# Supplementary material for: Electromagnetic Analysis, Characterization and Discussion of Inductive Transmission Parameters for Titanium Based Housing Materials in Active Medical Implantable Devices
Source: Materials (Basel). 2018 Oct 25;11(11):2089. doi: 10.3390/ma11112089 (PMC6266279; doi:10.3390/ma11112089)
Supplement: Supplementary file 1 [file materials-11-02089-s001.zip]

Archive with 159 entries (151 files):
- supplementary/
- supplementary/calculate_correction_factors.m
- supplementary/compare_impedances_serial_parallel.m
- supplementary/correction_factor_data/
- supplementary/correction_factor_data/distance_air_output.txt
- supplementary/correction_factor_data/frequency_air_output.txt
- supplementary/correction_factor_data/f_L_11.txt
- supplementary/correction_factor_data/f_L_22.txt
- supplementary/correction_factor_data/f_M_12.txt
- supplementary/correction_factor_data/f_M_21.txt
- supplementary/correction_factor_data/f_Rac_01.txt
- supplementary/correction_factor_data/f_R_11.txt
- supplementary/correction_factor_data/f_R_11_02.txt
- supplementary/correction_factor_data/f_R_11_04.txt
- supplementary/correction_factor_data/f_R_22.txt
- supplementary/correction_factor_data/L11I_air_output.txt
- supplementary/correction_factor_data/L11I_housing_output.txt
- supplementary/correction_factor_data/L11phi_air_output.txt
- supplementary/correction_factor_data/L11phi_housing_output.txt
- supplementary/correction_factor_data/L11U_air_output.txt
- supplementary/correction_factor_data/L11U_housing_output.txt
- supplementary/correction_factor_data/L12I_air_output.txt
- supplementary/correction_factor_data/L12I_housing_output.txt
- supplementary/correction_factor_data/L12phi_air_output.txt
- supplementary/correction_factor_data/L12phi_housing_output.txt
- supplementary/correction_factor_data/L12U_air_output.txt
- supplementary/correction_factor_data/L12U_housing_output.txt
- supplementary/correction_factor_data/L21I_air_output.txt
- supplementary/correction_factor_data/L21I_housing_output.txt
- supplementary/correction_factor_data/L21phi_air_output.txt
- supplementary/correction_factor_data/L21phi_housing_output.txt
- supplementary/correction_factor_data/L21U_air_output.txt
- supplementary/correction_factor_data/L21U_housing_output.txt
- supplementary/correction_factor_data/L22I_air_output.txt
- supplementary/correction_factor_data/L22I_housing_output.txt
- supplementary/correction_factor_data/L22phi_air_output.txt
- supplementary/correction_factor_data/L22phi_housing_output.txt
- supplementary/correction_factor_data/L22U_air_output.txt
- supplementary/correction_factor_data/L22U_housing_output.txt
- supplementary/example/
- supplementary/example/FEMM_example.FEM
- supplementary/fem_models/
- supplementary/fem_models/simulation_model_no_housing_L1_A_B.FEM
- supplementary/fem_models/simulation_model_no_housing_L1_C_D.FEM
- supplementary/fem_models/simulation_model_no_housing_L1_H_K.FEM
- supplementary/fem_models/simulation_model_no_housing_L2_A_B.FEM
- supplementary/fem_models/simulation_model_with_housing_L1_A_B.FEM
- supplementary/fem_models/simulation_model_with_housing_L1_C_D.FEM
- supplementary/fem_models/simulation_model_with_housing_L1_H_K.FEM
- supplementary/fem_models/simulation_model_with_housing_L2_A_B.FEM
- supplementary/measurement_data/
- supplementary/measurement_data/AA_AB_MG_Gain_res.csv
- supplementary/measurement_data/AA_AB_OG_Gain_res.csv
- supplementary/measurement_data/AB_AA_OG_Gain_res.csv
- supplementary/measurement_data/AB_MG_AA_Gain_res.csv
- supplementary/measurement_data/AB_MG_Impe_par.csv
- supplementary/measurement_data/AB_MG_Impe_ser.csv
- supplementary/measurement_data/D_MG_Impe_par.csv
- supplementary/measurement_data/D_MG_Impe_ser.csv
- supplementary/measurement_data/K_MG_Impe_par.csv
- supplementary/measurement_data/K_MG_Impe_ser.csv
- supplementary/README.txt
- supplementary/simulate_model_L1_no_housing.m
- supplementary/simulate_model_L1_with_housing.m
- supplementary/simulate_model_L2_no_housing.m
- supplementary/simulate_model_L2_with_housing.m
- supplementary/simulation_and_results_C_D/
- supplementary/simulation_and_results_C_D/calc_correction_factors_C_D.m
- supplementary/simulation_and_results_C_D/distance_outputMG.txt
- supplementary/simulation_and_results_C_D/distance_outputOG.txt
- supplementary/simulation_and_results_C_D/frequency_outputMG.txt
- supplementary/simulation_and_results_C_D/frequency_outputOG.txt
- supplementary/simulation_and_results_C_D/f_L_11.txt
- supplementary/simulation_and_results_C_D/f_L_22.txt
- supplementary/simulation_and_results_C_D/f_M_12.txt
- supplementary/simulation_and_results_C_D/f_Rac_04.txt
- supplementary/simulation_and_results_C_D/f_R_11.txt
- supplementary/simulation_and_results_C_D/f_R_22.txt
- supplementary/simulation_and_results_C_D/Info.txt
- supplementary/simulation_and_results_C_D/L11I_outputMG.txt
- supplementary/simulation_and_results_C_D/L11I_outputOG.txt
- supplementary/simulation_and_results_C_D/L11phi_outputMG.txt
- supplementary/simulation_and_results_C_D/L11phi_outputOG.txt
- supplementary/simulation_and_results_C_D/L11U_outputMG.txt
- supplementary/simulation_and_results_C_D/L11U_outputOG.txt
- supplementary/simulation_and_results_C_D/L12I_outputMG.txt
- supplementary/simulation_and_results_C_D/L12I_outputOG.txt
- supplementary/simulation_and_results_C_D/L12phi_outputMG.txt
- supplementary/simulation_and_results_C_D/L12phi_outputOG.txt
- supplementary/simulation_and_results_C_D/L12U_outputMG.txt
- supplementary/simulation_and_results_C_D/L12U_outputOG.txt
- supplementary/simulation_and_results_C_D/L21I_outputMG.txt
- supplementary/simulation_and_results_C_D/L21I_outputOG.txt
- supplementary/simulation_and_results_C_D/L21phi_outputMG.txt
- supplementary/simulation_and_results_C_D/L21phi_outputOG.txt
- supplementary/simulation_and_results_C_D/L21U_outputMG.txt
- supplementary/simulation_and_results_C_D/L21U_outputOG.txt
- supplementary/simulation_and_results_C_D/L22I_outputMG.txt
- supplementary/simulation_and_results_C_D/L22I_outputOG.txt
- supplementary/simulation_and_results_C_D/L22phi_outputMG.txt
- supplementary/simulation_and_results_C_D/L22phi_outputOG.txt
- supplementary/simulation_and_results_C_D/L22U_outputMG.txt
- supplementary/simulation_and_results_C_D/L22U_outputOG.txt
- supplementary/simulation_and_results_C_D/simulate_model_L1_no_housing.m
- supplementary/simulation_and_results_C_D/simulate_model_L1_with_housing.m
- supplementary/simulation_and_results_C_D/simulate_model_L2_no_housing.m
- supplementary/simulation_and_results_C_D/simulate_model_L2_with_housing.m
- supplementary/simulation_and_results_C_D/sim_CAIRCA7050_MG_L1_stim.FEM
- supplementary/simulation_and_results_C_D/sim_CAIRCA7050_MG_L2_stim.FEM
- supplementary/simulation_and_results_C_D/sim_CAIRCA7050_OG_L1_stim.FEM
- supplementary/simulation_and_results_C_D/sim_CAIRCA7050_OG_L2_stim.FEM
- supplementary/simulation_and_results_H_K/
- supplementary/simulation_and_results_H_K/calc_correction_factors_H_K.m
- supplementary/simulation_and_results_H_K/distance_outputMG.txt
- supplementary/simulation_and_results_H_K/distance_outputOG.txt
- supplementary/simulation_and_results_H_K/frequency_outputMG.txt
- supplementary/simulation_and_results_H_K/frequency_outputOG.txt
- supplementary/simulation_and_results_H_K/f_L_11.txt
- supplementary/simulation_and_results_H_K/f_L_22.txt
- supplementary/simulation_and_results_H_K/f_M_12.txt
- supplementary/simulation_and_results_H_K/f_Rac_02.txt
- supplementary/simulation_and_results_H_K/f_R_11.txt
- supplementary/simulation_and_results_H_K/f_R_22.txt
- supplementary/simulation_and_results_H_K/Info.txt
- supplementary/simulation_and_results_H_K/L11I_outputMG.txt
- supplementary/simulation_and_results_H_K/L11I_outputOG.txt
- supplementary/simulation_and_results_H_K/L11phi_outputMG.txt
- supplementary/simulation_and_results_H_K/L11phi_outputOG.txt
- supplementary/simulation_and_results_H_K/L11U_outputMG.txt
- supplementary/simulation_and_results_H_K/L11U_outputOG.txt
- supplementary/simulation_and_results_H_K/L12I_outputMG.txt
- supplementary/simulation_and_results_H_K/L12I_outputOG.txt
- supplementary/simulation_and_results_H_K/L12phi_outputMG.txt
- supplementary/simulation_and_results_H_K/L12phi_outputOG.txt
- supplementary/simulation_and_results_H_K/L12U_outputMG.txt
- supplementary/simulation_and_results_H_K/L12U_outputOG.txt
- supplementary/simulation_and_results_H_K/L21I_outputMG.txt
- supplementary/simulation_and_results_H_K/L21I_outputOG.txt
- supplementary/simulation_and_results_H_K/L21phi_outputMG.txt
- supplementary/simulation_and_results_H_K/L21phi_outputOG.txt
- supplementary/simulation_and_results_H_K/L21U_outputMG.txt
- supplementary/simulation_and_results_H_K/L21U_outputOG.txt
- supplementary/simulation_and_results_H_K/L22I_outputMG.txt
- supplementary/simulation_and_results_H_K/L22I_outputOG.txt
- supplementary/simulation_and_results_H_K/L22phi_outputMG.txt
- supplementary/simulation_and_results_H_K/L22phi_outputOG.txt
- supplementary/simulation_and_results_H_K/L22U_outputMG.txt
- supplementary/simulation_and_results_H_K/L22U_outputOG.txt
- supplementary/simulation_and_results_H_K/simulate_model_L1_no_housing.m
- supplementary/simulation_and_results_H_K/simulate_model_L1_with_housing.m
- supplementary/simulation_and_results_H_K/simulate_model_L2_no_housing.m
- supplementary/simulation_and_results_H_K/simulate_model_L2_with_housing.m
- supplementary/simulation_and_results_H_K/sim_CAIRCA7050_MG_L1_stim.FEM
- supplementary/simulation_and_results_H_K/sim_CAIRCA7050_MG_L2_stim.FEM
- supplementary/simulation_and_results_H_K/sim_CAIRCA7050_OG_L1_stim.FEM
- supplementary/simulation_and_results_H_K/sim_CAIRCA7050_OG_L2_stim.FEM
- supplementary/transmission_backward.m
- supplementary/transmission_data/
- supplementary/transmission_forward.m
