# Supplementary material for: Electromagnetic Analysis, Characterization and Discussion of Inductive Transmission Parameters for Titanium Based Housing Materials in Active Medical Implantable Devices
Source: Materials (Basel). 2018 Oct 25;11(11):2089. doi: 10.3390/ma11112089 (PMC6266279; doi:10.3390/ma11112089)
Supplement: Supplementary file 1 [file materials-11-02089-s001.zip › supplementary/calculate_correction_factors.m]

% calculate the correction factors for the coil setup:
% L1: N = 200; d = 0.1mm; I = 1A; 

% modified from "calc_coupling_20170425.m"

clear all;

% load all necessary simulation results
load('correction_factor_data/distance_air_output.txt','distance');
load('correction_factor_data/frequency_air_output.txt','frequency');

%%%%%%%%%%%%%%%%%%%%%%%%%%%%%
% no housing

load('correction_factor_data/L11U_air_output.txt','L11U');
load('correction_factor_data/L11phi_air_output.txt','L11phi');
load('correction_factor_data/L12phi_air_output.txt','L12phi');
load('correction_factor_data/L22U_air_output.txt','L22U');
load('correction_factor_data/L22phi_air_output.txt','L22phi');

% calculate the coupling

M0 = L12phi;
L10 = real(L11phi);
L20 = real(L22phi);
R10 = real(L11U);
R20 = real(L22U);

k0 = L12phi./(real(L11phi).*real(L22phi)).^0.5;

%%%%%%%%%%%%%%%%%%%%%%%%%%%%%
% with housing
% load all necessary simulation results
load('correction_factor_data/L11U_housing_output.txt','L11U');
load('correction_factor_data/L11phi_housing_output.txt','L11phi');
load('correction_factor_data/L12phi_housing_output.txt','L12phi');
load('correction_factor_data/L22U_housing_output.txt','L22U');
load('correction_factor_data/L22phi_housing_output.txt','L22phi');

% calculate the coupling

M01 = L12phi;
L11 = real(L11phi);
L21 = real(L22phi);
R11 = real(L11U);
R21 = real(L22U);

k01 = L12phi./(real(L11phi).*real(L22phi)).^0.5;

% calculate the factors

f_k = k01./k0;

f_m = M01./M0;
f_l1 = L11./L10(1,1);
f_l2 = L21./L20(1,1);

f_r = R11./R10(1,1);
f_r0 = R10./R10(1,1);

f_r2 = R21./R20(1,1);
f_r20 = R20./R20(1,1);

rat_fm_r1 = real(f_m)./f_l1;
rat_fm_i1 = imag(f_m)./f_r; 

rat_fm_r2 = real(f_m)./f_l2;
rat_fm_i2 = imag(f_m)./f_r2; 

%%%%%%%%%%%%%%%%%%%%%%%%%%%%%%%%%%%%%%%%%
f=frequency';

% 125kHz vertical line
f_x=[125000 125000];
y_x=[-1 100];

%%%%%%%%%%%%%%%%%%%%%%%%%%%%%%%%%%%%%%%%%%%%%%%%%%%%%
% figure  Xi_l 
fig = figure;
hold on;
plot(f,(real(f_l1)),'b', 'Linewidth',4);
plot(f_x,y_x,'r--','Linewidth',4);
hold off;
set(gca,'XScale','log');
xlabel('f / Hz', 'fontsize', 40);
ylabel('\xi_L', 'fontsize', 40);
ylim([0.2 1]);
set(gca, 'ygrid', 'on','Linewidth',2);
grid on;


set(fig,'Units', 'centimeters');
set(fig, 'Resize', 'on');
set(fig,'Position',[3 3 44 33]);
set(gca,'fontsize', 36);


%%%%%%%%%%%%%%%%%%%%%%%%%%%%%%%%%%%%%%%%%%%%%%%%%%%%%
% figure  Xi_r 
fig = figure;
hold on;
plot(f,(real(f_r)),'b', 'Linewidth',4);
plot(f,(real(f_r0(:,1))),'g-.', 'Linewidth',4);
plot(f_x,y_x,'r--','Linewidth',4);
hold off;
set(gca,'XScale','log');
xlabel('f / Hz', 'fontsize', 40);
ylabel('\xi_R', 'fontsize', 40);
ylim([0 10]);
set(gca, 'ygrid', 'on','Linewidth',2);
grid on;


set(fig,'Units', 'centimeters');
set(fig, 'Resize', 'on');
set(fig,'Position',[3 3 44 33]);
set(gca,'fontsize', 36);

%%%%%%%%%%%%%%%%%%%%%%%%%%%%%%%%%%%%%%%%%%%%%%%%%%%%%
% figure Re(Xi_m)
fig = figure;
hold on;
plot(f,(real(f_m)), 'Linewidth',4);
plot(f_x,y_x,'r--','Linewidth',4);
hold off;
set(gca,'XScale','log');
xlabel('f / Hz', 'fontsize', 40);
ylabel('Re\{\xi_M\}', 'fontsize', 40);
ylim([-0.10 1]);
set(gca, 'ygrid', 'on','Linewidth',2);
grid on;


set(fig,'Units', 'centimeters');
set(fig, 'Resize', 'on');
set(fig,'Position',[3 3 44 33]);
set(gca,'fontsize', 36);
%%%%%%%%%%%%%%%%%%%%%%%%%%%%%%%%%%%%%%%%%%%%%%%%%%%%%
% figure Im(Xi_m)
fig = figure;
hold on;
plot(f,(imag(f_m)), 'Linewidth',4);
plot(f_x,y_x,'r--','Linewidth',4);
hold off;
set(gca,'XScale','log');
xlabel('f / Hz', 'fontsize', 40);
ylabel('Im\{\xi_M\}', 'fontsize', 40);
ylim([-0.4 0]);
set(gca, 'ygrid', 'on','Linewidth',2);
grid on;


set(fig,'Units', 'centimeters');
set(fig, 'Resize', 'on');
set(fig,'Position',[3 3 44 33]);
set(gca,'fontsize', 36);


%%%%%%%%%%%%%%%%%%%%%%%%%%%%%%%%%%%%%%%%%%%%%%%%%%%%%%%%%%%
% save the correction factors for 10 mm, 50 mm, 90 mm

f_L12phi = f_m;
f_L11phi = f_l1;
f_L22phi = f_l2;
f_L11U = f_r;
f_L22U = f_r2;
R_01 = f_r0;


save('correction_factor_data\f_M_12.txt','f_L12phi');
save('correction_factor_data\f_L_11.txt','f_L11phi');
save('correction_factor_data\f_L_22.txt','f_L22phi');
save('correction_factor_data\f_R_11.txt','f_L11U');
save('correction_factor_data\f_R_22.txt','f_L22U');
save('correction_factor_data\f_Rac_01.txt','R_01');
