# Supplementary material for: Electromagnetic Analysis, Characterization and Discussion of Inductive Transmission Parameters for Titanium Based Housing Materials in Active Medical Implantable Devices
Source: Materials (Basel). 2018 Oct 25;11(11):2089. doi: 10.3390/ma11112089 (PMC6266279; doi:10.3390/ma11112089)
Supplement: Supplementary file 1 [file materials-11-02089-s001.zip › supplementary/compare_impedances_serial_parallel.m]

%%%%%%%%%%%%%%%%%%%%%%%%%%%%%%%%%%%%%%%%%%%%%%%%%%%%%%%%%
%% Compare the impedances of 
%% measurement and calculation
%%%%%%%%%%%%%%%%%%%%%%%%%%%%%%%%%%%%%%%%%%%%%%%%%%%%%%%%%

clear all;

%%%%%%%%%%%%%%%%%%%%%%%%%%%%%
% Coil B

% load the correction factors
load('correction_factor_data\f_L_11.txt','f_L11phi');
load('correction_factor_data\f_R_11.txt','f_L11U');

% take onle the first row of factors
f_L1=[f_L11phi(:,1)];
f_R1=[f_L11U(:,1)];
%%%%%%%%%%%%%%%%%%%%%%%%%%%%%
% SERIAL
% read the measured values
X = csvread ('measurement_data\AB_MG_Impe_ser.csv');
% remove the 21 first lines, because no data
Y = squeeze(X(22:262,:));
% write the frequency range
f = Y(:,1);
% take out the relevant transmission data
Z_AB_ser = [(Y(:,5) + j*Y(:,6))];

clear X;
% PARALLEL
% read the measured values
X = csvread ('measurement_data\AB_MG_Impe_par.csv');
% remove the 21 first lines, because no data
Y = squeeze(X(22:262,:));
% write the frequency range
f = Y(:,1);
% take out the relevant transmission data
Z_AB_par = [(Y(:,5) + j*Y(:,6))];

% omega
w = 2*pi.*f; 

% calculate the impedance
% B Coil
L10=6.8289*10^-3;
L1=6.8289*10^-3.*f_L1;
S1=9.8359*10^1.*f_R1; 
P1=4.5379*10^5;
P10=15000;
f1=2.3505*10^5;
C1=1/(4*pi^2*f1^2*L10);

C10=5.1660*10^-10;
C20=3.94*10^-10;

XL1=j.*w.*L1;
XC1=1./(j.*w.*C1);
XC10=1./(j.*w.*C10);
XC20=1./(j.*w.*C20);

Z_AB_ser_cc = XC10+(P10.*XC1.*(S1+XL1))./((XC1.*(S1+XL1))+(P10.*XC1)+(P10.*(S1+XL1)));
Z_AB_par_cc = (P10.*XC1.*(S1+XL1).*XC20)./((P10.*XC1.*(S1+XL1))+(P10.*XC1.*XC20)+(P10.*(S1+XL1).*XC20)+(XC1.*(S1+XL1).*XC20));


Z_AB_ser_c = 1./(j.*w.*C10) + (S1 + j.*w.*L1)./(1 + (1/P1 + j.*w.*C1).*(S1 + j.*w.*L1));
Z_AB_par_c = (S1 + j.*w.*L1)./(1 + (1/P1 + j.*w.*(C1+C20)).*(S1 + j.*w.*L1));


%%%%%%%%%%%%%%%%%%%%%%%%%%%%%%%%%%%%%%%%%%%%%%%%%%%%%
% Coil K
%%%%%%%%%%%%%%%%%%%%%%%%%%%%%
% load the coreection factors
load('correction_factor_data\f_L_11.txt','f_L11phi');
load('correction_factor_data\f_R_11_02.txt','f_L11U');

% take only the first row 
f_L1=[f_L11phi(:,1)];
f_R1=[f_L11U(:,1)];
%%%%%%%%%%%%%%%%%%%%%%%%%%%%%
% load the measured values

% SERIAL
% load the impedance
X = csvread ('measurement_data\K_MG_Impe_ser.csv');
% remove the 21 first lines, because no data
Y = squeeze(X(22:262,:));
% write the frequency range
f = Y(:,1);
% take out the relevant transmission data
Z_K_ser = [(Y(:,14) + j*Y(:,15))];

clear X;

% PARALLEL

% load the impedance
X = csvread ('measurement_data\K_MG_Impe_par.csv');
% remove the 21 first lines, because no data
Y = squeeze(X(22:262,:));
% write the frequency range
f = Y(:,1);
% take out the relevant transmission data
Z_K_par = [(Y(:,14) + j*Y(:,15))];

%omega
w = 2*pi.*f; 

% calculate the impedace
% Coil K
L10=1.2071*10^-4;
L1=1.2071*10^-4.*f_L1;
S1=3.2126*10^0 .*f_R1;
P1=6.2297*10^4; 
f1=2.4527*10^6;
C1=1/(4*pi^2*f1^2*L10); 

C10=3.1900*10^-8; 
C20=3.1900*10^-8; 

Z_K_ser_c = 1./(j.*w.*C10) + (S1 + j.*w.*L1)./(1 + (1/P1 + j.*w.*C1).*(S1 + j.*w.*L1));
Z_K_par_c = (S1 + j.*w.*L1)./(1 + (1/P1 + j.*w.*(C1+C20)).*(S1 + j.*w.*L1));

%%%%%%%%%%%%%%%%%%%%%%%%%%%%%%%%%%%%%%%%%%%%%%%%%%%%%

%%%%%%%%%%%%%%%%%%%%%%%%%%%%%

% load the correction factors
load('correction_factor_data\f_L_11.txt','f_L11phi');
load('correction_factor_data\f_R_11_04.txt','f_L11U');

% take only the first row
f_L1=[f_L11phi(:,1)];
f_R1=[f_L11U(:,1)];
%%%%%%%%%%%%%%%%%%%%%%%%%%%%%
% SERIAL
% load the measured impedance values
X = csvread ('measurement_data\D_MG_Impe_ser.csv');
% remove the 21 first lines, because no data
Y = squeeze(X(22:262,:));
% write the frequency range
f = Y(:,1);
% take out the relevant transmission data
Z_D_ser = [(Y(:,5) + j*Y(:,6))];

clear X;
% PARALLEL
% load the measured impedance values
X = csvread ('measurement_data\D_MG_Impe_par.csv');
% remove the 21 first lines, because no data
Y = squeeze(X(22:262,:));
% write the frequency range
f = Y(:,1);
% take out the relevant transmission data
Z_D_par = [(Y(:,5) + j*Y(:,6))];

%Omega
w = 2*pi.*f; 

% calculate the impedance from the measured values
% Coil D
L10=1.8545*10^-5;
L1=1.8545*10^-5.*f_L1;
S1=2.8178*10^-1.*f_R1;
P1=5.4382*10^4;
f1=6.5976*10^6;
C1=1/(4*pi^2*f1^2*L10);
C10=2.0400*10^-7;
C20=2.0400*10^-7;

Z_D_ser_c = 1./(j.*w.*C10) + (S1 + j.*w.*L1)./(1 + (1/P1 + j.*w.*C1).*(S1 + j.*w.*L1));
Z_D_par_c = (S1 + j.*w.*L1)./(1 + (1/P1 + j.*w.*(C1+C20)).*(S1 + j.*w.*L1));

%%%%%%%%%%%%%%%%%%%%%%%%%%%%%%%%%%%%%%%%%%%%%%%%%%%%%
f_int = [125000 125000];
y_int = [10^-3 10^6];
%%%%%%%%%%%%%%%%%%%%%%%%%%%%%%%%%%%%%%%%%%%%%%%%%%%%%
% FIGURE
%%%%%%%%%%%%%%%%%%%%%%%%%%%%%%%%%%%%%%%%%%%%%%%
fig = figure;
hold on;
plot(f,(abs(Z_D_ser)),'k-', 'Linewidth',4);
plot(f,(abs(Z_D_ser_c)),'k--', 'Linewidth',4);

plot(f,(abs(Z_K_ser)),'g-', 'Linewidth',4);
plot(f,(abs(Z_K_ser_c)),'g--', 'Linewidth',4);

plot(f,(abs(Z_AB_ser)),'b-', 'Linewidth',4);
plot(f,(abs(Z_AB_ser_c)),'b--', 'Linewidth',4);
h=plot(f_int,y_int,'r--', 'Linewidth',4);
%set(h,'color',[0.1 0.1 0.1]);
hold off;
set(gca,'XScale','log','YScale','log');
xlabel('f / Hz', 'fontsize', 40);
ylabel('|Z|', 'fontsize', 40);
xlim([f(1) f(241)]);
ylim([10^-1 10^5]);
%grid on;
%l=legend('D_m','D_c','K_m','K_c','B_m','B_c');
%set(l,"location", 'eastoutside');
%set(l,'fontsize',36);

set(gca, 'ygrid', 'on','Linewidth',2);
grid on;


set(fig,'Units', 'centimeters');
set(fig, 'Resize', 'on');
set(fig,'Position',[3 3 44 33]);
set(gca,'fontsize', 36);

%%%%%%%%%%%%%%%%%%%%%%%%%%%%%%%%%%%%%%%%%%%%%%%%%%%%%

%%%%%%%%%%%%%%%%%%%%%%%%%%%%%%%%%%%%%%%%%%%%%%%
fig = figure;
hold on;
plot(f,(abs(Z_D_par)),'k-', 'Linewidth',4);
plot(f,(abs(Z_D_par_c)),'k--', 'Linewidth',4);

plot(f,(abs(Z_K_par)),'g-', 'Linewidth',4);
plot(f,(abs(Z_K_par_c)),'g--', 'Linewidth',4);

plot(f,(abs(Z_AB_par)),'b-', 'Linewidth',4);
plot(f,(abs(Z_AB_par_c)),'b--', 'Linewidth',4);
h=plot(f_int,y_int,'r--', 'Linewidth',4);
%set(h,'color',[0.1 0.1 0.1]);
hold off;
set(gca,'XScale','log','YScale','log');
xlabel('f / Hz', 'fontsize', 40);
ylabel('|Z|', 'fontsize', 40);
xlim([f(1) f(241)]);
ylim([10^-1 10^5]);
grid on;

%l=legend('D_m','D_c','K_m','K_c','B_m','B_c');
%set(l,"location", 'eastoutside');
%set(l,'fontsize',24);
set(gca, 'ygrid', 'on','Linewidth',2);
grid on;


set(fig,'Units', 'centimeters');
set(fig, 'Resize', 'on');
set(fig,'Position',[3 3 44 33]);
set(gca,'fontsize', 36);
