# Supplementary material for: Electromagnetic Analysis, Characterization and Discussion of Inductive Transmission Parameters for Titanium Based Housing Materials in Active Medical Implantable Devices
Source: Materials (Basel). 2018 Oct 25;11(11):2089. doi: 10.3390/ma11112089 (PMC6266279; doi:10.3390/ma11112089)
Supplement: Supplementary file 1 [file materials-11-02089-s001.zip › supplementary/correction_factor_data/f_L_11.txt]

# Created by Octave 4.0.0, Wed Oct 17 22:11:54 2018 Mitteleurop�ische Sommerzeit <unknown@wowa-PC>
# name: f_L11phi
# type: matrix
# rows: 241
# columns: 9
 0.9629843459407172 0.9630169809222963 0.9629933639475242 0.9630090263942291 0.9629850033477181 0.9629906012909577 0.9629760350451867 0.9629831775537283 0.9629817929235269
 0.960432296034326 0.9604648691632682 0.9604413155694679 0.9604570206976512 0.960432980346031 0.9604384548007935 0.9604239545376112 0.9604310066168613 0.9604296396949679
 0.957730878878699 0.9577633873478477 0.9577399001349141 0.9577556502494937 0.9577315916896281 0.9577369363586368 0.9577225054959688 0.9577294625215617 0.9577281142157011
 0.9548749809974686 0.9549074220182372 0.9548840041888988 0.9548998016459519 0.9548757239608289 0.9548809324606996 0.9548665744729498 0.9548734317555161 0.9548721029866424
 0.9518597762007148 0.9518921470243413 0.9518688015646064 0.9518846487629931 0.9518605510261942 0.9518656169170933 0.951851335320603 0.9518580881273861 0.9518567798255219
 0.9486807885271114 0.94871308646773 0.9486898163255968 0.9487057156973352 0.9486815969780796 0.9486865137966579 0.9486723121336329 0.9486789557124456 0.948677668812104
 0.9453339565257255 0.9453661789850399 0.9453429870475283 0.9453589410470672 0.9453348004158673 0.9453395617112367 0.9453254435320566 0.9453319731375734 0.9453307085727034
 0.9418156976661803 0.9418478421595535 0.9418247312283218 0.941840742320645 0.9418165788555501 0.9418211782280883 0.9418071470722746 0.941813557994327 0.9418123166928742
 0.9381229714846033 0.9381550356681894 0.9381320084340302 0.9381480790817136 0.9381238918750754 0.9381283230176585 0.9381143823936102 0.9381206699873095 0.9381194528654794
 0.9342533399154187 0.9342853216140492 0.9342623806305125 0.9342785132798467 0.9342543014456152 0.9342585581867969 0.9342447115505921 0.9342508712678973 0.934249679224084
 0.9302050231407674 0.9302369203760802 0.9302140680327025 0.9302302650989743 0.930206027780425 0.9302101041290569 0.9301963548625145 0.9302023822848795 0.9302012161934359
 0.9259769492208053 0.9260087602392225 0.9259859987347694 0.926002262586857 0.9259779989646951 0.9259818891552762 0.9259682405437482 0.9259741314152368 0.9259729921201523
 0.9215687957651876 0.9216005190651529 0.9215778503813358 0.9215941833258393 0.9215698926265845 0.9215735911646421 0.9215600463747766 0.9215657966352835 0.9215646849438694
 0.9169810219776396 0.9170126563355779 0.916990082211801 0.9170064864768732 0.9169821679814069 0.9169856696881564 0.9169722317460981 0.9169778375639493 0.9169767542406047
 0.9122148895622954 0.9122464340567658 0.9122239559664345 0.9122404336855725 0.9122160867377229 0.9122193867931601 0.9122060585635147 0.9122115163669616 0.9122104621272279
 0.9072724712257365 0.9073039252591661 0.9072815443880108 0.907298097584038 0.9072737215991059 0.907276815582743 0.9072635997488293 0.9072689062556883 0.9072678817606346
 0.9021566458424555 0.9021880091599803 0.9021657263870287 0.9021823569564676 0.9021579514294961 0.9021608353579689 0.9021477344036181 0.9021528866485676 0.9021518924996405
 0.8968710797674129 0.8969023524723024 0.89688016835382 0.8968968780519554 0.8968724425656561 0.8968751129264761 0.8968621291197452 0.8968671244787232 0.8968661612131786
 0.8914201942633997 0.8914513768287192 0.8914292915856163 0.8914460820124264 0.8914216162445481 0.8914240700253608 0.891411205404583 0.8914160416156678 0.8914151097026646
 0.8858091195440292 0.8858402128201753 0.8858182263291406 0.8858350989162724 0.8858106026463654 0.8858128373592041 0.8858000937214525 0.8858047689019773 0.8858038687394162
 0.8800436364889384 0.8800746417068627 0.8800527534954482 0.8800697094944897 0.8800451826098208 0.8800471963100716 0.8800345752022127 0.8800390878617359 0.8800382197738978
 0.8741301076356477 0.8741610264056944 0.8741392356514603 0.8741562761235219 0.8741317186241144 0.8741335099239098 0.8741210126363874 0.8741253616853452 0.8741245259213462
 0.8680753995594278 0.8681062338658058 0.8680845393995111 0.8681016652063059 0.8680770772089444 0.8680786452850332 0.8680662728482672 0.8680704576022825 0.8680696543353565
 0.8618867991837498 0.8619175513748155 0.8618959516875148 0.861913163483898 0.8618885452250512 0.8618898898212798 0.8618776430045999 0.861881663184509 0.8618808925121122
 0.8555719268888168 0.8556025996634239 0.8555810929172488 0.8555983911452882 0.8555737429828247 0.8555748644076276 0.85556274372048 0.8555665994483336 0.855565861392979
 0.8491386494767508 0.849169245867063 0.8491478299093353 0.8491652147937956 0.8491405372075612 0.8491414363268162 0.8491294420220085 0.8491331338133423 0.8491324283241595
 0.8425949960906188 0.8426255194418081 0.8426041918221052 0.8426216633673163 0.84259695695842 0.8425976351844321 0.8425857672630072 0.8425892960158304 0.8425886229706943
 0.8359490800607249 0.8359795340081425 0.8359582919977503 0.83597584998577 0.8359511154746799 0.8359515747518359 0.8359398329692126 0.8359431999502486 0.8359425591584282
 0.8292090293668082 0.8292394178110764 0.8292182584244202 0.8292359024143134 0.829211140637763 0.8292113834256576 0.82919976729867 0.829202974127325 0.829202365332501
 0.8223829279709444 0.8224132550516207 0.8223921750690713 0.8224099043972346 0.822385116303941 0.82238514555871 0.8223736543730136 0.8223767030037359 0.8223761258873024
 0.8154787697160129 0.8155090397842989 0.8154880357758809 0.8155058495572645 0.8154810362025902 0.8154808553570786 0.8154694881746616 0.8154723808781971 0.8154718350627252
 0.808504425830292 0.808534643421322 0.808513711770821 0.8085316089009571 0.8085067714404688 0.8085063843839058 0.8084951400503559 0.8084978793944103 0.8084973644471761
 0.8014676263684953 0.8014977961735897 0.8014769331026605 0.8014949122604418 0.8014700519425426 0.8014694630001693 0.8014583401513716 0.8014609289811477 0.8014604444176358
 0.7943759551959347 0.7944060820352365 0.7943852836271437 0.7944033432782542 0.7943784614359227 0.79437767534895 0.7943666724170764 0.794369113836058 0.7943686591233665
 0.7872368574287227 0.7872669462244296 0.7872462084471421 0.7872643468482279 0.7872394448899156 0.7872384667960098 0.7872275820146989 0.7872298793659089 0.7872294539260353
 0.7800576576197736 0.7800877133701886 0.7800670320986464 0.7800852473021518 0.7800603267019838 0.7800591621163211 0.7800483935250482 0.7800505503729818 0.7800501535859109
 0.7728455864641679 0.7728756142186702 0.7728549852560943 0.7728732751159435 0.7728483374032383 0.7728469922000553 0.7728363376477236 0.7728383577609991 0.7728379889676403
 0.7656078134157395 0.7656378182506882 0.7656172373489231 0.7656355995270574 0.7656106462752925 0.7656091266696923 0.7655985838176415 0.7656004711523084 0.7656001296572739
 0.7583514823792804 0.7583814693748419 0.7583609322536974 0.7583793642276723 0.7583543970429748 0.7583527095726142 0.7583422758972634 0.7583440345807245 0.7583437196549474
 0.7510837475776576 0.7511137217954408 0.7510932241611837 0.7511117232328951 0.7510867437421168 0.7510848952484437 0.7510745680438142 0.7510762023590574 0.7510759132423641
 0.7438118067885172 0.7438417732499322 0.7438213108129703 0.7438398741186983 0.7438148839571993 0.7438128815657448 0.7438026579461463 0.7438041723161892 0.7438039082197779
 0.7365429293895004 0.7365728930547154 0.7365524615466192 0.736571086068489 0.7365460868677144 0.7365439379669927 0.7365338148701963 0.7365352138424347 0.7365349739514166
 0.7292844770225688 0.7293144427698987 0.7292940379598885 0.7293127205388731 0.7292877139138212 0.7292854261324639 0.7292754003236115 0.7292766885538218 0.7292764720297974
 0.7220439151593515 0.722073887765042 0.7220535054760683 0.7220722428265607 0.7220472303632595 0.7220448115450031 0.7220348796215506 0.7220360618573867 0.7220358678411464
 0.7148288143882763 0.7148587985065316 0.7148384346309818 0.7148572233570305 0.7148322066001356 0.7148296647764643 0.7148198231742959 0.7148209042380729 0.7148207318524434
 0.7076468408142592 0.7076768409575062 0.7076564914726683 0.7076753280857581 0.7076503085264096 0.7076476518866969 0.7076378968876176 0.7076388816582744 0.7076387300111386
 0.7005057355297981 0.7005357560491972 0.700515417032444 0.7005342979708159 0.7005092770348524 0.7005065138940315 0.7004968416346598 0.7004977350288862 0.7004976032163935
 0.6934132836494028 0.6934433287156272 0.6934229963592766 0.693441918008647 0.6934168970453138 0.6934140358092123 0.6934044422913133 0.6934052492438325 0.6934051363537981
 0.6863772738708649 0.6864073474552531 0.6863870180810953 0.6864059767965346 0.6863809570678316 0.6863780061964369 0.6863684872986016 0.6863692127417361 0.6863691178572024
 0.6794054499165064 0.6794355557727279 0.6794152258460239 0.6794342179748516 0.6794092006455964 0.6794061686146714 0.6793967201052143 0.6793973689479089 0.6793972911508307
 0.6725054555018365 0.6725355971482083 0.6725152632910912 0.6725342851964532 0.6725092713252006 0.6725061665867043 0.6724967841376065 0.6724973612441073 0.6724972996191516
 0.6656847746724396 0.6657149553751041 0.6656946143791729 0.6657136624640561 0.6656886529949404 0.665685483936879 0.6656761631384969 0.6656766733069771 0.6656766269453499
 0.6589506694440549 0.6589808922012164 0.6589605410391522 0.6589796117704958 0.6589546075261072 0.6589513824323698 0.6589421188086889 0.6589425667501452 0.6589425347533892
 0.6523101166830687 0.6523403842105002 0.652320020046518 0.6523391099791334 0.652314111654439 0.6523108386653548 0.652301627689428 0.6523020180071448 0.652301999490864
 0.6457697460868759 0.6458000608048911 0.6457796810038289 0.6457987868038045 0.6457737949612072 0.6457704820353952 0.6457613191447603 0.6457616563146651 0.6457616504121019
 0.6393357809808583 0.6393661450029544 0.6393457471378494 0.6393648656051633 0.6393398806706583 0.6393365355488462 0.6393274161605225 0.639327704512794 0.6393277103781815
 0.6330139834567959 0.633044398580111 0.6330239804381085 0.6330431085281603 0.6330181307886376 0.6330147609599822 0.6330056804848688 0.633005924187039 0.6330059409986963
 0.6268096051520531 0.6268400728498119 0.626819632436268 0.6268387672801098 0.6268137968817348 0.6268104095531866 0.626801363409542 0.6268015664513749 0.6268015934144833
 0.62072734472411 0.6207578661401142 0.6207374016808412 0.6207565406039026 0.6207315775515561 0.6207281796206462 0.6207191632464775 0.6207193294268675 0.6207193657758724
 0.6147713128227629 0.614801888768052 0.6147813987095696 0.6148005392487689 0.6147755834064519 0.6147721814378545 0.61476319030205 0.6147633232180555 0.6147633682186809
 0.6089450051123335 0.6089756360639899 0.6089551190718795 0.6089742589909211 0.6089493100830796 0.6089459102891578 0.6089369399012168 0.6089370429394041 0.6089370958902456
 0.6032512836557794 0.6032819697579013 0.603261424713139 0.6032805620160648 0.6032556196297004 0.6032522278551558 0.6032432737734678 0.6032433501036043 0.6032434103372779
 0.5976923667465176 0.5977231078133223 0.5977025338067229 0.597721666749625 0.5976967303371148 0.5976933520477615 0.5976844098863843 0.5976844624574873 0.5976845293413703
 0.5922698270665163 0.5923006225874634 0.5922800189122608 0.5922991460132502 0.5922742148957221 0.5922708551712919 0.5922619206052725 0.5922619521440117 0.5922620250805102
 0.5869845978623075 0.5870154470091579 0.5869948131518253 0.5870139331992998 0.5869890065704806 0.5869856701013038 0.586976738870606 0.5869767518819488 0.5869768303083968
 0.5818369866672314 0.5818678883029147 0.5818472239323401 0.5818663359917031 0.5818414129220949 0.5818381040093993 0.5818291719215015 0.5818291686914961 0.5818292520796381
 0.576826695958959 0.5768576486480652 0.5768369536032045 0.5768560570221691 0.5768311364634194 0.5768278590229445 0.5768189219543155 0.5768189045548445 0.5768189924099733
 0.5719528500281088 0.5719838520488485 0.5719631263250143 0.5719822207376494 0.5719573015270434 0.5719540590955816 0.571945112992133 0.5719450832874748 0.5719451751472513
 0.5672140272473902 0.5672450766048585 0.5672243203387914 0.5672434056685007 0.5672184865334284 0.5672152822779374 0.5672063231546832 0.5672062828096487 0.5672063782426262
 0.5626082968719567 0.5626393913124575 0.5626186047663676 0.5626376812279528 0.5626127607902829 0.5626095975191077 0.5626006214592146 0.5626005719486471 0.562600670552587
 0.5581332594701656 0.5581643964964469 0.5581435800411984 0.5581626481421527 0.5581377249224582 0.5581346050982622 0.5581256082517084 0.5581255508711199 0.5581256522711077
 0.5537860900798424 0.5538172669670185 0.5537964210646259 0.5538154816058437 0.5537905540273972 0.5537874797813875 0.5537784583634162 0.5537783942405355 0.5537784980869599
 0.5495635832062288 0.549594797018199 0.5495739222038722 0.5495929762797905 0.5495680426723351 0.5495650158193925 0.5495559661089986 0.549555896215968 0.5495560021824162
 0.5454621988222582 0.5454934464284324 0.5454725432923436 0.5454915922906342 0.5454666508939083 0.5454636729482608 0.545454591286879 0.5454545164529107 0.5454546242340085
 0.5414781085962866 0.5415093866884503 0.5414884558574263 0.5415075014582258 0.5414825504252889 0.5414796226164215 0.5414705054069922 0.5414704263312484 0.5414705356405126
 0.537607241653218 0.5376385467623415 0.5376175888817265 0.5376366330563485 0.5376116704567425 0.5376087937452952 0.5375996374518528 0.5375995547163865 0.5375996652841065
 0.5338453292676367 0.5338766577805272 0.5338556734963883 0.5338747185054536 0.5338497423282788 0.5338469174217164 0.5338377185696492 0.5338376326521794 0.533837744223383
 0.5301879479875359 0.5302192961631433 0.5301982861050638 0.5302173344958812 0.5301923426528889 0.5301895700208125 0.5301803251978673 0.530180236484276 0.5301803488168029
 0.5266305607897247 0.5266619247750427 0.5266408895397027 0.5266599441427108 0.526634934471532 0.526632214360532 0.5266229202186383 0.5266228290150392 0.5266229418777526
 0.5231685559685183 0.523199931813957 0.5231788719497247 0.5231979358737737 0.5231729061413976 0.5231702385894418 0.5231608918474018 0.5231607983916516 0.5231609115628099
 0.5197972835539186 0.5198286672280984 0.519807583220811 0.5198266598470141 0.5198016077536678 0.5197989926040345 0.5197895900510699 0.5197894945236556 0.519789607789468
 0.5165120891404601 0.5165434765443869 0.5165223688045371 0.5165414617784188 0.5165163849619817 0.5165138218768084 0.5165043603769636 0.5165042629111722 0.5165043760645395
 0.5133083450811673 0.5133397320617589 0.5133186009132669 0.5133377141348866 0.5133126101759974 0.513310098649553 0.5133005751468784 0.51330047583821 0.5133005886776768
 0.510181479060531 0.5102128614235197 0.5101917070942433 0.5102108447060442 0.5101857111340009 0.5101832505057975 0.5101736620302958 0.5101735609450654 0.5101736732739728
 0.5071270001059646 0.5071583736281808 0.5071371962423012 0.5071563626144094 0.5071311969140183 0.5071287863819449 0.5071191300560972 0.507119027239246 0.5071191388650929
 0.5041405221287041 0.5041718825697937 0.5041506821422437 0.5041698818549336 0.5041446814743831 0.5041423201079801 0.5041325931538503 0.5041324886359054 0.5041325993699131
 0.5012177851042733 0.5012491282179121 0.5012279046508984 0.5012471424740919 0.50122190483394 0.5012195915879917 0.5012097913347066 0.5012096851379401 0.5012097947948062
 0.4983546740109784 0.4983859955556411 0.4983647486373607 0.4983840295069725 0.4983587520103069 0.498356485738876 0.4983466096304015 0.498346501774189 0.4983466101720382
 0.4955472356447961 0.4955785313941629 0.4955572607997553 0.4955765897908303 0.4955512698346107 0.4955490493056487 0.495539094908725 0.4955389854141041 0.4955390923746055
 0.4927916934231113 0.4928229591762068 0.4928016644709632 0.4928210467675799 0.492795681755161 0.4927935056657833 0.492783470677864 0.4927833595713727 0.4927834649200105
 0.4900844602803401 0.4901156918714709 0.4900943725162423 0.4901138133782775 0.4900884007330918 0.4900862677255468 0.4900761499826677 0.4900760372994635 0.4900761408659473
 0.4874221497475504 0.4874533430561303 0.487431998414933 0.4874515031418263 0.4874260403221114 0.4874239490005118 0.4874137464849421 0.4874136322712356 0.4874137338900434
 0.4848015852977031 0.484832736258038 0.4848113656077351 0.4848309394994914 0.4848054240139838 0.4848033729617378 0.4847930838093451 0.4847929681242252 0.4847930676352298
 0.4822198080289486 0.482250912640068 0.4822295151820069 0.4822491634977382 0.4822235929222047 0.4822215807200863 0.4822112032273272 0.4822110861439963 0.4822111833931901
 0.4796740827511315 0.4797051370867002 0.479683711960159 0.4797034398745773 0.4796778118689872 0.4796758371137442 0.479665369744246 0.4796652513507295 0.4796653461909922
 0.4771619025353412 0.4771929027537202 0.4771714490509454 0.4771912616092575 0.4771655739354219 0.4771636352587756 0.4771530766494616 0.4771529570488226 0.4771530493407453
 0.4746809917826511 0.4747119341371326 0.4746904509197851 0.4747103529914903 0.4746846035309574 0.4746826996187706 0.4746720485855322 0.4746719278956872 0.4746720175083942
 0.4722293078655617 0.4722601887148016 0.472238675031489 0.4722586712637254 0.4722328580356704 0.4722309876470942 0.47222024319003 0.4722201215431764 0.4722202083551605
 0.4698050413933428 0.4698358572120133 0.4698143121167016 0.4698344068876803 0.4698085280665626 0.4698066900528589 0.4697958513611558 0.4697957289028647 0.4697958128027949
 0.4674066151504097 0.4674373625400343 0.4674157851109773 0.46743598248424 0.467410036416946 0.4674082297397369 0.4673972961961822 0.467397173084265 0.4673972539717405
 0.4650326817540915 0.4650633574540627 0.4650417468129627 0.4650620504930852 0.4650360357153018 0.4650342594638972 0.4650232306492078 0.4650231070523261 0.4650231848385918
 0.4626821200754723 0.4627127209742 0.4626910763052396 0.4627114895957214 0.4626854048472411 0.4626836582547487 0.4626725339517113 0.4626724100478645 0.4626724846564362
 0.4603540304640044 0.4603845536101271 0.4603628741785811 0.4603833999425604 0.4603572441812825 0.4603555266391439 0.4603443068367497 0.4603441828116242 0.4603442541788273
 0.4580477288142801 0.4580781714278651 0.4580564565979089 0.4580770972224188 0.458050869636758 0.4580491807073844 0.4580378656050275 0.4580377416502794 0.458037809725691
 0.4557627395120624 0.4557930989956914 0.4557713482471265 0.4557921056114794 0.4557658056309641 0.4557641450581497 0.4557527350699916 0.4557526113815089 0.4557526761282844
 0.453498787297055 0.4535290612466875 0.4535072741902502 0.4535281496391998 0.4535017769430036 0.4535001446597875 0.4534886404193955 0.4534885171955624 0.4534885785906327
 0.4512557880825493 0.451285974298008 0.4512641506890135 0.4512851450111885 0.4512586995344275 0.4512570956681285 0.4512454980334515 0.4512453754734581 0.4512454335076066
 0.4490338387768992 0.4490639352718647 0.4490420750219213 0.4490631884339983 0.4490366703716174 0.449035095245777 0.4490234053045203 0.4490232836067215 0.4490233382845444
 0.4468332061591921 0.446863211170525 0.4468413143570913 0.4468625464941243 0.4468359563022432 0.4468344104352587 0.4468226295106726 0.4468225088710501 0.4468225602107589
 0.4446543148705919 0.4446842268668424 0.4446622937404963 0.4446836436526519 0.4446569820472774 0.4446554661475591 0.4446435958046493 0.4446434764153688 0.4446435244484787
 0.4424977345937036 0.4425275522826351 0.4425055832719075 0.442527049427806 0.4425003173808914 0.4424988323384211 0.4424868743905193 0.4424867564385886 0.4424868012094814
 0.4403641665035749 0.4403938888385711 0.4403718845522592 0.4403934648490102 0.4403666635818348 0.440365210456093 0.4403531669717106 0.4403530506377746 0.4403530922031347
 0.4382544290853967 0.4382840552706038 0.4382620164975652 0.4382837082774336 0.438256839251375 0.4382554192556433 0.4382432925654734 0.4382431780227157 0.4382432164508653
 0.4361694434245227 0.4361989729186141 0.4361769006250302 0.4361987006985901 0.4361717656033822 0.4361703800855314 0.4361581727894299 0.4361580602025937 0.4361580955727253
 0.434110218083557 0.4341396506020328 0.4341175459262276 0.4341394506017132 0.4341124513413323 0.4341111017612695 0.4340988167349897 0.434098706259528 0.434098738660842
 0.4320778336885894 0.4321071692045288 0.4320850334494754 0.4321070385679267 0.432079977244289 0.4320786651483435 0.4320663055497719 0.4320661973310918 0.4320662268618752
 0.4300734273519485 0.4301026660952041 0.4300805007188286 0.4301026016945416 0.4300754805892541 0.4300742075818209 0.4300617768564163 0.4300616710292446 0.4300616977958801
 0.4280981770618653 0.4281273195166667 0.4281051261202213 0.4281273179858406 0.4281001395402543 0.4280989072531712 0.4280864091382652 0.4280863058261073 0.4280863299420495
 0.4261532861705605 0.4261823330715697 0.4261601133862592 0.42618239084181 0.4261551576356736 0.4261539676958198 0.4261414062234546 0.4261413055381497 0.4261413271228578
 0.4242399681113483 0.4242689204381992 0.4242466763103867 0.4242690337754385 0.4242417485044784 0.4242406025001805 0.4242279819980792 0.4242278840394443 0.4242279032173225
 0.4223594314729033 0.4223882904433103 0.422366023818566 0.4223884554866451 0.4223611209393976 0.4223600203863057 0.4223473454766354 0.4223472503322033 0.4223472672315225
 0.4205128655547387 0.4205416326162525 0.4205193455226144 0.4205418454169152 0.4205144644511755 0.4205134107582866 0.4205006863538487 0.4205005940986812 0.420500608850525
 0.4187014265226999 0.4187301033432252 0.4187077978740163 0.4187303599034533 0.4187029354226849 0.4187019298592605 0.4186891611567653 0.4186890718533656 0.4186890845905951
 0.416926224276773 0.416954812733941 0.4169324910305008 0.41695510904511 0.4169276439751834 0.4169266876392774 0.4169138801094309 0.4169137938077374 0.416913804663993
 0.4151883101358188 0.4152168123053447 0.4151944765400613 0.4152171443847744 0.4151896416513719 0.4151887354407284 0.415175894814888 0.4151758115523444 0.4151758206610887
 0.4134886654352102 0.4135170835783379 0.4134947359383205 0.4135174475041855 0.4134899100112154 0.4134890545971976 0.413476186850441 0.4134761066521738 0.4134761141457877
 0.4118281911234346 0.4118565276735772 0.411834170345342 0.4118569196173084 0.4118293502266249 0.4118285460318609 0.4118156573623893 0.4118155802414605 0.4118155862503932
 0.4102076984330249 0.4102359559817088 0.4102135911371798 0.410236372237672 0.4102087737503879 0.4102080209306583 0.4101951177355777 0.4101950436933345 0.4101950483453117
 0.4086279006891129 0.4086560819713149 0.4086337117554185 0.4086565189830211 0.4086288941226515 0.4086281925535197 0.408615281401105 0.4086152104276069 0.40861521384692
 0.4070894063062756 0.4071175141852361 0.4070951407053258 0.4071179685680501 0.4070903199656813 0.4070896692341912 0.4070767568328946 0.4070766889074416 0.4070766912142904
 0.4055927130105907 0.4056207504621946 0.4055983757794547 0.4056212190222161 0.4055935492038416 0.4055929486055236 0.4055800417700841 0.4055799768618054 0.4055799781717275
 0.4041382033096544 0.4041661734064575 0.4041437995293923 0.4041666531554655 0.4041389645315926 0.404138413072836 0.4041255186879417 0.4041254567564609 0.4041254571798339
 0.4027261412186731 0.4027540471136333 0.4027316759936556 0.4027545352800777 0.4027268301376341 0.4027263265433685 0.4027134515254494 0.402713392521618 0.4027133921632388
 0.4013566702359078 0.4013845151459163 0.4013621486749702 0.4013850091820393 0.4013572896785577 0.4013568324050339 0.4013439836628235 0.4013439275294896 0.4013439264882406
 0.4000298125462408 0.4000575997355217 0.4000352397456134 0.4000580973207418 0.4000303654807678 0.4000299527330684 0.4000171371276679 0.4000170838004921 0.4000170821690849
 0.3987454694174083 0.3987732021808695 0.3987508504452744 0.3987737012216964 0.3987459589352841 0.3987455886891021 0.3987328129942984 0.3987327624025941 0.3987327602673949
 0.39750342274017 0.3975311043868032 0.3975087626226839 0.3975316030135868 0.3975038520367115 0.3975035220638047 0.3974907929274534 0.3974907449950234 0.3974907424359611
 0.3963033376513138 0.396330971487729 0.3963086413598279 0.3963314680485897 0.3963037100053172 0.3963034179019536 0.3962907418091965 0.39629069645518 0.3962906935457228
 0.3951447661675415 0.3951723554817524 0.3951500386067772 0.3951728485341228 0.3951450849202506 0.3951448281379262 0.3951322113770155 0.3951321685167172 0.395132165323928
 0.3940271517487222 0.3940546997942737 0.3940323977455945 0.3940551880944554 0.3940274202824485 0.3940271961600834 0.3940146447915108 0.394014604337193 0.394014600921852
 0.3929498347012725 0.3929773446818457 0.3929550589940757 0.3929778271730249 0.3929500564179472 0.3929498622147962 0.3929373820443475 0.3929373439059982 0.3929373403227797
 0.3919120583263207 0.3919395333809138 0.3919172655539928 0.3919400091800672 0.3919122366262933 0.3919120695547963 0.391899666111053 0.3918996301971049 0.39189962649481
 0.3909129757128869 0.3909404189016978 0.3909181704041185 0.39094088728578 0.3909131139742553 0.3909129712321072 0.3909006497487981 0.390900615966794 0.3909006121886264
 0.3899516570735899 0.3899790713647128 0.3899568436355385 0.3899795317565131 0.3899517586323383 0.3899516374331218 0.3899394028365721 0.3899393710937845 0.3899393672776573
 0.3890270975189824 0.3890544857760169 0.3890322802254734 0.3890549377300026 0.3890271656501764 0.3890270632519919 0.3890149201537942 0.389014890357775 0.3890148865366503
 0.3881382251665985 0.3881655901372815 0.3881434081456632 0.3881660333257212 0.3881382630668818 0.3881381767984725 0.3881261294933335 0.3881261015524208 0.3881260977546667
 0.3872839094817318 0.3873112537876538 0.3872890967024878 0.3873116879872393 0.3872839202532842 0.3872838475373143 0.3872719000059028 0.3872718738296598 0.3872718700794075
 0.3864629697487181 0.3864902958762116 0.3864681650075925 0.386490720955377 0.3864629563848886 0.3864628947580653 0.386451050674516 0.3864510261741168 0.3864510224916336
 0.385674183573888 0.3857014938661247 0.385679390480275 0.3857019097731608 0.3856741489465751 0.3856740960764861 0.3856623588201023 0.3856623359086636 0.3856623323107152
 0.3849162953240843 0.3849435919744214 0.3849215172856029 0.3849439987264925 0.3849162421729939 0.3849161958715893 0.3849045685421495 0.3849045471350087 0.3849045436352114
 0.3841880244078725 0.3842153094544333 0.3841932646153903 0.3842157071275161 0.3841879553316595 0.3841879135654103 0.384176399001407 0.3841763790163593 0.3841763756255164
 0.3834880733098418 0.383515348631344 0.3834933347225288 0.3835157373510899 0.3834879907591889 0.3834879516560388 0.3834765524550608 0.3834765338125406 0.3834765305389717
 0.3828151352923283 0.3828424026051064 0.3828204206229998 0.382842782538612 0.3828150415648972 0.382815003418206 0.3828037219586654 0.3828037045819028 0.3828037014317382
 0.3821679016830182 0.3821951625391884 0.3821732133840632 0.3821955338876159 0.3821677989202399 0.3821677601899569 0.382156598653296 0.3821565824684122 0.3821565794458814
 0.3815450686718702 0.3815723244585701 0.3815504089220428 0.3815726874505421 0.3815449588574784 0.3815449181688178 0.3815338785613539 0.3815338634974492 0.3815338606051349
 0.3809453435465939 0.3809725954861954 0.380950714238965 0.3809729503719181 0.3809452285067786 0.3809451846467503 0.3809342688203047 0.3809342548095004 0.3809342520485748
 0.3803674503028412 0.3803946994540509 0.3803728530341829 0.3803950465000559 0.3803673317079027 0.3803672836199835 0.380356493290556 0.3803564802680148 0.3803564776384502
 0.3798101345736502 0.3798373818333637 0.3798155706354687 0.3798377213178283 0.379810013940985 0.3798099607183066 0.3797992974820543 0.3797992853859732 0.3797992828867388
 0.3792721678325147 0.379299413938322 0.3792776382039397 0.3792997461468656 0.3792720465307806 0.3792719874081287 0.379261452754068 0.3792614415256618 0.3792614391548856
 0.3787523508359161 0.3787795963691241 0.3787578561785871 0.3787799215910482 0.3787522300901963 0.3787521644351605 0.3787417597540964 0.3787417493375513 0.3787417470926795
 0.3782495162843545 0.3782767616734098 0.3782550569393759 0.3782770801983092 0.3782493971821592 0.3782493244857013 0.3782390510750373 0.3782390414174572 0.3782390392953798
 0.3777625306952777 0.3777897762194634 0.3777681066822885 0.3777900883341738 0.3777624141932075 0.3777623340599312 0.3777521931241269 0.3777521841754637 0.3777521821726347
 0.3772902954970604 0.3773175412903558 0.3772959065153564 0.3773178472762061 0.3772901824279621 0.3772900945663022 0.3772800872129393 0.3772800789259196 0.3772800770384517
 0.3768317473693242 0.3768589934243199 0.3768373928009496 0.3768592935546645 0.3768316384498124 0.3768315426623466 0.3768216698938492 0.3768216622238843 0.3768216604476419
 0.3763858578711817 0.37641310404295 0.3763915367858378 0.3764133985809543 0.3763857537093528 0.3763856498834069 0.3763759125846502 0.3763759054897417 0.3763759038204115
 0.3759516324146586 0.3759788784244834 0.3759573435761882 0.3759791676211677 0.3759515335178938 0.3759514216165644 0.3759418205386766 0.3759418139793245 0.3759418124124769
 0.3755281086546627 0.3755553540935672 0.3755338505288966 0.3755556381860821 0.3755280154374146 0.375527895491112 0.3755184312319059 0.3755184251710036 0.375518423702154
 0.3751143543791631 0.3751415987111459 0.3751201251428211 0.3751418779212936 0.3751142671706197 0.3751141392692071 0.3751048122507423 0.3751048066534709 0.3751048052781147
 0.3747094649925726 0.3747367075575183 0.3747152625429252 0.3747369820904914 0.3747093840441337 0.3747092483296984 0.3747000587734885 0.3747000536072195 0.3747000523208766
 0.3743125606916257 0.3743398007078222 0.3743183826565827 0.3743400707511752 0.3743124861841267 0.3743123428444105 0.3743032907448544 0.3743032859790416 0.3743032847772849
 0.3739227834357208 0.3739500200019494 0.3739286271840521 0.3739502857247836 0.3739227154863545 0.3739225647488473 0.3739136498454027 0.3739136454514767 0.3739136443299567
 0.3735392938128776 0.3735665259100552 0.3735451564642405 0.3735667874623997 0.3735392324817909 0.3735390746084579 0.373530296357054 0.3735302923083191 0.3735302912627863
 0.3731612678981451 0.3731884943904776 0.373167146332649 0.3731887519028718 0.3731612131946682 0.373161048477307 0.3731524060214176 0.3731524022929554 0.373152401319277
 0.3727878941939629 0.3728151138296129 0.3727937850610043 0.3728153674128465 0.3727878460824659 0.3727876748386361 0.3727791669803869 0.3727791635489512 0.3727791626431199
 0.3724183707322564 0.372445582143494 0.3724242704584035 0.3724458318885129 0.3724183291376304 0.3724181517071208 0.3724097768786648 0.3724097737225897 0.3724097728807394
 0.3720519024065868 0.3720791041094346 0.3720578072023215 0.3720793500873678 0.372051867219322 0.3720516839611192 0.3720434401964804 0.3720434372955862 0.3720434365139931
 0.371687698590419 0.3717148889837928 0.3716936044555785 0.3717151312460855 0.3716876696713137 0.3716874809610019 0.3716793658684869 0.3716793632039938 0.3716793624790847
 0.3713249710853789 0.3713521484497316 0.3713308738131889 0.3713523870283584 0.3713249482698465 0.3713247544974218 0.3713167652326344 0.3713167627870717 0.3713167621154253
 0.3709629324320567 0.3709900949275421 0.3709688276116549 0.3709903298352932 0.370962915534071 0.3709627171020929 0.3709548503415674 0.3709548480986885 0.3709548474770371
 0.3706007946061973 0.37062794027039 0.3706066776236053 0.3706281715011727 0.3706007834218599 0.3706005807439263 0.3705928326593312 0.3705928306040424 0.3705928300292713
 0.3702377681154932 0.3702648948606913 0.3702436341529975 0.370265122389864 0.3702377624262335 0.3702375559257252 0.3702299221586762 0.3702299202769563 0.3702299197461041
 0.3698730615071168 0.369900167117278 0.3698789055410734 0.3699003909019841 0.3698730610825559 0.3698728511916107 0.3698653268290871 0.3698653251079181 0.3698653246181732
 0.3695058812934526 0.3695329634208239 0.3695116980905236 0.3695331834003006 0.3695058858939123 0.3695056730526094 0.3694982526030782 0.3694982510303785 0.3694982505790744
 0.3691354323032759 0.3691624884647967 0.3691412164151812 0.3691627045606807 0.3691354416819898 0.3691352263377031 0.3691279037080942 0.3691279022726507 0.3691279018572676
 0.3687609184673507 0.3687879460408788 0.3687666642241749 0.3687881581574718 0.368760932372339 0.3687607149792289 0.3687534834530293 0.3687534821444415 0.368753481762596
 0.3683815440504025 0.3684085402708995 0.3683872455526227 0.3684087482954138 0.3683815622260763 0.3683813432447011 0.3683741954614695 0.3683741942700908 0.3683741939195355
 0.367996515345308 0.3680234773010693 0.3680021664546698 0.3680236811038452 0.3679965375337937 0.3679963174308084 0.3679892453675537 0.367989244284439 0.3679892439630562
 0.3676050428487785 0.3676319674778316 0.3676106371782409 0.3676321669125404 0.3676050687909961 0.3676048480389069 0.3675978429938057 0.3675978420106584 0.3675978417164564
 0.3672063439404697 0.3672332280272871 0.3672118748434722 0.3672334229311228 0.3672063733769756 0.3672061524539363 0.3671992050329331 0.3671992041420622 0.3671992038731657
 0.3667996460881635 0.3668264862608259 0.3668051066475247 0.3668266764547102 0.3667996787597908 0.3667994581493959 0.3667925582562911 0.3667925574505662 0.3667925572052153
 0.3663841906000208 0.3664109833280019 0.3663895736168564 0.366411168616816 0.3663842262483338 0.3663840064393931 0.366377143270001 0.366377142542811 0.3663771423193541
 0.365959236940144 0.3659859785328887 0.3659645349232255 0.3659861587057412 0.3659592753077388 0.3659590567939883 0.3659522188349736 0.365952218180185 0.3659522179770764
 0.365524067615595 0.3655507542220706 0.3655292727716566 0.3655509290526561 0.3655241084462633 0.3655238917259975 0.3655170667589343 0.3655170661708634 0.3655170659866499
 0.3650779936313736 0.3651046212407935 0.3650830978568909 0.3651047904878305 0.3650780366701589 0.3650778222457329 0.3650709973569254 0.365070996830297 0.36507099666362
 0.3646203604948292 0.3646469249387475 0.3646253553698853 0.3646470883465541 0.3646204054880064 0.3646201938651774 0.3646133554616782 0.3646133549915987 0.3646133548411868
 0.364150554732718 0.3641770516886952 0.3641554315175429 0.3641772089879269 0.3641506014277191 0.3641503931147982 0.3641435269469872 0.3641435265289161 0.3641435263935789
 0.3636680108633318 0.3636944358603788 0.3636727604981675 0.3636945867689604 0.3636680590086407 0.363667854515405 0.3636609457064507 0.3636609453361709 0.3636609452147939
 0.3631722187433103 0.363198567169315 0.3631768318522223 0.3631987113936038 0.3631722680883643 0.3631720679246933 0.363165101007072 0.3631651006806693 0.3631651005722095
 0.3626627311850282 0.3626889982963413 0.3626671980842602 0.362689135532567 0.3626627814801464 0.3626625861543479 0.3626555451135572 0.3626555448273939 0.3626555447308782
 0.3621391717165929 0.3621653526499681 0.3621434824280707 0.3621654825859807 0.3621392227129664 0.362139032729744 0.3621319010552539 0.3621319008059475 0.3621319007204621
 0.3616012423339519 0.3616273321209736 0.3616053866044317 0.3616274544383369 0.3616012937837201 0.3616011096417513 0.3615938703851436 0.3615938701695507 0.3615938700942414
 0.361048731074279 0.3610747246584128 0.3610526984006335 0.361074839034892 0.3610487827307254 0.3610486049198062 0.3610412407600168 0.361041240575208 0.3610412405092737
 0.3604815192232625 0.360507411479598 0.360485298884292 0.3605075175920664 0.360481570841151 0.3604813998388831 0.3604738931543477 0.3604738929976026 0.3604738929402906
 0.3598995879571902 0.3599253737149283 0.3599031690522974 0.3599254712427283 0.3598996392932933 0.3598994755612672 0.3598918085087837 0.3598918083775584 0.359891808328167
 0.3593030242150314 0.3593286982826824 0.3593063957100242 0.3593287869114669 0.3593030750288536 0.3593029190083213 0.3592950736082968 0.3592950735002247 0.3592950734580923
 0.3586920255970187 0.3587175827902299 0.3586951763771844 0.3587176622162969 0.3586920756517551 0.3586919277587722 0.3586838859865507 0.3586838858994236 0.3586838858639307
 0.3580669040952466 0.3580923392671109 0.3580698230258511 0.3580924092022562 0.3580669531590108 0.3580668137790376 0.3580585576619033 0.3580585575936601 0.3580585575642217
 0.3574280884789419 0.3574533965525465 0.3574307644731332 0.35745345672941 0.3574281363262656 0.3574280058082483 0.3574195175276672 0.3574195174763787 0.3574195174524479
 0.3567761251822203 0.3568013011851297 0.3567785472763079 0.3568013513630243 0.3567761715958545 0.3567760502458025 0.3567673122443877 0.3567673122082569 0.3567673121893144
 0.3561116775748846 0.3561367166751619 0.3561138350108311 0.3561367566463587 0.3561117223479136 0.3561116104220192 0.3561026055146858 0.3561026054920293 0.3561026054775884
 0.3554355235361362 0.3554604210794279 0.3554374058510609 0.3554604506758441 0.355435566474401 0.3554354641717811 0.3554261756604388 0.3554261756496848 0.3554261756392867
 0.3547485512954832 0.3547733028426239 0.3547501484177902 0.3547733219428202 0.3547485922203046 0.3547484996754456 0.3547389114665433 0.3547389114662212 0.3547389114594334
 0.3540517535527185 0.3540763549172458 0.3540530559044262 0.3540763634536651 0.3540517923038992 0.3540517095789371 0.3540418063030713 0.354041806311809 0.354041806308221
 0.3533462199375767 0.3533706672224891 0.3533472185422302 0.3533706651887916 0.3533462563766536 0.3533461834536299 0.3533359505863405 0.3533359506028568 0.3533359506020851
 0.3526331279170204 0.3526574175500877 0.3526338145124496 0.3526574050084458 0.3526331619306906 0.3526330987039898 0.352622522686761 0.3526225227098607 0.3526225227115429
 0.3519137323019715 0.3519378610688901 0.3519140994569384 0.3519378381570776 0.3519137638056515 0.3519137100748059 0.3519027784351755 0.3519027784637505 0.3519027784675435
 0.3511893535434201 0.3512133186181045 0.3511893947770625 0.3512132855561828 0.3511893824848228 0.3511893379479403 0.3511780394175021 0.3511780394505193 0.351178039456104
 0.3504613650386455 0.3504851640100028 0.3504610749413762 0.3504851211063818 0.3504613914012682 0.3504613556493505 0.3504496802782929 0.3504496803147989 0.3504496803218763
 0.3497311796904377 0.3497548105850142 0.3497305540447783 0.3497547582416917 0.349731203496854 0.3497311760092907 0.3497191152760042 0.3497191153151228 0.3497191153234082
 0.3490002359752775 0.3490236972752473 0.3489992718748364 0.3490236359919423 0.3490002572900608 0.3490002374315679 0.3489877843457135 0.3489877843866413 0.3489877843958764
 0.3482699837801442 0.3482932744362259 0.3482686797448268 0.3482932048132049 0.348270002712293 0.3482699897316279 0.3482571389289644 0.3482571389709665 0.34825713898091
 0.3475418702629308 0.3475649897019401 0.3475402263482268 0.347564912441292 0.3475418869676273 0.3475418799983348 0.3475286278254975 0.3475286278679133 0.3475286278783446
 0.3468173259790719 0.3468402741059367 0.3468153438771155 0.3468401900110773 0.3468173406586104 0.3468173387220701 0.3468036833094718 0.3468036833517101 0.3468036833624262
 0.3460977514984612 0.3461205286926843 0.3460954346284688 0.346120438665899 0.3460977644022049 0.3460977664131738 0.3460837077341725 0.3460837077757095 0.3460837077865287
 0.3453845047136576 0.3454071118203536 0.3453818582993076 0.3454070168582449 0.3453845161368727 0.3453845209117252 0.3453700608262377 0.3453700608666163 0.3453700608773748
 0.3446788890141576 0.3447013273299223 0.3446759201454425 0.3447012285166388 0.3446788992956404 0.3446789055633531 0.3446640478442237 0.3446640478830541 0.3446640478936084
 0.3439821424738273 0.3440044137278204 0.3439788601510479 0.3440043122260675 0.3439821519922212 0.3439821584081473 0.343966908748736 0.3439669087856906 0.3439669087959151
 0.3432954281703328 0.3433175345010662 0.3432918433280249 0.3433174315408883 0.3432954373391109 0.3432954425014547 0.3432798085031391 0.3432798085379515 0.3432798085477411
 0.3426198257278803 0.3426417696562971 0.3426159512367724 0.3426416665217639 0.3426198349890081 0.3426198374578157 0.3426038285964265 0.342603828628891 0.3426038286381561
 0.3419563241481072 0.3419781085475881 0.3419521747934713 0.3419780065615467 0.3419563339644519 0.3419563322828599 0.3419399598533873 0.3419399598833566 0.3419399598920293
 0.3413058159691451 0.3413274440331061 0.3413014084043549 0.3413273445402623 0.3413058268157244 0.3413058195330812 0.3412890965724782 0.3412890965998496 0.3412890966078777
 0.3406690927696394 0.340690567977419 0.340664445444211 0.340690472326084 0.3406691051239104 0.3406690908203314 0.3406520320085682 0.3406520320332964 0.3406520320406418
 0.3400468420131716 0.3400681680948702 0.3400419750750686 0.3400680776177143 0.3400468563445467 0.3400468336563484 0.3400294551964853 0.3400294552185676 0.3400294552252091
 0.3394396452087537 0.3394608261096482 0.3394345803812721 0.339460742103945 0.3394396619676133 0.3394396296130561 0.3394219490914695 0.3394219491109447 0.3394219491168737
 0.3388479773449265 0.3388690171900585 0.3388427377791015 0.3388689408978323 0.3388479969513983 0.3388479537561275 0.3388299899845404 0.3388299900014795 0.3388299900067025
 0.3382722075386145 0.338293110598046 0.338266817642567 0.3382930431866392 0.338272230371438 0.338272175292967 0.3382539481343559 0.3382539481488631 0.3382539481533962
 0.3377126008250244 0.3377333714802129 0.3377070860722575 0.3377333140237138 0.3377126272107945 0.3377125593614345 0.3376940895422846 0.337694089554491 0.3376940895583587
 0.3371693210019546 0.3371899637136089 0.3371637077210818 0.3371899171755863 0.3371693512050524 0.3371692698726955 0.3371505787843984 0.3371505787944564 0.3371505787976915
 0.3366424344309186 0.3366629537086049 0.3366367495797291 0.3366629189265829 0.3366424686444097 0.3366423733106585 0.3366234828030991 0.3366234828111739 0.336623482813819
 0.3361319146887159 0.336152315062438 0.3361261856158569 0.3361522927344404 0.336131953026466 0.3361318433816684 0.336112775552229 0.3361127755584982 0.3361127755605978
 0.3356376479567299 0.3356579339506082 0.3356319021545354 0.3356579246240553 0.3356376904469513 0.3356375664017799 0.3356183433830965 0.3356183433877464 0.3356183433893501
