# Supplementary material for: Electromagnetic Analysis, Characterization and Discussion of Inductive Transmission Parameters for Titanium Based Housing Materials in Active Medical Implantable Devices
Source: Materials (Basel). 2018 Oct 25;11(11):2089. doi: 10.3390/ma11112089 (PMC6266279; doi:10.3390/ma11112089)
Supplement: Supplementary file 1 [file materials-11-02089-s001.zip › supplementary/correction_factor_data/f_L_22.txt]

# Created by Octave 4.0.0, Wed Oct 17 22:11:54 2018 Mitteleurop�ische Sommerzeit <unknown@wowa-PC>
# name: f_L22phi
# type: matrix
# rows: 241
# columns: 9
 0.984556454270103 0.9933231772561425 0.9965595814180659 0.9980489750412013 0.9984035946298704 0.9986853747443283 0.9988247877235942 0.998734586312007 0.9988116355510585
 0.9835673340717274 0.9929448072667281 0.9964040721942697 0.9979805165525576 0.9983714121931422 0.998669295445242 0.9988163005333751 0.9987298793481391 0.9988089098958052
 0.9825215507475697 0.9925449259210366 0.9962397296392762 0.9979081649365426 0.9983373964608852 0.9986522985944808 0.9988073282807505 0.9987249030119009 0.9988060280783569
 0.9814173629076861 0.9921228993669828 0.9960662947802414 0.9978318053067011 0.9983014928112945 0.9986343565908893 0.99879785624993 0.9987196490714595 0.9988029852971331
 0.9802531713629059 0.9916781523404319 0.9958835329258097 0.9977513333532185 0.9982636515158018 0.9986154442381681 0.9987878709755286 0.9987141099793603 0.9987997771423498
 0.9790275458860366 0.99121017873811 0.9956912380283257 0.9976666572546609 0.9982238286317131 0.9985955391876841 0.9987773604747321 0.9987082790004954 0.9987963996697861
 0.9777392524040114 0.9907185523481224 0.9954892371108096 0.9975776996187598 0.9981819869086855 0.99857462238842 0.9987663144833926 0.9987021503424054 0.9987928494758731
 0.976387280086744 0.9902029375256288 0.9952773946708213 0.9974843994135433 0.998138096691078 0.9985526785349559 0.9987547246911191 0.9986957192849307 0.9987891237724529
 0.974970867719624 0.9896630995705179 0.9950556169611212 0.997386713845194 0.9980921367958795 0.9985296965036148 0.9987425849702508 0.9986889823066781 0.99878522045972
 0.973489528677291 0.9890989145358815 0.9948238560350312 0.9972846201335044 0.9980440953431841 0.9985056697651846 0.9987298915926318 0.9986819372046352 0.998781138195234
 0.9719430737632541 0.9885103781753821 0.9945821134362541 0.9971781171323841 0.9979939705148576 0.9984805967623395 0.9987166434279916 0.998674583203837 0.9987768764571899
 0.9703316311476691 0.9878976137244858 0.994330443407259 0.9970672267403478 0.9979417712158122 0.9984544812389851 0.99870284211727 0.9986669210531834 0.9987724355997847
 0.9686556626308545 0.9872608782081839 0.9940689554893792 0.9969519950455777 0.9978875176118928 0.9984273325087061 0.9986884922140546 0.9986589531037888 0.99876781689854
 0.9669159754868452 0.9866005669782678 0.9937978163921928 0.996832493151941 0.9978312415196212 0.9983991656500338 0.998673601287914 0.9986506833663313 0.9987630225835201
 0.9651137292038816 0.9859172162073442 0.9935172510195859 0.9967088176368659 0.9977729866248031 0.9983700016172441 0.9986581799834792 0.9986421175441316 0.9987580558586051
 0.9632504365387002 0.985211503106116 0.993227542556212 0.99658109059908 0.997712808510703 0.9983398672571333 0.9986422420305523 0.998633263039294 0.9987529209053752
 0.961327958439991 0.9844842436841083 0.9929290315399489 0.9964494592636763 0.9976507744804917 0.9983087952241295 0.9986258042009933 0.9986241289296094 0.9987476228700317
 0.9593484925693936 0.9837363879426055 0.9926221138747255 0.9963140951248431 0.9975869631649479 0.9982768237895302 0.9986088862103948 0.9986147259150737 0.9987421678330075
 0.9573145553521381 0.9829690124684561 0.9923072377704397 0.9961751926206214 0.9975214639131457 0.9982439965436422 0.9985915105639315 0.9986050662338458 0.9987365627609571
 0.9552289577149486 0.9821833104858109 0.9919848996336182 0.9960329673501502 0.9974543759707793 0.9982103619932254 0.9985737023474736 0.9985951635481058 0.9987308154414729
 0.953094774906092 0.9813805795175693 0.9916556389713591 0.9958876538612907 0.9973858074595624 0.998175973061037 0.9985554889678533 0.9985850328020168 0.9987249344018216
 0.9509153110290016 0.9805622069010089 0.9913200324094111 0.9957395030526807 0.9973158741782269 0.9981408864976328 0.9985368998473576 0.9985746900546555 0.9987189288133134
 0.948694059142862 0.979729653491324 0.9909786869620234 0.9955887792510583 0.9972446982537093 0.9981051622196756 0.9985179660801839 0.9985641522921124 0.9987128083837681
 0.9464346579771858 0.9788844359637349 0.9906322327231817 0.9954357570381057 0.9971724066772605 0.998068862592153 0.9984987200597968 0.998553437223801 0.9987065832409689
 0.9441408464597979 0.9780281081869969 0.9902813151743488 0.9952807179124924 0.9970991297655442 0.998032051674139 0.9984791950876899 0.9985425630686456 0.9987002638103697
 0.9418164173574617 0.9771622421826476 0.9899265873212902 0.9951239468803806 0.9970249995901721 0.9979947944499729 0.9984594249748615 0.9985315483374992 0.9986938606907597
 0.9394651713671657 0.9762884092022426 0.98956870187983 0.9949657290705698 0.9969501484207205 0.9979571560679305 0.9984394436476749 0.9985204116181468 0.9986873845314608
 0.9370908729711852 0.9754081614480317 0.9892083037279803 0.9948063464695897 0.9968747072254293 0.997919201108366 0.9984192847695557 0.9985091713692539 0.99868084591478
 0.9346972092775352 0.9745230149304652 0.9888460228286972 0.9946460748659359 0.9967988042712005 0.9978809929019277 0.9983989813893247 0.9984978457291835 0.9986742552471796
 0.9322877529162222 0.9736344338993741 0.9884824678043586 0.9944851810824453 0.9967225638594299 0.9978425929157489 0.9983785656254776 0.9984864523447319 0.9986676226618975
 0.9298659298587848 0.9727438172101228 0.9881182203130042 0.9943239205621902 0.9966461052278524 0.9978040602224461 0.998358068394021 0.9984750082240377 0.9986609579355693
 0.9274349927838379 0.9718524868932894 0.9877538303386115 0.9941625353565173 0.9965695416408166 0.9977654510628957 0.9983375191857934 0.998463529616806 0.9986542704207086
 0.9249980003428604 0.9709616790936797 0.9873898124649351 0.9940012525449007 0.9964929796811796 0.9977268185090153 0.9983169458960327 0.9984520319233504 0.9986475689946775
 0.9225578024008736 0.9700725374378512 0.9870266431589589 0.9938402830973597 0.9964165187484023 0.9976882122285771 0.9982963747074195 0.9984405296331096 0.9986408620256602
 0.9201170310551868 0.9691861087841062 0.9866647590465223 0.993679821170829 0.996340250758227 0.9976496783494851 0.9982758300250884 0.9984290362916184 0.9986341573550173
 0.9176780969851042 0.9683033412114082 0.9863045561222469 0.9935200438132958 0.9962642600309305 0.9976112594166647 0.9982553344595807 0.9984175644937987 0.9986274622946526
 0.9152431904718055 0.9674250840196578 0.9859463898016865 0.993361111034215 0.9961886233483147 0.9975729944314725 0.9982349088527197 0.9984061259006143 0.9986207836377391
 0.9128142862599099 0.9665520894459055 0.985590575694648 0.9932031661873374 0.9961134101534908 0.997534918960421 0.9982145723389427 0.9983947312749177 0.9986141276803844
 0.9103931513182175 0.9656850157534107 0.98523739095953 0.993046336603464 0.996038682863754 0.9974970652981106 0.9981943424342865 0.9983833905321953 0.9986075002515772
 0.9079813545005853 0.964824431323574 0.9848870760865449 0.9928907344057167 0.9959644972645395 0.997459462668364 0.9981742351444144 0.9983721128013003 0.9986009067488251
 0.905580277107774 0.9639708193749863 0.984539836954951 0.9927364574385631 0.9958909029518057 0.9974221374470105 0.9981542650828283 0.9983609064903201 0.9985943521763603
 0.9031911234045227 0.9631245829476991 0.9841958470150268 0.9925835902445981 0.9958179437918497 0.9973851133908269 0.9981344455912391 0.9983497793530465 0.9985878411835041
 0.9008149302455333 0.962286049822327 0.9838552494573057 0.9924322050284562 0.9957456583699231 0.9973484118584062 0.998114788854457 0.9983387385519268 0.9985813781007677
 0.8984525751012451 0.9614554770883988 0.9835181592501364 0.9922823625552776 0.995674080403069 0.9973120520106098 0.9980953060033406 0.9983277907138016 0.9985749669714055
 0.8961047819369624 0.9606330551325477 0.9831846649489212 0.9921341129414522 0.9956032390975582 0.9972760509811213 0.9980760072009853 0.9983169419758708 0.9985686115772394
 0.8937721245779195 0.9598189108783808 0.982854830205013 0.9919874963059935 0.9955331594363263 0.9972404240097309 0.9980569017081323 0.9983061980197107 0.9985623154571857
 0.8914550273742592 0.9590131101741706 0.9825286949285392 0.9918425432628686 0.9954638623875737 0.9972051845344421 0.9980379979260539 0.9982955640923211 0.9985560819182199
 0.8891537631556271 0.958215659286735 0.9822062760846515 0.9916992752456251 0.9953953650310911 0.9971703442407266 0.9980193034160685 0.9982850450139831 0.9985499140384646
 0.8868684486243976 0.9574265055175064 0.981887568125877 0.9915577046660765 0.9953276806033859 0.9971359130689068 0.998000824896308 0.9982746451731463 0.9985438146626626
 0.8845990374738064 0.9566455370074934 0.9815725430844514 0.9914178349179602 0.9952608184677019 0.9971018991829199 0.9979825682177412 0.9982643685096247 0.9985377863908005
 0.8823453116266879 0.9558725818391005 0.9812611503651552 0.9912796602441789 0.9951947840179208 0.9970683089053753 0.9979645383220008 0.998254218487605 0.9985318315607967
 0.8801068710715048 0.9551074065747107 0.980953316292531 0.9911431654916825 0.9951295785284315 0.9970351466251205 0.9979467391846442 0.9982441980605077 0.9985259522263814
 0.8778831228227425 0.9543497143938274 0.9806489434756676 0.9910083257824612 0.995065198963799 0.9970024146845897 0.9979291737476337 0.9982343096298451 0.9985201501315655
 0.8756732695562103 0.9535991430027115 0.9803479100590393 0.9908751061311573 0.9950016377629758 0.9969701132545042 0.9979118438452883 0.9982245550005324 0.9985144266830929
 0.8734762984688842 0.9528552624949319 0.9800500689300647 0.9907434610407763 0.9949388826133527 0.9969382402038067 0.9978947501278698 0.9982149353350254 0.9985087829222026
 0.8712909708917191 0.9521175733377103 0.9797552469530865 0.9906133341075483 0.9948769162293928 0.9969067909722675 0.9978778919868875 0.998205451108455 0.9985032194971052
 0.8691158131474916 0.9513855046507913 0.9794632442966967 0.9904846576642607 0.9948157161499511 0.9968757584529961 0.9978612674858583 0.9981961020670265 0.9984977366374002
 0.8669491090991748 0.9506584129319054 0.9791738339163207 0.9903573524897942 0.9947552545672502 0.9968451328913286 0.997844873300061 0.9981868871915288 0.9984923341314732
 0.8647888947807786 0.9499355813677229 0.9788867612485338 0.990231327609212 0.9946954981991252 0.996814901805924 0.9978287046683814 0.9981778046676756 0.998487011308074
 0.8626329554474793 0.9492162198526802 0.9786017441667413 0.9901064802063833 0.9946364082146121 0.9967850499369865 0.9978127553596492 0.9981688518647066 0.9984817670225374
 0.8604788253263416 0.9484994658212725 0.978318473241482 0.9899826956676101 0.9945779402214284 0.9967555592258293 0.997797017655832 0.9981600253233309 0.9984765996486369
 0.858323790296413 0.9477843859824379 0.9780366123419326 0.9898598477721738 0.9945200443225271 0.9967264088291881 0.9977814823536572 0.9981513207540489 0.9984715070763647
 0.8561648936779674 0.9470699790289783 0.9777557996083638 0.9897377990421591 0.9944626652471582 0.9966975751708509 0.9977661387860156 0.9981427330464235 0.9984664867160962
 0.8539989452664467 0.946355179379632 0.9774756488197119 0.989616401261627 0.9944057425608086 0.9966690320324727 0.9977509748639785 0.9981342562897095 0.9984615355092921
 0.8518225337065773 0.9456388619972398 0.9771957511738281 0.9894954961721002 0.9943492109567014 0.9966407506847977 0.9977359771399188 0.9981258838051432 0.9984566499458781
 0.8496320422667528 0.9449198483131964 0.97691567749293 0.9893749163491115 0.9942930006306842 0.9966127000597856 0.9977211308919426 0.9981176081898229 0.9984518260882052
 0.8474236680416342 0.9441969132757299 0.9766349808609547 0.9892544862617735 0.9942370377398512 0.9965848469637152 0.9977064202294771 0.9981094213721178 0.9984470596016041
 0.8451934445819074 0.9434687935267426 0.9763531996943328 0.9891340235151757 0.9941812449442261 0.9965571563304628 0.9976918282194561 0.9981013146781289 0.9984423457911111
 0.8429372679223971 0.9427341967000579 0.9760698612423991 0.9890133402730111 0.9941255420298285 0.9965295915140272 0.9976773370324935 0.9980932789089187 0.998437679644218
 0.8406509259528969 0.9419918118207179 0.9757844855079816 0.9888922448553553 0.9940698466101937 0.9965021146184546 0.9976629281079574 0.9980853044276954 0.9984330558791669
 0.8383301310480247 0.9412403207716209 0.9754965895731773 0.988770543504218 0.9940140749025239 0.9964746868631874 0.997648582336815 0.998077381256447 0.9984284689983962
 0.83597055584229 0.9404784107788841 0.9752056923090321 0.9886480423067739 0.9939581425732944 0.9964472689809598 0.9976342802605759 0.9980694991809287 0.9984239133465855
 0.8335678720023499 0.9397047878509974 0.9749113194409798 0.9885245492634253 0.9939019656471592 0.996419821645113 0.9976200022847334 0.9980616478630714 0.9984193831726252
 0.8311177918092476 0.9389181910885971 0.9746130089350977 0.9883998764851786 0.9938454614717378 0.9963923059226762 0.9976057289047131 0.9980538169598685 0.9984148726950663
 0.828616112317106 0.9381174077609828 0.9743103166613839 0.9882738425010499 0.9937885497293578 0.9963646837487017 0.9975914409419691 0.9980459962472551 0.9984103761701241
 0.8260587618012236 0.937301289022735 0.9740028222822 0.9881462746533636 0.9937311534856981 0.9963369184169976 0.9975771197877723 0.9980381757477612 0.9984058879615888
 0.8234418481460154 0.9364687661184422 0.9736901353039661 0.9880170115547512 0.9936732002635197 0.9963089750817584 0.9975627476518996 0.9980303458604367 0.9984014026118273
 0.8207617087524725 0.9356188668960362 0.9733719012204436 0.9878859055768584 0.9936146231282607 0.9962808212637235 0.9975483078130319 0.9980224974913894 0.9983969149128274
 0.8180149614662247 0.9347507324202821 0.9730478076650352 0.9877528253368967 0.993555361770696 0.996252427354006 0.9975337848674957 0.9980146221830659 0.9983924199764999
 0.8151985559418934 0.9338636334476991 0.972717590479328 0.9876176581440863 0.9934953635702185 0.9962237671081902 0.9975191649727854 0.9980067122406432 0.9983879133030663
 0.81230982477083 0.9329569864947607 0.9723810395944112 0.9874803123643179 0.993434584620898 0.9961948181222632 0.9975044360816899 0.9979987608532189 0.9983833908465771
 0.809346533609914 0.9320303692026333 0.9720380046122569 0.9873407196579971 0.9933729907011213 0.9961655622819922 0.9974895881630186 0.9979907622078688 0.9983788490762899
 0.8063069294645044 0.9310835346773055 0.9716883999663138 0.9871988370430197 0.9933105581665336 0.9961359861763843 0.9974746134045668 0.9979827115942697 0.9983742850328349
 0.8031897862036709 0.9301164244641941 0.9713322095348126 0.9870546487333153 0.9932472747455835 0.9961060814661358 0.9974595063938023 0.9979746054977752 0.9983696963780084
 0.7999944463271922 0.9291291798042712 0.9709694905769459 0.9869081677020745 0.9931831402162284 0.9960758451974332 0.9974442642718776 0.9979664416785581 0.9983650814368871
 0.7967208579673754 0.9281221508164166 0.9706003768630868 0.986759436919834 0.9931181669434339 0.9960452800521191 0.997428886856665 0.997958219234835 0.9983604392313182
 0.7933696061015448 0.9270959032596219 0.970225080874963 0.9866085302197944 0.9930523802576513 0.9960143945255584 0.9974133767307993 0.9979499386480959 0.9983557695036045
 0.7899419369780933 0.9260512225509754 0.9698438949614195 0.9864555527465759 0.9929858186563596 0.9959832030242415 0.9973977392909116 0.9979416018084089 0.9983510727294246
 0.7864397748250854 0.9249891147527067 0.9694571913509199 0.9863006409514471 0.9929185338137821 0.9959517258767822 0.9973819827553033 0.9979332120186187 0.9983463501193992
 0.7828657300181199 0.9239108042929493 0.9690654209416142 0.9861439621044321 0.9928505903867423 0.9959199892529913 0.9973661181273863 0.9979247739759129 0.9983416036084231
 0.7792230980337121 0.9228177282523163 0.9686691108163016 0.9859857133045621 0.9927820656094724 0.9958880249881232 0.9973501591137539 0.9979162937303766 0.9983368358326714
 0.7755158487036306 0.9217115271282517 0.968268860459468 0.9858261199811247 0.9927130486746858 0.9958558703111016 0.9973341219962977 0.9979077786201851 0.9983320500940432
 0.7717486055094389 0.920594032081027 0.9678653366880036 0.9856654338920606 0.9926436399040098 0.9958235674783777 0.9973180254591837 0.9978992371838802 0.9983272503122729
 0.7679266149069832 0.9194672487648234 0.9674592673443081 0.9855039306402674 0.9925739497168103 0.9957911633174497 0.9973018903727352 0.9978906790507253 0.9983224409653135
 0.764055705937237 0.9183333379507155 0.967051433838154 0.9853419067428207 0.9925040974120721 0.9957587086866446 0.9972857395371825 0.9978821148107475 0.9983176270186875
 0.7601422406516084 0.917194593251181 0.9666426626615048 0.9851796763029662 0.9924342097845449 0.9957262578605997 0.9972695973909036 0.9978735558666035 0.9983128138451191
 0.7561930561421903 0.916053416352225 0.9662338160350771 0.9850175673475893 0.9923644196010475 0.9956938678529725 0.9972534896884762 0.997865014269982 0.9983080071356354
 0.752215399208797 0.914912290244637 0.9658257818761378 0.9848559179049704 0.9922948639682876 0.9956615976901635 0.9972374431550691 0.9978565025458674 0.9983032128040691
 0.7482168549017066 0.9137737510153243 0.9654194633013987 0.9846950719064749 0.9922256826267347 0.9956295076513438 0.9972214851243019 0.9978480335080273 0.998298436886592
 0.7442052703428707 0.9126403588090426 0.9650157678956629 0.9845353750022344 0.9921570162078087 0.9955976584912347 0.9972056431672748 0.9978396200696713 0.9982936854383371
 0.7401886753404511 0.9115146685978659 0.9646155969851637 0.984377170383976 0.9920890044929984 0.9955661106625053 0.9971899447206702 0.9978312750531394 0.9982889644291778
 0.7361752013689732 0.9103992013976828 0.9642198351537372 0.9842207947072792 0.9920217847128118 0.9955349235545873 0.9971744167217584 0.9978230110024376 0.998284279640531
 0.7321730004891899 0.9092964165493544 0.9638293402297121 0.9840665742015068 0.9919554899220776 0.995504154764898 0.9971590852578096 0.997814840002367 0.9982796365652516
 0.7281901657302509 0.9082086856370405 0.9634449339531204 0.9839148210485121 0.9918902474848876 0.9954738594170437 0.9971439752365848 0.9978067735075906 0.9982750403121942
 0.7242346543594649 0.9071382685513377 0.9630673935065349 0.9837658301004532 0.9918261776982271 0.9954440895388517 0.9971291100840816 0.9977988221845062 0.9982704955170413
 0.7203142153275102 0.9060872921236011 0.9626974440610336 0.9836198759949109 0.9917633925781554 0.99541489351073 0.9971145114743568 0.9977909957684956 0.9982660062606797
 0.7164363220113859 0.9050577316649024 0.9623357524523233 0.9834772107111136 0.9917019948266163 0.9953863155921964 0.9971001990950336 0.997783302938214 0.9982615759959029
 0.712608111190874 0.9040513956441444 0.9619829220638061 0.9833380615960057 0.9916420769907609 0.9953583955320383 0.9970861904511412 0.9977757512081974 0.9982572074832048
 0.7088363289986501 0.9030699136388726 0.9616394889544057 0.983202629874016 0.9915837208204534 0.9953311682644913 0.9970725007084241 0.9977683468403932 0.9982529027358592
 0.705127284385477 0.9021147275947254 0.9613059192318341 0.9830710896397056 0.9915269968237311 0.9953046636915301 0.9970591425760975 0.9977610947746478 0.9982486629742802
 0.7014868104490651 0.9011870863394392 0.9609826076376247 0.9829435873193108 0.991471964014587 0.9952789065488297 0.9970461262281275 0.997753998577536 0.9982444885894359
 0.6979202337915069 0.9002880432169046 0.9606698772802196 0.9828202415755198 0.9914186698425886 0.9952539163510152 0.9970334592607705 0.997747060408546 0.9982403791146036
 0.694432351900533 0.8994184566396077 0.9603679804278918 0.9827011436204374 0.991367150290092 0.9952297074098984 0.9970211466837267 0.9977402810022558 0.9982363332048361
 0.6910274183958786 0.8985789933037883 0.960077100253569 0.9825863578940669 0.9913174301196233 0.9952062889183599 0.9970091909413268 0.9977336596646709 0.9982323486231481
 0.6877091358448113 0.8977701337724523 0.9597973534106343 0.9824759230609681 0.9912695232521541 0.9951836650914401 0.9969975919599503 0.9977271942819472 0.9982284222324053
 0.684480655731122 0.8969921801051699 0.9595287933104399 0.9823698532742342 0.9912234332554174 0.9951618353555417 0.9969863472174325 0.997720881339209 0.9982245499917433
 0.6813445850597666 0.8962452652006964 0.9592714139694697 0.9822681396554459 0.9911791539213528 0.9951407945767531 0.9969754518301296 0.9977147159474437 0.9982207269563124
 0.6783029989945338 0.895529363516931 0.9590251542958546 0.9821707519398413 0.9911366699118958 0.9951205333191301 0.9969648986536501 0.997708691876344 0.9982169472793442
 0.6753574588591805 0.8948443028401848 0.9587899026899812 0.982077640238096 0.9910959574531154 0.9951010381242208 0.9969546783927401 0.9977028015908611 0.9982132042151068
 0.6725090347831176 0.8941897767921603 0.9585655018422642 0.981988736869492 0.9910569850592428 0.9950822918036747 0.9969447797168232 0.9976970362896366 0.9982094901218659
 0.6697583322411691 0.8935653577847746 0.9583517536218181 0.9819039582255483 0.9910197142696408 0.9950642737374706 0.9969351893774265 0.997691385943364 0.998205796463695
 0.6671055217233196 0.8929705101594682 0.9581484239612488 0.9818232066276441 0.9909841003837587 0.9950469601710652 0.9969258923242895 0.9976858393314219 0.9982021138101342
 0.6645503707739125 0.8924046032772781 0.9579552476558185 0.9817463721473701 0.9909500931808674 0.9950303245055122 0.9969168718172284 0.997680384075133 0.998198431832817
 0.6620922776602548 0.891866924356939 0.9577719330080616 0.9816733343633223 0.9909176376139559 0.9950143375757765 0.9969081095314782 0.9976750066664878 0.9981947392982422
 0.6597303059666684 0.891356690889774 0.9575981662615626 0.981603964032895 0.9908866744683924 0.9949989679127852 0.9968995856540752 0.9976696924909122 0.9981910240558723
 0.6574632194597277 0.8908730624913447 0.9574336157798581 0.9815381246624711 0.9908571409783981 0.9949841819860025 0.9968912789697051 0.9976644258430943 0.9981872730208891
 0.6552895166323773 0.89041515207953 0.9572779359376782 0.9814756739636534 0.9908289713959902 0.9949699444238328 0.9968831669345222 0.9976591899350661 0.9981834721510158
 0.6532074644052939 0.8899820362965907 0.9571307707021093 0.9814164651870337 0.990802097508469 0.9949562182099042 0.9968752257367314 0.9976539668956446 0.9981796064168307
 0.6512151305414238 0.8895727651185478 0.9569917568900408 0.9813603483285787 0.9907764491019803 0.9949429648537205 0.996867430343053 0.9976487377606645 0.9981756597649601
 0.6493104144106264 0.8891863706180374 0.9568605270965984 0.9813071712064722 0.9907519543699882 0.9949301445348743 0.9968597545303263 0.9976434824533053 0.9981716150738046
 0.6474910758229341 0.8888218748671485 0.9567367122956991 0.9812567804090334 0.9907285402663158 0.9949177162202926 0.996852170901852 0.9976381797542389 0.9981674541011868
 0.6457547617286681 0.8884782969840194 0.9566199441194814 0.9812090221160485 0.9907061328033919 0.9949056377544659 0.9968446508880244 0.9976328072610088 0.9981631574237305
 0.6440990306589162 0.888154659341566 0.9565098568278408 0.9811637427978211 0.9906846572968766 0.9948938659226949 0.9968371647310931 0.9976273413363536 0.9981587043672265
 0.6425213748484155 0.8878499929682065 0.9564060889826628 0.9811207897971105 0.9906640385583341 0.9948823564877977 0.9968296814538186 0.9976217570450722 0.9981540729278523
 0.6410192400438226 0.8875633421800444 0.9563082848439 0.9810800118003812 0.990644201038192 0.9948710642008024 0.9968221688120498 0.9976160280791693 0.9981492396836874
 0.6395900430517543 0.8872937684902437 0.9562160955064204 0.9810412592051972 0.9906250689212058 0.9948599427862131 0.9968145932311343 0.9976101266710146 0.9981441796961203
 0.6382311871229477 0.8870403538462912 0.9561291797973609 0.9810043843908584 0.9906065661768459 0.9948489449025407 0.9968069197261052 0.9976040234940373 0.9981388664007304
 0.6369400753010748 0.886802203248411 0.9560472049542719 0.9809692418996973 0.9905886165672383 0.9948380220787618 0.9967991118056619 0.9975976875507624 0.9981332714871262
 0.6357141218874143 0.8865784468036442 0.9559698471042394 0.9809356885361129 0.9905711436151106 0.9948271246274897 0.9967911313598699 0.9975910860478306 0.9981273647673479
 0.6345507621866135 0.8863682412695724 0.9558967915635896 0.9809035833906861 0.9905540705340629 0.994816201535325 0.9967829385315415 0.9975841842575495 0.9981211140321744
 0.6334474607050815 0.8861707711408858 0.9558277329770795 0.9808727877955805 0.9905373201235459 0.9948052003311245 0.9967744915711048 0.9975769453655647 0.9981144848949172
 0.6324017179731245 0.8859852493292334 0.9557623753144 0.9808431652180916 0.9905208146306229 0.9947940669326046 0.9967657466749352 0.9975693303043293 0.9981074406220325
 0.6314110761562778 0.8858109174843863 0.955700431740499 0.9808145810976913 0.9905044755803898 0.9947827454716295 0.99675665780671 0.9975612975716639 0.998099941949964
 0.6304731236115779 0.8856470460016461 0.95564162437526 0.9807869026321709 0.9904882235768301 0.99477117809869 0.9967471765018081 0.9975528030340945 0.9980919468875673
 0.6295854985317094 0.8854929337564054 0.9555856839563632 0.9807599985176932 0.9904719780755921 0.9947593047665371 0.9967372516541433 0.9975437997142288 0.9980834105034244
 0.6287458918057516 0.8853479076038804 0.955532349417837 0.9807337386467974 0.9904556571298809 0.9947470629932148 0.9967268292851337 0.9975342375615858 0.9980742846972231
 0.6279520492099573 0.8852113216778963 0.9554813673958346 0.9807079937684657 0.9904391771106505 0.9947343876044468 0.9967158522944636 0.9975240632062891 0.9980645179546619
 0.6272017730268002 0.8850825565194942 0.9554324916714317 0.9806826351133041 0.9904224524020245 0.994721210455436 0.9967042601920237 0.9975132196949689 0.9980540550849419
 0.6264929231760874 0.8849610180622983 0.9553854825590009 0.9806575339866367 0.9904053950722679 0.9947074601315259 0.9966919888104541 0.9975016462079124 0.9980428369400087
 0.6258234179283635 0.8848461364989938 0.9553401062481823 0.9806325613320938 0.9903879145213014 0.994693061627972 0.9966789699978719 0.9974892777570892 0.9980308001149611
 0.6251912342588326 0.8847373650496606 0.9552961341055006 0.9806075872674174 0.9903699171047241 0.9946779360080706 0.9966651312899677 0.9974760448640153 0.9980178766285562
 0.6245944078894679 0.8846341786506345 0.9552533419415902 0.9805824805944242 0.9903513057348218 0.994662000039657 0.9966503955611717 0.9974618732169925 0.9980039935833027
 0.6240310330579335 0.8845360725794411 0.9552115092483843 0.9805571082841195 0.9903319794583859 0.994645165809214 0.9966346806538573 0.9974466833066892 0.9979890728040348
 0.6234992620446493 0.8844425610297059 0.9551704184104498 0.9805313349382812 0.9903118330117372 0.9946273403135505 0.9966178989854302 0.9974303900397093 0.9979730304546403
 0.6229973044831038 0.8843531756475193 0.9551298538936301 0.9805050222282935 0.9902907563526583 0.9946084250284871 0.9965999571325066 0.9974129023294118 0.9979557766319684
 0.6225234264739719 0.884267464039333 0.9550896014137736 0.9804780283119975 0.9902686341693893 0.9945883154543275 0.9965807553918788 0.9973941226633996 0.9979372149366239
 0.6220759495198753 0.8841849882596 0.9550494470877871 0.9804502072290577 0.9902453453666685 0.9945669006378172 0.996560187317845 0.9973739466474562 0.9979172420200109
 0.6216532492948048 0.8841053232853995 0.9550091765690161 0.9804214082756196 0.9902207625289159 0.9945440626706099 0.9965381392357717 0.9973522625255177 0.9978957471075484
 0.6212537542606006 0.884028055483944 0.9549685741684832 0.9803914753586913 0.9901947513608157 0.9945196761642316 0.9965144897318536 0.9973289506757679 0.9978726114978779
 0.6208759441413054 0.8839527810782618 0.9549274219638839 0.9803602463312303 0.9901671701058747 0.994493607701924 0.9964891091194463 0.9973038830830891 0.9978477080383951
 0.6205183482656066 0.8838791046152072 0.954885498897337 0.9803275523084747 0.9901378689432451 0.9944657152678182 0.9964618588822391 0.9972769227881902 0.9978209005773556
 0.620179543787227 0.8838066374401811 0.9548425798641749 0.9802932169671806 0.9901066893644589 0.9944358476547251 0.9964325910955879 0.9972479233146799 0.9977920433938618
 0.6198581537930133 0.883734996181782 0.9547984347939498 0.98025705582876 0.9900734635307967 0.9944038438513567 0.9964011478269035 0.9972167280749147 0.9977609806065466
 0.6195528453087754 0.883663801250255 0.9547528277262692 0.9802188755287125 0.9900380136137952 0.9943695324115123 0.9963673605173532 0.9971831697570062 0.9977275455632368
 0.6192623272133636 0.8835926753532369 0.9547055158837748 0.980178473074632 0.9900001511210085 0.9943327308071446 0.9963310493470859 0.997147069695019 0.997691560213813
 0.61898534807201 0.8835212420326244 0.954656248745541 0.9801356350960087 0.9899596762103429 0.9942932447688466 0.9962920225872722 0.997108237225758 0.9976528344694696
 0.6187206939008981 0.8834491242270291 0.9546047671247817 0.9800901370898639 0.9899163769970248 0.9942508676176536 0.9962500759430054 0.9970664690361715 0.9976111655524983
 0.6184671858756771 0.8833759428646062 0.9545508022554643 0.9800417426669606 0.9898700288580214 0.9942053795930581 0.9962049918918731 0.9970215485061924 0.997566337341427
 0.6182236779978063 0.8833013154922338 0.9544940748937907 0.9799902028047361 0.9898203937400301 0.9941565471834827 0.9961565390244995 0.9969732450532522 0.9975181197176743
 0.6179890547336693 0.8832248549475626 0.9544342944413087 0.9799352551138495 0.9897672194782037 0.9941041224661454 0.9961044713940727 0.9969213134855448 0.997466267920906
 0.617762228642798 0.8831461680821849 0.9543711580979337 0.9798766231270826 0.9897102391342305 0.9940478424653006 0.9960485278836217 0.9968654933728398 0.9974105219218036
 0.6175421380128895 0.8830648545451829 0.9543043500548036 0.9798140156205504 0.9896491703640138 0.9939874285388701 0.9959884316013725 0.9968055084450858 0.997350605822506
 0.6173277445208742 0.8829805056380517 0.9542335407382248 0.9797471259789532 0.9895837148266085 0.9939225858052831 0.99592388931578 0.9967410660305154 0.9972862272964891
 0.6171180309408915 0.8828927032537258 0.9541583861181129 0.9796756316184357 0.9895135576483098 0.9938530026244909 0.9958545909443054 0.9966718565472499 0.9972170770818448
 0.6169119989218995 0.8828010189146944 0.9540785270963925 0.9795991934829505 0.9894383669576636 0.993778350148803 0.9957802091116514 0.9965975530641443 0.9971428285436758
 0.6167086668595242 0.8827050129266828 0.9539935889926497 0.9795174556315804 0.9893577935090926 0.9936982819615215 0.9957003987953074 0.9965178109488229 0.9970631373236584
 0.6165070678886608 0.8826042336674106 0.9539031811469941 0.9794300449371596 0.9892714704156568 0.9936124338237015 0.9956147970788881 0.9964322676232307 0.9969776410969892
 0.6163062480256087 0.882498217031809 0.9538068966623858 0.9793365709188078 0.9891790130134743 0.9935204235517223 0.9955230230358809 0.9963405424495221 0.9968859594595938
 0.6161052644905103 0.882386486057708 0.9537043123109997 0.9792366257330606 0.9890800188828011 0.9934218510507389 0.9954246777688885 0.996242236771219 0.9967876939705947
 0.6159031842430082 0.8822685507584878 0.9535949886319318 0.979129784351419 0.9889740680535294 0.9933162985316939 0.9953193446320825 0.9961369341375335 0.996682428377818
 0.6156990827662736 0.8821439081916239 0.9534784702496741 0.9790156049538445 0.9888607234248923 0.9932033309418155 0.9952065896668113 0.9960242007406513 0.9965697290562476
 0.6154920431362687 0.8820120427941027 0.95335428644521 0.9788936295703776 0.9887395314315347 0.993082496640781 0.9950859622824834 0.9959035860982955 0.9964491456916795
 0.6152811554148923 0.881872427017985 0.9532219520133987 0.978763385004939 0.9886100229901635 0.9929533283567463 0.9949569962170073 0.9957746240157128 0.9963202122438104
 0.6150655164070368 0.8817245223006044 0.9530809684418993 0.978624384076502 0.9884717147621644 0.9928153444576893 0.9948192108122491 0.9956368338627178 0.9961824482242564
 0.6148442298221232 0.8815677804049064 0.9529308254476604 0.9784761272142928 0.9883241107686797 0.9926680505746894 0.9946721126410193 0.9954897222021546 0.9960353603261267
 0.6146164068808772 0.8814016451660924 0.9527710029075136 0.9783181044434414 0.9881667043950307 0.9925109416138139 0.9945151975224343 0.9953327848069359 0.9958784444419555
 0.6143811674072297 0.881225554679128 0.9526009732180342 0.9781497977966296 0.987998980819781 0.9923435041923264 0.9943479529611743 0.9951655091008546 0.995711188105624
 0.6141376414430054 0.8810389439605195 0.9524202041183171 0.9779706841855415 0.9878204199026587 0.9921652195329909 0.99416986104463 0.9949873770575449 0.995533073392232
 0.6138849714198571 0.8808412481139036 0.9522281620056321 0.9777802387621818 0.9876304995612206 0.9919755668468331 0.9939804018280824 0.9947978685875331 0.9953435803062247
 0.6136223149177654 0.8806319060241292 0.9520243157688199 0.9775779387951156 0.987428699661637 0.991774027229452 0.9937790572331235 0.9945964654387957 0.9951421906829581
 0.6133488480324844 0.8804103645974793 0.9518081411572082 0.9773632680785433 0.987214506441446 0.9915600880889064 0.9935653154774242 0.9943826556287908 0.9949283926218074
 0.6130637693655395 0.8801760835567426 0.9515791256939531 0.9771357218830999 0.9869874174733658 0.9913332481142526 0.9933386760445951 0.9941559384170096 0.9947016854598285
 0.6127663046390318 0.8799285407886382 0.9513367741311478 0.9768948124459261 0.9867469471676968 0.9910930227822892 0.9930986551921016 0.9939158298157801 0.9944615852837075
 0.6124557119242494 0.8796672382273413 0.9510806144305151 0.9766400749836645 0.9864926327971579 0.9908389503863148 0.9928447919807158 0.9936618686230632 0.99420763096374
 0.6121312874572888 0.8793917082424503 0.9508102042377058 0.976371074196544 0.9862240410123025 0.9905705985551783 0.9925766547939057 0.9933936229455892 0.9939393906781834
 0.6117923719968884 0.8791015204812601 0.9505251377998897 0.9760874112130687 0.9859407747971201 0.9902875712121318 0.9922938482966339 0.9931106971617931 0.9936564688775149
 0.6114383576601049 0.878796289095918 0.9502250532567912 0.9757887309053898 0.985642480794976 0.9899895159036256 0.9919960207636543 0.9928127392548701 0.9933585136187324
 0.611068695149963 0.8784756802645168 0.9499096402138403 0.9754747294838759 0.9853288569134375 0.9896761314067278 0.9916828716860532 0.9924994484244029 0.9930452241783236
 0.610682901267267 0.8781394198933664 0.9495786474841091 0.9751451622573192 0.9849996600944035 0.9893471755013976 0.9913541595421297 0.9921705828629813 0.9927163588302471
 0.6102805665765454 0.8777873013659431 0.9492318908639963 0.9747998514235303 0.9846547141143152 0.9890024727725523 0.9910097095975767 0.9918259675626232 0.9923717426535942
 0.6098613630749297 0.877419193183124 0.9488692607865918 0.9744386937339734 0.9842939172580332 0.9886419222853363 0.9906494215784795 0.9914655019943992 0.9920112752135382
 0.6094250516935289 0.8770350463209367 0.9484907296783482 0.9740616678575386 0.9839172496915903 0.9882655049588718 0.9902732770421546 0.9910891674864635 0.9916349379405035
 0.6089714894450429 0.876634901116935 0.9480963588295479 0.9736688412539312 0.9835247803438586 0.9878732904485136 0.9898813462561133 0.9906970341104775 0.9912428010176593
 0.6085006360200937 0.8762188934863112 0.9476863045789146 0.9732603763562387 0.9831166730970587 0.9874654433364202 0.989473794384678 0.9902892668760906 0.990835029576313
 0.6080125596289946 0.8757872602645059 0.9472608236087895 0.9728365358590457 0.9826931920819085 0.9870422284262644 0.9890508867793415 0.9898661310292397 0.9904118889948805
 0.6075074418871782 0.8753403434758633 0.9468202771499368 0.9723976869105103 0.9822547058758944 0.9866040149405939 0.9886129931712598 0.9894279962526682 0.9899737490998485
 0.6069855815512013 0.8748785933393383 0.9463651339066549 0.9719443040189403 0.9818016904149686 0.9861512794309758 0.98816059057607 0.988975339578571 0.9895210870785817
 0.6064473969294377 0.8744025698406653 0.9458959715318719 0.9714769705030999 0.9813347304476518 0.9856846072300622 0.9876942647401867 0.9885087468424473 0.9890544889329663
 0.6058934268165616 0.8739129427289228 0.9454134765100808 0.9709963783441059 0.980854519389157 0.9852046923030234 0.9872147099862362 0.9880289125354998 0.9885746493311831
 0.6053243298337481 0.8734104898303156 0.9449184423420428 0.9705033263325985 0.9803618574689992 0.984712335392008 0.9867227273511701 0.9875366379489214 0.9880823697510875
 0.6047408820959346 0.8728960936149258 0.9444117659677514 0.969998716447861 0.9798576481086393 0.9842084403899726 0.9862192209536692 0.9870328275465152 0.9875785548513489
 0.6041439731718462 0.8723707359996346 0.9438944424126242 0.9694835484542018 0.9793428925139296 0.9836940089289571 0.9857051925760176 0.9865184835504396 0.9870642070553967
 0.603534600350121 0.8718354914212476 0.9433675576930468 0.9689589127510368 0.9788186825190662 0.9831701332193558 0.9851817344970761 0.985994698776666 0.9865404193845981
 0.6029138612732231 0.8712915182660554 0.9428322800701869 0.9684259815664825 0.9782861917712977 0.982637987229649 0.9846500206661074 0.9854626478095092 0.9860083666301727
 0.6022829450478501 0.8707400487918452 0.9422898497912314 0.9678859986345212 0.977746665396808 0.9820988163470261 0.9841112963578409 0.984923576655713 0.9854692950042602
 0.6016431219831261 0.8701823777244699 0.9417415675044182 0.9673402675434466 0.977201408334844 0.9815539257062676 0.9835668664966912 0.9843787910654941 0.9849245104577504
 0.6009957321450095 0.8696198497510371 0.9411887815739589 0.9667901389829103 0.976651772568378 0.9810046674150048 0.9830180828781152 0.9838296437488411 0.9843753658931687
 0.600342172944109 0.8690538461622693 0.9406328745525857 0.9662369971494323 0.9760991435106076 0.9804524269352063 0.9824663305472099 0.9832775207469979 0.9838232475325998
 0.5996838859943202 0.8684857709189183 0.9400752490920506 0.965682245592308 0.9755449258300073 0.9798986089034054 0.9819130136174399 0.9827238272420575 0.9832695607237749
 0.5990223434900194 0.8679170364275236 0.9395173135824139 0.965127292793013 0.9749905290073304 0.9793446226835109 0.9813595408231975 0.9821699730985657 0.9827157154783818
 0.5983590343510804 0.8673490493119111 0.9389604678125241 0.9645735377726951 0.9744373529197888 0.9787918679474216 0.9808073111017995 0.9816173584329512 0.9821631120383096
 0.5976954503772747 0.8667831964573354 0.9384060889341835 0.9640223560123524 0.9738867737377481 0.9782417205690529 0.9802576994903972 0.9810673594965623 0.981613126756013
 0.5970330726392105 0.8662208315861905 0.9378555179946356 0.96347508595275 0.9733401304015757 0.9776955190995575 0.9797120436059096 0.9805213151406088 0.9810670985571557
 0.5963733583123917 0.8656632625989306 0.9373100472758611 0.962933016314341 0.972798711919993 0.9771545520651462 0.979171630949177 0.9799805141047916 0.980526316227485
 0.5957177281369642 0.8651117398829836 0.9367709086477153 0.9623973744460538 0.9722637456997454 0.9766200462976143 0.9786376872434107 0.9794461833400168 0.9799920067345016
 0.5950675546589065 0.8645674457582234 0.9362392631067128 0.9618693158763809 0.971736387080519 0.9760931564714627 0.9781113659809838 0.9789194775394979 0.9794653247581134
 0.5944241513819175 0.8640314851908781 0.9357161916342229 0.9613499152012224 0.9712177102108026 0.9755749559834819 0.9775937393140366 0.9784014700144449 0.9789473435665328
 0.5937887629329371 0.8635048778716874 0.93520268747028 0.9608401584054671 0.9707087003622596 0.9750664292723418 0.9770857903864459 0.9778931450119189 0.9784390473351313
 0.5931625563197603 0.862988551717905 0.9346996498617968 0.9603409366767995 0.9702102477417254 0.9745684656372755 0.97658840716597 0.9773953915343027 0.9779413249673878
 0.5925466133373347 0.8624833378258274 0.9342078793084506 0.9598530417345424 0.9697231428240495 0.9740818545792833 0.9761023777995916 0.9769089986835838 0.9774549654413656
 0.59194192415961 0.8619899668693933 0.9337280742980527 0.9593771626638701 0.9692480731962192 0.9736072826547397 0.9756283874821684 0.9764346525205988 0.9769806546715819
 0.5913493821364897 0.861509066913079 0.9332608294926689 0.9589138842149828 0.9687856218727231 0.9731453318017319 0.9751670167976839 0.975972934399041 0.9765189738460904
 0.5907697798004712 0.8610411625831395 0.9328066353027895 0.9584636865018513 0.9683362670159801 0.9726964790724077 0.9747187414668124 0.9755243207076771 0.9760703991720225
 0.5902038060738273 0.8605866755210523 0.9323658787637753 0.9580269460123532 0.9679003829736574 0.9722610976831455 0.9742839334116435 0.9750891839318799 0.9756353029407495
 0.5896520446547925 0.8601459260259638 0.9319388456125551 0.9576039378240054 0.9674782425259704 0.9718394592752808 0.9738628630305685 0.9746677949272861 0.9752139558050815
 0.5891149735496731 0.8597191357795482 0.9315257234470142 0.9571948389048944 0.9670700202220688 0.9714317372652476 0.973455702561418 0.9742603262835627 0.9748065301468154
 0.5885929657065901 0.8593064315368171 0.931126605841989 0.9567997323697556 0.9666757966740395 0.9710380111523543 0.9730625304012066 0.9738668566465394 0.9744131044022467
 0.5880862906958905 0.8589078496595391 0.9307414972881094 0.9564186125543233 0.9662955636708702 0.9706582716461616 0.9726833362440122 0.973487375859954 0.9740336682073413
 0.5875951173719411 0.8585233413652291 0.9303703188172098 0.9560513907683188 0.9659292299714751 0.9702924264724262 0.9723180268956747 0.9731217907854882 0.9736681282207595
 0.5871195174415409 0.8581527785640062 0.9300129141787976 0.9556979015886722 0.9655766276370146 0.9699403067173067 0.9719664326253736 0.9727699316603741 0.973316314484269
 0.5866594698552398 0.85779596015732 0.9296690564339567 0.9553579095569193 0.9652375187659781 0.9696016735732558 0.9716283139167149 0.9724315588558836 0.9729779871835096
