# Supplementary material for: Electromagnetic Analysis, Characterization and Discussion of Inductive Transmission Parameters for Titanium Based Housing Materials in Active Medical Implantable Devices
Source: Materials (Basel). 2018 Oct 25;11(11):2089. doi: 10.3390/ma11112089 (PMC6266279; doi:10.3390/ma11112089)
Supplement: Supplementary file 1 [file materials-11-02089-s001.zip › supplementary/correction_factor_data/f_M_12.txt]

# Created by Octave 4.0.0, Wed Oct 17 22:11:54 2018 Mitteleurop�ische Sommerzeit <unknown@wowa-PC>
# name: f_L12phi
# type: complex matrix
# rows: 241
# columns: 9
 (0.9384977249488653,-0.1887227582717018) (0.932824901780254,-0.2018414922625972) (0.9314408945565069,-0.2054399569832293) (0.9312869115495506,-0.206443981032604) (0.9313873239072631,-0.2067380227887192) (0.93150436959272,-0.2069290814082035) (0.9317781355993585,-0.2072234007291082) (0.9316802831802338,-0.2075428910079847) (0.9316327682982865,-0.2079499849390852)
 (0.9342582218925168,-0.1944703340684258) (0.9282039127097337,-0.2079395475328818) (0.9267236752250341,-0.2116399166778474) (0.926554547750139,-0.2126803568637267) (0.9266611800585881,-0.2129923564591045) (0.9267862909342939,-0.2131978447440262) (0.9270638739051578,-0.2135084855702532) (0.9269669932264408,-0.2138435748268508) (0.9269166252236786,-0.2142677289473568)
 (0.9297737510195488,-0.2002836518258497) (0.9233171383843525,-0.2141014506654448) (0.9217352474111458,-0.2179039550795652) (0.9215498623606571,-0.2189819123448567) (0.9216627502050296,-0.2193131384055291) (0.9217960852269359,-0.219534238912033) (0.9220774386484538,-0.2198622558284972) (0.921981367490005,-0.220213813873394) (0.9219278019504895,-0.2206557709736837)
 (0.925036439676564,-0.2061526887790756) (0.9181562386273907,-0.2203159155116547) (0.916467119108564,-0.2242205030002128) (0.9162642884594637,-0.2253370865544149) (0.9163834153696426,-0.2256888896022491) (0.9165250881364009,-0.2259268681710333) (0.9168101201813464,-0.2262733794982199) (0.9167146552436082,-0.2266423221790134) (0.9166575072302494,-0.227102852988704)
 (0.9200389730518043,-0.2120665112859801) (0.9127135124962157,-0.2265706566321281) (0.9109114536589722,-0.2305769699878958) (0.9106899104034807,-0.2317332941935857) (0.9108151988108547,-0.2321071084446194) (0.9109652686978267,-0.2323633163869852) (0.9112538349625127,-0.2327295053254936) (0.9111587261979218,-0.2331167949598623) (0.91109756608671,-0.2335966976521024)
 (0.9147747051466346,-0.2180132964373661) (0.9069820217169092,-0.2328524150841365) (0.905061195971618,-0.2369597708324595) (0.9048195899625692,-0.2381569516789271) (0.904950891345049,-0.2385542961542035) (0.9051093538111036,-0.2388301717728724) (0.905401249423196,-0.2392172869825935) (0.9053061939062176,-0.2396239323363769) (0.9052405429406222,-0.2401240316732305)
 (0.9092377718130932,-0.2239803686319349) (0.9009557163087418,-0.2391470009468213) (0.8989102009702725,-0.2433543691943016) (0.898647094700889,-0.2445935203250512) (0.8987841789309068,-0.2450159991334982) (0.8989509550110512,-0.2453130684384552) (0.8992459061217603,-0.245722423941916) (0.8991505414708276,-0.2461494796691045) (0.8990798670481795,-0.2466706257321741)
 (0.90342320369061,-0.2299542522102969) (0.8946295599767341,-0.2454393538005686) (0.8924533617899314,-0.2497453396001003) (0.8921672261313982,-0.251027567859173) (0.8923097700612042,-0.2514768695052852) (0.8924846950782016,-0.2517967459755543) (0.8927823497678647,-0.2522297202686304) (0.8926862471420575,-0.2526782857247915) (0.8926099578525941,-0.2532213521726815)
 (0.897327036551779,-0.2359207409236429) (0.8879996524906247,-0.2517136220227455) (0.8856867348762191,-0.2561164486865235) (0.8853759448011495,-0.2574428491480454) (0.8855235201413044,-0.2579207447101461) (0.8857063316906942,-0.2582651279460245) (0.8860062503351617,-0.25872316219513) (0.8859089070429604,-0.2591943795325874) (0.8858263474898261,-0.2597602613243193)
 (0.8909464162862396,-0.2418649846074212) (0.8810633459535165,-0.2579532613109279) (0.8786076588202695,-0.2624507561115856) (0.878270489145052,-0.2638224065558518) (0.8784225497170077,-0.2643307465783081) (0.8786128750061847,-0.2647014196879479) (0.8789145201690712,-0.2651860148878443) (0.8788153519406789,-0.2656810663391375) (0.8787257973790812,-0.2662706768617098)
 (0.8842796955370074,-0.2477715929419473) (0.8738193516251337,-0.2641411523012377) (0.871214863515215,-0.2687307349973886) (0.8708494846997528,-0.2701486897967709) (0.871005353169688,-0.2706893997396304) (0.8712026958161729,-0.2710882253006618) (0.8715054217561076,-0.2716009382718089) (0.8714037547469151,-0.2721210425283588) (0.8713064055922314,-0.2727353100671656)
 (0.8773265188772426,-0.2536247556200491) (0.8662678338193265,-0.2702597365235838) (0.8635085660745924,-0.274938411127756) (0.863113040123809,-0.2764036945047659) (0.8632718943536311,-0.2769787686002491) (0.8634756207797585,-0.2774076830432549) (0.8637786626804436,-0.2779501211504181) (0.8636737252896091,-0.2784965287458963) (0.8635677015526028,-0.2791363922380408)
 (0.8700878934010423,-0.2594083776218196) (0.8584104873790066,-0.2762911692452946) (0.855490549933912,-0.2810555194177868) (0.8550628264535309,-0.2825691180417937) (0.8552236856325619,-0.2831806114133721) (0.8554330112193195,-0.2836416176861273) (0.8557354742770064,-0.2842154321658397) (0.8556263888840117,-0.2847894197800968) (0.85551072460732,-0.2854558237948839)
 (0.8625662417196068,-0.2651062276420367) (0.8502505953587881,-0.2822174870247461) (0.8471642236870301,-0.2870636754258145) (0.8467021361505014,-0.2886265303083817) (0.8468638469036754,-0.2892765492309316) (0.8470778220997692,-0.2897717076165954) (0.8473786706226444,-0.2903785854139887) (0.8472644453604822,-0.2909814490213639) (0.8471380831375389,-0.2916753379172728)
 (0.8547654346193055,-0.2707020970560591) (0.8417930638371416,-0.2880207870599149) (0.8385346565072114,-0.2929445589245319) (0.8380359188027735,-0.2945575565861249) (0.8381971414955589,-0.2952482467759319) (0.838414638103261,-0.2957796637581201) (0.8387126848019633,-0.2964213177912872) (0.838592205504672,-0.2970543645898885) (0.8384539911783429,-0.2977766758057038)
 (0.8466908010588275,-0.2761799661801391) (0.8330444312446488,-0.2936834147131443) (0.8296085874785374,-0.2986801058278279) (0.8290707908101236,-0.3003440687038372) (0.8292299862993756,-0.3010776015610497) (0.8294496841865766,-0.3016474166565758) (0.8297435798552419,-0.3023255744464886) (0.8296156023325835,-0.3029901135201292) (0.8294642799801013,-0.3037417699676742)
 (0.8383491137599663,-0.2815241740218683) (0.8240128502331272,-0.2991881549648768) (0.8203944068130353,-0.3042527041255622) (0.8198150170411658,-0.3059683801882754) (0.8199704341438145,-0.306746936942807) (0.8201908086538903,-0.3073573074546943) (0.8204790324594852,-0.3080736980842144) (0.8203421752667495,-0.3087710297674242) (0.8201763825865198,-0.3095529313051569)
 (0.8297485493676219,-0.2867195872663101) (0.8147080409096435,-0.304518423042226) (0.8109021077516472,-0.3096453889613612) (0.8102784632668845,-0.3114134405392607) (0.8104281272358973,-0.3122391942887012) (0.8106474375873354,-0.3128922779697095) (0.8109282881998979,-0.3136486173637212) (0.8107810260829108,-0.3143800213029125) (0.8105992903103092,-0.3151930352839719)
 (0.8208986229991678,-0.2917517639435267) (0.8051412151960572,-0.3096584491265525) (0.801143208899268,-0.3148420316358901) (0.8004725191325702,-0.31666302342038) (0.8006142214451147,-0.3175381190887951) (0.8008305004235435,-0.3182360547469913) (0.8011020882319599,-0.3190340292998868) (0.8009427464365036,-0.3198007512274755) (0.8007434809229368,-0.3206457021336885)
 (0.8118100979356121,-0.2966071071077852) (0.7953249731107295,-0.314593451906432) (0.7911306478083392,-0.3198275171776226) (0.7904099924912293,-0.3217019034170659) (0.7905412822598454,-0.3226284357087165) (0.7907523275135765,-0.3233733218322503) (0.7910125681763308,-0.3242145704433303) (0.7908393178167198,-0.3250178077095227) (0.7906208194092004,-0.3258954658990328)
 (0.8024948721850238,-0.3012730039556071) (0.7852731728570059,-0.3193097958384515) (0.7808786477366217,-0.3245879052197284) (0.7801049770332799,-0.3265160161127682) (0.780223154351646,-0.3274960055815449) (0.780426521600846,-0.3282898771070996) (0.780673131181972,-0.3291759717228989) (0.7804839858662785,-0.3300168576548899) (0.7802444332283965,-0.3309279272758346)
 (0.7929658446176887,-0.3057379461327857) (0.7750007776843461,-0.323795127325499) (0.7704025606118857,-0.3291105692754525) (0.7695726962537792,-0.3310925965903473) (0.7696748077813044,-0.3321279639938227) (0.7698678062414364,-0.3329727673918976) (0.7700982981771217,-0.333905192192834) (0.7698911120785786,-0.3347847794034344) (0.7696285650976485,-0.3357298855244247)
 (0.7832367642776525,-0.3099916275323207) (0.764523683499555,-0.3280384856217915) (0.7597186902725783,-0.3333843101169457) (0.7588293278332181,-0.3354202920805227) (0.7589121649071612,-0.3365128312354057) (0.7590918552122951,-0.3374103981334118) (0.759303539341635,-0.3383905275400071) (0.7590760069068831,-0.3393097702839079) (0.758788407318433,-0.3402894453687012)
 (0.7733220672555272,-0.3140250166498208) (0.7538585320836459,-0.3320303851110331) (0.7488441009525409,-0.3373994398171041) (0.7478918134048217,-0.3394892453362154) (0.7479519129462036,-0.3406405947381708) (0.7481151078315841,-0.3415926143487585) (0.7483050916988382,-0.3426216900659451) (0.748054749168566,-0.3435814258386285) (0.747739922535546,-0.3445960956427004)
 (0.763236706110875,-0.3178304015111563) (0.7430225154533349,-0.3357628666451067) (0.7377964166791868,-0.3411478340780116) (0.7367776593809883,-0.343291146378249) (0.7368113078288375,-0.3445027598925485) (0.7369545758017926,-0.3455107505570432) (0.7371197684366173,-0.3465898578968028) (0.7368439973196949,-0.3475907884600403) (0.7364996564857592,-0.3486407574999438)
 (0.7529959772112004,-0.3214014062728624) (0.7320331773443367,-0.3392295168259764) (0.7265936177051124,-0.3446229516913603) (0.7255047349583061,-0.3468192514816247) (0.7255079754305919,-0.3480923684495685) (0.7256276476175127,-0.3491576486447888) (0.7257647659367426,-0.3502876924159555) (0.7254607985889658,-0.3513303644629092) (0.7250845487105827,-0.3524158012101625)
 (0.7426153514753582,-0.3247329797613943) (0.7209082179498241,-0.3424254554007979) (0.715253840255579,-0.3478198212926944) (0.7140910735799387,-0.35006836958966) (0.7140597164145894,-0.3514039847294744) (0.7141518967280837,-0.352527643918323) (0.7142574746933117,-0.3537093241901129) (0.7139224020979634,-0.3547941098963909) (0.71351174735093,-0.3559150318720692)
 (0.7321103138547979,-0.3278213573969533) (0.7096653079002925,-0.3453472922459452) (0.7037951857272973,-0.3507349969071172) (0.7025546839824899,-0.3530348176804223) (0.7024843207636952,-0.3544336511883597) (0.7025448994823965,-0.3556165209198928) (0.7026153000962257,-0.356850308990183) (0.7022460819265455,-0.3579773867135505) (0.7017984339557616,-0.3591336456749501)
 (0.721496216458224,-0.3306639990718758) (0.6983219170229381,-0.3479930566646694) (0.6922355450186873,-0.3533664850625742) (0.6909133764949192,-0.3557163478888288) (0.6907993976150051,-0.3571788161656301) (0.6908240684160528,-0.3584214418489186) (0.6908554985999114,-0.359707556767317) (0.6904489756067106,-0.3608768921729307) (0.6899616637671409,-0.3620681596009304)
 (0.7107881495401238,-0.33325950655308) (0.6868951626887484,-0.3503621028401288) (0.6805924429290398,-0.3557136473913382) (0.6791846095087481,-0.3581120503316287) (0.6790222252632895,-0.3596382377740855) (0.6790065056869441,-0.3609408515577415) (0.6789950340362495,-0.3622792375634655) (0.6785479427671165,-0.363490565466007) (0.6780182261795566,-0.3647163185721981)
 (0.7000008336729979,-0.3356075247939896) (0.6754016815841704,-0.3524549962038049) (0.6688829065738487,-0.3577770835819791) (0.6673853600438454,-0.3602222365233164) (0.6671696251963573,-0.361811868820742) (0.6671088804670948,-0.3631743640158947) (0.6670504578320871,-0.3645646692554591) (0.6665594476537543,-0.3658174764715891) (0.6659845290664991,-0.367076984957093)
 (0.6891485353550192,-0.3377086321221475) (0.6638575275883932,-0.354273386144672) (0.6571233605849139,-0.359558500228861) (0.655532021149387,-0.3620483089527127) (0.6552578628435556,-0.3637007283282052) (0.6551473329131924,-0.3651226358021674) (0.6550378157044255,-0.3665641926892017) (0.6544994680552981,-0.3678577022013419) (0.6538765094775264,-0.3691500159986431)
 (0.6782450071352401,-0.3395642245821985) (0.6522780971657006,-0.3558198708598358) (0.6453295505654144,-0.3610605715145001) (0.6436403275764488,-0.3635926227748397) (0.6433025764178246,-0.3653067655978479) (0.6431374060364896,-0.3667872325521727) (0.6429725821061099,-0.3682790401243727) (0.6423834318701257,-0.3696121968457269) (0.6417095719062482,-0.3709361350811514)
 (0.6673034521359573,-0.3411763997429447) (0.6406780823698073,-0.3570978602144694) (0.63351649492988,-0.3622867977343459) (0.6317253098137956,-0.3648583456422644) (0.631318733884048,-0.366632722818535) (0.6310940054515822,-0.36817049434273) (0.6308696223518477,-0.3697112029527249) (0.6302261812002468,-0.3710826613765078) (0.6294985539863485,-0.3724368027860349)
 (0.6563365116886345,-0.3425478450253341) (0.6290714502821536,-0.3581114422400388) (0.6216984639555838,-0.3632413674360857) (0.6198012752707506,-0.3658493214563259) (0.6193206167847343,-0.3676820019741516) (0.6190313856816989,-0.3692754057350722) (0.618743181057606,-0.3708633043913626) (0.6180419625705663,-0.3722714183911612) (0.617257718174949,-0.3736540934116088)
 (0.6453562737416841,-0.3436817350962096) (0.6174714465404533,-0.3588652583778065) (0.609888983679027,-0.363929028418592) (0.6078818141957911,-0.3665699432851645) (0.6073218284608956,-0.3684585412612252) (0.6069631605109037,-0.3701054756505769) (0.6066068943395579,-0.3717384822944896) (0.6058444406788127,-0.3731812973189552) (0.605000766801854,-0.3745905820666423)
 (0.6343742988059949,-0.3445816421377166) (0.605890619621821,-0.3593643918095561) (0.5981008612547024,-0.3643549720601134) (0.5959798269010332,-0.3670250399118952) (0.5953353231927637,-0.368966705437768) (0.5949023338650237,-0.3706646314556164) (0.5944738222153407,-0.3723402864249702) (0.5936467320859132,-0.3738155343042803) (0.5927408768581955,-0.3752492466305427)
 (0.6234016595221639,-0.3452514618946394) (0.5943408617765772,-0.3596142722611163) (0.5863462276032171,-0.3645247344749789) (0.5841075680731398,-0.3672197794981931) (0.583373452000971,-0.3692111935395891) (0.5828613469255023,-0.3709571306414032) (0.5823564968767941,-0.372672593529813) (0.5814614544842505,-0.3741776900774952) (0.5804907501361088,-0.3756333878684523)
 (0.6124489894941727,-0.3456953573818372) (0.5828334619976925,-0.3596205995831132) (0.5746365926482219,-0.3644441168986) (0.5722767034246995,-0.3671595927405281) (0.5714480203294587,-0.3691969662869523) (0.5708521366677543,-0.3709874923657482) (0.5702669819972758,-0.3727395424399883) (0.5693007866808536,-0.3742715879958012) (0.5682626738294595,-0.375746569854028)
 (0.601526536851832,-0.3459177210642343) (0.5713791661749392,-0.3593892872730539) (0.5629829081919939,-0.3641191265406504) (0.5604983736941772,-0.3668501167284477) (0.5595703525927378,-0.3689291943315083) (0.5588862007857401,-0.3707604499471769) (0.5582169380128602,-0.3725454902335817) (0.5571765342137701,-0.3741012732510013) (0.5560685864929494,-0.3755925816632076)
 (0.5906442180777622,-0.3459231552680695) (0.5599882396173302,-0.3589264259740525) (0.5513956335069339,-0.3635559379959453) (0.5487832610346433,-0.3662971595567173) (0.5477513586114008,-0.3684132273327465) (0.546974664013672,-0.3702809242373385) (0.5462176883738459,-0.3720949893334864) (0.5451001955843578,-0.373670993070525) (0.5439201443256907,-0.3751754201275102)
 (0.5798116679430927,-0.3457164696031447) (0.5486705274169427,-0.3582382659307575) (0.5398847990051604,-0.3627608742266428) (0.5371416531230435,-0.3655066846608698) (0.5360015972598681,-0.3676545827666293) (0.5351283411660752,-0.3695540167117431) (0.534280282082102,-0.3713927843231253) (0.5330830244091493,-0.3729851966429081) (0.5318287830771172,-0.3744992923423603)
 (0.5690382819119191,-0.3453026933248429) (0.537435508636127,-0.3573312164582629) (0.5284600638585824,-0.3617404051844119) (0.5255835008391991,-0.3644848128954103) (0.5243313331795998,-0.3666589524240703) (0.52335779275436,-0.3685850201682089) (0.5224155483742705,-0.3704438263116634) (0.5211360833637672,-0.372048552561456) (0.5198057714324043,-0.3735686356716811)
 (0.5583332480501483,-0.3446870998809292) (0.5262923409845165,-0.3562118597281049) (0.5171307641294147,-0.3605011613703806) (0.5141184660607964,-0.363237839600939) (0.5127505831134652,-0.3654322237752743) (0.5116733697540968,-0.3673794441513151) (0.510634140137604,-0.369253301910907) (0.5092702864969307,-0.3708659807847129) (0.5078622524748639,-0.372388152220236)
 (0.5477055662635431,-0.343875240400518) (0.5152498934599176,-0.3548869756272274) (0.5059059487863228,-0.3590499590657165) (0.5027559569410247,-0.3617722633363666) (0.5012691492552521,-0.3639805128202174) (0.5000852449397766,-0.3659430516605323) (0.4989465634944518,-0.3678266733268901) (0.4974964273787651,-0.3694426955829224) (0.4960092706879633,-0.370962854189925)
 (0.5371640535367754,-0.3428729826037206) (0.5043167653011545,-0.3533635741138907) (0.4947944018642983,-0.3573938336195931) (0.4915051489369723,-0.3600948226153804) (0.4898966379051088,-0.3623102047002144) (0.4886034291134487,-0.3642819033637689) (0.4873631919109708,-0.3661697257385208) (0.4858251914568106,-0.3677842555930211) (0.4842577828916357,-0.3692981162104024)
 (0.526717334697024,-0.3416865515388683) (0.4935012904866017,-0.3516489313805389) (0.4838046499228511,-0.3555400770551249) (0.4803749907464637,-0.3582125368481239) (0.4786424626372678,-0.3604279982284481) (0.4772377714741792,-0.3624024054266965) (0.4758942641122732,-0.3642886180290338) (0.4742671519313791,-0.3658966170095037) (0.4726186524473722,-0.3673997306367174)
 (0.5163738190347419,-0.340322568676881) (0.4828115278579527,-0.3497506262219137) (0.4729449548148892,-0.3534962763332591) (0.4693741951916482,-0.356132747785661) (0.4675158320569187,-0.3583409505876358) (0.4659979442531217,-0.3603113571661279) (0.4645498659709888,-0.3621899330418434) (0.4628327493540785,-0.3637861860620437) (0.4611026269607673,-0.3652739619233262)
 (0.5061416638371977,-0.3387880861828997) (0.4722552377108503,-0.347676573272568) (0.4622232925529985,-0.3512703488732694) (0.4585112158599742,-0.35386315802039) (0.456525723009901,-0.356056518715397) (0.4548934125295144,-0.3580159950169064) (0.4533398973291919,-0.3598807238191637) (0.4515322559414749,-0.3614598671820212) (0.4497203005123048,-0.3629275964808842)
 (0.4960287264967733,-0.3370906136115053) (0.4618398463394979,-0.3454350501873952) (0.4516473197179226,-0.3488705723338822) (0.4477942109783415,-0.351411863508933) (0.4456808407748972,-0.3535825943170712) (0.4439333908115097,-0.3555240297303908) (0.4422740253882749,-0.3573685527231844) (0.4403757262882776,-0.3589251037790652) (0.4384820621251237,-0.3603679848792493)
 (0.4860425073242136,-0.3352381347946976) (0.4515724005287872,-0.3430347163526171) (0.4412243293723159,-0.3463056061698331) (0.4372309965198445,-0.3487873776008091) (0.4349895682910122,-0.3509275299727133) (0.433126788491542,-0.3528436742563181) (0.4313616268233366,-0.3546615208759835) (0.4293729366726565,-0.356189909018393) (0.4273980327042627,-0.3576030738113816)
 (0.4761900855178163,-0.3332391132719067) (0.44145951434296,-0.3404846212907591) (0.4309611988109994,-0.3435845030553718) (0.4268289909113791,-0.3459986446393392) (0.4244599068448771,-0.3481001543960184) (0.4224821466508444,-0.3499836603676379) (0.4206117211489304,-0.3517682859731924) (0.4185333155230171,-0.3532628846704525) (0.4164779930515453,-0.3546414258554546)
 (0.4664780509129156,-0.3311024852101537) (0.4315073107685927,-0.337794201527493) (0.4208643316969451,-0.3407167088683805) (0.4165951539309432,-0.3430550418096949) (0.4140994108574823,-0.345109775520022) (0.4120075689092281,-0.3469532426992101) (0.4100328980770109,-0.3486980671471224) (0.4078658678208031,-0.3501532267012091) (0.4057313057682073,-0.3514922257211514)
 (0.4569124341768083,-0.3288376393471731) (0.4217213608343781,-0.3349732652745576) (0.4109395972103787,-0.3377120505223389) (0.4065359224608545,-0.3399663685079891) (0.4039151194867558,-0.3419661706906101) (0.4017106490808362,-0.3437621894982113) (0.3996332416711538,-0.3454606361855175) (0.3973790962995744,-0.346870716907871) (0.3951668339213821,-0.3481652722901358)
 (0.4474986380276768,-0.3264543840301942) (0.4121066227770276,-0.3320319648384473) (0.4011922687916724,-0.3345807114875446) (0.3966571457168164,-0.3367428230656945) (0.3939134877100802,-0.3386795638140607) (0.3915983983441202,-0.3404207599470133) (0.3894202540450081,-0.3420662949809044) (0.3870809221953564,-0.3434257005076074) (0.3847928592826437,-0.3446709563496433)
 (0.4382413718832282,-0.3239629019028044) (0.4026673836645658,-0.3289807571531373) (0.3916269649114878,-0.3313331953400631) (0.3869640224232783,-0.3333949671638398) (0.3841003193979109,-0.3352605898111298) (0.3816771744745926,-0.3369396684320041) (0.3794007811884424,-0.3385258396020236) (0.3769786081794226,-0.3398290500692411) (0.3746170027769903,-0.341020224438314)
 (0.4291445920876975,-0.3213736931928896) (0.3934072056541509,-0.3258303532520387) (0.382247594074258,-0.327980278095683) (0.377461042176869,-0.3299336786969165) (0.3744807046555121,-0.3317202471583747) (0.371952615449321,-0.3333300365630621) (0.3695809432580729,-0.3348505118153694) (0.3670786858279245,-0.3360921166386361) (0.3646461495260793,-0.3372245296612433)
 (0.4202114495643121,-0.318697508875017) (0.3843288787729585,-0.3225916578294286) (0.3730573059796335,-0.3245329504321641) (0.3681519329569037,-0.3263700941926728) (0.3650589634213027,-0.3280698396453617) (0.3624295794386336,-0.3296033340983306) (0.35996607137473,-0.3310519392320856) (0.3573868896912201,-0.3322266692534073) (0.3548863805669799,-0.3332957706869129)
 (0.411444246407468,-0.3159452752178177) (0.3754343817902016,-0.3192757002954657) (0.3640584504517222,-0.3210023511614957) (0.3590396164238535,-0.3227155421575546) (0.3558385969888841,-0.3243209087420998) (0.3531120928733704,-0.3257713101946552) (0.3505606526265785,-0.3271420655310957) (0.3479080996880021,-0.3282448243104059) (0.3453429129834573,-0.3292462204058706)
 (0.402844402585868,-0.3131280113866298) (0.3667248524137264,-0.3158935589046654) (0.3552525454142577,-0.3173996934953917) (0.350126172314798,-0.3189814689031865) (0.3468222487825217,-0.3204851581571186) (0.344003307934766,-0.3218459165907322) (0.3413682846614654,-0.3231330723743855) (0.3386462931976201,-0.3241589664380877) (0.3360200498398265,-0.3250884459172593)
 (0.3944124335887594,-0.3102567418603506) (0.3582005677114841,-0.3124562796425522) (0.3466402548622428,-0.3137361857672777) (0.3414128129128947,-0.3151793585262352) (0.3380116753812008,-0.3165743722833895) (0.3351054704744584,-0.3178392244456751) (0.3323916408597407,-0.3190372947804471) (0.3296045078832113,-0.319981662634471) (0.3269211409556675,-0.3208352216230984)
 (0.3861479395239701,-0.3073424054492425) (0.3498609353384111,-0.3089747915989258) (0.3382213774598355,-0.3100229483181539) (0.3328998682471305,-0.3113206487669744) (0.329407728459427,-0.3126003302818838) (0.3264198990444016,-0.3137633366069871) (0.3236324467982791,-0.3148671317356073) (0.3207848159381095,-0.315725571488187) (0.3180485552254455,-0.3164994372593994)
 (0.3780496058755126,-0.3043957626750521) (0.3417044958494583,-0.305459820545719) (0.3299948460961041,-0.3062709282573071) (0.3245867823768694,-0.3074166444728657) (0.3210103480140289,-0.3085747175518722) (0.3179469754096937,-0.3096302970812611) (0.3150914683738477,-0.3106349538443756) (0.3121883101452024,-0.3114033492933313) (0.3094036648742237,-0.3120940026887301)
 (0.3701152158569639,-0.3014273032074829) (0.3337289361070961,-0.3019218023844845) (0.3219587384563826,-0.3024908137613814) (0.3164721208400482,-0.3034784303494479) (0.312818566961108,-0.3045090362952215) (0.3096861466365764,-0.3054519994350655) (0.3067685116874985,-0.3063530097647705) (0.3038151018481306,-0.3070275548167473) (0.3009868417556342,-0.3076317512285016)
 (0.3623416740554479,-0.2984471549478216) (0.3259311135481367,-0.2983707980391604) (0.314110298421163,-0.2986929494946984) (0.3085535890956616,-0.2995167846017895) (0.3048305269417476,-0.3004145167984169) (0.3016359385955503,-0.3012400957712892) (0.2986624345293737,-0.3020333330919711) (0.2956643306781921,-0.3026105543988457) (0.2927974655417758,-0.3031253432082204)
 (0.3547250408546511,-0.2954649962214673) (0.3183070908643552,-0.2948164112518232) (0.3064459678897103,-0.2948872546233315) (0.3008280615732302,-0.2955420949608072) (0.297043504954119,-0.2963020309491152) (0.2937939804989012,-0.297005907816191) (0.2907711690868957,-0.2976876512414773) (0.2877341856640033,-0.2981644289530486) (0.2848339434322462,-0.298587171329653)
 (0.3472605769517895,-0.292489972390954) (0.3108521804706905,-0.2912677106048093) (0.2989614284422007,-0.2910831447639521) (0.293291620756222,-0.291564278458142) (0.2894539502410532,-0.2921820093712044) (0.2861570399025919,-0.2927603415199649) (0.2830917553070547,-0.2933272977507876) (0.2800219371571423,-0.2937008842961633) (0.2770937408175696,-0.2940292692754446)
 (0.3399427971458454,-0.2895306180377464) (0.3035609979926751,-0.287733156933077) (0.2916516521035972,-0.2872894590608995) (0.2859396055722306,-0.2875927061668462) (0.2820575307073073,-0.2880643634160276) (0.2787210674480941,-0.2885138064220299) (0.2756203841863076,-0.2889631292694873) (0.2725239788453613,-0.2892311660887418) (0.2695734221772663,-0.2894632248573013)
 (0.3327655324692843,-0.2865947856901433) (0.2964275238889186,-0.2842205371357902) (0.2845109603527106,-0.2835143934270988) (0.278766668239961,-0.2836361339677801) (0.2748491880168359,-0.2839584130882995) (0.2714812504863303,-0.2842761408847747) (0.2683524501339887,-0.2846054483455768) (0.2652358790028128,-0.2847659805136886) (0.2622687013554137,-0.2849000988385481)
 (0.3257219996652561,-0.2836895819007988) (0.289445172245037,-0.2807369052270409) (0.2775330904324728,-0.2797654408231495) (0.27176683863194,-0.2797026402401402) (0.2678232004241659,-0.2798728218253572) (0.2644320746451549,-0.2800565441169783) (0.2612826114646146,-0.2802639329595505) (0.258152440033908,-0.2803154216420222) (0.2551745002804641,-0.2803503504002844)
 (0.3188048769718432,-0.2808213113091511) (0.2826068657238751,-0.2772885313046138) (0.2707112679583343,-0.2760493392877612) (0.264933595149084,-0.2757995712130582) (0.2609732523349716,-0.2758155388819892) (0.2575673923227531,-0.2758635157646489) (0.254404858000412,-0.2759475735825548) (0.2512677652868156,-0.2758889062927217) (0.248285015096965,-0.2758237700582014)
 (0.3120063851637315,-0.2779954291629252) (0.2759051156325673,-0.2738808589601865) (0.2640382847900571,-0.2723720282780757) (0.258259941068215,-0.2719334945591491) (0.2542925095483441,-0.2717937499196749) (0.2508804970589281,-0.2717048036764333) (0.2477125847328471,-0.2716646183869238) (0.2445753320925782,-0.2714951170105575) (0.2415937886692963,-0.2713294206756421)
 (0.3053183728150544,-0.2752165026269012) (0.2693321060667064,-0.2705184715109314) (0.2575065811240255,-0.2687386137336745) (0.2517384853112966,-0.2681101616645383) (0.2477736991221613,-0.2678138362485791) (0.2443642027179173,-0.2675873603059509) (0.2411986704710219,-0.2674225270809051) (0.2380680699386155,-0.2671419536583756) (0.2350937883716701,-0.266875587067958)
 (0.2987324047807306,-0.2724881810784422) (0.2628797811100166,-0.2672050673049005) (0.2511083307738948,-0.2651533421480471) (0.2453615265928962,-0.2643344788765581) (0.2414091928087831,-0.2638813430359195) (0.2380109264213318,-0.2635173080750696) (0.2348555604093111,-0.263227933702547) (0.2317384427277444,-0.2628364939586303) (0.2287774880938273,-0.2624697345627049)
 (0.2922398529412808,-0.2698131754810519) (0.2565399341009859,-0.2639434442417321) (0.2448355286323665,-0.2616195838163942) (0.2391211399242854,-0.2606104879121187) (0.2351910930259406,-0.2600009566732292) (0.2318127741889779,-0.2594999138997705) (0.2286753515646133,-0.2590866185866525) (0.2255785340453111,-0.2585849632122345) (0.2226369533997125,-0.2581184767328148)
 (0.2858319883132657,-0.2671932468414337) (0.2503042980166243,-0.2607354935603023) (0.2386800793410399,-0.2581398253322782) (0.2330092644843404,-0.2569413555086627) (0.22911132036312,-0.2561764913900681) (0.2257616282752273,-0.2555395729720132) (0.222649880060542,-0.2550034895967206) (0.2195801344179274,-0.2543927133012741) (0.2166639288043656,-0.2538275524311385)
 (0.2795000736848119,-0.2646292036911041) (0.2441646360672774,-0.2575822028715479) (0.2326338862321028,-0.254715671325572) (0.2270177919033672,-0.2533293723143493) (0.2231617016554848,-0.2524108851147511) (0.2198492352238221,-0.2516398017993851) (0.2167708092754116,-0.2509825726410696) (0.2137348295689444,-0.2502642109863059) (0.2108499261743671,-0.249601812145636)
 (0.273235455991709,-0.2621209084897833) (0.2381128316344411,-0.2544836683591933) (0.2266889396408322,-0.251347855369734) (0.2211386540406515,-0.249775960943511) (0.217334057692739,-0.2487062045002313) (0.2140672937011728,-0.2478032404253002) (0.2110297179016863,-0.2470270113855923) (0.2080340887091217,-0.2462030354273301) (0.2051863132760628,-0.245445213594492)
 (0.2670296576933697,-0.2596672928199514) (0.2321409767143978,-0.2514391160275493) (0.2208374037179411,-0.2480362599329125) (0.2153639093690645,-0.2462816930642966) (0.2116202896713756,-0.2450636589850365) (0.2084075412030991,-0.2440316636875517) (0.2054181870052124,-0.2431390760248686) (0.2024693519465652,-0.242211884783041) (0.1996644015535502,-0.2413608264349982)
 (0.2608744664399125,-0.2572663812260315) (0.2262414580496501,-0.248446931840444) (0.2150717008869777,-0.2447799452033914) (0.2096858271000462,-0.2428463153338759) (0.2060124635104213,-0.2414836236822391) (0.2028618387569143,-0.2403260013064594) (0.1999278852018105,-0.2393201808989724) (0.1970321159243917,-0.2382925916772705) (0.1942755322353006,-0.2373508458637932)
 (0.2547620223364389,-0.2549153235411312) (0.2204070401353169,-0.2455047005612761) (0.2093845931056968,-0.2415771865724865) (0.2040969681988689,-0.2394687839466397) (0.2005028911869277,-0.2379656708560915) (0.197422252768793,-0.2366863665497304) (0.1945506510960495,-0.2355709106911567) (0.1917140168283014,-0.2344461472596737) (0.1890111599080045,-0.2334166148370088)
 (0.2486849021082634,-0.2526104355322338) (0.2146309442800523,-0.2426092530661292) (0.2037692590827877,-0.2384255205128652) (0.198590262443283,-0.2361473075085083) (0.19508420824433,-0.2345086096782572) (0.1920811331780803,-0.2331120931530859) (0.1892785721484777,-0.2318910548795281) (0.1865069099297996,-0.2306727335303408) (0.1838629327190038,-0.2295586545741092)
 (0.242636199453311,-0.2503472476746152) (0.2089069228823091,-0.2397567218516606) (0.1982193665934391,-0.2353217985295308) (0.1931590806766736,-0.2328793978891437) (0.1897494466414171,-0.2311105338990909) (0.1868311870949263,-0.2296017801201345) (0.1841040591503807,-0.2282796500555277) (0.1814029448516081,-0.2269717635307003) (0.1788227683995507,-0.2257767029401261)
 (0.2366096008372721,-0.2481205618316224) (0.2032293280561549,-0.236942604394028) (0.1927291390211311,-0.2322622487875044) (0.187797301401648,-0.2296619286302674) (0.1844921021076735,-0.2277688769974565) (0.1816655471070492,-0.2261533439532853) (0.1790199155143942,-0.224735029650196) (0.1763946357680232,-0.2233419289361409) (0.1738829253184478,-0.2220697602392842)
 (0.2305994559515923,-0.2459245155613747) (0.1975931737175871,-0.2341618339263525) (0.1872934152397799,-0.2292425449266347) (0.1824993708567382,-0.2264912003978972) (0.1793061951786978,-0.2244804742846594) (0.1765778334539165,-0.2227640777845765) (0.1740194005877992,-0.2212548805341526) (0.1714749257595704,-0.2197812545114336) (0.1690360678104738,-0.2184361418717558)
 (0.2246008420179637,-0.2437526536948661) (0.1919941902217538,-0.2314088570921647) (0.1819077019463242,-0.2262578814637568) (0.1772603557245775,-0.2233630128587442) (0.174186325097756,-0.2212416313386976) (0.1715622092855424,-0.2194307167816073) (0.1690962862387067,-0.2178363058639) (0.1666372446023603,-0.2162871587974989) (0.1642753250548424,-0.2148735372249994)
 (0.2186096210965937,-0.2415980067289468) (0.1864288706431879,-0.2286777177996556) (0.176568217567845,-0.2233030550431574) (0.1720759876434315,-0.220272742236996) (0.1691277157992378,-0.2180481980311831) (0.1666134282632112,-0.2161495090993482) (0.1642449059953817,-0.2144758934490657) (0.1618755592832742,-0.2128565203117362) (0.1595943428297849,-0.2113790740790389)
 (0.2126224895468332,-0.2394531754545326) (0.180894507813131,-0.2259621464474086) (0.1712719269056288,-0.2203725506551182) (0.1669426987381912,-0.2172154236692351) (0.164126253239242,-0.2148956472808786) (0.1617268737980728,-0.212916291526543) (0.1594601960770905,-0.2111697888100894) (0.1571844166123442,-0.2094857484443514) (0.1549873275208748,-0.2079493877208073)
 (0.2066370188040858,-0.2373104211007669) (0.1753892212875556,-0.2232556535277393) (0.166016565751742,-0.2174606317776445) (0.1618576474651202,-0.2141858373302262) (0.1591785134163492,-0.2117791575385644) (0.1568985893236443,-0.2097265688690895) (0.1547377277326925,-0.2079137719860668) (0.1525589773696653,-0.2061708581209626) (0.1504490818543853,-0.204580693853741)
 (0.2006516866863116,-0.2351617601239206) (0.1699119735164471,-0.2205516264436546) (0.1608006548230066,-0.2145614332373249) (0.1568187341748949,-0.2111785971571387) (0.1542817805338909,-0.2086936978759924) (0.152125299080783,-0.2065755959775175) (0.1500737304056553,-0.2047033370432502) (0.1479950415356985,-0.2029075472223583) (0.1459750319122804,-0.2012688642998695)
 (0.1946658985272101,-0.232999062619579) (0.1644625746241478,-0.217843428212507) (0.1556235025107006,-0.2116690554378507) (0.1518246059480203,-0.2081882408648401) (0.1494340548988874,-0.20563411443195) (0.1474044190466322,-0.2034584612337277) (0.1454651053777294,-0.2015337731403975) (0.1434890642770264,-0.1996912756480348) (0.1415612451291735,-0.1980095044443275)
 (0.1886799975546781,-0.2308141531919268) (0.159041675396759,-0.2151244965853586) (0.1504851961360305,-0.2087776584720891) (0.1468746504429725,-0.2052093198316652) (0.1446340503264769,-0.2025952168684734) (0.142734057795792,-0.2003701702156911) (0.1409094296982068,-0.1984002459276196) (0.1390381625031335,-0.1965173448492684) (0.1372044390882184,-0.1947980312462732)
 (0.1826952640914046,-0.2285989129918949) (0.1536507482930404,-0.2123884420000372) (0.1453865816320681,-0.2058815545408341) (0.1419689787158043,-0.2022364873528657) (0.1398811810252314,-0.199571863419523) (0.1381130072788117,-0.1973057281965404) (0.1364049503862304,-0.1952978780025084) (0.1346401119914506,-0.1933809766063765) (0.132901981125218,-0.1916297506598994)
 (0.176713903341907,-0.2263453815410865) (0.1482920565526567,-0.2096291427151385) (0.1403292318314568,-0.2029752970495335) (0.1371083972164371,-0.1992645837202) (0.1351755381659622,-0.1965590430834712) (0.1335407237078529,-0.1942602201180789) (0.1319505690914617,-0.1922218271262275) (0.1302933352577585,-0.1902773898128467) (0.1286518789073059,-0.1884999332611363)
 (0.1707390217414692,-0.224045856902111) (0.1429686117521817,-0.2068408354566203) (0.1353154038180134,-0.200053764757247) (0.1322943694270356,-0.19628871659651) (0.1305178565780203,-0.1935519535245296) (0.1290172989717148,-0.1912288866830915) (0.1275458176113121,-0.1891673609252585) (0.1259968805447057,-0.1872018740418715) (0.1244527623495344,-0.1854038869174019)
 (0.1647745920659415,-0.2216929927421178) (0.1376841204442954,-0.2040181999490089) (0.1303479860826988,-0.1971122394125229) (0.1275289678729869,-0.193304335219189) (0.1259094722609478,-0.1905460733132796) (0.1245434232187836,-0.1882071952842574) (0.1231908248531159,-0.1861299268557115) (0.1217503924985987,-0.1841498587497874) (0.1203038574027153,-0.182337025381932)
 (0.1588254077264627,-0.2192798908680479) (0.1324429207960878,-0.2011564358054794) (0.12543043649779,-0.1941464754338074) (0.1228148174901447,-0.1903072970897224) (0.121352271631994,-0.1875372272532408) (0.1201203394652464,-0.1851909045908613) (0.1188862760586664,-0.1831052163232952) (0.1175540752868926,-0.1811169770395842) (0.1162049524369535,-0.1792949317976983)
 (0.152897026888385,-0.2168001878871751) (0.1272499103980065,-0.1982513304099981) (0.1205667123719489,-0.1911527603707026) (0.1181550315619129,-0.1872939259791827) (0.1168486336393836,-0.1845216437028079) (0.1157497912758983,-0.1821761217704632) (0.1146333652553215,-0.1800892219850815) (0.11340864906953,-0.1780991230685736) (0.1121563580813883,-0.1762734162244149)
 (0.1469957072480869,-0.2142481347629605) (0.122110466638717,-0.1952993166380327) (0.1157611940564935,-0.1881279651132927) (0.1135531416299652,-0.1842610603066256) (0.1124013660455504,-0.1814960030133422) (0.1114339647248403,-0.1791593515129728) (0.1104337420599045,-0.1770782874455528) (0.1093153008855128,-0.1750925023448014) (0.1081588615228277,-0.1732685664591229)
 (0.1411283324682304,-0.2116186681825291) (0.1170303612138766,-0.1922975195140504) (0.1110186037331467,-0.185069583089286) (0.109013022924329,-0.1812060912031276) (0.1080136373129503,-0.1784574764406943) (0.1071754259609034,-0.176137536249813) (0.1062894540692103,-0.1740691487597833) (0.1052756311012418,-0.172093674341381) (0.1042136763486435,-0.1702767916000534)
 (0.1353023314018509,-0.2089074728247209) (0.1120156704575175,-0.1892437911865134) (0.1063439211100762,-0.1819757579850975) (0.1045388169453691,-0.178126989859244) (0.1036889056008883,-0.1754037551527781) (0.1029770557701526,-0.173108087198128) (0.1022028861291192,-0.1710589673820784) (0.1012915966373674,-0.1690995870768022) (0.100322389082688,-0.1672948580042072)
 (0.1295255913311542,-0.2061110338019103) (0.1070726832406563,-0.1861367338997769) (0.1017422977885837,-0.1788452998384437) (0.1001348528515057,-0.175022324048658) (0.09943084640282307,-0.1723330692241906) (0.09884198254910261,-0.1700689061107027) (0.09817669779633878,-0.1680453544276428) (0.09736545219880414,-0.1661076035132877) (0.09648690357075775,-0.164319917480531)
 (0.1238063665028726,-0.2032266787381321) (0.1022078081808273,-0.1829757109356484) (0.09721897203290768,-0.1756776896547184) (0.09580556927309979,-0.1718912640055087) (0.09524328031701737,-0.1692441967740192) (0.094773515066053,-0.1670183978528934) (0.09421376027198695,-0.165026386335591) (0.09349969071533561,-0.1631155198327423) (0.09270938435156451,-0.1613495277621826)
 (0.118153183266036,-0.2002526091292041) (0.09742748184647192,-0.1797608457805405) (0.09277918558486306,-0.1724730729881437) (0.09155543808009951,-0.168733578104862) (0.09113010235691152,-0.1661364636482447) (0.09077507631195977,-0.163955474153001) (0.09031709402021268,-0.1620006122285449) (0.08969698412035532,-0.1601215758534784) (0.08899220008691491,-0.1583816654725582)
 (0.1125747431126978,-0.197187920805605) (0.09273807953074664,-0.1764930100290051) (0.08842810402507251,-0.1692322431813719) (0.08738889148489996,-0.1655496190310848) (0.0870952140781678,-0.1630097342664004) (0.08685013962039037,-0.1608795490704698) (0.08648980817148226,-0.1589670534483732) (0.08596012550845895,-0.1571244579938064) (0.08533786802925103,-0.1554147319638196)
 (0.1070798248947597,-0.1940326134738315) (0.08814583002019251,-0.173173800754224) (0.08417074199620096,-0.1659566151739796) (0.08331025368653532,-0.1623403013152513) (0.08314245962700988,-0.159864394428489) (0.08300216808535658,-0.1577905268890429) (0.08273504267201852,-0.1559251958937953) (0.08229197357567782,-0.154123295357587) (0.08174900039323017,-0.1524475525295308)
 (0.1016771874473018,-0.1907875894557069) (0.08365673560464726,-0.1698055082544803) (0.08001189439311526,-0.1626481909536891) (0.07932367805141696,-0.1591070712729124) (0.07927556663014318,-0.1567013270142587) (0.07923455813429506,-0.1546887832642103) (0.07905591399114664,-0.1528749758983056) (0.07869540011726391,-0.1511176495964636) (0.07822825336568742,-0.1494793695945946)
 (0.0963754737962028,-0.1874546418679687) (0.0792764983791151,-0.1663910752200894) (0.07595607439278018,-0.1593095178402865) (0.07543309060450212,-0.155851870473122) (0.07549809263962563,-0.1535218815978668) (0.07555058792847419,-0.1515751405388722) (0.07545546502450359,-0.149816760469406) (0.07517324119004073,-0.148107499287872) (0.0747782793428466,-0.1465098305559899)
 (0.09118311806989569,-0.1840364325963498) (0.07501045368360558,-0.162934048457868) (0.07200745896449728,-0.1559436408574193) (0.07164214038052726,-0.1525770939219254) (0.07181337764214253,-0.1503278390446278) (0.07195337108169522,-0.1484508381801394) (0.07193661966843204,-0.1467513227382237) (0.07172825240797633,-0.1450932196042644) (0.07140168285645077,-0.1435389709750149)
 (0.08610825617484812,-0.1805364605185089) (0.07086351132571153,-0.1594385243631143) (0.06816984227231909,-0.1525540504664207) (0.06795415696753805,-0.1492855441505387) (0.06822450294585791,-0.1471213721630816) (0.06844581600443579,-0.1453174992991175) (0.06850214238237678,-0.1436798134954214) (0.06836306869006782,-0.1420755580531487) (0.06810098050327215,-0.1405671938409268)
 (0.08115864123245368,-0.1769590205237765) (0.06684010503719474,-0.1559090893478143) (0.06444659716933748,-0.1491446269129516) (0.06437211537587129,-0.1459803823664396) (0.06473425657612027,-0.1439050034546241) (0.06503059102859882,-0.1421770941858053) (0.06515460290822131,-0.1406037296345224) (0.06508016864374004,-0.139055607054748) (0.0648785650842626,-0.1375952456055947)
 (0.07634156471063017,-0.1733091539672119) (0.06294415043673188,-0.1523507564238801) (0.06084064479305043,-0.1457195823880145) (0.06089860818645217,-0.1426650777636241) (0.06134510515247987,-0.1406815609442767) (0.06171009531605119,-0.1390319017455753) (0.06189634618620792,-0.1375248803242749) (0.06188184365684372,-0.1360347740835982) (0.06173667404101138,-0.134624189655588)
 (0.07166378411485547,-0.1695925912828865) (0.05917901160798975,-0.1487688991071292) (0.05735443210547205,-0.1422834021161394) (0.05753582478425632,-0.1393433559996312) (0.05805917208413204,-0.1374541329959135) (0.05848643543722264,-0.1358844696472962) (0.05872946740000587,-0.134445351630718) (0.0587701716673718,-0.1330147500497923) (0.05867736219918786,-0.1316553778516299)
 (0.06713145802780723,-0.165815687567543) (0.05554747625737794,-0.1451691837582043) (0.05398991708414627,-0.138840785393192) (0.05428553735708906,-0.1360191477459558) (0.05487822181313348,-0.1342260229247041) (0.05536140741012324,-0.1327375739177912) (0.05565579199704181,-0.131367470265084) (0.05574699550685901,-0.1299974765321817) (0.05570247874351331,-0.1286904206993816)
 (0.06275008920177211,-0.1619853520296737) (0.05205173928784042,-0.1415575014140349) (0.05074856115965405,-0.1353965874831228) (0.05114909324774435,-0.1326965381053432) (0.05180364974834151,-0.1310007041121466) (0.05233648391270442,-0.1295941786254318) (0.0526768604604569,-0.1282937670459669) (0.05281390563733348,-0.1269851124192473) (0.05281364829940655,-0.1257311566676054)
 (0.05852447631048512,-0.1581089722786362) (0.04869339451387953,-0.1379399000924154) (0.04763132841006604,-0.1319557631703868) (0.04812741317631229,-0.1293797175758335) (0.04883647747834867,-0.1277817762336806) (0.04941280633040081,-0.1264573962079882) (0.04979391755879961,-0.125226940591419) (0.04997222708034912,-0.1239800004269211) (0.05001225595100772,-0.1227796211072258)
 (0.05445867485795028,-0.1541943345006479) (0.04547343414602933,-0.1343225184751284) (0.04463869096045922,-0.1285233126493879) (0.0452209948070713,-0.1260729351278263) (0.0459773528103378,-0.1245729231032417) (0.04659118126440634,-0.1233304489132784) (0.04700790577420786,-0.1221698216811028) (0.04722301027878716,-0.1209846339238829) (0.04729943599729424,-0.1198380151693055)
 (0.05055596761798741,-0.1502495406304664) (0.04239225558986701,-0.1307115217933836) (0.04177063999544432,-0.1251042303222178) (0.04242992110628468,-0.1227804538542707) (0.04322655415971258,-0.1213778725479707) (0.04387208110733589,-0.1202166317388678) (0.0443194625772784,-0.1191253386592915) (0.04456702563130557,-0.1180016244133712) (0.04467606422364549,-0.1169086750690289)
 (0.04681884484270828,-0.1462829236743413) (0.03944967503317723,-0.1271130406541788) (0.03902670176616367,-0.121703456968714) (0.03975387293095651,-0.1195065095556394) (0.04058399881545077,-0.1182003586355947) (0.04125564828635837,-0.1171192771840702) (0.04172892122268001,-0.1160964841846966) (0.04200476141965014,-0.1150336699750819) (0.04214275346140645,-0.1139940419920391)
 (0.04324899433309726,-0.1423029623695265) (0.03664494723479138,-0.1235331134587745) (0.03640595796489867,-0.1183258356562196) (0.037192145289453,-0.1162552725299203) (0.03804925460505317,-0.1150440865062984) (0.0387417027759773,-0.1140417220600601) (0.03923631472880886,-0.1130862835766172) (0.03953642485159783,-0.1120835249240267) (0.03969985219556992,-0.1110966328995594)
 (0.03984730131155144,-0.1383181963746666) (0.03397679087904159,-0.1199776329742886) (0.03390706984043297,-0.1149760716615875) (0.03474366673364172,-0.1130308127608952) (0.03562155450072688,-0.1119126999864534) (0.0363297524930797,-0.110987276547559) (0.03684138271432386,-0.1100977649596634) (0.03716194593743329,-0.1091539708925937) (0.03734744598514077,-0.1082190124519652)
 (0.03661385788018429,-0.1343371431715993) (0.03144341882075024,-0.1164522975277716) (0.03152830543686246,-0.11165869659999) (0.03240702135996903,-0.1098370686272269) (0.03329981372666623,-0.1088097521083146) (0.03401900620122336,-0.1079591956421578) (0.03454358077293747,-0.1071339313653352) (0.03488098392919729,-0.1062477895131017) (0.03508536145719642,-0.1053637662351098)
 (0.03354798169358671,-0.1303682178225762) (0.02904257251716383,-0.1129625671990878) (0.02926756935817036,-0.1083780368742806) (0.0301804729232602,-0.1066778191951053) (0.03108264895012853,-0.1057386786070735) (0.03180838856694997,-0.1049606530825972) (0.03234209207939196,-0.104197734908668) (0.03269293605342775,-0.1033677368422251) (0.03291317264308099,-0.1025334754492453)
 (0.03064824332343846,-0.1264196566658539) (0.02677155992520446,-0.1095136252954288) (0.02712243448223294,-0.1051381864951794) (0.0280619905977003,-0.103556660106816) (0.02896839916353267,-0.1027027744270241) (0.02969655703154869,-0.1019947178239358) (0.03023584093187682,-0.1012920531356085) (0.03059694828166028,-0.1005165196383406) (0.03083020942595407,-0.09973069319240949)
 (0.02791250165159862,-0.1224994459489892) (0.0246272961353995,-0.1061103452971783) (0.02509017507585903,-0.1019429842589248) (0.02604927594820447,-0.1004769830322644) (0.02695514789046898,-0.09970517323240925) (0.02768192017731802,-0.09906433309155503) (0.0282235079488202,-0.09841966760201899) (0.02859192787943794,-0.09769677359171046) (0.02883556787091868,-0.0969579224548274)
 (0.02533794650018182,-0.1186152562939641) (0.02260634601740946,-0.1027572633733471) (0.02316780079459015,-0.0987959952159586) (0.02413979070758957,-0.09744195861630313) (0.02504074637273144,-0.09674882989003043) (0.02576265728812088,-0.09617229801570706) (0.02630354664875375,-0.09558324472678083) (0.02667655749828805,-0.09491104356663449) (0.0269281222159201,-0.09421759591289511)
 (0.02292114759616868,-0.1147743837643582) (0.02070496816623767,-0.09945855647620287) (0.02135209108276846,-0.09570049631631346) (0.02233078498440283,-0.09445452282118204) (0.02322283741924598,-0.09383650586569217) (0.02393673881847588,-0.09332125183644867) (0.02447420115453587,-0.09278531894099354) (0.02484931056215942,-0.09216176591611464) (0.02510653830246034,-0.09151205760036163)
 (0.02065810887798489,-0.1109836981639804) (0.0189191594632481,-0.09621802593958649) (0.01963962952747971,-0.09265946607393262) (0.02061932555727165,-0.09151736653747264) (0.02149887962048455,-0.09097075745501305) (0.02220194750305627,-0.09051366064187906) (0.02273352477278665,-0.09002827813442917) (0.02310846772700691,-0.08945125289554887) (0.02336928822442557,-0.08884354651408205)
 (0.01854432708375362,-0.107249599044584) (0.01724469959950463,-0.09303908642668673) (0.01802683775579723,-0.08967557805596771) (0.01900232394074891,-0.08863292831453544) (0.01986617165345436,-0.08815392675108072) (0.02055589985179825,-0.0877518065874017) (0.02107939920771806,-0.08731435138498525) (0.02145213416618967,-0.08678167919651281) (0.02171466597982213,-0.08621418219554378)
 (0.01657485351885631,-0.1035779797390617) (0.01567719495328574,-0.08992475999956717) (0.01651000850479403,-0.08675119797063281) (0.01747656393628897,-0.08580339004146696) (0.01832187642225118,-0.08538813523416217) (0.01899606779120396,-0.0850377795277876) (0.01950955418006008,-0.08464559894049509) (0.0198782574820079,-0.0841550705932826) (0.02014080390679721,-0.08362595231072284)
 (0.01474435788445244,-0.09997419957221212) (0.01421212126410793,-0.08687767501798578) (0.01508533753349775,-0.08388838410005059) (0.01603872841024487,-0.08303067539224916) (0.01686304479985945,-0.0826752798537496) (0.01751980022479531,-0.0823734709761537) (0.0180215872284214,-0.08202390440281088) (0.01838464601027718,-0.08157329469094156) (0.01864568969251923,-0.08108070223241659)
 (0.01304719305894019,-0.09644306423802305) (0.01284486460409168,-0.08390006951832484) (0.01374895408693136,-0.08108889080216415) (0.01468542506862935,-0.08031645083490802) (0.01548663875595715,-0.0800170314592208) (0.01612434430164267,-0.07976057029068444) (0.01661298348086413,-0.07945096905012083) (0.01696898730774689,-0.07903805372862305) (0.01722718374314201,-0.07858012661328441)
 (0.01147745976063121,-0.09298881417480219) (0.01157076021088532,-0.08099379867659783) (0.01249694966405079,-0.07835417478790024) (0.01341321102611013,-0.07766212899116655) (0.01418955367506382,-0.07741483542157891) (0.01480686619369971,-0.07720056297351641) (0.01528113519637234,-0.07692830821463163) (0.01562886662466517,-0.07655087939183665) (0.01588303671058122,-0.0761257629153741)
 (0.01002907008057059,-0.0896151206224059) (0.01038512881415098,-0.07816034592226349) (0.01132540488297143,-0.07568540386674105) (0.01221861599495764,-0.07506887412345817) (0.01296863969123518,-0.07486991427807488) (0.01356447120101953,-0.07469473095219824) (0.01402336088573406,-0.07445724961815491) (0.01436178516228966,-0.07411312955468954) (0.01461090697575356,-0.07371898684427446)
 (0.00869580895652434,-0.08632508891293497) (0.009283310157691503,-0.07540083724332974) (0.01023041427910148,-0.07308346784551216) (0.01109816394719626,-0.07253760951765939) (0.01182072188389249,-0.07238327221889373) (0.01239422301887925,-0.07224415470154422) (0.01283692383652421,-0.07203893355083005) (0.01316517793344519,-0.07172598686438642) (0.01340837790037091,-0.07136100961670591)
 (0.007471392760031941,-0.08312126843160522) (0.008260693490256113,-0.07271605820693826) (0.009208108912455579,-0.07054899126112449) (0.01004839313233128,-0.07006902652495517) (0.01074261920482291,-0.06995570122832503) (0.0112931620193521,-0.06984971704935707) (0.0117190498815864,-0.06967431476362075) (0.01203643105475385,-0.0693904590581097) (0.01227297466844126,-0.06905287697059016)
 (0.006349524283624997,-0.08000566859049721) (0.007312744868443213,-0.07010647321403035) (0.008254676701537664,-0.0680823476293583) (0.009065874360518608,-0.06766359502274114) (0.009731162026224729,-0.06758778868428925) (0.01025832242098926,-0.06751210850120533) (0.01066694426858601,-0.06736416593153671) (0.01097289831627009,-0.06710738088842545) (0.01120218055216868,-0.06679546981146109)
 (0.005323943540792287,-0.07697978008615511) (0.006435031183245901,-0.06757224651120174) (0.007366380439576083,-0.06568367489678451) (0.008147227490098028,-0.06532157505524834) (0.008783208225391149,-0.06527992621519842) (0.009286748238989406,-0.06523183390951677) (0.00967780750650961,-0.06510908253408841) (0.009971916893398214,-0.06487741752305522) (0.01019345245672756,-0.06458950636882327)
 (0.004388473922409792,-0.07404460066450297) (0.005623240885941647,-0.06511326449590481) (0.006539573486241694,-0.06335289179302889) (0.007289136085817385,-0.06304302941700195) (0.007895657744398966,-0.06303231961205642) (0.008375507932127695,-0.06300922030632913) (0.008748850086800973,-0.06290948898843253) (0.009030822076283983,-0.06270106926351864) (0.009244235612249371,-0.06243554572931572)
 (0.003537063385812304,-0.07120066459091495) (0.004873201448446086,-0.06272915887322117) (0.005770713162177591,-0.06108971479424493) (0.006488360240700196,-0.06082783694870154) (0.007065465588141925,-0.06084499959434122) (0.007521707685562679,-0.06084442571473443) (0.007877305997130376,-0.06076564586622911) (0.008146960930131706,-0.06057867742894361) (0.008351977304317748,-0.06033399259612927)
 (0.002763820481540895,-0.06844807502187358) (0.004180893646696565,-0.0604193302514992) (0.005056371905388311,-0.05889367542632527) (0.005741747580508071,-0.05867570632422727) (0.006289653246949943,-0.05871783322954246) (0.006722503288875015,-0.05873744875779682) (0.007060444969486695,-0.05867765801956609) (0.007317704802220563,-0.05851043124180901) (0.00751413955533941,-0.0582851031181043)
 (0.002063045145347675,-0.06578653849205286) (0.003542462801659804,-0.05818297179844055) (0.004393246276123217,-0.05676413765712152) (0.005046242493119055,-0.05658619011930547) (0.005565318553034053,-0.05665053581577648) (0.005975110595274242,-0.05668813887927145) (0.006295583425536201,-0.05664548344354127) (0.006540460627584201,-0.05649637554456787) (0.006728210691358675,-0.05628899163241767)
 (0.00142925429471521,-0.06321540076682904) (0.002954227151741419,-0.05601909261900455) (0.003778163921284067,-0.05470031515014183) (0.004398893646719439,-0.05455869896711044) (0.004889644002264947,-0.05464268304666146) (0.00527681456592288,-0.05469620700329497) (0.005580094105168188,-0.05466894270324229) (0.005812681001999968,-0.05453641918359012) (0.005991715748002365,-0.05434563815357221)
 (0.0008572023686704693,-0.06073368336200149) (0.00241268356133747,-0.05392654055849841) (0.003208088629145231,-0.05270128817766485) (0.003796859879439011,-0.05259251562259119) (0.004259903589756598,-0.0526937232820989) (0.004624976925588707,-0.05276123646336298) (0.004911414384372828,-0.05274772876071433) (0.005131873011675766,-0.05263034389784998) (0.005302225695104977,-0.0524548964521934)
 (0.0003418970349572618,-0.05834012009365529) (0.00191451079365678,-0.05190402417829176) (0.002680123620980788,-0.05076602001774209) (0.003237414559240947,-0.05068680877608207) (0.003673468227904318,-0.05080298977498604) (0.004017042473853077,-0.050882694045012) (0.004287053307596132,-0.05088141704444286) (0.004495605831341993,-0.05077781355423226) (0.004657365478468875,-0.05061650256697921)
 (-0.0001213896425014497,-0.05603319309462409) (0.00145657059174226,-0.04995013369590878) (0.002191513237516689,-0.04889337268638042) (0.0027179485251751,-0.04884064647615718) (0.003127809828619381,-0.04896971270722993) (0.003450544111507383,-0.04905994099734738) (0.003704597378140265,-0.0490694756150482) (0.003901517118374096,-0.04897838358384032) (0.004054820893081116,-0.04883008360136996)
 (-0.00053711422810425,-0.05381116780855299) (0.001035906820279097,-0.04806336072466209) (0.001739643185739401,-0.04708212188399846) (0.002235971731817317,-0.04705300904239377) (0.002620504141707487,-0.04719303091461265) (0.002923106655920407,-0.0472922438833864) (0.003161715164255497,-0.04731127529419159) (0.00334731824864824,-0.04723151048016956) (0.003492344324393674,-0.04709516666800926)
 (-0.000909458744845704,-0.05167212655218975) (0.0006497429230316424,-0.0462421166895694) (0.001322039514654243,-0.04533097106074055) (0.001789113723883336,-0.04532280136919416) (0.002149232456684901,-0.04547200318949762) (0.002432449532618008,-0.04557878515787447) (0.002656160791839646,-0.04560609963640849) (0.002830798453279162,-0.0455365612396331) (0.002967759405252676,-0.04541118785262454)
 (-0.001242330899438263,-0.04961400031435526) (0.0002954779473410284,-0.04448474983505277) (0.0009363664886625635,-0.04363856453114866) (0.001375123073058392,-0.04364886454205556) (0.001711782271885994,-0.04380561907718487) (0.001976388432673081,-0.0439186733711748) (0.002185776404172763,-0.04395315464058317) (0.002349827926301336,-0.04389282263024825) (0.002478964649193293,-0.04377750108576488)
 (-0.001539367279602106,-0.04763459853560539) (-2.931862121576107e-005,-0.04278956077572461) (0.0005804235239822834,-0.04200349959179536) (0.0009918659084050617,-0.04202998670717779) (0.001306047047932025,-0.04219280909205733) (0.001552836038900246,-0.04231095292234133) (0.001748493678111636,-0.04235157810994378) (0.001902359978594613,-0.04229951019701136) (0.002023936132227773,-0.04219338682028474)
 (-0.001803939100572486,-0.04573163668356133) (-0.000326912983206939,-0.0411548165726708) (0.0002521413473470671,-0.04042433761705795) (0.0006373236714193704,-0.04046491315443109) (0.0009300251577305754,-0.04063245429981999) (0.001159801921418535,-0.04075461329219419) (0.00134233448761859,-0.04080044859092995) (0.001486432332207667,-0.04075577692213085) (0.00160072930051462,-0.04065806043256145)
 (-0.002039160087074594,-0.04390276150411081) (-0.000599413893187915,-0.03957876334586957) (-5.042247164402247e-005,-0.03889961412773973) (0.0003095902213398568,-0.03895235558984788) (0.0005818181465702048,-0.03912339522903169) (0.0007953917067555383,-0.03924859771275015) (0.0009654108143606393,-0.03929879382915504) (0.001100167635351657,-0.03926072147603053) (0.001207479988294612,-0.03917068027380684)
 (-0.002247896094201139,-0.04214557388736181) (-0.0008487800729884801,-0.03805963745658075) (-0.0003290884738943848,-0.03742784784386625) (6.868412173023623e-006,-0.03749100058964402) (0.0002596284124696597,-0.03766444008882322) (0.000457805623233448,-0.03779181123403851) (0.0006159239981255258,-0.03784559870260097) (0.0007417732936893685,-0.03781339600849606) (0.0008424047326739035,-0.03773035531694005)
 (-0.002432776093900161,-0.04045764933850783) (-0.001076827991652339,-0.03659567531290889) (-0.0005855606191581588,-0.03600754874753617) (-0.0002725337464424296,-0.03607951724258101) (-3.824358882229562e-005,-0.03625437228417951) (0.0001453365221241863,-0.03638312817163242) (0.0002921634246638405,-0.03643981260060301) (0.0004095407089409564,-0.03641281344379483) (0.0005038004719600375,-0.03633615235677147)
 (-0.002596204181731702,-0.03883655608810233) (-0.001285239852739322,-0.03518512186754017) (-0.0008214318324581889,-0.03463722519420263) (-0.0005302072366676785,-0.03471656399641461) (-0.0003134025136975588,-0.03489195723203019) (-0.0001436325299716521,-0.03502139892568605) (-7.495258035420699e-006,-0.03508035623396716) (0.0001018440133486214,-0.03505795425563456) (0.000190043714229493,-0.03498710273333643)
 (-0.002740372289494333,-0.03727987091297388) (-0.001475571649938202,-0.03382623788815618) (-0.001038189682974389,-0.03331539011983659) (-0.0007676463970554452,-0.03340079473949434) (-0.0005673615848411398,-0.03357594849283124) (-0.0004106309977652302,-0.03370545617561427) (-0.0002845923066915168,-0.03376612787019694) (-0.0001828616148940201,-0.03374777271120311) (-0.0001004107394468953,-0.03368220856146384)
 (-0.002867273322363292,-0.0357851927690769) (-0.001649261171754866,-0.03251730609013141) (-0.001237222103169517,-0.03204056640013449) (-0.0009862534146863019,-0.03213086415138312) (-0.0008015462444107982,-0.0323050932404044) (-0.0006571038804167485,-0.03243412046427742) (-0.0005405863519901173,-0.03249600899978281) (-0.0004460419730637218,-0.03248120258254929) (-0.0003690314385535372,-0.03242044846004961)
 (-0.002978714472901614,-0.03435015436095378) (-0.001807635854805626,-0.03125663622596751) (-0.001419823068835857,-0.03081129142218332) (-0.001187342868162893,-0.03090543236576945) (-0.001017297931334818,-0.03107813710178056) (-0.0008844148942928974,-0.03120620519272161) (-0.000776857092121275,-0.03126886944865673) (-0.0006890861174300897,-0.03125716233402414) (-0.0006172122171560684,-0.03120078278469643)
 (-0.003076330498001375,-0.03297243178989354) (-0.001951920403581378,-0.03004256922944648) (-0.00158719817274837,-0.02962612093439212) (-0.001372146261041085,-0.02972316899582071) (-0.001215877916418906,-0.02989382840331303) (-0.001093849769544249,-0.03002052105561364) (-0.0009947081455167919,-0.03008357195815875) (-0.00091330884009115,-0.03007455980244219) (-0.0008462743509788373,-0.03002215837526628)
 (-0.003161596777754278,-0.03164975243484977) (-0.002083244111679352,-0.0288734805129534) (-0.001740470036978169,-0.0284836322408316) (-0.001541816483894453,-0.02858275657122817) (-0.001398471136430991,-0.02875092186573189) (-0.001286619598577658,-0.0288758799497496) (-0.001195369998833495,-0.02893897626063838) (-0.001119953277032877,-0.02893229639361616) (-0.001057468873689587,-0.02888351283741499)
 (-0.003235842006781839,-0.03037990122725943) (-0.002202647834710107,-0.02774778251488236) (-0.001880683519893964,-0.02738242680868265) (-0.001697432162896674,-0.02748289344215881) (-0.001566189979858932,-0.02764818179250468) (-0.001463864188098966,-0.02777109839681897) (-0.001380002999221135,-0.02783394268482552) (-0.001310193594437501,-0.02782927082145083) (-0.001251978998774107,-0.02778377838282137)
 (-0.003300260398306143,-0.02916072548372304) (-0.002311090579779964,-0.02666392659158463) (-0.002008810684774319,-0.02632113235511095) (-0.001840001857244975,-0.02642229620448935) (-0.001720077983496569,-0.02658438479882557) (-0.001626655369862833,-0.02670500051862428) (-0.001549700345074472,-0.02676733532661459) (-0.001485137704183656,-0.02676438242681825) (-0.001430922598351772,-0.02672188525747012)
 (-0.003355923308741878,-0.02799013845963574) (-0.00240945568869088,-0.02562040434364836) (-0.002125755506609476,-0.02529840447899356) (-0.001970468077978979,-0.02539970170064189) (-0.001861113409048437,-0.02555832212908026) (-0.001776000236737371,-0.02567642061046631) (-0.001705491039047063,-0.02573802482450318) (-0.001645829972991937,-0.02573653410712389) (-0.001595354699367449,-0.02569676479081233)
 (-0.003403790215803942,-0.0268661217828479) (-0.002498556603927262,-0.02461574846113198) (-0.00223235830245726,-0.02431292790008021) (-0.002089711108967735,-0.02441386864915215) (-0.001990212676038008,-0.02456880161003832) (-0.001912844277262638,-0.02468420535406795) (-0.001848342773601599,-0.02474489077968308) (-0.001793253891545337,-0.02474463489594262) (-0.001746269964020363,-0.0247073520994954)
 (-0.003444719005606406,-0.02578672691985569) (-0.002579142215493051,-0.02364853316601332) (-0.002329399878727609,-0.02336341736385363) (-0.002198552618088069,-0.02346357895356486) (-0.002108233635333792,-0.02361464928606067) (-0.00203807438949766,-0.02372721571364855) (-0.00197916472747739,-0.02378682386009255) (-0.001928334681430335,-0.02378760222980781) (-0.001884605129354114,-0.02375258848163244)
 (-0.003479475544099254,-0.02475007581837524) (-0.002651901795592165,-0.0227173743236499) (-0.002417605395985666,-0.02244861826704754) (-0.002297759053868844,-0.02254763873839417) (-0.002215978673990125,-0.02269471077982288) (-0.0021525217619035,-0.02280432855576121) (-0.002098810258323069,-0.02286272762792115) (-0.002051941821548956,-0.02286436393806954) (-0.002011241387406012,-0.02283142353603929)
 (-0.003508742525401883,-0.02375436085985317) (-0.002717469534645749,-0.02182092928737888) (-0.002497647956830519,-0.02156730705232651) (-0.002388044828104583,-0.02166487915596284) (-0.00231419764822086,-0.02180785241966428) (-0.002256964614562153,-0.02191443803147912) (-0.002208079482466237,-0.02197152012640728) (-0.002164891484369832,-0.02197385999170682) (-0.002127006693232179,-0.02194281703993067)
 (-0.003533127603854618,-0.02279784424419211) (-0.002776428697386143,-0.02095789653310461) (-0.002570151928937419,-0.02071829141719266) (-0.002470075290447125,-0.02081415700349222) (-0.002403590646385973,-0.02095296217031199) (-0.002352130800242371,-0.02105645675629953) (-0.002307721738322611,-0.02111213526003597) (-0.002267948876006679,-0.02111504404283611) (-0.002232677994240009,-0.02108574061674849)
 (-0.00355317082857297,-0.02187885691684438) (-0.002829315422360552,-0.02012701513334199) (-0.002635696016350995,-0.01990041037468005) (-0.002544469504513992,-0.01999435518551997) (-0.002484810588607062,-0.02012895040011205) (-0.002438700268208111,-0.02022931681925422) (-0.002398437934658765,-0.02028352399846886) (-0.002361830479545647,-0.02028688478458648) (-0.002328983378270842,-0.02025917922170008)
 (-0.003569351408482115,-0.02099579713615799) (-0.002876622190317865,-0.01932706411255137) (-0.002694816098894856,-0.01911253419966669) (-0.002611802838242555,-0.01920438305148701) (-0.00255846567111843,-0.01933475051338013) (-0.002517307397648493,-0.01943197064877275) (-0.00248088278850209,-0.01948465543152346) (-0.002447206204544615,-0.01948836715705598) (-0.002416604142654252,-0.01946213247101486)
 (-0.003582093842760234,-0.02014712876646731) (-0.002918800988993818,-0.01855686171878076) (-0.00274800785601735,-0.01835356428748838) (-0.002672609383167662,-0.01844317663369925) (-0.002625121668476067,-0.01856931947164867) (-0.002588543209891543,-0.01866339175863409) (-0.002555666959545336,-0.01871451769614864) (-0.002524701448860287,-0.01871849342161587) (-0.002496176788100355,-0.01869361583540855)
 (-0.003591773456479487,-0.01933137937057966) (-0.002956266202162242,-0.01781526463970515) (-0.002795729197858381,-0.01762243294743025) (-0.002727384218397423,-0.01770969880598875) (-0.002685304105091856,-0.0178316382235864) (-0.002652957470409805,-0.01792257539274571) (-0.002623359090631222,-0.01797211879577196) (-0.002594899079823158,-0.01797628412072696) (-0.002568294944690365,-0.01795266171571567)
 (-0.003598721384059954,-0.01854713816398336) (-0.002989397250430924,-0.0171011671855477) (-0.00283840252157127,-0.01691810314805569) (-0.002776585535173447,-0.01700293937888216) (-0.002739500310777745,-0.01712071205890692) (-0.002711060691701481,-0.01720853908376149) (-0.002684487763784644,-0.01725648732521735) (-0.002658341343886307,-0.01726077893842223) (-0.002633511235043666,-0.01723832041409541)
 (-0.003603229044474251,-0.01779305388253853) (-0.003018541010172067,-0.01641350045539258) (-0.002876416812355852,-0.01623956822761978) (-0.002820636637779474,-0.01632191514328273) (-0.002788161372421105,-0.01643557089734003) (-0.002763326048566869,-0.01652032313685307) (-0.002739543381615351,-0.01656667311240693) (-0.002715531712340141,-0.01657103747084312) (-0.002692339087816913,-0.01654966101108037)
 (-0.00360555215200549,-0.01706783260610869) (-0.003044014034995736,-0.01575123149918873) (-0.002910129607620648,-0.01558585157809905) (-0.00285992783474338,-0.01566566987085044) (-0.002831703994532595,-0.01577526952126503) (-0.002810191216438079,-0.01585699104606058) (-0.00278897998352677,-0.01590174778476744) (-0.002766936673215576,-0.01590613991527479) (-0.002745254499740087,-0.0158857721559999)
 (-0.003605914305156536,-0.01637023557195738) (-0.003066104602222291,-0.01511336248372434) (-0.002939868839335879,-0.01495600630914587) (-0.002894818233585961,-0.01503327427654052) (-0.002870512279190922,-0.01513888775678048) (-0.002852060141589876,-0.01521762984863965) (-0.002833217004653088,-0.01526080526488486) (-0.002812987473373752,-0.01526518768201116) (-0.002792697762711411,-0.01524576277493075)
 (-0.003604510194250458,-0.01569907700461808) (-0.003085074604056875,-0.01449892986767773) (-0.002965934569046097,-0.01434911489529479) (-0.002925637449763859,-0.01442382594630794) (-0.002904939434859506,-0.01452553060643182) (-0.002889304750988414,-0.01460135042049087) (-0.002872640983808582,-0.01464296219855147) (-0.002854081820148341,-0.01464730393120572) (-0.002835075151966489,-0.01462876269870376)
 (-0.003601508465694271,-0.01505322198267149) (-0.003101161300638066,-0.01390700358868065) (-0.00298860062653986,-0.01376428880797134) (-0.002952687238884683,-0.01383644923173147) (-0.002935309420684401,-0.01393432833494423) (-0.002922266608865431,-0.01400728771321162) (-0.002907607225607335,-0.01404735831641904) (-0.002890585541510174,-0.01405163403780769) (-0.002872760584049302,-0.01403392321213792)
 (-0.003597054277873464,-0.01443158435787469) (-0.003114578949532625,-0.0133366862635517) (-0.003008116161926784,-0.01320066813293424) (-0.00297624305891023,-0.01327029511154942) (-0.002961918531928972,-0.01336443650870506) (-0.002951258521119261,-0.01343460093479067) (-0.002938441419218691,-0.01347315673002195) (-0.002922834211595765,-0.01347734598239928) (-0.002906097241490133,-0.0134604175260974)
 (-0.003591271580567908,-0.01383312473788203) (-0.003125520323785309,-0.01278711240198891) (-0.003024707118229171,-0.01265742117282048) (-0.002996555567338239,-0.01272454102060329) (-0.002985036929623003,-0.01281503598903124) (-0.002976566092989211,-0.0128824736727157) (-0.002965441215093924,-0.0129195441619882) (-0.002951134739953373,-0.01292363067034501) (-0.002935399168596593,-0.01290744116993296)
 (-0.003584265146691064,-0.01325684854075352) (-0.003134158128445178,-0.01225744763344967) (-0.003038577630208825,-0.0121337440349615) (-0.003013852056563801,-0.01219839064576984) (-0.003004910116562922,-0.01228533287866649) (-0.00299844923814059,-0.01235011396071545) (-0.002988877759563971,-0.01238573111154246) (-0.002975766921255076,-0.01238970217900192) (-0.002960952832244879,-0.01237421230760793)
 (-0.003576122382183669,-0.01270180412687572) (-0.003140646323477951,-0.01174688794704334) (-0.003049911352188218,-0.01162886020383652) (-0.003028337829282057,-0.01169107368954912) (-0.003021760359475144,-0.01177455842399046) (-0.003017143639662738,-0.01183675428958141) (-0.003008997185365768,-0.01187095195542011) (-0.002996984946432374,-0.01187479793465974) (-0.00298301864702023,-0.01185997197622584)
 (-0.003566914937251639,-0.01216708101226118) (-0.003145121359492018,-0.01125465894440618) (-0.003058872719522718,-0.01114202009933761) (-0.003040197514624663,-0.01120184560210829) (-0.00303578805724472,-0.01128196887205347) (-0.003032862161002857,-0.01134165156383568) (-0.003026022055782769,-0.01137446498656097) (-0.003015018871624384,-0.01137817881710516) (-0.003001832460125203,-0.01136398425091427)
 (-0.003556700139670194,-0.0116518081658682) (-0.003147703331912846,-0.0107800151059858) (-0.003065608143261531,-0.01067250062163978) (-0.003049596324653144,-0.01072998728365428) (-0.003047173053808375,-0.0108068452863399) (-0.003045796204653159,-0.01086408700657393) (-0.003040152759365194,-0.01089555239323561) (-0.003030076037957743,-0.01089912920385438) (-0.003017606992267085,-0.0108855363374623)
 (-0.003545522268844559,-0.01115515239271288) (-0.00314849705741498,-0.01032223907223972) (-0.003070247140873087,-0.01021960468548038) (-0.003056681251673118,-0.01027480475999743) (-0.003056075894214483,-0.01034849332360513) (-0.003056117016055311,-0.01040336601651426) (-0.003051568851938955,-0.01043352018233756) (-0.003042342443508695,-0.01043695694276975) (-0.003030533228930627,-0.0104239385974752)
 (-0.003533413687527042,-0.01067631680395731) (-0.003147593077344927,-0.009880640940763503) (-0.003072903403349813,-0.009782660745589349) (-0.003061582205036132,-0.00983562883473754) (-0.003062639022027355,-0.009906242976010305) (-0.003063976930372153,-0.009958817981156968) (-0.003060430342875409,-0.009987698051756703) (-0.003051984056993571,-0.009990993283227886) (-0.003040781759017704,-0.009978524511764442)
 (-0.003520395846683518,-0.01021453937475589) (-0.003145068591481538,-0.009454557582363134) (-0.003073675800296335,-0.009361022317999772) (-0.003064413087834399,-0.009411814722562572) (-0.003066987917724082,-0.009479448284693355) (-0.003069510560626745,-0.009529796052368139) (-0.00306687892320909,-0.009557439217680128) (-0.003059148077965853,-0.009560592738014179) (-0.003048504056735803,-0.009548650588080528)
 (-0.003506480177816626,-0.009769091590295738) (-0.003140988325938641,-0.009043351978767536) (-0.003072649324082312,-0.008954067500058466) (-0.003065272813631456,-0.009002741668566142) (-0.003069232176478854,-0.009067487028195277) (-0.003072835925207602,-0.009115676889783268) (-0.003071039133174293,-0.009142120203662129) (-0.003063964134421769,-0.009145132914618407) (-0.003053833703869521,-0.009133696220045137)
 (-0.00349166888613334,-0.009339277180266923) (-0.003135405339890408,-0.008646412584230285) (-0.003069895975881519,-0.008561198495594393) (-0.003064246264103797,-0.008607812559520853) (-0.003069466526489994,-0.008669760394247798) (-0.003074055514520199,-0.008715860379310134) (-0.003073019469012167,-0.008741140598580192) (-0.00306654541972727,-0.008744014304983071) (-0.003056887550012298,-0.00873306350554472)
 (-0.003475955657246365,-0.008924430941690091) (-0.003128361774859268,-0.008263152716299408) (-0.00306547559535718,-0.008181841147912702) (-0.003061405189541371,-0.008226453531903167) (-0.003067771788271055,-0.008285692640164332) (-0.003073257297995044,-0.008329769334284287) (-0.003072913428279395,-0.008353922790497126) (-0.00306698976767254,-0.008356660047793778) (-0.003057766811212702,-0.008346177032903268)
 (-0.00345932628952492,-0.008523917649797194) (-0.003119889552245272,-0.007893009976284438) (-0.003059436638263982,-0.00781544448719116) (-0.003056809054819744,-0.007858113584370451) (-0.003064215777429258,-0.007914730749013159) (-0.003070515672089333,-0.007956849185145432) (-0.003070800495677765,-0.007979911685530885) (-0.003065380666904343,-0.007982515670913239) (-0.003056558106655233,-0.007972483643236713)
 (-0.003441759263775651,-0.008137131056278966) (-0.003110011024040962,-0.007535445705781366) (-0.00305181690571551,-0.007461480296317511) (-0.003050505834208221,-0.007502264198347299) (-0.003058854153604147,-0.007556344087985246) (-0.003065892352759226,-0.007596567666731446) (-0.003066747069876714,-0.007618574418374095) (-0.003061788215692761,-0.00762104882104692) (-0.003053334435312978,-0.007611452177638089)
 (-0.003423226261614957,-0.007763492973929203) (-0.003098739583176505,-0.007189944479784136) (-0.003042644230245944,-0.007119442699755852) (-0.00304253275980688,-0.007158398974098736) (-0.003051731220114538,-0.007210024075416199) (-0.003059437215522317,-0.007248414509026249) (-0.003060807339958716,-0.00726940006228711) (-0.003056270022185726,-0.007271748992236945) (-0.003048156095994322,-0.007262573217259339)
 (-0.0034036926436128,-0.007402452446205151) (-0.003086080239877151,-0.006856013640239901) (-0.003031937124406618,-0.006788847779762677) (-0.003032917028459774,-0.006826033286366809) (-0.00304288067912826,-0.006875283862372203) (-0.003051189088822913,-0.006911901137873448) (-0.003053024107606164,-0.006931899345889833) (-0.003048872052398711,-0.006934127252223986) (-0.003041071554748905,-0.006925358824510831)
 (-0.003383117898091632,-0.007053484999774279) (-0.003072030171164528,-0.00653318287169038) (-0.003019705398287602,-0.006469233223181927) (-0.003021676474194978,-0.00650470396456483) (-0.003032326348433326,-0.006551658033793083) (-0.003041176506070086,-0.006586560392167578) (-0.003043429569683197,-0.006605604382539854) (-0.003039629434236448,-0.006607715986296885) (-0.003032118265186692,-0.006599342292134451)
 (-0.003361456071270902,-0.00671609197753955) (-0.00305657925115581,-0.006221003820387857) (-0.003005950753142689,-0.006160158001841635) (-0.003008820212280116,-0.006193969000583817) (-0.003020082846803656,-0.006238702333933694) (-0.003029418422942677,-0.006271946261990935) (-0.003032046062197168,-0.006290068418724768) (-0.003028567221143901,-0.006292068651750801) (-0.003021323449074083,-0.006284077906830591)
 (-0.00333865618927039,-0.006389799949082634) (-0.003039710569847945,-0.00591904975762418) (-0.002990667358702904,-0.005861202088361323) (-0.002994349262843333,-0.005893407288123952) (-0.003006156255580982,-0.005935993419528846) (-0.003015924908675926,-0.005967633651872408) (-0.003018886775651896,-0.005984865605028056) (-0.003015701126147483,-0.005986759556120998) (-0.003008704843369048,-0.005979140732330762)
 (-0.003314662682416268,-0.006074160194598868) (-0.003021400949267392,-0.005626915286846623) (-0.002973842422505231,-0.00557196620845993) (-0.002978257162736984,-0.005602618394360616) (-0.002990544764917227,-0.005643128643045492) (-0.003000697818719708,-0.005673218172631151) (-0.00300395645055548,-0.005689590793587102) (-0.003001038232855021,-0.005691383660037947) (-0.002994271424435922,-0.005684126415983366)
 (-0.003289415822043513,-0.005768748257820856) (-0.00300162146503532,-0.005344216093520833) (-0.002955456759750247,-0.005292071629668886) (-0.002960530573920059,-0.005321222365153312) (-0.002973239313629977,-0.005359725867407587) (-0.002983731458611698,-0.005388315962680055) (-0.002987252060625145,-0.005403859364571346) (-0.002984577694228759,-0.005405556407404942) (-0.002978024115379411,-0.005398651024280361)
 (-0.003262852179867376,-0.00547316356233686) (-0.002980337982527959,-0.005070588735181523) (-0.002935485372625609,-0.005021159985075113) (-0.002941149897781717,-0.005048859562935991) (-0.00295422423185298,-0.005085423311775994) (-0.002965013248377675,-0.005112563539797874) (-0.002968763495290228,-0.005127307081231909) (-0.002966311425749929,-0.005128913583858635) (-0.002959956493047447,-0.005122350899707544)
 (-0.003234905119743689,-0.005187029084830412) (-0.002957511716424546,-0.004805690468311485) (-0.002913898048187075,-0.004758893129556486) (-0.002920089904702434,-0.004785190535340931) (-0.002933477896688963,-0.004819879427215288) (-0.002944524397186551,-0.004845617681630412) (-0.002948474250305323,-0.004859589973492486) (-0.00294622480859462,-0.004861111202823926) (-0.002940055494842549,-0.004854882553224792)
 (-0.003205505331298832,-0.00490999107761015) (-0.00293309982247771,-0.004549199107015848) (-0.002890659983881819,-0.004504953024484594) (-0.002897320388268787,-0.00452989591090351) (-0.002910973409712406,-0.004562772798436891) (-0.002922240598639781,-0.004587155332259102) (-0.002926362137391463,-0.004600384246945669) (-0.002924297408368794,-0.004601825417389867) (-0.002918302145868934,-0.004595922575182635)
 (-0.00317458141451972,-0.004641718831552711) (-0.002907056029901373,-0.004300812907438737) (-0.002865732449534769,-0.004259041645205189) (-0.002872806853413938,-0.0042826763166583) (-0.002886679306892753,-0.004313802067165253) (-0.002898132756344562,-0.004336873530073568) (-0.002902400022591634,-0.004349386212854206) (-0.002900503721385305,-0.004350752452149977) (-0.002894672311121127,-0.004345167569369618)
 (-0.00314206052369098,-0.004381904469248432) (-0.002879331323032197,-0.004060250469595714) (-0.002839073494464961,-0.004020880904172582) (-0.002846511247367619,-0.004043252310798538) (-0.002860560309375341,-0.004072685870213291) (-0.002872167748691133,-0.004094489349604618) (-0.002876556603204147,-0.004106312232726678) (-0.002874813959460355,-0.004107608549518222) (-0.002869137483347282,-0.004102334102467026)
 (-0.003107869078361934,-0.004130262756720709) (-0.002849874679188527,-0.003827250648003177) (-0.002810638707180368,-0.003790212580832799) (-0.002818392741504023,-0.003811364321485777) (-0.002832578123963537,-0.003839162783680418) (-0.0028443092431775,-0.00385973985093535) (-0.002848797232327437,-0.003870898668988609) (-0.002847194879958547,-0.003872129923889038) (-0.002841665618853182,-0.003867158657011681)
 (-0.003071933547854329,-0.003886530920523059) (-0.002818633869559853,-0.003601572459175693) (-0.002780382034880487,-0.00356679824760413) (-0.00278840857136277,-0.003586772581563151) (-0.002802692300614193,-0.003612991262764458) (-0.002814518566894456,-0.003632382024484375) (-0.00281908479883729,-0.003642901831675203) (-0.002817610671892429,-0.003644072709373411) (-0.002812222025144921,-0.003639397583181349)
 (-0.003034181314489266,-0.003650468455569824) (-0.002785556328221671,-0.003382994974089963) (-0.002748256668101393,-0.003350419179745413) (-0.002756514940654002,-0.003369257046827645) (-0.002770861153516121,-0.003393949565241854) (-0.002782755637396221,-0.003412192717326067) (-0.002787380669481372,-0.0034220979083792) (-0.00278602390256716,-0.003423212893318589) (-0.002780770310645689,-0.003418827033375937)
 (-0.002994541618966309,-0.00342185690746598) (-0.002750590092888715,-0.003171317180981035) (-0.002714215994302753,-0.003140876235141476) (-0.002722667993307592,-0.003158617283912233) (-0.002737042749360008,-0.003181835644251373) (-0.00274897996531653,-0.003198968533564974) (-0.002753645697854775,-0.003208282864266031) (-0.002752396530988723,-0.003209346217958038) (-0.002747273399971395,-0.003205242867219611)
 (-0.002952946589227408,-0.003200499611771627) (-0.002713684819070785,-0.002966357802902389) (-0.002678214622589324,-0.002937989688608409) (-0.002686824855802629,-0.002954672312499618) (-0.002701195965901452,-0.002976466995379583) (-0.002713151721944979,-0.002992525683753485) (-0.002717841302482622,-0.003001272295382884) (-0.002716690991448703,-0.003002288038282475) (-0.002711694618354815,-0.002998460508857682)
 (-0.002909332351593095,-0.002986221371327973) (-0.002674792866685722,-0.002767955053281366) (-0.002640209478296705,-0.002741599004327022) (-0.002648944749382379,-0.002757260385052146) (-0.002663281620048171,-0.002777680440602052) (-0.00267523288011846,-0.002792699775275873) (-0.002679930614939816,-0.002800901219677333) (-0.002678871342426341,-0.002801873113544102) (-0.002673998843685897,-0.002798314745421432)
 (-0.002863640220016017,-0.002778868052102879) (-0.002633870455676768,-0.002575966311555766) (-0.002600160965241091,-0.002551562528360347) (-0.002608990168881982,-0.002566238686558972) (-0.002623263662742405,-0.002585331831893265) (-0.002635188418446861,-0.002599345519830337) (-0.002639879694006739,-0.002607023786348118) (-0.002638904488116582,-0.002607955321701452) (-0.002634153726305911,-0.002604659441285262)
 (-0.002815817956092602,-0.002578306076749594) (-0.002590878883884968,-0.002390267700570058) (-0.002558034187897463,-0.002367757083707862) (-0.002566928121819427,-0.00238148293536544) (-0.002581110433911107,-0.002399295655643162) (-0.002592987591018699,-0.002412336342834663) (-0.002597658800256436,-0.002419512885816326) (-0.002596761453932128,-0.002420407271864837) (-0.002592130967835544,-0.002417367154237664)
 (-0.002765821088370895,-0.002384421796139698) (-0.002545785796894213,-0.002210753547375213) (-0.002513800224454223,-0.002190077449279953) (-0.002522731417804591,-0.002202886868529559) (-0.002536795968232746,-0.00221946451990592) (-0.002548605241778816,-0.00223156387413856) (-0.002553243721311407,-0.002238259641751268) (-0.00255241871613124,-0.002239119798872354) (-0.002547907650178704,-0.002236328633877963)
 (-0.002713614276048264,-0.002197120718814895) (-0.002498566496159701,-0.002037335709398467) (-0.002467437436701002,-0.002018435705366485) (-0.002476379994862955,-0.002030361592270213) (-0.002490301337260593,-0.002045748506059841) (-0.002502023159942913,-0.002056937303532983) (-0.002506617133409123,-0.002063172766063827) (-0.00250585956740286,-0.002064001323056024) (-0.002501467601661242,-0.002061452183686804)
 (-0.002659172697355372,-0.002016326579879508) (-0.002449205267226127,-0.00186994274970021) (-0.002418932799211643,-0.001852760429269076) (-0.002427862264612112,-0.001863834780672245) (-0.002441616010853527,-0.001878074368992254) (-0.002453231453934353,-0.001888382583710746) (-0.002457769982847698,-0.001894177761901201) (-0.002457075500810923,-0.001894977054059231) (-0.002452802781913754,-0.001892662870547257)
 (-0.002602483438997403,-0.001841980233351564) (-0.00239769670658675,-0.001708518946471782) (-0.002368283226489656,-0.001692995726654805) (-0.002377176455517847,-0.001703249711191566) (-0.002390739216429567,-0.001716384570637987) (-0.002402229922453936,-0.001725841465948807) (-0.002406702864332125,-0.001731215958278083) (-0.002406067591069083,-0.001731988030245455) (-0.002401914664480828,-0.001729901566518055)
 (-0.002543546858619414,-0.001674038354864378) (-0.002344047021406193,-0.001553023125329009) (-0.002315496872783738,-0.00153910008729555) (-0.002324331928466582,-0.001548564122335497) (-0.002337681270210938,-0.001560636135622328) (-0.002349029398457964,-0.001569270357091533) (-0.002353427371727064,-0.001574243365596641) (-0.002352847851345249,-0.001574989977162079) (-0.002348815591410754,-0.001573123811780747)
 (-0.002482377888501268,-0.001512471945924336) (-0.00228827527292308,-0.001403427306601054) (-0.002260594375882181,-0.001391045057504572) (-0.00226935043588863,-0.001399748886713819) (-0.002282464851808787,-0.001410799321352729) (-0.002293653036958391,-0.001418638989980224) (-0.002297967391725964,-0.001423229344002274) (-0.002297440527398257,-0.001423951978249055) (-0.002293530071263304,-0.001422298490445648)
 (-0.002419007245232817,-0.001357264636095937) (-0.002230414531498093,-0.001259715164596879) (-0.00220361001320253,-0.001248813726351919) (-0.002212267293066097,-0.001256786497646698) (-0.00222512619042131,-0.001266856099324126) (-0.002236137513556194,-0.001273928903985474) (-0.002240360308316808,-0.001278155081363208) (-0.00223988330734779,-0.001278854956130138) (-0.002236095988168421,-0.001277406316384167)
 (-0.002353482507703954,-0.001208410785676991) (-0.002170512908686924,-0.001121880301523411) (-0.002144592736301189,-0.001112399028263896) (-0.00215313242738288,-0.001119669370578091) (-0.002165716128170547,-0.00112879844996309) (-0.002176534101159509,-0.001135131738116861) (-0.002180658084496733,-0.001139011883508103) (-0.002180228406710934,-0.001139689965817186) (-0.002176565688318127,-0.001138438130869796)
 (-0.002285869024247736,-0.001065913398489839) (-0.00210863443103049,-0.0009899243450241899) (-0.00208360704865041,-0.0009818018709447948) (-0.002092011270120643,-0.0009883979685008021) (-0.00210430102549521,-0.0009966264807054093) (-0.002114909587521249,-0.001002247345899835) (-0.002118928184437578,-0.001005799285600063) (-0.002118543494205182,-0.001006456308518496) (-0.002115006907546204,-0.001005393022376754)
 (-0.002216250609760158,-0.0009297818620766664) (-0.002044859719192864,-0.000863854885486501) (-0.002020733691539931,-0.0008570291043659687) (-0.002028985456290235,-0.0008629787678086727) (-0.002040963472874379,-0.0008703463821326348) (-0.002051346999699914,-0.0008752817472114734) (-0.00205525430157586,-0.0008785230003596238) (-0.002054912424277128,-0.0008791594826096953) (-0.002051503506751178,-0.0008782762821618346)
 (-0.002144729995047385,-0.0008000295407168645) (-0.001979286438934985,-0.0007436832764159989) (-0.001956070104294603,-0.000738091353861859) (-0.001964153297589037,-0.0007434220865646346) (-0.001975802774878071,-0.0007499682461517578) (-0.001985946100019206,-0.0007542449406496351) (-0.00198973685777165,-0.0007571927263999157) (-0.001989435740191708,-0.0007578089941747393) (-0.001986155972575169,-0.0007570972216467085)
 (-0.002071428994091091,-0.0006766712549020368) (-0.001912029492029178,-0.0006294223286798294) (-0.001889730627950655,-0.0006250007475973702) (-0.001897629998261492,-0.0006297398062475786) (-0.001908935176101856,-0.0006355037755086146) (-0.00191882362283029,-0.0006391486059889853) (-0.001922493242243933,-0.0006418198467955039) (-0.001922230917530611,-0.0006424160578568803) (-0.001919081674593903,-0.0006418668757983272)
 (-0.001996488359840851,-0.000559720688531967) (-0.001843220920690504,-0.0005210839364222971) (-0.001821846426092055,-0.000517768575605225) (-0.001829547587082661,-0.0005219430237944829) (-0.001840493800216023,-0.0005269639236669062) (-0.001850113225232652,-0.000530003736033978) (-0.001853657763589412,-0.0005324150560187329) (-0.00185343232081007,-0.000532991225200328) (-0.001850414812925949,-0.0005325956400543738)
 (-0.001920067306301539,-0.0004491877722609464) (-0.001773009505165728,-0.0004186766787739262) (-0.001752565102763913,-0.0004164029237973879) (-0.001760054545390432,-0.0004200396776489498) (-0.001770628284745521,-0.0004243565066759087) (-0.001779965129590525,-0.0004268182371403387) (-0.001783381294067738,-0.0004289859582301476) (-0.001783190852467708,-0.0004295419844431572) (-0.001780306081158862,-0.0004292908723837429)
 (-0.001842342683337957,-0.0003450760969765498) (-0.001701560042011497,-0.0003222034466433548) (-0.001682050005036928,-0.0003209063314565902) (-0.00168931511847621,-0.0003240321961540065) (-0.001699504095968784,-0.0003276838377187336) (-0.001708545448147049,-0.0003295945541390497) (-0.001711830593357038,-0.0003315346862637294) (-0.001711673281678733,-0.0003320703802685972) (-0.001708921995849561,-0.0003319545189274309)
 (-0.001763507800625141,-0.0002473804154668293) (-0.001629052299792978,-0.0002316591474579622) (-0.001610479206928615,-0.0002312735242692763) (-0.00161750830694146,-0.0002339152206458016) (-0.001627301523386743,-0.0002369404346981789) (-0.001636035182414453,-0.0002383273655202155) (-0.001639187307912672,-0.000240055594104087) (-0.00163906124853092,-0.0002405707066327672) (-0.001636443907321421,-0.0002405808102415001)
 (-0.001683770908831913,-0.0001560842919744335) (-0.00155567965910472,-0.0001470285423994956) (-0.001538044181222857,-0.0001474892766569906) (-0.001544826544341595,-0.000149673456985784) (-0.001554214356216762,-0.0001521108576788911) (-0.001562628905521385,-0.0001530014071884726) (-0.001565646652119567,-0.0001545330771538531) (-0.001565549950167352,-0.0001550273267254864) (-0.001563066691573729,-0.0001551540849865483)
 (-0.001603353357387805,-7.115795890597867e-005) (-0.001481647454493682,-6.828427020193592e-005) (-0.00146494817641038,-6.952645669667023e-005) (-0.001471474078320654,-7.127970919967572e-005) (-0.001480448262656432,-7.316772743093638e-005) (-0.001488533143779818,-7.35894776801397e-005) (-0.001491415788128551,-7.493957429452846e-005) (-0.001491346525447184,-7.541267408988492e-005) (-0.001488997141441506,-7.564679344670592e-005)
 (-0.001522487460479082,7.443563357917407e-006) (-0.001407171046674139,4.614891351865396e-006) (-0.00139140432633139,2.655695865691143e-006) (-0.001397665082569861,1.30685420968836e-006) (-0.001406218897243619,-6.99776823422249e-008) (-0.001413964484704841,-5.067617453304099e-008) (-0.001416711931775328,-1.233803488170009e-006) (-0.001416668165421117,-1.685486848001701e-006) (-0.001414452084819196,-2.017732671754405e-006)
 (-0.001441414113808188,7.978203354460358e-005) (-0.001332473663249333,7.172548016914431e-005) (-0.001317633530289584,6.911301301976348e-005) (-0.001323621537330073,6.81421554819012e-005) (-0.001331749774705034,6.723861338569148e-005) (-0.001339147449176733,6.767108010972594e-005) (-0.001341760222286897,6.664072296447028e-005) (-0.001341739987130727,6.621067919445622e-005) (-0.001339656263881078,6.578943838921526e-005)
 (-0.001360380214693367,0.0001459372016014375) (-0.001257784055738337,0.0001331204824222276) (-0.001243862150134994,0.0001299175251752436) (-0.001249570924963775,0.0001292983458188964) (-0.001257269956892302,0.0001288305735576232) (-0.001264312174928869,0.0001296482199744004) (-0.001266791402517923,0.0001287568640013035) (-0.001266792718545762,0.0001283486186796411) (-0.00126484002627751,0.0001278473675367528)
 (-0.001279635945952028,0.000206007634622319) (-0.00118333402745919,0.0001888901137675563) (-0.001170319578226661,0.0001851582421784684) (-0.00117574379446117,0.0001848645975561605) (-0.00118301160658818,0.0001847955390134314) (-0.001189691963998886,0.0001859703340101567) (-0.001192039363927899,0.0001852046664902146) (-0.001192060244780298,0.0001848182966978151) (-0.001190236881685889,0.0001842458317327419)
 (-0.001199431989711807,0.0002601111374044238) (-0.00110935589238152,0.0002391422310409707) (-0.001097235735269028,0.000234941570380826) (-0.001102371253929473,0.0002349475313581987) (-0.001109207468517036,0.0002352406910900675) (-0.001115520755123659,0.0002367446225813891) (-0.001117738615866892,0.0002360918136221717) (-0.001117777082792344,0.0002357272999773448) (-0.00111608097761495,0.0002350921886536265)
 (-0.001120016740084878,0.0003083847616842418) (-0.001036079927701877,0.0002840023681656394) (-0.001024838559845893,0.0002793913592766964) (-0.001029682453205317,0.0002796712721337734) (-0.001036088338130089,0.0002802908181317637) (-0.001042030583531377,0.0002820959686651719) (-0.0010441217418024,0.0002815436976766178) (-0.001044175837439449,0.0002812009141126828) (-0.001042604564725192,0.000280511457139236)
 (-0.001041633583621295,0.000350984411584092) (-0.0009637318829951506,0.0003236134022372744) (-0.0009533515516436618,0.0003186485832080126) (-0.0009579021185351577,0.0003191771384061087) (-0.0009638805826053023,0.0003200880103902656) (-0.0009694490901142233,0.0003221666404020328) (-0.000971416905310569,0.0003217031219513972) (-0.0009714847097153109,0.0003213818288238084) (-0.000970035509335767,0.0003206460275121255)
 (-0.0009645183132466239,0.0003880840660848117) (-0.0008925306062272521,0.0003581348677845789) (-0.0008829914278763632,0.0003528706755311089) (-0.0008872481993131142,0.0003536229824924953) (-0.0008928037726402356,0.0003547910015655946) (-0.0008979971396881753,0.0003571156401056762) (-0.0008998454665348998,0.0003567296486224215) (-0.0008999251136175994,0.0003564294898143375) (-0.0008985949137854655,0.0003556550150872914)
 (-0.0008888967358317029,0.000419874651323976) (-0.0008226858418290488,0.0003877419483289252) (-0.0008139659474826943,0.0003822305435728277) (-0.0008179296816870096,0.0003831822097951643) (-0.0008230684817174389,0.0003845741890238542) (-0.0008278866078390835,0.0003871177276330486) (-0.0008296197648508877,0.0003867986205963794) (-0.0008297094586020412,0.0003865191242720199) (-0.0008284949033952817,0.0003857132924714084)
 (-0.0008149825250451215,0.0004465626060890126) (-0.0007543962487447507,0.0004126241838842966) (-0.0007464719506205413,0.0004069153022201992) (-0.000750144616918542,0.0004080425146206472) (-0.0007548742996701807,0.0004096263670250092) (-0.0007593183797138894,0.0004123621556746703) (-0.0007609411163866521,0.0004120998950375035) (-0.0007610391465635917,0.0004118404778774228) (-0.0007599366253156444,0.0004110102296731117)
 (-0.0007429753612148141,0.0004683681920815159) (-0.000687847677296682,0.0004329839408630769) (-0.0006806936520552065,0.0004271247716501462) (-0.0006840784034094117,0.0004284043782723433) (-0.0006884081012212959,0.0004301492205107855) (-0.0006924806049984198,0.0004330511628640416) (-0.0006939980663173978,0.0004328363342858629) (-0.0006941028226705551,0.0004325963087432584) (-0.0006931085016027125,0.0004317481940036861)
