# Supplementary material for: Electromagnetic Analysis, Characterization and Discussion of Inductive Transmission Parameters for Titanium Based Housing Materials in Active Medical Implantable Devices
Source: Materials (Basel). 2018 Oct 25;11(11):2089. doi: 10.3390/ma11112089 (PMC6266279; doi:10.3390/ma11112089)
Supplement: Supplementary file 1 [file materials-11-02089-s001.zip › supplementary/correction_factor_data/f_M_21.txt]

# Created by Octave 4.0.0, Mon Mar 28 15:28:54 2016 Mitteleurop�ische Sommerzeit <unknown@wowa-PC>
# name: f_L21phi
# type: complex matrix
# rows: 241
# columns: 9
 (0.9385147975018848,-0.1887397500233055) (0.932881157004287,-0.2018669948263322) (0.9314606986618348,-0.2054637671847776) (0.9312471552819435,-0.2064618674697676) (0.9313191487818741,-0.2067608311749261) (0.9314579534927436,-0.2069671585921625) (0.9315349326037844,-0.2072430249650758) (0.9316389548788506,-0.2076250033975633) (0.9313691040435221,-0.2080087920091782)
 (0.9342747483022344,-0.1944877191074139) (0.9282593883285267,-0.2079656676818891) (0.9267426522969815,-0.2116642266337003) (0.9265139976988145,-0.2126984894594776) (0.9265919886777138,-0.2130154802420593) (0.9267384765951029,-0.2132366783399152) (0.9268194410972257,-0.2135281293130008) (0.9269229108414195,-0.2139275305136973) (0.9266506002426348,-0.214327599874436)
 (0.9297897052761362,-0.2003014212054077) (0.9233717966344616,-0.2141281783482679) (0.9217533599997334,-0.2179287462563619) (0.9215084861166153,-0.219000261642092) (0.9215925007093283,-0.2193365400984456) (0.9217468095916069,-0.2195737938798397) (0.9218317299031409,-0.2198818563624864) (0.9219343998970082,-0.2202995623742527) (0.9216593093949524,-0.2207166380419382)
 (0.9250517957135657,-0.206170831635957) (0.9182100415499105,-0.2203432380539496) (0.9164843300068647,-0.2242457538028696) (0.9162220544620576,-0.2253556197229153) (0.9163120669242818,-0.2257125273990511) (0.9164742886044611,-0.2259671041428291) (0.9165630913939434,-0.2262928682418189) (0.9166646710214469,-0.2267298031607493) (0.9163864409722497,-0.2271646390768784)
 (0.920053704910156,-0.2120850147644452) (0.9127664221584331,-0.2265985586263563) (0.9109277261813538,-0.2306026556627881) (0.9106467882680711,-0.2317519749604378) (0.9107427120196597,-0.2321309361264002) (0.910912883600617,-0.2324041874992802) (0.9110054446245498,-0.2327488077448814) (0.9111055944489159,-0.2332059378507525) (0.9108238215210436,-0.2336593159209961)
 (0.9147887871535204,-0.2180321456279613) (0.9070340004547683,-0.2328808782991865) (0.9050764942544419,-0.2369858633976411) (0.9047755508304216,-0.2381757402925176) (0.9048772286932842,-0.2385782630369798) (0.9050553229247668,-0.2388716265447809) (0.9051514592333756,-0.2392363225655186) (0.9052497851518376,-0.2397146560113819) (0.9049640178532493,-0.2401873853272957)
 (0.9092511787745836,-0.2239995465278571) (0.9010067269885006,-0.2391760042612961) (0.8989244902924873,-0.2433808374008931) (0.8986021116081788,-0.2446123735569123) (0.8987093052525934,-0.2450400500639346) (0.8988952201039629,-0.2453550497026153) (0.8989946816260279,-0.2457411062393065) (0.8990907286139606,-0.2462416922230066) (0.8988004625434792,-0.2467346078687783)
 (0.9034359110961044,-0.2299737396839793) (0.8946795662733735,-0.2454688731634371) (0.8924666089100026,-0.249772148929219) (0.8921212743927175,-0.2510464390485112) (0.8922336530253474,-0.2515009449097662) (0.8924272004851563,-0.2518391908695573) (0.8925296610202146,-0.2522479570112512) (0.8926229064877624,-0.2527718843461201) (0.8923275793296466,-0.2532858457287632)
 (0.8973390207880441,-0.2359405167260881) (0.8880486191796488,-0.2517436304448455) (0.8856989083811567,-0.256143561385347) (0.8853290024022554,-0.257461688292603) (0.8854461307505923,-0.2579447807024444) (0.8856470249084911,-0.258307967970671) (0.8857520725695821,-0.2587408554914423) (0.8858419193656395,-0.2592892504905312) (0.8855409056564467,-0.2598251391335314)
 (0.8909576548579446,-0.2418850253923711) (0.8811112392127889,-0.2579837288903633) (0.878618729481693,-0.262478131272091) (0.8782225371385696,-0.263841160452525) (0.8783438628109722,-0.2643546751298074) (0.8785517072999204,-0.2647445808362828) (0.8786588344714712,-0.2652030615080813) (0.8787446035831729,-0.2657770850943536) (0.8784372092893548,-0.2663358018304087)
 (0.8842901672908579,-0.2477918733169603) (0.873866139341424,-0.2641720462852563) (0.8712248046463587,-0.2687583286801285) (0.8708005075967616,-0.2701673022340501) (0.8709253479233265,-0.270713148915151) (0.8711396228281836,-0.2711316282636644) (0.8712482157232214,-0.2716172300217551) (0.8713291387345411,-0.2722180739762294) (0.8710145956899465,-0.2728005354765597)
 (0.8773362042254947,-0.2536452482256411) (0.8663134858950557,-0.2702910214088992) (0.863517353881888,-0.2749661765324307) (0.8630630262739002,-0.2764221065089344) (0.8631905547621045,-0.2770022628611381) (0.8634106031282122,-0.2774512434958099) (0.863519931053234,-0.2779655453356105) (0.8635951424406307,-0.2785944275988658) (0.8632726027047927,-0.2792015621779383)
 (0.8700967745404986,-0.2594290532394183) (0.8584549760333908,-0.276322806917859) (0.8554981638558176,-0.2810834071010492) (0.8550117684038913,-0.2825872681740202) (0.8551410009711985,-0.2832037719876561) (0.8553660150760546,-0.2836852466525301) (0.855475219533219,-0.2842298721452124) (0.8555437488950022,-0.2848880310915564) (0.8552122791047599,-0.2855207737299204)
 (0.8625743028415576,-0.2651270553308131) (0.8502938954171032,-0.2822494369389499) (0.8471706467128369,-0.2870916335657236) (0.8466500309777679,-0.2886443550163055) (0.8467798121528991,-0.2892992945487387) (0.847008819733347,-0.289815311914191) (0.8471169035143701,-0.290391921239274) (0.8471776678455623,-0.2910806088512283) (0.8468362436455059,-0.2917398953848161)
 (0.8547726621060959,-0.2707230443178748) (0.8418351530021455,-0.2880530064564802) (0.8385398754684458,-0.2929725336296007) (0.8379827684071078,-0.2945749906015646) (0.8381117577198206,-0.2952704929661609) (0.8383436083751786,-0.29582314651617) (0.8384494248239837,-0.2964334269256103) (0.8385012209655813,-0.2971539008070462) (0.8381487216132585,-0.2978406612394757)
 (0.8466971836623494,-0.2762009991510075) (0.8330852903438727,-0.2937158588734457) (0.8296125933049338,-0.2987080414869728) (0.8290166021645665,-0.3003610454844359) (0.8291432609703273,-0.3010992630035503) (0.8293766129885158,-0.301690677904304) (0.8294788556308073,-0.302336332552809) (0.829520353038207,-0.3030898467333539) (0.8291555562933307,-0.303804997637515)
 (0.8383546427579421,-0.2815452576875335) (0.8240524634362485,-0.2992207774984617) (0.8203971947477526,-0.304280543794731) (0.8197598023889284,-0.3059848323963957) (0.819882381397994,-0.3067679268683409) (0.820115689274393,-0.307400244770415) (0.8202128820315905,-0.3080829798720136) (0.8202426160201591,-0.3088707743722807) (0.8198641934373135,-0.3096152103604542)
 (0.8297532186939603,-0.2867406856988153) (0.8147463959105242,-0.3045511762033459) (0.8109036775182167,-0.3096730747801067) (0.8102222402602368,-0.3114293005504468) (0.8103387680594493,-0.3122594254165506) (0.8105702709974681,-0.3129347871799024) (0.8106607592183721,-0.3136562974795041) (0.8106771248590917,-0.3144795866273578) (0.8102836376104858,-0.3152541708836846)
 (0.8209024293447422,-0.2917728405546887) (0.8051783033549338,-0.3096912841539352) (0.8011435648162526,-0.3148695052669502) (0.8004153109085426,-0.3166782238522056) (0.8005235837792388,-0.3175575042913539) (0.800751295474174,-0.3182780306636766) (0.8008332380290354,-0.3190399832454175) (0.800834484873114,-0.3198999427564432) (0.8004243802389962,-0.3207054966423389)
 (0.8118130408171155,-0.2966281249151533) (0.795360789552747,-0.3146263193809379) (0.7911297988478735,-0.3198547202612464) (0.7903518276809846,-0.3217163776688468) (0.7904494010227023,-0.32264688869094) (0.7906711010377168,-0.3234146590141337) (0.7907424637265167,-0.3242186755040979) (0.7907266915472155,-0.3251164283651252) (0.7902983002133802,-0.3259537201270206)
 (0.8024969539801096,-0.3012939258558236) (0.7853077165248235,-0.3193426460495775) (0.7808766075247334,-0.3246147798338033) (0.7800458897039042,-0.3265296989057282) (0.7801300713751101,-0.3275134415613297) (0.7803432984179485,-0.3283304706296853) (0.7804018489455946,-0.3291781078885895) (0.7803670046862999,-0.3301147091103935) (0.779918538992914,-0.3309844417393855)
 (0.7929670705656803,-0.3057587351771359) (0.7750340513437808,-0.3238279106429131) (0.77039934737045,-0.3291370583924611) (0.7695127257832287,-0.3311054244977409) (0.7695805716629969,-0.3321443003711743) (0.7697826190637364,-0.3330125136108362) (0.7698259238298818,-0.3339052430515467) (0.7697697999469557,-0.3348816633858931) (0.7692993532311857,-0.3357844617002111)
 (0.7832371424457963,-0.310012247198982) (0.764555693698344,-0.3280711528613062) (0.7597143267042358,-0.3334103580485594) (0.7587685187207294,-0.3354322040373675) (0.7588168307812132,-0.3365279882363879) (0.7590047444549585,-0.3374491954256948) (0.7590301673950245,-0.3383883811297806) (0.7589504017771799,-0.3394054898753071) (0.7584559489492124,-0.3403418869185898)
 (0.7733216084722638,-0.314045431107716) (0.7538892890646305,-0.332062887889511) (0.7488386140714764,-0.3374249926377548) (0.7478302150218142,-0.3395001831194253) (0.7478555421780704,-0.3406544960224037) (0.7480261213330488,-0.3416303638173193) (0.748030825028726,-0.3426172396630826) (0.7479249026642112,-0.343675786713733) (0.7474043021490167,-0.3446462095842636)
 (0.7632354238681468,-0.3178505758705003) (0.7430520330258094,-0.3357951577169478) (0.7377898375924844,-0.3411728400195657) (0.7367153256680375,-0.3433010550484802) (0.7367139676424979,-0.3445153331131336) (0.7368637684615051,-0.3455473566850318) (0.7368447177154778,-0.3465830027359743) (0.7367099742627332,-0.3476836000540579) (0.7361609714296965,-0.3486883553022314)
 (0.7529938875388281,-0.3214213068181151) (0.732061472717114,-0.3392615503951908) (0.7265859813507682,-0.3446473615022426) (0.7254417240763658,-0.3468280797803668) (0.7254097384764576,-0.3481035457568423) (0.7255350809622358,-0.349193019889064) (0.7254890490011149,-0.3502783383236799) (0.7253226763988612,-0.351421441046531) (0.7247429085871689,-0.3524606997984649)
 (0.7426124727909978,-0.3247525741629491) (0.7209353115310988,-0.3424571874038699) (0.7152451851039924,-0.3478435885559436) (0.7140274475238658,-0.3500760702858168) (0.7139606602897496,-0.3514137032117181) (0.7140576384183902,-0.3525616932318597) (0.7139812158530303,-0.3536973841263682) (0.713780270080704,-0.354883271539442) (0.713167273311165,-0.3559570545244926)
 (0.7321066667940793,-0.3278406148989899) (0.7096912230703631,-0.3453786806015416) (0.7037855534540279,-0.3507580783135905) (0.7024905081662671,-0.3530413478635568) (0.7023845274954393,-0.3544418532451803) (0.7024490227730106,-0.3556491661980588) (0.702338629404676,-0.356835703494797) (0.7021000404762914,-0.3580644601255953) (0.7014512579201762,-0.3591726228032861)
 (0.7214918236892103,-0.3306828906543843) (0.6983466798861664,-0.3480240614876816) (0.6922249801566921,-0.3533888406371646) (0.6908487193178995,-0.3557216692073831) (0.6906989531207453,-0.3571854498124629) (0.6907266515839124,-0.3584526062954965) (0.6905785511011339,-0.3596902143094314) (0.6902991353433793,-0.3609617114137702) (0.6896119275941487,-0.3621039294102973)
 (0.71078303556675,-0.3332780050672206) (0.6869188018109149,-0.3503926866186657) (0.6805809925082411,-0.3557352406714888) (0.6791195419117428,-0.3581161291765823) (0.6789212187960699,-0.3596432568764603) (0.6789076314408899,-0.3609704639702301) (0.6787179490052002,-0.362259094796925) (0.6783944236350304,-0.3635729725220631) (0.6776660808026881,-0.364748727598887)
 (0.6999950246322166,-0.3356256050708808) (0.6754242277217103,-0.3524851239392003) (0.6688706197557758,-0.3577978817495426) (0.6673199550632991,-0.3602250441593935) (0.6670681487875829,-0.3618152332632335) (0.6670086353522617,-0.3632023589919738) (0.6667733780215966,-0.3645416711851277) (0.6664023780019079,-0.3658973217028155) (0.6656301336218954,-0.3671058884887303)
 (0.6891420588115131,-0.3377262710558429) (0.6638790134155066,-0.3543030254560979) (0.6571102882995494,-0.3595784741976886) (0.655466353477118,-0.36204982160066) (0.6551560107531887,-0.3637024041208842) (0.6550458067222835,-0.3651489538717629) (0.6547608866114688,-0.3665382927565364) (0.6543389837232778,-0.3679348446616728) (0.6535200304399771,-0.3691752783842913)
 (0.6782378918776495,-0.3395814011885076) (0.6522985570045194,-0.3558489920541758) (0.6453157451559826,-0.3610796959771537) (0.6435744731308639,-0.3635928216493474) (0.6432004445984401,-0.3653067249261555) (0.643034691238049,-0.3668118202413652) (0.6426959512663285,-0.3682502002204636) (0.6422196752956051,-0.3696865044887075) (0.6413511822483083,-0.3709576299416164)
 (0.6672957279776429,-0.341193095196168) (0.6406975519281352,-0.3571264363274165) (0.6335020098106899,-0.3623050511721597) (0.6316593453269822,-0.3648572169505942) (0.6312164194654306,-0.3666309440431301) (0.6309901966437268,-0.3681933041772069) (0.6305934386697287,-0.3696793933703811) (0.6300593005664918,-0.3711540111596451) (0.6291384323733358,-0.3724544131372438)
 (0.656328209275287,-0.3425640426754335) (0.6290899664020912,-0.3581394490489143) (0.621683353286453,-0.3632587320974554) (0.6197352778947282,-0.3658468563635545) (0.619218217582889,-0.3676784695880108) (0.6189265790774813,-0.3692963961917002) (0.618467594176294,-0.3708285037261657) (0.6178721110034597,-0.3723396962915118) (0.616896048204584,-0.3736677117152856)
 (0.6453474243678183,-0.3436974204692453) (0.6174890469607812,-0.3588926743920633) (0.6098733020588858,-0.3639454902705895) (0.60781586112957,-0.3665661378512202) (0.6072194425139349,-0.3684532458109356) (0.6068574534593809,-0.3701246110661447) (0.6063320540515132,-0.3717006773053726) (0.6056717755016212,-0.3732463982786789) (0.6046377362919507,-0.3746001102216376)
 (0.6343649342409668,-0.344596802922052) (0.605907342755409,-0.3593911982420712) (0.5980846634352974,-0.3643705207181231) (0.5959139950388899,-0.3670198950057468) (0.5952330483242629,-0.3689596434155574) (0.5947958244098881,-0.3706818819014596) (0.5941998779135926,-0.3722994718635497) (0.5934714141363659,-0.373877362119353) (0.5923766771853443,-0.3752545959191599)
 (0.6233918118465001,-0.3452660879159161) (0.5943567465035537,-0.3596404529845538) (0.5863295682234225,-0.3645393631152163) (0.5840419336733274,-0.3672133006936629) (0.5832713854103597,-0.3692023672521053) (0.582754133401621,-0.3709724717723034) (0.5820835970441174,-0.3726287719463445) (0.5812836474943238,-0.3742361572455493) (0.5801255756232251,-0.3756344788697638)
 (0.6124386909456858,-0.3457094405687443) (0.5828485474743165,-0.3596461410744656) (0.574619525987685,-0.3644578221570059) (0.5722113417973025,-0.3671517901973113) (0.571346258207525,-0.3691863837056844) (0.5707443173340151,-0.3710009052503105) (0.5699952737292471,-0.3726927239722998) (0.569120656716988,-0.3743266155364639) (0.5678967211782914,-0.3757433323345763)
 (0.6015158196812503,-0.3459312554073139) (0.5713934916571978,-0.3594141785503281) (0.5629654879446079,-0.3641319084030148) (0.5604333589061594,-0.3668410050611836) (0.5594689897600607,-0.3689168689282848) (0.5587778734916748,-0.3707719208858301) (0.5579465665704864,-0.3724956923830607) (0.556994249173004,-0.3741527905102355) (0.5557020542567526,-0.3755849544530775)
 (0.5906331144126401,-0.345936136773041) (0.5600018442979499,-0.3589506585265265) (0.5513779125685248,-0.3635677996792727) (0.5487186656297568,-0.3662867576937245) (0.5476504881768035,-0.3683991779028217) (0.5468659258965148,-0.3702904445728055) (0.5459487967611943,-0.3720422367308507) (0.5449159247394203,-0.373718937517444) (0.5435532324144015,-0.3751633509879466)
 (0.5798002096591667,-0.3457288962399087) (0.5486834502742204,-0.3582618336453106) (0.5398668292773161,-0.3627718220557974) (0.5370775478545747,-0.3654950156933273) (0.5359013102966113,-0.367638833241827) (0.5350192883742811,-0.3695615826352386) (0.5340130106436723,-0.3713371084842554) (0.5328969379991879,-0.3730295136694539) (0.5314616922894282,-0.3744827378274884)
 (0.5690265005105086,-0.3453145649728293) (0.53744778829277,-0.3573541155430863) (0.5284418960645101,-0.3617504484638348) (0.525519954413789,-0.3644719039171641) (0.5242317184157976,-0.3666415316739063) (0.523248520193939,-0.3685906325236044) (0.5221500344097592,-0.3703852653833166) (0.5209483522139807,-0.3720891952818254) (0.5194387030079626,-0.3735475609857038)
 (0.5583211745406584,-0.3446984182709863) (0.5263040155749247,-0.3562340886343004) (0.517112447640603,-0.3605103122516396) (0.5140555448914317,-0.3632237215376996) (0.5126517266364586,-0.3654131653975869) (0.5115639708540546,-0.3673831082380709) (0.5103705175298849,-0.3691919004035849) (0.5090810816703261,-0.3709029098442913) (0.5074954076611701,-0.3723625310689899)
 (0.5476932310500843,-0.3438860090532999) (0.5152610005037954,-0.3549085349670081) (0.5058875314583298,-0.3590582324104334) (0.50269372491074,-0.3617569707651961) (0.5011711342275295,-0.3639598549194266) (0.4999758114336533,-0.3659447770353149) (0.498684962350715,-0.3677624818328875) (0.4973059198439752,-0.3694758789718155) (0.4956428503181817,-0.3709326686244777)
 (0.5371514863082004,-0.3428832067640993) (0.5043273415834542,-0.3533844665783935) (0.4947759298807454,-0.3574012468571651) (0.4914436671689413,-0.3600783935692369) (0.4897995442921877,-0.3622879896516445) (0.4884940508346913,-0.3642817036400393) (0.4871037382167106,-0.3661028006320894) (0.4856335517770408,-0.3678136684650378) (0.4838919869708211,-0.3692633564591588)
 (0.526704564319957,-0.3416962381057847) (0.4935113719414793,-0.3516691616531966) (0.4837861676471437,-0.3555466500343579) (0.480314317385471,-0.358195012607934) (0.4785463669478045,-0.3604042724272271) (0.4771285361638191,-0.3624002980709365) (0.4756370793992357,-0.3642190211454459) (0.4740745499593524,-0.3659222415050858) (0.4722536797466521,-0.3673603949225667)
 (0.5163608734495296,-0.3403317261279092) (0.4828211494570002,-0.3497702008881707) (0.4729265046496464,-0.35350203116689) (0.4693143851961998,-0.3561141726569115) (0.467420807096614,-0.3583157641809074) (0.4658889373790965,-0.3603073632893214) (0.4642950670021148,-0.3621177313334021) (0.4626393539357396,-0.3638080111216381) (0.4607386746198849,-0.3652300562608743)
 (0.5061285699569597,-0.3387967244927994) (0.4722644333553496,-0.3476955007247566) (0.4622049148076733,-0.351275309774503) (0.4584523208071304,-0.3538435790937887) (0.4564318376508213,-0.3560299253167958) (0.4547847171176946,-0.3580101391597388) (0.453087595804426,-0.3598059889869329) (0.4513382346305996,-0.3614778883666739) (0.4493575636542438,-0.3628791344530946)
 (0.4960155101101516,-0.3370987441641599) (0.4618486487571695,-0.3454533405238956) (0.4516290524856567,-0.3488747654442507) (0.4477362788840707,-0.3513913304047635) (0.4455881597438517,-0.3535546507025742) (0.443825087289605,-0.3555163396409922) (0.4420243276749276,-0.3572913608224058) (0.4401812450669547,-0.3589393230770381) (0.4381207334850251,-0.3603149873897606)
 (0.4860291930024419,-0.3352457702877835) (0.4515808411754314,-0.3430523812705009) (0.4412062084172941,-0.3463090593780031) (0.4371740716770777,-0.3487659421974231) (0.4348981519785062,-0.3508982957595299) (0.4330189545461625,-0.3528341806614972) (0.4311146337165049,-0.3545819518987602) (0.4291781596794879,-0.3562003346433391) (0.4270383022795067,-0.3575455688109177)
 (0.4761766965270202,-0.3332462676141907) (0.4414676233103795,-0.3405016739720354) (0.4309432574677607,-0.3435872458067762) (0.4267731137481029,-0.3459763607862404) (0.4243698111386066,-0.3480696917039504) (0.4223748571016069,-0.3499723967340144) (0.4203675276673225,-0.3516864234073904) (0.4183384047943119,-0.3532695308459023) (0.416120047775676,-0.3545794480455481)
 (0.4664646091336508,-0.3311091734112697) (0.4315151166992228,-0.3378106565175353) (0.4208466007835229,-0.3407187719662823) (0.4165403608936289,-0.3430319650282748) (0.4140106870033687,-0.3450781486180188) (0.4119008955988296,-0.3469402449873367) (0.4097915932974036,-0.3486139975178093) (0.4076709830504471,-0.3501561134314315) (0.4053753292152911,-0.3514258162350422)
 (0.4568989600300826,-0.3288438773997373) (0.4217288908445144,-0.334989138353931) (0.4109221049566584,-0.3377134659209495) (0.4064822459204133,-0.3399425556794752) (0.4038278139800933,-0.3419334456306712) (0.401604660786566,-0.3437474959113702) (0.3993949086065822,-0.3453744485810361) (0.3971843946090689,-0.3468698697428252) (0.3948130060449692,-0.3480944783553584)
 (0.4474851504105722,-0.3264601887853501) (0.4121139023897664,-0.3320472728881594) (0.4011750407848911,-0.3345815120788999) (0.3966046139045123,-0.3367183321118609) (0.393827642219379,-0.3386458080560676) (0.3914931607096282,-0.3404044106746534) (0.3891849695701113,-0.3419780805697852) (0.3868865579293066,-0.3434211502931601) (0.3844413561935897,-0.344595830937371)
 (0.4382278881142469,-0.3239682909393331) (0.4026744367535949,-0.3289955180140737) (0.3916100240598642,-0.3313334147352735) (0.3869126593950289,-0.3333698567216813) (0.3840159707233836,-0.3352258718418978) (0.3815727499647117,-0.3369217053909517) (0.3791686160131598,-0.3384356911475906) (0.3767847327228882,-0.3398208326899993) (0.3742679965624717,-0.340940825904814)
 (0.429131127863048,-0.3213786846810125) (0.3934140543995093,-0.325844585579575) (0.3822309605901879,-0.3279799504040438) (0.3774108678081312,-0.3299080077914271) (0.3743978847228216,-0.3316846361091938) (0.3718490633286947,-0.3333105031393856) (0.3693519619511689,-0.3347585231935824) (0.3668854474491542,-0.3360802727563897) (0.3642998081122423,-0.3371409213884984)
 (0.4201980189261162,-0.3187021214361283) (0.3843355436297482,-0.322605380944628) (0.373040997383116,-0.3245321100392377) (0.3681029629684228,-0.3263439219117752) (0.3649776993118121,-0.3280334049124491) (0.3623269557746081,-0.3295822748921324) (0.3597403324375496,-0.330958204961308) (0.3571944334105752,-0.3322112440445479) (0.3545428676239974,-0.3332080207294175)
 (0.4114308617242064,-0.3159495277811313) (0.3754408814709547,-0.3192889340342555) (0.3640424815941073,-0.3210010325081205) (0.358991862438037,-0.3226889273321278) (0.3557589110058316,-0.3242837196141903) (0.3530104505629688,-0.3257487707717985) (0.3503382086176814,-0.3270466803157803) (0.3477165671729406,-0.3282258672067279) (0.3450023878728887,-0.3291544011504997)
 (0.4028310745461478,-0.3131319230442732) (0.3667312038848023,-0.3159063234665511) (0.3552369285229485,-0.3173979308619) (0.3500796419428057,-0.3189544697956394) (0.3467441585520432,-0.3204472834549562) (0.3439026967550643,-0.3218219432441728) (0.3411491823604885,-0.3230361306785535) (0.3384558226839227,-0.3241365308738747) (0.3356826676007322,-0.3249926337631114)
 (0.3943991712080556,-0.3102603317226774) (0.3582067862036902,-0.312468595440767) (0.3466249996054011,-0.3137340130633504) (0.3413675098685043,-0.315152032535944) (0.3379351939864396,-0.3165358800149168) (0.3350059371549119,-0.3178138639693837) (0.3321759214784948,-0.3189388904268871) (0.3294152341196619,-0.3199558058059112) (0.3265870523253933,-0.3207354966874505)
 (0.3861347501646173,-0.3073456925012619) (0.349867034371778,-0.3089866791131161) (0.3382064910304717,-0.3100203988817924) (0.3328557924890873,-0.3112930521461228) (0.3293328646062448,-0.3125612873168438) (0.3263214873593709,-0.3137366360855047) (0.323420146226632,-0.314767357541975) (0.3205968701540311,-0.3156963541275211) (0.3177179066897231,-0.3163958831149541)
 (0.3780364952797527,-0.3043987656357714) (0.3417104872718373,-0.3054713001799579) (0.3299803333144744,-0.3062680346649715) (0.3245439302746461,-0.3073888320648893) (0.3209371062240382,-0.308535189320047) (0.3178497262890838,-0.3096023036970048) (0.3148826174579302,-0.3105339012993608) (0.312001820035556,-0.3113708354592811) (0.3090765987402977,-0.311986706136001)
 (0.3701021881925755,-0.3014300403934774) (0.3337348301457617,-0.3019328943312042) (0.3219446018892176,-0.3024876076510287) (0.3164304853613183,-0.3034504553480963) (0.3127469477897913,-0.3044690865102943) (0.3095900982904343,-0.3054227602960146) (0.3065631365317165,-0.3062507687473016) (0.3036301915721118,-0.3069918117058099) (0.3006634962410566,-0.3075208021072738)
 (0.3623287319733894,-0.2984496441423374) (0.3259369188736537,-0.2983815221506938) (0.3140965385159635,-0.2986894614037402) (0.3085131600123542,-0.2994886983341352) (0.3047605272177697,-0.3003742072103303) (0.3015411266523921,-0.301209657759469) (0.2984605568176779,-0.3019299916351361) (0.2954811208696136,-0.3025716521782687) (0.2924779748715326,-0.3030108342474586)
 (0.354712185558,-0.2954672545501998) (0.3183128146652829,-0.2948267869218574) (0.3064325831222631,-0.2948835138429952) (0.3007888256828598,-0.2955139466952095) (0.296975118035617,-0.2962614211263392) (0.2937004381520077,-0.2969743174587866) (0.2905728064156066,-0.2975832953429786) (0.2875527934485381,-0.2981224406153739) (0.284518437936764,-0.2984691980372383)
 (0.3472478082751305,-0.2924920162055845) (0.3108578285386515,-0.2912777566588514) (0.2989484154752281,-0.2910791792112289) (0.2932535621149842,-0.2915361152384867) (0.2893871662852201,-0.2921411565142878) (0.2860647980626242,-0.2927276448826167) (0.2828969215228008,-0.2932220112297424) (0.2798424761675728,-0.2936558855370991) (0.2767823470253823,-0.2939079298651872)
 (0.3399301136439496,-0.2895324628081671) (0.3035665748155735,-0.2877428915309045) (0.2916390059542512,-0.2872852951688369) (0.2859027057366766,-0.2875645726733668) (0.2819923369493458,-0.2880233222025025) (0.2786301548966066,-0.288480049027265) (0.2754290897221309,-0.2888569936676805) (0.2723465592389346,-0.2891832352028346) (0.2692662628927253,-0.2893386202110588)
 (0.3327529315142614,-0.2865964459058482) (0.2964330327513303,-0.2842299776855181) (0.2844986745667668,-0.2835100560542488) (0.2787309065135426,-0.2836080724046777) (0.2747855690534253,-0.2839172355497695) (0.2713916940312383,-0.2842413676488172) (0.2681647023392323,-0.2844985428733158) (0.2650606074714087,-0.2847151983089637) (0.2619658957208719,-0.2847723324992281)
 (0.3257094775509914,-0.2836910709823576) (0.2894506153340387,-0.2807460683115685) (0.2775211572629679,-0.2797609531822497) (0.2717321923137543,-0.2796746902493016) (0.2677611384993979,-0.2798315572546883) (0.2643438992711876,-0.2800207993102476) (0.2610984149210375,-0.2801563344790964) (0.2579794198031877,-0.2802618713731452) (0.2548761638095419,-0.2802195285908041)
 (0.3187924290246043,-0.2808226415298485) (0.2826122442389036,-0.2772974326207052) (0.2706996785463276,-0.2760447228936692) (0.2649000397817112,-0.2757717698129236) (0.2609127276237835,-0.2757742337707323) (0.2574806213367781,-0.2758268429909018) (0.2542242148200701,-0.2758393566303174) (0.2510970961063142,-0.2758326736045508) (0.2479912596847178,-0.275690001719801)
 (0.3119940058579793,-0.2779966115810901) (0.2759104298976749,-0.2738895132701633) (0.2640270293456057,-0.2723673029146568) (0.2582274506812564,-0.271905876107926) (0.2542335004350607,-0.271752447923756) (0.2507951522268506,-0.2716672458702101) (0.2475354948365801,-0.2715558552254052) (0.2444071102081601,-0.2714362898940543) (0.241304722569762,-0.2711928175200923)
 (0.3053060558933415,-0.2752175470286108) (0.2693373556438103,-0.2705268926070221) (0.2574956491051438,-0.2687337974392223) (0.2517070326591316,-0.2680827578455999) (0.2477161824709037,-0.2677725781799832) (0.2442803043922135,-0.2675489597458026) (0.2410251318414152,-0.2673132877797205) (0.2379023880567905,-0.2670806224095936) (0.2348095161444784,-0.2667362636394164)
 (0.2987201433768423,-0.2724890959313154) (0.262884964911958,-0.2672132679855683) (0.2510977110617372,-0.2651484512183152) (0.2453310833841625,-0.2643073187045502) (0.2413531442239064,-0.2638401668795506) (0.2379284936570253,-0.263478106411045) (0.2346855693177722,-0.2631182862424561) (0.2315753899586024,-0.262772751142549) (0.2284981105182067,-0.2623278082969218)
 (0.2922276397057391,-0.2698139678984306) (0.2565450505026514,-0.2639514362999876) (0.2448252097009425,-0.2616146328244391) (0.2390916770414514,-0.2605835977577217) (0.2351364871005102,-0.2599598976251917) (0.2317318248472799,-0.2594599521925763) (0.2285089027700337,-0.2589766289794418) (0.2254181958338248,-0.258518903625738) (0.2223625673576702,-0.2579740680148928)
 (0.2858198155401977,-0.2671939225571153) (0.2503093449633291,-0.2607432877830949) (0.2386700494197811,-0.2581348271638971) (0.2329807521920359,-0.2569147591399566) (0.2290581309133796,-0.256135581916425) (0.2256821791137462,-0.2554988917420591) (0.2224869669806059,-0.2548932220224734) (0.2194225924604079,-0.25432443393141) (0.2163946271362831,-0.2536807846433065)
 (0.2794879334398662,-0.2646297670444562) (0.2441696111797528,-0.2575898090491919) (0.2326241334601115,-0.2547106372292021) (0.2269902000445563,-0.2533030909526687) (0.2231099019397452,-0.2523701550263858) (0.2197713019746528,-0.2515984410836928) (0.2166114241287096,-0.250872089591365) (0.2135801617167255,-0.2501938109626095) (0.2105857975047876,-0.2494528116964)
 (0.2732233402400738,-0.2621213624209806) (0.2381177323083793,-0.254491095305147) (0.2266794522117057,-0.2513427950194083) (0.2211119522203823,-0.2497500133316586) (0.2172836206162365,-0.2486656810454413) (0.2139908911330603,-0.2477612398402564) (0.2108738518228346,-0.2469163738139041) (0.2078823688619117,-0.2461306159654583) (0.204927441821354,-0.2452941099317695)
 (0.2670175584275052,-0.2596676388752815) (0.2321458002149523,-0.2514463716064853) (0.2208281700134039,-0.2480311815033169) (0.2153380671247514,-0.2462560955453152) (0.2115711879720873,-0.2450233669519545) (0.2083326831708087,-0.2439890624942101) (0.2052658301333383,-0.2430283434975825) (0.2023206499356328,-0.2421375491173467) (0.1994108669058113,-0.24120775203808)
 (0.2608623758064699,-0.2572666195731039) (0.2262462015996864,-0.2484540230043228) (0.2150627096000866,-0.2447748554546851) (0.2096608140590602,-0.2428210819384075) (0.2059646699307713,-0.241443585514291) (0.2027885382377295,-0.2402828384801816) (0.1997790267441822,-0.2392094117456363) (0.1968864973888893,-0.2382164449809982) (0.1940274091325361,-0.2371959362086463)
 (0.2547499327618903,-0.2549154529939325) (0.2204117009970679,-0.2455116333927322) (0.2093758333514867,-0.2415720909447751) (0.2040727542231897,-0.2394439264870959) (0.2004563786272263,-0.2379259067752798) (0.1973505218850977,-0.2366426808490136) (0.1944052793682381,-0.2354601621502199) (0.1915715430862893,-0.2343682965524467) (0.188768517991736,-0.2332600083368414)
 (0.2486728064229025,-0.2526104535860612) (0.2146355198297292,-0.2426160328271566) (0.2037607204964614,-0.2384204232269905) (0.1985668177619817,-0.236122835678916) (0.1950389499004108,-0.2344691378154797) (0.1920109832074941,-0.2330679231879743) (0.1891366745926655,-0.2317803832373472) (0.1863676378460591,-0.2305932875709052) (0.1836258362844009,-0.2294004924909648)
 (0.242624091012605,-0.2503471505508725) (0.2089114106773025,-0.2397633530389431) (0.1982110394163148,-0.2353167026953832) (0.1931363760064695,-0.2328553193692229) (0.1897054161255678,-0.2310713704301079) (0.1867626284680911,-0.2295571644184293) (0.1839656223358669,-0.2281691107781819) (0.1812669267046719,-0.2268908326952945) (0.1785912761398063,-0.2256171292696966)
 (0.2365974736411013,-0.2481203445325323) (0.2032337258949345,-0.2369490907978759) (0.1927210141731339,-0.2322571565161192) (0.1877753080563332,-0.2296382491926675) (0.1844492735537991,-0.227730036282288) (0.1815985893938427,-0.2261083210230007) (0.1788849251180647,-0.224624677503608) (0.1762619191141139,-0.2232596250826188) (0.1736570900683704,-0.221908921567437)
 (0.2305873047596552,-0.2459241719349775) (0.1975974796914725,-0.2341681786933522) (0.1872854843791777,-0.2292374574464432) (0.182478060845851,-0.2264679240176609) (0.1792645433318445,-0.2244419690094001) (0.1765124853384084,-0.2227186861718914) (0.1738878413599588,-0.2211447696937255) (0.1713455533036758,-0.219697690826721) (0.1688159362909089,-0.2182741872017543)
 (0.2245886624611245,-0.2437521765101315) (0.1919984027592356,-0.2314150627911171) (0.1818999575165584,-0.2262527992378024) (0.177239701842893,-0.223340141824996) (0.1741458253887085,-0.2212034726586932) (0.1714984785318729,-0.2193849951230989) (0.1689681419552236,-0.2177264900108426) (0.1665112540691678,-0.2162024496317333) (0.1640609376236208,-0.2147106177760769)
 (0.2185974097835302,-0.2415973877613423) (0.1864329885460841,-0.2286837864893078) (0.1765606528315004,-0.2232979778884409) (0.1720559635503167,-0.2202502772657114) (0.1690883444045443,-0.2180103957138579) (0.1665513216694189,-0.2161034961659267) (0.1641201593977741,-0.214366425853607) (0.1617529832937823,-0.2127707809960811) (0.1593857332330999,-0.2112153430605418)
 (0.2126102441644138,-0.2394524055821104) (0.1808985302850202,-0.2259680797456147) (0.171264535965865,-0.2203674778611396) (0.1669232790287152,-0.2171933640170944) (0.1640879871270866,-0.2148582098476198) (0.1616663971441342,-0.21287002626223) (0.159338828802445,-0.2110607224005613) (0.1570652825681448,-0.2093990950909338) (0.1547845226621407,-0.207785000071888)
 (0.2066247382110595,-0.2373094904104593) (0.1753931479543492,-0.2232614526813733) (0.1660093435613721,-0.2174555622230725) (0.1618388077325137,-0.214164180909554) (0.1591413303790904,-0.2117420924043951) (0.1568397473104642,-0.2096800904171002) (0.1546197202346547,-0.2078051594025817) (0.1524433073437373,-0.2060834074115702) (0.1502521015700997,-0.2044158059563796)
 (0.2006393709987985,-0.2351606580284081) (0.1699158044388651,-0.2205572923983345) (0.1607935971816236,-0.2145563655053756) (0.1568004510647441,-0.2111573406510042) (0.1542456592078502,-0.2086570114861231) (0.1520680952625012,-0.2065289436986007) (0.1499590618692015,-0.2045952306754923) (0.1478828521754597,-0.202819416177698) (0.1457838887674085,-0.2011036336723554)
 (0.1946535491945649,-0.2329977779838293) (0.1644663103030131,-0.2178489616812443) (0.1556166060505413,-0.2116639879266652) (0.1518068572048352,-0.2081673798435187) (0.1493989747715627,-0.2055978123943726) (0.1473488557585455,-0.2034116747125072) (0.1453537536295675,-0.2014262251493154) (0.1433803667171833,-0.1996025813842124) (0.1413759442249799,-0.1978440893956553)
 (0.188667617424688,-0.2308126744693527) (0.1590453167704756,-0.2151298981158938) (0.1504784582968402,-0.2087725895011935) (0.1468574149486018,-0.2051888488689875) (0.1445999917322869,-0.2025593040816424) (0.1426801360786331,-0.2003232892550464) (0.1408013711142737,-0.198293308250966) (0.1389329622939617,-0.1964282043171586) (0.1370249778961339,-0.1946325905092805)
 (0.1826828574631714,-0.2285972283692122) (0.1536542967280511,-0.2123937120395898) (0.1453800006255433,-0.2058764824518099) (0.1419522365197086,-0.2022164001432392) (0.139848125130188,-0.1995363441943301) (0.1380607267995596,-0.1972587928013706) (0.1363001597986148,-0.1951916023437506) (0.1345384090433766,-0.1932915063170083) (0.1327283493436695,-0.1914644429999794)
 (0.1767014760053763,-0.2263434790907958) (0.1482955138270124,-0.2096342816720785) (0.140322806596244,-0.2029702203002112) (0.1370921295578827,-0.1992448731956169) (0.1351434669420101,-0.1965239212586787) (0.1334900826812747,-0.1942132704645175) (0.1318490196973185,-0.1921162649277255) (0.1301951238046651,-0.1901877055481997) (0.1284840583486605,-0.1883349170596699)
 (0.1707265810017796,-0.224043724741652) (0.1429719800326939,-0.2068458437582705) (0.1353091339657999,-0.2000486820082688) (0.1322785587488888,-0.1962693750432323) (0.1304867527680164,-0.1935172325747522) (0.1289682940821884,-0.1911819630758922) (0.1274474808816418,-0.1890625633236561) (0.1259021491291996,-0.1871120905574173) (0.1242907268572825,-0.1852393197325483)
 (0.1647621467518596,-0.2216906191980063) (0.1376874022579305,-0.2040230780950553) (0.1303418718362707,-0.1971071496057125) (0.1275135978268763,-0.1932853543938664) (0.1258793193348773,-0.1905117564493301) (0.1244960495453077,-0.1881603381011979) (0.1230956704522416,-0.1860259446237123) (0.1216591239802794,-0.1840600894617084) (0.1201475728064993,-0.1821730634913368)
 (0.1588129681816953,-0.2192772646431361) (0.1324461189958296,-0.2011611844160177) (0.1254244786225142,-0.1941413778613441) (0.1227998729326792,-0.1902886683337202) (0.1213230537356922,-0.1875033175130815) (0.12007459041089,-0.1851441542147701) (0.1187942717675048,-0.183002099795946) (0.1174662468750061,-0.1810273337064263) (0.1160543765445655,-0.1791317297260727)
 (0.152884604944926,-0.2167972982299555) (0.1272530281243514,-0.19825595026828) (0.1205609121008818,-0.1911476547345857) (0.1181404985423219,-0.1872756403314813) (0.1168203355362656,-0.1844881440345683) (0.1157056585036413,-0.1821295185091163) (0.1145444769038132,-0.1799870209733718) (0.1133242323852606,-0.1780097154686832) (0.1120114407140415,-0.1761111262598345)
 (0.1469833161810058,-0.2142449716356013) (0.1221135072771883,-0.1953038087267923) (0.1157555530112239,-0.1881228515749371) (0.1135390073683459,-0.1842431086137321) (0.112373973052212,-0.1814629163468549) (0.1113914381013096,-0.1791129355082634) (0.1103479334709638,-0.176977051137124) (0.1092342620512502,-0.1750034379495778) (0.1080195445929763,-0.17310733816146)
 (0.1411159869316017,-0.2116152224263179) (0.1170333283499372,-0.1923018850451757) (0.111013123840664,-0.1850644623080542) (0.1089992757813257,-0.181188464225106) (0.1079871352312222,-0.1784248057505919) (0.1071344935095799,-0.1760913473770023) (0.1062066870136843,-0.1739689256088706) (0.1051979308599441,-0.1720050579914073) (0.1040798939851379,-0.1701167713094263)
 (0.1352900473458187,-0.2089037363203778) (0.1120185678290906,-0.1892480316246396) (0.1063386045179004,-0.1819706311460903) (0.1045254463823378,-0.1781096783716792) (0.1036632806456435,-0.1753715035104643) (0.1029377036351994,-0.1730621649560541) (0.1021231202948635,-0.1709598049913693) (0.1012171905026203,-0.1690115206609494) (0.1001940678022593,-0.1671361883514142)
 (0.1295133859003715,-0.2061069996222995) (0.1070755146894225,-0.1861408509786194) (0.1017371467787482,-0.1788401686692597) (0.1001218493830042,-0.1750053189384111) (0.0994060851276103,-0.1723012398391312) (0.09880419497088788,-0.1700232895048387) (0.09809989076977804,-0.1679472994222536) (0.0972942906363494,-0.1660201856566846) (0.09636396249165964,-0.1641627369103084)
 (0.1237942579170457,-0.2032223412909343) (0.1022105776033256,-0.1829797066676327) (0.09721398893632742,-0.1756725564315202) (0.09579292441158929,-0.1718745563605272) (0.09521936953839354,-0.1692127930251923) (0.09473727436971235,-0.1669731252724172) (0.09413986753579912,-0.1649294842320064) (0.09343171935187095,-0.1630288455994185) (0.09259173545976461,-0.1611939700658402)
 (0.1181411906835229,-0.2002479642876649) (0.09743019314578787,-0.1797647224598789) (0.09277437269757569,-0.1724679405304039) (0.09154314427263605,-0.1687171592965896) (0.09110702907912857,-0.1661054891049878) (0.09074036290926653,-0.1639105832437484) (0.09024606896489412,-0.1619049072995172) (0.08963214398173729,-0.1600357364606554) (0.08887974854115535,-0.1582278593465234)
 (0.1125628864783709,-0.1971829660244245) (0.09274073656953467,-0.1764967702283266) (0.08842346352749104,-0.1692271148372997) (0.08737694204331391,-0.1655334807885775) (0.08707296541878294,-0.162979192698563) (0.08681693202522531,-0.1608350766054162) (0.08642160212219133,-0.158872588587038) (0.08589835328321337,-0.1570395405496612) (0.0852305125081728,-0.1552628005909772)
 (0.1070681247739658,-0.1940273478888373) (0.08814843657578875,-0.1731774473153683) (0.08416627587650344,-0.16595149479552) (0.0832986427128527,-0.1623244357903364) (0.08312102274474376,-0.1598342898080308) (0.08297044294490764,-0.1577465086379777) (0.08266960493115615,-0.1558320124763983) (0.08223320190469544,-0.1540393826174624) (0.08164663348144978,-0.152297613188244)
 (0.1016656648475162,-0.1907820139650565) (0.0836592953272329,-0.1698090442735678) (0.08000760437573623,-0.1626430828626915) (0.07931240035822916,-0.1590914710959712) (0.07925492865586688,-0.156671663506461) (0.07920429027170439,-0.1546452538646982) (0.0789931918946952,-0.152783113650188) (0.07863955790355796,-0.1510348197455653) (0.07813076197419377,-0.1493315333056235)
 (0.09636414997876747,-0.1874487591932485) (0.07927901475313293,-0.1663945040277607) (0.07595196187429192,-0.1593044267869303) (0.07542214163218834,-0.1558365287990708) (0.0754782406120359,-0.153492663544549) (0.07552175040228014,-0.1515321333692826) (0.07539540401268134,-0.1497262573322405) (0.07512025392704372,-0.1480258257507622) (0.07468554516016018,-0.1463642017641402)
 (0.09117201435422441,-0.1840302473223309) (0.07501292999327899,-0.1629373735950851) (0.07200352495537016,-0.1559385719713843) (0.07163151611219422,-0.1525620044658862) (0.07179429844824278,-0.1502990709394774) (0.07192593525632646,-0.1484083852374958) (0.07187916337101695,-0.1466622147455286) (0.0716780425255768,-0.1450127708828586) (0.07131358282475855,-0.1433956472725879)
 (0.08609739373770238,-0.1805299791104307) (0.07086595062493571,-0.1594417495531312) (0.06816608734720593,-0.1525490092018369) (0.06794385384334142,-0.1492707012133999) (0.06820618326741631,-0.1470930586198874) (0.06841975163554039,-0.145275631082402) (0.06844723271676159,-0.1435921346479178) (0.06831555591023988,-0.1419963975977742) (0.06801738731625612,-0.140426265731067)
 (0.08114804090500778,-0.176952251321438) (0.06684251012411906,-0.1559122184654042) (0.06444302142602969,-0.1491396189892767) (0.06436213020728442,-0.1459657808503367) (0.06471668284268929,-0.1438771491694125) (0.06500586636035476,-0.1421358395863156) (0.06510218018955477,-0.1405175117909811) (0.06503527034441021,-0.1389777931606491) (0.0647993477013456,-0.1374567963113627)
 (0.07633124677632944,-0.173302107155569) (0.06294652383327488,-0.1523537934617341) (0.06083724781979409,-0.1457146137267255) (0.06088893807255428,-0.1426507131773843) (0.06132826350161468,-0.1406541706523334) (0.06168667718824375,-0.1389912879471069) (0.06184634924657585,-0.1374401530926835) (0.06183947524337924,-0.1359583598240974) (0.06166169821399335,-0.1344882949738171)
 (0.07165376811099719,-0.1695852788391335) (0.05918135554460794,-0.1487718481410289) (0.05735121295720042,-0.1422784787751343) (0.05752646703030434,-0.1393292244550174) (0.05804304832915037,-0.137427211425203) (0.05846428940355966,-0.1358445220350374) (0.05868183372275257,-0.1343621422747329) (0.05873024694561672,-0.1329397832388079) (0.05860649100359415,-0.1315221060508077)
 (0.06712176255378802,-0.1658081231852411) (0.05554979266265673,-0.1451720489111365) (0.05398687426850444,-0.1388359135002937) (0.05427648939709159,-0.1360052459451081) (0.05486280141794956,-0.1341995747450954) (0.0553404978670246,-0.1326983159970675) (0.05561045785581782,-0.1312858036185317) (0.05570942705133206,-0.1299239997182962) (0.05563557311504129,-0.1285598324620301)
 (0.06274073173689877,-0.1619775510206544) (0.05205402978335107,-0.1415602868197492) (0.05074569263094275,-0.1353917731697271) (0.05114035257165829,-0.1326828633200321) (0.05178891781070685,-0.1309747338837364) (0.05231677423306998,-0.1295556319546232) (0.05263376106943448,-0.1282136654372654) (0.0527786051602039,-0.1269131629090512) (0.05275056756475636,-0.1256033050767733)
 (0.05851547304430216,-0.1581009514539698) (0.04869566041391372,-0.1379426098596959) (0.04762863157202894,-0.1319510125055099) (0.04811897726263101,-0.1293662676197121) (0.04882241872155959,-0.1277562883533946) (0.04939425900539303,-0.1264195803424217) (0.04975298722928193,-0.1251484237825562) (0.04993910578942491,-0.1239096103404025) (0.04995285835615047,-0.1226545516765862)
 (0.05445004053565559,-0.1541861120324851) (0.04547567646204768,-0.1343251566527935) (0.04463616267722196,-0.1285186315773266) (0.04521286106159548,-0.1260597083221231) (0.04596395158071424,-0.1245479217525292) (0.04657375804985672,-0.1232933813624352) (0.04696907807533621,-0.122092906817439) (0.04719197922519146,-0.1209158302742498) (0.04724357922266285,-0.1197157659140063)
 (0.05054771540326604,-0.1502411358965957) (0.04239447503945951,-0.1307140923369111) (0.04176827660970135,-0.1250996246016856) (0.04242208680777353,-0.1227674489884877) (0.043213794433267,-0.1213533616399677) (0.04385574317350927,-0.1201803279373312) (0.04428267050481467,-0.1190500402327925) (0.04453799604543893,-0.117934429216497) (0.0446236058868758,-0.1167892766154544)
 (0.04681098620032846,-0.146274357088066) (0.03945187205309461,-0.1271155473942833) (0.03902449912462505,-0.1216989321171894) (0.03974633518315539,-0.1194937258438053) (0.04057186421058956,-0.1181763417653201) (0.04124035636962608,-0.1170837504759777) (0.04169409736836806,-0.116022814010212) (0.0419776450330929,-0.1149681003804068) (0.04209355160226069,-0.1138775177250669)
 (0.04324153893276244,-0.1422942551973251) (0.03664712199779314,-0.1235355600726374) (0.0364039114494443,-0.1183213968979676) (0.03718490098102001,-0.1162427095635232) (0.03803772840188701,-0.1150205669030216) (0.03872741733069957,-0.1140069836972611) (0.03920339145288092,-0.1130142507824306) (0.03951113419971369,-0.1120195933699939) (0.03965376574101459,-0.110982999145262)
 (0.03984025695457172,-0.1383093705446936) (0.03397894331396927,-0.1199800229594068) (0.03390517440446804,-0.114971723881568) (0.03473671250521339,-0.1130184704598216) (0.03561061966634371,-0.1118896804696736) (0.03631643384280864,-0.110953335702201) (0.03681029231834245,-0.1100273759917253) (0.03713839464510245,-0.1090916852818217) (0.03730433519044413,-0.108108278691781)
 (0.03660723044990555,-0.1343282210761305) (0.03144554863558675,-0.1164546341794438) (0.0315265556464694,-0.111654444302741) (0.03240035357772513,-0.1098249471890929) (0.03328945294560132,-0.1087872350473202) (0.0340066146867823,-0.1079260594310856) (0.0345142556722302,-0.1070651900041008) (0.03485908697526266,-0.1061871534054592) (0.03504508832380352,-0.1052559353493219)
 (0.03354177512990442,-0.1303592221175598) (0.02904467922429597,-0.1129648535911428) (0.02926595943667993,-0.1083738841490265) (0.03017408766118288,-0.1066659190446609) (0.03107284465938818,-0.1057166658852328) (0.03179688469091019,-0.1049283266056544) (0.03231446497340426,-0.1041306423011182) (0.03267261001497004,-0.1033087496624856) (0.03287560130669766,-0.1024285439870925)
 (0.03064245962144043,-0.126410610070858) (0.02677364286853123,-0.10951586426473) (0.02712095835774814,-0.1051341369868349) (0.02805588362334894,-0.1035449818448904) (0.02895913359137446,-0.1026812674107929) (0.02968590159674136,-0.1019632042154116) (0.0302098449718573,-0.1012266078397074) (0.03057811155408547,-0.1004591768998873) (0.03079520651621645,-0.09962865166602271)
 (0.02790714088395452,-0.1224903710506256) (0.02462935451876914,-0.1061125394319569) (0.02508882643055006,-0.1019390411455394) (0.0260434427182354,-0.100465527387138) (0.02694640309829619,-0.09968417274545509) (0.02767207441919773,-0.09903363358093641) (0.0281990768995681,-0.09835586564464693) (0.02857450087626246,-0.09764106712769492) (0.02880300284109776,-0.09685875565263162)
 (0.02533300686210406,-0.1186061753559476) (0.02260837893363052,-0.1027594150054204) (0.02316657311535138,-0.09879216119197318) (0.02413422636695642,-0.09743072639618912) (0.02503250429931536,-0.09672833619268247) (0.02575358299903062,-0.09614241200053154) (0.02628061504520177,-0.0955210796737373) (0.02666046282549607,-0.09485696177235732) (0.02689786764042673,-0.09412128323025536)
 (0.0229166254718178,-0.1147653185469208) (0.02070697462673132,-0.09946066767703454) (0.02135097771235763,-0.09569677358195071) (0.02232548437124048,-0.09444351486916822) (0.02321507992620896,-0.09381651863959559) (0.02392839846330135,-0.09329217696376896) (0.02445270445127248,-0.09272478197865314) (0.02483447317143619,-0.09210929399563329) (0.02507847014142935,-0.09141857338342875)
 (0.02065399892642845,-0.110974669755292) (0.01892113842675546,-0.09622009852006949) (0.01963862371549482,-0.09265585633052338) (0.02061428321235239,-0.09150658368927445) (0.02149158853901259,-0.09095127579319716) (0.02219430432531107,-0.09048539289820998) (0.0227133994848238,-0.08996935816210586) (0.02309481504054103,-0.08940037311307657) (0.02334328605657205,-0.08875286041491172)
 (0.01854062234213819,-0.1072406277067103) (0.01724665000059037,-0.09304112194064022) (0.01802593270858673,-0.08967208250693912) (0.01899753412158315,-0.08862237135988502) (0.01985932883092417,-0.08813494915301345) (0.02054891796891391,-0.08772434039670164) (0.02106058304281837,-0.08725703511803837) (0.02143959618660245,-0.08673237112970628) (0.02169061320137063,-0.08612625953411111)
 (0.01657154552089294,-0.1035690847693836) (0.01567911572912771,-0.08992675975054003) (0.01650919743423798,-0.08674781732788522) (0.01747202063382156,-0.08579305968842664) (0.01831546376850777,-0.08536965960573638) (0.01898971227939793,-0.08501110785332099) (0.0194919861601079,-0.08458987102113326) (0.01986676687245132,-0.0841073113819078) (0.02011858789780103,-0.08354075444021869)
 (0.01474143679127388,-0.09996539918285974) (0.01421401138006059,-0.08687964006911023) (0.0150846137034589,-0.08388511859513144) (0.01603442536850125,-0.083020572235494) (0.01685704433246984,-0.08265730351208642) (0.01751403719269553,-0.08234758542822522) (0.01800520780037508,-0.08196974751909124) (0.01837413815722268,-0.08152705928978625) (0.01862520195135346,-0.08099818690791097)
 (0.01304464779982175,-0.09643437545363781) (0.01284672307681591,-0.08390200070486913) (0.01374831085756166,-0.08108574020249322) (0.01468135580753351,-0.08030657532755855) (0.01548103264380536,-0.07999955114166613) (0.01611914095204521,-0.07973546123665269) (0.01659773461623325,-0.07939836406150109) (0.01695940036267062,-0.078993315148788) (0.01720831998975298,-0.07850024835408874)
 (0.01147527818079526,-0.09298025274949094) (0.01157258612977374,-0.08099569662120548) (0.01249638053288407,-0.07835113841660538) (0.01340936886493362,-0.07765248142019181) (0.01418432428037758,-0.07739784729875342) (0.01480219087473177,-0.07717621965002472) (0.01526696047829602,-0.0768772342824847) (0.01562014152470103,-0.07650760894163641) (0.01586569695871968,-0.07604847336828882)
 (0.01002723909338249,-0.0896067009759699) (0.01038692135960343,-0.07816221105198433) (0.01132490352311957,-0.07568248062691715) (0.0122149940778191,-0.07505945458882748) (0.01296376960875547,-0.07485341397008517) (0.01356029344541113,-0.07467114157746277) (0.0140102055843312,-0.07440768434063298) (0.01435386563401838,-0.07407129706630314) (0.01459499557693172,-0.07364423513476295)
 (0.008694314697523273,-0.08631682408615653) (0.009285068617339352,-0.07540266980815513) (0.01022997457345744,-0.0730806562474296) (0.01109475526903231,-0.0725284179149239) (0.01181619397812433,-0.07236725481505524) (0.01239051357277567,-0.0722213065868491) (0.01282473497130886,-0.07199085309930871) (0.01315801047985216,-0.07168556091816723) (0.01339380356040367,-0.07128874269402545)
 (0.007470220740300444,-0.08311317006012352) (0.00826241727179163,-0.07271785829979059) (0.009207724984303965,-0.07054628945234191) (0.01004519056533103,-0.07006006253127892) (0.0107384166441023,-0.06994016130939895) (0.01128989286074166,-0.06982759670908721) (0.01170777627199895,-0.06962769402082516) (0.01202996492607909,-0.06935140719234298) (0.0122596504388673,-0.06898303993868685)
 (0.006348659540258586,-0.07999774689623318) (0.007314433510143998,-0.07010824079154311) (0.008254342941235737,-0.06807975342694256) (0.009062870680655725,-0.06765485808602921) (0.009727268314099046,-0.06757272034675557) (0.01025546676784374,-0.06749070175953661) (0.01065653657202185,-0.06731897862972649) (0.01096708546898711,-0.06706966979948362) (0.01119002379781995,-0.06672800624882121)
 (0.005323370782407174,-0.07697204388540614) (0.006436684361414253,-0.0675739814147511) (0.007366091526630554,-0.06568118582170306) (0.008144415403800107,-0.06531306438622267) (0.00877960722893029,-0.06526532309749901) (0.009284280548829413,-0.06521112600288342) (0.009668218244784216,-0.06506530139145596) (0.009966711934830947,-0.06484101325102397) (0.01018238480093247,-0.06452435863209036)
 (0.004388177668049617,-0.07403705739095043) (0.005624858419592097,-0.06511496647271821) (0.006539324407373166,-0.06335050510549729) (0.00728650825558962,-0.06303474398396121) (0.007892333719790919,-0.0630181749224516) (0.008373403893595201,-0.0629891959815098) (0.008740033662400018,-0.06286708584287481) (0.009026182198345528,-0.06266593737025998) (0.009234182864265602,-0.06237265523965448)
 (0.003537028095642278,-0.07119332033244946) (0.004874783301467391,-0.06273082759730476) (0.00577049922502825,-0.06108742752985737) (0.00648590931049442,-0.06081977547504198) (0.007062403203054925,-0.06083130613926759) (0.007519944201791323,-0.06082506932207488) (0.007869218695870196,-0.06072459180727654) (0.008142845839198666,-0.06054478315828039) (0.008342869367677062,-0.0602733001095475)
 (0.002764030678207866,-0.06844093456936992) (0.00418243992744486,-0.06042096534375901) (0.005056188747997389,-0.05889148443235322) (0.005739466200238549,-0.05866786728810296) (0.006286837600169639,-0.05870458344299709) (0.006721058455368029,-0.05871874433768652) (0.007053044956584629,-0.05863792351325171) (0.00731407663448097,-0.05847773967007139) (0.007505910324654709,-0.05822654897760839)
 (0.002063485524955375,-0.06577960539850032) (0.003543973760257179,-0.05818457284596547) (0.00439308987226716,-0.05676203962860447) (0.005044123342226003,-0.05657857175555103) (0.00556273519157578,-0.05663772178979849) (0.005973963671068987,-0.05667007024278924) (0.006288830731756003,-0.05660703845405122) (0.006537283862845848,-0.05646485171668428) (0.006720797932060973,-0.05623251600132503)
 (0.001429909826838097,-0.06320867741519583) (0.002955703175285907,-0.05602065919317133) (0.003778030581804234,-0.05469830666512517) (0.004396929456607758,-0.05455129927088173) (0.004887278935503269,-0.0546302965603238) (0.005275945942192521,-0.0546787578074451) (0.005573950601833623,-0.05463175680789008) (0.005809922371735667,-0.05450602823558791) (0.005985060968352554,-0.05429118122995279)
 (0.0008580583850551572,-0.06072717103974754) (0.002414125167251309,-0.05392807223171577) (0.003207974999589187,-0.05269936573124284) (0.003795043455009877,-0.05258533235506312) (0.004257743301334011,-0.05268175583228079) (0.004624368087911553,-0.05274439027723228) (0.004905843755938737,-0.0527117712597709) (0.005129501404659427,-0.05260105116971112) (0.005296274009638934,-0.05240239866559185)
 (0.0003429393064892715,-0.05833381907290108) (0.001915918621430805,-0.05190552053921848) (0.002680026675714986,-0.05076418005440923) (0.00323573879889338,-0.05067983947170401) (0.003671499685427953,-0.05079143260578094) (0.004016675963938988,-0.05086643441218583) (0.004282021014989476,-0.05084665705950338) (0.004493592195880613,-0.05074958468978163) (0.004652065463122153,-0.0505659047548697)
 (-0.0001201748403487688,-0.05602710271583564) (0.001457945393267666,-0.04995159436297734) (0.002191430270780747,-0.04889161163058102) (0.002716406439996531,-0.0488338884512493) (0.003126020490731339,-0.04895855683974917) (0.003450403485738089,-0.04904425149021064) (0.003700070617292856,-0.0490358821893656) (0.003899834364490491,-0.04895118461533779) (0.004050124437248098,-0.04878132716947833)
 (-0.0005357400611993195,-0.0538052865665953) (0.001037249449303761,-0.04806478535781355) (0.001739571799887025,-0.04708043616820353) (0.002234556463064048,-0.0470464594047852) (0.002618881964313938,-0.04718226717516734) (0.002923176443690317,-0.04727710815243291) (0.003157662819854125,-0.0472788174771758) (0.003345941150799919,-0.04720530790936652) (0.003488206479709496,-0.0470481937312645)
 (-0.0009079377774270862,-0.05166645218310679) (0.0006510543233252013,-0.04624350500026474) (0.0013219776059792,-0.04532935715114465) (0.001787818559313242,-0.0453164570300437) (0.002147765895776671,-0.04546162223874354) (0.002432715192722588,-0.04556418697455365) (0.002652553388735115,-0.04557474656585512) (0.002829703552252441,-0.04551132210174719) (0.002964138232158964,-0.04536594136119537)
 (-0.001240675061555863,-0.04960852988197634) (0.0002967591408622224,-0.04448610159436919) (0.0009363122312809002,-0.04363701895063182) (0.001373941461717114,-0.04364272222784743) (0.001710460285741072,-0.0437956114378932) (0.001976836310978543,-0.0439045966654172) (0.002182586053931334,-0.04392287561623365) (0.002348993433378634,-0.04386851455292746) (0.002475821063943116,-0.04373392493352268)
 (-0.001537587844535921,-0.04762932851652447) (-2.806654698315297e-005,-0.04279087582060812) (0.0005803753521424223,-0.04200201894008434) (0.0009907914745234114,-0.04202404297240258) (0.001304859097266872,-0.04218316517614864) (0.001553453325901892,-0.04229738181494291) (0.001745694025190148,-0.04232234266151647) (0.001901765683192945,-0.04227610144920822) (0.002021233754507191,-0.04215142593976456)
 (-0.001802046671469717,-0.04572656304964721) (-0.0003256888877384746,-0.04115609481041938) (0.0002520979365870069,-0.04042291858808497) (0.0006363502257851546,-0.04045916439647495) (0.0009289612044930651,-0.0406231644351018) (0.001160576610687826,-0.04074153212361861) (0.001339900654087457,-0.04077222653859563) (0.001486059510084312,-0.04073323645439046) (0.001598434304187671,-0.0406176608739858)
 (-0.002037164591947627,-0.0438978798017615) (-0.0005982165953587544,-0.03958000475687806) (-5.046222417806198e-005,-0.03889825352411226) (0.0003087117718584973,-0.03894679806295159) (0.000580868651293453,-0.03911444968508515) (0.0007963125547181779,-0.03923599106652489) (0.0009633193429191943,-0.039271555339525) (0.001099998960413988,-0.03923901895447118) (0.001205560953363758,-0.03913178927335589)
 (-0.002245806788502608,-0.04214087931265053) (-0.0008476083632053325,-0.03806084209538611) (-0.0003291254693451032,-0.03742654258852401) (6.079172926701804e-006,-0.03748563042040434) (0.0002587843300568937,-0.03765582910226747) (0.0004588621105658511,-0.03777966395784223) (0.0006141527945708769,-0.03781931433502659) (0.0007417927533493063,-0.03779250184221885) (0.0008408325031142662,-0.03769292135056594)
 (-0.002430601569853966,-0.0404531368077662) (-0.001075680643350334,-0.03659684330773659) (-0.0005855955770455123,-0.03600629589287737) (-0.0002732393476854473,-0.03607433044516541) (-3.899081433349796e-005,-0.03624608608305124) (0.0001465188161636777,-0.03637142539411577) (0.0002906917019126747,-0.03641445335448387) (0.0004097335228529331,-0.03639269880570244) (0.0005025480155252859,-0.03630012518506883)
 (-0.002593952383380317,-0.03883222030347879) (-0.00128411563327513,-0.03518625341841939) (-0.0008214653104308359,-0.03463602192846211) (-0.0005308345534748289,-0.03471155648889365) (-0.0003140609558607359,-0.03488398605977663) (-0.0001423336105651546,-0.03501012607194214) (-8.687036904405943e-006,-0.03505589358415705) (0.000102196554922246,-0.03503859109920014) (0.000189085989406147,-0.03495243343446675)
 (-0.002738050532766394,-0.03727570642258165) (-0.001474469330625028,-0.03382733326379009) (-0.001038222095958713,-0.03331423377141627) (-0.0007682005597982816,-0.03339596235925745) (-0.000567938842675086,-0.03356828263108136) (-0.0004092240177822199,-0.03369459897824995) (-0.0002855224847894888,-0.03374253380378915) (-0.0001823618934927116,-0.03372913378117848) (-0.000101096912641069,-0.03364884955613451)
 (-0.002864888319158817,-0.03578119402169071) (-0.001648179536824632,-0.03251836562366042) (-0.001237253741760578,-0.0320394544395412) (-0.0009867393273513725,-0.03212620267080844) (-0.0008020494515345057,-0.03229772303138839) (-0.0006555968200351366,-0.0324236649744814) (-0.0005412721324148379,-0.03247325604405703) (-0.0004454066100073067,-0.03246326142295716) (-0.0003694675031619711,-0.03238835352827019)
 (-0.002976272358398009,-0.03434631575504086) (-0.001806573709323807,-0.03125766030975866) (-0.001419854116764716,-0.0308102214623202) (-0.001187765208306339,-0.03090093750811703) (-0.001017733766356864,-0.0310710529693795) (-0.0008828151805104978,-0.03119613778860121) (-0.0007773145934957379,-0.03124693069817855) (-0.0006883257105850053,-0.031239893291855) (-0.0006174179967051254,-0.03116990707419724)
 (-0.003073836860408102,-0.03296874771710569) (-0.001950876580250929,-0.03004355830914984) (-0.001587228723131461,-0.02962509072895569) (-0.001372509479388877,-0.02971883645009454) (-0.00121625261416778,-0.0298870208738013) (-0.00109216430482151,-0.03001082844898827) (-0.0009949524542839344,-0.03006242109662607) (-0.0009124331105903351,-0.03005793802818207) (-0.0008462681620248932,-0.02999245840465558)
 (-0.003159056689745705,-0.03164621731805619) (-0.002082217476345612,-0.02887443508102769) (-0.001740500107411134,-0.02848263968153886) (-0.001542124806111062,-0.02857858200679348) (-0.001398790500668297,-0.0287443815870697) (-0.00128485479157223,-0.02886654919249516) (-0.001195415221522356,-0.02891858758024597) (-0.00111897113026181,-0.02891629783866341) (-0.001057267633183702,-0.02885494649273883)
 (-0.003233260057964285,-0.03037650955331959) (-0.00220163729066852,-0.02774870310374522) (-0.001880713066226355,-0.0273814699211401) (-0.001697689592581297,-0.02747887252279076) (-0.001566459396815,-0.02764189955278578) (-0.001462025979787316,-0.02776211688448183) (-0.001379862313257868,-0.02781429110203969) (-0.001309113177727393,-0.02781387223436115) (-0.001251598324895296,-0.02775630490873343)
 (-0.003297640728084068,-0.02915747183128235) (-0.002310095070803551,-0.02666481376663447) (-0.002008839613646431,-0.02632020929377251) (-0.001840212179836057,-0.02641842460148177) (-0.00172030243656703,-0.02657835154360801) (-0.001624749258021362,-0.02669635599466165) (-0.001549386048497252,-0.02674839639527115) (-0.001483966461881849,-0.02674956134549349) (-0.001430376907461609,-0.02669546524439361)
 (-0.003353269639077243,-0.02798701752224145) (-0.002408474200917192,-0.02562125869620003) (-0.002125783686578091,-0.02529751352139824) (-0.001970634865873373,-0.02539597510531008) (-0.001861297494362627,-0.02555252897748948) (-0.001774031303313935,-0.0256681011686128) (-0.001705014599115812,-0.0257197747462037) (-0.001644574698263209,-0.02572226885041822) (-0.001594657294649806,-0.0256713601579905)
 (-0.003401105883398268,-0.026863128387755) (-0.002497588166531117,-0.02461657060158199) (-0.002232385573799069,-0.02431206744048086) (-0.002089837727398415,-0.02441028278419176) (-0.001990360618935732,-0.02456323986973083) (-0.001910817212467634,-0.02467619943969229) (-0.00184771487406575,-0.02472730641128131) (-0.00179192077519332,-0.02473090455264391) (-0.001745433122128226,-0.02468292607537135)
 (-0.003442006993114775,-0.02578385604287962) (-0.002578185900377671,-0.0236493237173505) (-0.002329426062284643,-0.02336258590647736) (-0.002198642231834785,-0.02346012958362621) (-0.00210834930765761,-0.0236093104666957) (-0.002035993515591922,-0.02371951212452923) (-0.001978395314651299,-0.02376988271944865) (-0.001926929358640699,-0.02377438664666441) (-0.001883640180204953,-0.02372910557999752)
 (-0.00347673851009001,-0.02474732259520728) (-0.002650956716111409,-0.02271813391541204) (-0.002417630300417357,-0.02244781441905172) (-0.002297814634378249,-0.02254432167953328) (-0.002216065612036767,-0.02268958660530433) (-0.002150391055504221,-0.0227969164413579) (-0.002097908586078491,-0.02284640789651767) (-0.002050469415475469,-0.02285164370638389) (-0.002010158789313556,-0.02280884953078015)
 (-0.003505982832777332,-0.02375172059425686) (-0.002716534843419714,-0.02182165855014679) (-0.002497671385154,-0.02156652951662786) (-0.002388069161630711,-0.02166169028431292) (-0.002314259071350945,-0.02180293483882281) (-0.00225478772940684,-0.02190730689202381) (-0.002207054155568331,-0.02195580065017416) (-0.002163356647506719,-0.02196161643231405) (-0.002125816103334439,-0.02192111893646102)
 (-0.003530347346580062,-0.02279531241337593) (-0.002775503583523097,-0.02095859609370315) (-0.002570173683526457,-0.02071753898524248) (-0.002470070985997654,-0.02081109226272214) (-0.002403629476206976,-0.02094824336613561) (-0.00234991108844927,-0.02104959644031235) (-0.002306580754446739,-0.0210969955480189) (-0.002266355828897614,-0.02110325919014897) (-0.002231388333457913,-0.02106488662472333)
 (-0.003550371856565152,-0.02187642917455773) (-0.002828399108038606,-0.02012768561069395) (-0.002635715903643547,-0.01989968191936825) (-0.002544439001945366,-0.01999141059311215) (-0.00248482946820439,-0.02012442279750353) (-0.00243644080049539,-0.02022271752027765) (-0.002397188725936314,-0.02026894421889382) (-0.002360183047118618,-0.02027554136998962) (-0.002327602894677317,-0.02023913872094749)
 (-0.003566535350618921,-0.02099346931371758) (-0.00287571392693588,-0.01932770611424528) (-0.002694833932274349,-0.01911182866819421) (-0.002611748417420058,-0.01920155470462437) (-0.002558466984905332,-0.01933040678519783) (-0.002515010983133721,-0.01942562290121424) (-0.002479532259388299,-0.01947061640728877) (-0.002445507850138137,-0.01947744859121946) (-0.002415140466813528,-0.01944287598228651)
 (-0.003579262127945626,-0.02014489687215096) (-0.002917900053016495,-0.01855747583858367) (-0.002748023458755322,-0.01835288069459372) (-0.002672533172097582,-0.01844046071373074) (-0.00262510756182316,-0.01856515254333738) (-0.00258621241474896,-0.01865728643273407) (-0.002554221524735864,-0.0187010008977446) (-0.002522955305929282,-0.01870798377623514) (-0.002494636988071562,-0.01867511498601475)
 (-0.00358892733276574,-0.0193292395876809) (-0.002955371890826623,-0.01781585145547674) (-0.002795742404672684,-0.01762177036877849) (-0.002727288201844473,-0.01770709158223663) (-0.002685276504220865,-0.01782764127618999) (-0.002650594635357821,-0.01791670368863689) (-0.002621824711659847,-0.01795910633051725) (-0.002593107981379158,-0.01796616810991402) (-0.002566685573013894,-0.01793488920695015)
 (-0.003595861935887126,-0.01854508684778408) (-0.002988508877279706,-0.01710172725814064) (-0.002838413179492063,-0.01691746071403972) (-0.002776471563140762,-0.01700043721159988) (-0.002739460942185724,-0.01711687853045381) (-0.002708667948480473,-0.01720289252498116) (-0.002682869982412818,-0.01724396193018437) (-0.002656507849489236,-0.0172510418994627) (-0.002631838377636011,-0.0172212499872556)
 (-0.003600357208072505,-0.01779108755654822) (-0.003017657900572209,-0.01641403432808846) (-0.002876424781136295,-0.01623894511731792) (-0.002820506433594935,-0.01631951448582573) (-0.00278811178213166,-0.01643189448288417) (-0.00276090533514306,-0.01651489356313438) (-0.002737847352325181,-0.01655461814091993) (-0.002713658133808398,-0.01656166534523568) (-0.00269060840373627,-0.01653326741397788)
 (-0.003602668729023201,-0.01706594795770842) (-0.003043135521842031,-0.01575173969766314) (-0.002910134759376486,-0.01558524701381587) (-0.002859783003054273,-0.01566336727116586) (-0.002831645566851956,-0.01577174417136686) (-0.002807744290833493,-0.01585177060565802) (-0.002787210504128894,-0.01589014719415046) (-0.002765025097099822,-0.01589711922923827) (-0.002743471262228638,-0.01587003110879997)
 (-0.003603019974653924,-0.01636842944775731) (-0.003065230021576297,-0.01511384551677575) (-0.002939871057708519,-0.01495541955135233) (-0.0028946602679878,-0.01503106637801311) (-0.002870446254966989,-0.01513550767455585) (-0.002849588594514498,-0.01521261099045115) (-0.002831378544740722,-0.01524964360299527) (-0.002811039782883716,-0.01525650552750599) (-0.002790866894181176,-0.01523065093737541)
 (-0.003601605523101471,-0.0156973464056109) (-0.003084203291094789,-0.01449938822828762) (-0.002965933747722759,-0.01434854523800721) (-0.002925467740010481,-0.01442170948808129) (-0.002904866928945495,-0.01452229024333868) (-0.002886810017490889,-0.01459652588575609) (-0.002870737711613589,-0.01463222458915632) (-0.00285209971355173,-0.01463894794696141) (-0.002833201258551832,-0.01461425763567028)
 (-0.003598593917561344,-0.0150515640594732) (-0.003100292585640404,-0.01390743775558957) (-0.002988596667356092,-0.01376373557475313) (-0.002952507077902755,-0.01383442104841046) (-0.002935231438648779,-0.01393122238543068) (-0.002919749977847093,-0.01400265052765224) (-0.002905643033166992,-0.01403703044452452) (-0.002888570550659072,-0.0140435923904823) (-0.002870847985469138,-0.01402000336211119)
 (-0.003594130220830364,-0.01442999640606981) (-0.003113712154119118,-0.01333709670323936) (-0.003008108972764713,-0.01320013067338236) (-0.002976053649144464,-0.01326835213264518) (-0.00296183598586221,-0.01336145990362317) (-0.002948721144514531,-0.01343014440056933) (-0.002936419945301203,-0.01346322482605839) (-0.002920787718003461,-0.01346960734843563) (-0.002904150000576178,-0.01344706216792889)
 (-0.003588338293533868,-0.01383160419369133) (-0.003124654757338477,-0.01278749957108344) (-0.00302469661051159,-0.01265689885974921) (-0.002996358026842049,-0.01272268026948151) (-0.002984950653026485,-0.01281218388795001) (-0.002974008993146854,-0.01287819136088573) (-0.002963365866900588,-0.01290999498639569) (-0.002949057988662897,-0.01291618421847068) (-0.00293342111713715,-0.0128946303916636)
 (-0.00358132282473605,-0.01325539297712942) (-0.003133293084669361,-0.01225781198150764) (-0.003038563715982074,-0.01213323626198989) (-0.003013647424606052,-0.01219660923839622) (-0.003004820878025647,-0.01228260066179021) (-0.002995873314336664,-0.01234599970421114) (-0.002986751732273452,-0.01237655193846907) (-0.002973661034493915,-0.01238253755289339) (-0.002958947595479425,-0.0123619269751717)
 (-0.003573171140801982,-0.01270041124998309) (-0.003139781077133121,-0.01174722991967877) (-0.003049893941634108,-0.01162836638375799) (-0.003028127071490498,-0.01168936883295088) (-0.003021668875416417,-0.01177194168266817) (-0.003014549673622005,-0.01183280217678944) (-0.003006823480424508,-0.0118621305571036) (-0.002994850935971601,-0.01186790523557011) (-0.002980989666279577,-0.01184819370323306)
 (-0.003563954816075409,-0.01216574865879152) (-0.003144255163458783,-0.01125497898681752) (-0.003058851717794683,-0.01114153966301672) (-0.003039981527709434,-0.01120021459269364) (-0.003035695003482251,-0.01127946339907738) (-0.003030250821565726,-0.01133785593289786) (-0.003023803497389582,-0.0113659896173161) (-0.003012857649009557,-0.01137154858939435) (-0.002999783013668518,-0.0113526953687627)
 (-0.003553731105077895,-0.01165053430070402) (-0.003146835414228744,-0.01078031366690291) (-0.003065583447700878,-0.01067203301769307) (-0.003049375940674539,-0.01072842750533194) (-0.003047079075988567,-0.01080444706552002) (-0.003043168051695039,-0.01086044244065257) (-0.003037892009765403,-0.01088741177406263) (-0.003027888424905865,-0.0108927524177611) (-0.003015540214690219,-0.01087471986595605)
 (-0.003542544216197352,-0.01115393510749508) (-0.003147626618746396,-0.01032251660811658) (-0.00307021863820059,-0.0102191493801841) (-0.003056457241924463,-0.01027331368250502) (-0.00305598161696234,-0.01034619851908358) (-0.003053472503862182,-0.01039986733979957) (-0.003049268425168577,-0.01042570348556014) (-0.003040129179778963,-0.01043082498416018) (-0.003028452129142622,-0.01041357821632811)
 (-0.003530426442817492,-0.01067515431639149) (-0.003146719288585466,-0.009880897920635368) (-0.003072870967062514,-0.009782217223608024) (-0.003061355283715337,-0.009834204011851474) (-0.003062545057198832,-0.009904047921518701) (-0.003061316410820633,-0.009955460256109957) (-0.003058092617352771,-0.009980194886241979) (-0.003049745809499084,-0.00998509793401839) (-0.003038689237116947,-0.009968604532646176)
 (-0.003517399167920585,-0.01021343002868768) (-0.003144190591642461,-0.009454794492923486) (-0.00307363928819447,-0.009360590083316906) (-0.003064183915067273,-0.009410453790288873) (-0.003066894871215934,-0.009477349472037098) (-0.003066834285815764,-0.009526574577782674) (-0.003064506153064504,-0.009550239614682716) (-0.003056885447373919,-0.009554926167108789) (-0.00304640291933623,-0.009539155927176558)
 (-0.003503473756097003,-0.009768033856647103) (-0.003140105220440611,-0.009043569330045491) (-0.003072608576245577,-0.008953646077897918) (-0.00306504199837763,-0.009001442343618455) (-0.003069140654227805,-0.009065481096305372) (-0.003070144050144615,-0.00911258719994971) (-0.003068633458716696,-0.00913521460318408) (-0.003061677662059711,-0.009139687665060531) (-0.00305172667845376,-0.009124612370851255)
 (-0.003488652346666581,-0.009338269658824703) (-0.00313451619913178,-0.008646610915725918) (-0.00306985081266943,-0.008560787434115305) (-0.003064014366843266,-0.008606572637694076) (-0.00306937713922589,-0.008667844117972279) (-0.003071348100172007,-0.008712898244349135) (-0.003070582926087479,-0.008734519836259667) (-0.003064235593447407,-0.008738783282456936) (-0.003054777298458055,-0.008724376512391959)
 (-0.003472928560310439,-0.008923472363837011) (-0.003127465633356274,-0.008263332603277418) (-0.003065425816007022,-0.008181440020760431) (-0.003061172724638048,-0.008225270887084371) (-0.003067685155383295,-0.00828386291930255) (-0.003070534314328597,-0.008326930761108539) (-0.003070447957060006,-0.008347578085596205) (-0.003064657027444853,-0.008351636510358269) (-0.00305565594208289,-0.008337873464719946)
 (-0.003456288131647633,-0.008523006882039098) (-0.00311898540817379,-0.007893172037174738) (-0.0030593820197211,-0.007815052896177304) (-0.00305657649292477,-0.007856986167212794) (-0.003064132529797914,-0.007912984597499733) (-0.003067777001711894,-0.00795413041987995) (-0.003068307948393617,-0.007973834629506481) (-0.003063025409942196,-0.007977693219561171) (-0.00305444918656962,-0.007964550567686864)
 (-0.003438709479177285,-0.008136267104729639) (-0.003109097839506799,-0.007535590609428693) (-0.003051757201924058,-0.007461097874470677) (-0.003050273604329341,-0.007501190035534617) (-0.003058774935672431,-0.007554678623410927) (-0.003063137794987957,-0.007593965197800002) (-0.00306422921946392,-0.007612756964162183) (-0.003059410801663753,-0.007616421391839356) (-0.003051229999419498,-0.007603877135474494)
 (-0.003420164224050263,-0.007762674989680948) (-0.003097816285019048,-0.007190072953481713) (-0.003042579171800596,-0.007119069114585673) (-0.003042301251620246,-0.007157376167740217) (-0.003051656691067438,-0.007208436508859155) (-0.003056666491473804,-0.007245925071096151) (-0.003058265885511814,-0.007263834514842387) (-0.003053870777803091,-0.0072673108472331) (-0.00304605865749994,-0.007255344197078315)
 (-0.003400617668712809,-0.007401679731618286) (-0.003085145721367887,-0.006856126478051625) (-0.003031866418689974,-0.006788482736753824) (-0.003032686594541428,-0.006825060013518418) (-0.003042811513330755,-0.006873771488502213) (-0.003048401847222788,-0.006909521716606656) (-0.003050460682616919,-0.00692657835306847) (-0.003046451276702731,-0.006929872975106676) (-0.003038983613430105,-0.006918464237468428)
 (-0.00338002924647354,-0.007052757015563445) (-0.003071083294490671,-0.006533280943195185) (-0.003019628729991512,-0.006468876469452909) (-0.003021447432316766,-0.006503778476865061) (-0.003032263235192517,-0.006550218221501538) (-0.003038372330009756,-0.006584288229655201) (-0.003040845748513728,-0.006600520927360089) (-0.003037187403354783,-0.006603640475362851) (-0.003030042315078294,-0.006592770947037209)
 (-0.003358352952583142,-0.006715408350561512) (-0.00305561885083064,-0.006221088079810745) (-0.003005867785536908,-0.006159809330282821) (-0.003008592847719957,-0.00619308962445364) (-0.003020026489511037,-0.006237332517297938) (-0.00302659683802329,-0.006269778862574498) (-0.003029443367327201,-0.006285215811968814) (-0.003026104193574395,-0.006288167115648311) (-0.003019261985008828,-0.006277818985190114)
 (-0.003335537767006917,-0.006389160481246301) (-0.003038735457339575,-0.005919121253080816) (-0.002990577735065587,-0.005860861341383996) (-0.002994123831290065,-0.005892572424519713) (-0.003006107370261289,-0.005934691089219576) (-0.003013085392589144,-0.005965568788860292) (-0.003016266685195062,-0.005980237478749586) (-0.003013217349479561,-0.005983027510289276) (-0.003006660366685981,-0.00597318376358353)
 (-0.003311528080173174,-0.006073564872076808) (-0.003020409918608596,-0.005626975170162658) (-0.002973745768435002,-0.005571633281831524) (-0.002978033893071096,-0.005601826519034853) (-0.002990504078268056,-0.005641891338181934) (-0.002997839811904502,-0.005671253894697692) (-0.003001320405801171,-0.005685181095503302) (-0.002998533950073636,-0.00568781692364112) (-0.002992246447223921,-0.005678461253216895)
 (-0.00328626413099573,-0.005768197261071407) (-0.00300061329979636,-0.005344265629324482) (-0.002955352685504111,-0.005291746478081109) (-0.0029603096711519,-0.005320472028937399) (-0.002973207560494352,-0.005358551167786983) (-0.002980854376720566,-0.005386450600933813) (-0.002984601474670416,-0.005399662352576572) (-0.002982053150557073,-0.005402151102010206) (-0.002976021165024196,-0.005393267817882469)
 (-0.003259682467830049,-0.005472657276562917) (-0.002979311464093698,-0.005070629310985239) (-0.002935373477242965,-0.005020842624678369) (-0.002940931546844187,-0.005048149391608657) (-0.002954202152398056,-0.005084308830668313) (-0.002962116496478077,-0.005110795714392305) (-0.002966099762097143,-0.005123317318622693) (-0.00296376687914548,-0.005125666129074643) (-0.002957978112628034,-0.005117240075325672)
 (-0.003231716441949462,-0.005186568110831902) (-0.002956465633896248,-0.004805723603781749) (-0.002913777923040218,-0.00475858364281832) (-0.002919874273955914,-0.004784519229835276) (-0.002933466232902599,-0.004818822804380665) (-0.002941607385703446,-0.004843946308509335) (-0.002945798754723856,-0.004855802324344686) (-0.002943660538118559,-0.004858018319473104) (-0.002938104245239397,-0.004850034785569986)
 (-0.003202296743075066,-0.004909576242684761) (-0.002932032983579166,-0.004549226463367267) (-0.002890531217635908,-0.004504651564254116) (-0.002897107633606427,-0.004529262247306765) (-0.002910972901708426,-0.004561771693813475) (-0.002919302761304796,-0.004585579628764396) (-0.002923676266211071,-0.004596793871654443) (-0.002921713726156086,-0.004598884123527366) (-0.002916380604861359,-0.004591328764208443)
 (-0.003171351986119839,-0.004641351200592523) (-0.002905967274791825,-0.004300836295650757) (-0.002865594633719261,-0.004258748438502497) (-0.002872597122653326,-0.004282079145818966) (-0.002886690688663868,-0.004312854154894784) (-0.002895173569841975,-0.004335393020498022) (-0.002899705176572117,-0.004345988563405638) (-0.002897900985670433,-0.00434796006298784) (-0.00289278307128464,-0.004340818816398837)
 (-0.003138809357319235,-0.004381585355188749) (-0.002878219538326619,-0.004060271858877027) (-0.002838926229760047,-0.004020596255748929) (-0.002846304684916499,-0.004042690557865438) (-0.002860584304162022,-0.004071788833118273) (-0.002869186755082842,-0.004093103869752507) (-0.002873854210241206,-0.004103103047763219) (-0.002872192588919243,-0.004104962676588868) (-0.002867283149131432,-0.00409822168553772)
 (-0.003104595327705777,-0.004129993730695439) (-0.002848738814918231,-0.003827272172398013) (-0.002810481610735183,-0.00378993687635363) (-0.00281818949342963,-0.003810836985066935) (-0.002832615439238267,-0.0038383143082048) (-0.002841306073830705,-0.003858449550651551) (-0.00284608876164835,-0.003867873968171163) (-0.002844555371121302,-0.003869628473028816) (-0.002839848800484611,-0.003863274008370401)
 (-0.003068636440108661,-0.003886313821045137) (-0.002817472957454779,-0.003601596423493914) (-0.002780214748370796,-0.003566531956283038) (-0.002788208790604319,-0.003586278732471338) (-0.002802743622767284,-0.003612189034509636) (-0.002811492967418919,-0.003631187368193618) (-0.002816371776700829,-0.003640057909633942) (-0.002814953614596212,-0.003641713877285722) (-0.002810445332031926,-0.003635732266013519)
 (-0.003030860175099338,-0.003650305396170281) (-0.002784369501953408,-0.003383023858092071) (-0.002748078866585708,-0.003350162856302668) (-0.002756318792596619,-0.003368795826391012) (-0.00277092714191471,-0.003393191264948498) (-0.002779707498839446,-0.003411094485319445) (-0.002784664696169033,-0.003419431326902527) (-0.002783350004538692,-0.003420995164980652) (-0.002779036342635831,-0.00341537271961479)
 (-0.002991195899065199,-0.00342175028271195) (-0.002749376610128453,-0.003171353641717605) (-0.002714027396024228,-0.003140630520979936) (-0.002722475661619094,-0.003158187901781767) (-0.002737124030251043,-0.003181118944481926) (-0.002745909351979802,-0.003197967816423803) (-0.002750928465062889,-0.003205790442976297) (-0.002749706636555081,-0.003207268360828754) (-0.002745584736397121,-0.003201991316066721)
 (-0.00294957589578835,-0.003200452100948782) (-0.002712444085202403,-0.002966404674864216) (-0.002678014999396685,-0.002937755312033454) (-0.002686636548289291,-0.002954274043807132) (-0.002701293125822457,-0.002975789557672456) (-0.002710058904305409,-0.002991623875633251) (-0.002715124612249209,-0.002998951101493659) (-0.002713986104950956,-0.00300034909172888) (-0.002710053805043731,-0.002995403547563681)
 (-0.00290593648021575,-0.002986235939344407) (-0.002673524460134496,-0.002768015345870336) (-0.002639998667134005,-0.002741376779516621) (-0.002648760703971893,-0.002756892566688869) (-0.002663395198968095,-0.002777039913489694) (-0.002672118369431672,-0.002791898566848799) (-0.002677216399078063,-0.002798748554834115) (-0.002676152656828234,-0.002800072382616579) (-0.002672408378905293,-0.002795444249548014)
 (-0.002860219190202339,-0.002778947946869473) (-0.002632574154564634,-0.002576043203606529) (-0.002599938879917459,-0.002551353353136788) (-0.002608810660489764,-0.002565900713870058) (-0.002623394146811721,-0.002584725849552645) (-0.002632053001801656,-0.002598646881494882) (-0.002637170034206016,-0.002605037171732698) (-0.00263617340855215,-0.002606292361026526) (-0.002632616043864873,-0.002601967317572197)
 (-0.002812372048652322,-0.002578454822773704) (-0.002589554693717553,-0.002390364531479235) (-0.002557800831652599,-0.002367561935724191) (-0.002566753467270789,-0.002381174256021381) (-0.002581258248098134,-0.002398721837477482) (-0.002589832367432638,-0.002411742508831475) (-0.002594955948563303,-0.002417690044303045) (-0.002594019626628057,-0.002418881869121704) (-0.002590648418651093,-0.002414845325668369)
 (-0.002762350884737832,-0.002384643183461101) (-0.002544433979003793,-0.002210873804348611) (-0.002513555702674532,-0.002189897380454484) (-0.002522561982663428,-0.002202606977358361) (-0.002536961468492875,-0.002218920470860768) (-0.002545431659403349,-0.002231077318283778) (-0.002550550120394457,-0.002236598477013442) (-0.002549668056391991,-0.002237731954212405) (-0.002546482481732777,-0.002233969026631419)
 (-0.002710120698842018,-0.002197418786735625) (-0.00249718759621332,-0.002037483010818081) (-0.002467181970002598,-0.002018271834712798) (-0.002476216198813857,-0.002030110024004294) (-0.00249048480281114,-0.002045231818125358) (-0.002498833052729165,-0.002056560710937766) (-0.002503935436472414,-0.00206167133880056) (-0.002503102287396313,-0.002062751223037962) (-0.002500101936643246,-0.002059246715717007)
 (-0.002655657051643344,-0.002016705595066291) (-0.00244780014354356,-0.001870120823859339) (-0.0024186667361663,-0.001852613933381239) (-0.002427704586897337,-0.001863611102835591) (-0.002441817636427483,-0.001877582623487839) (-0.002450027077707357,-0.001888118817045563) (-0.002455103072335415,-0.00189283426242646) (-0.00245431413726152,-0.001893865042692787) (-0.002451498594853396,-0.001890603444419517)
 (-0.00259894745344277,-0.001842444661759124) (-0.002396266557413458,-0.001708731605766687) (-0.002368007056213443,-0.001692867828465274) (-0.002377025439664392,-0.001703053515117618) (-0.002390959104373973,-0.001715915341721641) (-0.002399013988826282,-0.001725693525024827) (-0.002404053869271453,-0.001730028675861511) (-0.002403305032177466,-0.001731014573834535) (-0.002400673757139272,-0.001727980064365704)
 (-0.002539992725628109,-0.001674592827129139) (-0.002342593410472073,-0.001553274235667782) (-0.002315211236611943,-0.001538992042280424) (-0.002324188186231538,-0.001548395013291923) (-0.00233791942293085,-0.001560186994938729) (-0.00234580510675107,-0.001569241332853377) (-0.002350799682608602,-0.001573210653771551) (-0.002350087358789301,-0.001574155624052457) (-0.002347639568616509,-0.00157133209366738)
 (-0.002478808302333415,-0.001513121215970234) (-0.002286800152534094,-0.001403720751999178) (-0.002260300078081342,-0.00139095813795266) (-0.002269214650464614,-0.001399606473760524) (-0.002282721164576951,-0.001410367843782205) (-0.002290424101736582,-0.001418732011963573) (-0.002295364672494954,-0.00142234958293683) (-0.002294685758723169,-0.001423257314235218) (-0.002292420313882029,-0.001420628396397698)
 (-0.002415425436900134,-0.001358013532930428) (-0.002228920262236136,-0.00126005480706436) (-0.002203308030149375,-0.001248749203361426) (-0.002212140221053817,-0.001256670382088262) (-0.002225400444614003,-0.001266439869804699) (-0.002232908187729021,-0.001274147081852561) (-0.002237786505153811,-0.00127742663685016) (-0.002237138330754226,-0.00127830055442651) (-0.002235053628739946,-0.001275849671812833)
 (-0.002349892275516153,-0.001209264158454351) (-0.002169002274965146,-0.00112226993651062) (-0.002144284223802242,-0.001112358151695807) (-0.002153014899450412,-0.001119579133828403) (-0.002166007985256175,-0.001128395071707222) (-0.002173309192478418,-0.001135478097755325) (-0.002178117429621772,-0.00113843306283336) (-0.002177497713515239,-0.001139276332804646) (-0.002175591585477068,-0.00113698675627495)
 (-0.002282274758690284,-0.001066876055230043) (-0.002107110651359735,-0.0009903676528974286) (-0.002083293346988892,-0.000981785847481522) (-0.002091904190375581,-0.0009883331595713443) (-0.002104610021615696,-0.0009962335844297134) (-0.002111694468315663,-0.001002724760467141) (-0.002116425195213898,-0.001005368291366609) (-0.002115832003711536,-0.001006183825325222) (-0.002114101622135892,-0.0010040387462056)
 (-0.002212657311471686,-0.0009308585026416037) (-0.002043326450734254,-0.0008643553795882558) (-0.002020416327797424,-0.0008570390740204278) (-0.002028889799702878,-0.0008629388901113263) (-0.002041289014969464,-0.0008699616359288736) (-0.002048147607941799,-0.0008758928641275501) (-0.002052793773794653,-0.0008782378816011211) (-0.002052225481566829,-0.0008790283434523918) (-0.002050667278134276,-0.0008770109579771215)
 (-0.002141143284730686,-0.0008012246849210965) (-0.001977747775154274,-0.0007442442485340335) (-0.001955750791643054,-0.0007381283652259316) (-0.001964070105818997,-0.0007434065848093497) (-0.001976144137336012,-0.0007495893669953902) (-0.001982768931117773,-0.0007549921055199267) (-0.001987323852568854,-0.0007570513301815025) (-0.00198677910613893,-0.0007578191425224946) (-0.001985388702280883,-0.0007559127474192958)
 (-0.002067855113224396,-0.0006779891668637599) (-0.001910489952990025,-0.0006300467929004943) (-0.001889411261593628,-0.0006250657323073664) (-0.00189756037356028,-0.0006297480534022627) (-0.001909291499924815,-0.0006351285414292722) (-0.001915675711007636,-0.0006400337854133347) (-0.0019201330662828,-0.0006418197684696064) (-0.001919610750024876,-0.0006425671213893255) (-0.001918382902352641,-0.0006407552197398752)
 (-0.001992934161344477,-0.000561165298657307) (-0.001841685435467823,-0.0005217745725010105) (-0.001821529075588587,-0.0005178623225133752) (-0.001829492684268571,-0.0005219743086273404) (-0.001840864091934401,-0.0005265901857925693) (-0.001847002113625449,-0.0005310284393048632) (-0.001851355942151116,-0.0005325535910665099) (-0.001850855146610887,-0.0005332824511964289) (-0.001849783707597711,-0.0005315488652986215)
 (-0.001916540234470254,-0.0004507625984609668) (-0.001771483386022926,-0.000419435776287869) (-0.00175225200063681,-0.0004165260534317267) (-0.001760015561908694,-0.0004200931928010182) (-0.001771011418827151,-0.0004239822024943902) (-0.001776898829994224,-0.0004279834417781893) (-0.001781143536953623,-0.0004292600561705261) (-0.001780663529533489,-0.0004299721768195884) (-0.001779741426528906,-0.000428301167395931)
 (-0.001838850742647103,-0.0003467841668864447) (-0.001700048950304659,-0.000323032851301001) (-0.001681743531568281,-0.0003210592714165615) (-0.001689293282577466,-0.0003241070277334714) (-0.001699898817995168,-0.00032730700398327) (-0.001705532388467894,-0.0003309006332606174) (-0.001709662753660558,-0.000331940908365264) (-0.001709202951785195,-0.0003326378402183475) (-0.001708422185009801,-0.0003310142289772742)
 (-0.001760059513492361,-0.0002492241915013597) (-0.001627562203772927,-0.0002325602109559966) (-0.001610181871212024,-0.0002314564861869998) (-0.001617504864204495,-0.0002340103389221594) (-0.001627706455038861,-0.0002365592208164498) (-0.001633084143593785,-0.0002397740218264385) (-0.001637095334147688,-0.0002405900754007526) (-0.001636655280722605,-0.0002412731782504661) (-0.00163600693896096,-0.0002396824694771626)
 (-0.001680375262528955,-0.000158065601189132) (-0.001554216784078564,-0.0001480020772569425) (-0.001537758598827551,-0.0001477022352891565) (-0.001544842742800344,-0.0001497877090454969) (-0.00155462800268795,-0.0001517235380670679) (-0.001559748948223525,-0.000154587614486025) (-0.001563636534112553,-0.0001551914946843036) (-0.001563215875335887,-0.0001558619494143374) (-0.001562690172361005,-0.0001542904498732886)
 (-0.001600019740930563,-7.327792953594345e-005) (-0.001480218226109866,-6.933051088540202e-005) (-0.001464677043732282,-6.976913184446185e-005) (-0.001471511152177481,-7.141181366299866e-005) (-0.001480869021462375,-7.277271352658221e-005) (-0.001485733525830304,-7.531343179368187e-005) (-0.001489493497596104,-7.571712241130286e-005) (-0.001489091963368042,-7.637594355545354e-005) (-0.001488678292643797,-7.481087694184753e-005)
 (-0.001519225592608975,5.184557060175664e-006) (-0.001405782028268788,3.496319784179357e-006) (-0.001391150392297896,2.383854141928411e-006) (-0.001397724235306274,1.158310377402189e-006) (-0.001406645068776423,3.341711258175343e-007) (-0.00141125457102014,-1.909757194147122e-006) (-0.001414883359210043,-2.125176890627906e-006) (-0.001414500745090858,-2.773225582446611e-006) (-0.001414187751793348,-1.202836894622101e-006)
 (-0.001438233963510506,7.738441651614997e-005) (-0.001331131488675836,7.053558495348942e-005) (-0.001317399565839869,6.881283541993294e-005) (-0.001323703924140762,6.797871751544377e-005) (-0.0013321795744344,6.765317999683163e-005) (-0.001336536616038017,6.568033340323263e-005) (-0.001340031110033489,6.564133675372124e-005) (-0.001339667262479675,6.500334021755697e-005) (-0.001339442932190285,6.658969106868639e-005)
 (-0.001357291916045429,0.0001434022321421202) (-0.00125649535896168,0.000131860916702523) (-0.001243650916167757,0.0001295901300441661) (-0.001249677635280906,0.0001291216894810064) (-0.001257701528898505,0.000129256675114199) (-0.001261809710063844,0.0001275301219342377) (-0.001265167277331085,0.0001276557833342424) (-0.001264822080294365,0.0001270272464232197) (-0.001264673840953907,0.0001286390052674098)
 (-0.001276649709259969,0.0002033374266196638) (-0.001182105370605928,0.0001875631805040322) (-0.00117013379267489,0.0001848050382842683) (-0.001175875834729556,0.0001846765248134437) (-0.001183443038792219,0.000185234120296586) (-0.001187306965923529,0.0001837300500201716) (-0.001190525469104654,0.0001840087043903239) (-0.001190198832891421,0.000183389150172035) (-0.00119011366847662,0.0001850345051339288)
 (-0.001196558011140398,0.0002573086702743313) (-0.001108193693902549,0.000237750877089413) (-0.001097078040009259,0.0002345642548922118) (-0.001102529530757161,0.0002347499635734587) (-0.001109636806972758,0.0002356925202252851) (-0.001113262033508232,0.0002343881527640208) (-0.001116339845341451,0.0002348082570928484) (-0.001116031697345093,0.0002341973119913307) (-0.001115996269661322,0.0002358831479696974)
 (-0.001117265111952731,0.0003054538780404133) (-0.001034990392317253,0.0002825501687241914) (-0.001024711488242982,0.0002789919120179461) (-0.001029867759717798,0.0002794662422987105) (-0.001036513604236668,0.0002807564838011708) (-0.001039906562545861,0.0002796301178586072) (-0.001042842577298167,0.0002801802778250924) (-0.001042552854860762,0.00027957766033909) (-0.001042553630125595,0.0002813095319010278)
 (-0.001039014207462984,0.0003479298031743133) (-0.0009627209350158042,0.0003221045362153273) (-0.0009532574972338103,0.0003182292563811835) (-0.000958115119092358,0.0003189667795560722) (-0.000964299788852735,0.0003205679214518232) (-0.0009674677173703139,0.0003195989751485108) (-0.0009702613585540583,0.0003202679754774691) (-0.0009699900025347888,0.0003196734852472999) (-0.0009700133803299672,0.0003214556085932812)
 (-0.0009620408176755771,0.00038491124890963) (-0.0008916038276881808,0.0003565740849763349) (-0.0008829326149473771,0.0003524339799204111) (-0.0008874894171081064,0.0003534095156758763) (-0.000893214938809765,0.0003552853894097521) (-0.0008961658040078456,0.000354454433981506) (-0.000898817027320939,0.0003552312717472852) (-0.0008985639778517846,0.0003546447797738295) (-0.0008985964178234181,0.0003564800428162262)
 (-0.0008865704008475185,0.0004165899312876594) (-0.0008218484166784876,0.0003861345294604751) (-0.0008139444039501673,0.0003817792314388972) (-0.0008181994901074367,0.0003829679308397496) (-0.0008234696501880128,0.0003850831107000147) (-0.0008262120650201972,0.0003843718964342747) (-0.0008287213564656528,0.0003852458167525847) (-0.0008284865493363761,0.0003846672554684968) (-0.0008285146936206072,0.0003865572460889286)
 (-0.0008128162141886425,0.0004431730368176582) (-0.0007536529140196376,0.00041097589492747) (-0.0007464894838232571,0.0004064523473958898) (-0.0007504432307929004,0.0004078297799754159) (-0.0007552635504041309,0.0004101497111826642) (-0.0007578066903621623,0.0004095411845841625) (-0.0007601750587448993,0.0004105017168383559) (-0.0007599584233561101,0.0004099310742884388) (-0.0007599692126005935,0.0004118761242008973)
 (-0.0007409774625372302,0.0004648815267885371) (-0.0006872026819344792,0.0004313009830735301) (-0.0006807518271660213,0.0004266533474635265) (-0.0006844058731484801,0.0004281955904462712) (-0.0006887835650368043,0.0004306867145550405) (-0.0006911370836750014,0.000430165027532107) (-0.0006933660481846639,0.0004312020229665535) (-0.000693167505996957,0.0004306393323612161) (-0.0006931482810710069,0.0004326385709902127)
