# Supplementary material for: Electromagnetic Analysis, Characterization and Discussion of Inductive Transmission Parameters for Titanium Based Housing Materials in Active Medical Implantable Devices
Source: Materials (Basel). 2018 Oct 25;11(11):2089. doi: 10.3390/ma11112089 (PMC6266279; doi:10.3390/ma11112089)
Supplement: Supplementary file 1 [file materials-11-02089-s001.zip › supplementary/correction_factor_data/f_Rac_01.txt]

# Created by Octave 4.0.0, Wed Oct 17 22:11:54 2018 Mitteleurop�ische Sommerzeit <unknown@wowa-PC>
# name: R_01
# type: matrix
# rows: 241
# columns: 9
 1 0.9999999353506435 0.999999924006081 0.9999999208388799 0.9999999194935728 0.9999999188964902 0.9999999184808281 0.9999999183350202 0.9999999182608152
 1.000000252578392 1.000000182771625 1.000000170522046 1.000000167102182 1.000000165649551 1.000000165004837 1.000000164556018 1.000000164398578 1.000000164318452
 1.000000525306263 1.000000449930649 1.000000436703862 1.000000433011174 1.00000043144266 1.000000430746513 1.000000430261888 1.000000430091889 1.000000430005372
 1.000000819791042 1.000000738402328 1.000000724120369 1.000000720133097 1.000000718439456 1.000000717687775 1.000000717164488 1.000000716980927 1.000000716887507
 1.000001137768389 1.000001049886876 1.000001034465572 1.000001030160214 1.000001028331462 1.000001027519816 1.000001026954783 1.000001026756581 1.000001026655709
 1.000001481112424 1.000001386220149 1.000001369568608 1.000001364919793 1.000001362945152 1.000001362068753 1.000001361458646 1.000001361244631 1.000001361135712
 1.000001851846782 1.000001749384461 1.000001731404541 1.000001726384863 1.000001724252695 1.000001723306383 1.000001722647606 1.000001722416515 1.000001722298909
 1.000002252156528 1.000002141520258 1.000002122105987 1.000002116685865 1.000002114383603 1.000002113361797 1.000002112650467 1.000002112400941 1.000002112273951
 1.000002684401039 1.000002564938744 1.000002543975697 1.000002538123183 1.000002535637257 1.000002534533939 1.00000253376586 1.000002533496429 1.000002533359308
 1.000003151127922 1.000003022135504 1.000002999500123 1.000002993180726 1.000002990496487 1.000002989305149 1.000002988475796 1.000002988184873 1.000002988036813
 1.000003655088007 1.000003515805196 1.000003491364078 1.000003484540549 1.000003481642172 1.000003480355797 1.000003479460282 1.00000347914615 1.000003478986278
 1.00000419925158 1.000004048857464 1.00000402246655 1.000004015098673 1.000004011969078 1.00000401058008 1.000004009613129 1.000004009273935 1.000004009101309
 1.000004786825877 1.000004624434045 1.000004595937794 1.000004587982142 1.000004584602883 1.00000458310308 1.000004582058986 1.000004581692734 1.000004581506339
 1.000005421273998 1.000005245927331 1.000005215157785 1.000005206567469 1.000005202918629 1.00000520129918 1.000005200171795 1.000005199776325 1.000005199575059
 1.000006106335299 1.000005917000325 1.000005883776134 1.000005874500524 1.000005870560598 1.000005868811956 1.000005867594633 1.000005867167614 1.000005866950293
 1.000006846047458 1.000006641608256 1.000006605733602 1.00000659571803 1.000006591463797 1.000006589575654 1.000006588261221 1.000006587800137 1.000006587565479
 1.000007644770252 1.000007424021883 1.00000738528532 1.000007374470758 1.000007369877138 1.000007367838371 1.000007366419077 1.000007365921211 1.000007365667832
 1.00000850721126 1.000008268852656 1.000008227025879 1.00000821534858 1.000008210388507 1.000008208187096 1.000008206654579 1.000008206116994 1.000008205843402
 1.000009438453609 1.000009181079911 1.000009135916396 1.000009123307538 1.000009117951774 1.000009115574745 1.000009113919971 1.000009113339501 1.000009113044082
 1.000010443985931 1.000010166080206 1.000010117313765 1.000010103699035 1.000010097916014 1.000010095349358 1.000010093562574 1.000010092935796 1.000010092616811
 1.000011529734716 1.000011229659017 1.000011177002229 1.000011162301377 1.000011156057016 1.000011153285604 1.000011151356279 1.000011150679501 1.000011150335068
 1.000012702099236 1.000012378084954 1.000012321227459 1.000012305353849 1.000012298611342 1.00001229561884 1.000012293535603 1.000012292804833 1.000012292432925
 1.000013967989267 1.000013618126699 1.000013556733389 1.000013539593459 1.000013532313066 1.000013529081837 1.00001352683241 1.000013526043346 1.000013525641765
 1.000015334865817 1.000014957092908 1.00001489080194 1.000014872294668 1.000014864433482 1.000014860944482 1.000014858515605 1.000014857663592 1.000014857229977
 1.000016810785088 1.000016402875289 1.000016331295947 1.000016311312255 1.000016302823942 1.000016299056607 1.000016296433967 1.000016295513983 1.000016295045776
 1.000018404445965 1.000017963995103 1.000017886705508 1.000017865127615 1.000017855962144 1.000017851894269 1.000017849062407 1.000017848069031 1.000017847563473
 1.000020125241292 1.000019649653395 1.000019566198014 1.000019542898741 1.000019533002094 1.000019528609704 1.00001952555193 1.000019524479308 1.000019523933418
 1.000021983313221 1.000021469785231 1.000021379672184 1.00002135451421 1.000021343828055 1.000021339085261 1.000021335783552 1.000021334625362 1.000021334035924
 1.000023989612996 1.000023435118236 1.000023337816408 1.000023310651451 1.000023299112808 1.000023293991656 1.000023290426555 1.000023289175971 1.000023288539509
 1.00002615596549 1.000025557235835 1.00002545217174 1.000025422839694 1.000025410380555 1.000025404850863 1.000025401001354 1.000025399651003 1.00002539896377
 1.000028495138916 1.000027848645516 1.000027735199918 1.000027703527905 1.000027690074837 1.000027684104013 1.00002767994741 1.000027678489333 1.000027677747275
 1.00003102092005 1.000030322852549 1.000030200356812 1.000030166158161 1.000030151631873 1.000030145184723 1.000030140696527 1.000030139122134 1.000030138320878
 1.000033748195518 1.000032994439588 1.000032862171737 1.00003282524488 1.000032809559755 1.000032802598287 1.000032797752044 1.000032796052051 1.000032795186877
 1.000036693039519 1.000035879152604 1.000035736333069 1.00003569646037 1.000035679523961 1.000035672007141 1.000035666774286 1.000035664938678 1.000035664004483
 1.000039872808563 1.000038993993713 1.00003883978073 1.00003879672718 1.000038778439666 1.000038770323192 1.000038764672885 1.000038762690843 1.000038761682122
 1.000043306243778 1.000042357321357 1.000042190806013 1.000042144317861 1.000042124571462 1.000042115807492 1.000042109706433 1.000042107566272 1.000042106477081
 1.000047013581353 1.000045988958525 1.000045809159398 1.000045758962648 1.000045737640977 1.000045728177862 1.000045721590088 1.000045719279196 1.000045718103114
 1.00005101667181 1.000049910309564 1.00004971616694 1.000049661965741 1.000049638943129 1.000049628725092 1.00004962161178 1.000049619116536 1.000049617846631
 1.000055339108791 1.00005414448636 1.000053934855984 1.000053876330878 1.000053851471636 1.000053840438455 1.000053832757677 1.000053830063372 1.000053828692163
 1.0000600063681 1.000058716444523 1.000058490090861 1.000058426896906 1.000058400054515 1.00005838814116 1.000058379847647 1.000058376938405 1.000058375457806
 1.00006504595787 1.000063653130488 1.000063408719438 1.000063340484177 1.000063311500432 1.000063298636688 1.000063289681561 1.000063286540233 1.000063284941519
 1.000070487580669 1.000068983640327 1.000068719731357 1.000068646052623 1.000068614756695 1.000068600866745 1.000068591197222 1.000068587805295 1.000068586079042
 1.000076363308573 1.000074739391224 1.000074454428892 1.000074374872429 1.000074341079865 1.000074326081843 1.000074315640932 1.000074311978416 1.000074310114451
 1.000082707772184 1.00008095430666 1.000080646611428 1.00008056070834 1.000080524219973 1.000080508025483 1.000080496751646 1.000080492796951 1.000080490784288
 1.000089558364727 1.000087665016314 1.000087332774666 1.000087240018651 1.000087200619421 1.000087183133016 1.000087170959808 1.000087166689628 1.000087164516404
 1.000096955462443 1.00009491107198 1.000094552325724 1.000094452170091 1.000094409627786 1.000094390746399 1.000094377602073 1.000094372991238 1.000094370644646
 1.000104942662544 1.000102735180647 1.000102347815377 1.000102239669821 1.0001021937337 1.000102173346051 1.000102159153135 1.000102154174471 1.000102151640679
 1.000113567040161 1.000111183456212 1.000110765188849 1.000110648415975 1.000110598815296 1.000110576801219 1.000110561476062 1.000110556100226 1.000110553364301
 1.0001228794258 1.000120305691255 1.000119854056583 1.000119727968144 1.000119674410568 1.000119650640317 1.0001196340926 1.000119628287904 1.000119625333717
 1.000132934704892 1.000130155650485 1.000129667986631 1.000129531839481 1.000129474009348 1.000129448342824 1.000129430475009 1.000129424207244 1.000129421017391
 1.000143792141278 1.00014079138763 1.000140264820365 1.000140117812071 1.000140055368537 1.000140027654467 1.000140008361245 1.000140001593468 1.000139998149146
 1.000155515726492 1.000152275587553 1.000151707013359 1.000151548277473 1.000151480852506 1.000151450927544 1.000151430095205 1.000151422787531 1.000151419068436
 1.000168174556878 1.000164675935701 1.000164062003481 1.000163890604434 1.000163817800638 1.000163785488413 1.000163762994173 1.00016375510353 1.000163751087744
 1.00018184324082 1.000178065516999 1.000177402608323 1.000177217535915 1.000177138924195 1.000177104034264 1.000177079745545 1.000177071225426 1.000177066889281
 1.000196602338437 1.000192523246591 1.000191807454361 1.000191607617802 1.000191522734833 1.000191485061557 1.000191458835208 1.000191449635396 1.000191444953336
 1.000212538836359 1.000208134334887 1.000207361440331 1.000207145661813 1.000207054007307 1.000207013328647 1.000206985010091 1.000206975076364 1.000206970020792
 1.000229746660386 1.000224990789777 1.000224156237564 1.000223923245321 1.00022382427908 1.000223780355283 1.000223749777614 1.000223739051423 1.000223733592545
 1.000248327228994 1.000243191958836 1.000242290830238 1.000242039251046 1.000241932389781 1.000241884961964 1.000241851944965 1.000241840363094 1.000241834468734
 1.000268390051058 1.00026284511482 1.000261872098721 1.000261600449815 1.000261485063699 1.000261433852332 1.000261398201405 1.000261385695593 1.000261379331008
 1.000290053371194 1.000284066087855 1.000283015449449 1.000282722129769 1.000282597538736 1.000282542241989 1.00028250374701 1.000282490243551 1.000282483371233
 1.000313444866607 1.000306979948031 1.00030584549502 1.00030552877579 1.000305394245521 1.000305334537484 1.000305292971573 1.000305278390875 1.000305270970321
 1.000338702399503 1.000331721742476 1.000330496788577 1.000330154803106 1.000330009540701 1.000329945069466 1.00032990018764 1.00032988444377 1.000329876431242
 1.000365974829539 1.000358437291186 1.00035711461672 1.000356745349404 1.000356588498716 1.000356518884299 1.000356470422033 1.000356453422198 1.000356444770473
 1.000395422891038 1.000387284046344 1.000385855855696 1.000385457130136 1.000385287766714 1.000385212598821 1.000385160270487 1.000385141914495 1.00038513257258
 1.000427220140196 1.000418432020184 1.000416889895848 1.000416459362028 1.000416276487675 1.000416195323279 1.000416138820464 1.000416119000128 1.000416108912964
 1.000461553977828 1.000452064786845 1.000450399639813 1.000449934760252 1.000449737297139 1.000449649657877 1.000449588647564 1.000449567246066 1.000449556354201
 1.000498626753689 1.000488380564134 1.000486582580344 1.000486080615124 1.000485867399446 1.000485772768787 1.000485706891392 1.000485683782597 1.000485672021839
 1.000538656958849 1.000527593381566 1.000525651964041 1.000525109954681 1.000524879729789 1.00052477755 1.000524706417258 1.000524681464969 1.000524668765999
 1.00058188051318 1.000569934341546 1.000567838047959 1.000567252799968 1.000567004208963 1.000566893877822 1.000566817070489 1.00056679012764 1.000566776415619
 1.00062855215553 1.000615652981157 1.000613389456377 1.000612757520431 1.000612489098174 1.000612369965411 1.000612287030803 1.000612257938603 1.000612243132709
 1.000678946944731 1.000665018742501 1.0006625746458 1.000661892297406 1.000661602461878 1.000661473825355 1.000661384274674 1.00066135286166 1.000661336874634
 1.000733361880327 1.000718322560354 1.000715683486766 1.000714946704317 1.0007146337473 1.000714494848862 1.000714398154321 1.00071436423535 1.000714346972971
 1.000792117652551 1.000775878576375 1.000773028971802 1.000772233412885 1.000771895489883 1.000771745510904 1.000771641102606 1.000771604477773 1.000771585838297
 1.000855560531826 1.000838025990024 1.000834949059582 1.000834090035368 1.000833725154754 1.000833563211299 1.00083345047389 1.000833410927335 1.000833390800912
 1.00092406440895 1.000905131057088 1.000901808666113 1.000900881113745 1.000900487125014 1.000900312262626 1.000900190531667 1.000900147830316 1.000900126098323
 1.000998032997954 1.00097758924753 1.000974001814723 1.000973000267453 1.000972574848549 1.000972386036651 1.000972254594688 1.000972208486873 1.000972185021232
 1.00107790221459 1.001055827575418 1.001051953957423 1.001050872512422 1.001050413156054 1.001050209281845 1.001050067354203 1.001050017568182 1.00104999223059
 1.001164142744462 1.001140307114574 1.001136124481397 1.001134956764957 1.001134460763825 1.001134240625735 1.001134087375938 1.001134033618287 1.001134006259416
 1.00125726281591 1.001231525714843 1.001227009415296 1.001225748545263 1.0012252129761 1.001224975276717 1.00122480980156 1.001224751755453 1.001224722214059
 1.001357811193931 1.00133002093484 1.001325144351273 1.001323782896503 1.001323204602855 1.001322947941263 1.001322769265494 1.001322706588831 1.001322674690812
 1.001466380412786 1.001436373208539 1.001431107599989 1.001429637536544 1.001429013110163 1.001428735973697 1.001428543044272 1.001428475367661 1.00142844092502
 1.001583610266292 1.001551209264249 1.001545523597062 1.001543936260931 1.00154326202169 1.001542962777025 1.00154275445689 1.001542681381475 1.001542644191225
 1.001710191576286 1.001675205816118 1.001669066581061 1.001667352617109 1.001666624591322 1.001666301474839 1.001666076536243 1.001665997631352 1.001665957474312
 1.001846870261478 1.00180909354984 1.001802464564652 1.001800613871482 1.001799827768487 1.001799478875883 1.001799235993139 1.001799150793746 1.001799107433249
 1.001994451730568 1.001953661426023 1.001946503622189 1.00194450529263 1.001943656479498 1.001943279754574 1.001943017496245 1.001942925500227 1.001942878680731
 1.002153805625441 1.002109761326485 1.002102032519027 1.00209987477585 1.002098958250099 1.002098551472633 1.002098268293096 1.002098168958283 1.002098118403862
 1.002325870942325 1.002278313070775 1.002269967709666 1.002267637836198 1.002266648196302 1.00226620896897 1.002265903199315 1.002265795940288 1.002265741353005
 1.002511661560978 1.002460309832376 1.002451298734143 1.002448782999325 1.002447714412902 1.002447240147156 1.002446909985352 1.002446794169993 1.002446735228143
 1.002712272214391 1.002656823986424 1.002647094044334 1.002644377621831 1.002643223791263 1.002642711692078 1.002642355192346 1.002642230138117 1.00264216649434
 1.002928884934013 1.002869013423233 1.002858507294386 1.002855574175206 1.002854328300543 1.002853775349948 1.002853390411306 1.002853255381227 1.002853186660458
 1.003162776008359 1.003098128364673 1.003086784132118 1.003083617030307 1.003082271769206 1.003081674708502 1.003081259062383 1.003081113260692 1.003081039057939
 1.003415323495803 1.003345518723434 1.003333269531365 1.003329849782152 1.003328397206609 1.003327752517172 1.003327303714059 1.00332714628152 1.003327066159498
 1.003688015335595 1.003612642048251 1.003599415708101 1.003595723157936 1.003594154707582 1.003593458590137 1.003592973985132 1.003592803993977 1.003592717480521
 1.003982458104699 1.003901072101742 1.003886790666871 1.003882803554692 1.003881109986365 1.003880358338595 1.003879835075838 1.003879651524299 1.003879558109581
 1.004300386471685 1.004212508121037 1.004197087427517 1.004192782256543 1.004190953589834 1.004190141982224 1.004189576978064 1.004189378784474 1.004189277918007
 1.004643673403111 1.004548784815486 1.004532133986261 1.004527485385575 1.004525510844038 1.004524634493778 1.004524024418615 1.004523810415035 1.004523701502423
 1.005014341182079 1.004911883159928 1.004893904069452 1.004888884644551 1.004886752592214 1.004885806335024 1.004885147593694 1.004884916519031 1.004884798918479
 1.005414573303454 1.00530394204666 1.005284528742856 1.005279108914272 1.005276806787109 1.005275785046827 1.005275073757422 1.005274824250015 1.005274697268528
 1.005846727315299 1.005727270864243 1.005706308944381 1.005700456773452 1.005697971005375 1.005696867761111 1.005696099732115 1.005695830321696 1.005695693211025
 1.006313348681521 1.006184363076605 1.00616172901342 1.006155410014174 1.006152725957135 1.006151534707804 1.006150705413416 1.006150414512465 1.006150266464684
 1.006817185746697 1.006677910881725 1.006653471295844 1.006646648231881 1.006643750069599 1.006642463795654 1.006641568349118 1.006641254243508 1.006641094386258
 1.007361205890379 1.007210821035429 1.007184431909795 1.007177064574994 1.007173935229813 1.007172546351891 1.007171579476728 1.007171240315643 1.007171067707
 1.007948612965047 1.007786231932505 1.007757737764195 1.007749782745925 1.007746403778262 1.007744904112561 1.0077438601115 1.007743493896522 1.007743307519444
 1.008582866119271 1.008407532044614 1.008376764929074 1.008368175352566 1.008364526852316 1.008362907562417 1.008361780283841 1.008361384857199 1.008361183613548
 1.009267700115626 1.00907837982229 1.009045158464593 1.009035883716926 1.009031944186249 1.00903019573108 1.009028978532812 1.009028551564668 1.009028334268744
 1.010007147261451 1.009802725176664 1.009766853823994 1.009756839256094 1.009752585482846 1.009750697560524 1.009749383270721 1.009748922245465 1.009748687617023
 1.01080556107976 1.010584832665633 1.010546099954727 1.010535286559636 1.010530693480725 1.010528654967912 1.010527235842855 1.010526738044293 1.010526484701005
 1.011667641857661 1.011429306518928 1.011387484231707 1.011375808297223 1.011370848851085 1.011368647737523 1.011367115416018 1.011366577911393 1.011366304360729
 1.012598464220151 1.012341117646954 1.012295959367041 1.012283352100682 1.012277997068014 1.012275620385839 1.012273965840025 1.012273385462763 1.01227309009319
 1.013603506888839 1.013325632789623 1.013276872451864 1.013263259576016 1.0132574774078 1.013254911155246 1.013253124637462 1.01325249796853 1.013252179040045
 1.014688684797419 1.01438864597342 1.014335996297928 1.014321297612685 1.014315054244582 1.014312283303586 1.01431035428901 1.014309677636808 1.014309333270705
 1.015860383749015 1.015536412458024 1.015479563259529 1.015463692170811 1.015456950822716 1.015453958869996 1.01545187599473 1.015451145373395 1.015450773541196
 1.017125497814924 1.01677568536784 1.016714301730461 1.016697164740534 1.01668988570023 1.016686655111257 1.016684406105487 1.016683617211425 1.016683215722976
 1.01849146968948 1.018113755218683 1.018047475525456 1.018028971682913 1.0180211120725 1.018017623817867 1.018015195433673 1.018014343620279 1.018013910110871
 1.019966334232417 1.019558492566218 1.019486926371799 1.019466946677813 1.019458460201534 1.019454693735066 1.019452071668547 1.01945115191887 1.019450683835323
 1.021558765447699 1.021118394019864 1.021041119754005 1.021019546521317 1.021010383193378 1.021006316331342 1.021003485138484 1.021002492035771 1.021001986621437
 1.02327812716685 1.022802631884637 1.022719194373005 1.022695900533974 1.022686006384683 1.022681615175391 1.022678558181323 1.022677485877157 1.022676940155737
 1.025134527725154 1.024621107713235 1.024531015501064 1.024505863860662 1.024495180619267 1.024490439202346 1.024487138403285 1.024485980583256 1.024485391341319
 1.027138878940849 1.026584510071999 1.026487232534987 1.026460074964513 1.026448539716755 1.02644342017122 1.026439856128737 1.026438605975349 1.026437969743427
 1.029302959731065 1.028704376847431 1.02859934107301 1.028570017639655 1.028557562458198 1.028552034638462 1.028548186365278 1.028546836517899 1.02854614955017
 1.031639484722861 1.030993162444136 1.030879749864941 1.030848087892226 1.030834639437746 1.030828670796621 1.030824515633322 1.030823058145032 1.030822316397298
 1.034162178244846 1.033464310251412 1.033341853011356 1.033307666065021 1.033293145155573 1.033286700553203 1.033282214035251 1.033280640326173 1.03327983943216
 1.036885854113149 1.036132330783594 1.036000107815399 1.035963194608796 1.035947515755047 1.035940557252747 1.035935712966862 1.035934013773843 1.035933149019587
 1.039826501656301 1.039012885929144 1.038870118720534 1.038830261933119 1.038813332836753 1.038805819474425 1.038800588903626 1.03879875422593 1.038797820522152
 1.043001378455591 1.042122879774949 1.041968727798943 1.041925692801128 1.041907413813461 1.041899301369456 1.041893653725776 1.041891672766504 1.041890664618758
 1.046429110312825 1.045480556506728 1.04531411228952 1.04526764576643 1.045247909304154 1.045239150036032 1.045233052080044 1.045230913182854 1.045229824659401
 1.050129798993411 1.049105605921678 1.048925889719582 1.048875718185806 1.048854408100447 1.048844950465315 1.048838366311327 1.048836056892164 1.04883488158922
 1.054125138332488 1.053019277128409 1.052825231183043 1.05277105937978 1.052748050277281 1.052737838629963 1.052730729535774 1.052728236009279 1.052726967013547
 1.058438539332917 1.057244501049264 1.057034983387882 1.056976492553216 1.056951649059725 1.056940623327048 1.056932947467167 1.056930255167198 1.056928885015451
 1.063095264927898 1.061806022383128 1.061579800128309 1.061516646130715 1.061489822100363 1.061477917429768 1.061469629650622 1.061466722744522 1.061465243380034
 1.068122575127414 1.066730541732121 1.066486283882347 1.066418095206794 1.066389132866829 1.066376279247285 1.066367330803165 1.066364192199289 1.066362594924707
 1.0735498833168 1.072046868643425 1.071783138283169 1.071709513858015 1.071678242886638 1.07166436473957 1.071654703007698 1.071651314255664 1.071649589682338
 1.079408924526555 1.077786086367238 1.077501332261819 1.077421839114423 1.077388075645815 1.077373091383918 1.07736265955706 1.077359000740134 1.077357138733346
 1.085733936547222 1.083981729184979 1.083674276712238 1.083588447439693 1.083551992990731 1.083535814541984 1.083524551296958 1.083520600915908 1.083518590535894
 1.092561854818965 1.090669973216337 1.09033801458341 1.090245344624123 1.090205984936628 1.090188517230965 1.090176356370953 1.090172091219041 1.090169920657164
 1.09993252208451 1.09788984167138 1.097531425360911 1.097431370051414 1.097388873843582 1.09737001425918 1.097356884327925 1.097352279355795 1.097349935866152
 1.107888913854649 1.105683425572584 1.105296444958609 1.105188416359334 1.105142533978869 1.105122171745198 1.105107995611091 1.105103023781205 1.105100493606388
 1.116477380799247 1.11409612103386 1.113678302102954 1.113561665574637 1.113512127546633 1.113490143100492 1.113474837507924 1.113469469637777 1.113466737929164
 1.125747909240202 1.123176884245343 1.122725772353942 1.122599842865792 1.122546358326769 1.12252262261834 1.122506097703898 1.122500302296697 1.122497353028493
 1.135754400989669 1.132978505377326 1.132491450970846 1.132355489119703 1.132297744129347 1.132272117873737 1.132254276644798 1.132248019707271 1.132244835583706
 1.146554973842816 1.143557902681037 1.143032045895081 1.142885253613567 1.142822909334674 1.142795242205424 1.142775979977961 1.142769224823733 1.142765787179194
 1.158212284101945 1.154976438129055 1.154408692186975 1.154250208116603 1.154182898853409 1.154153028613161 1.154132232405687 1.154124939443625 1.154121228135068
 1.170793872574393 1.167300256001587 1.166687289316336 1.166516183820411 1.166443514904364 1.166411266468056 1.166388814348696 1.166380940854877 1.16637693414572
 1.184372535551822 1.180600645887419 1.179938862769401 1.179754132558311 1.179675678069808 1.179640862495548 1.179616622878306 1.179608122750012 1.179603797185459
 1.199026722340467 1.194954431628215 1.194239951493062 1.19404051383251 1.19395581414657 1.193918227548223 1.193892058434888 1.193882881926211 1.193878212198684
 1.214840960969073 1.210444387788857 1.209673022752203 1.20945770922337 1.209366268365549 1.209325690741986 1.209297438905538 1.209287532342431 1.209282491146636
 1.231906313754539 1.227159685287516 1.226326916025355 1.226094465803289 1.225995748602314 1.225951942576448 1.225921442681576 1.225910748155002 1.225905306032308
 1.250320864447604 1.245196367858338 1.244297317603483 1.244046370218172 1.24393979923973 1.243892508701137 1.243859582357504 1.243848037393442 1.243842162563906
 1.270190238717293 1.264657861053214 1.263687267589058 1.263416355130396 1.263301307376824 1.263250256020708 1.263214710763402 1.263202247967616 1.263195906149902
 1.291628159750492 1.285655515503914 1.284607701007715 1.284315239734396 1.284191043092074 1.284135932847364 1.284097561040063 1.284084107715954 1.284077261933147
 1.314757040750563 1.308309186170088 1.307178024747699 1.306862306056094 1.306728235473257 1.306668744811606 1.306627322466282 1.306612800204158 1.306605410575069
 1.339708616101853 1.332747849278704 1.331526732022546 1.331185912729121 1.331041186104668 1.3309769682218 1.33093225372906 1.33091657796473 1.33090860147975
 1.366624612925625 1.359110258616284 1.357792056007502 1.357424147896195 1.357267921658406 1.357198602519217 1.357150335283468 1.357133414823406 1.357124805103728
 1.39565746468467 1.387545642763798 1.386122664227773 1.385725522809529 1.385556887163719 1.385482063401273 1.385429962373226 1.385411698885152 1.385402405924131
 1.426971068386042 1.41821444475301 1.41667839516665 1.416249707596476 1.41606768141775 1.415986918076606 1.415930680176602 1.415910967642118 1.415900937527535
 1.460741586784302 1.451289105474787 1.449631038410587 1.449168310502746 1.448971835850414 1.448884663963161 1.448823962387798 1.44880268651511 1.448791861131489
 1.497158296786384 1.486954891963588 1.485165159444041 1.484665701724178 1.484453637951781 1.484359551937812 1.484294034341806 1.484271071935962 1.484259388645038
 1.536424485003065 1.525410771426771 1.523478969949435 1.522939882678757 1.522711000112277 1.522609454987829 1.522538741532889 1.522513959820496 1.522501351118918
 1.578758391063057 1.566870331554325 1.564785244135028 1.564203401236859 1.563956374394442 1.563846782780818 1.563770464042767 1.56374371994866 1.563730113101135
 1.624394198899543 1.611562747238608 1.609312281207161 1.608684313025513 1.608417713347324 1.608299442264421 1.608217076990648 1.60818821636264 1.608173533010206
 1.673583075714769 1.659733793328162 1.65730491359841 1.656627188412147 1.656339476471458 1.656211843905389 1.656122956610133 1.656091813391132 1.656075969130715
 1.726594257727601 1.711646902439321 1.709025559961921 1.708294164178031 1.707983681339585 1.70784595256809 1.707750030960346 1.707716426301383 1.707699330237617
 1.783716181074658 1.767584266116785 1.76475532121165 1.763966038153755 1.763630997649265 1.763482381312199 1.763378873542264 1.763342614856374 1.763324169122464
 1.845257655372473 1.827847976771939 1.824795117024942 1.823943404236362 1.823581881620273 1.823421525521537 1.823309837237677 1.823270717188892 1.823250816436192
 1.911549076427612 1.892761206813888 1.889466859212487 1.888547824184136 1.888157747137777 1.887984733761993 1.887864224966606 1.88782202039344 1.887800551246419
 1.982943673382567 1.962669420192074 1.95911465716427 1.958123031403143 1.957702168849183 1.957515510582335 1.95738549227631 1.957339963043136 1.957316803519516
 2.059818784206007 2.037941610198589 2.03410604921336 2.033036160556612 2.032582111052837 2.032380745086551 2.032240475691189 2.032191363468393 2.032166382363422
 2.142577151820031 2.118971555774453 2.114833252154618 2.113678995244421 2.113189174616847 2.112971957526521 2.112820639073818 2.112767666039742 2.11274072227196
 2.231648231339136 2.206179086756 2.2017144193537 2.200469224179459 2.199940852362477 2.19970655434435 2.199543328423337 2.19948619588741 2.199457137803845
 2.327489496800366 2.300011346421081 2.295194895804517 2.293851694225105 2.293281781274744 2.293029080026582 2.29285302347679 2.292791410420952 2.292760075062934
 2.430587733412452 2.400944037363289 2.395748456170594 2.394299646326485 2.393684977577154 2.393412451811261 2.393222572152027 2.393156133687735 2.393122346015239
 2.541460298713114 2.509482634106256 2.503878509229615 2.502315917769197 2.50165303809755 2.501359160675465 2.501154391266674 2.501082757005621 2.501046329077054
 2.660656333098807 2.626163542978112 2.620119249258033 2.61843409129391 2.617719288471487 2.617402419150071 2.617181614070835 2.617104386406928 2.617065116519108
 2.78875789694928 2.751555186557344 2.745036731688711 2.743219568422349 2.742448855526885 2.742107233309687 2.741869161953725 2.74178591425803 2.741743586037795
 2.926381008067171 2.886258986541209 2.879229846924055 2.877270540870863 2.876439637747056 2.876071372830519 2.875814714212013 2.875724988938069 2.875679370396686
 3.074176549327012 3.03091021511297 3.023331162418359 3.021218830196772 3.020323143946659 3.019926209270872 3.019649546035867 3.019552852736952 3.01950369527773
 3.23283101239997 3.186178680911671 3.178007599185813 3.1757305618323 3.174765166342081 3.174337388734484 3.17403920088257 3.173935014144951 3.173882051532422
 3.403067039140535 3.352769211494361 3.343960904686383 3.341506635491664 3.34046624999136 3.340005300921762 3.339683959239739 3.339571716531227 3.339514663818298
 3.585643717841807 3.531421889878476 3.521927879752154 3.519282949627948 3.518161916310054 3.517665302262748 3.517319061475381 3.517198160916127 3.517136713338492
 3.781356587100371 3.722911998371085 3.712680312855138 3.709830333272548 3.70862259399706 3.70808764648129 3.707714638132201 3.707584436195209 3.707518268030986
 3.991037295658707 3.928049618617691 3.917024570760778 3.913954134334861 3.912653206466774 3.912077071688185 3.911675296769924 3.911535105919679 3.911463869320753
 4.215552862416139 4.14767883273833 4.135800790558595 4.132493409392382 4.131092360835168 4.130471989067874 4.130039310420633 4.129888396695469 4.129811720498254
 4.455804477061319 4.382676466794093 4.369881614474334 4.366319656411591 4.364811079926846 4.364143214626826 4.36367734913181 4.363514929690046 4.363432418211318
 4.712725778604471 4.633950314807165 4.620170405850842 4.616335028852537 4.614711015764365 4.613992182474218 4.61349069309003 4.613315933734468 4.613227165558368
 4.987280546897295 4.902436779486549 4.887598882661688 4.883469967562784 4.881722080987337 4.880948576106348 4.880408863781551 4.880220876474664 4.880125403249446
 5.280459741152352 5.189097864930268 5.173124104042559 5.16868018601667 5.166799433774483 5.165967313272501 5.165386608793994 5.165184449195841 5.165081794439832
 5.593277819976565 5.494917457220716 5.477724746028284 5.472942945165745 5.470919752571302 5.470024820732005 5.469400176580893 5.469182841626502 5.469072499568028
 5.926768279904578 5.820896831497683 5.8023966053538 5.797252556810514 5.795076739575409 5.794114537883575 5.79344282016144 5.793209245719444 5.793090680184121
 6.281978354066124 6.168049328937114 6.148147275069834 6.142615059377265 6.140275796871471 6.139241593172092 6.138519473710393 6.138268532336226 6.138141175694464
 6.659962820175805 6.537394154800972 6.515989943483097 6.510042017646447 6.507527826847575 6.50641660492263 6.505640553643913 6.505371052495447 6.505234304690494
 7.061776877546085 6.929949259438459 6.906936278675202 6.900543408830667 6.897842119289493 6.896648568989749 6.895814846684637 6.895525525609913 6.895378753298953
 7.488468066863403 7.346723278355226 7.32198837511961 7.31511957159804 7.312218301815716 7.310936809971915 7.310041461570699 7.309730991436314 7.309573527254231
 7.941067224311583 7.788706525475495 7.762129756948282 7.754752212708515 7.75163734836719 7.750261990623235 7.749300839156395 7.748967820460796 7.748798962443317
 8.420578483259446 8.256861055534912 8.228315454246648 8.220394487765709 8.217051662269757 8.215576196102981 8.214544837482054 8.214187799304337 8.214006810488065
 8.927968362512104 8.752109837440466 8.721461194666659 8.71296019844838 8.709374276319533 8.707792135441823 8.706685934252748 8.706303333592297 8.706109441837311
 9.464154009496617 9.275325109896446 9.242431782117889 9.233312178128156 9.229467241799483 9.227771532224132 9.226585618696468 9.226175840283755 9.225968238320011
 10.02999069972327 9.827316023607638 9.792028767296376 9.782249970711426 9.778129311316098 9.776312809300395 9.77504207770375 9.774603434303593 9.774381280071903
 10.62625872939881 10.4088157098744 10.3709775502814 10.36049694303983 10.35608305581634 10.35413820799881 10.35277731662456 10.35230804993426 10.35207046720776
 11.25364987554059 11.02046795272438 10.97991409275278 10.96868700845324 10.96396159342538 10.96188051939384 10.9604238923685 10.95992217454982 10.95966825390587
 11.91275363581318 11.66281367941089 11.61937145497338 11.60735117675759 11.60229514533109 11.60006964291692 11.59851147405573 11.59797540996222 11.59770421010144
 12.60404349720217 12.3362775206374 12.28976640915656 12.27690418223541 12.27149767036208 12.26911922390661 12.26745348283779 12.26688111299418 12.26659166245684
 13.32786351670746 13.04115472545595 12.99138641432173 12.9776314747978 12.97185386336179 12.96931365521478 12.96753409598039 12.96692340036414 12.96661469963829
 14.08441552642857 13.77759874435209 13.72437726618665 13.70967688779547 13.70350683081752 13.70079575630646 13.69889592860893 13.69824483127872 13.69791585534452
 14.87374729769304 14.54560981549464 14.48873175692434 14.47303131731204 14.46644677850335 14.46355546455857 14.46152872787953 14.46083510245634 14.46048480376229
 15.69574201226692 15.34502490154511 15.28427969192068 15.26752275985338 15.26050105803601 15.25741988561915 15.25525942631842 15.25452110236369 15.25414841423817
 16.55010939121832 16.1755093257463 16.11067961171467 16.09280805654216 16.08532592028734 16.08204505076296 16.0797439022596 16.07895867255086 16.07856251304413
 17.43637882233801 17.03655044505394 16.96741255615546 16.94836668061649 16.94040031237105 16.93690971783737 16.93446078396811 16.9336264126186 16.93320568877899
 18.35389480416919 17.92745367357551 17.85377818307154 17.83349688020687 17.82502203002841 17.82131152763389 17.81870760912574 17.81782184058468 17.81737545309827
 19.30181498829716 18.84734113161952 18.76889351549512 18.74731445013392 18.73830649902622 18.73436578907223 18.73159961315771 18.7306601819574 18.73018703019694
 20.27911105226897 19.79515314441259 19.71169453995784 19.68875435487984 19.67918840742266 19.67500711522358 19.67207136815223 19.67107600937398 19.67057499673439
 21.28457257447138 20.76965275167709 20.68094081526429 20.65657536162995 20.64642634751442 20.64199406863016 20.63888143094323 20.63782789130649 20.63729793078321
 22.31681401179967 21.76943331682399 21.67522317839197 21.64936776949894 21.63861055334349 21.63391690180764 21.63062008603225 21.62950613546026 21.62894615546891
 23.37428480336234 22.79292924496639 22.69297455440197 22.66556424136464 22.65417373983907 22.64920839899927 22.64572018935904 22.64454363290062 22.64395258319092
 24.45528254277331 23.83842973662744 23.73248379468658 23.70345366195751 23.69140496709295 23.68615774247705 23.68247103616216 23.68122972607733 23.68060658368061
 25.55796908068637 24.90409542151751 24.79191238513771 24.76119786309635 24.74846637047789 24.74292724395355 24.7390350933468 24.73772694127896 24.73707071638501
 26.68038934200503 25.9879776383621 25.86931378752261 25.8368509788085 25.82341251895029 25.81757170350659 25.81346735875259 25.81209034766085 25.81140008937966
 27.82049257204657 27.08804005610507 26.96265510632358 26.92838112190388 26.91421209295101 26.90806008731857 26.90373703846831 26.90228923419081 26.90156403602521
 28.97615566561182 28.20218227108791 28.06984071301713 28.0336940132486 28.01877151299879 28.01229915512424 28.00775117310973 28.00623073537979 28.00546974034965
 30.14520818438222 29.32826496712019 29.18873741198469 29.15065814738711 29.13496010241292 29.12815862088684 29.12337979650284 29.12178498914389 29.12098739446444
 31.32545863262788 30.46413619124025 30.31720069850445 30.27713104446815 30.26063633388389 30.25349739635442 30.24848217643126 30.24681137655806 30.24597643775381
 32.51472153976773 31.6076582785938 31.45310164036302 31.41098611940372 31.39367469093417 31.386190448508 31.38093366838304 31.37918537438814 31.37831240878349
 33.71084488949644 32.75673495439047 32.59435390958149 32.55013969461977 32.53199267036035 32.52415579705436 32.5186527085416 32.51682554676436 32.51591393619713
 34.91173743940728 33.90933814880076 33.7389404993886 33.69257769118063 33.67357746061847 33.66538118678799 33.65962748100489 33.65772021075812 33.65676940356873
 36.11539548934892 35.06353407973672 34.88493968134372 34.8363815532987 34.81651185113091 34.80794999014581 34.80194181438786 34.79995333132683 34.79896284339893
 37.31992868078319 36.21750818787233 36.03054978776142 35.97975299136561 35.95899895799527 35.95006592518546 35.94379989331304 35.94172923099773 35.94069864596785
 38.52358444040969 37.36958854479092 37.17411244198314 37.12103716671664 37.09938538923397 37.09007621253677 37.08354940848507 37.08139573792507 37.08032470642198
 39.72477071863642 38.51826739860507 38.31413390334735 38.25874398524297 38.23618251728223 38.22649283894626 38.21970281291723 38.21746544028626 38.21635367815793
 40.9220767146389 39.66222056810199 39.44930424131368 39.39156721542924 39.36808557441158 39.3580116433188 39.35095640067475 39.34863476283076 39.34748204850028
 42.11429132459989 40.8003244469899 40.57851410437969 40.51840119709654 40.49399033805457 40.4835289924816 40.47620697507504 40.47380063319211 40.47260680402523
 43.30041909636356 41.93167043085544 41.70086890133626 41.63835495987136 41.61300722516955 41.60215586581675 41.59456592617789 41.59207455739943 41.59083950514805
 44.47969352232095 43.05557663216079 42.81570026517097 42.75076362288394 42.72447266787582 42.71322922135674 42.70537058989267 42.70279397703535 42.70151764241629
 45.65158755083456 44.17159679916581 43.92257472144432 43.85519699876907 43.82795769390558 43.81632056700318 43.80819281266377 43.80553083214775 43.80421319867808
 46.81582124546908 45.2795264053334 45.02129953302307 44.95146537547443 44.92327368583357 44.91124171096065 44.90284469597278 44.90009730425127 44.89873839124019
 47.97236656881429 46.37940592251031 46.11192574036374 46.03962249646042 46.0104753401019 45.99804771272197 45.9893815421472 45.98654876053723 45.98514861551745
 49.12144931295332 47.47152133548627 47.19474845990798 47.11996580312828 47.08986089023487 47.07703709899519 47.06810206582083 47.06518396407924 47.0637426547589
 50.26354824105912 48.55640199427227 48.27030454194339 48.19303404213191 48.16196969727652 48.14874944801245 48.13954597456529 48.13654265359218 48.13506025921138
 51.39939154295431 49.63481593542522 49.33936772321355 49.25960237396161 49.22757734404578 49.21396047843997 49.2044890553486 49.20140062890943 49.1998772313824
 52.52995073893297 50.70776282992396 50.40294143513204 50.3206751446198 50.28768839541576 50.27367480586687 50.26393592903762 50.26076250495375 50.25919817988625
 53.65643219423261 51.77646473780114 51.46224945028022 51.37747650348808 51.34352700798424 51.32911654967098 51.31911065658689 51.3158523178003 51.31424712514576
 54.78026642436364 52.84235486184967 52.51872456120294 52.43143906208783 52.39652558383963 52.38171798534495 52.37144539116577 52.36810217668659 52.36645615180893
 55.90309538512131 53.90706450045991 53.57399549208928 53.48419079492027 53.44831166919607 53.43310644298118 53.42256727810927 53.41913916391433 53.41745230847786
