# Supplementary material for: Electromagnetic Analysis, Characterization and Discussion of Inductive Transmission Parameters for Titanium Based Housing Materials in Active Medical Implantable Devices
Source: Materials (Basel). 2018 Oct 25;11(11):2089. doi: 10.3390/ma11112089 (PMC6266279; doi:10.3390/ma11112089)
Supplement: Supplementary file 1 [file materials-11-02089-s001.zip › supplementary/correction_factor_data/f_R_11.txt]

# Created by Octave 4.0.0, Wed Oct 17 22:11:54 2018 Mitteleurop�ische Sommerzeit <unknown@wowa-PC>
# name: f_L11U
# type: matrix
# rows: 241
# columns: 9
 1.050407136225684 1.05040788571888 1.05040707104816 1.050406390418969 1.050406643259936 1.050408442983651 1.050407445703424 1.050408807253445 1.05040853744094
 1.053999138642045 1.053999933464272 1.053999068001768 1.053998341275197 1.053998610770686 1.054000528642604 1.053999465087554 1.054000916713731 1.054000628993041
 1.057817311000121 1.057818152869082 1.05781723444064 1.057816459063083 1.057816746059678 1.057818788089173 1.057817654759645 1.057819201154579 1.05781889458315
 1.061872009245653 1.061872899803447 1.061871926275025 1.061871099626045 1.061871404979297 1.061873577254066 1.061872370581856 1.061874016519379 1.061873690136582
 1.066173601979809 1.066174542770408 1.066173512068608 1.066172631468828 1.066172956038411 1.066175264695157 1.066173981056908 1.066175731372541 1.066175384203299
 1.070732417217017 1.070733409662106 1.070732319796406 1.070731382516654 1.070731727160902 1.070734178352677 1.07073281408499 1.070734673654067 1.070734304712934
 1.075558687112002 1.075559732485338 1.075558581571886 1.07555758484362 1.075557950413453 1.075560550273813 1.075559101689928 1.075561075403566 1.075560683699188
 1.080662491689142 1.080663591089681 1.080662377376465 1.080661318403434 1.080661705735707 1.080664460339819 1.080662923747836 1.080665016486873 1.080664601026854
 1.086053702765357 1.086054857089462 1.086053578982582 1.086052454953704 1.086052864864 1.086055780187039 1.086054151909522 1.086056368516634 1.086055928312738
 1.091741929388372 1.091743139301429 1.091741795392171 1.09174060349559 1.091741036770492 1.09174411864364 1.091742395038464 1.091744740288783 1.091744274362406
 1.097736466202124 1.097737732110027 1.097736321202376 1.097735058640552 1.0977355160295 1.097738770094028 1.097736947576221 1.097739426146776 1.09773893353464
 1.104046246187365 1.104047568208269 1.104046089346483 1.104044753352254 1.104045235559035 1.104048667218907 1.104046742283323 1.104049358721706 1.104048838481701
 1.11067979919487 1.110681177131768 1.110679629627531 1.11067821748098 1.110678725154987 1.110682339528613 1.110680308773123 1.110683067465815 1.110682518682894
 1.117645217581268 1.117646650895868 1.117645034354598 1.117643543400576 1.117644077127942 1.11764787899961 1.117645739148592 1.117648644289454 1.117648066081489
 1.12495013006488 1.124951617853319 1.12494993219916 1.124948359865293 1.124948920160045 1.124952913931671 1.124950661859508 1.124953717418884 1.1249531089424
 1.13260168463885 1.132603225609773 1.132601471108786 1.132599814923784 1.132600402219177 1.13260459186295 1.132602224617311 1.132605434312249 1.132604794767949
 1.140606541013468 1.140608133468934 1.140606310750103 1.140604568362162 1.140605183002364 1.140609572014831 1.140607086839516 1.140610454105558 1.14060978274355
 1.148970872618768 1.148972514438446 1.148970624512057 1.148968793707215 1.148969435939509 1.148974027297607 1.148971421654743 1.148974949619709 1.148974245744354
 1.157700377698499 1.157702066327485 1.157700110600623 1.157698189320833 1.157698859288529 1.157703655407934 1.157700926999479 1.157704618459563 1.157703881433905
 1.166800298491574 1.166802030932159 1.166800011221019 1.166797997581823 1.166798695318081 1.166803698014149 1.166800844802596 1.166804702201059 1.166803931450768
 1.176275446957049 1.17627721976461 1.176275138303496 1.176273030611138 1.176273756033858 1.176278966485344 1.176275986713651 1.176280012122299 1.176279207139119
 1.186130234988867 1.186132044271994 1.186129903718942 1.186127700486796 1.186128453394777 1.186133872110322 1.186130764321206 1.186134959424651 1.186134119769366
 1.196368706624838 1.196370548049684 1.196368351488734 1.196366051452959 1.19636683152349 1.196372458310748 1.196369221365516 1.196373587448248 1.196372712753129
 1.206994569418464 1.206996438217243 1.206994189157517 1.20699179129181 1.206992598079887 1.206998432017076 1.206995065114224 1.206999603050279 1.206998693021123
 1.218011221947321 1.218013112930786 1.218010815302531 1.218008318831997 1.218009151771251 1.218015191180793 1.218011693874708 1.218016404119734 1.218015458537517
 1.229421774406115 1.229423681979786 1.229421340127699 1.229418744541664 1.229419602947232 1.22942584537103 1.22942221759114 1.229427100176546 1.229426118898732
 1.241229059395694 1.241230977579567 1.241228596253724 1.241225901317491 1.241226784390866 1.241233226566867 1.24122946863757 1.241234523166375 1.241233506128036
 1.253435630379135 1.253437552830612 1.253435137175285 1.253432342940739 1.25343324977677 1.253439887616317 1.253436000278099 1.253441225922162 1.253440173136907
 1.266043745826944 1.266045665866706 1.266043221407474 1.266040328222374 1.26604125781851 1.266048086384189 1.266044070816217 1.266049466314424 1.266048377875272
 1.279055337796355 1.279057248436942 1.279054781066373 1.27905178958219 1.279052740850053 1.27905975433378 1.27905561217822 1.279061175835382 1.279060051915621
 1.292471964552098 1.292473858529086 1.292471374491225 1.292468285669324 1.292469257448704 1.292476449149984 1.292472182538214 1.292477912224433 1.292476753078522
 1.306294747794193 1.306296617599804 1.30629412347372 1.306290938589525 1.306291929664858 1.306299291969333 1.306294903550153 1.306300796700502 1.306299602665052
 1.320524296058738 1.320526133977971 1.320523636660409 1.320520357305277 1.3205213664247 1.320528890783287 1.320524383752987 1.320530437367559 1.320529208862362
 1.335160616842518 1.335162414991842 1.335159921679045 1.335156549759332 1.335157575656357 1.335165252565567 1.335160630699731 1.335166841344162 1.33516557887329
 1.350203020910946 1.350204771279811 1.350202289448415 1.350198827181282 1.35019986859914 1.350207687583308 1.350202955269971 1.350209319076715 1.35020802322961
 1.365650023024179 1.365651717519566 1.365649254906465 1.365645704811796 1.365646760530485 1.365654710126906 1.365649872400674 1.365656385071461 1.36565505652392
 1.381499243907584 1.381500874402 1.381498438982907 1.381494803870791 1.381495872736827 1.3815039404849 1.38149900306145 1.381505659871389 1.381504299386382
 1.397747318659113 1.397748877042362 1.397746477008909 1.397742759961971 1.397743840920857 1.397752013356496 1.397746982666816 1.397753778470801 1.397752386898966
 1.414389816901433 1.414391295136644 1.414388938871609 1.414385143221587 1.414386235352949 1.414394498009523 1.414389381233237 1.414396310475284 1.414394888754986
 1.431421179838183 1.43142257002245 1.431420266072995 1.431416395370883 1.431417497926183 1.431425835343252 1.431420640440366 1.431427697166472 1.431426246323303
 1.448834678967173 1.448835973397159 1.448833730445738 1.44882978842496 1.448830900867684 1.448839296608728 1.448834032349048 1.448841210224307 1.448839731369866
 1.466622400558994 1.466623591801832 1.466621418634635 1.466617409166689 1.466618531214891 1.466626967895019 1.46662164388469 1.46662893621514 1.466627430545019
 1.484775259163559 1.484776340133184 1.484774245606016 1.484770172648249 1.484771304319205 1.484779763643608 1.484774390348242 1.484781790107875 1.484780258898743
 1.503283042406383 1.503284006445442 1.503281999447136 1.503277866982266 1.503279008639027 1.503287471452711 1.503282060216729 1.50328956007996 1.503288004685704
 1.522134488238336 1.522135329205566 1.522133418618971 1.522129230586281 1.522130382985877 1.522138829334831 1.522133392396685 1.522140984776426 1.522139406623281
 1.541317394665435 1.5413181070283 1.541316301689243 1.541312061907392 1.541313226250363 1.541321635453928 1.541316185957265 1.541323863048397 1.54132226362915
 1.56081876087025 1.560819339802568 1.560817648457168 1.560813360538784 1.560814538519696 1.560822889253669 1.560817441254359 1.56082519508245 1.560823575949679
 1.580624957597335 1.580625399081304 1.580623830342187 1.580619497600519 1.580620691459172 1.580628961848653 1.580623530318058 1.580631352792703 1.580629715551265
 1.600721923757067 1.600722224689169 1.600720786991326 1.600716412339357 1.600717624912315 1.600725792633072 1.600720393457866 1.600728276430058 1.600726622728822
 1.621095385440655 1.621095543740636 1.621094245297651 1.621089831140275 1.621091065912357 1.621099108299267 1.621093758278369 1.621101693600955 1.621100025124061
 1.641731092953438 1.641731107675586 1.641729956437166 1.641725504556978 1.641726765712467 1.641734659873072 1.641729376712372 1.641737356302694 1.641735674760449
 1.662615071072435 1.662614942518231 1.662613946129939 1.662609457567467 1.662610750040639 1.662618472972105 1.66261327527761 1.662621291181096 1.662619598300775
 1.683733877513004 1.683733607344245 1.683732773110436 1.683728248039473 1.6837295775643 1.683737106271498 1.683732013541732 1.683740057995412 1.683738355512138
 1.705074864535233 1.705074455886663 1.705073790737579 1.705069228336479 1.705070601495184 1.705077913108023 1.705072945726321 1.705081011220968 1.705079300868917
 1.726626438712749 1.72662589630327 1.726625406767198 1.72662080508688 1.726622229357321 1.726629301245091 1.726624480472702 1.726632559812372 1.726630843316558
 1.748378314102757 1.748377644344312 1.74837733652584 1.748372692355278 1.748374176156852 1.748380986037799 1.748376334008192 1.748384420366144 1.748382699434943
 1.770321754372593 1.770320965475931 1.770320845040998 1.770316153770862 1.770317706509112 1.770324232553342 1.770319772268464 1.77032785923824 1.770326135556882
 1.792449799833963 1.792448901910479 1.792448974079069 1.792444229564149 1.79244586167385 1.792452082598109 1.792447837926907 1.79245591956769 1.792454194792863
 1.814757475793366 1.814756480952379 1.814756750499525 1.814751944920415 1.814753667907384 1.814759563060343 1.814755558739781 1.814763629615186 1.814761905370967
 1.837241979131773 1.837240901572674 1.837241372838191 1.83723649656281 1.837238323044341 1.83724387248148 1.837240134120185 1.837248189329776 1.837246467204877
 1.85990284056647 1.859901696665287 1.859902373572978 1.859897415017957 1.859899358762179 1.859904543309487 1.859901097393888 1.859909132596898 1.859907414143437
 1.882742060614635 1.882740869004638 1.882741755090912 1.882736700583386 1.8827387765476 1.882743577853861 1.882740451756428 1.882748463187371 1.882746749921079
 1.905764217859595 1.905762999505781 1.905764097958208 1.905758931597937 1.905761155966147 1.905765556543636 1.905762778532787 1.9057707630087 1.9057690564107
 1.928976548709987 1.928975326977195 1.928976640682867 1.928971344204899 1.928973734424623 1.928977717678618 1.928975316929458 1.928983271848864 1.928981573368842
 1.952388998422029 1.952387799136724 1.952389330740493 1.952383883378307 1.952386458196884 1.952390008444448 1.952388015049478 1.952395938383154 1.952394249443968
 1.976014243715496 1.976013095221238 1.97601484719357 1.976009225543002 1.976012005043386 1.976015107522185 1.976013552500765 1.976021442774647 1.976019764778185
 1.999867687834738 1.999866621041431 1.999868595755519 1.999862773639492 1.999865779275539 1.999868420143699 1.999867335449104 1.999875191719738 1.999873526053944
 2.023967429370989 2.023966477798168 2.023968677615839 2.023962625950371 2.023965880581494 2.023968046909473 2.023967465431948 2.023975287255148 2.023973635302032
 2.0483342065548 2.048333406369042 2.048335833734776 2.048329520396774 2.048333048321738 2.048334728077399 2.04833468364175 2.048342471035051 2.048340834179414
 2.072991319030686 2.072990709077591 2.072993366619737 2.072986756317599 2.072990583306888 2.072991765334776 2.072992292690907 2.073000046090543 2.072998425729336
 2.097964529331098 2.097964151161973 2.097967041800191 2.097960095948263 2.097964249274551 2.097964923270498 2.097966058075039 2.097973778288357 2.097972175840318
 2.123281946364356 2.123281844258014 2.123284971315535 2.12327764791446 2.123282156380205 2.123282312861935 2.123284091649329 2.123291779803461 2.123290196718872
 2.148973893222865 2.148974114202668 2.148977481522046 2.148969735046856 2.148974629008003 2.148974259282483 2.148976719423901 2.148984376911476 2.148982814681772
 2.175072761506905 2.175073355353352 2.175076967413872 2.175068748712902 2.175074060097279 2.175073156225043 2.175076335873427 2.175083964296291 2.175082424463131
 2.201612854158919 2.201613873417937 2.201617735452728 2.201608991660493 2.201614753979447 2.201613308735932 2.201617246755536 2.201624847867324 2.201623332031195
 2.228630218529088 2.228631718515968 2.228635836626757 2.228626511094853 2.228632759446172 2.228630766279675 2.22863550215876 2.228643077807118 2.228641587634855
 2.256162471067833 2.256164509866838 2.256168891133866 2.256158923384336 2.256165694444414 2.256163147430004 2.256168721175336 2.25617627324453 2.25617481047575
 2.284248614688051 2.284251253147419 2.284255905731946 2.284245231438207 2.284252563441438 2.284249457229441 2.284255909241456 2.284263439596184 2.284262006048376
 2.31292884948708 2.312932151209024 2.312937084445746 2.312925635446565 2.312933568149066 2.312929897907091 2.312937268834773 2.312944779265715 2.312943376837755
 2.342244377189162 2.342248408514289 2.342253632990698 2.342241337343145 2.342249911968874 2.342245673315057 2.342254003889723 2.342261496061528 2.342260126735459
 2.372237199388729 2.372242029374108 2.37224755699381 2.37223433907136 2.372243598237562 2.372238787163384 2.372248118010765 2.372255593412962 2.372254259253882
 2.402949909459782 2.402955609849666 2.402961453876657 2.402947234518673 2.402957222138361 2.402951834918571 2.40296220634887 2.402969666250075 2.402968369404048
 2.434425477862395 2.434432123050394 2.434438298131216 2.434422994850096 2.434433756008909 2.434427789096221 2.43443924087175 2.43444668627778 2.434445428967613
 2.466707030528124 2.466714697509498 2.466721219670203 2.466704746922186 2.466716327727299 2.466709777629588 2.466722348710113 2.466729780326027 2.466728564844921
 2.499837620043655 2.499846388356107 2.499853274971166 2.499835544496457 2.499847991895427 2.499840855033213 2.499854583298663 2.499862001495399 2.499860830198371
 2.533859989466746 2.533869941118081 2.533877210848574 2.533858132085624 2.533871493653257 2.533863766195291 2.533878688146422 2.533886092931921 2.533884968225072
 2.568816328789891 2.568827548170645 2.568835220869223 2.568814701447415 2.568829025139251 2.568820702814889 2.568836853251542 2.568844244246754 2.568843168574312
 2.604748024297023 2.604760598076368 2.604768694656807 2.604746640970646 2.604761974841992 2.604753052728895 2.60477046440639 2.604777840826249 2.604776816655678
 2.641695401319696 2.641709418322337 2.641717960592112 2.641694278458811 2.64171067034878 2.64170114263554 2.641719845899158 2.641727206538583 2.641726236343533
 2.67969746117223 2.679713012234814 2.679722022689405 2.679696618090265 2.679714115271007 2.679703974994844 2.679723997392284 2.679731340617312 2.679730426858858
 2.718791613318499 2.71880879112319 2.71881829270139 2.718791072606106 2.71880972139782 2.718798960158196 2.718820326029954 2.718827649774017 2.71882679488018
 2.759013404079859 2.759032302963724 2.759042318764123 2.759013192035086 2.759033037388185 2.759021645038364 2.759044375085637 2.759051676850846 2.759050883194683
 2.800396243435503 2.80041695917382 2.800427512133132 2.8003963905052 2.800417475551757 2.800405439870987 2.800429550700418 2.800436827563874 2.800436097440324
 2.842971131686521 2.842993761248754 2.843004873783502 2.842971672912689 2.842994038490085 2.842981344840324 2.843006848484711 2.843014097109578 2.843013432711358
 2.886766387960932 2.886791029238021 2.88680272285207 2.886767363424795 2.886791047575004 2.886777678547199 2.886804581960926 2.886811798612068 2.886811202004934
 2.931807382733991 2.931834134236309 2.931846429097229 2.931808837989754 2.931833875438664 2.931819810494579 2.931848115022329 2.931855295586181 2.931854768683855
 2.978116276734053 2.978145237259337 2.978158151748198 2.978118263223583 2.978144684845589 2.978129899962284 2.978159600779079 2.978166740787568 2.97816628532661
 3.025711768804863 3.025743037076201 3.025756587315169 3.02571434424407 3.025742176517512 3.025726643842901 3.02575772936349 3.025764824021491 3.025764441536696
 3.074608855501235 3.074642529775542 3.074656729139801 3.074612084228442 3.07464134868853 3.074625036217015 3.074657487472723 3.074664531688429 3.074664223488751
 3.124818605407123 3.124854783054979 3.124869641675053 3.124822558683336 3.12485327137948 3.124836142658092 3.124869932638173 3.12487692105651 3.124876688202268
 3.176347951369032 3.176386728427705 3.176402252689821 3.176352707620032 3.17638487858534 3.176366892461222 3.176401985417462 3.176408912455178 3.176408755736777
 3.229199504027188 3.229240974728994 3.229257166781163 3.229205149017419 3.229238781758001 3.229219892179071 3.229256242890746 3.229263102773697 3.229263022692079
 3.283371390177081 3.283415646456217 3.283432503728544 3.283378017105735 3.283413108118205 3.283393263999023 3.283430816997475 3.283437603798768 3.283437600548273
 3.338857119593481 3.338904250575211 3.338921765322577 3.338864829103551 3.338901367428858 3.338880512594197 3.338919201345503 3.338925909024654 3.338925982478337
 3.395645483975208 3.395695575451765 3.395713734328015 3.39565438406698 3.395692350888821 3.3956704241073 3.395710170153285 3.395716792595547 3.39571694229356
 3.453720491609829 3.453773625508467 3.453792409180106 3.453730697451647 3.453770065747008 3.453747000866769 3.453787712925235 3.453794243981109 3.453794469122029
 3.513061341205809 3.513117595054954 3.513136977862776 3.513072974835899 3.513113709085343 3.513089435283137 3.513131008309433 3.513137441833904 3.513137741269636
 3.57364243809043 3.57370188449036 3.573721834166647 3.573655628004988 3.573697683969046 3.573672126122928 3.573714440337097 3.573720770228156 3.573721142462402
 3.635433455633543 3.635496161738665 3.635516639186485 3.635448336258271 3.635491660825674 3.635464740019977 3.63550765990461 3.635513880141281 3.63551432333164
 3.698399444336544 3.698465471356464 3.698486430497528 3.698416155380674 3.698460686492628 3.698432320661996 3.698475693938873 3.698481798618312 3.69848231058214
 3.762500990541551 3.762570393268383 3.762591780963819 3.762519676235201 3.762565342889225 3.762535447605713 3.762579104200982 3.762585087574633 3.762585665798674
 3.827694426179378 3.827767252548595 3.827789008596389 3.827715234397933 3.827761956732433 3.827730446137288 3.827774197147391 3.827780053656153 3.827780695309759
 3.893932090406289 3.894008381098319 3.8940304383095 3.893955171687628 3.894002861147385 3.893969649025117 3.894013285698174 3.894019010006676 3.894019711958596
 3.96116264339064 3.961242431480019 3.961264715834036 3.961188149853724 3.96123670943445 3.961201710423493 3.961245003173585 3.961250590203151 3.961251349041568
 4.029331431911675 4.02941474257007 4.029437173448162 4.029359516087773 4.029408840656036 4.029371971585723 4.02941466905954 4.029420114020361 4.029420926075955
 4.098380905831082 4.098467756089999 4.098490246583827 4.098411719421938 4.09846169610478 4.098422877444363 4.098464705662547 4.098470004084322 4.098470865456094
 4.168251083898983 4.168341482477541 4.168363939767785 4.168284776478789 4.168335285115965 4.168294442516151 4.168335104113057 4.168340251874586 4.168341158458118
 4.23888006675851 4.238974013960899 4.23899633975968 4.238916784439574 4.238967698088759 4.238924763992439 4.23896393758028 4.238968930937333 4.238969878455031
 4.310204594421679 4.310302082108596 4.310324173156977 4.310244478506299 4.310295663990412 4.310250579284028 4.310287918968366 4.310292754579788 4.310293738612801
 4.382160644905062 4.382261656542979 4.382283405153559 4.382203830548997 4.382255149033001 4.382207864706396 4.382242999779816 4.38224767473144 4.382248690753006
 4.454684070142565 4.454788580934456 4.454809875566953 4.454730685057135 4.454781992639977 4.454732471418716 4.454765006260076 4.454769518086159 4.454770561495768
 4.527711264739099 4.527819241840098 4.527839967697332 4.527761427961446 4.527812576267873 4.527760794179385 4.527790308384046 4.527794655085573 4.527795721243766
 4.601179862609461 4.601291265430989 4.601311305061209 4.601233683371394 4.601284520127389 4.601230467960217 4.601256516724669 4.601260696784381 4.60126178104777
 4.675029456068437 4.675144236674126 4.67516347056541 4.675087032795116 4.675137402369764 4.675081086984743 4.675103201765562 4.675107214158997 4.675108311915133
 4.749202331518925 4.749320435116244 4.749338742269029 4.749263750988504 4.749313494885352 4.749254940338016 4.749272629800992 4.749276474002992 4.749277580704687
 4.823644215541029 4.823765581072416 4.823782839536691 4.82370955223556 4.823758509516431 4.823697757951717 4.823710509220773 4.823714185207687 4.82371529640655
 4.898305024927805 4.898429585765199 4.898445673131397 4.898374340603723 4.898422348228754 4.898359460513131 4.898366740723184 4.898370248969774 4.898371360348301
 4.973139614062179 4.973267298809149 4.973282092643421 4.973212957566122 4.973259850635036 4.973194906695552 4.973196164845276 4.973199506316766 4.973200613718953
 5.048108512985599 5.048239246390895 5.048252624609249 5.048185920337507 5.048231532218684 5.048164631064967 5.048159300158361 5.048162476297312 5.048163575757052
 5.12317864959133 5.123312353577659 5.123324194757598 5.123260144352439 5.123304306688338 5.123235566101265 5.123223065558405 5.12322607826674 5.12322716603387
 5.198324049575983 5.19846064438731 5.198470828020055 5.198409643514362 5.198452186094415 5.198381741973505 5.198361480282813 5.198364331899218 5.198365404462543
 5.273526508108568 5.273665913578433 5.273674320270596 5.273616202168562 5.273656952663339 5.27358495803415 5.273556335611029 5.273559028884157 5.273560082991369
 5.348776227620301 5.348918364562873 5.348924876201592 5.348870013196873 5.348908796749756 5.348835420442429 5.348797832651791 5.348800370710027 5.348801403383949
 5.424072416668849 5.424217208393659 5.424221708294851 5.424170277181728 5.424206915857487 5.424132340876696 5.424085181171596 5.424087567489734 5.424088576040866
 5.499423845483524 5.499571219432982 5.499573592498462 5.499525758239487 5.499560070331318 5.49948449194753 5.499427155071664 5.499429393435488 5.49943037547038
 5.574849354530557 5.574999244038382 5.574999376951157 5.5749552928571 5.574987092056542 5.57491071565623 5.574842600855569 5.574844695324964 5.574845648750658
 5.650378313242481 5.650530659410345 5.650528440902684 5.650488248871958 5.650517343307002 5.65044038204703 5.650360896236122 5.650362851107388 5.650363774131614
 5.726051026914825 5.726205780601702 5.726201101832885 5.726164932592543 5.726191123741488 5.726113796058106 5.726022356888579 5.726024176656725 5.726025067784209
 5.801919090674503 5.802076214593893 5.802068969675691 5.802036942963142 5.802060024451334 5.801982551478346 5.801878590261804 5.801880279583632 5.801881137608704
 5.878045690355604 5.878205161272973 5.87819524798231 5.87816747260519 5.878187228892655 5.878109831844864 5.877992796290359 5.877994359948333 5.877995183944177
 5.954505851075973 5.954667662099197 5.954654982814229 5.954631556529091 5.954647761495059 5.95457065907358 5.954440015808852 5.95444145867689 5.954442247981706
 6.031386635284428 6.031550798238715 6.03153526113281 6.031516270286375 6.031528685716456 6.031452091590035 6.031307328448693 6.031308655459824 6.03130940966058
 6.108787293047022 6.1089538409262 6.108935361448996 6.108920880333244 6.108929254311744 6.108853374724388 6.108694002795622 6.108695218911746 6.108695937825979
 6.186819368365796 6.186988357851675 6.186966860519865 6.186956950401136 6.18696101560952 6.186886047159661 6.18671160261254 6.18671271279682 6.186713396452888
 6.265606766375888 6.265778280418094 6.265753700932198 6.265748408724808 6.265747880643319 6.265674008273066 6.26548405398554 6.265485063177024 6.265485711793579
 6.345285787357399 6.345459937807972 6.345432225501034 6.345431582068391 6.345426157076032 6.345353552300611 6.345147679341847 6.345148592432662 6.345149206397751
 6.426005134625188 6.426182064922299 6.426151185539807 6.426155203618046 6.426144556982116 6.426073376382123 6.425851205414572 6.42585202722988 6.425852607079944
 6.507925904520749 6.508105792419326 6.508071731217906 6.508080402970859 6.508064186714931 6.507994570705045 6.507755753392162 6.507756488672021 6.507757035071593
 6.591221567914563 6.591404628263086 6.591367393407082 6.591380687633175 6.591358528269946 6.591290600148782 6.591034820670652 6.591035474054713 6.591035987776694
 6.676077953809947 6.67626444137522 6.676224067601835 6.676241926625929 6.676213422738622 6.676147288017538 6.67587426481351 6.675874840827511 6.675875322734763
 6.762693246790857 6.762883459135672 6.762840011650052 6.762862347942684 6.76282706759855 6.762762813598005 6.762472301468881 6.762472804513441 6.762473255541453
 6.851278011117617 6.851472291539091 6.85142587009469 6.851452562670284 6.851410040647548 6.851347736344509 6.851039529057963 6.851039963399184 6.851040384540363
 6.942055255197412 6.942253995736295 6.942204738850461 6.942235629502611 6.94218536431219 6.942125060415985 6.941798993966779 6.941799363728928 6.941799756018163
 7.035260550854991 7.035464195389799 7.035412284641117 7.035447174075358 7.035388624759007 7.035330353989001 7.034986310670421 7.034986619829503 7.0349869843316
 7.131142222229933 7.131351269671542 7.131296934023466 7.131335577950718 7.131268160638847 7.131211938173497 7.130849851614947 7.130850103994823 7.130850441793033
 7.229961619142369 7.230176626748103 7.230120146845827 7.230162252096889 7.230085336308608 7.230031160374176 7.229651021697965 7.229651220966987 7.229651533153323
 7.331993489319877 7.33221507614789 7.332156788537093 7.332202009254556 7.332114913925422 7.332062766491982 7.331664631731385 7.331664781400702 7.331665069067478
 7.437526462894335 7.437755313420419 7.437695614643244 7.437743548600199 7.437645537824033 7.437595385376081 7.437179384285507 7.437179487708376 7.437179751941127
 7.546863661006502 7.54710052892746 7.54703987945784 7.547090064543908 7.546980343016944 7.546932137367289 7.546498483737841 7.546498544109935 7.546498785981384
 7.660323438173804 7.660569150422419 7.660508078413227 7.660559989316661 7.660437697473466 7.660391376591558 7.659940380164914 7.659940400525641 7.659940621090759
 7.778240265296893 7.778495726293427 7.778434831117695 7.778487876220783 7.778352085052734 7.778307573880847 7.777839653932557 7.777839637166925 7.777839837459155
 7.900965756834001 7.901231953000194 7.901171908581804 7.901225427072843 7.901075132621185 7.901032343855213 7.900548044492341 7.900547993333739 7.900548174361661
 8.028869841864495 8.029147846424923 8.029089404365248 8.02914266355763 8.02897678107311 8.028935615888463 8.028435623084158 8.028435540117782 8.028435702862712
 8.162342074593383 8.162633052689539 8.162577045208957 8.162629238044689 8.162446595807188 8.162406944513645 8.16189210487571 8.161891992542341 8.161892137956691
 8.301793075484078 8.302098289624285 8.302045632349611 8.302095875052578 8.301895207842094 8.30185695045634 8.301328291706852 8.301328152307105 8.301328281312905
 8.447656089814304 8.447976905683197 8.447928600320276 8.447975930155749 8.447755872368036 8.447718879095174 8.447177632218622 8.447177467917861 8.447177581405947
 8.600388646205678 8.600726538854174 8.600683675794352 8.60072704888174 8.600486127279909 8.600450258899533 8.599897881906053 8.599897694739346 8.599897793568973
 8.760474293762703 8.760830854199032 8.760794615113292 8.760832904235595 8.760569530328191 8.760534638484772 8.759972841724018 8.759972633601212 8.759972718599698
 8.928424393009944 8.928801335209947 8.928772995688313 8.928804988037086 8.928517450074535 8.928483377472759 8.927914150432484 8.927913923143784 8.927913995106568
 9.10477993295002 9.10517910130241 9.105160033596674 9.105184428393992 9.104870882972818 9.104837463483609 9.104263103006851 9.104262858228987 9.104262917920032
 9.290113344332928 9.290536721535016 9.290528397461394 9.290543803399334 9.290202266666222 9.290169325349723 9.289592465213481 9.289592204514783 9.28959225266666
 9.485030277623601 9.485479993036206 9.485483987090875 9.485488919537572 9.485117257985914 9.485084611039484 9.484508252839754 9.484507977686384 9.484508015000968
 9.690171313102107 9.690649651572631 9.69066764430805 9.69066052223226 9.690256443084753 9.690223897726813 9.689651443028012 9.689651154789646 9.689651181938641
 9.906213569905498 9.906722981061257 9.906756762762829 9.906735905338511 9.906296946516104 9.906264300815254 9.905699584524287 9.905699284480123 9.90569930210574
 10.13387218042979 10.13441528843983 10.13446676313618 10.13443038599593 10.1339539056749 10.13392094833647 10.13336827326484 10.13336796260931 10.13336797132485
 10.37390159614161 10.37448120993743 10.37455239976735 10.37449861088318 10.3739817766504 10.37394828677209 10.37341245934225 10.37341213919038 10.37341213958158
 10.62709669026627 10.62771581420556 10.62780886415657 10.62773565933339 10.6271754369583 10.62714118376639 10.62662755080327 10.62662722219695 10.62662721482187
 10.89429362180326 10.89495546675101 10.89507264977288 10.8949779077519 10.89437104960139 10.89433579218091 10.89385027870399 10.89384994261704 10.89384992800779
 11.17637042369084 11.17707841848117 11.17722214096899 11.17710361814519 11.17644665128226 11.17641013831263 11.17595928620446 11.17595894354789 11.17595892221074
 11.47424727557224 11.4750050788032 11.47517788643006 11.47503321119978 11.47432242521759 11.47428439472767 11.47387540210425 11.47387505373145 11.4738750261485
 11.78888641847332 11.78969793057159 11.789902514437 11.78972918120565 11.78896061586493 11.78892079502251 11.78856155606728 11.78856120277918 11.78856116940888
 12.12129166485237 12.12216104033047 12.12240024337497 12.1221956062654 12.1213650390216 12.12132314397221 12.12102228892313 12.12102193147262 12.12102189275077
 12.47250745309736 12.4734391129072 12.47371593651817 12.4734772028447 12.47258013636905 12.47253587213803 12.47230280703922 12.47230244613598 12.47230240247682
 12.84361739091931 12.84461603478838 12.84493364549811 12.84465786909242 12.84368951891005 12.84364257939448 12.84348752512881 12.84348716144369 12.84348711324065
 13.23574222761282 13.23681284622663 13.23717458236842 13.23685865687256 13.23581393926977 13.23576400733352 13.2356980373758 13.23569767154442 13.23569761917186
 13.65003719131945 13.65118507819289 13.65159445634395 13.65123510862385 13.65010862899257 13.65005537669479 13.65009045292988 13.65009008555729 13.65009002937065
 14.08768862480388 14.08891938765982 14.08938010865061 14.08897389252434 14.08775993434462 14.08770302332629 14.08785202920158 14.08785166086547 14.08785160120317
 14.5499098524287 14.55122942387657 14.55174537809449 14.55128866862102 14.54998118330426 14.54992026536596 14.55019703556804 14.55019666682252 14.55019660400646
 15.03793621261887 15.03935085990235 15.03992613155744 15.03941512018355 15.03800771803145 15.03794243593615 15.0383617817237 15.03836141310252 15.03836134744003
 15.55301919473473 15.55453552828748 15.55517439824606 15.5546050891721 15.55309103173031 15.55302102027203 15.55359874954278 15.55359838156206 15.55359831334599
 16.09641962744405 16.09804460797108 16.0987515546924 16.09811976287872 16.09649195699572 16.09641684437597 16.09716977550455 16.09716940866631 16.097169338177
 16.66939987784924 16.67114082162328 16.6719205196705 16.67122187096811 16.66947286489594 16.66939227445556 16.67033824291845 16.67033787771289 16.67033780521929
 17.2732150370757 17.27507961911531 17.27593693464224 17.2751668686 17.27328885049518 17.27320240285512 17.27436025963781 17.27435989654598 17.27435982230614
 17.90910308891732 17.91109934369478 17.91203932624453 17.91119310219608 17.90917790141062 17.90908521707206 17.91047481785581 17.91047445735197 17.91047438161509
 18.57827408340075 18.58041040270918 18.58143827260616 18.58051097970566 18.57835007126202 18.57825077372808 18.57989295785679 18.57989260041016 18.57989252341664
 19.28189836652332 19.28418349412322 19.2853046246816 19.28429119659671 19.28197570926519 19.28186942874131 19.28378598698425 19.2837856330611 19.283785555045
 20.02109395041687 20.02353697308053 20.02475686680658 20.0236521018336 20.02117283022313 20.02105920795875 20.02327283811114 20.02327248817616 20.02327240936499
 20.79691314407235 20.79952347864561 20.80084773657146 20.79964632396734 20.79699374504071 20.79687243837198 20.79940668776154 20.79940634228067 20.7994062628961
 21.61032860246787 21.61311597859207 21.61455026184246 21.61324681520583 21.61041110961205 21.61028179776358 21.61316099177636 21.61316065121563 21.61316057147614
 22.46221899026627 22.46519342842403 22.46674341108819 22.46533250966234 22.46230358823471 22.46216597893935 22.46541513471753 22.46541479954577 22.46541471966561
 23.35335449364232 23.35652627824244 23.35819759059444 23.35667382938097 23.35344136512099 23.35329520209574 23.35693992663127 23.35693959731992 23.35693951751221
 24.28438244858512 24.28776209585461 24.28956025694224 24.28791830656851 24.28447177234179 24.28431684366803 24.28838321557885 24.28838289260262 24.28838281307621
 25.25581338435409 25.25941160488374 25.26134194348418 25.25957662077557 25.25590533288997 25.25574148030775 25.26025591467688 25.26025559851387 25.2602555194779
 26.26800780475461 26.27183546063789 26.2739030235576 26.27200937382652 26.26810254152906 26.26792967065655 26.27291876642699 26.27291845755764 26.27291837921944
 27.32116404569228 27.3252321023096 27.32744154900278 27.32541494107022 27.32126172189118 27.32107981334007 27.32657018288901 27.32656988179536 27.32656980436033
 28.41530755344891 28.41962702607069 28.42198250853712 28.4198187435532 28.41540830427795 28.41521742560933 28.42123550628228 28.42123521344669 28.42123513712047
 29.55028192289401 29.55486381842515 29.55736884538807 29.55506428050969 29.55038586338743 29.5501861818178 29.55675802940309 29.55675774530843 29.5567576702946
 30.72574201766635 30.73059727200317 30.73325455640107 30.73080624437804 30.72584923801811 30.72564103372493 30.7327920980824 30.73279182320482 30.73279174970801
 31.9411494648629 31.9462888764917 31.94910016543056 31.94650601110349 31.94126002530341 31.94104370514984 31.94879858845096 31.94879832326226 31.94879825148314
 33.19577077547289 33.20120493610882 33.20417082254206 33.20142975715837 33.1958847007465 33.19566081215037 33.20404301053716 33.20404275549928 33.20404268563562
 34.48867828981887 34.49441751303281 34.49753722868311 34.49464940276549 34.48879556333583 34.48856480796623 34.49759643776588 34.49759619332686 34.49759612557451
 35.81875408647629 35.82480833541074 35.82807952473 35.82504652001054 35.81887464425836 35.81863789116353 35.8283394012205 35.82833916781043 35.82833910236
 37.18469692607703 37.19107574147052 37.19449421683375 37.19131927741282 37.18482065064199 37.18457894831758 37.19496882046494 37.19496859848957 37.19496853552698
 38.5850322308521 38.59174466070104 38.59530413954226 38.59199242201391 38.58515894523822 38.58491353209811 38.59600797229189 38.59600776213126 38.59600770183179
 40.01812503001501 40.0251795622576 40.02887138745704 40.02543022916013 40.01825449217946 40.01800680476696 40.0298194279889 40.02981922998659 40.02981917252061
 41.48219573307468 41.48960023270598 41.49341307828366 41.48985228222266 41.48232763095488 41.48207930922393 41.49462082182028 41.49462063628047 41.49462058180527
 42.97533853079384 42.98310018280537 42.98701974781013 42.98335188192426 42.97547247835828 42.97522536723142 42.9885032510153 42.98850307819401 42.98850302685341
 44.49554216900024 44.50366742845517 44.50767612285582 44.50391683051048 44.49567770365218 44.4954338500786 44.50945205311906 44.50945189322158 44.50945184514334
 46.04071279531662 46.04920734575976 46.05328397316288 46.04945229069722 46.04084937706352 46.04061102173542 46.0553696614225 46.05536951459366 46.05536946989007
 47.60869854403382 47.61756726526095 47.62168670834472 47.61780538447349 47.60883555682425 47.60860511976642 47.62410020427669 47.62410007059555 47.62410002935696
 49.19731549964538 49.20656244564869 49.21069536120618 49.20679117201824 49.19745225531638 49.19723231456351 49.21345548940782 49.2134553688833 49.21345533118135
 50.80437466444179 50.81400305210421 50.81811558366157 50.81421963587277 50.80451040966359 50.80430367238885 50.82124199910458 50.82124189166923 50.82124185755107
 52.42770954887514 52.43772175772533 52.44177527455258 52.43792328868042 52.42784347548703 52.42765274101146 52.44528851536831 52.44528842087463 52.44528839035968
 54.06520400361476 54.07560158666921 54.07955245882933 54.07578502305347 54.06533526264316 54.06516337699006 54.08347399415555 54.08347391237386 54.08347388545896
 55.71481991802884 55.72560362347762 55.72940304307529 55.72576582784194 55.7149476376193 55.71479743946529 55.73375531351245 55.73375524412933 55.73375522078128
 57.37462441973483 57.38579422296743 57.38938808211569 57.38593200502839 57.37474772709938 57.37462198526617 57.39419453006558 57.39419447268338 57.39419445283804
 59.04281622314647 59.05437136839945 59.05770020438903 59.05448153469314 59.04293427049957 59.04283561338355 59.06298529138834 59.06298524552388 59.06298522909327
 60.71775079070118 60.72968984137865 60.73268885927045 60.72976925135612 60.71786278499579 60.71779362273246 60.73847806731441 60.73847803240734 60.73847801927045
 62.39796398891482 62.41028488553393 62.41288406767167 62.41033051338731 62.39806922501611 62.39803166543194 62.41920388141386 62.41920385683432 62.41920384684275
 64.0821939423008 64.09489406688702 64.09701837784972 64.09490306821019 64.08229183906809 64.08228759884194 64.10389624458463 64.1038962296203 64.10389622260803
 65.76940081223796 65.78247705796304 65.78404675208255 65.78244684013079 65.76949095079496 65.76952126360379 65.79151101642348 65.79151101031437 65.79151100608095
 67.45878425523786 67.47223310009825 67.47316413695201 67.47216139493909 67.45886641856751 67.45893194215346 67.48124394735345 67.48124394927524 67.48124394760906
 69.14979834600163 69.16361592938941 69.16382050080703 69.16350086666743 69.14987255883264 69.1499732833328 69.1725456851245 69.17254569422542 69.17254569489373
 70.84216378546489 70.85634598656051 70.85573315636584 70.85618616654838 70.84223035334617 70.84236551318965 70.86513406415108 70.86513407954199 70.86513408229064
 72.5358772519492 72.55041976899766 72.54889622447877 72.55021433240626 72.53593679824628 72.53610479019598 72.55900353386116 72.55900355464134 72.55900355921305
 74.23121779419319 74.24611622383284 74.24358713544575 74.24586491730614 74.23127129382431 74.23146960361422 74.25443162308109 74.25443164833781 74.25443165447166
 75.92875020722211 75.94400012322457 75.94037010659569 75.94370335867264 75.92879901582432 75.92902415589685 75.95198237953748 75.95198240837597 75.95198241579415
 77.62932537449133 77.64492240534092 77.64009657722221 77.6445813114662 77.62937125184671 77.62961871242027 77.65250676626322 77.65250679780188 77.6525068062429
 79.33407760069893 79.35001750564889 79.34390262325336 79.34963397016568 79.33412272726477 79.33438694290435 79.35714003783883 79.35714007123727 79.35714008044249
 81.04441899817616 81.06069774148574 81.05320341247005 81.06027444277298 81.04446598373204 81.04474031723358 81.06729615804822 81.06729619249937 81.06729620221921
 82.76203102395411 82.77864484715896 82.76968479559052 82.77818527420511 82.76208290746983 82.76235965260022 82.78465935494908 82.7846593897132 82.78465939970326
