# Supplementary material for: Electromagnetic Analysis, Characterization and Discussion of Inductive Transmission Parameters for Titanium Based Housing Materials in Active Medical Implantable Devices
Source: Materials (Basel). 2018 Oct 25;11(11):2089. doi: 10.3390/ma11112089 (PMC6266279; doi:10.3390/ma11112089)
Supplement: Supplementary file 1 [file materials-11-02089-s001.zip › supplementary/correction_factor_data/f_R_11_02.txt]

# Created by Octave 4.0.0, Thu Oct 18 01:36:25 2018 Mitteleurop�ische Sommerzeit <unknown@wowa-PC>
# name: f_L11U
# type: matrix
# rows: 241
# columns: 3
 1.025204925976435 1.025204026388119 1.025204857356663
 1.027001126021571 1.027000167024779 1.027001053173537
 1.028910424066345 1.028909402574301 1.028910346811369
 1.030937998797615 1.030936911669657 1.030937916959443
 1.033089035259768 1.033087879313768 1.033088948665829
 1.035368698235727 1.035367470261855 1.035368606718405
 1.037782104613088 1.037780801388882 1.037782008011011
 1.040334295252112 1.040332913558698 1.040334193411395
 1.043030206951254 1.043028743590573 1.043030099726682
 1.045874645171274 1.045873096984077 1.045874532427368
 1.04887225822394 1.048870622108361 1.04887213983588
 1.052027513649446 1.052025786579815 1.052027389503782
 1.05534467749134 1.055342856537013 1.055344547486471
 1.058827797124059 1.05882587946788 1.058827661170434
 1.062480688191854 1.062478671147999 1.062480546211846
 1.066306926077729 1.066304807108614 1.06630677800519
 1.070309842138448 1.07030761887043 1.070309687917911
 1.074492524721108 1.074490194958741 1.074492364306642
 1.078857824726804 1.078855386465509 1.078857658080576
 1.083408365219434 1.083405816656454 1.083408192309973
 1.088146554307626 1.088143893851234 1.08814637510791
 1.093074600272825 1.093071826549856 1.093074414758254
 1.098194527695763 1.098191639557591 1.098194335842175
 1.103508193165593 1.103505189692768 1.103507994947436
 1.109017299058517 1.109014179564334 1.109017094447403
 1.114723403860022 1.114720167893325 1.114723192823816
 1.120627927586383 1.120624574934009 1.120627710089132
 1.126732151041181 1.126728681730356 1.126731927044067
 1.133037207917956 1.133033622219021 1.133036977381607
 1.139544069121693 1.139540367551499 1.139543832010141
 1.146253519113145 1.146249702439337 1.14625327539971
 1.15316612455899 1.153162193805417 1.153165874234489
 1.160282196071202 1.160278152524504 1.160281939154741
 1.167601744311386 1.167597589528844 1.167601480864146
 1.175124432190165 1.175120168008674 1.175124162332498
 1.182849525279545 1.182845153825591 1.182849249211718
 1.190775842851565 1.190771366551959 1.190775560878538
 1.198901712140019 1.198897133733138 1.198901424700527
 1.207224928479506 1.207220251026653 1.207224636179789
 1.21574272390174 1.21573795079844 1.215742427554249
 1.224451746566007 1.224446881552801 1.224451447233287
 1.233348053078143 1.233343100250762 1.233347752122217
 1.242427115329696 1.242422079148377 1.242426814467119
 1.251683842988442 1.251678728286352 1.251683544351228
 1.261112622222337 1.261107434213147 1.261112328424924
 1.270707370670585 1.270702114955306 1.27070708488294
 1.280461608117901 1.280456290691392 1.280461334144932
 1.290368541808455 1.290363169065921 1.290368284175712
 1.300421164877285 1.300415743621393 1.300420928923131
 1.310612365995905 1.310606903445158 1.310612157970107
 1.3209350480362 1.320929551835407 1.320934875205105
 1.331382253356416 1.331376731590083 1.331382124114682
 1.341947293202187 1.341941754411874 1.341947217191248
 1.352623878688887 1.352618331895528 1.352623866922197
 1.363406250877545 1.363400705609853 1.363406315872775
 1.374289307564797 1.374283773894883 1.374289463483165
 1.385268724565665 1.385263213153028 1.385268987358606
 1.396341069466043 1.396335591611112 1.396341457029505
 1.407503906050528 1.407498473758861 1.40750443838712
 1.418755887863648 1.418750513921903 1.418756587253027
 1.430096839632662 1.430091537697382 1.43009773081042
 1.441527825563298 1.44152261026342 1.441528935908676
 1.453051203811085 1.45304609086506 1.453052563543822
 1.464670666725138 1.464665673073205 1.464672309111626
 1.476391266751945 1.476386410704136 1.476393228320825
 1.488219428166649 1.488214729566778 1.488221748933872
 1.500162945060066 1.500158425465698 1.500165668763185
 1.512230966242299 1.512226649120424 1.512234140583606
 1.524433967920242 1.524429878858112 1.524437644818072
 1.536783715158272 1.536779882088475 1.536787951005436
 1.549293213233941 1.54928966667247 1.549298069161961
 1.561976650049913 1.561973423345543 1.561982192197236
 1.574849330759144 1.574846460352096 1.574855630541054
 1.587927605705494 1.587925131392885 1.587934740082944
 1.601228792681947 1.601226757887225 1.60123684442607
 1.614771094372239 1.614769546415224 1.61478015232053
 1.628573511679213 1.628572502043109 1.628583670979021
 1.642655753467918 1.642655338059154 1.642667115802174
 1.657038143075102 1.657038382471592 1.657050816864658
 1.671741521773186 1.671742481456141 1.67175562234962
 1.686787149237004 1.686788899801271 1.686802798979268
 1.70219660095503 1.702199218292497 1.702213929382852
 1.717991662460256 1.717995227910843 1.718010806276833
 1.734194220232316 1.734198820696677 1.734215323308568
 1.750826149141658 1.750831877149933 1.750849362434309
 1.76790919636551 1.76791615009615 1.767934677760843
 1.78546486179605 1.785473145038871 1.785492775871706
 1.803514275077903 1.803523997135731 1.803544792775027
 1.822078069542797 1.822089345066152 1.822111367741324
 1.84117625344737 1.841189202196836 1.841212514437722
 1.86082807905679 1.860842825588312 1.860867489902094
 1.881051910247198 1.881068583515701 1.881094662030795
 1.90186508942079 1.901883822298264 1.901911376375054
 1.92328380463894 1.923304733343628 1.923333823152528
 1.945322957982353 1.945346221416574 1.945376905484515
 1.967996036246973 1.968021775241741 1.968054109969043
 1.991314985183115 1.991343341648916 1.991377380799185
 2.015290088586256 2.015321204570261 2.015356998736969
 2.039929853652896 2.039963870304268 2.040001466358492
 2.065240904120273 2.065277960566449 2.065317401091251
 2.091227882813556 2.091268114951998 2.091309437669834
 2.117893365317691 2.117936904529189 2.117980141729871
 2.145237786568746 2.145284758360143 2.145329936337574
 2.173259382209067 2.173309904795112 2.173357043302023
 2.201954146564509 2.20200832940054 2.202057441131202
 2.231315809073217 2.231373751352349 2.231424841463911
 2.261335830919724 2.261397620050029 2.261450685733564
 2.292003423503692 2.292069133583104 2.292124163695833
 2.323305590203814 2.323375280511793 2.323432255282015
 2.355227192686076 2.355300906213067 2.355359797029092
 2.387751042763365 2.387828804799845 2.387889574093986
 2.420858020543446 2.420939837351578 2.421002438589425
 2.454527219316891 2.454613076908009 2.454677454692122
 2.488736117339381 2.488825980380209 2.488892070676348
 2.523460776359889 2.523554587229954 2.523622317721979
 2.55867606644227 2.558773744463074 2.558843035041074
 2.594355916321247 2.59445735717581 2.594528120559903
 2.630473588229266 2.630578663587591 2.630650806087301
 2.667001975825155 2.667110533187741 2.667183955594613
 2.703913923552939 2.704025786319719 2.70410038492843
 2.741182565458674 2.741297533226424 2.741373200977024
 2.778781681200429 2.77889953028604 2.77897615801756
 2.816686066704961 2.816806550886434 2.816884028690229
 2.854871916660469 2.854994768122057 2.855072986781017
 2.89331721579479 2.893442146257044 2.893520998755614
 2.932002135679547 2.932128837689894 2.932208220778539
 2.97090943362931 2.971037581984509 2.971117397781742
 3.010024850136787 3.010154103404763 3.010234261019657
 3.049337501204348 3.049467503310446 3.049547920469084
 3.0888402619018 3.088970643742742 3.08905124840284
 3.128530137499185 3.128660518548156 3.128741250487141
 3.168408618592233 3.168538608458968 3.168619420823219
 3.208482016750769 3.208611216662927 3.208692077467135
 3.248761777372166 3.248889781547308 3.2489706751156
 3.289264766605353 3.289391163486999 3.289472091829785
 3.330013529418726 3.330137902753921 3.330218886876686
 3.37103651610466 3.371158445846259 3.37123952698905
 3.412368274740692 3.412487337761943 3.412568578570252
 3.454049607350993 3.454165377965109 3.454246863594661
 3.496127687724382 3.496239738006406 3.496321577166224
 3.538656139046902 3.538764038958838 3.538846364897787
 3.58169506968888 3.581798387012848 3.58188135845568
 3.625311065655914 3.625409365742296 3.625493167781516
 3.669577138367087 3.669669983707212 3.669754828657066
 3.714572626571284 3.714659576204913 3.714745704423144
 3.760383051357043 3.760463660126785 3.760551340809216
 3.807099923361458 3.807173741026127 3.807263272977742
 3.854820501443899 3.854887071663932 3.854978784048857
 3.903647502265729 3.903706361474037 3.903800614545583
 3.953688760411577 3.953739436584284 3.953836622394072
 4.005056838896486 4.005098850238789 4.005199393322342
 4.057868590127102 4.057901443691424 4.058005801726151
 4.112244667615883 4.112267857871153 4.112376522299706
 4.168308988975134 4.168321996348542 4.168435492959812
 4.226188150941626 4.226190440357258 4.226309329813964
 4.286010797388431 4.286001816830301 4.28612669513023
 4.347906941479442 4.347886120609645 4.348017619465895
 4.412007243310745 4.411973992177178 4.412112779299566
 4.478442244589666 4.478395952460468 4.478542731718587
 4.547341562148932 4.547281596514191 4.547437107960262
 4.61883304242911 4.618758748211902 4.618923767939612
 4.693041879536838 4.692952578557264 4.693127918371819
 4.770089700165319 4.769984690901628 4.77017119777467
 4.850093619613637 4.84997217730289 4.85017073258726
 4.933165274423458 4.933026651541804 4.933238169921197
 5.01940983881781 5.01925326597741 5.019478694129155
 5.108925034206357 5.108749721498298 5.108990036451292
 5.201800143500741 5.201605282308087 5.201861489483776
 5.298115044825588 5.297899810119941 5.298172941050713
 5.397939282304006 5.397702835429889 5.39799394515892
 5.501331194798933 5.501072686737259 5.501382850913417
 5.608337126596243 5.608055701685962 5.608386013379523
 5.718990746773631 5.71868554685668 5.719037113132806
 5.833312506141839 5.832982675082302 5.83335661338289
 5.951309261873504 5.950953950387925 5.951351384784389
 6.072974099988345 6.072592470710847 6.073014528101457
 6.198286384491364 6.197877617184612 6.198325423522
 6.327212059012386 6.326775355824953 6.327250032464615
 6.459704222166116 6.45923881282998 6.459741473098089
 6.595703991596368 6.595209138450159 6.595740884530824
 6.735141663905038 6.734616666629337 6.735178586868183
 6.877938168680433 6.877382368631748 6.877975535348798
 7.02400680498924 7.023419589027315 7.024045056920948
 7.173255238458956 7.172636042166189 7.173294847377957
 7.325587726949043 7.324936037162597 7.325629197053551
 7.480907533366876 7.480222889953913 7.480951403623886
 7.63911947592506 7.638401472755674 7.639166322312408
 7.800132559544395 7.799380844638846 7.800182997201488
 7.963862627562337 7.963076902411721 7.963917312806096
 8.130234970658243 8.129414988744683 8.130294602818948
 8.299186830065455 8.298332394629888 8.299252153101548
 8.470669734704405 8.469780695836873 8.470741538549619
 8.644651616629313 8.643727867773055 8.644730738228583
 8.821118655877763 8.820160129861963 8.821205979867901
 9.000076814036191 8.999083478763717 9.000173273027292
 9.181553025134663 9.180524879065338 9.181659599548201
 9.365596022387727 9.364533089962906 9.365713739808614
 9.552276789323296 9.55117911648424 9.552406723324204
 9.741688633569206 9.740556283516398 9.741831901964774
 9.933946890614179 9.93277993995677 9.934104653106322
 10.12918827297229 10.12798680840309 10.12936172815104
 10.32756988714225 10.32633400276513 10.32776026881158
 10.52926794647873 10.52799774189918 10.52947651928176
 10.73447621255103 10.73317179182523 10.73470426688178
 10.94340420081158 10.94206567232394 10.94365304700699
 11.15627518849078 11.15490266581192 11.15654615031382
 11.37332406372762 11.37191766747604 11.37361847117297
 11.59479505513327 11.59335491583519 11.59511423659526
 11.8209393804161 11.81946564233034 11.82128465429364
 12.05201285146769 12.0505056773086 12.05238551729776
 12.28827347157286 12.28673304803043 12.2886748008105
 12.52997905821973 12.52840560214222 12.53041028481059
 12.77738492249665 12.77577868756616 12.77784723341702
 13.03074163336723 13.02910291706076 13.0312361593319
 13.29029289232287 13.28862204292423 13.29082069888703
 13.5562735411826 13.55457096457294 13.55683562048662
 13.82890772323797 13.82717388917008 13.8295049866626
 14.10840721569713 14.10664266324118 14.10904048770728
 14.39496994954614 14.39317529137657 14.3956399630079
 14.68877873162965 14.68695465682752 14.68948612487257
 14.99000018294839 14.98814745800226 14.99074549883176
 15.29878390691275 15.29690337462558 15.29956759411483
 15.61526190139945 15.61335447745185 15.616084318103
 15.93954822884268 15.93761489581763 15.94040964891415
 16.27173895893243 16.26978075768531 16.27263958061947
 16.61191239858496 16.60993041692636 16.61285235563854
 16.96012962329126 16.95812498205553 16.9611089983142
 17.31643532249231 17.31440915917453 17.31745416217924
 17.68085896895393 17.67881241921286 17.68191730075186
 18.05341631803394 18.05135049548415 18.05451416762538
 18.434111237135 18.43202721193354 18.43524864598655
 18.82293785849184 18.82083663534857 18.82411490062699
 19.21988303999841 19.21776553628725 19.2210998370216
 19.62492910917318 19.62279613386941 19.62618584251655
 20.03805685513737 20.03590908932253 20.03935377444909
 20.45924872302838 20.45708670267133 20.46058614963554
 20.88849215523308 20.8863162569047 20.88987047963291
 21.32578301478824 21.32359344484101 21.32720268719376
 21.7711290187562 21.76892580641538 21.77259053187701
 22.22455310406495 22.2223360986705 22.22605696739928
 22.68609664536735 22.68386551786316 22.68764335052035
