# Supplementary material for: Electromagnetic Analysis, Characterization and Discussion of Inductive Transmission Parameters for Titanium Based Housing Materials in Active Medical Implantable Devices
Source: Materials (Basel). 2018 Oct 25;11(11):2089. doi: 10.3390/ma11112089 (PMC6266279; doi:10.3390/ma11112089)
Supplement: Supplementary file 1 [file materials-11-02089-s001.zip › supplementary/correction_factor_data/f_R_11_04.txt]

# Created by Octave 4.0.0, Thu Oct 18 01:23:38 2018 Mitteleurop�ische Sommerzeit <unknown@wowa-PC>
# name: f_L11U
# type: matrix
# rows: 241
# columns: 3
 1.040324676660165 1.040323598828005 1.040325109176365
 1.043200116909101 1.043198962369723 1.043200571686316
 1.046256640122486 1.046255404047429 1.046257117336912
 1.049502542847637 1.049501220185263 1.049503042512485
 1.052946132707119 1.052944718181658 1.052946654646549
 1.056595685882357 1.056594173993987 1.05659622970364
 1.06045940297893 1.060457788004968 1.06045996804306
 1.064545364100553 1.064543640097782 1.064545949491515
 1.068861484085306 1.068859644893464 1.068862088578292
 1.073415468962096 1.073413508208567 1.073416090991043
 1.078214774757541 1.078212685863219 1.078215412382399
 1.083266569812246 1.083264345998601 1.083267220686426
 1.088577701741317 1.088575336038633 1.088578363079877
 1.094154670087805 1.094152155344581 1.09415533863689
 1.100003605563967 1.100000934457463 1.100004277572119
 1.10613025655108 1.106127421599033 1.106130927742979
 1.112539983236437 1.112536976809934 1.112540648789669
 1.119237759413482 1.119234573751052 1.11923841393891
 1.126228181571295 1.126224808794275 1.126228819097516
 1.133515484471645 1.133511916600923 1.133516098434035
 1.141103561980046 1.141099790954302 1.141104145214749
 1.148995991509388 1.148992009205032 1.148996536252613
 1.157196060081644 1.157191858334596 1.157196557974429
 1.165706789744502 1.16570236037408 1.16570723184317
 1.174530959924072 1.174526294759151 1.174531336716375
 1.183671124274584 1.183666215182294 1.183671425701541
 1.193129619716601 1.193124458633704 1.193129835199953
 1.202908565643455 1.202903144610562 1.202908684118606
 1.213009851716542 1.213004162915222 1.213009861670782
 1.223435113248496 1.223429149041239 1.223435002764345
 1.234185693863651 1.234179446836539 1.234185450667085
 1.245262595891647 1.245256058899452 1.24526220740501
 1.256666419750782 1.256659585964061 1.256665873150158
 1.268397294365602 1.268390157319217 1.268396576642488
 1.280454801390476 1.280447355032791 1.280453899417527
 1.292837896631327 1.292830135373271 1.292836797232034
 1.30554483253078 1.305536751293783 1.305543522552877
 1.3185730858756 1.318564680137348 1.318571552268067
 1.331919294977378 1.331910560814332 1.331917524870814
 1.345579210459227 1.345570144584798 1.345577191249424
 1.359547663455907 1.359538263253321 1.359545382890431
 1.373818554520017 1.373808818068886 1.373816000787509
 1.388384865850052 1.388374791945994 1.388382027672072
 1.403238698656429 1.403228286823194 1.403235565381585
 1.41837133660319 1.418360587096998 1.418367898303251
 1.433773335353991 1.433762249160185 1.433769582921866
 1.449434637359889 1.449423216182227 1.449430562609212
 1.465344710195113 1.465332956438417 1.465340305961359
 1.481492706014069 1.481480622761341 1.481487966257192
 1.497867639093692 1.497855230079077 1.497862559002371
 1.51445857795805 1.514445847537371 1.514453154055737
 1.531254848261657 1.531241801382686 1.531249078514952
 1.548246242432622 1.548232884607353 1.548240126362464
 1.565423232033693 1.565409569315337 1.565416770830284
 1.582777178874732 1.582763217842222 1.582770375517228
 1.600300541083514 1.600286288836684 1.600293400465852
 1.617987070596658 1.617972534765322 1.617979599661155
 1.635831998850005 1.635817187620294 1.635824206730554
 1.653832207815141 1.653817129976754 1.653824105992379
 1.671986383933538 1.671971048951492 1.671977986404316
 1.690295152933167 1.690279571047788 1.69028647639729
 1.708761193966864 1.708745376325934 1.708752258034052
 1.727389331978554 1.727373290805442 1.727380159399112
 1.746186607675843 1.746170356477679 1.746177224598598
 1.765162324953633 1.765145878773543 1.765152761214977
 1.784328076062719 1.784311451780252 1.78431836551081
 1.803697745235896 1.803680961919779 1.803687926094173
 1.823287491858202 1.823270571175672 1.823277607132484
 1.843115714583312 1.843098681270199 1.843105812516729
 1.863202998043744 1.863185880439592 1.863193132623821
 1.883572043968618 1.883554874620962 1.883562275490501
 1.904247588603773 1.904230404945581 1.904237984293549
 1.925256308325071 1.925239153429283 1.925246943026566
 1.946626715251163 1.946609638665738 1.946617672179346
 1.968389044504304 1.968372103171005 1.968380416067421
 1.990575134553829 1.990558393813005 1.990567023245885
 2.013218301819541 2.013201836502763 2.013210821183651
 2.036353210435995 2.036337106047007 2.036346486097584
 2.060015737799407 2.06000009178283 2.060009908567213
 2.084242836260951 2.084227759356519 2.084238055291844
 2.109072391109268 2.109058008787505 2.109068827130941
 2.134543074816364 2.13452952878961 2.134540913399942
 2.160694197416705 2.160681647216829 2.160693642288844
 2.187565552850921 2.187554177462486 2.187566827232262
 2.215197261135266 2.215187260669764 2.215200609089516
 2.243629606308146 2.243621203701976 2.243635294082901
 2.272902870245056 2.272896312960185 2.27291118758247
 2.303057162610071 2.303052724313015 2.303068424002364
 2.334132247409768 2.334130229600759 2.334146793271146
 2.366167366820088 2.366168100380655 2.366185564543637
 2.399201063154915 2.399204909778522 2.399223308020036
 2.433271000028415 2.433278353495262 2.433297715920977
 2.468413783925746 2.468425071179649 2.468445423831062
 2.504664787538196 2.504680469520587 2.504701833764215
 2.542057976341765 2.542078548535285 2.542100940428146
 2.580625740005845 2.580651732638396 2.580675162273341
 2.620398730318705 2.620430708177361 2.620455179012835
 2.661405707410326 2.661444269214694 2.661469777393557
 2.703673396143206 2.703719173428063 2.70374570709141
 2.747226354623863 2.747280010083435 2.747307548685395
 2.792086856856306 2.792149082105615 2.792177595736081
 2.838274791599305 2.83834630431255 2.83837575303545
 2.88580757949086 2.885889119883782 2.885919453098778
 2.934700110449683 2.934792437080094 2.934823592916619
 2.984964703238794 2.985068588109527 2.985100492862234
 3.036611088874651 3.036727311834223 3.036759879449335
 3.089646419276153 3.089775761724642 3.089808893347392
 3.144075302174636 3.144218540096873 3.14425212368974
 3.199899862853921 3.200057759216415 3.200091669258277
 3.257119832771083 3.257293129335103 3.257327226610927
 3.315732664538427 3.315922073157977 3.315956204648312
 3.375733672147061 3.375939865636914 3.37597386451517
 3.43711619469759 3.437339797372641 3.437373483117613
 3.499871781298511 3.500113359301523 3.500146537930474
 3.563990394210853 3.56425044576057 3.564282910186539
 3.62946062677941 3.629739572483692 3.62977110299868
 3.696269932209819 3.696568105600615 3.696598470483027
 3.764404858842053 3.76472249729763 3.764751453540056
 3.833851287251282 3.834188523477698 3.834215817627438
 3.904594664292686 3.904951518539498 3.904976887640939
 3.976620229113924 3.976996602298809 3.97701977492276
 4.049913226208386 4.050308894120318 4.050329591462347
 4.124459100790126 4.1248737095328 4.124891646558402
 4.200243672157116 4.20067673498017 4.200691621591365
 4.277253281281062 4.277704176929706 4.277715719124842
 4.355474909630816 4.355942882322148 4.355950783317846
 4.434896267198698 4.435380428306921 4.435384389589718
 4.515505848838902 4.516005180342287 4.516004902616205
 4.597292959327556 4.597806319037231 4.597801503033889
 4.680247708968098 4.680773837523661 4.680764184642446
 4.764360983047017 4.764898512628088 4.764883725377195
 4.849624389932325 4.850171854598102 4.850151636809851
 4.936030194017818 4.936586041550344 4.936560098350641
 5.023571240980319 5.024133846073339 5.024101883590746
 5.112240883841743 5.112808562443473 5.11277028725181
 5.202032919041506 5.202603943633067 5.202559061929668
 5.292941542047813 5.293514157613722 5.293462374146038
 5.384961331923004 5.385533772352323 5.385474789116008
 5.478087273663879 5.47865777830798 5.47859129304995
 5.572314826065381 5.572881656172721 5.572807360745061
 5.667640041314646 5.668201496063187 5.668119074683614
 5.764059740574518 5.764614172432426 5.764523299918733
 5.86157174753277 5.862117576691547 5.862017916745113
 5.960175179381418 5.960710907028304 5.960602110653422
 6.05987079207797 6.060395012303253 6.06027671645204
 6.160661374149869 6.161172784316892 6.161044610858618
 6.262552180881437 6.263049590325719 6.262911145440829
 6.365551398589737 6.36603373555355 6.365884609654757
 6.469670626961247 6.470136943712659 6.469976711996903
 6.574925366187725 6.575374842315259 6.575203066044842
 6.681335494946079 6.681767438861519 6.681583667473264
 6.788925725164628 6.78933957388418 6.789143348016945
 6.897726019986602 6.898121337296558 6.897912192821739
 7.00777196235686 7.008148435498673 7.007925908630145
 7.119105063151834 7.119462498186137 7.119226131736125
 7.231772999664488 7.232111315691042 7.231860666528468
 7.345829777431907 7.346148999855278 7.345883647611398
 7.461335810761342 7.461636063796781 7.46135562085011
 7.578357919729177 7.57863941834368 7.578343541104219
 7.696969243815965 7.697232285291436 7.696920686789783
 7.817249074584903 7.817494029884782 7.817166493658307
 7.939282611854234 7.939509916955824 7.939166312211412
 8.06316064960239 8.0633707969435 8.063011094963153
 8.188979199361153 8.189172729529218 8.188797021274357
 8.316839060114649 8.317016553887948 8.316625068747074
 8.446845344748256 8.447007415576321 8.446600541199185
 8.579106973938515 8.579254260930988 8.578832564081566
 8.713736149083225 8.713869310557193 8.713433558925161
 8.850847816488319 8.850967524104714 8.850518709011135
 8.99055913555125 8.9906660690582 8.990205429005837
 9.132988964136974 9.133083806721196 9.132612851736688
 9.278257374638192 9.278340808877937 9.277861345615474
 9.426485214326739 9.426557918724354 9.426072076296519
 9.577793723373556 9.577856369445158 9.577366625959582
 9.732304223281647 9.732357473169651 9.731866682951823
 9.890137887291539 9.890182391865723 9.889693813338354
 10.05141560251011 10.05145199991818 10.05096932409838
 10.21625793104345 10.21628684567091 10.21581422522327
 10.38478517428767 10.38480721608715 10.38434929483414
 10.5571175408581 10.55713330500662 10.55669524775946
 10.73337541456122 10.73338548140611 10.73297300391921
 10.91367971458293 10.91368464983658 10.91330404863338
 11.0981523359543 11.0981526911011 11.0978108728424
 11.28691665466734 11.28691296754131 11.28661747754509
 11.48009807886573 11.4800908743678 11.47984992380191
 11.6778246255683 11.67781441648317 11.6776369076949
 11.88022750161914 11.88021478949823 11.88011033886633
 12.08744166807278 12.08742694414775 12.08740590179395
 12.29960636901012 12.29959011510083 12.29966358074067
 12.51686560869488 12.51684829807889 12.5170281322589
 12.73936856478162 12.73935066298664 12.73964949293162
 12.96726992959771 12.96725189508114 12.96768311436333
 13.20073017596992 13.20071246064978 13.20129022189198
 13.4399157481821 13.43989879778054 13.4406379976203
 13.68499918203207 13.68498343619242 13.68589969176041
 13.93615916026539 13.9361450524045 13.93725466860936
 14.19358051062706 14.19356846748547 14.19488839443713
 14.45745415333317 14.45744459418207 14.45899237414424
 14.72797700288914 14.7279703383594 14.72976404169133
 15.00535182615831 15.00534845665513 15.00740660626212
 15.28978705465536 15.28978736832822 15.29212885224362
 15.58149654470451 15.58150091494503 15.58414488673741
 15.88069927483121 15.8807080572783 15.88367382409661
 16.18761896605 16.1876324950916 16.19093939326199
 16.50248360806302 16.50250219283147 16.50616945104866
 16.82552487316847 16.82554879304488 16.82959538333633
 17.15697740014804 17.15700689980045 17.16145137657491
 17.4970779326871 17.49711321669222 17.5019735443625
 17.84606430096416 17.84610552808157 17.85139889789616
 18.20417424071572 18.20422151790915 18.20996415483162
 18.5716440511005 18.57169742742796 18.57790438809516
 18.9487071006534 18.94876656117876 18.95545152418804
 19.3355921991065 19.33565765901742 19.34283270903336
 19.73252186148219 19.73259316063058 19.74026856807453
 20.13971049914586 20.13978739726006 20.14797139562321
 20.55736258014112 20.55744475298799 20.56614331613103
 20.98567080774922 20.98575784454908 20.99497446668494
 21.42481437155433 21.424905773972 21.4346412553823
 21.87495732913062 21.87505251217783 21.88530475407408
 22.3362471786321 22.33634547380553 22.34710928610567
 22.8088136827994 22.8089143437821 22.82018126989431
 23.29276800323363 23.29287021443259 23.30462837747641
 23.78820219991993 23.78830508808737 23.80053906316165
 24.29518914501206 24.29529179411522 24.30798251142493
 24.81378289169622 24.81388436111799 24.8270090448103
 25.34401952868709 25.34411887474731 25.35765102221302
 25.88591853870153 25.88601483935844 25.89992424556253
 26.4394846654045 26.43957704787403 26.45382987890732
 27.00471027832353 27.00479794922711 27.01935686871234
 27.58157820948856 27.58166048699654 27.59648483832174
 28.17006501987975 28.17014136719796 28.18518741369342
 28.77014463874248 28.77021469817192 28.78543592236055
 29.38179230522649 29.38185593193583 29.39720339388731
 30.00498873034309 30.00504602492191 30.0204687785689
 30.63972438847687 30.63977572729996 30.65522129232281
 31.28600384207402 31.28604990448305 31.30146479013186
 31.94385000104999 31.9438917924211 31.9592220683439
 32.61330821979563 32.61334708953588 32.62853899759552
 33.29445013951859 33.29448779320514 33.30948839305523
 33.98737719148873 33.98741569637532 34.00217353668955
 34.69222368723752 34.69226547053655 34.70673127685511
