# Supplementary material for: Electromagnetic Analysis, Characterization and Discussion of Inductive Transmission Parameters for Titanium Based Housing Materials in Active Medical Implantable Devices
Source: Materials (Basel). 2018 Oct 25;11(11):2089. doi: 10.3390/ma11112089 (PMC6266279; doi:10.3390/ma11112089)
Supplement: Supplementary file 1 [file materials-11-02089-s001.zip › supplementary/correction_factor_data/f_R_22.txt]

# Created by Octave 4.0.0, Wed Oct 17 22:11:54 2018 Mitteleurop�ische Sommerzeit <unknown@wowa-PC>
# name: f_L22U
# type: matrix
# rows: 241
# columns: 9
 1.019603976427667 1.007190656515979 1.002922963930101 1.001283272271557 1.00060339833472 1.000301854482179 1.000159562105303 1.000088611893938 1.000051362188393
 1.020995028343279 1.007697383415947 1.003128745814278 1.001373749710722 1.000646093225405 1.000323351413066 1.000171050891799 1.000095107526914 1.000055234866249
 1.022472832235666 1.008235151648762 1.003347081548408 1.001469747600017 1.000691398263161 1.000346166714877 1.000183247399775 1.000102005799425 1.000059349698819
 1.024041254542033 1.008805257598107 1.003578487027701 1.00157149282798 1.00073942149814 1.000370355611342 1.000196181771359 1.000109324260678 1.000063717577902
 1.025704154030105 1.009408979757349 1.003823469411576 1.001679208420163 1.000790269277903 1.000395972576038 1.000209883832924 1.000117080351697 1.000068349391111
 1.027465361929647 1.010047570126344 1.004082523483824 1.00179311192836 1.000844045494792 1.000423070962194 1.000224382905077 1.000125291304809 1.000073255968129
 1.029328661853941 1.010722245509635 1.004356127966401 1.001913413796775 1.000900850821472 1.000451702626371 1.000239707609536 1.000133974041648 1.00007844802635
 1.031297770043837 1.01143417892878 1.004644741874311 1.002040315743057 1.000960781952236 1.000481917554722 1.000255885677453 1.000143145072197 1.000083936117422
 1.033376316544511 1.012184491392821 1.0049488010118 1.002174009197724 1.001023930870166 1.000513763501708 1.000272943764337 1.000152820397717 1.000089730576369
 1.035567827991737 1.012974244297484 1.005268714721131 1.002314673850288 1.001090384162497 1.000547285652288 1.00029090727735 1.000163015420765 1.000095841475096
 1.037875712734601 1.013804432744206 1.005604863003543 1.002462476353949 1.00116022240815 1.000582526319351 1.000309800221117 1.00017374486568 1.000102278582305
 1.040303249049667 1.014675980081677 1.005957594136792 1.002617569242902 1.001233519662426 1.000619524688736 1.000329645068498 1.000185022713126 1.000109051331885
 1.042853577201462 1.015589733973087 1.006327222913859 1.002780090116151 1.001310343063679 1.000658316624005 1.000350462662685 1.000196862152165 1.000116168801806
 1.04552969607199 1.016546464280149 1.006714029622342 1.002950161139633 1.001390752585908 1.000698934542713 1.000372272156749 1.00020927555331 1.00012363970552
 1.048334465012897 1.017546863028255 1.007118259872951 1.003127888913411 1.001474800958648 1.000741407374715 1.000395090996099 1.000222274465518 1.000131472397624
 1.05127061146763 1.01859154667544 1.007540125368375 1.003313364743169 1.00156253377224 1.000785760611245 1.000418934948461 1.000235869639705 1.000139674895278
 1.054340744766427 1.019681060851075 1.007979805680184 1.003506665344879 1.00165398978144 1.000832016451108 1.000443818184597 1.000250071080565 1.00014825491646
 1.057547376319025 1.020815887659803 1.008437451072394 1.003707853998705 1.001749201414563 1.000880194047406 1.000469753411566 1.000264888127709 1.000157219935654
 1.06089294622318 1.021996455564206 1.008913186376311 1.003916982153303 1.001848195488203 1.000930309854629 1.000496752058385 1.000280329566023 1.000166577256971
 1.064379856082135 1.023223151769791 1.009407115884133 1.004134091465371 1.001950994120137 1.000982378072296 1.000524824512055 1.000296403764205 1.00017633410414
 1.068010507591327 1.024496336942469 1.009919329189979 1.004359216242282 1.002057615824916 1.00103641117737 1.000553980399852 1.000313118839194 1.000186497726101
 1.0717873462287 1.025816361997068 1.010449907869148 1.004592386239147 1.002168076769107 1.001092420533821 1.000584228911803 1.000330482843202 1.000197075516359
 1.075712909178401 1.027183586611429 1.010998932851368 1.004833629746207 1.002282392155927 1.001150417064293 1.000615579155407 1.000348503969021 1.000208075143656
 1.079789876449817 1.028598399050039 1.011566492314567 1.005082976889863 1.002400577703222 1.001210411965909 1.00064804053326 1.000367190768476 1.00021950469113
 1.084021124036347 1.030061236829543 1.012152689903952 1.005340463061155 1.002522651174343 1.001272417450147 1.000681623133091 1.000386552378381 1.000231372800711
 1.08840977790352 1.031572607730259 1.012757653069201 1.005606132380417 1.002648633919334 1.001336447485733 1.000716338119246 1.000406598747986 1.000243688819474
 1.092959267610997 1.033133110656249 1.013381541311583 1.005880041106628 1.00277855238375 1.001402518523458 1.00075219811472 1.000427340862064 1.00025646294463
 1.097673378462808 1.034743455873384 1.014024554143415 1.006162260904758 1.002912439544886 1.001470650183258 1.000789217563553 1.000448790954149 1.000269706364148
 1.102556301242212 1.036404484209467 1.014686938584402 1.006452881894451 1.003050336240094 1.001540865886269 1.000827413064797 1.000470962705269 1.000283431390484
 1.107612678816432 1.038117184880907 1.015368996052154 1.006752015417984 1.003192292358778 1.001613193418232 1.000866803671136 1.000493871424538 1.000297651585469
 1.112847649180515 1.039882711712398 1.016071088545782 1.00705979648398 1.003338367878664 1.001687665415107 1.000907411147754 1.000517534209466 1.000312381875307
 1.118266884832591 1.041702397633714 1.016793644069799 1.007376385864839 1.003488633737022 1.00176431976695 1.000949260189733 1.000541970085246 1.00032763865552
 1.123876628716865 1.043577767464382 1.017537161297413 1.00770197184899 1.003643172538694 1.001843199941686 1.000992378599314 1.000567200124135 1.000343439886669
 1.129683727313949 1.045510549124652 1.018302213524972 1.008036771672326 1.003802079113707 1.001924355235986 1.001036797427312 1.000593247547586 1.000359805182656
 1.135695661780192 1.047502683532329 1.019089452019298 1.008381032675555 1.003965460947956 1.002007840965838 1.00108255108583 1.000620137815483 1.00037675589441
 1.141920578317359 1.049556333551937 1.019899608904038 1.008735033253777 1.004133438519688 1.002093718614064 1.001129677441957 1.000647898708179 1.000394315192549
 1.148367319173965 1.051673892448918 1.020733499767257 1.009099083680763 1.004306145582173 1.00218205595592 1.001178217904144 1.000676560408282 1.000412508153318
 1.155045455825273 1.053857992361847 1.021592026198081 1.009473526901767 1.004483729438345 1.002272927186561 1.001228217514396 1.000706155589817 1.000431361852598
 1.161965325940295 1.056111513336355 1.022476178473977 1.009858739394843 1.004666351256048 1.00236641307567 1.001279725060256 1.000736719523 1.000450905473031
 1.169138075717119 1.0584375934637 1.023387038621236 1.010255132201247 1.004854186472747 1.002462601174535 1.001332793220494 1.000768290202724 1.000471170429378
 1.176575709052321 1.060839640635195 1.024325784059733 1.010663152220404 1.005047425336216 1.002561586099776 1.001387478757863 1.00080090850868 1.000492190517034
 1.184291144812619 1.063321346362317 1.025293692019618 1.011083283854739 1.005246273622703 1.002663469915267 1.001443842770917 1.000834618404156 1.000514002088174
 1.192298283207369 1.06588670202564 1.026292144883823 1.011516051074786 1.005450953567084 1.002768362630358 1.001501951014975 1.000869467179644 1.000536644259522
 1.20061208193319 1.068540017807704 1.027322636568008 1.011962019956539 1.005661705030742 1.002876382827984 1.001561874300026 1.000905505746006 1.000560159154901
 1.209248642393491 1.071285944442067 1.028386780001148 1.012421801721672 1.005878786922757 1.002987658431247 1.001623688970628 1.00094278898055 1.000584592184974
 1.218225305904018 1.074129497778483 1.029486315717851 1.01289605628854 1.006102478879315 1.003102327611574 1.001687477470072 1.000981376127759 1.000609992365701
 1.227560759398247 1.077076086029127 1.030623121520022 1.013385496318509 1.006333083195234 1.003220539836189 1.001753328988169 1.001021331254908 1.00063641267611
 1.237275149759575 1.080131539427865 1.031799223113065 1.013890891719345 1.006570926990837 1.003342457047216 1.001821340189285 1.001062723761263 1.000663910455262
 1.247390205544469 1.083302141909113 1.033016805572087 1.014413074545921 1.006816364587408 1.003468254959913 1.00189161601467 1.001105628938232 1.000692547837435
 1.25792936453176 1.08659466429764 1.03427822544817 1.014952944218926 1.007069780055492 1.003598124463068 1.001964270550957 1.001150128576627 1.00072239222401
 1.268917905243943 1.090016398398602 1.035586023284323 1.015511472965108 1.007331589892445 1.003732273100871 1.002039427954712 1.001196311616245 1.000753516789994
 1.280383080339376 1.093575191288324 1.036942936275962 1.016089711367912 1.007602245779128 1.003870926612481 1.00211722342151 1.001244274832247 1.000786001022762
 1.292354249566858 1.097279479031308 1.03835191078118 1.016688793905126 1.007882237360294 1.00401433050308 1.002197804186837 1.001294123552219 1.000819931290404
 1.304863009802825 1.101138318985754 1.039816114361603 1.017309944340306 1.008172094989046 1.004162751618387 1.002281330545278 1.001345972397541 1.000855401436899
 1.317943319549294 1.105161419807305 1.041338947014273 1.017954480826788 1.008472392372556 1.004316479693291 1.002367976874028 1.001399946042509 1.000892513401419
 1.33163161515042 1.109359168216118 1.042924051238185 1.018623820576687 1.008783749053861 1.004475828844465 1.002457932646483 1.001456179984636 1.000931377859139
 1.345966915879944 1.113742651554191 1.044575320565061 1.019319483942323 1.009106832662815 1.004641138976245 1.002551403421568 1.001514821319764 1.000972114881105
 1.360990914955129 1.118323675126266 1.04629690617184 1.020043097753423 1.009442360868031 1.00481277706887 1.00264861179466 1.0015760295157 1.001014854610981
 1.376748053439599 1.123114773287474 1.048093221182216 1.020796397750195 1.009791102960893 1.004991138318165 1.002749798296168 1.001639977178563 1.001059737956855
 1.393285573906636 1.12812921321415 1.049968942255948 1.021581229950014 1.010153881002228 1.005176647095936 1.002855222224116 1.001706850806251 1.001106917296517
 1.410653550645032 1.133380990271277 1.051929008058051 1.022399550783847 1.010531570462275 1.005369757700732 1.002965162397695 1.001776851524015 1.001156557195172
 1.428904893104086 1.138884813872085 1.053978614195764 1.023253425838091 1.010925100285024 1.005570954869328 1.003079917819214 1.001850195797556 1.001208835134952
 1.448095319197257 1.14465608271466 1.056123204210207 1.024145027038389 1.011335452309107 1.005780754020135 1.00319980823271 1.001927116119745 1.001263942256067
 1.46828329502194 1.150710848279703 1.058368456213133 1.025076628114736 1.011763659979303 1.00599970120111 1.003325174568386 1.00200786166776 1.001322084110136
 1.489529937513723 1.157065765486244 1.06072026476803 1.026050598192249 1.012210806285617 1.006228372716506 1.003456379263272 1.002092698928286 1.001383481426789
 1.511898876548048 1.163738029432071 1.063184717631105 1.02706939335983 1.012678020870973 1.006467374409042 1.003593806449867 1.002181912289431 1.001448370895481
 1.535456073042331 1.170745297197795 1.065768066992345 1.028135546080566 1.013166476254228 1.006717340577214 1.003737862006358 1.002275804599186 1.001517005965254
 1.560269589711176 1.178105593772246 1.06847669489254 1.029251652323261 1.013677383122558 1.006978932511122 1.003888973464198 1.002374697691627 1.001589657666208
 1.58640931130232 1.185837201268536 1.071317072539971 1.030420356315309 1.014211984656749 1.007252836635023 1.004047589771355 1.002478932883687 1.001666615457556
 1.613946611409304 1.193958530749954 1.074295713313136 1.031644332843427 1.014771549864837 1.007539762250543 1.004214180912709 1.002588871447176 1.001748188108354
 1.642953963337215 1.202487976179023 1.077419119315099 1.03292626706174 1.015357365913997 1.007840438881499 1.004389237392811 1.002704895062937 1.001834704618523
 1.673504493011108 1.211443750247557 1.080693721442779 1.034268831806795 1.015970729468222 1.008155613229572 1.004573269590419 1.002827406266497 1.001926515189332
 1.705671472582381 1.220843702145695 1.084125813052543 1.035674662467019 1.01661293706004 1.008486045759825 1.004766806999362 1.00295682889747 1.002023992254421
 1.739527754225749 1.230705117688065 1.087721477443112 1.037146329510366 1.01728527454864 1.00883250694624 1.004970397375899 1.003093608568141 1.002127531584374
 1.775145144643822 1.241044502638275 1.091486509538544 1.038686308838405 1.017989005744462 1.009195773220297 1.005184605819273 1.003238213170367 1.002237553480297
 1.812593722019264 1.251877350559309 1.095426332337818 1.040296950208151 1.018725360311173 1.009576622679745 1.005410013819251 1.003391133443847 1.0023545040742
 1.851941098577575 1.263217897064516 1.09954590890177 1.041980444043235 1.019495521090064 1.009975830630429 1.005647218312345 1.003552883633248 1.002478856756795
 1.893251633541161 1.275078862945109 1.103849650870109 1.043738787043051 1.020300611028431 1.010394165050623 1.005896830796741 1.003724002266219 1.002611113756203
 1.936585603047525 1.287471189294491 1.108341324736304 1.045573747090045 1.021141679932039 1.010832382085032 1.006159476564722 1.003905053089393 1.002751807894105
 1.981998335535688 1.300403768420677 1.113023957350111 1.047486828048911 1.022019691300856 1.011291221693312 1.006435794120425 1.004096626204307 1.00290150454911
 2.029539323126186 1.313883175014048 1.11789974235787 1.049479235144015 1.022935509545932 1.011771403595711 1.006726434859547 1.00429933945037 1.003060803860246
 2.079251321561956 1.327913402690358 1.12296994951946 1.051551841688699 1.02388988792165 1.012273623674985 1.007032063096204 1.004513840086708 1.003230343206764
 2.13116945325566 1.342495611626216 1.128234839045641 1.053705158017876 1.024883457539946 1.012798551008706 1.007353356529688 1.004740806829414 1.003410800003378
 2.185320329805633 1.35762789350854 1.133693583267273 1.055939303538045 1.025916717859235 1.013346825718215 1.007691007250509 1.00498095230457 1.003602894853006
 2.241721211886189 1.373305060390502 1.139344198063964 1.058253982851489 1.02699002905852 1.013919057829044 1.008045723389808 1.00523502598071 1.003807395101503
 2.300379225574986 1.38951846424441 1.145183486529946 1.060648466928212 1.028103606714493 1.014515827341688 1.008418231519101 1.005503817646708 1.004025118840962
 2.361290654837631 1.406255853987034 1.151206997325736 1.063121580285319 1.029257519193958 1.015137685710058 1.00880927990761 1.005788161502132 1.004256939409693
 2.424440329944923 1.42350127649222 1.157409000043557 1.065671695084474 1.030451688154428 1.015785158917489 1.009219642741935 1.006088940927014 1.004503790437954
 2.48980113097037 1.441235027574594 1.163782479695129 1.068296732971137 1.031685892510496 1.016458752325791 1.009650125407451 1.006407093996468 1.004766671488791
 2.557333624151515 1.459433658112344 1.170319152106826 1.070994175352619 1.032959776172561 1.017158957451791 1.010101570922134 1.006743619802527 1.005046654342986
 2.626985846781982 1.478070039380643 1.177009501582752 1.073761082646854 1.03427285979768 1.017886260797989 1.010574867602107 1.00709958564133 1.005344889976174
 2.698693253462145 1.497113490307296 1.183842841677124 1.076594122832939 1.035624556711344 1.018641154830001 1.011070958023879 1.007476135118173 1.005662616274685
 2.772378833045534 1.516529967777813 1.19080739931923 1.079489609403917 1.037014193065857 1.019424151154588 1.011590849331785 1.007874497216441 1.006001166534785
 2.847953401599057 1.536282319363361 1.197890421877793 1.082443548569928 1.038441032199566 1.020235795909601 1.012135624921256 1.008295996369342 1.006361978787923
 2.925316072300882 1.5563305959937 1.205078306063849 1.085451695296564 1.039904303055279 1.021076687332781 1.012706457509898 1.008742063565974 1.006746605992557
 3.004354898626719 1.576632420232778 1.212356746884217 1.088509617500862 1.041403232411141 1.021947495433079 1.013304623590233 1.009214248516459 1.00715672713143
 3.084947682621009 1.59714340402868 1.21971090420507 1.091612767479314 1.042937080578353 1.02284898364703 1.013931519241294 1.009714232894676 1.007594159252071
 3.166962935729794 1.617817608193853 1.227125583902145 1.094756559421898 1.044505180132704 1.023782032327353 1.014588677262132 1.010243844672672 1.008060870488121
 3.250260975772528 1.638608034513627 1.234585430092706 1.097936451685681 1.046106977176184 1.024747663882855 1.015277785579997 1.010805073558078 1.008558994100099
 3.334695140319124 1.659467140352878 1.242075124592147 1.101148032371806 1.047742074575261 1.025747069369954 1.016000706879961 1.011400087545736 1.009090843576633
 3.420113094132977 1.680347364989057 1.249579589535697 1.104387106678452 1.049410276596752 1.026781636328064 1.016759499402047 1.012031250597241 1.009658928841292
 3.506358206515855 1.70120165667376 1.25708418906439 1.107649784493888 1.051111634362591 1.027852977654642 1.017556438856775 1.012701141467463 1.010265973615921
 3.593270973365343 1.721983989622482 1.264574926095986 1.11093256674869 1.052846491571246 1.0289629613306 1.018394041420337 1.013412573705738 1.010914933998874
 3.680690458500604 1.742649860731389 1.272038630478283 1.114232429161648 1.054615529984842 1.030113740833015 1.019275087786447 1.014168616870476 1.011609018325873
 3.768455729270295 1.763156756778418 1.279463135235714 1.117546902182227 1.056419814254298 1.031307786107758 1.020202648272358 1.014972619010003 1.012351708392158
 3.856407262521138 1.783464584121146 1.286837438146926 1.120874146144845 1.058260835746186 1.032547915018806 1.021180109001184 1.015828230478599 1.013146782126685
 3.944388298589179 1.803536054377522 1.294151846498934 1.124213020894135 1.060140555139461 1.033837325240955 1.022211199210263 1.016739429174642 1.013998337823098
 4.032246122953429 1.823337021189878 1.301398103520918 1.127563149403032 1.062061443672751 1.035179626616409 1.023300019765171 1.017710547307238 1.014910820046451
 4.119833257486524 1.842836764838569 1.308569495673171 1.130924975173976 1.064026523037964 1.03657887405127 1.024451072989822 1.018746299817971 1.01588904735037
 4.207008545755522 1.862008223117452 1.315660940623118 1.134299813475323 1.0660394040289 1.038039601082605 1.02566929395423 1.019851814605264 1.016938241955331
 4.293638119521632 1.880828168440131 1.322669056353466 1.137689896709851 1.068104324159778 1.039566854299437 1.026960083391927 1.021032664719776 1.018064061555339
 4.379596236408623 1.89927733256101 1.32959221239556 1.141098414431183 1.070226184565103 1.041166228849798 1.028329342448622 1.022294902720119 1.01927263343735
 4.464765981628821 1.91734048153098 1.336430564648823 1.144529548711716 1.072410586576556 1.042843905310258 1.029783509491044 1.023645097399022 1.020570591115123
 4.549039829647359 1.935006444540919 1.343186075625024 1.147988505718298 1.074663868443157 1.044606688233266 1.031329599231465 1.025090373110135 1.021965113696872
 4.632320064691618 1.952268101127591 1.349862522241709 1.151481544468117 1.076993142718018 1.046462046721665 1.032975244447267 1.026638451946089 1.023463968224384
 4.714519062036523 1.969122331827616 1.356465493484267 1.155016003820239 1.07940633487834 1.048418157408378 1.034728740597903 1.028297699038225 1.025075555239864
 4.795559434962494 1.985569937775833 1.36300238036703 1.158600328806125 1.081912223776629 1.050483950243943 1.036599093663036 1.030077171268593 1.026808957856125
 4.875374055116626 2.001615534973455 1.369482360660068 1.162244097425381 1.084520484541988 1.052669157515124 1.038596071546041 1.031986669705067 1.028673994625977
 4.953905956635471 2.017267429015116 1.375916380821119 1.165958049029324 1.087241734562459 1.054984366535922 1.040730259407315 1.034036796091293 1.030681276527671
 5.03110813671818 2.032537475989964 1.382317137490811 1.169754115394923 1.090087583184918 1.057441076468366 1.04301311931174 1.036239013744901 1.032842268405664
 5.106943267291601 2.047440935077968 1.388699060796272 1.173645455555916 1.09307068577027 1.060051759745375 1.045457054595293 1.03860571323996 1.03516935522944
 5.181383333908013 2.061996318073902 1.395078301551676 1.177646495414499 1.09620480274025 1.062829928583218 1.048075479376865 1.041150283273694 1.03767591355812
 5.25440921900293 2.076225240708512 1.401472724290705 1.181772973108462 1.099504864249799 1.065790207086393 1.050882893664354 1.043887187142885 1.040376388625572
 5.326010247081815 2.090152280220011 1.407901907883561 1.186041991058178 1.10298704111757 1.068948409464943 1.053894964527756 1.046832045282687 1.043286377488818
 5.396183709290658 2.103804843173291 1.414387155322562 1.19047207557079 1.106668822647545 1.072321624902923 1.057128613838648 1.050001724349539 1.046422718713311
 5.464934384171475 2.117213047054652 1.420951514089599 1.195083244834509 1.110569101978024 1.075928309637928 1.0606021131031 1.053414433361079 1.049803589100719
 5.532274070262892 2.130409618693604 1.427619808363505 1.199897086100257 1.114708269601874 1.079788386835873 1.064335185946252 1.057089827439577 1.053448607999991
 5.598221144635062 2.143429812095286 1.434418684179722 1.204936842816693 1.119108315713115 1.083923354871907 1.068349118839441 1.061049119740769 1.057378949778865
 5.66280015954642 2.156311347829433 1.441376668532878 1.2102275124658 1.123792942051621 1.08835640465882 1.072666880696966 1.065315202188619 1.061617465072563
 5.726041487270528 2.169094375708177 1.448524243304327 1.215795955833391 1.128787683938771 1.09311254669802 1.077313252007941 1.069912775676821 1.066188811467891
 5.78798102087254 2.181821462113107 1.455893934813711 1.221671018447353 1.134120043223659 1.098218748565158 1.082314964210116 1.074868490441493 1.071119594325357
 5.84865993642789 2.194537603022023 1.46352041972757 1.227883664923694 1.139819632890779 1.103704083583045 1.087700850056939 1.080211097355365 1.076438518488231
 5.908124519968158 2.207290263499031 1.471440648015119 1.234467126977551 1.145918334116704 1.109599891478873 1.09350200577614 1.085971610941986 1.082176551676907
 5.966426060400449 2.220129444206695 1.479693983618587 1.241457065880153 1.152450466604148 1.115939951869198 1.099751965867783 1.092183484959826 1.088367100418482
 6.023620807856388 2.233107775334347 1.4883223634979 1.248891750178491 1.159452973069042 1.122760671468355 1.106486891442889 1.098882801460027 1.095046199415456
 6.079769995432055 2.246280638217632 1.497370475724905 1.256812249532603 1.166965618804109 1.130101285967667 1.113745773058111 1.106108474276435 1.102252715313861
 6.134939921122351 2.259706314866414 1.506885957329001 1.265262645577308 1.17503120729879 1.138004077590688 1.121570649060456 1.113902467966265 1.110028565889612
 6.189202085945468 2.273446165605425 1.516919612641094 1.274290260764744 1.183695812951072 1.146514609388264 1.130006840514607 1.122310033278655 1.118418955732581
 6.242633383784133 2.287564835034371 1.52752565293269 1.283945906207231 1.193009031968654 1.155681977397793 1.139103203848088 1.131379960290841 1.127472629569138
 6.295316338329216 2.30213048658439 1.538761958213487 1.294284149599985 1.203024252616935 1.16555908185463 1.148912402411456 1.141164850414724 1.137242144428399
 6.347339382652194 2.317215066018363 1.550690362129004 1.305363604372773 1.213798946040219 1.176202918706616 1.159491198215017 1.151721408540469 1.14778416192011
 6.398797177313799 2.33289459431913 1.563376960963564 1.317247241284919 1.225394978942306 1.187674892747475 1.170900765167107 1.163110756647682 1.159159761957197
 6.449790963488342 2.349249490527818 1.576892447848969 1.330002723749141 1.237878949481647 1.200041153748157 1.18320702520287 1.175398770278193 1.171434779318745
 6.500428948287232 2.366364925217536 1.591312473352485 1.343702768237745 1.25132254779883 1.213372957028146 1.196481008753729 1.18865643932658 1.18468016451132
 6.550826720250358 2.38433120539948 1.606718033705822 1.358425531190564 1.265802942654135 1.22774704996727 1.21079924106694 1.202960254662102 1.198972370444847
 6.601107693794969 2.403244191801999 1.623195888005593 1.374255023906663 1.281403195712914 1.243246086015179 1.226244155939728 1.218392622152736 1.214393766494703
 6.65140358222303 2.423205749561085 1.640839005796303 1.391281556958625 1.298212705065077 1.259959067805076 1.24290453848098 1.235042305708651 1.231033081569897
 6.701854899647443 2.444324233478917 1.659747046508 1.409602215716936 1.316327679610977 1.277981821019052 1.260875998555105 1.253004901004376 1.248985877847955
 6.752611492900213 2.466715009097398 1.68002687227032 1.429321368610067 1.335851645977601 1.29741750068568 1.280261476592997 1.272383341569705 1.268355056868303
 6.803833105081846 2.490501010911761 1.701793095667737 1.450551209770447 1.356895989650537 1.318377131607525 1.301171783473411 1.293288438956649 1.289251399692537
 6.855689972916369 2.51581333910656 1.725168664020474 1.473412337726661 1.379580532009727 1.340980184619012 1.323726176178423 1.315839458690558 1.311794142841898
 6.908363460467439 2.542791896224274 1.750285481774248 1.498034371786669 1.4040341449418 1.365355190357131 1.348052970909463 1.340164733695903 1.336111591702292
 6.962046732053303 2.571586065184833 1.777285072557258 1.524556607722269 1.430395404660439 1.391640392184843 1.374290195305712 1.366402316842168 1.362341773045299
 7.016945467372887 2.602355430040505 1.806319282404476 1.553128714298081 1.458813286293543 1.419984439833864 1.40258628133414 1.394700674182719 1.39063312823696
 7.073278621921834 2.635270540779362 1.837551025559701 1.58391147208149 1.489447900692264 1.450547125226515 1.433100800312087 1.425219420351153 1.42114524860118
 7.131279235745381 2.670513723384176 1.871155074117847 1.617077555827345 1.522471274765356 1.483500161786085 1.466005241371698 1.458130097427442 1.454049654250062
 7.191195293439115 2.708279936160902 1.907318892595872 1.652812361533433 1.558068176443809 1.519028008342511 1.501483834475273 1.493616998385209 1.489530617493577
 7.253290638075462 2.748777673153864 1.946243518257136 1.691314879006392 1.596436985122926 1.557328738484261 1.539734418829565 1.531878035973459 1.527786031680312
 7.317845941397945 2.792229915128424 1.988144487706127 1.732798610452169 1.637790608100749 1.598614955876423 1.580969357220727 1.573125657552594 1.569028325993531
 7.385159732181336 2.838875128233568 2.033252809864628 1.777492535203627 1.682357443126321 1.643114755658919 1.625416496381854 1.617587806002997 1.613485426316037
 7.455549484109181 2.888968309976638 2.081815984950533 1.825642120196056 1.730382386671703 1.691072731540137 1.673320173006082 1.665508926319687 1.661401761781255
 7.529352763827204 2.942782081549186 2.13409906848262 1.877510375202821 1.7821278869388 1.742751027594319 1.724942264415426 1.717151016903788 1.713039316018387
 7.606928439034579 3.00060782483032 2.19038577861264 1.933378951117707 1.83787503988648 1.79843043305151 1.78056328216718 1.772794723837137 1.76867872138024
 7.688657945496742 3.062756861546664 2.250979644230434 1.993549278711963 1.897924725703796 1.858411517499413 1.8404835060227 1.832740475562471 1.828620393573424
 7.774946610741847 3.129561671070066 2.316205190276249 2.058343744281214 1.962598782141287 1.923015802913462 1.905024154687457 1.897309654381967 1.893185703104297
 7.866225030888451 3.201377142139416 2.386409155514083 2.128106897411396 2.032241209928716 1.99258696773991 1.974528588547231 1.966845799998271 1.962718178765823
 7.962950495530678 3.278581852433925 2.461961736640873 2.203206684721497 2.107219404127421 2.067492076877357 2.049363538249492 2.04171583894605 2.037584737008518
 8.065608453879904 3.361579368338332 2.543257851028712 2.284035701844457 2.187925403686759 2.14812282983054 2.129920351395435 2.122311332181162 2.118176929465804
 8.174714013370947 3.45079955542528 2.630718408575242 2.371012454118683 2.27477714965475 2.234896817479592 2.216616247792501 2.209049731274079 2.204912199077453
 8.290813459712171 3.546699888118034 2.724791581088085 2.464582614365741 2.368219740434747 2.328258775861304 2.309895571661447 2.302375631598977 2.298235133202137
 8.414485784834454 3.649766744673397 2.825954055292985 2.565220263838724 2.468726670154676 2.428681823025117 2.410231026861782 2.402762008585035 2.398618699779776
 8.546344206387669 3.760516670999186 2.934712252961202 2.673429099806804 2.576801033611056 2.536668662432676 2.518124878607641 2.510711420484847 2.50656545000817
 8.687037659316303 3.879497593950904 3.051603498756867 2.7897435903521 2.692976678366049 2.652752733472099 2.634110102248511 2.626757158243472 2.622608668100749
 8.837252236614953 4.007289961530867 3.177197113229824 2.914730053786637 2.817819281395904 2.777499286491885 2.758751456521345 2.751464319858814 2.747313445523822
 8.997712552631103 4.144507783958432 3.312095404908977 3.048987636624819 2.951927324214402 2.911506356281401 2.89264645521156 2.885430783160831 2.881277653636449
 9.169182998236682 4.291799545812168 3.456934531722211 3.193149160316722 3.095932936686239 3.055405604209469 3.036426207435516 3.029288047214421 3.025132784932389
 9.352468852877299 4.449848955443857 3.61238519798339 3.347881802976748 3.250502575740208 3.209862995241566 3.190756092777086 3.18370190856278 3.179544629100765
 9.548417213958537 4.619375493685139 3.779153149021568 3.51388757817219 3.416337501047254 3.375579271896778 3.356336233354188 3.349372934369162 3.345213745949719
 9.757917699286551 4.801134719502662 3.957979421224503 3.691903568531871 3.594174005421028 3.553290182916691 3.533901720585263 3.527036690207398 3.522875692960612
 9.981902873471311 4.995918285898321 4.149640300920582 3.882701867622901 3.784783353361736 3.743766420061762 3.724222550105594 3.717463675925402 3.713300960865766
 10.22134834437456 5.204553615040039 4.354946941271245 4.08708917926296 3.988971376917921 3.94781321222338 3.928103214023861 3.921458918748696 3.917294566426866
 10.47727247106653 5.427903177504028 4.574744582296382 4.305906019427738 4.207577673999461 4.166269521989364 4.146381895687357 4.139861168748954 4.13569524753323
 10.75073562040318 5.666863316851244 4.809911315559285 4.540025462311521 4.441474350693762 4.400006786228627 4.379929208533526 4.373541638230596 4.369374202160655
 11.0428389056537 5.922362557691753 5.061356332036516 4.790351369129813 4.69156424615652 4.649927139260662 4.629646417631357 4.623402223593888 4.619233309738195
 11.35472233760936 6.195359333224707 5.330017589634631 5.057816036193079 4.958778576583424 4.916961055157735 4.896463080486261 4.890373146176952 4.886202771441319
 11.68756231685536 6.48683906730524 5.616858835944615 5.343377197947394 5.244073933949669 5.202064344844243 5.181334042808428 5.175409947762703 5.171238105059115
 12.0425683954844 6.797810546626922 5.922865922494299 5.648014321374165 5.548428575901184 5.506214444410635 5.485235725696177 5.479489777118006 5.475316430804851
 12.42097923806184 7.129301521091361 6.249042349385433 5.97272413077796 5.872837945766727 5.830405933652035 5.809161643295766 5.803606906546531 5.79943198708117
 12.82405771530197 7.482353475238613 6.596403984045654 6.318515306929562 6.218309366707105 6.175645228808698 6.154117094959252 6.148767422456294 6.144590820126603
 13.25308507031753 7.858015521028874 6.965972905534128 6.686402312205357 6.585855861569881 6.542944401167271 6.521112983614741 6.515983041525947 6.511804599184967
 13.70935410663642 8.257337372865511 7.358770336459013 7.077398304114495 6.976489060870799 6.933314083931712 6.911158722808043 6.906264014896384 6.902083519594994
 14.19416135997581 8.681361379684779 7.7758086387789 7.492507113826576 7.391211175490517 7.347755444001231 7.325254209137876 7.32061109699907 7.316428270409514
 14.70879823224897 9.131113606648981 8.218082367588581 7.932714284227194 7.831006028641411 7.78725121324461 7.764380854721324 7.760006573605474 7.75582106114638
 15.25454108663911 9.607593980495119 8.686558398740953 8.398977183847741 8.296829163463348 8.252755795682093 8.229491696180938 8.225404365505096 8.221215724073227
 15.83264032690976 10.11176553804266 9.182165171795955 8.892214238760133 8.789597068353237 8.745184492726782 8.7215006224164 8.717719249981561 8.713526934218368
 16.44430851230714 10.64454284653669 9.705781119115843 9.41329335388032 9.310175591602761 9.265401918122617 9.241270792804809 9.237815271735876 9.233618618778831
 17.09070759104755 11.20677969687778 10.25822238461574 9.963019627999929 9.859367649656113 9.814209706965366 9.789602350404261 9.786493447702838 9.782291660382883
 17.77293536991812 11.79925620606756 10.84022997095154 10.54212250213303 10.43790036877656 10.39233365865983 10.36721957000433 10.36447890566216 10.36027103416888
 18.49201137409212 12.42266550181089 11.45245649089066 11.15124251789731 11.04641183694779 11.00041049074268 10.97475761810139 10.97240763365839 10.96819255570966
 19.24886228855328 13.07760019955445 12.09545273594186 11.79091790002684 11.68543768031884 11.63897441796258 11.61274913923372 11.61081305473671 11.60658945437234
 20.04430720931607 13.76453891830067 12.76965431150617 12.46157121337887 12.35539771482161 12.30844380732316 12.28161091949451 12.28011267785666 12.27587902298904
 20.8790429668749 14.48383311465417 13.47536862093922 13.16349637802567 13.05658295680469 13.00910819311036 12.98163091123654 12.98059510910879 12.97634962811592
 21.75362981458652 15.23569454287819 14.21276250916977 13.89684635422819 13.78914330488348 13.7411159640962 13.71295593129187 13.71240773573211 13.70814839334154
 22.6684777985238 16.02018366998088 14.98185089755008 14.66162183023585 14.55307622633813 14.50446305644077 14.47558036617265 14.47554541657848 14.47126988947531
 23.62383414128826 16.83719938719469 15.78248675377939 15.45766125788127 15.34821679343937 15.29898299776325 15.2693362297547 15.26984052479508 15.26554617741053
 24.61977197832411 17.68647036082448 16.6143527417681 16.28463258192792 16.1742294163003 16.12433864894868 16.09388491998603 16.09495468959461 16.09063855061813
 25.65618078023896 18.56754835477973 17.47695488519985 17.14202699789481 17.03060160733589 16.98001597901178 16.94871100981094 16.95037257265638 16.94603131293141
 26.7327587776092 19.47980383350014 18.36961855415276 18.02915504836808 17.91664008809427 17.86532018369153 17.83311838288998 17.83539799012985 17.83102790261904
 27.84900767555998 20.42242411704584 19.29148704609747 18.94514532961045 18.83146951074619 18.77937442005346 18.74622898622372 18.74915265291069 18.74474963546502
 29.00422990467393 21.39441431031998 20.24152298197835 19.88894602916313 19.77403401546787 19.72112137844446 19.68698442079362 19.6905777465818 19.68613728834572
 30.19752860355932 22.39460116757392 21.2185126754879 20.8593294521606 20.74310178205767 20.68932784988277 20.65415052797993 20.65843850951427 20.65395568171366
 31.42781046920236 23.42163998294495 22.22107356202206 21.8548996218837 21.7372726616776 21.68259237478245 21.64632505732917 21.65133189503053 21.64680134695123
 32.69379154607 24.47402452121722 23.24766469552451 22.87410296117006 22.75498889552563 22.69935597960354 22.66194842195903 22.66769732439026 22.66311328524675
 33.99400595750324 25.55009992355755 24.29660023982317 23.91524197906729 23.79454884526823 23.73791592594744 23.69931746550272 23.70583045500483 23.70118674233208
 35.32681751610537 26.64807844377144 25.36606580040604 24.97649180561688 24.85412357778258 24.7964423144788 24.75660208262093 24.76389980619159 24.75918984123942
 36.69043408672302 27.76605779599937 26.45413736567831 26.05591934018598 25.93177606931308 25.87299730838649 25.83186445726898 25.83996600677504 25.83518283729392
 38.08292451944818 28.90204182752935 27.55880255756625 27.15150470861871 27.02548272402407 26.96555667082124 26.92308061255233 26.93200335879492 26.92713968926482
 39.50223792216914 30.05396317321998 28.67798383279981 28.2611646654254 28.13315684183261 28.07203325100721 28.02816390643798 28.03792335113363 28.03297158043247
 40.94622500492791 31.21970750361431 29.80956322982693 29.38277753027132 29.25267362374165 29.19030200654742 29.14499006018529 29.15559971018303 29.15055197635028
 42.41266120097546 32.39713894751618 30.95140822426908 30.51420921512366 30.38189626953649 30.3182261162159 30.2714232735437 30.28289454096432 30.27774277239383
 43.89927125257729 33.58412625220481 32.10139823744902 31.65333988038769 31.51870270393486 31.45368371906665 31.40534296179468 31.4176850934317 31.41242106586053
 45.40375494113012 34.77856924045059 33.25745133868449 32.79809075369207 32.66101246291384 32.5945948107082 32.54467064543528 32.55789068410266 32.55250608222481
 46.92381364007997 35.97842513104094 34.41755068996146 33.94645065367816 33.80681328008777 33.73894783611329 33.68739653146208 33.70149931136585 33.69598579378029
 48.45717737249905 37.18173430765577 35.57977030193318 35.09650178136476 34.95418693302054 34.88482553848719 34.83160534572656 34.84659352280798 34.84094278899106
 50.00163206176544 38.38664514736119 36.74229969794898 36.2464443707689 36.10133393866578 36.0304296527838 35.97550100464795 35.9913751224318 35.98557898017886
 51.55504667112661 39.5914375526372 37.90346711996475 37.39461982794885 37.24659672438405 37.17410406988304 37.1174297529517 37.13418834295673 37.12823877466054
 53.11539993484552 40.79454486884377 39.06176095067964 38.53953203002764 38.38848094421233 38.31435614071874 38.25590143634822 38.27354115192744 38.26743037802792
 54.6808063896947 41.99457390864926 40.21584907205362 39.67986650279673 39.52567465630371 39.44987583631921 39.38960862596393 39.4081244068831 39.40184494514111
 56.24954142030256 43.19032284810447 41.36459592736795 40.81450724438726 40.65706512839496 40.57955253024426 40.51744336127526 40.53682862626415 40.53037334520224
 57.82006503586913 44.3807968013585 42.50707710278849 41.94255101324638 41.78175308785402 41.70248922017128 41.63851132908692 41.65875819263093 41.6521203579357
 59.39104410065254 45.56522092453566 43.64259129323049 43.0633189491754 42.89906428549595 42.81801405812885 42.75214334865746 42.7732428578666 42.76641617072138
 60.96137274691753 46.74305094164095 44.7706695650997 44.17636544622266 44.00855829178233 43.92568910827391 43.85790408318914 43.87984647011075 43.8728250965431
 62.53019070866134 47.91398102715006 45.89108187482127 45.28148424400307 45.11003449413283 45.02531630167518 44.95559794712563 44.97837289234983 44.97115148304144
 64.09689932875918 49.07794901973097 47.00384084734038 46.37871175090062 46.20353530961048 46.11694060312366 46.0452722263977 46.06886912873956 46.06144282901437
 65.66117501152124 50.23513897975388 48.10920285841541 47.46832765331027 47.28934667087896 47.20085044857412 47.12721747032781 47.15162571836109 47.14399016823752
 67.22297991826979 51.38598113812677 49.20766650309483 48.55085290473071 48.36799588146224 48.27757555054496 48.20196525390129 48.22717449492864 48.2193258193988
 68.78256973455234 52.53114931573926 50.29996856412268 49.62704521966079 49.44024696951259 49.3478822016618 49.27028344128388 49.29628384377214 49.28821863386571
 70.34049837416026 53.67155592039983 51.38707762206831 50.69789222566477 50.50709369643131 50.41276623405753 50.33316910920472 50.35995161489097 50.3516669001478
 71.89761952484673 54.80834465106386 52.47018546853172 51.76460244603125 51.56975039755564 51.47344381219356 51.3918393087125 51.41939587157997 51.41088908436269
 73.45508498387258 55.94288105575524 53.55069649952324 52.82859429956396 52.62964084419514 52.53134025105522 52.44771985721874 52.47604366611083 52.46731259938515
 75.01433977370476 57.07674110293874 54.6302152730027 53.89148331065382 53.68838532444274 53.58807705629663 53.50243235863719 53.53151804193507 53.52256080073963
