# Supplementary material for: Electromagnetic Analysis, Characterization and Discussion of Inductive Transmission Parameters for Titanium Based Housing Materials in Active Medical Implantable Devices
Source: Materials (Basel). 2018 Oct 25;11(11):2089. doi: 10.3390/ma11112089 (PMC6266279; doi:10.3390/ma11112089)
Supplement: Supplementary file 1 [file materials-11-02089-s001.zip › supplementary/correction_factor_data/L11I_air_output.txt]

# Created by Octave 4.0.0, Thu Mar 24 14:49:50 2016 Mitteleurop�ische Zeit <unknown@juno>
# name: L11I
# type: matrix
# rows: 241
# columns: 9
 1 1 1 1 1 1 1 1 1
 1 1 1 1 1 1 1 1 1
 1 1 1 1 1 1 1 1 1
 1 1 1 1 1 1 1 1 1
 1 1 1 1 1 1 1 1 1
 1 1 1 1 1 1 1 1 1
 1 1 1 1 1 1 1 1 1
 1 1 1 1 1 1 1 1 1
 1 1 1 1 1 1 1 1 1
 1 1 1 1 1 1 1 1 1
 1 1 1 1 1 1 1 1 1
 1 1 1 1 1 1 1 1 1
 1 1 1 1 1 1 1 1 1
 1 1 1 1 1 1 1 1 1
 1 1 1 1 1 1 1 1 1
 1 1 1 1 1 1 1 1 1
 1 1 1 1 1 1 1 1 1
 1 1 1 1 1 1 1 1 1
 1 1 1 1 1 1 1 1 1
 1 1 1 1 1 1 1 1 1
 1 1 1 1 1 1 1 1 1
 1 1 1 1 1 1 1 1 1
 1 1 1 1 1 1 1 1 1
 1 1 1 1 1 1 1 1 1
 1 1 1 1 1 1 1 1 1
 1 1 1 1 1 1 1 1 1
 1 1 1 1 1 1 1 1 1
 1 1 1 1 1 1 1 1 1
 1 1 1 1 1 1 1 1 1
 1 1 1 1 1 1 1 1 1
 1 1 1 1 1 1 1 1 1
 1 1 1 1 1 1 1 1 1
 1 1 1 1 1 1 1 1 1
 1 1 1 1 1 1 1 1 1
 1 1 1 1 1 1 1 1 1
 1 1 1 1 1 1 1 1 1
 1 1 1 1 1 1 1 1 1
 1 1 1 1 1 1 1 1 1
 1 1 1 1 1 1 1 1 1
 1 1 1 1 1 1 1 1 1
 1 1 1 1 1 1 1 1 1
 1 1 1 1 1 1 1 1 1
 1 1 1 1 1 1 1 1 1
 1 1 1 1 1 1 1 1 1
 1 1 1 1 1 1 1 1 1
 1 1 1 1 1 1 1 1 1
 1 1 1 1 1 1 1 1 1
 1 1 1 1 1 1 1 1 1
 1 1 1 1 1 1 1 1 1
 1 1 1 1 1 1 1 1 1
 1 1 1 1 1 1 1 1 1
 1 1 1 1 1 1 1 1 1
 1 1 1 1 1 1 1 1 1
 1 1 1 1 1 1 1 1 1
 1 1 1 1 1 1 1 1 1
 1 1 1 1 1 1 1 1 1
 1 1 1 1 1 1 1 1 1
 1 1 1 1 1 1 1 1 1
 1 1 1 1 1 1 1 1 1
 1 1 1 1 1 1 1 1 1
 1 1 1 1 1 1 1 1 1
 1 1 1 1 1 1 1 1 1
 1 1 1 1 1 1 1 1 1
 1 1 1 1 1 1 1 1 1
 1 1 1 1 1 1 1 1 1
 1 1 1 1 1 1 1 1 1
 1 1 1 1 1 1 1 1 1
 1 1 1 1 1 1 1 1 1
 1 1 1 1 1 1 1 1 1
 1 1 1 1 1 1 1 1 1
 1 1 1 1 1 1 1 1 1
 1 1 1 1 1 1 1 1 1
 1 1 1 1 1 1 1 1 1
 1 1 1 1 1 1 1 1 1
 1 1 1 1 1 1 1 1 1
 1 1 1 1 1 1 1 1 1
 1 1 1 1 1 1 1 1 1
 1 1 1 1 1 1 1 1 1
 1 1 1 1 1 1 1 1 1
 1 1 1 1 1 1 1 1 1
 1 1 1 1 1 1 1 1 1
 1 1 1 1 1 1 1 1 1
 1 1 1 1 1 1 1 1 1
 1 1 1 1 1 1 1 1 1
 1 1 1 1 1 1 1 1 1
 1 1 1 1 1 1 1 1 1
 1 1 1 1 1 1 1 1 1
 1 1 1 1 1 1 1 1 1
 1 1 1 1 1 1 1 1 1
 1 1 1 1 1 1 1 1 1
 1 1 1 1 1 1 1 1 1
 1 1 1 1 1 1 1 1 1
 1 1 1 1 1 1 1 1 1
 1 1 1 1 1 1 1 1 1
 1 1 1 1 1 1 1 1 1
 1 1 1 1 1 1 1 1 1
 1 1 1 1 1 1 1 1 1
 1 1 1 1 1 1 1 1 1
 1 1 1 1 1 1 1 1 1
 1 1 1 1 1 1 1 1 1
 1 1 1 1 1 1 1 1 1
 1 1 1 1 1 1 1 1 1
 1 1 1 1 1 1 1 1 1
 1 1 1 1 1 1 1 1 1
 1 1 1 1 1 1 1 1 1
 1 1 1 1 1 1 1 1 1
 1 1 1 1 1 1 1 1 1
 1 1 1 1 1 1 1 1 1
 1 1 1 1 1 1 1 1 1
 1 1 1 1 1 1 1 1 1
 1 1 1 1 1 1 1 1 1
 1 1 1 1 1 1 1 1 1
 1 1 1 1 1 1 1 1 1
 1 1 1 1 1 1 1 1 1
 1 1 1 1 1 1 1 1 1
 1 1 1 1 1 1 1 1 1
 1 1 1 1 1 1 1 1 1
 1 1 1 1 1 1 1 1 1
 1 1 1 1 1 1 1 1 1
 1 1 1 1 1 1 1 1 1
 1 1 1 1 1 1 1 1 1
 1 1 1 1 1 1 1 1 1
 1 1 1 1 1 1 1 1 1
 1 1 1 1 1 1 1 1 1
 1 1 1 1 1 1 1 1 1
 1 1 1 1 1 1 1 1 1
 1 1 1 1 1 1 1 1 1
 1 1 1 1 1 1 1 1 1
 1 1 1 1 1 1 1 1 1
 1 1 1 1 1 1 1 1 1
 1 1 1 1 1 1 1 1 1
 1 1 1 1 1 1 1 1 1
 1 1 1 1 1 1 1 1 1
 1 1 1 1 1 1 1 1 1
 1 1 1 1 1 1 1 1 1
 1 1 1 1 1 1 1 1 1
 1 1 1 1 1 1 1 1 1
 1 1 1 1 1 1 1 1 1
 1 1 1 1 1 1 1 1 1
 1 1 1 1 1 1 1 1 1
 1 1 1 1 1 1 1 1 1
 1 1 1 1 1 1 1 1 1
 1 1 1 1 1 1 1 1 1
 1 1 1 1 1 1 1 1 1
 1 1 1 1 1 1 1 1 1
 1 1 1 1 1 1 1 1 1
 1 1 1 1 1 1 1 1 1
 1 1 1 1 1 1 1 1 1
 1 1 1 1 1 1 1 1 1
 1 1 1 1 1 1 1 1 1
 1 1 1 1 1 1 1 1 1
 1 1 1 1 1 1 1 1 1
 1 1 1 1 1 1 1 1 1
 1 1 1 1 1 1 1 1 1
 1 1 1 1 1 1 1 1 1
 1 1 1 1 1 1 1 1 1
 1 1 1 1 1 1 1 1 1
 1 1 1 1 1 1 1 1 1
 1 1 1 1 1 1 1 1 1
 1 1 1 1 1 1 1 1 1
 1 1 1 1 1 1 1 1 1
 1 1 1 1 1 1 1 1 1
 1 1 1 1 1 1 1 1 1
 1 1 1 1 1 1 1 1 1
 1 1 1 1 1 1 1 1 1
 1 1 1 1 1 1 1 1 1
 1 1 1 1 1 1 1 1 1
 1 1 1 1 1 1 1 1 1
 1 1 1 1 1 1 1 1 1
 1 1 1 1 1 1 1 1 1
 1 1 1 1 1 1 1 1 1
 1 1 1 1 1 1 1 1 1
 1 1 1 1 1 1 1 1 1
 1 1 1 1 1 1 1 1 1
 1 1 1 1 1 1 1 1 1
 1 1 1 1 1 1 1 1 1
 1 1 1 1 1 1 1 1 1
 1 1 1 1 1 1 1 1 1
 1 1 1 1 1 1 1 1 1
 1 1 1 1 1 1 1 1 1
 1 1 1 1 1 1 1 1 1
 1 1 1 1 1 1 1 1 1
 1 1 1 1 1 1 1 1 1
 1 1 1 1 1 1 1 1 1
 1 1 1 1 1 1 1 1 1
 1 1 1 1 1 1 1 1 1
 1 1 1 1 1 1 1 1 1
 1 1 1 1 1 1 1 1 1
 1 1 1 1 1 1 1 1 1
 1 1 1 1 1 1 1 1 1
 1 1 1 1 1 1 1 1 1
 1 1 1 1 1 1 1 1 1
 1 1 1 1 1 1 1 1 1
 1 1 1 1 1 1 1 1 1
 1 1 1 1 1 1 1 1 1
 1 1 1 1 1 1 1 1 1
 1 1 1 1 1 1 1 1 1
 1 1 1 1 1 1 1 1 1
 1 1 1 1 1 1 1 1 1
 1 1 1 1 1 1 1 1 1
 1 1 1 1 1 1 1 1 1
 1 1 1 1 1 1 1 1 1
 1 1 1 1 1 1 1 1 1
 1 1 1 1 1 1 1 1 1
 1 1 1 1 1 1 1 1 1
 1 1 1 1 1 1 1 1 1
 1 1 1 1 1 1 1 1 1
 1 1 1 1 1 1 1 1 1
 1 1 1 1 1 1 1 1 1
 1 1 1 1 1 1 1 1 1
 1 1 1 1 1 1 1 1 1
 1 1 1 1 1 1 1 1 1
 1 1 1 1 1 1 1 1 1
 1 1 1 1 1 1 1 1 1
 1 1 1 1 1 1 1 1 1
 1 1 1 1 1 1 1 1 1
 1 1 1 1 1 1 1 1 1
 1 1 1 1 1 1 1 1 1
 1 1 1 1 1 1 1 1 1
 1 1 1 1 1 1 1 1 1
 1 1 1 1 1 1 1 1 1
 1 1 1 1 1 1 1 1 1
 1 1 1 1 1 1 1 1 1
 1 1 1 1 1 1 1 1 1
 1 1 1 1 1 1 1 1 1
 1 1 1 1 1 1 1 1 1
 1 1 1 1 1 1 1 1 1
 1 1 1 1 1 1 1 1 1
 1 1 1 1 1 1 1 1 1
 1 1 1 1 1 1 1 1 1
 1 1 1 1 1 1 1 1 1
 1 1 1 1 1 1 1 1 1
 1 1 1 1 1 1 1 1 1
 1 1 1 1 1 1 1 1 1
 1 1 1 1 1 1 1 1 1
 1 1 1 1 1 1 1 1 1
 1 1 1 1 1 1 1 1 1
 1 1 1 1 1 1 1 1 1
 1 1 1 1 1 1 1 1 1
 1 1 1 1 1 1 1 1 1
 1 1 1 1 1 1 1 1 1
