# Supplementary material for: Electromagnetic Analysis, Characterization and Discussion of Inductive Transmission Parameters for Titanium Based Housing Materials in Active Medical Implantable Devices
Source: Materials (Basel). 2018 Oct 25;11(11):2089. doi: 10.3390/ma11112089 (PMC6266279; doi:10.3390/ma11112089)
Supplement: Supplementary file 1 [file materials-11-02089-s001.zip › supplementary/correction_factor_data/L11phi_air_output.txt]

# Created by Octave 4.0.0, Thu Mar 24 14:49:50 2016 Mitteleurop�ische Zeit <unknown@juno>
# name: L11phi
# type: complex matrix
# rows: 241
# columns: 9
 (0.0067058579029248,-4.983045534318248e-008) (0.006705856429624691,-4.882281383866083e-008) (0.006705790590009341,-4.864599455999888e-008) (0.006705861054453772,-4.859662972989026e-008) (0.00670582820316331,-4.857566142444352e-008) (0.006705814830520458,-4.856635514226071e-008) (0.006705859123834317,-4.855987655018332e-008) (0.006705826494719134,-4.855760395596158e-008) (0.006705740654824586,-4.855644736431497e-008)
 (0.006705857901990371,-5.177993731262417e-008) (0.006705856428702972,-5.073287455323046e-008) (0.006705790589089952,-5.054913769745028e-008) (0.006705861053535136,-5.049784160190074e-008) (0.006705828202244919,-5.047605296778338e-008) (0.006705814829602172,-5.046638260243016e-008) (0.006705859122916198,-5.045965055323274e-008) (0.006705826493801022,-5.045728904991062e-008) (0.006705740653906465,-5.045608720941622e-008)
 (0.006705857900981546,-5.380568747873476e-008) (0.006705856427707858,-5.27176612144136e-008) (0.006705790588097356,-5.25267361500113e-008) (0.006705861052543251,-5.247343323280123e-008) (0.006705828201253376,-5.245079217755515e-008) (0.006705814828610779,-5.244074348527408e-008) (0.006705859121924855,-5.243374806244585e-008) (0.006705826492809695,-5.243129417168223e-008) (0.00670574065291521,-5.243004531278865e-008)
 (0.006705857899892237,-5.591068962466336e-008) (0.006705856426633343,-5.478009726903582e-008) (0.006705790587025572,-5.458170277679256e-008) (0.006705861051472179,-5.452631452683603e-008) (0.006705828200182709,-5.450278770141205e-008) (0.006705814827540283,-5.449234588115653e-008) (0.006705859120854447,-5.448507678132307e-008) (0.006705826491739359,-5.448252688870401e-008) (0.006705740651844898,-5.448122917157004e-008)
 (0.00670585789871592,-5.809804426686198e-008) (0.006705856425473011,-5.692322053670444e-008) (0.006705790585868184,-5.671706439546294e-008) (0.006705861050315704,-5.665950922973349e-008) (0.006705828199026553,-5.663506198079136e-008) (0.006705814826384295,-5.662421165252428e-008) (0.006705859119698611,-5.661665816876387e-008) (0.006705826490583564,-5.661400851849719e-008) (0.006705740650689093,-5.661266003167801e-008)
 (0.006705857897445807,-6.037097321927318e-008) (0.006705856424220144,-5.915018768170642e-008) (0.006705790584618477,-5.893596623794625e-008) (0.006705861049066921,-5.887615938174042e-008) (0.006705828197778182,-5.885075570019827e-008) (0.006705814825136098,-5.883948088212686e-008) (0.006705859118450552,-5.883163188871474e-008) (0.006705826489335548,-5.882887857802743e-008) (0.006705740649441092,-5.882747733532177e-008)
 (0.006705857896074386,-6.273282434173816e-008) (0.006705856422867386,-6.146427886539013e-008) (0.006705790583269119,-6.124167658598122e-008) (0.006705861047718588,-6.117952994802664e-008) (0.006705828196430267,-6.115313241602254e-008) (0.00670581482378839,-6.114141650114013e-008) (0.00670585911710302,-6.11332604370739e-008) (0.006705826487988019,-6.113039941057051e-008) (0.006705740648093618,-6.112894334798098e-008)
 (0.00670585789459359,-6.51870764687766e-008) (0.006705856421406732,-6.3868902575286e-008) (0.006705790581812133,-6.363759158271592e-008) (0.006705861046262617,-6.357301362539111e-008) (0.006705828194974796,-6.354558336121477e-008) (0.006705814822333166,-6.353340909281404e-008) (0.006705859115647873,-6.352493394478583e-008) (0.006705826486532998,-6.352196098829567e-008) (0.006705740646638607,-6.352044796122319e-008)
 (0.006705857892994593,-6.773734453310271e-008) (0.006705856419829451,-6.63676006450002e-008) (0.006705790580238893,-6.612724023446169e-008) (0.006705861044690531,-6.606013583895061e-008) (0.006705828193403236,-6.603163243978605e-008) (0.006705814820761815,-6.60189818860201e-008) (0.006705859114076677,-6.60101751707047e-008) (0.006705826484961858,-6.600708590534512e-008) (0.00670574064506752,-6.600551368517283e-008)
 (0.006705857891268092,-7.038738489322436e-008) (0.006705856418126407,-6.896405347411748e-008) (0.006705790578540166,-6.871428961163625e-008) (0.006705861042993057,-6.864455993788801e-008) (0.006705828191706296,-6.861494142024433e-008) (0.006705814819065142,-6.860179594773986e-008) (0.006705859112380191,-6.859264469347354e-008) (0.006705826483265404,-6.858943456896035e-008) (0.006705740643371114,-6.858780083992443e-008)
 (0.006705857889403819,-7.31411008623472e-008) (0.006705856416287473,-7.166208544524139e-008) (0.006705790576705875,-7.140255024625314e-008) (0.006705861041160122,-7.133009258738846e-008) (0.00670582818987397,-7.129931532526493e-008) (0.006705814817233089,-7.128565557168302e-008) (0.00670585911054833,-7.127614629930932e-008) (0.006705826481433605,-7.127281058733891e-008) (0.006705740641539349,-7.127111294307628e-008)
 (0.006705857887390833,-7.600254846030702e-008) (0.006705856414301843,-7.446567055968073e-008) (0.006705790574725262,-7.419598174712751e-008) (0.006705861039180967,-7.41206893781622e-008) (0.006705828187895458,-7.408870803879957e-008) (0.006705814815254835,-7.407451388427065e-008) (0.006705859108570297,-7.406463258735048e-008) (0.006705826479455701,-7.406116637468309e-008) (0.006705740639561454,-7.405940231463381e-008)
 (0.006705857885217267,-7.897594238622318e-008) (0.006705856412157832,-7.737893828926709e-008) (0.006705790572586685,-7.709869863056322e-008) (0.006705861037043933,-7.702046065106896e-008) (0.006705828185759126,-7.698722812829573e-008) (0.006705814813118839,-7.697247866582609e-008) (0.006705859106434519,-7.696221078983393e-008) (0.006705826477319972,-7.695860897100816e-008) (0.00670574063742578,-7.695677589688998e-008)
 (0.006705857882870351,-8.206566222683031e-008) (0.006705856409842817,-8.040617965918652e-008) (0.006705790570277516,-8.011497638111018e-008) (0.006705861034736452,-8.003367755245366e-008) (0.006705828183452432,-7.999914489673748e-008) (0.006705814810812507,-7.998381840145121e-008) (0.006705859104128376,-7.997314882286757e-008) (0.006705826475013959,-7.996940609232137e-008) (0.006705740635119814,-7.996750130411555e-008)
 (0.006705857880336152,-8.527625890758764e-008) (0.006705856407343061,-8.35518535686045e-008) (0.0067057905677841,-8.324925774931589e-008) (0.006705861032244861,-8.316477832346372e-008) (0.006705828180961616,-8.312889467126347e-008) (0.00670581480832208,-8.311296856829665e-008) (0.006705859101638225,-8.310188157100744e-008) (0.006705826472523891,-8.309799241652949e-008) (0.006705740632629786,-8.309601310866144e-008)
 (0.006705857877599801,-8.861246139340852e-008) (0.006705856404643875,-8.682059335591804e-008) (0.006705790565091728,-8.650615929318974e-008) (0.006705861029554516,-8.641837483819025e-008) (0.006705828178272102,-8.638108733517934e-008) (0.006705814805632961,-8.636453816650678e-008) (0.006705859098949434,-8.635301742040682e-008) (0.006705826469835144,-8.634897611326748e-008) (0.006705740629941111,-8.634691937038494e-008)
 (0.006705857874645138,-9.20791836576057e-008) (0.006705856401729384,-9.021721362676044e-008) (0.006705790562184618,-8.989047818149689e-008) (0.006705861026649516,-8.979925939709207e-008) (0.006705828175368129,-8.976051312140826e-008) (0.006705814802729382,-8.974331651128712e-008) (0.006705859096046126,-8.97313450471499e-008) (0.006705826466931996,-8.972714563485594e-008) (0.006705740627038012,-8.972500842744158e-008)
 (0.006705857871454766,-9.568153191524607e-008) (0.006705856398582386,-9.374671734109909e-008) (0.006705790559045543,-9.340719925516922e-008) (0.006705861023512764,-9.331241178291532e-008) (0.006705828172232363,-9.327214966370794e-008) (0.006705814799594129,-9.32542802827703e-008) (0.006705859092911161,-9.324184046781588e-008) (0.006705826463797182,-9.323747676459056e-008) (0.006705740623903217,-9.323525594468821e-008)
 (0.006705857868009922,-9.942481214816186e-008) (0.006705856395184357,-9.741430318605533e-008) (0.0067057905556561,-9.706150237343421e-008) (0.006705861020125819,-9.696300659750678e-008) (0.006705828168846559,-9.692116933216633e-008) (0.006705814796208773,-9.690260086005953e-008) (0.006705859089526197,-9.688967437072825e-008) (0.006705826460412311,-9.688513994966941e-008) (0.00670574062051845,-9.688283224626338e-008)
 (0.006705857864290272,-1.033145379166885e-007) (0.006705856391515255,-1.012253732296857e-007) (0.006705790551996309,-1.00858770039871e-007) (0.006705861016468684,-1.00756420883336e-007) (0.006705828165190601,-1.007129468482304e-007) (0.006705814792553408,-1.006936519349493e-007) (0.006705859085871147,-1.006802197317466e-007) (0.006705826456757436,-1.006755079137708e-007) (0.00670574061686365,-1.006731099276806e-007)
 (0.006705857860273859,-1.073564384814813e-007) (0.006705856387553437,-1.05185540878561e-007) (0.006705790548044497,-1.04804595331174e-007) (0.00670586101251981,-1.046982420410316e-007) (0.006705828161243013,-1.046530672020148e-007) (0.006705814788606382,-1.046330174275305e-007) (0.006705859081924578,-1.046190597257899e-007) (0.006705826452810968,-1.046141635706902e-007) (0.006705740612917275,-1.046116717698711e-007)
 (0.006705857855937054,-1.115564672424773e-007) (0.006705856383275575,-1.093006391460834e-007) (0.006705790543777453,-1.089047901355192e-007) (0.006705861008255887,-1.087942760608736e-007) (0.006705828156980512,-1.087473338787513e-007) (0.006705814784344514,-1.087264997111697e-007) (0.006705859077663119,-1.087119959521017e-007) (0.006705826448549708,-1.087069082482253e-007) (0.006705740608656099,-1.08704318962528e-007)
 (0.006705857851254243,-1.15920810507071e-007) (0.006705856378656405,-1.135767292433213e-007) (0.006705790539169951,-1.131653937122884e-007) (0.00670586100365181,-1.130505560739054e-007) (0.006705828152377864,-1.130017774061257e-007) (0.006705814779742595,-1.129801281582236e-007) (0.006705859073061706,-1.129650569789117e-007) (0.006705826443948428,-1.129597702324101e-007) (0.006705740604054902,-1.129570796479278e-007)
 (0.006705857846197844,-1.204558965995198e-007) (0.006705856373668745,-1.180201095042407e-007) (0.006705790534194913,-1.175926815849564e-007) (0.006705860998680439,-1.174733512354476e-007) (0.006705828147408095,-1.174226642343331e-007) (0.006705814774773566,-1.174001680183168e-007) (0.006705859068093192,-1.173845072202248e-007) (0.006705826438980116,-1.1737901364411e-007) (0.006705740599086654,-1.173762177976018e-007)
 (0.006705857840738105,-1.25168405333109e-007) (0.006705856368283223,-1.226373246662757e-007) (0.006705790528823035,-1.22193174788101e-007) (0.006705860993312403,-1.220691759620067e-007) (0.006705828142041912,-1.220165059697117e-007) (0.006705814769408195,-1.219931296503162e-007) (0.006705859062728234,-1.219768561657301e-007) (0.006705826433615416,-1.21971147668406e-007) (0.006705740593722138,-1.219682424421882e-007)
 (0.006705857834842854,-1.300652778440165e-007) (0.00670585636246807,-1.274351755053876e-007) (0.006705790523022561,-1.269736494675059e-007) (0.006705860987516246,-1.268447995237733e-007) (0.006705828136247617,-1.267900689609344e-007) (0.006705814763614743,-1.267657781065348e-007) (0.006705859056935456,-1.267488679660618e-007) (0.006705826427822858,-1.267429361392588e-007) (0.006705740587929663,-1.267399172539628e-007)
 (0.006705857828477254,-1.35153726816443e-007) (0.006705856356188995,-1.324207288543762e-007) (0.006705790516759402,-1.319411468622048e-007) (0.006705860981257668,-1.318072560141002e-007) (0.006705828129991068,-1.317503842666543e-007) (0.006705814757359145,-1.317251430985468e-007) (0.006705859050680496,-1.317075713947415e-007) (0.006705826421568101,-1.317014075013802e-007) (0.006705740581675064,-1.316982705103942e-007)
 (0.006705857821603854,-1.404412471050996e-007) (0.006705856349409027,-1.37601328010549e-007) (0.006705790509996539,-1.371029836744973e-007) (0.006705860974499812,-1.369638547105682e-007) (0.006705828123235394,-1.36904758010498e-007) (0.006705814750604486,-1.36878529350339e-007) (0.006705859043926549,-1.368602702013696e-007) (0.006705826414814402,-1.368538651623968e-007) (0.006705740574921487,-1.368506054452112e-007)
 (0.006705857814182141,-1.45935626774353e-007) (0.00670585634208817,-1.429846035516831e-007) (0.006705790502694222,-1.424667628466579e-007) (0.006705860967202874,-1.423221908400284e-007) (0.006705828115940839,-1.422607821422472e-007) (0.006705814743311016,-1.422335273571066e-007) (0.00670585903663382,-1.422145538685809e-007) (0.006705826407521972,-1.422078982499319e-007) (0.00670574056762917,-1.422045110051536e-007)
 (0.006705857806168353,-1.516449585666516e-007) (0.006705856334183305,-1.485784845724513e-007) (0.006705790494809334,-1.480403847567538e-007) (0.006705860959323771,-1.478901567635935e-007) (0.006705828108064305,-1.478263456174071e-007) (0.006705814735435653,-1.477980245629583e-007) (0.00670585902875928,-1.477783087885114e-007) (0.006705826399647701,-1.477713927867231e-007) (0.006705740559755109,-1.477678730252529e-007)
 (0.006705857797515226,-1.575776518231768e-007) (0.006705856325647793,-1.543912103640656e-007) (0.006705790486295418,-1.538320588559272e-007) (0.006705860950816127,-1.536759536010336e-007) (0.006705828099559421,-1.536096460176814e-007) (0.006705814726932061,-1.53580216979135e-007) (0.006705859020256538,-1.53559729878482e-007) (0.006705826391145334,-1.535525433071768e-007) (0.006705740551252865,-1.535488858446673e-007)
 (0.006705857788171833,-1.637424448672897e-007) (0.006705856316431369,-1.604313425472686e-007) (0.006705790477102311,-1.598503157574555e-007) (0.00670586094162976,-1.596881033094899e-007) (0.006705828090376075,-1.596192016225693e-007) (0.006705814717750057,-1.595886212531556e-007) (0.006705859011075491,-1.595673326505353e-007) (0.006705826381964642,-1.595598649242007e-007) (0.006705740542072365,-1.595560643734556e-007)
 (0.006705857778083071,-1.701484178749893e-007) (0.006705856306479734,-1.667077776825315e-007) (0.006705790467175867,-1.661040198012594e-007) (0.006705860931710609,-1.659354612331782e-007) (0.006705828080460136,-1.658638639556952e-007) (0.006705814707835647,-1.658320872127399e-007) (0.006705859001162082,-1.658099657515839e-007) (0.006705826372051584,-1.658022058709267e-007) (0.006705740532159497,-1.657982566340129e-007)
 (0.006705857767189492,-1.768050062469711e-007) (0.006705856295734195,-1.732297603716491e-007) (0.006705790456457495,-1.726023821081156e-007) (0.006705860921000098,-1.724272291457004e-007) (0.006705828069753129,-1.723528308201398e-007) (0.006705814697130211,-1.723198108989394e-007) (0.006705858990457762,-1.722968239959905e-007) (0.006705826361347722,-1.722887605312209e-007) (0.006705740521455833,-1.722846567912122e-007)
 (0.006705857755426833,-1.837220145045669e-007) (0.006705856284131432,-1.800068968727192e-007) (0.006705790444884041,-1.793549741452275e-007) (0.006705860909435199,-1.791729688012136e-007) (0.006705828058191973,-1.79095659844417e-007) (0.006705814685570798,-1.79061348109075e-007) (0.006705858978899538,-1.79037461906383e-007) (0.006705826349789906,-1.790290829806389e-007) (0.006705740509898252,-1.790248186930129e-007)
 (0.006705857742725811,-1.909096307290305e-007) (0.006705856271603039,-1.870491692473526e-007) (0.006705790432387352,-1.863717418222457e-007) (0.006705860896947672,-1.861826160163318e-007) (0.006705828045708552,-1.861022825580727e-007) (0.006705814673089255,-1.860666284700243e-007) (0.006705858966419241,-1.860418077849304e-007) (0.006705826337310099,-1.86033101056729e-007) (0.006705740497418729,-1.860286699405668e-007)
 (0.006705857729011629,-1.983784415647823e-007) (0.006705856258075262,-1.943669500605565e-007) (0.006705790418893767,-1.936630201379302e-007) (0.006705860883464009,-1.934664953021348e-007) (0.006705828032229277,-1.933830190172146e-007) (0.006705814659611962,-1.933459700606532e-007) (0.006705858952943341,-1.933201783343033e-007) (0.00670582632383472,-1.933111309791786e-007) (0.006705740483943593,-1.933065265078059e-007)
 (0.006705857714203375,-2.061394478104396e-007) (0.006705856243468254,-2.019710176564514e-007) (0.006705790404323736,-2.01239548400459e-007) (0.006705860868904639,-2.010353350685705e-007) (0.006705828017674666,-2.009485930027828e-007) (0.006705814645059551,-2.009100946075056e-007) (0.006705858938392384,-2.008832938505982e-007) (0.006705826309284332,-2.008738925426068e-007) (0.006705740469393525,-2.008691079338608e-007)
 (0.006705857698213713,-2.142040806190213e-007) (0.00670585622769594,-2.098725720307627e-007) (0.006705790388591282,-2.091124860425387e-007) (0.006705860853183796,-2.089002834238076e-007) (0.006705828001958938,-2.088101478128211e-007) (0.006705814629346144,-2.087701432736419e-007) (0.006705858922680628,-2.087422940106533e-007) (0.006705826293573175,-2.087325249023515e-007) (0.006705740453682674,-2.087275531090234e-007)
 (0.006705857680948582,-2.225842183313867e-007) (0.006705856210665454,-2.180832513239436e-007) (0.006705790371603861,-2.172934290546691e-007) (0.006705860836208803,-2.170729245909164e-007) (0.006705827984989533,-2.169792626719189e-007) (0.006705814612379317,-2.169376930651812e-007) (0.006705858905715486,-2.169087542764116e-007) (0.00670582627660875,-2.168986029787108e-007) (0.006705740436718561,-2.168934366776856e-007)
 (0.006705857662306047,-2.312922039690261e-007) (0.00670585619227629,-2.266151489600584e-007) (0.006705790353261219,-2.257944270620695e-007) (0.006705860817879664,-2.255652959673099e-007) (0.006705827966666348,-2.254679697835446e-007) (0.00670581459405887,-2.254247738805873e-007) (0.006705858887396912,-2.253947029413786e-007) (0.006705826258290856,-2.253841545021997e-007) (0.006705740418401035,-2.25378786083885e-007)
 (0.006705857642176348,-2.403408634089483e-007) (0.006705856172420159,-2.354808314542471e-007) (0.00670579033345534,-2.346280010675243e-007) (0.006705860798088368,-2.343899058494944e-007) (0.006705827946881484,-2.3428877204712e-007) (0.006705814574276965,-2.342438862237879e-007) (0.006705858867617072,-2.34212638842028e-007) (0.006705826238511735,-2.342016777242893e-007) (0.006705740398622324,-2.341960992815231e-007)
 (0.006705857620440825,-2.497435242710667e-007) (0.006705856150980059,-2.446933569179685e-007) (0.00670579031206944,-2.438071618896866e-007) (0.006705860776718154,-2.43559751852657e-007) (0.006705827925518293,-2.434546614697402e-007) (0.006705814552916938,-2.434080196126887e-007) (0.006705858846259198,-2.433755497634282e-007) (0.006705826217154738,-2.433641598224444e-007) (0.006705740377265777,-2.433583631386189e-007)
 (0.006705857596971286,-2.595140355422451e-007) (0.006705856127829499,-2.542662942862685e-007) (0.006705790288977456,-2.533454293205804e-007) (0.006705860753643164,-2.530883400492885e-007) (0.006705827902450753,-2.529791382959891e-007) (0.006705814529852898,-2.529306717056063e-007) (0.006705858823197537,-2.528969315633691e-007) (0.006705826194093953,-2.528850960226009e-007) (0.006705740354205417,-2.528790725596679e-007)
 (0.006705857571629488,-2.696667879699335e-007) (0.006705856102832165,-2.642137432988004e-007) (0.006705790264043311,-2.632568520345053e-007) (0.006705860728727394,-2.629897048569952e-007) (0.006705827877543099,-2.62876230887951e-007) (0.006705814504948966,-2.628258681768944e-007) (0.006705858798296167,-2.627908080451906e-007) (0.006705826169193507,-2.627785094719161e-007) (0.006705740329305477,-2.627722503577562e-007)
 (0.006705857544266084,-2.802167352510782e-007) (0.006705856075840647,-2.745503552603632e-007) (0.006705790237120056,-2.735560282729793e-007) (0.006705860701823901,-2.732784297029938e-007) (0.006705827850648408,-2.731605163803408e-007) (0.006705814478058281,-2.731081833684265e-007) (0.006705858771408227,-2.730717516065755e-007) (0.006705826142306626,-2.730589718859571e-007) (0.006705740302419143,-2.730524679014797e-007)
 (0.006705857514719732,-2.911794160485596e-007) (0.006705856046695888,-2.852913546119063e-007) (0.006705790208049013,-2.842581273379802e-007) (0.006705860672774274,-2.839696684957076e-007) (0.006705827821608215,-2.838471421426237e-007) (0.006705814449022425,-2.837927617478069e-007) (0.006705858742375387,-2.837549046949569e-007) (0.006705826113274885,-2.837416250035508e-007) (0.006705740273387945,-2.837348665687732e-007)
 (0.006705857482816354,-3.025709768730229e-007) (0.006705856015226096,-2.964525613495417e-007) (0.006705790176658814,-2.953789119295321e-007) (0.006705860641407226,-2.950791679386525e-007) (0.006705827790251323,-2.949518480842895e-007) (0.006705814417670212,-2.948953402087683e-007) (0.006705858711026472,-2.948560021044966e-007) (0.006705826081927156,-2.94842202882456e-007) (0.006705740242040806,-2.948351800429915e-007)
 (0.006705857448367899,-3.144081958510017e-007) (0.006705855981245853,-3.080504143120579e-007) (0.006705790142764525,-3.069347613488654e-007) (0.006705860607537736,-3.06623290711546e-007) (0.006705827756392968,-3.064909898245664e-007) (0.006705814383816957,-3.064322712370828e-007) (0.00670585867717658,-3.063913941396787e-007) (0.006705826048078584,-3.063770550620367e-007) (0.00670574020819298,-3.063697574738073e-007)
 (0.006705857411171333,-3.267085074309261e-007) (0.006705855944554837,-3.201019953869944e-007) (0.006705790106166292,-3.189426956168841e-007) (0.00670586057096639,-3.186190395632192e-007) (0.006705827719833563,-3.184815627758351e-007) (0.006705814347263016,-3.184205469890354e-007) (0.006705858640626389,-3.183780706899913e-007) (0.006705826011529784,-3.183631706364445e-007) (0.006705740171644919,-3.183555875508795e-007)
 (0.006705857371007437,-3.394900280476191e-007) (0.006705855904936835,-3.326250546561807e-007) (0.006705790066648458,-3.31420400528623e-007) (0.006705860531477627,-3.310840823410691e-007) (0.00670582768035766,-3.309412271618935e-007) (0.006705814307793017,-3.308778243048663e-007) (0.006705858601160442,-3.308336862403889e-007) (0.006705825972065357,-3.308182032646196e-007) (0.006705740132181254,-3.308103235124348e-007)
 (0.006705857327639344,-3.527715827930922e-007) (0.00670585586215817,-3.456380365268617e-007) (0.006705790023978031,-3.443862536896108e-007) (0.00670586048883867,-3.440367780008195e-007) (0.006705827637732477,-3.438883340167968e-007) (0.006705814265174198,-3.438224507028928e-007) (0.006705858558546084,-3.437765858615128e-007) (0.006705825929452551,-3.437604971584495e-007) (0.006705740089569324,-3.437523091334607e-007)
 (0.006705857280811767,-3.665727331287332e-007) (0.006705855815967055,-3.591601068835735e-007) (0.006705789977903724,-3.578593515694197e-007) (0.006705860442798106,-3.574962036327393e-007) (0.006705827591707064,-3.573419521991421e-007) (0.006705814219155666,-3.572734913882111e-007) (0.006705858512532166,-3.572258322153361e-007) (0.006705825883440489,-3.572091140876198e-007) (0.006705740043558177,-3.572006057297396e-007)
 (0.006705857230248439,-3.80913805681279e-007) (0.006705855766090963,-3.732111813012847e-007) (0.006705789928153751,-3.718595376125888e-007) (0.006705860393084691,-3.714821825435634e-007) (0.006705827542009872,-3.71321896462406e-007) (0.006705814169465918,-3.712507573180783e-007) (0.006705858462847501,-3.712012336158407e-007) (0.006705825833757723,-3.711838614396421e-007) (0.006705739993876419,-3.711750202167851e-007)
 (0.006705857175651362,-3.958159221600792e-007) (0.006705855712235961,-3.878119543576708e-007) (0.006705789874434954,-3.864074314447093e-007) (0.006705860339405444,-3.86015313434136e-007) (0.006705827488348034,-3.858487566188162e-007) (0.006705814115812146,-3.857748343598785e-007) (0.006705858409199243,-3.857233731846899e-007) (0.006705825780111535,-3.857053213723184e-007) (0.006705739940231292,-3.856961342622006e-007)
 (0.006705857116698973,-4.11301030447919e-007) (0.006705855654084792,-4.029839300948055e-007) (0.006705789816430859,-4.015244592238069e-007) (0.006705860281443948,-4.011170007184324e-007) (0.006705827430405484,-4.009439278466682e-007) (0.00670581405787824,-4.008671135928249e-007) (0.006705858351271247,-4.008136391472697e-007) (0.006705825722185818,-4.007948811101909e-007) (0.006705739882306727,-4.0078533458119e-007)
 (0.006705857053043652,-4.273919369023223e-007) (0.006705855591294668,-4.187494536670747e-007) (0.006705789753799525,-4.172328851734827e-007) (0.006705860218858609,-4.168094860256666e-007) (0.006705827367840611,-4.166296421780321e-007) (0.006705813995322726,-4.165498227894858e-007) (0.006705858288722106,-4.16494256310854e-007) (0.006705825659639099,-4.164747644203918e-007) (0.006705739819761259,-4.164648444114768e-007)
 (0.006705856984310248,-4.441123399193985e-007) (0.00670585552349541,-4.351317442259849e-007) (0.0067057896861718,-4.335558443485413e-007) (0.006705860151280589,-4.331158809325201e-007) (0.006705827300284619,-4.329290012169654e-007) (0.006705813927776854,-4.328460591278642e-007) (0.006705858221183135,-4.327883187722798e-007) (0.006705825592102687,-4.32768064319086e-007) (0.006705739752226253,-4.327577562190325e-007)
 (0.006705856910093666,-4.614868648089987e-007) (0.006705855450287544,-4.521549290895465e-007) (0.006705789613149051,-4.505173766807e-007) (0.006705860078311539,-4.500602009742063e-007) (0.006705827227339334,-4.498660101359384e-007) (0.006705813854842483,-4.49779823181205e-007) (0.006705858148256279,-4.497198239030477e-007) (0.006705825519178635,-4.496987770543496e-007) (0.006705739679303644,-4.496880656805774e-007)
 (0.006705856829956538,-4.795411000301919e-007) (0.006705855371239605,-4.698440792446387e-007) (0.006705789534301042,-4.681424623522847e-007) (0.006705859999521465,-4.676674009820533e-007) (0.006705827148574976,-4.674656129982403e-007) (0.006705813776089892,-4.673760542336797e-007) (0.006705858069511737,-4.673137076603723e-007) (0.006705825440437174,-4.672918374165484e-007) (0.006705739600563737,-4.672807069922909e-007)
 (0.006705856743426553,-4.983016348411693e-007) (0.00670585528588571,-4.882252462352557e-007) (0.006705789449162997,-4.864570585505724e-007) (0.006705859914445976,-4.859634118008414e-007) (0.006705827063527252,-4.857537294594148e-007) (0.006705813691054948,-4.856606669747492e-007) (0.006705857984485421,-4.855958812765513e-007) (0.006705825355414087,-4.855731554250512e-007) (0.006705739515542432,-4.855615895566057e-007)
 (0.006705856649993662,-5.177960984190955e-007) (0.006705855193722693,-5.073255004904396e-007) (0.006705789357233077,-5.054881376571026e-007) (0.006705859822583684,-5.049751784393708e-007) (0.006705826971694871,-5.047572929011936e-007) (0.006705813599236281,-5.046605896261457e-007) (0.006705857892676206,-5.045932693808084e-007) (0.006705825263608436,-5.045696544492601e-007) (0.00670573942373855,-5.04557636101286e-007)
 (0.006705856549107235,-5.380532005055405e-007) (0.006705855094207458,-5.271729711473282e-007) (0.006705789257969527,-5.252637269262811e-007) (0.006705859723393107,-5.247306997079102e-007) (0.00670582687253661,-5.245042900524838e-007) (0.006705813500092888,-5.24403803554117e-007) (0.006705857793542983,-5.243338496067101e-007) (0.006705825164479004,-5.243093108130817e-007) (0.006705739324611088,-5.242968222842099e-007)
 (0.006705856440172768,-5.591027736373072e-007) (0.00670585498675356,-5.477968874274207e-007) (0.006705789150787404,-5.458129497116845e-007) (0.006705859616289761,-5.452590694038715e-007) (0.006705826765468205,-5.450238021564704e-007) (0.006705813393040491,-5.449193844302904e-007) (0.006705857686501554,-5.448466937466187e-007) (0.006705825057441691,-5.448211949484092e-007) (0.006705739217575931,-5.448082178447291e-007)
 (0.006705856322548194,-5.809758170249983e-007) (0.006705854870727704,-5.692276216268216e-007) (0.006705789035054987,-5.671660683003974e-007) (0.006705859500642405,-5.665905191028371e-007) (0.006705826649858553,-5.66346047742585e-007) (0.006705813277448116,-5.662375449943897e-007) (0.006705857570921021,-5.661620105103687e-007) (0.006705824941865608,-5.66135514151053e-007) (0.006705739102002162,-5.661220293585202e-007)
 (0.006705856195540203,-6.037045421423409e-007) (0.006705854745445913,-5.91496733782976e-007) (0.006705788910090068,-5.89354528418036e-007) (0.006705859375769343,-5.88756462615613e-007) (0.00670582652502621,-5.88502427067312e-007) (0.006705813152634473,-5.883896794863345e-007) (0.006705857446120135,-5.883111899486631e-007) (0.006705824817069549,-5.882836570028914e-007) (0.006705738977208602,-5.882696446606706e-007)
 (0.006705856058400355,-6.27322420090231e-007) (0.00670585461017003,-6.146370180799222e-007) (0.006705788775156317,-6.124110054654812e-007) (0.00670585924093474,-6.117895421818185e-007) (0.006705826390235586,-6.115255682839964e-007) (0.006705813017864029,-6.114084098081129e-007) (0.006705857311363462,-6.113268496118515e-007) (0.006705824682318019,-6.112982395274409e-007) (0.006705738842459836,-6.112836789972826e-007)
 (0.006705855910320388,-6.518642308095927e-007) (0.006705854464102684,-6.386825510647445e-007) (0.006705788629458379,-6.363694525607826e-007) (0.006705859095343922,-6.357236764609799e-007) (0.006705826244692216,-6.354493754152161e-007) (0.006705812872342423,-6.353276334861714e-007) (0.006705857165856816,-6.352428825043161e-007) (0.006705824536817027,-6.352131531425686e-007) (0.006705738696961641,-6.351980229790395e-007)
 (0.006705855750427537,-6.77366114208941e-007) (0.00670585430638304,-6.63668741740167e-007) (0.006705788472137632,-6.612651504501323e-007) (0.006705858938138821,-6.605941103924361e-007) (0.006705826087538371,-6.603090781913552e-007) (0.006705812715212107,-6.60182573500825e-007) (0.006705857008742561,-6.600945069071455e-007) (0.00670582437970881,-6.600636144812243e-007) (0.006705738539856621,-6.600478923997984e-007)
 (0.006705855577779574,-7.038656232842675e-007) (0.006705854136081619,-6.896323836089532e-007) (0.006705788302266897,-6.871347593632359e-007) (0.006705858768392956,-6.864374669988307e-007) (0.006705825917847882,-6.861412838313593e-007) (0.006705812545547006,-6.860098300568324e-007) (0.006705856839094807,-6.859183181418876e-007) (0.006705824210067601,-6.858862171522477e-007) (0.006705738370218826,-6.858698799968113e-007)
 (0.006705855391359002,-7.314017793049993e-007) (0.006705853952194791,-7.166117087419658e-007) (0.006705788118845173,-7.140163728856769e-007) (0.006705858585106004,-7.132918012036085e-007) (0.006705825734620725,-7.129840308365764e-007) (0.006705812362347255,-7.12847434367066e-007) (0.006705856655913798,-7.127523423477143e-007) (0.006705824026893653,-7.127189855147216e-007) (0.00670573818704854,-7.127020092235456e-007)
 (0.006705855190066963,-7.600151291493708e-007) (0.006705853753638619,-7.446464439527193e-007) (0.006705787920791188,-7.419495739294472e-007) (0.00670585838719765,-7.41196655744772e-007) (0.00670582553677683,-7.408768448806073e-007) (0.006705812164533015,-7.407349045318049e-007) (0.006705856458119825,-7.406360923525997e-007) (0.006705823829107284,-7.406014305473856e-007) (0.006705737989266129,-7.405837901172877e-007)
 (0.006705854972717399,-7.897478048672006e-007) (0.006705853539243186,-7.737778691537061e-007) (0.006705787706937993,-7.709754928777126e-007) (0.006705858173501645,-7.701931192599581e-007) (0.006705825323150531,-7.698607968698952e-007) (0.006705811950938658,-7.697133035877254e-007) (0.006705856244547356,-7.696106257145316e-007) (0.006705823615543056,-7.695746078867028e-007) (0.006705737775706153,-7.695562773365994e-007)
 (0.006705854738029303,-8.206435855606025e-007) (0.0067058533077449,-8.040488779832737e-007) (0.006705787476025175,-8.011368679918151e-007) (0.006705857942758559,-8.003238866328511e-007) (0.006705825092482678,-7.999785632629103e-007) (0.006705811720305314,-7.998252998160832e-007) (0.006705856013937624,-7.997186050222921e-007) (0.006705823384942248,-7.996811781242314e-007) (0.006705737545109918,-7.996621304568367e-007)
 (0.006705854484619619,-8.527479616667525e-007) (0.006705853057779481,-8.355040407862971e-007) (0.006705787226691954,-8.324781081634218e-007) (0.006705857693608587,-8.316333216810885e-007) (0.006705824843413948,-8.312744887319235e-007) (0.006705811471273882,-8.311152293922875e-007) (0.006705855764931681,-8.310043605354634e-007) (0.00670582313594585,-8.309654694448541e-007) (0.00670573729611852,-8.309456766066223e-007)
 (0.006705854210994797,-8.86108201739174e-007) (0.006705852787873653,-8.681896700421001e-007) (0.006705786957468754,-8.650453581048015e-007) (0.006705857424583321,-8.641675222798948e-007) (0.006705824574476368,-8.637946512584822e-007) (0.006705811202376545,-8.636291614680785e-007) (0.006705855496061893,-8.635139552593589e-007) (0.006705822867086381,-8.634735426980346e-007) (0.006705737027264483,-8.634529755384383e-007)
 (0.006705853915542524,-9.207734218186013e-007) (0.006705852496437102,-9.021538883293327e-007) (0.006705786666769291,-8.988865660673967e-007) (0.006705857134097445,-8.979743880129713e-007) (0.006705824284085319,-8.975869297540625e-007) (0.006705810912028938,-8.974149657804459e-007) (0.006705855205743949,-8.972952525442317e-007) (0.006705822576779625,-8.972532589928871e-007) (0.006705736736963597,-8.972318872216213e-007)
 (0.006705853596521485,-9.567946574955053e-007) (0.006705852181752087,-9.374466989279899e-007) (0.00670578635288019,-9.340515541871761e-007) (0.006705856820439125,-9.331036904455783e-007) (0.006705823970529183,-9.327010743034487e-007) (0.006705810598519757,-9.325223828810489e-007) (0.006705854892266918,-9.323979863050682e-007) (0.006705822263314649,-9.323543499170517e-007) (0.006705736423504854,-9.323321420581983e-007)
 (0.006705853252051796,-9.942249387654781e-007) (0.006705851841964328,-9.741200591568759e-007) (0.006705786013951809,-9.70592091556279e-007) (0.006705856481759874,-9.696071461213422e-007) (0.006705823631960388,-9.691887791304799e-007) (0.006705810260001583,-9.690030970879503e-007) (0.006705854553783417,-9.688738339635199e-007) (0.006705821924844188,-9.688284904730634e-007) (0.006705736085041185,-9.688054138198965e-007)
 (0.006705852880103354,-1.033119367784672e-006) (0.006705851475071328,-1.01222795655228e-006) (0.006705785647986734,-1.00856197012457e-006) (0.006705856116063806,-1.007538492386807e-006) (0.006705823266383558,-1.007103758389767e-006) (0.006705809894479443,-1.006910812262218e-006) (0.006705854188298751,-1.006776492214403e-006) (0.006705821559373605,-1.006729374842817e-006) (0.006705735719577874,-1.006705395409589e-006)
 (0.006705852478484338,-1.073535199631051e-006) (0.006705851078911028,-1.051826487991336e-006) (0.006705785252828409,-1.048017083536039e-006) (0.006705855721195951,-1.046953566149044e-006) (0.006705822871644425,-1.046501824888555e-006) (0.006705809499799437,-1.046301330515533e-006) (0.006705853793659107,-1.046161755724199e-006) (0.006705821164749196,-1.046112795079827e-006) (0.006705735324961339,-1.046087877552061e-006)
 (0.006705852044828052,-1.115531926190572e-006) (0.006705850651148919,-1.092973941876125e-006) (0.006705784826148183,-1.089015509014243e-006) (0.006705855294829374,-1.087910385675701e-006) (0.006705822445416874,-1.087440971853525e-006) (0.006705809073635685,-1.087232633961162e-006) (0.00670585336753898,-1.087087598868614e-006) (0.006705820738645441,-1.087036722847272e-006) (0.006705734898866153,-1.08701083052839e-006)
 (0.006705851576579051,-1.15917136328427e-006) (0.006705850189264265,-1.135730883492646e-006) (0.00670578436543172,-1.131617592410717e-006) (0.006705854834451578,-1.130469235558971e-006) (0.006705821985189185,-1.129981457856263e-006) (0.006705808613476862,-1.129764969622413e-006) (0.006705852907427264,-1.12961426063207e-006) (0.006705820278551467,-1.129561394308547e-006) (0.006705734438781393,-1.12953448906774e-006)
 (0.006705851070978038,-1.204517741154351e-006) (0.00670584969053535,-1.180160243660155e-006) (0.00670578386796418,-1.175886036532669e-006) (0.006705854337349671,-1.174692754950679e-006) (0.006705821488249396,-1.174185895012001e-006) (0.006705808116611442,-1.173960937615154e-006) (0.006705852410612704,-1.173804332776582e-006) (0.006705819781756036,-1.17374939829624e-006) (0.006705733941995915,-1.173721440511084e-006)
 (0.00670585052504569,-1.25163779843953e-006) (0.006705849152023302,-1.226327410798153e-006) (0.00670578333081413,-1.221885992874838e-006) (0.006705853800594488,-1.2206460292033e-006) (0.006705820951669214,-1.22011934057919e-006) (0.006705807580111553,-1.219885582729615e-006) (0.006705851874167758,-1.219722851412391e-006) (0.006705819245331758,-1.21966576787585e-006) (0.006705733405582373,-1.219636716374284e-006)
 (0.006705849935565088,-1.300600879769192e-006) (0.006705848570554936,-1.274300326538066e-006) (0.006705782750816399,-1.26968515688382e-006) (0.006705853221023177,-1.268396685035551e-006) (0.006705820372286784,-1.267849392085246e-006) (0.006705807000815841,-1.267606489537557e-006) (0.006705851294931444,-1.26743739209153e-006) (0.006705818666117728,-1.267378075435983e-006) (0.006705732826379854,-1.267347887436462e-006)
 (0.006705849299062833,-1.351479037105936e-006) (0.006705847942704023,-1.324149585007156e-006) (0.006705782124553477,-1.319353866879871e-006) (0.006705852595220507,-1.318014989354353e-006) (0.006705819746688273,-1.317446286104707e-006) (0.006705806375310949,-1.317193881151739e-006) (0.0067058506694905,-1.317018168555453e-006) (0.006705818040700906,-1.31695653143074e-006) (0.006705732200975634,-1.316925162478712e-006)
 (0.006705848611788352,-1.40434713498345e-006) (0.006705847264771004,-1.375948535926035e-006) (0.006705781448335108,-1.370965206780565e-006) (0.006705851919499193,-1.369573951873937e-006) (0.006705819071187295,-1.368983000833721e-006) (0.006705805699911109,-1.368720721780966e-006) (0.006705849994159769,-1.368538135275157e-006) (0.006705817365396155,-1.368474086915568e-006) (0.006705731525684472,-1.368441490817828e-006)
 (0.006705847869692117,-1.459282959774805e-006) (0.006705846532761437,-1.42977339165617e-006) (0.006705780718176959,-1.424595112757012e-006) (0.00670585118987784,-1.423149431661404e-006) (0.006705818341803793,-1.422535362591481e-006) (0.006705804970636747,-1.422262823210034e-006) (0.00670584926496016,-1.422073093916697e-006) (0.006705816636224569,-1.422006540007655e-006) (0.006705730796527441,-1.421972668765454e-006)
 (0.006705847068401702,-1.516367333144813e-006) (0.006705845742362349,-1.485703338342692e-006) (0.006705779929776969,-1.480322483973261e-006) (0.006705850402057356,-1.478820247765304e-006) (0.006705817554240231,-1.4781821563983e-006) (0.006705804183191038,-1.477898955357318e-006) (0.00670584847759504,-1.477701803885197e-006) (0.006705815848889837,-1.47763264642465e-006) (0.006705730009208447,-1.477597450162471e-006)
 (0.006705846203195968,-1.575684229832645e-006) (0.006705844888916727,-1.543820651300238e-006) (0.006705779078489964,-1.538229297550827e-006) (0.006705849551396101,-1.53666829406278e-006) (0.006705816703856315,-1.536005240773687e-006) (0.006705803332934384,-1.535710961051589e-006) (0.006705847627425483,-1.535506097084829e-006) (0.006705814998753,-1.535434234239225e-006) (0.006705729159088647,-1.535397661131145e-006)
 (0.006705845268977333,-1.637320899931178e-006) (0.006705843967396276,-1.604210814801925e-006) (0.006705778159300263,-1.598400727920625e-006) (0.006705848632882079,-1.596778658487437e-006) (0.006705815785641838,-1.596089666914019e-006) (0.006705802414857317,-1.595783875183603e-006) (0.00670584670944239,-1.59557099705604e-006) (0.006705814080805303,-1.595496323010325e-006) (0.006705728241159315,-1.595458319205548e-006)
 (0.006705844260241754,-1.701367995810366e-006) (0.006705842972371908,-1.666962646415899e-006) (0.006705777166792556,-1.660925270706741e-006) (0.006705847641103957,-1.659239746789434e-006) (0.006705814794187123,-1.658523802396343e-006) (0.006705801423550975,-1.658206048390946e-006) (0.006705845718237545,-1.657984842641751e-006) (0.006705813089638639,-1.657907247444809e-006) (0.006705727250012477,-1.65786775698609e-006)
 (0.006705843171046502,-1.767919703867545e-006) (0.006705841897981461,-1.732168426068907e-006) (0.006705776095119604,-1.725894871318828e-006) (0.006705846570218775,-1.724143410994162e-006) (0.006705813723651108,-1.72339945958323e-006) (0.00670580035317521,-1.723069275433133e-006) (0.006705844647971369,-1.722839416347535e-006) (0.006705812019413619,-1.722758785749863e-006) (0.006705726179808941,-1.7227177504933e-006)
 (0.006705841994974728,-1.837073881257724e-006) (0.006705840737895565,-1.79992402998787e-006) (0.006705774937967908,-1.793405058403387e-006) (0.006705845413917681,-1.791585082718494e-006) (0.006705812567727077,-1.790812028880618e-006) (0.006705799197424181,-1.790468928426959e-006) (0.00670584349233867,-1.790230077556931e-006) (0.006705810863825451,-1.790146292843424e-006) (0.006705725024243886,-1.790103652372773e-006)
 (0.006705840725098355,-1.908932197793215e-006) (0.006705839485280197,-1.870329069700554e-006) (0.006705773688520819,-1.863555082337878e-006) (0.006705844165389089,-1.861663911521473e-006) (0.006705811319605594,-1.860860617028032e-006) (0.006705797949489492,-1.860504095109356e-006) (0.00670584224453175,-1.860255900777064e-006) (0.006705809616066645,-1.860168838593517e-006) (0.006705723776509995,-1.860124530130224e-006)
 (0.006705839353936894,-1.983600283184286e-006) (0.006705838132756637,-1.943487036267786e-006) (0.006705772339418258,-1.936448058934188e-006) (0.006705842817278232,-1.934482908463112e-006) (0.00670580997193433,-1.933648190595166e-006) (0.00670579660201992,-1.933277722305192e-006) (0.006705840897200161,-1.933019819087079e-006) (0.006705808268786865,-1.932929351256698e-006) (0.006705722429257269,-1.932883309570605e-006)
 (0.006705837873413377,-2.06118787980348e-006) (0.00670583667235774,-2.019505449923895e-006) (0.006705770882713228,-2.012191118531946e-006) (0.006705841361644106,-2.0101490950429e-006) (0.006705808516774789,-2.009281724855063e-006) (0.006705795147078192,-2.008896764773415e-006) (0.006705839442407444,-2.008628772963293e-006) (0.006705806814050222,-2.008534766302802e-006) (0.006705720974549655,-2.008486923612606e-006)
 (0.006705836274807353,-2.141809001169913e-006) (0.006705835095481629,-2.098496015315654e-006) (0.00670576930982561,-2.090895560668591e-006) (0.006705839789912669,-2.088773657711849e-006) (0.006705806945555931,-2.087872358229681e-006) (0.006705793576094479,-2.087472339621453e-006) (0.006705837871584543,-2.087193864673639e-006) (0.00670580524328784,-2.087096180793054e-006) (0.006705719403818759,-2.087046466671482e-006)
 (0.006705834548703182,-2.225582096332282e-006) (0.00670583339284061,-2.180574782517262e-006) (0.006705767611491271,-2.172677014503633e-006) (0.006705838092826822,-2.170472108132598e-006) (0.006705805249023501,-2.169535552479271e-006) (0.006705791879815942,-2.169119886464239e-006) (0.006705836175479701,-2.16883051841551e-006) (0.006705803547248282,-2.168729013519502e-006) (0.006705717707813188,-2.168677354785921e-006)
 (0.006705832684934575,-2.312630220359561e-006) (0.006705831554406768,-2.265862314023296e-006) (0.006705765777707613,-2.257655605198732e-006) (0.006705836260391221,-2.255364449387142e-006) (0.006705803417185438,-2.254391258838925e-006) (0.006705790048252064,-2.253959333527715e-006) (0.006705834344103335,-2.253658646395184e-006) (0.006705801715942469,-2.253553171070033e-006) (0.006705715876544053,-2.253499491686306e-006)
 (0.006705830672525531,-2.40308121112447e-006) (0.006705829569353238,-2.354483857901437e-006) (0.006705763797675231,-2.345956126434531e-006) (0.006705834281814396,-2.343575348318036e-006) (0.006705801439253809,-2.342564090282324e-006) (0.006705788070616486,-2.342115269880801e-006) (0.006705832366670251,-2.341802821038614e-006) (0.006705799738585539,-2.341693220034914e-006) (0.006705713899226716,-2.341637440991965e-006)
 (0.00670582849962512,-2.497067872593411e-006) (0.006705827425990366,-2.446569527313374e-006) (0.00670576165973393,-2.437708219269737e-006) (0.006705832145444828,-2.43523431420167e-006) (0.006705799303580904,-2.434183500119028e-006) (0.0067057859352632,-2.433717123996474e-006) (0.006705830231535614,-2.433392453527133e-006) (0.006705797603533142,-2.433278565531284e-006) (0.006705711764217091,-2.433220604734628e-006)
 (0.006705826153438114,-2.594728164816202e-006) (0.006705825111696921,-2.542254486591413e-006) (0.006705759351294515,-2.533046557534015e-006) (0.006705829838702398,-2.530475883952051e-006) (0.006705796997590724,-2.529383967115525e-006) (0.006705783629618179,-2.528899348838842e-006) (0.006705827926126695,-2.528561978858455e-006) (0.006705795298213016,-2.528443636257888e-006) (0.006705709458943086,-2.528383408406852e-006)
 (0.006705823620150056,-2.696205400828864e-006) (0.006705822612846315,-2.64167914408176e-006) (0.006705756858764849,-2.632111039958312e-006) (0.006705827348005164,-2.62943981404982e-006) (0.006705794507705673,-2.628305187341581e-006) (0.00670578114010581,-2.627801613668812e-006) (0.006705825436869247,-2.627451047630345e-006) (0.006705792809051405,-2.627328076267114e-006) (0.006705706969831354,-2.62726549273086e-006)
 (0.006705820884845986,-2.801648450671965e-006) (0.006705819914726431,-2.744989351947255e-006) (0.006705754167470111,-2.735046989239938e-006) (0.006705824658688947,-2.732271279404469e-006) (0.006705791819266492,-2.731092272944743e-006) (0.006705778452069011,-2.730569002783907e-006) (0.006705822749107699,-2.730204724747581e-006) (0.006705790121393399,-2.730076943664057e-006) (0.006705704282227156,-2.730011912353077e-006)
 (0.006705817931422876,-2.911211952730954e-006) (0.006705817001453346,-2.852336613135648e-006) (0.006705751261566468,-2.84200535824475e-006) (0.006705821754921684,-2.83912107934196e-006) (0.006705788916446144,-2.837895958046317e-006) (0.006705775549683136,-2.837352221370964e-006) (0.006705819847019036,-2.836973695252771e-006) (0.006705787219416517,-2.836840916428485e-006) (0.006705701380308355,-2.836773341657272e-006)
 (0.006705814742495208,-3.025056532610334e-006) (0.006705813855877986,-2.963878295715651e-006) (0.006705748123948366,-2.953142943549022e-006) (0.006705818619610279,-2.95014585092433e-006) (0.006705785782157222,-2.948872811968778e-006) (0.006705772415863369,-2.948307808694087e-006) (0.006705816713520164,-2.947914477480662e-006) (0.006705784086038301,-2.947776505556535e-006) (0.006705698246992935,-2.947706287906735e-006)
 (0.006705811299292974,-3.143349029738886e-006) (0.006705810459485752,-3.079777854774065e-006) (0.006705744736147998,-3.068622606511548e-006) (0.006705815234300593,-3.065508289792687e-006) (0.006705782397951556,-3.064185459981904e-006) (0.006705769032164252,-3.063598358795874e-006) (0.006705813330167545,-3.063189643730815e-006) (0.006705780702815961,-3.063046275727031e-006) (0.006705694863838354,-3.062973311900374e-006)
 (0.006705807581551775,-3.266262731914296e-006) (0.006705806792287911,-3.200205062079164e-006) (0.006705741078227258,-3.188613502082183e-006) (0.006705811579069181,-3.185377378741096e-006) (0.006705778743912207,-3.184002811769989e-006) (0.006705765378671853,-3.183392748923599e-006) (0.006705809677049278,-3.182968048664634e-006) (0.006705777049838491,-3.182819073680417e-006) (0.006705691210933951,-3.182743256349551e-006)
 (0.006705803567393932,-3.393977617985353e-006) (0.006705802832704502,-3.325336243695364e-006) (0.006705737128660812,-3.31329131553092e-006) (0.006705807632406546,-3.309928624190054e-006) (0.006705774798536685,-3.308500297811851e-006) (0.006705761433886874,-3.307866375856069e-006) (0.006705805732668289,-3.307425065596199e-006) (0.006705773105609428,-3.307270264506078e-006) (0.006705687266783873,-3.307191482159469e-006)
 (0.006705799233200404,-3.526680608850339e-006) (0.006705798557437818,-3.455354525731838e-006) (0.006705732864209964,-3.442838507275946e-006) (0.006705803371091054,-3.439344300768913e-006) (0.006705770538610976,-3.437860113843109e-006) (0.006705757174598837,-3.437201400326268e-006) (0.006705801473816407,-3.436742830883628e-006) (0.006705768846921588,-3.436581976019385e-006) (0.006705683008181337,-3.436500112794985e-006)
 (0.006705794553472561,-3.664565826982455e-006) (0.006705793941336331,-3.590450088418768e-006) (0.006705728259786847,-3.577444566008198e-006) (0.006705798770053365,-3.573813704168267e-006) (0.006705765939073903,-3.572271473602842e-006) (0.006705752575750223,-3.571586999709222e-006) (0.006705796875438804,-3.57111049658538e-006) (0.006705764248721045,-3.570943351401046e-006) (0.006705678410072889,-3.570858286923587e-006)
 (0.006705789500682909,-3.807834864622869e-006) (0.006705788957247128,-3.730820428658298e-006) (0.006705723288307344,-3.717306270254227e-006) (0.006705793802229279,-3.713533412429346e-006) (0.006705760972870018,-3.711930870007478e-006) (0.006705747610289753,-3.71121962915255e-006) (0.006705791910486853,-3.71072449154659e-006) (0.00670575928396035,-3.710550810278647e-006) (0.006705673445411614,-3.710462419483107e-006)
 (0.006705784045114208,-3.95669706083174e-006) (0.006705783575857594,-3.876670631221099e-006) (0.00670571792053299,-3.862627958549604e-006) (0.00670578843840175,-3.858707555837105e-006) (0.006705755610791942,-3.857042344915998e-006) (0.00670574224901439,-3.856303291286851e-006) (0.006705786549760531,-3.855788791079494e-006) (0.006705753923440545,-3.855608318389522e-006) (0.006705668084999152,-3.855516471336103e-006)
 (0.00670577815468584,-4.111369787526542e-006) (0.006705777765523734,-4.02821364872355e-006) (0.006705712124900046,-4.013621808355586e-006) (0.006705782647030359,-4.009548095533867e-006) (0.006705749821309491,-4.007817767628913e-006) (0.006705736460398611,-4.007049814663406e-006) (0.006705780761737607,-4.006515195359797e-006) (0.006705748135640583,-4.006327665965537e-006) (0.006705662297315095,-4.006232227656176e-006)
 (0.006705771794766206,-4.272078744645298e-006) (0.006705771492085507,-4.185670590506006e-006) (0.006705705867334978,-4.170508123840593e-006) (0.00670577639406663,-4.166275111003434e-006) (0.006705743570385323,-4.16447712223464e-006) (0.006705730210410229,-4.163679141048734e-006) (0.00670577451238936,-4.163123616683518e-006) (0.006705741886533048,-4.162928754973884e-006) (0.006705656048332721,-4.16282958515587e-006)
 (0.00670576492797099,-4.439058264533032e-006) (0.006705764718667702,-4.349271020514367e-006) (0.006705699111055991,-4.333515632624099e-006) (0.006705769642755853,-4.329117096490488e-006) (0.006705736821276733,-4.327248803903938e-006) (0.006705723462312021,-4.326419621658976e-006) (0.006705767764982267,-4.325842375653861e-006) (0.0067057351393859,-4.325639895292664e-006) (0.00670564930132072,-4.325536848258247e-006)
 (0.006705757513945134,-4.612551625631563e-006) (0.006705757405464917,-4.519253264252766e-006) (0.006705691816358505,-4.502881791552649e-006) (0.006705762353422755,-4.498311266462691e-006) (0.006705729534321283,-4.496369924200378e-006) (0.006705716176447518,-4.495508322411081e-006) (0.006705760479864096,-4.494908506400122e-006) (0.00670572785454834,-4.494698109912768e-006) (0.006705642016629037,-4.494591034282998e-006)
 (0.006705749509127454,-4.792811375538381e-006) (0.006705749509509251,-4.695864724866138e-006) (0.006705683940383555,-4.678853101564876e-006) (0.006705754483239782,-4.674103870125341e-006) (0.006705721666705633,-4.672086625465029e-006) (0.006705708310009724,-4.671191338240239e-006) (0.006705752614232058,-4.670568070842657e-006) (0.006705719989219324,-4.67034944918452e-006) (0.00670563415145759,-4.670238187699812e-006)
 (0.006705740866497509,-4.980099663423469e-006) (0.006705740984420922,-4.879362208341585e-006) (0.006705675436868944,-4.861685431633453e-006) (0.00670574598597893,-4.856750515014784e-006) (0.006705713172216713,-4.854654404260556e-006) (0.0067056998167926,-4.853724116481656e-006) (0.006705744121884871,-4.853076482027448e-006) (0.006705711497199342,-4.852849314148553e-006) (0.006705625659607671,-4.852733703435986e-006)
 (0.006705731535301682,-5.174688581792807e-006) (0.006705731780137949,-5.070012257802604e-006) (0.006705666255879569,-5.051644351757452e-006) (0.006705736811741832,-5.046516499635879e-006) (0.006705704000972467,-5.044338443848225e-006) (0.006705690646921549,-5.043371789277458e-006) (0.006705734952953172,-5.042698836496823e-006) (0.006705702328620894,-5.042462788873317e-006) (0.006705616491212825,-5.042342659218365e-006)
 (0.006705721460759133,-5.376860517510876e-006) (0.006705721842626145,-5.26809149681288e-006) (0.006705656343518217,-5.249005474920577e-006) (0.00670572690667101,-5.243677155045669e-006) (0.006705694099133047,-5.241413955618278e-006) (0.006705680746564734,-5.240409514944818e-006) (0.006705725053610647,-5.23971025559709e-006) (0.006705692429659683,-5.239464981757305e-006) (0.006705606592449907,-5.239340156858019e-006)
 (0.006705710583743367,-5.586908511971969e-006) (0.006705711113565006,-5.473886981565729e-006) (0.006705645641612393,-5.454054807886545e-006) (0.006705716212636685,-5.448518195256854e-006) (0.006705683408587771,-5.446166529334088e-006) (0.006705670057620257,-5.445122828136445e-006) (0.00670571436576111,-5.444396235598191e-006) (0.00670568174222203,-5.444141375626798e-006) (0.006705595905226279,-5.444011672344753e-006)
 (0.006705698840439717,-5.805136630178384e-006) (0.006705699530010087,-5.687696561714872e-006) (0.006705634087377281,-5.667089110599638e-006) (0.006705704666900528,-5.661336076245322e-006) (0.00670567186661867,-5.658892491968975e-006) (0.00670565851737945,-5.657807998616327e-006) (0.006705702826702638,-5.657053006406166e-006) (0.006705670203608168,-5.656788186438384e-006) (0.006705584366843603,-5.656653414533803e-006)
 (0.006705686161976749,-6.031860338512805e-006) (0.006705687024029339,-5.90982924963321e-006) (0.00670562161305312,-5.888416263956271e-006) (0.006705692201752666,-5.882438363311406e-006) (0.006705659405538007,-5.879899274894142e-006) (0.00670564605816486,-5.87877239835888e-006) (0.006705690368764599,-5.877987898624344e-006) (0.006705657746150139,-5.877712730308476e-006) (0.0067055719096351,-5.877572692177284e-006)
 (0.006705672474027544,-6.267406890795851e-006) (0.006705673522309892,-6.140605597677583e-006) (0.006705608145513238,-6.118355645545242e-006) (0.006705678744120319,-6.11214410639709e-006) (0.006705645952296959,-6.109505789018756e-006) (0.006705632606938549,-6.108334876621696e-006) (0.006705676918916562,-6.107519718559287e-006) (0.00670564429682033,-6.107233798507278e-006) (0.006705558460574755,-6.10708828889871e-006)
 (0.006705657696381728,-6.512115722209924e-006) (0.006705658945736093,-6.380358083047509e-006) (0.00670559360584277,-6.357238512927841e-006) (0.006705664215146775,-6.350784222931158e-006) (0.006705631428064613,-6.348042807450406e-006) (0.006705618084881449,-6.346826142522044e-006) (0.006705662398347563,-6.345979130741939e-006) (0.006705629776810901,-6.345682039965265e-006) (0.006705543940856149,-6.345530845691331e-006)
 (0.00670564174248299,-6.76633885051938e-006) (0.006705643208933317,-6.629431499657627e-006) (0.00670557790888387,-6.605408393890289e-006) (0.006705648529737094,-6.598701887630358e-006) (0.006705615747773811,-6.595853355111219e-006) (0.006705602406939192,-6.594589154563562e-006) (0.006705646722011939,-6.593709047404443e-006) (0.006705614101079411,-6.593400350722289e-006) (0.006705528265438709,-6.593243250360594e-006)
 (0.006705624518932351,-7.03044128389354e-006) (0.006705626219778057,-6.888183356328643e-006) (0.00670556096274711,-6.86322148296336e-006) (0.006705631596069525,-6.856252928557823e-006) (0.006705598819633004,-6.85329310460373e-006) (0.006705585481333947,-6.851979516424173e-006) (0.006705629798141235,-6.851065024197585e-006) (0.006705597177860938,-6.850744269628233e-006) (0.006705511342559368,-6.850581033216894e-006)
 (0.006705605924951599,-7.304801434501875e-006) (0.006705607878869037,-7.156984280473737e-006) (0.006705542668283789,-7.131047043389658e-006) (0.006705613315068798,-7.12380622862808e-006) (0.006705580544599046,-7.120730777505949e-006) (0.006705567209037533,-7.119365878167722e-006) (0.006705611527717678,-7.118415661350073e-006) (0.00670557890814154,-7.118082379480554e-006) (0.006705493073205983,-7.117912768188263e-006)
 (0.006705585851807567,-7.589811536920301e-006) (0.006705588078959203,-7.436218426303507e-006) (0.006705522918519476,-7.409267813569429e-006) (0.006705593579839302,-7.401744131547647e-006) (0.006705560815811577,-7.398548550126369e-006) (0.006705547483205586,-7.397130341897832e-006) (0.006705591803907652,-7.396143009253004e-006) (0.006705559185091725,-7.395796712589995e-006) (0.006705473350551411,-7.395620478394523e-006)
 (0.006705564182190585,-7.885878070129879e-006) (0.006705566704342985,-7.726283886352653e-006) (0.006705501598042947,-7.698280416770274e-006) (0.006705572275055013,-7.690462851043197e-006) (0.006705539517982336,-7.687142462511215e-006) (0.006705526188567164,-7.685668870684702e-006) (0.006705570511452163,-7.684642977324334e-006) (0.006705537893457032,-7.684283159620078e-006) (0.006705452059343369,-7.684100044962558e-006)
 (0.006705540789546926,-8.193422181777306e-006) (0.006705543630198074,-8.027593104983313e-006) (0.006705478582349328,-7.998495772777439e-006) (0.006705549276303218,-7.990372881997081e-006) (0.006705516526739223,-7.986922829368377e-006) (0.006705503200768897,-7.98539169939038e-006) (0.006705547526010711,-7.984325744775316e-006) (0.006705514908901624,-7.983951880325099e-006) (0.006705429075248562,-7.983761617763048e-006)
 (0.006705515537360144,-8.512880113067795e-006) (0.006705518721876483,-8.340573292247826e-006) (0.006705453737133582,-8.310339509856826e-006) (0.006705524449378029,-8.301899411888578e-006) (0.0067054917079205,-8.298314651292996e-006) (0.006705478385669214,-8.296723745802231e-006) (0.006705522713455346,-8.295616171668372e-006) (0.006705490097302883,-8.295227714607932e-006) (0.006705404264147096,-8.295030026435414e-006)
 (0.006705488278377838,-8.844703622438318e-006) (0.006705491834142642,-8.665666836269218e-006) (0.00670542691752991,-8.634252375189305e-006) (0.006705497649520899,-8.625482730688545e-006) (0.006705464916815026,-8.621758024451842e-006) (0.006705451598578706,-8.620105020214009e-006) (0.006705495929111699,-8.618954208427929e-006) (0.006705463313991948,-8.618550591981072e-006) (0.006705377481372991,-8.618345189877089e-006)
 (0.006705458853781295,-9.189360405822214e-006) (0.0067054628103543,-9.003331711954581e-006) (0.006705397967295243,-8.970690641605204e-006) (0.006705468720604371,-8.961578637072269e-006) (0.006705435997346543,-8.95770854654451e-006) (0.006705422683444631,-8.95599103130541e-006) (0.006705467016943095,-8.95479530166439e-006) (0.006705434402938213,-8.954375937377934e-006) (0.006705348570898803,-8.954162521999413e-006)
 (0.006705427092292263,-9.547334511074444e-006) (0.006705431481581809,-9.354041883623001e-006) (0.006705366717930752,-9.32012650818696e-006) (0.006705437494254275,-9.310658838450612e-006) (0.006705404781196145,-9.306637716634723e-006) (0.006705391471973466,-9.304853185849955e-006) (0.006705435808673383,-9.303610793799777e-006) (0.006705403195871963,-9.303175070767989e-006) (0.006705317364458151,-9.302953331358029e-006)
 (0.0067053928092134,-9.919126743655458e-006) (0.006705397665662499,-9.718287698667131e-006) (0.00670533298773853,-9.683048491878715e-006) (0.00670540378890742,-9.673211342031183e-006) (0.006705371086860264,-9.669033325963508e-006) (0.006705357782688957,-9.667179179456873e-006) (0.006705402122844931,-9.665888313735234e-006) (0.006705369511342722,-9.665435597775726e-006) (0.00670528368060422,-9.665205211758192e-006)
 (0.006705355805398214,-1.030525506034013e-005) (0.006705361166184742,-1.009657626902524e-005) (0.006705296580808446,-1.005996180686865e-005) (0.006705367408798861,-1.004974083363188e-005) (0.006705334718638379,-1.004539983653594e-005) (0.006705321419919964,-1.004347337502826e-005) (0.006705365763806906,-1.004213215525254e-005) (0.006705333153707161,-1.004166178808365e-005) (0.00670524732369769,-1.004142242063255e-005)
 (0.006705315866145483,-1.070625494721247e-005) (0.006705321771398365,-1.048943183675285e-005) (0.006705257285931418,-1.045138872805342e-005) (0.006705328142876128,-1.044076904058142e-005) (0.006705295465547326,-1.043625874378194e-005) (0.0067052821727153,-1.043425716534171e-005) (0.006705326520629803,-1.043286363951339e-005) (0.006705293912043972,-1.043237493788699e-005) (0.00670520808282149,-1.043212624149587e-005)
 (0.0067052727600124,-1.112267977773441e-005) (0.006705279253044486,-1.089739611950946e-005) (0.006705214875432297,-1.085786893439427e-005) (0.006705285763633261,-1.084683507448775e-005) (0.006705253100155927,-1.084214891909847e-005) (0.006705239813678047,-1.084006931547962e-005) (0.0067052841659403,-1.08386214574122e-005) (0.006705251558988628,-1.083811371223947e-005) (0.006705165730615582,-1.083785532627934e-005)
 (0.006705226237542722,-1.155510114606144e-005) (0.006705233365101981,-1.132102863116698e-005) (0.006705169103919676,-1.127995982737205e-005) (0.006705240025861036,-1.126849574912864e-005) (0.006705207377335823,-1.126362692749935e-005) (0.006705194097716875,-1.126146628037893e-005) (0.00670523845467234,-1.125996198706747e-005) (0.006705205849484594,-1.125943446252078e-005) (0.006705120022028435,-1.125916601277243e-005)
 (0.006705176029903586,-1.200410917017978e-005) (0.006705183842443754,-1.176090697214322e-005) (0.006705119706945857,-1.17182368191839e-005) (0.006705190665308377,-1.170632586807507e-005) (0.00670515803292296,-1.17012673150029e-005) (0.00670514476070757,-1.169902249213175e-005) (0.00670518912272914,-1.169745958104008e-005) (0.006705156519445311,-1.169691151360758e-005) (0.006705070692978831,-1.169663261181014e-005)
 (0.006705121847425336,-1.247031275873117e-005) (0.006705130399397739,-1.221762708338674e-005) (0.006705066399571375,-1.217329358457032e-005) (0.006705137397247927,-1.216091847593836e-005) (0.006705104782283848,-1.215566285966356e-005) (0.006705091518059781,-1.215333061089779e-005) (0.006705135885549724,-1.215170681717972e-005) (0.006705103284320932,-1.215113741473384e-005) (0.006705017458922602,-1.215084765809873e-005)
 (0.0067050633780391,-1.2954339834566e-005) (0.006705072728206933,-1.269180345709332e-005) (0.006705008874829475,-1.264574226940652e-005) (0.006705079914941562,-1.263288506640682e-005) (0.006705047318781712,-1.262742477936476e-005) (0.00670503406318304,-1.262500173262814e-005) (0.006705078436575495,-1.262331470627968e-005) (0.006705045837564752,-1.26227231471074e-005) (0.006704960013319287,-1.262242211782206e-005)
 (0.006705000285605888,-1.345683750728552e-005) (0.006705010497383009,-1.31840692964834e-005) (0.006704946802083982,-1.313621364836838e-005) (0.006705017887999769,-1.312285573935689e-005) (0.006704985312136111,-1.31171828887278e-005) (0.006704972065847045,-1.311466554586421e-005) (0.006705016445610354,-1.311291284880523e-005) (0.006704983848993513,-1.311229828061258e-005) (0.006704898025992314,-1.311198554535616e-005)
 (0.006704932208130772,-1.397847218596442e-005) (0.006704943349946508,-1.369507661589731e-005) (0.006704879825274426,-1.364535722296675e-005) (0.00670495096062794,-1.363147929835922e-005) (0.006704918406670158,-1.362558569639032e-005) (0.006704905170428719,-1.362297042893734e-005) (0.006704949557068253,-1.362114953204301e-005) (0.006704916963034984,-1.362051107095424e-005) (0.006704831141376633,-1.362018618037491e-005)
 (0.006704858755857244,-1.451992962233557e-005) (0.006704870901549394,-1.422549627156971e-005) (0.00670480756104354,-1.417384125030493e-005) (0.006704878749755354,-1.415942327889883e-005) (0.006704846219439945,-1.415330043305582e-005) (0.006704832994042356,-1.415058347793187e-005) (0.00670487738810334,-1.414869175797921e-005) (0.006704844796858209,-1.414802848751118e-005) (0.006704758976649014,-1.414769097572993e-005)
 (0.006704779509234067,-1.508191487338098e-005) (0.006704792738472008,-1.477601791212516e-005) (0.006704729596739729,-1.472235269164413e-005) (0.006704800843039367,-1.470737389647396e-005) (0.006704768338239591,-1.470101299937124e-005) (0.006704755124544709,-1.469819045449911e-005) (0.006704799526615175,-1.469622519108024e-005) (0.006704766938378931,-1.469553616109735e-005) (0.006704681119733587,-1.469518554517706e-005)
 (0.006704694016749067,-1.566515217116959e-005) (0.006704708415489314,-1.53473498367352e-005) (0.006704645488289374,-1.529159706871443e-005) (0.006704716796739388,-1.52760359024436e-005) (0.006704684319475737,-1.526942782162021e-005) (0.006704671118409833,-1.526649564147973e-005) (0.006704715529124356,-1.52644540138536e-005) (0.00670468294413496,-1.52637382395217e-005) (0.006704597127177059,-1.526337401893541e-005)
 (0.006704601792625414,-1.627038468631299e-005) (0.00670461745360183,-1.59402187474253e-005) (0.006704554757933882,-1.588229821429804e-005) (0.006704626133455417,-1.586613233417825e-005) (0.006704593685907212,-1.585926760173453e-005) (0.006704580498469398,-1.585622159284932e-005) (0.006704624918512057,-1.585410067674164e-005) (0.006704592337026137,-1.585335713747662e-005) (0.006704506521889126,-1.585297879357869e-005)
 (0.006704502314371236,-1.689837416984504e-005) (0.006704519337622605,-1.655536938048307e-005) (0.006704456891823571,-1.649519790206354e-005) (0.006704528339724257,-1.647840414453897e-005) (0.006704495924241903,-1.647127294662383e-005) (0.006704482751509451,-1.646810876301504e-005) (0.006704527181618146,-1.646590552740088e-005) (0.006704494603912587,-1.646513316578469e-005) (0.006704408790740221,-1.646474016128117e-005)
 (0.006704395020181185,-1.754990045677988e-005) (0.006704413513618717,-1.719356400037217e-005) (0.006704351337466314,-1.713105533906068e-005) (0.006704422863470394,-1.711360969404392e-005) (0.006704390482588224,-1.710620186026277e-005) (0.006704377325722744,-1.710291499886162e-005) (0.006704421766693363,-1.710062630269815e-005) (0.006704389193066468,-1.709982402342164e-005) (0.006704303382013766,-1.709941580183677e-005)
 (0.006704279306181937,-1.822576081272222e-005) (0.006704299386199451,-1.785558173767984e-005) (0.006704237501023509,-1.779064650248798e-005) (0.006704309111303453,-1.777252408740427e-005) (0.006704276767754232,-1.776482908013907e-005) (0.006704263628008212,-1.776141487619753e-005) (0.006704308080698826,-1.775903746514541e-005) (0.00670427551147225,-1.775820413393379e-005) (0.006704189702706311,-1.77577801190743e-005)
 (0.00670415452351949,-1.892676910304431e-005) (0.006704176315649428,-1.854221775085687e-005) (0.00670411474445159,-1.847476330046692e-005) (0.006704186445662792,-1.845593833410843e-005) (0.006704154142392646,-1.844794523782492e-005) (0.00670414102111627,-1.844439886031637e-005) (0.006704185486452076,-1.844192936345936e-005) (0.006704152921972517,-1.844106380601014e-005) (0.006704067115673383,-1.844062340144606e-005)
 (0.006704019975283412,-1.965375476196394e-005) (0.006704043614901776,-1.92542821892422e-005) (0.006703982382483908,-1.918421253440796e-005) (0.006704054181801537,-1.916465831071648e-005) (0.00670402192198653,-1.915635582128175e-005) (0.006704008820635057,-1.915267226831969e-005) (0.006704053299613413,-1.915010719488693e-005) (0.006704020740254542,-1.914920819582749e-005) (0.006703934936616291,-1.914875078436877e-005)
 (0.006703874913267423,-2.04075615367311e-005) (0.006703900546351131,-1.999259893288544e-005) (0.006703839679453255,-1.991981463850598e-005) (0.006703911584611917,-1.989950350039692e-005) (0.006703879371675279,-1.989087991443729e-005) (0.006703866291817157,-1.988705400876458e-005) (0.006703910785513061,-1.988438974487344e-005) (0.006703878231677445,-1.988345604673141e-005) (0.006703792430909332,-1.988298098992146e-005)
 (0.006703718534563911,-2.118904597969879e-005) (0.00670374631850389,-2.075800408217901e-005) (0.006703685845952239,-2.068240216943214e-005) (0.006703757865288495,-2.066130548273556e-005) (0.00670372570291938,-2.0652348687153e-005) (0.006703712646244747,-2.064837507169005e-005) (0.006703757155816853,-2.064560787712462e-005) (0.006703724607938331,-2.064463817933143e-005) (0.006703638810265517,-2.064414481694765e-005)
 (0.006703549977994984,-2.199907565860675e-005) (0.006703580082468842,-2.155134416796205e-005) (0.006703520035334512,-2.147281801694412e-005) (0.006703592177832535,-2.14509061446575e-005) (0.00670356007000618,-2.144160360629522e-005) (0.006703547038335945,-2.143747673977623e-005) (0.006703591565032795,-2.143460274486295e-005) (0.006703559023578602,-2.143359570276515e-005) (0.00670347322924382,-2.143308335237431e-005)
 (0.00670336832038185,-2.283852705265432e-005) (0.006703400928290111,-2.237347405000943e-005) (0.006703341340059317,-2.22919133034054e-005) (0.006703413615399527,-2.226915558036663e-005) (0.0067033815663987,-2.225949433596569e-005) (0.006703368561694349,-2.225520848876951e-005) (0.006703413106861106,-2.225222369126147e-005) (0.006703380572334494,-2.22511779152347e-005) (0.006703294781599053,-2.225064587171965e-005)
 (0.006703172572658641,-2.370828309943268e-005) (0.006703207881128438,-2.322525446936357e-005) (0.006703148787884845,-2.31405449377187e-005) (0.00670322120649623,-2.311690964594174e-005) (0.006703189220934111,-2.310687629240052e-005) (0.006703176245308247,-2.310242554251651e-005) (0.006703220810393908,-2.309932580467738e-005) (0.006703188283336889,-2.309823985923278e-005) (0.006703102496482075,-2.309768739439187e-005)
 (0.006702961675839087,-2.46092303547724e-005) (0.006702999897299734,-2.410754921700515e-005) (0.006702941337919521,-2.401957278628411e-005) (0.006703013911035644,-2.399502713106955e-005) (0.006702981993880382,-2.398460781619411e-005) (0.006702969049607767,-2.397998604542085e-005) (0.006703013636173156,-2.397676709119714e-005) (0.006702981117168863,-2.397563949420462e-005) (0.00670289533449763,-2.397506585636947e-005)
 (0.006702734496848984,-2.554225572482985e-005) (0.006702775860183731,-2.502122187862922e-005) (0.006702717876544431,-2.492985642080613e-005) (0.00670279061626287,-2.490436650796666e-005) (0.006702758772863964,-2.489354692171969e-005) (0.00670274586239355,-2.488874781216676e-005) (0.006702790472119089,-2.488540522454932e-005) (0.006702757961795549,-2.488423444650392e-005) (0.006702672183633765,-2.488363886022348e-005)
 (0.006702489824239127,-2.650824272692981e-005) (0.00670253457601777,-2.5967132112619e-005) (0.006702477213221581,-2.587225140017003e-005) (0.006702550132567847,-2.58457822145205e-005) (0.006702518368683956,-2.583454758097644e-005) (0.006702505494651539,-2.582956461185964e-005) (0.006702550129346493,-2.582609383046497e-005) (0.006702517628379217,-2.582487829389897e-005) (0.006702431855077542,-2.582425995964543e-005)
 (0.006702226363801678,-2.750806723280523e-005) (0.00670227476959838,-2.694613141540565e-005) (0.006702218076210435,-2.684760504065226e-005) (0.006702291189206134,-2.682012042618092e-005) (0.00670225951103492,-2.68084554962302e-005) (0.006702246676276661,-2.680328194114182e-005) (0.006702291337888301,-2.679967826004017e-005) (0.006702258847004083,-2.679841633899092e-005) (0.006702173078939706,-2.679777443293821e-005)
 (0.006701942734115527,-2.854259264553917e-005) (0.006701995079917206,-2.795905832615253e-005) (0.006701939108220201,-2.785675162656593e-005) (0.006702012429955317,-2.782821426845359e-005) (0.006701980844165182,-2.781610331353483e-005) (0.006701968051732099,-2.781073223809129e-005) (0.006702012742355852,-2.780699080393143e-005) (0.006701980262336137,-2.780568082360705e-005) (0.006701894499914535,-2.780501449750462e-005)
 (0.006701637462054249,-2.961266445872302e-005) (0.006701694055763974,-2.900673302002524e-005) (0.006701638862029295,-2.890050701068006e-005) (0.006701712408739432,-2.88708784196937e-005) (0.006701680922503408,-2.885830522658324e-005) (0.006701668175676571,-2.885272948666977e-005) (0.006701712897566515,-2.884884529719327e-005) (0.006701680429251478,-2.884748553374202e-005) (0.006701594672908648,-2.884679391485862e-005)
 (0.006701308978298033,-3.071910414482474e-005) (0.006701370151338191,-3.008995123776153e-005) (0.006701315796115096,-2.997966255232651e-005) (0.006701389585263636,-2.994890305189731e-005) (0.006701358206295012,-2.993585091881211e-005) (0.006701345508601789,-2.993006315948081e-005) (0.006701390264182172,-2.992603106243183e-005) (0.006701357808474736,-2.992461974290557e-005) (0.006701272058678954,-2.992390193404126e-005)
 (0.006700955612896601,-3.186270231797871e-005) (0.006701021721917327,-3.120947749761776e-005) (0.006700968270339917,-3.109497833936451e-005) (0.00670104232070515,-3.106304705584258e-005) (0.006701011057295741,-3.104949879005743e-005) (0.006700998412527076,-3.104349144512493e-005) (0.006701043204404086,-3.103930613765255e-005) (0.006701010762274159,-3.103784144018282e-005) (0.006700925019528564,-3.103709651982503e-005)
 (0.006700575590943649,-3.304421111568689e-005) (0.006700647019640613,-3.236603753510727e-005) (0.006700594541754664,-3.224717563965405e-005) (0.006700668873522148,-3.221403049614942e-005) (0.006700637734582453,-3.219996841340801e-005) (0.006700625146810917,-3.219373370589549e-005) (0.006700669977785518,-3.21893897344769e-005) (0.006700637550274754,-3.218786978867981e-005) (0.006700551815119435,-3.218709681128872e-005)
 (0.006700167028429907,-3.426433574395916e-005) (0.006700244189476688,-3.356030991601644e-005) (0.006700192760585894,-3.343692852764175e-005) (0.006700267395446439,-3.340252624216572e-005) (0.006700236390548135,-3.338793216797704e-005) (0.006700223864147312,-3.338146211151915e-005) (0.006700268737228668,-3.337695387258633e-005) (0.006700236325455052,-3.337537676023104e-005) (0.006700150598469707,-3.337457475661751e-005)
 (0.006699727928356051,-3.552372513173994e-005) (0.006699811265455085,-3.479291676965184e-005) (0.006699760966488129,-3.466485463324315e-005) (0.006699835927741196,-3.462915072157609e-005) (0.006699805067162243,-3.461400599486525e-005) (0.006699792606826758,-3.460729239619812e-005) (0.006699837525246477,-3.460261413741624e-005) (0.00669980513040951,-3.460097789336711e-005) (0.006699719412215843,-3.460014587130411e-005)
 (0.006699256177198052,-3.682296164270371e-005) (0.006699346167254571,-3.606441359153907e-005) (0.006699297085153211,-3.593150496243344e-005) (0.00669937239781605,-3.589445374654546e-005) (0.006699341692587867,-3.587873922578349e-005) (0.006699329303354693,-3.587177368847822e-005) (0.006699374270581791,-3.58669195108873e-005) (0.00669934189396776,-3.586522212441564e-005) (0.006699256185232284,-3.586435906931482e-005)
 (0.006698749541832492,-3.81625497971815e-005) (0.006698846697254987,-3.737527806955036e-005) (0.006698798925383767,-3.723735274376448e-005) (0.006698874616306243,-3.719890736631863e-005) (0.006698844078263533,-3.718260343862771e-005) (0.006698831765534351,-3.717537736810473e-005) (0.006698876785290764,-3.717034122918853e-005) (0.00669884442827819,-3.716858064563017e-005) (0.006698758729715319,-3.716768552154315e-005)
 (0.006698205667041798,-3.954290396267167e-005) (0.00669831053817196,-3.872589789325159e-005) (0.006698264176749839,-3.858278126078354e-005) (0.006698340274735461,-3.854289370670669e-005) (0.006698309916568053,-3.852598030010694e-005) (0.006698297686132537,-3.851848491032709e-005) (0.006698342762409927,-3.851326062806961e-005) (0.00669831042647552,-3.851143475089469e-005) (0.006698224738849921,-3.851050650163859e-005)
 (0.006697622073739408,-4.096433498052442e-005) (0.006697735251414133,-4.011655751542896e-005) (0.006697690407968344,-3.99680706396041e-005) (0.006697766943900259,-3.992669176541055e-005) (0.006697736779208,-3.99091483647829e-005) (0.006697724637268104,-3.990137468650748e-005) (0.006697769774344718,-3.989595594465352e-005) (0.006697737461069231,-3.989406263802773e-005) (0.006697651785199514,-3.989310018860747e-005)
 (0.006696996158065969,-4.24270357073279e-005) (0.006697118276312673,-4.154742384576612e-005) (0.006697075066154564,-4.139338357183869e-005) (0.006697152073128288,-4.135046314373745e-005) (0.00669712211647723,-4.133226881071164e-005) (0.006697110069672529,-4.132420770174985e-005) (0.00669715527213163,-4.131858805636267e-005) (0.006697122983206009,-4.131662514817346e-005) (0.00669703731996743,-4.131562740641455e-005)
 (0.006696325191528304,-4.393106546450586e-005) (0.006696456930393968,-4.301853087171295e-005) (0.006696415477116703,-4.285874996815383e-005) (0.006696492990577564,-4.281423670984961e-005) (0.006696463257559401,-4.279537010721591e-005) (0.006696451312993128,-4.278701226472982e-005) (0.006696496585741285,-4.278118515214853e-005) (0.00669646432297318,-4.277915043759256e-005) (0.006696378673301064,-4.277811629613443e-005)
 (0.0066956063223691,-4.547633340754704e-005) (0.006695748410881776,-4.452976321949895e-005) (0.006695708846879455,-4.43640505557013e-005) (0.006695786904765762,-4.431789220694599e-005) (0.006695757412058522,-4.429833162797766e-005) (0.006695745577324512,-4.428966760310209e-005) (0.006695790925611156,-4.42836263494836e-005) (0.006695758690931451,-4.42815175952831e-005) (0.006695673055824592,-4.428044593385113e-005)
 (0.006694836578369033,-4.706258084875489e-005) (0.006694989797629483,-4.608083869077559e-005) (0.006694952264636659,-4.590899945517677e-005) (0.006695030907527613,-4.586114284219594e-005) (0.006695001672958531,-4.584086624536633e-005) (0.00669498995616917,-4.583188646031323e-005) (0.006695035385606345,-4.58256242929528e-005) (0.006695003181075724,-4.582343924225226e-005) (0.006694917561599635,-4.582232893027311e-005)
 (0.006694012871302228,-4.868936259394966e-005) (0.006694178057700873,-4.76712898369309e-005) (0.006694142707351221,-4.749312579970928e-005) (0.006694221978619359,-4.744351691869267e-005) (0.006694193021229367,-4.74225019682892e-005) (0.00669418143104351,-4.74131967362512e-005) (0.006694226947626541,-4.740670679679451e-005) (0.006694194775442413,-4.740444317471437e-005) (0.006694109172732721,-4.740329307433177e-005)
 (0.006693132003275636,-5.035602738546326e-005) (0.006693310051827993,-4.930044466487878e-005) (0.006693277046230668,-4.911575448977582e-005) (0.006693356992198372,-4.9064338604553e-005) (0.006693328332307587,-4.904256271780091e-005) (0.006693316877959515,-4.903292226583459e-005) (0.006693362488087661,-4.902619762551059e-005) (0.006693330350590838,-4.902385314552846e-005) (0.00669324476585681,-4.902266211502063e-005)
 (0.006692190675195785,-5.20616975797141e-005) (0.006692382542987476,-5.096740660429739e-005) (0.00669235205531859,-5.077598621416482e-005) (0.006692432725417218,-5.072270796946459e-005) (0.006692404384691781,-5.070014837056575e-005) (0.006692393076019937,-5.069016286563397e-005) (0.006692438786517632,-5.06831965428614e-005) (0.006692406686199195,-5.06807689140485e-005) (0.006692321120726976,-5.067953581164163e-005)
 (0.006691185497611859,-5.380524823019159e-005) (0.006691392207340184,-5.267103390830311e-005) (0.00669136442244712,-5.247267690932661e-005) (0.006691445869378822,-5.241748046081946e-005) (0.006691417870897763,-5.239411424256426e-005) (0.006691406718373607,-5.238377382109499e-005) (0.006691452536511857,-5.237655880145165e-005) (0.006691420476019792,-5.237404573652893e-005) (0.006691334931175881,-5.237276942475361e-005)
 (0.006690113004185555,-5.558528579302929e-005) (0.006690335647782809,-5.440991870622514e-005) (0.0066903107627974,-5.420441687574341e-005) (0.006690393042697693,-5.414724603818977e-005) (0.00669036541101975,-5.412305023163112e-005) (0.0066903544257765,-5.411234503280287e-005) (0.006690400359293998,-5.410487429162045e-005) (0.006690368341439779,-5.410227351602589e-005) (0.006690282818674159,-5.410095286646708e-005)
 (0.006688969668033779,-5.740012672416338e-005) (0.006689209410351974,-5.618236597833646e-005) (0.00668918763530898,-5.596950982146705e-005) (0.006689270807909094,-5.591030823638126e-005) (0.006689243569139076,-5.588525988912298e-005) (0.006689232762999529,-5.587418009200184e-005) (0.006689278820123722,-5.58664466198387e-005) (0.006689246847888604,-5.586375588173316e-005) (0.006689161348737841,-5.586238978035176e-005)
 (0.006687751921176012,-5.924777629378376e-005) (0.006688010003710101,-5.798637277900931e-005) (0.006687991562165571,-5.776595215916168e-005) (0.006688075690953143,-5.77046634830331e-005) (0.006688048872806139,-5.767873974675502e-005) (0.006688038258309804,-5.766727561157739e-005) (0.006688084447777436,-5.765927244256074e-005) (0.006688052524318441,-5.765648952396908e-005) (0.006687967050408487,-5.765507687697851e-005)
 (0.006686456177296358,-6.112590800203261e-005) (0.006686733921916959,-5.981960809270658e-005) (0.006686719051561127,-5.959141294109534e-005) (0.006686804203937161,-5.952798105576694e-005) (0.006686777835800982,-5.95011592832137e-005) (0.006686767426229596,-5.948930119703074e-005) (0.006686813757306478,-5.948102144052204e-005) (0.006686781885961592,-5.947814416939703e-005) (0.006686696439010528,-5.947668390964827e-005)
 (0.006685078857994997,-6.303184404261876e-005) (0.006685377670657254,-6.167939376928893e-005) (0.006685366623914999,-6.14432148783894e-005) (0.006685452871345125,-6.137758412440403e-005) (0.006685426984339038,-6.134984197658224e-005) (0.006685416793740405,-6.133758050346023e-005) (0.006685463276239954,-6.132901737877562e-005) (0.006685431460533321,-6.132604364237418e-005) (0.006685346042353465,-6.132453473627957e-005)
 (0.006683616422659362,-6.496253732187393e-005) (0.006683937797048888,-6.356268704551641e-005) (0.006683930841659905,-6.331831695111832e-005) (0.006684018259817823,-6.32504323852961e-005) (0.006683992886846926,-6.322174794902248e-005) (0.006683982930056191,-6.320907388465768e-005) (0.006684029574356864,-6.320022075952383e-005) (0.006683997818002735,-6.31971485187277e-005) (0.006683912430502364,-6.319558997384127e-005)
 (0.006682065402021879,-6.691455560039045e-005) (0.00668241092309196,-6.546606521860291e-005) (0.006682408342662268,-6.521329917472715e-005) (0.0066824970115626,-6.514310685273701e-005) (0.006682472187366346,-6.511345876888922e-005) (0.006682462480024546,-6.510036320022961e-005) (0.006682509297084919,-6.509121363246654e-005) (0.00668247760399071,-6.508804093731332e-005) (0.006682392249175835,-6.508643181040547e-005)
 (0.006680422435396093,-6.888406837956113e-005) (0.006680793782744835,-6.73857130918892e-005) (0.006680795877259367,-6.71243501422823e-005) (0.006680885881376716,-6.705179742687667e-005) (0.006680861642570981,-6.702116502959907e-005) (0.006680852201139761,-6.700763939888311e-005) (0.006680899202511576,-6.699818718191638e-005) (0.006680867576780423,-6.699491218825173e-005) (0.006680782256755088,-6.699325159398232e-005)
 (0.006678684311492765,-7.086683720070317e-005) (0.006679083262521174,-6.931741385734497e-005) (0.006679090348806467,-6.904725800649298e-005) (0.006679181777178607,-6.897229390194957e-005) (0.006679158162288405,-6.89406573686359e-005) (0.006679149004060692,-6.892669354234759e-005) (0.006679196201899234,-6.89169327542333e-005) (0.006679164647830576,-6.891355374141409e-005) (0.006679079364797244,-6.891184086147988e-005)
 (0.006676848012609866,-7.285821005973787e-005) (0.006677276445395461,-7.125654411367031e-005) (0.006677288857520427,-7.097740559932207e-005) (0.006677381803830726,-7.089998111196808e-005) (0.00667735885331371,-7.086732162414023e-005) (0.006677349996419256,-7.085291196635041e-005) (0.006677397403490237,-7.084283702245257e-005) (0.006677365925579406,-7.083935241203325e-005) (0.006677280681838074,-7.083758650491523e-005)
 (0.006674910761866254,-7.485312065724403e-005) (0.006675370657679075,-7.319807373443808e-005) (0.00667538874728036,-7.290977040250103e-005) (0.006675483309917016,-7.28298389272215e-005) (0.006675461066174835,-7.279613884183931e-005) (0.006675452529580235,-7.278127629208881e-005) (0.006675500159262644,-7.27708820010728e-005) (0.006675468762198689,-7.276729037657867e-005) (0.006675383560145601,-7.276547078756458e-005)
 (0.006672870073019812,-7.684609320191605e-005) (0.006673363518401102,-7.513657129765626e-005) (0.006673387654918764,-7.483893007892367e-005) (0.006673483937006026,-7.475644781088867e-005) (0.006673462444382633,-7.472169084158528e-005) (0.00667345424788462,-7.47063689965257e-005) (0.006673502114169316,-7.469565061996016e-005) (0.00667347080283132,-7.469195074726215e-005) (0.006673385644956197,-7.469007691905399e-005)
 (0.006670723802262206,-7.883125345702634e-005) (0.006671252990578397,-7.706621575825006e-005) (0.006671283561386567,-7.675907424467092e-005) (0.006671381670784669,-7.667400061513833e-005) (0.006671360975549045,-7.663817202259661e-005) (0.006671353139760757,-7.662238522142079e-005) (0.006671401257243873,-7.661133853624877e-005) (0.006671370036694747,-7.660752938477127e-005) (0.00667128492557751,-7.660560086818891e-005)
 (0.006668470201236271,-8.080234666364021e-005) (0.006669037433615061,-7.898081498733984e-005) (0.006669074844031194,-7.866402310380795e-005) (0.006669174893300097,-7.857632123808381e-005) (0.006669155043612326,-7.853940802863363e-005) (0.006669147589941213,-7.852315144140181e-005) (0.006669195973811806,-7.851177280520585e-005) (0.006669164849290477,-7.850785356957959e-005) (0.006669079787596195,-7.850587003461847e-005)
 (0.00666610797037197,-8.275276288517965e-005) (0.006666715655921181,-8.087383171170878e-005) (0.006666760329077308,-8.054725347701807e-005) (0.006666862435400396,-8.045689067237257e-005) (0.006666843481258751,-8.041888180337059e-005) (0.006666836431875971,-8.040215152173473e-005) (0.006666885097897249,-8.039043794024538e-005) (0.006666854074808016,-8.038640806222675e-005) (0.006666769065281284,-8.038436930907969e-005)
 (0.006663636311495459,-8.467557019497519e-005) (0.006664286966700512,-8.273841726199021e-005) (0.006664339343258992,-8.240193263023325e-005) (0.006664443628322232,-8.230888085074769e-005) (0.006664425621489866,-8.226976744109415e-005) (0.006664418999289817,-8.225256057042929e-005) (0.006664467963773466,-8.224050976681926e-005) (0.006664437047673133,-8.223636895723807e-005) (0.006664352093130753,-8.223427492735195e-005)
 (0.006661054978539843,-8.656355597050332e-005) (0.006661751225732266,-8.456745337848934e-005) (0.00666181176342862,-8.422096014951825e-005) (0.006661918353251277,-8.412519653405024e-005) (0.00666190134716035,-8.408497207803415e-005) (0.006661895175710243,-8.406728683007116e-005) (0.006661944455483283,-8.405489731531331e-005) (0.00666191365206559,-8.405064557577921e-005) (0.006661828755387781,-8.404849636257794e-005)
 (0.006658364325080054,-8.840927636584423e-005) (0.006659108889868053,-8.635360212982537e-005) (0.006659178062864051,-8.599701791455814e-005) (0.006659287087576535,-8.589852529328121e-005) (0.006659271137209257,-8.585718587540934e-005) (0.006659265440687912,-8.583902166031463e-005) (0.006659315053050739,-8.582629280361968e-005) (0.006659284368128165,-8.582193044769581e-005) (0.006659199532248807,-8.581972630701065e-005)
 (0.006655565347346782,-9.020511381123872e-005) (0.0066563610548987,-8.808936377533524e-005) (0.006656439352928492,-8.77226279984409e-005) (0.00665655094649424,-8.762139541309019e-005) (0.006656536108238363,-8.757893992118007e-005) (0.006656530911363507,-8.756029743772616e-005) (0.006656580874040427,-8.754722953651353e-005) (0.006656550313522906,-8.7542757209841e-005) (0.006656465541417868,-8.754049856974402e-005)
 (0.006652659721337964,-9.194334214157753e-005) (0.006653509491412911,-8.97671421539157e-005) (0.006653597418707539,-8.939021807352739e-005) (0.006653711718585408,-8.928624129496919e-005) (0.006653698050064104,-8.924267162887305e-005) (0.006653693378008288,-8.922355295125338e-005) (0.006653743709088247,-8.921014729934818e-005) (0.006653713278959444,-8.920556599854451e-005) (0.006653628573633885,-8.92032534683903e-005)
 (0.006649649832667248,-9.36161986914669e-005) (0.006650556673292936,-9.137931691652869e-005) (0.00665065474726899,-9.099219363717467e-005) (0.006650771894013678,-9.088547567383187e-005) (0.006650759453888404,-9.08407969463871e-005) (0.006650755332183486,-9.082120560639143e-005) (0.006650806050051793,-9.080746455927744e-005) (0.006650775756342267,-9.080277564919306e-005) (0.006650691120816506,-9.080041002766137e-005)
 (0.006646538797856871,-9.521596242460198e-005) (0.00664750579756393,-9.29183216495252e-005) (0.006647614547265123,-9.25210161012926e-005) (0.006647734684063707,-9.241156769112052e-005) (0.00664772353181035,-9.236578841793737e-005) (0.006647719986240087,-9.234572948068979e-005) (0.006647771109500836,-9.233165651680526e-005) (0.006647740958258951,-9.23268617454906e-005) (0.006647656395552651,-9.232444402752991e-005)
 (0.006643330475908964,-9.673503690152131e-005) (0.006644360794444078,-9.437672667144419e-005) (0.006644480758726952,-9.396928552541873e-005) (0.0066446040308705,-9.385712560323069e-005) (0.006644594226528495,-9.381025787767546e-005) (0.006644591283009945,-9.378973800956696e-005) (0.006644642830399232,-9.377533778591254e-005) (0.006644612827659124,-9.377043929732392e-005) (0.006644528340774843,-9.376797067950022e-005)
 (0.00664002946917368,-9.816603664556807e-005) (0.006641126326630649,-9.574732504303386e-005) (0.006641258052089614,-9.53298265301418e-005) (0.006641384606379844,-9.521498266180009e-005) (0.006641376210275097,-9.516704231157084e-005) (0.006641373894729316,-9.514606983813171e-005) (0.006641425885019307,-9.513134823934045e-005) (0.006641396036766863,-9.512634858290158e-005) (0.006641311628672074,-9.512383046742336e-005)
 (0.006636641112768757,-9.950187525706185e-005) (0.006637807777098718,-9.702322012079103e-005) (0.006637951815728951,-9.659577571862404e-005) (0.0066380817998211,-9.647828449335915e-005) (0.006638074872264034,-9.642929121437108e-005) (0.006638073210476726,-9.640787616728282e-005) (0.00663812566237118,-9.63928403461114e-005) (0.006638095974507987,-9.638774248303646e-005) (0.006638011648116521,-9.63851764798111e-005)
 (0.006633171452091819,-0.0001007358534625815) (0.006634411224978598,-9.819791282375113e-005) (0.006634568131581167,-9.776066877408606e-005) (0.006634701693265293,-9.764057614563277e-005) (0.006634696294225553,-9.759055360964235e-005) (0.006634695311698738,-9.756870776062852e-005) (0.00663474824372092,-9.75533661689283e-005) (0.006634718722026551,-9.754817347495883e-005) (0.006634634480178986,-9.754556140160384e-005)
 (0.006629627208283382,-0.000101861745182636) (0.006630943409400971,-9.926538668252612e-005) (0.006631113738738928,-9.881852530074998e-005) (0.006631251025163278,-9.869588686781012e-005) (0.006631247213923604,-9.864486280017484e-005) (0.006631246935719769,-9.862259968024089e-005) (0.006631300366093201,-9.860696208881662e-005) (0.006631271016186274,-9.860167835290321e-005) (0.006631186861630286,-9.859902223290518e-005)
 (0.006626015731846369,-0.0001028738796636693) (0.006627411681549014,-0.0001002201887057629) (0.006627595985269784,-9.976392944287241e-005) (0.006627737142111008,-9.963881066003786e-005) (0.006627734976903523,-9.958681688365109e-005) (0.006627735427483687,-9.956415178670766e-005) (0.006627789374007333,-9.954822929272317e-005) (0.00662776020130583,-9.954285871151844e-005) (0.006627676136676283,-9.954016077004762e-005)
 (0.006622344944975069,-0.000103767217757992) (0.00662382394550902,-0.0001010575041423421) (0.006624022768854162,-0.0001005921043605145) (0.00662416793944199,-0.0001004645806706872) (0.006624167477069547,-0.0001004116531129293) (0.006624168680127295,-0.0001003886030824451) (0.006624223160046478,-0.0001003724081033531) (0.006624194169728166,-0.0001003669552711627) (0.006624110197526593,-0.0001003642179286069)
 (0.006618623273490464,-0.0001045374205453028) (0.006620188588857364,-0.0001017732233331192) (0.00662040246718772,-0.0001012989787568663) (0.006620551791590176,-0.0001011691356365484) (0.006620553087038537,-0.0001011153142967382) (0.006620555065331426,-0.0001010918980941097) (0.006620610095206231,-0.0001010754443469592) (0.006620581292168947,-0.0001010699142414894) (0.006620497414744579,-0.0001010671401046252)
 (0.006614859569591352,-0.0001051809086699271) (0.006616514404236135,-0.0001023639990333191) (0.00661674385940694,-0.0001018812438413024) (0.006616897473486934,-0.0001017491767514233) (0.006616900579530938,-0.0001016945056260271) (0.006616903354712158,-0.00010167074368032) (0.006616958950285018,-0.0001016540461458493) (0.006616930339108472,-0.0001016484441090933) (0.006616846558639336,-0.0001016456359601355)
 (0.006611063026903898,-0.0001056949110109712) (0.006612810503445413,-0.0001028272928382025) (0.006613056040071904,-0.0001023363993635277) (0.006613214074525808,-0.0001022022135993503) (0.006613219041335494,-0.000102146740563172) (0.006613222633788298,-0.0001021226549019629) (0.006613278809852878,-0.0001021057297727909) (0.006613250394761609,-0.0001021000614874533) (0.006613166713236339,-0.0001020972222707214)
 (0.006607243089531427,-0.0001060775015960647) (0.006609086225796467,-0.0001031614096451157) (0.00660934832745817,-0.0001026627876575942) (0.006609510906847724,-0.0001025265980921721) (0.006609517781599785,-0.0001024703747346585) (0.0066095222102761,-0.0001024459888955129) (0.006609578980550082,-0.0001024288535083804) (0.006609550765378853,-0.0001024231249700901) (0.006609467184580525,-0.000102420257776595)
 (0.006603409356958214,-0.0001063276239979655) (0.006605351042623308,-0.0001033655194234057) (0.006605630168059265,-0.0001028596149729969) (0.006605797409850774,-0.0001027215456904851) (0.006605806236351276,-0.0001026646271068587) (0.006605811518618232,-0.0001026399660299116) (0.006605868895621301,-0.000102622638782106) (0.006605840883783268,-0.0001026168562673931) (0.00660575740527427,-0.0001026139643175013)
 (0.006599571486746256,-0.0001064451028007896) (0.006601614459928656,-0.0001034396659196117) (0.00660191103928163,-0.000102926959727595) (0.006602083052906218,-0.0001027871435446304) (0.006602093871230286,-0.0001027295880820622) (0.006602100022726548,-0.0001027046779843886) (0.006602158017666887,-0.0001026871782349335) (0.006602130212124961,-0.0001026813482654369) (0.006602046837234066,-0.000102678434889731)
 (0.006595739096979762,-0.0001064306420739185) (0.006597885921151828,-0.0001033847622844674) (0.00659820035232363,-0.0001028657676775166) (0.006598377238273441,-0.000102724345552288) (0.006598390084428427,-0.0001026662145129669) (0.006598397118932795,-0.0001026410827457342) (0.006598455741603814,-0.0001026234307020172) (0.006598428144845849,-0.000102617560005261) (0.006598344874657237,-0.0001026146286239496)
 (0.006591921670357787,-0.0001062858111270391) (0.006594174711984842,-0.0001032025739522942) (0.006594507357165914,-0.0001026778343437779) (0.006594689206141789,-0.0001025349546752972) (0.006594704111759554,-0.0001024763119783197) (0.006594712041074444,-0.0001024509868682651) (0.00659477129976359,-0.0001024332034593999) (0.006594743913782298,-0.0001024272989269044) (0.006594660749126929,-0.0001024243530278142)
 (0.006588128461727026,-0.0001060130181307676) (0.006590489869042818,-0.0001028956894198134) (0.006590841051482351,-0.0001023657753528648) (0.006591027943608084,-0.0001022215931746633) (0.006591044935671954,-0.0001021625049801671) (0.006591053769523822,-0.0001021370156567268) (0.00659111367093631,-0.0001021191223956282) (0.006591086497213072,-0.0001021131910383781) (0.006591003438662593,-0.0001021102341542522)
 (0.006584368410683089,-0.0001056154724575651) (0.006586840094023239,-0.0001024674798466994) (0.006587210095102557,-0.0001019329856240334) (0.006587402099220931,-0.0001017876616993354) (0.006587421199833244,-0.0001017281959987853) (0.006587430945791603,-0.0001017025722095008) (0.006587491494989832,-0.0001016845910451402) (0.006587464534484181,-0.0001016786399474711) (0.006587381582347116,-0.0001016756756323533)
 (0.006580650060669956,-0.0001050971368243405) (0.006583233674774172,-0.0001019220486296035) (0.006583622731446141,-0.0001013835885656659) (0.006583819904510661,-0.0001012372883929061) (0.006583841130705262,-0.0001011775145708743) (0.006583851794122454,-0.0001011517864868991) (0.006583912994482884,-0.0001011337396490964) (0.006583886247626907,-0.0001011277759215401) (0.006583803401947986,-0.000101124807727114)
 (0.0065769814857807,-0.000104462670493662) (0.006579678414455161,-0.0001012641722763049) (0.006580086717104956,-0.0001007223766176374) (0.006580289103680964,-0.0001005752693584431) (0.006580312467285137,-0.0001005152577310676) (0.006580324051257741,-0.000100489455745823) (0.006580385904445992,-0.0001004713655851876) (0.006580359371144151,-0.0001004653963166026) (0.006580276631705954,-0.0001004624277684765)
 (0.006573370226218708,-0.0001037173649170844) (0.006576181569714597,-0.000100499234031196) (0.006576609260492771,-9.995474460043666e-005) (0.006576816892380489,-9.980700194340526e-005) (0.006576842399927932,-9.974682328026371e-005) (0.006576854905281163,-9.972097780382813e-005) (0.006576917411247617,-9.970286662906609e-005) (0.006576891090881176,-9.969689883946507e-005) (0.006576808457208154,-9.969393341368991e-005)
 (0.006569823233137027,-0.0001028670732802243) (0.006572749798553768,-9.96331517730127e-005) (0.006573196970222676,-9.908661740055298e-005) (0.006573409866208784,-9.893841237707982e-005) (0.006573437518909672,-9.887813741305288e-005) (0.006573450944204799,-9.885227866520095e-005) (0.006573514101197205,-9.883416858097597e-005) (0.00657348799263527,-9.882820917475627e-005) (0.006573405464000852,-9.882525027530144e-005)
 (0.006566346823321566,-0.0001019181354416957) (0.006569389118284742,-9.867230173049799e-005) (0.00656985581360969,-9.812437354463196e-005) (0.006570073979358319,-9.79758793137175e-005) (0.006570103773123537,-9.791557825853276e-005) (0.006570118114688481,-9.788973606364653e-005) (0.006570181919285942,-9.787164881096399e-005) (0.006570156020900443,-9.786570453204991e-005) (0.006570073596336205,-9.786275546916141e-005)
 (0.006562946643959037,-0.0001008772997490997) (0.006566104873752257,-9.762343954088147e-005) (0.006566591085457631,-9.707476619286428e-005) (0.006566814513543038,-9.692615481393306e-005) (0.006566846439065407,-9.686589686636884e-005) (0.006566861691049124,-9.684010045297827e-005) (0.006566926138213193,-9.682205725542421e-005) (0.006566900447898831,-9.681613464454863e-005) (0.00656681812620616,-9.681319861437958e-005)
 (0.00655962764750861,-9.975164317321002e-005) (0.006562901715762034,-9.64936201218266e-005) (0.006563407387059625,-9.594484302457064e-005) (0.006563636057142821,-9.579628423777987e-005) (0.006563670100033944,-9.573613711218123e-005) (0.006563686254481965,-9.571041492028178e-005) (0.00656375133762612,-9.569243633815898e-005) (0.006563725852825345,-9.56865416927534e-005) (0.006563643632588693,-9.568362175855473e-005)
 (0.006556394076500558,-9.854849112857554e-005) (0.006559783589455677,-9.529011773858172e-005) (0.006560308615140535,-9.474186639940683e-005) (0.006560542494288083,-9.459352643282548e-005) (0.006560578635268572,-9.45335559052873e-005) (0.006560595682220554,-9.450793540421877e-005) (0.006560661393294622,-9.449004119884608e-005) (0.006560636111026051,-9.448418053622479e-005) (0.006560553990628802,-9.448127961145188e-005)
 (0.006553249457903944,-9.727533825394576e-005) (0.006556753732191036,-9.402034753885594e-005) (0.006557297960286096,-9.347323506422011e-005) (0.006557537003427646,-9.33252754874002e-005) (0.00655757521856696,-9.326554496847501e-005) (0.006557593146172817,-9.324005248781784e-005) (0.00655765947576332,-9.3222261498025e-005) (0.006557634392654144,-9.321644052257755e-005) (0.006557552370295299,-9.321356135568969e-005)
 (0.006550196606560333,-9.593977131133237e-005) (0.006553814680341046,-9.269178969626759e-005) (0.006554377914260683,-9.214640854324155e-005) (0.006554622064776276,-9.199898518570126e-005) (0.006554662325779048,-9.193955532583423e-005) (0.006554681120433193,-9.191421590182352e-005) (0.006554748057874918,-9.189654593441709e-005) (0.006554723170196054,-9.189077000855845e-005) (0.006554641243908512,-9.188791517012102e-005)
 (0.006547237637039234,-9.45493952333209e-005) (0.006550968284290529,-9.131191716047022e-005) (0.006551550285481195,-9.076883520290504e-005) (0.006551799475908609,-9.062209715442036e-005) (0.006551841750441934,-9.056302548783337e-005) (0.006551861396932542,-9.053786272708468e-005) (0.006551928930430798,-9.052033046241803e-005) (0.006551904234134653,-9.051460458193606e-005) (0.006551822401804152,-9.05117764540515e-005)
 (0.006544373983174783,-9.311176320947306e-005) (0.006548215730819765,-8.988812785799484e-005) (0.006548816221825387,-8.934788482783214e-005) (0.006549070374673356,-8.920197353564637e-005) (0.006549114626730267,-8.914331416745514e-005) (0.006549135108400246,-8.911835012997847e-005) (0.006549203225160859,-8.91009710434379e-005) (0.00654917871592106,-8.909529981774241e-005) (0.006549096975307161,-8.909250058543288e-005)
 (0.006541606424453,-9.163431155750812e-005) (0.006545557571985432,-8.842768203268834e-005) (0.0065461762398778,-8.789078638690746e-005) (0.0065464352685333,-8.774583486265574e-005) (0.006546481458823143,-8.768763820277722e-005) (0.006546502757742262,-8.766289330485362e-005) (0.006546571444107855,-8.764568160545283e-005) (0.00654654711735999,-8.764006924213838e-005) (0.006546465466115389,-8.763730088726201e-005)
 (0.006538935118368224,-9.012429997380191e-005) (0.006542993759570736,-8.6937645253773e-005) (0.006543630259678638,-8.640457150672586e-005) (0.00654389406938723,-8.626070365332603e-005) (0.006543942155749936,-8.620301619994654e-005) (0.006543964252893255,-8.617850913837554e-005) (0.006544033494482065,-8.616147772374334e-005) (0.006544009345465448,-8.615592801792794e-005) (0.00654392778115706,-8.615319231551475e-005)
 (0.006536359637829546,-8.858875761250475e-005) (0.006540523684151855,-8.542483746861136e-005) (0.006541177644018225,-8.489602401798203e-005) (0.006541446132922919,-8.475335408340651e-005) (0.006541496070757541,-8.469621825781945e-005) (0.006541518946188532,-8.46719659553745e-005) (0.006541588728034306,-8.465512638372252e-005) (0.006541564751833395,-8.464964271234988e-005) (0.006541483271962914,-8.464694122868447e-005)
 (0.006533879012685285,-8.703443529452167e-005) (0.006538146217831416,-8.38957883264571e-005) (0.006538817241326043,-8.337163578949568e-005) (0.006539090301545329,-8.323026795184341e-005) (0.006539142044246466,-8.317372198516058e-005) (0.006539165677301274,-8.314973955736632e-005) (0.006539235983993027,-8.313310203520165e-005) (0.006539212175578628,-8.312768735571298e-005) (0.006539130777601892,-8.312502144923303e-005)
 (0.006531491774450943,-8.5467764012202e-005) (0.006535859759718271,-8.235669886397523e-005) (0.006536547431233952,-8.183756892873273e-005) (0.006536824949958841,-8.16975970146421e-005) (0.006536878449355726,-8.164167488515662e-005) (0.006536902818825928,-8.161797562793986e-005) (0.006536973634643057,-8.160154901411545e-005) (0.006536949988912626,-8.159620586703387e-005) (0.006536868670259851,-8.15935766907024e-005)
