# Supplementary material for: Electromagnetic Analysis, Characterization and Discussion of Inductive Transmission Parameters for Titanium Based Housing Materials in Active Medical Implantable Devices
Source: Materials (Basel). 2018 Oct 25;11(11):2089. doi: 10.3390/ma11112089 (PMC6266279; doi:10.3390/ma11112089)
Supplement: Supplementary file 1 [file materials-11-02089-s001.zip › supplementary/correction_factor_data/L11phi_housing_output.txt]

# Created by Octave 4.0.0, Wed Mar 23 04:27:12 2016 Mitteleurop�ische Zeit <unknown@juno>
# name: L11phi
# type: complex matrix
# rows: 241
# columns: 9
 (0.006457636186619428,-0.0007857084389404816) (0.006457855032168561,-0.000785720120734483) (0.006457696660091643,-0.0007857074230667783) (0.006457801690233658,-0.0007856968146049216) (0.00645764059509736,-0.0007857007554493825) (0.006457678134109274,-0.0007857288064067152) (0.006457580454934954,-0.0007857132625402727) (0.006457628351582305,-0.0007857344840095881) (0.006457619066448927,-0.0007857302786423635)
 (0.006440522502585996,-0.0008100050871405781) (0.006440740933360136,-0.0008100170090326492) (0.006440582986307008,-0.0008100040275756432) (0.006440688302664952,-0.0008099931270806141) (0.006440527091483051,-0.000809997169363332) (0.006440563802398784,-0.00081002593637714) (0.006440466565694329,-0.0008100099836419568) (0.0064405138559357,-0.0008100317572285811) (0.006440504689551718,-0.0008100274415779884)
 (0.006422407183003838,-0.0008346232096020459) (0.006422625180178591,-0.0008346353617490456) (0.006422467678266122,-0.0008346221044870095) (0.006422573296296448,-0.0008346109121251862) (0.00642241196301264,-0.0008346150548421168) (0.00642244780360355,-0.0008346445309763831) (0.006422351032289083,-0.0008346281716762948) (0.006422397685114135,-0.0008346504934619523) (0.006422388643566625,-0.0008346460681876653)
 (0.006403255937627043,-0.0008595251031868457) (0.006403473482502543,-0.0008595374741626545) (0.006403316445866605,-0.0008595239506197348) (0.00640342238136883,-0.0008595124674182986) (0.006403260919833764,-0.0008595167091617629) (0.006403295847293784,-0.0008595468848098828) (0.006403199564668162,-0.0008595301226043859) (0.006403245548630652,-0.0008595529867614915) (0.006403236638095399,-0.0008595484528910027)
 (0.006383036402711795,-0.0008846694126254538) (0.006383253476855235,-0.0008846819893674352) (0.006383096925519574,-0.0008846682106683195) (0.006383203194580115,-0.0008846564385734096) (0.006383041598581359,-0.0008846607775069657) (0.00638307556972588,-0.0008846916402517979) (0.006382979799369189,-0.0008846744802301391) (0.006383025082731923,-0.0008846978789206941) (0.006383016309445527,-0.0008846932378688273)
 (0.006361718563097461,-0.0009100111924086782) (0.006361935148497806,-0.0009100239601772617) (0.00636177910223128,-0.0009100099390961871) (0.006361885721158904,-0.000909997881027599) (0.006361723984454775,-0.0009100023148628184) (0.006361756955941496,-0.0009100338493524317) (0.006361661721607265,-0.0009100162981001755) (0.00636170627250275,-0.000910040221386107) (0.006361697642731924,-0.0009100354749723596)
 (0.006339275183271206,-0.0009355020244960304) (0.006339491262504651,-0.000935514966849795) (0.006339335740667204,-0.0009355007178455877) (0.006339442725921096,-0.0009354883777471893) (0.006339280842278582,-0.0009354929037226776) (0.006339312770848763,-0.0009355250915654363) (0.006339218096345333,-0.0009355071572213369) (0.006339261882952091,-0.0009355315929892208) (0.006339253402959764,-0.0009355267434522467)
 (0.006315682239293389,-0.0009610901959905403) (0.006315897795698312,-0.0009611032947789707) (0.006315742817077467,-0.00096108883401416) (0.006315850185187457,-0.0009610762168985592) (0.006315688148424089,-0.0009610808317621408) (0.006315718991162772,-0.0009611136514444935) (0.006315624900225672,-0.0009610953437462641) (0.006315667890957982,-0.0009611202776488119) (0.006315659566966825,-0.0009611153276577165)
 (0.006290919342245324,-0.0009867209397170522) (0.006291134360104225,-0.0009867341750929273) (0.006290979942744057,-0.0009867195204349233) (0.006291087710223829,-0.0009867066324213774) (0.006290925514253045,-0.0009867113324157947) (0.006290955228865555,-0.0009867447592463564) (0.006290861745021609,-0.000986726089563458) (0.006290903908731507,-0.000986751504980361) (0.006290895746885464,-0.0009867464576422554)
 (0.0062649701428057,-0.001012336739097672) (0.00626518460753221,-0.001012350089550996) (0.006265030768556459,-0.001012335260553399) (0.006265138951810492,-0.001012322108897935) (0.006264976590690567,-0.001012326889750845) (0.006265005135792061,-0.001012360895833642) (0.006264912282217238,-0.00101234187718572) (0.006264953588406209,-0.001012367755206223) (0.006264945594729783,-0.001012362614069573)
 (0.006237822705768861,-0.001037877696862443) (0.006238036604096366,-0.001037891139277255) (0.006237883359528925,-0.001037876157140034) (0.006237991974753789,-0.001037862750256533) (0.006237829442739649,-0.001037867607175395) (0.006237856778154338,-0.001037902161415185) (0.006237764577526635,-0.001037882808474645) (0.006237804996564535,-0.001037909127903968) (0.006237797176921012,-0.001037903896957325)
 (0.006209469842858533,-0.001063281964997367) (0.006209683163027786,-0.001063295474732601) (0.006209530527613267,-0.001063280362239978) (0.006209639590694321,-0.001063266709711289) (0.006209476882291893,-0.0010632716373837) (0.006209502969357145,-0.00106330670552533) (0.006209411443707666,-0.001063287034603327) (0.006209450947054793,-0.001063313771994305) (0.006209443307103847,-0.001063308455660278)
 (0.006179909392170874,-0.0010884862309827) (0.006180122124112654,-0.001088499781977506) (0.006179970111140129,-0.001088484563412795) (0.006180079637545107,-0.00108847067599125) (0.006179916747567541,-0.001088475668591303) (0.006179941549438204,-0.001088511213294592) (0.006179850720002041,-0.001088491242309618) (0.006179889280431905,-0.001088518372020979) (0.00617988182558725,-0.001088512975145045)
 (0.006149144433060814,-0.001113426252898436) (0.006149356568569999,-0.001113439817801877) (0.006149205189703668,-0.001113424518839447) (0.006149315194374244,-0.001113410408435935) (0.006149152117999233,-0.001113415459636971) (0.006149175599947114,-0.001113451440587761) (0.006149085487017163,-0.00111343118901672) (0.006149123078835104,-0.001113458683298354) (0.006149115814222691,-0.001113453211132501)
 (0.006117183426336992,-0.001138037433487575) (0.00611739495923453,-0.001138050983812054) (0.006117244224354839,-0.001138035631386801) (0.006117354721597943,-0.001138021311048288) (0.006117191454425294,-0.001138026414042432) (0.006117213584128128,-0.001138062788099398) (0.006117124206914027,-0.001138042276911252) (0.006117160806168405,-0.001138070106016481) (0.006117153736586555,-0.001138064564197781)
 (0.006084040271275218,-0.001162255420907067) (0.006084251197553871,-0.001162268927203985) (0.00608410111461216,-0.001162253549359471) (0.006084212117992558,-0.001162239033234561) (0.006084048656101359,-0.001162244180759309) (0.006084069403915983,-0.00116228090213537) (0.006083980780411689,-0.001162260153708518) (0.006084016365092647,-0.001162288286032237) (0.006084009494974394,-0.001162282680556448)
 (0.00604973427319876,-0.001186016721813171) (0.006049944591149446,-0.001186030153868706) (0.006049795166040349,-0.001186014779585996) (0.006049906688275851,-0.001186000082878906) (0.006049743028279934,-0.001186005267250769) (0.006049762367494475,-0.001186042287726608) (0.006049674514356206,-0.001186021325750884) (0.006049709064578719,-0.001186049727992198) (0.006049702397957279,-0.001186044065182793)
 (0.006014290018163004,-0.001209259310781484) (0.006014499728478234,-0.001209272637829803) (0.006014350964931989,-0.001209257296839169) (0.006014463017793285,-0.001209242435752475) (0.006014299156894374,-0.001209247648907675) (0.006014317063954583,-0.001209284918074334) (0.006014229996391606,-0.00120926376743958) (0.006014263494559086,-0.001209292404786408) (0.006014257035037222,-0.001209286691259536)
 (0.005977737154527979,-0.00123192321900284) (0.005977946260380061,-0.00123193640995327) (0.005977798159878062,-0.00123192113253218) (0.005977910754094378,-0.001231906124198967) (0.005977746690131501,-0.001231911357740931) (0.005977763144836956,-0.001231948823267048) (0.005977676876518045,-0.00123192750994068) (0.005977709307462368,-0.001231956346273236) (0.005977703058186191,-0.001231950588899046)
 (0.005940110084777187,-0.001253951084859649) (0.00594031859186876,-0.001253964108534077) (0.005940171153584097,-0.001253948925294574) (0.005940284298755857,-0.001253933787701075) (0.005940120030250709,-0.001253939032954471) (0.005940135015917459,-0.001253976640873302) (0.005940049558893531,-0.001253955191769265) (0.005940080909989801,-0.001253984189878745) (0.005940074873627577,-0.001253978395740143)
 (0.005901447574668027,-0.001275288649473442) (0.005901655491253677,-0.001275301474849583) (0.005901508712018182,-0.001275286416519347) (0.005901622416538356,-0.00127527116841918) (0.005901457942734965,-0.001275276416489772) (0.005901471446322706,-0.001275314111500588) (0.005901386810966827,-0.001275292554342544) (0.005901417072220354,-0.001275321676161024) (0.005901411250946665,-0.0012753158525103)
 (0.005861792290473014,-0.001295885181679528) (0.00586199962735148,-0.00129589777813576) (0.005861853501649989,-0.001295882875336725) (0.005861967772634233,-0.001295867536157992) (0.005861803093532755,-0.001295872777997844) (0.005861815105734644,-0.00129591050377562) (0.005861731300700348,-0.001295888866957709) (0.005861760464804671,-0.001295918073794464) (0.005861754860290053,-0.001295912228008971)
 (0.005821190278470193,-0.001315693819130098) (0.005821397048947298,-0.001315706156687345) (0.005821251568939046,-0.001315691439716133) (0.005821366412165885,-0.001315676029462966) (0.005821201528549462,-0.001315681255940086) (0.005821212043844894,-0.001315718955447658) (0.005821129076042028,-0.001315697267895649) (0.005821157138407813,-0.001315726520675514) (0.00582115175181395,-0.001315720660213085)
 (0.005779690403732909,-0.00133467181529058) (0.005779896623556399,-0.001334683864846942) (0.005779751779122612,-0.00133466936346123) (0.005779867198983412,-0.001334653902611044) (0.005779702112437769,-0.001334659104582753) (0.005779711129109014,-0.00133469672037945) (0.005779629003696596,-0.001334675011415316) (0.00577965596245181,-0.001334704270914434) (0.005779650794432227,-0.00133469840326955)
 (0.005737343767447971,-0.001352780685854315) (0.005737549454715975,-0.001352792419408425) (0.00573740523353217,-0.001352778162623026) (0.005737521232991375,-0.001352762672021121) (0.005737355945916327,-0.001352767840409948) (0.005737363466031704,-0.001352805314951587) (0.005737282186426006,-0.001352783614164184) (0.005737308042389104,-0.001352812841238803) (0.005737303093094772,-0.001352806973900286)
 (0.005694203123272561,-0.001369986252373522) (0.005694408298318337,-0.001369997643233199) (0.00569426468594896,-0.001369983659129254) (0.005694381266513809,-0.00136996815988184) (0.005694215782127135,-0.001369973285753263) (0.005694221811493096,-0.001370010561678476) (0.005694141379389411,-0.001369988898802595) (0.005694166136017503,-0.001370018054607182) (0.005694161405107291,-0.001370012195018095)
 (0.005650322313499167,-0.001386258585461584) (0.005650526998754964,-0.001386269608434768) (0.005650383978767828,-0.00138625592398497) (0.005650501140467358,-0.001386240437351889) (0.005650335462800008,-0.001386245511992685) (0.005650340010887271,-0.001386282532392187) (0.005650260426292593,-0.001386260937197666) (0.0056502840896076,-0.001386289983388835) (0.005650279576262554,-0.001386284138909327)
 (0.005605755744967928,-0.001401571854499259) (0.005605959964811894,-0.001401582486065167) (0.005605817518908631,-0.001401569126976972) (0.005605935260281353,-0.001401553674265122) (0.005605769394164684,-0.001401558689261414) (0.00560577247401203,-0.001401595397927133) (0.005605693735286231,-0.001401573900119264) (0.005605716313782621,-0.001401602799043333) (0.005605712016723728,-0.001401596976916767)
 (0.005560557922756013,-0.001415904095098566) (0.005560761703345167,-0.001415914313557516) (0.005560619811504937,-0.001415901304136146) (0.005560738129594002,-0.001415885906593969) (0.005560572080639031,-0.001415890853908167) (0.005560573708740153,-0.001415927195560805) (0.005560495812643191,-0.001415905824692712) (0.005560517317180471,-0.00141593453955479) (0.005560513234688889,-0.001415928746877459)
 (0.005514783056764394,-0.001429236909373284) (0.005514986425858019,-0.001429246694974537) (0.005514845066490447,-0.001429234058006246) (0.005514963956845825,-0.001429218736720004) (0.005514797731414513,-0.001429223608765564) (0.005514797927592838,-0.00142925952926025) (0.005514720869334421,-0.001429238314656699) (0.005514741313018844,-0.001429266809670787) (0.005514737442958047,-0.001429261053365447)
 (0.005468484752567518,-0.001441555117091076) (0.005468687739344156,-0.001441564452138892) (0.005468546889448313,-0.001441552208794675) (0.005468666346134985,-0.001441536984586389) (0.005468499951304444,-0.001441541774299803) (0.005468498738580141,-0.001441577220810372) (0.005468422511870096,-0.001441556191502661) (0.00546844190992896,-0.001441584432022563) (0.005468438249767965,-0.001441578718815611)
 (0.005421715793503742,-0.001452846377845983) (0.005421918428375357,-0.001452855246784432) (0.005421778063701424,-0.001452843416543584) (0.005421898079312986,-0.001452828309870614) (0.005421731522832283,-0.001452833010779664) (0.005421728927285971,-0.001452867931963361) (0.005421653524382972,-0.001452847116634015) (0.005421671894034948,-0.001452875069265788) (0.005421668440871968,-0.001452869405667999)
 (0.005374528016221555,-0.001463100805356432) (0.005374730330647478,-0.001463109194834389) (0.005374590425858408,-0.001463097795426691) (0.005374710991535703,-0.001463082826282707) (0.00537454428177645,-0.001463087432570622) (0.005374540332412581,-0.001463121778715697) (0.005374465744169068,-0.001463101205650933) (0.005374483104493681,-0.00146312883834837) (0.005374479855079625,-0.001463123230638795)
 (0.005326972277044096,-0.001472310594804204) (0.005327174303347518,-0.001472318493722162) (0.00532703483217824,-0.001472307541087161) (0.005327155937632364,-0.00147229272890399) (0.005326989083533326,-0.001472297235468783) (0.005326983812145788,-0.001472330958628027) (0.005326910028048127,-0.001472310655676228) (0.005326926399856899,-0.00147233793782135) (0.005326923350618204,-0.00147233239203396)
 (0.005279098501862084,-0.001480469682798403) (0.005279300273050565,-0.00148047708233908) (0.005279161208462852,-0.001480466590600613) (0.00527928284200312,-0.001480451954150549) (0.005279115853009173,-0.001480456356659049) (0.005279109294050425,-0.0014804894107727) (0.00527903630225365,-0.001480469405306575) (0.005279051707964417,-0.001480496307777129) (0.005279048855025078,-0.001480490829689872)
 (0.005230955808086567,-0.001487573457165557) (0.005231157357678015,-0.00148758035081043) (0.005231018672009802,-0.001487570332264327) (0.005231140820576181,-0.001487555889562344) (0.005230973706572599,-0.001487560184498622) (0.00523096589702663,-0.001487592525509974) (0.005230893684383738,-0.001487572844390244) (0.005230908147899499,-0.001487599339616998) (0.005230905487101784,-0.001487593934742485)
 (0.005182592683731292,-0.001493618530491316) (0.005182794045586129,-0.001493624914025152) (0.00518265571069441,-0.001493615379138055) (0.005182778359895623,-0.001493601147343722) (0.005182611131137798,-0.001493605332051399) (0.005182602110396402,-0.00149363691801838) (0.005182530662482447,-0.001493617587556814) (0.005182544209075019,-0.001493643649572761) (0.005182541735999161,-0.001493638323150303)
 (0.005134057206134912,-0.001498602587378368) (0.005134258414294479,-0.001498608458883615) (0.005134120401691728,-0.001498599416301164) (0.005134243535849085,-0.001498585411619948) (0.005134076202888534,-0.001498589484338124) (0.00513406601262931,-0.001498620275543557) (0.005133995313761566,-0.001498601321463488) (0.005134007969959658,-0.001498626925947367) (0.005134005679942481,-0.001498621682935834)
 (0.005085397281307835,-0.001502524310994391) (0.005085598369839005,-0.00150252967083727) (0.005085460650822876,-0.001502521127399624) (0.005085584253021222,-0.001502507364983762) (0.005085416826628404,-0.001502511324876245) (0.005085405510691951,-0.001502541283938656) (0.005085335543947643,-0.001502522731331663) (0.00508534733742903,-0.001502547855647684) (0.005085345225581518,-0.001502542700718791)
 (0.005036660884452011,-0.001505383389928394) (0.005036861887297216,-0.001505388240737878) (0.005036724433074543,-0.001505380201501552) (0.005036848485220775,-0.001505366695350635) (0.005036680976305128,-0.001505370542528187) (0.005036668580569221,-0.001505399634514588) (0.005036599327802442,-0.001505381507792257) (0.005036610287288231,-0.00150540613102727) (0.005036608348512769,-0.001505401068558963)
 (0.004987896282841553,-0.001507180601928246) (0.004988097233673655,-0.001507184948568998) (0.004987960015479041,-0.001507177416833681) (0.004988084498369461,-0.00150716417969584) (0.004987916917897478,-0.001507167915231117) (0.004987903490144918,-0.001507196107771879) (0.004987834932004637,-0.001507178430612132) (0.004987845087154957,-0.00150720253361147) (0.00498784331616195,-0.001507197567681254)
 (0.004939152223889964,-0.001507917967009697) (0.004939353155971147,-0.001507921816549532) (0.004939216145181112,-0.00150791479388931) (0.00493934103857828,-0.00150790183716371) (0.004939173397490199,-0.001507905463098837) (0.004939158987267311,-0.001507932726504072) (0.004939091103218657,-0.001507915521792161) (0.004939100484527698,-0.00150793908719433) (0.004939098875852619,-0.001507934221572533)
 (0.004890478073722173,-0.001507598958927611) (0.004890679019765721,-0.001507602320599634) (0.004890542188009257,-0.00150759580689822) (0.004890667470729188,-0.001507583140540313) (0.004890499779854959,-0.001507586659886739) (0.004890484438318264,-0.001507612967262525) (0.004890417206668737,-0.001507596257027328) (0.004890425845357474,-0.001507619269297358) (0.004890424393378134,-0.001507614507440253)
 (0.004841923894730101,-0.001506228761255652) (0.004842124886764842,-0.00150623164641506) (0.004841988206031248,-0.001506225639905286) (0.004842113856041127,-0.001506213272335992) (0.004841946126016427,-0.001506216689066571) (0.004841929905764907,-0.001506242016428809) (0.004841863303697532,-0.00150622582177547) (0.004841871231603056,-0.001506248267236269) (0.004841869930557718,-0.001506243612279276)
 (0.004793540454203988,-0.00150381455244888) (0.004793741523440352,-0.001503816974523889) (0.004793604966184563,-0.001503811471831421) (0.004793730960711622,-0.001503799409852131) (0.004793563201894693,-0.001503802728885462) (0.004793546156786338,-0.001503827055268197) (0.004793480160400661,-0.001503811396308455) (0.004793487409860733,-0.00150383326316909) (0.004793486253867197,-0.001503828717920296)
 (0.004745379159954068,-0.001500365803313306) (0.004745580336651749,-0.001500367777749586) (0.004745443875898029,-0.001500362773941704) (0.004745570191548781,-0.00150035102265668) (0.004745402413938997,-0.001500354249833592) (0.004745384598890584,-0.001500377557388429) (0.004745319183252915,-0.001500362453170613) (0.004745325786985007,-0.001500383731549842) (0.004745324770060863,-0.001500379298484154)
 (0.004697491922646646,-0.001495894570272539) (0.004697693235983909,-0.001495896114470508) (0.004697556845427677,-0.001495891603110467) (0.004697683458317473,-0.001495880165858398) (0.004697515671476304,-0.001495883307910889) (0.004697497142246592,-0.001495905581993746) (0.004697432281449645,-0.001495891050434197) (0.004697438272424379,-0.001495911732377825) (0.004697437388508533,-0.001495907413632003)
 (0.004649930948153384,-0.001490415768634031) (0.004650132426098168,-0.001490416901878104) (0.00464999608020565,-0.001490412875085688) (0.004650122966097616,-0.001490401753382227) (0.00464995517907291,-0.001490404817894944) (0.004649935992030187,-0.001490426047136458) (0.004649871659262367,-0.00149041210495452) (0.004649877070571295,-0.001490432184444598) (0.004649876313546766,-0.001490427981813753)
 (0.004602748466374919,-0.001483947411601156) (0.004602950135558458,-0.001483948154980297) (0.0046028138096641,-0.001483944603499504) (0.004602940944115858,-0.001483933796992069) (0.004602773165370407,-0.001483936792356909) (0.004602753377246143,-0.00148395696871283) (0.004602689544869867,-0.001483943631371372) (0.004602694409588445,-0.001483963104325614) (0.004602693773306244,-0.001483959019261288)
 (0.004555996405612784,-0.001476510802902034) (0.004556198291206651,-0.001476511179220948) (0.004556061961606997,-0.001476508092495049) (0.00455618932012419,-0.001476497598931542) (0.004556021557469094,-0.001476500534295679) (0.004556001225100553,-0.001476519653074315) (0.00455593786473874,-0.001476506934727585) (0.004555942215785651,-0.001476525798987367) (0.004555941694089499,-0.001476521832597691)
 (0.004509726023537033,-0.001468130673437047) (0.004509928149134562,-0.001468130707117637) (0.004509791793178117,-0.001468128073372237) (0.004509919351372517,-0.001468117888584469) (0.004509751611906295,-0.001468120773792619) (0.004509730791971113,-0.001468138833656528) (0.004509667874600682,-0.001468126747106986) (0.004509671744594871,-0.001468145002412707) (0.004509671331346675,-0.001468141155464862)
 (0.004463987507093894,-0.001458835255106693) (0.004464189894597372,-0.00145883497207952) (0.004464053490769054,-0.001458832778413721) (0.004464181224519603,-0.001458822896316486) (0.004464013514573486,-0.001458825741847913) (0.00446399226332044,-0.001458842744788199) (0.004463929759370947,-0.001458831301453564) (0.004463933180488283,-0.001458848949406156) (0.004463932869593798,-0.001458845222331383)
 (0.004418829554329003,-0.001448656287798187) (0.004419032223843962,-0.001448655715384111) (0.004418895751843001,-0.00144865394786968) (0.004419023637457496,-0.001448644360475655) (0.004418855962547656,-0.00144864717737698) (0.00441883433552733,-0.001448663128658846) (0.004418772214983259,-0.001448652338550283) (0.004418775218815014,-0.001448669382558606) (0.004418775004249314,-0.001448665775459817)
 (0.004374298951116955,-0.001437628958233971) (0.004374501920854984,-0.001437628125016249) (0.004374365361665007,-0.001437626768804463) (0.004374493376040502,-0.001437617466255195) (0.00437432574082729,-0.00143762026606965) (0.004374303792627573,-0.001437635174149222) (0.004374242025131861,-0.001437625045861069) (0.004374244642547007,-0.001437641491074822) (0.004374244518379459,-0.001437638003736934)
 (0.004330440155266418,-0.001425791771893972) (0.004330643441457795,-0.001425790707581577) (0.004330506777407782,-0.00142578974701704) (0.004330634898187541,-0.001425780717629498) (0.004330467306442351,-0.001425783512323806) (0.004330445090432612,-0.001425797388736537) (0.004330383645390035,-0.001425787929447933) (0.004330385906403505,-0.00142580378267631) (0.004330385866821755,-0.001425800414579258)
 (0.004287294899513088,-0.001413186361429825) (0.004287498516330626,-0.001413185096712755) (0.004287361731145708,-0.001413184515453531) (0.004287489936870836,-0.001413175745781673) (0.004287322391450333,-0.001413178547671212) (0.004287299959538793,-0.001413191406893436) (0.004287238806216532,-0.001413182622381195) (0.004287240739865891,-0.001413197891998204) (0.004287240779198346,-0.001413194642332472)
 (0.004244901823625664,-0.001399857236836209) (0.004245105783120714,-0.001399855803234094) (0.004244968861961804,-0.001399855584376817) (0.004245097132215645,-0.00139984705928713) (0.00424492963504367,-0.001399849880960675) (0.00424490703745155,-0.001399861740246282) (0.004244846145075748,-0.001399853634908592) (0.004244847779307873,-0.001399868330745905) (0.004244847892044458,-0.001399865198430395)
 (0.004203296144338069,-0.001385851484109485) (0.004203500456389868,-0.001385849913814738) (0.004203363385881166,-0.001385850040023666) (0.004203491701424963,-0.00138584174278341) (0.004203324253481681,-0.001385844597028062) (0.004203301538537767,-0.00138585547622309) (0.004203240876383916,-0.001385848053112964) (0.004203242237953596,-0.001385862186341823) (0.00420324241876437,-0.001385859170043773)
 (0.004162509370179699,-0.001371218420207185) (0.00416271404245842,-0.001371216745924247) (0.004162576810702475,-0.001371217199562758) (0.00416270515360094,-0.001371209111939486) (0.00416253775491908,-0.001371212011666907) (0.004162514968877235,-0.001371221933005244) (0.00416245450635326,-0.001371215193872365) (0.004162455620735341,-0.001371228776876261) (0.004162455864486604,-0.001371225875032931)
 (0.004122569066583979,-0.001356009212844414) (0.004122774104528335,-0.001356007467626693) (0.00412263670110773,-0.001356008230889639) (0.004122765054843785,-0.001356000333260446) (0.00412259770451136,-0.00135600329143502) (0.004122574891393355,-0.001356012279318875) (0.004122514598114265,-0.001356006224658506) (0.00412251548943011,-0.001356019270898411) (0.00412251579119791,-0.001356016481740123)
 (0.004083498674979124,-0.001340276474055688) (0.004083704081788363,-0.00134027469114184) (0.004083566497754675,-0.001340275746187602) (0.004083694847332042,-0.001340268017656033) (0.004083527543501224,-0.00134027104722584) (0.004083504744966285,-0.001340279127994812) (0.004083444590819419,-0.001340273757102) (0.004083445281778861,-0.001340286280976381) (0.00408344563685968,-0.001340283602550547)
 (0.004045317387952638,-0.001324073836552985) (0.004045523164593063,-0.001324072049204153) (0.004045385392442278,-0.001324073378284364) (0.004045513724476343,-0.001324065796803738) (0.004045346464377624,-0.001324068910634788) (0.004045323719619488,-0.001324076112327575) (0.004045263674820038,-0.001324071423355006) (0.004045264186679087,-0.001324083440056571) (0.004045264590597543,-0.001324080870252267)
 (0.004008040081064963,-0.001307455521757065) (0.00400824622629074,-0.001307453763096834) (0.00400810825992599,-0.001307455348682713) (0.004008236562722357,-0.001307447891183717) (0.004008069342683454,-0.00130745110199807) (0.004008046688355096,-0.001307457454110671) (0.004007986723491556,-0.001307453444128398) (0.004007987076025902,-0.00130746496949983) (0.004007987524539717,-0.001307462506072548)
 (0.003971677300497903,-0.001290475908011863) (0.003971883810885421,-0.001290474210870265) (0.003971745645567234,-0.001290476035773846) (0.003971873909188564,-0.001290468678295053) (0.003971706724657059,-0.001290471998613018) (0.003971684194822437,-0.001290477531857367) (0.003971624280892287,-0.001290474196912683) (0.003971624492386591,-0.001290485247303367) (0.003971624981488385,-0.001290482887899479)
 (0.00393623530447009,-0.001273189106936939) (0.003936442174465296,-0.00127318750370006) (0.003936303806750034,-0.00127318955118921) (0.003936432023071495,-0.001273182269008801) (0.003936264868640634,-0.001273185711095586) (0.003936242494752437,-0.001273190457162097) (0.00393618260318848,-0.001273187792338041) (0.003936182690440696,-0.001273198384463789) (0.003936183216357312,-0.001273196126644418)
 (0.003901716155256405,-0.001255648555168329) (0.003901923377234265,-0.001255647077634804) (0.003901784804901539,-0.001255649331540593) (0.003901912967655859,-0.001255642099308369) (0.003901745837092562,-0.001255645675125116) (0.003901723647994212,-0.001255649666452372) (0.003901663750681993,-0.00125564766592319) (0.003901663729022036,-0.001255657816730735) (0.003901664288211067,-0.001255655657994622)
 (0.003868117857714386,-0.001237906627905497) (0.003868325422049246,-0.001237905307150901) (0.003868186644019115,-0.001237907751966303) (0.003868314748832152,-0.001237900543834742) (0.003868147635106315,-0.001237904264993841) (0.003868125657056205,-0.001237907534548256) (0.00386806572634391,-0.001237906191630782) (0.00386806560966553,-0.001237915918168705) (0.003868066198809539,-0.001237913855973774)
 (0.003835434539461356,-0.00122001427975232) (0.00383564243460714,-0.001220013146002551) (0.003835503450848173,-0.001220015766971459) (0.003835631495266044,-0.001220008556725248) (0.003835464390580667,-0.001220012434449794) (0.003835442647296024,-0.001220015015517464) (0.003835382655997513,-0.001220014322717084) (0.003835382456802296,-0.001220023642014616) (0.003835383072800904,-0.001220021673797974)
 (0.003803656667266715,-0.001202020717340479) (0.003803864879845874,-0.001202019799854718) (0.003803725691275033,-0.001202022583050341) (0.003803853674784094,-0.001202015344234025) (0.003803686570605235,-0.001202019389320914) (0.003803665083323228,-0.001202021315313577) (0.00380360500471575,-0.001202021264364066) (0.003803604734167682,-0.001202030193318869) (0.003803605374127668,-0.001202028316514986)
 (0.003772771293829873,-0.001183973107181679) (0.003772979808729443,-0.001183972434145686) (0.003772840417105071,-0.001183975366537575) (0.003772968341145751,-0.001183968072581241) (0.003772801228231859,-0.001183972295367459) (0.003772780015784849,-0.001183973599643665) (0.003772719823602678,-0.001183974181540304) (0.003772719491591848,-0.00118398273681618) (0.003772720152815857,-0.001183980948873109)
 (0.003742762328903188,-0.001165916321143185) (0.00374297112937695,-0.001165915919573197) (0.003742831537186011,-0.001165918989082277) (0.003742959405161489,-0.001165911613425429) (0.003742792273591734,-0.001165916023756917) (0.003742771352493994,-0.001165916739459307) (0.00374271102091943,-0.001165917944484834) (0.003742710636133357,-0.001165926142420064) (0.003742711316107266,-0.001165924440813554)
 (0.003713610828691736,-0.001147892720907864) (0.003713819896466995,-0.001147892616565363) (0.003713680106807692,-0.001147895812106301) (0.003713807924088651,-0.001147888328320739) (0.003713640763289725,-0.001147892935523118) (0.003713620147832826,-0.001147893095431841) (0.003713559651485827,-0.001147894913175162) (0.003713559221486901,-0.001147902769701973) (0.003713559917866266,-0.001147901151947397)
 (0.00368529529760316,-0.001129941981797259) (0.003685504612990841,-0.001129942199114624) (0.003685364629452216,-0.001129945510625293) (0.003685492403377796,-0.001129937892537328) (0.003685325202149192,-0.001129942705387764) (0.003685304904503466,-0.001129942341789937) (0.003685244218431502,-0.001129944761157881) (0.00368524374973877,-0.001129952291733074) (0.003685244460334714,-0.001129950755395188)
 (0.003657791996718979,-0.001112100955431517) (0.00365800153872579,-0.001112101517448379) (0.003657861365265453,-0.001112104935906) (0.003657989105141182,-0.001112097157719332) (0.003657821851678838,-0.00111210218441872) (0.003657801881998483,-0.001112101328993148) (0.003657740981667734,-0.001112104338215502) (0.003657740479841776,-0.001112111557762391) (0.003657741202606503,-0.001112110100462774)
 (0.003631075253791182,-0.001094403569898881) (0.003631285000232706,-0.001094404498208988) (0.003631144641054069,-0.00109440801563278) (0.003631272358146706,-0.001094400052052823) (0.0036311050400653,-0.001094405300197622) (0.003631085406595068,-0.001094403983913795) (0.003631024267884164,-0.001094407570542248) (0.003631023737613463,-0.00109441449340362) (0.003631024470625856,-0.001094413112826185)
 (0.003605117770109835,-0.001076880765430086) (0.003605327697723252,-0.001076882080138098) (0.003605187157153902,-0.001076885689578496) (0.003605314864682795,-0.001076877515939339) (0.00360514746903695,-0.001076882992492263) (0.003605128178218757,-0.001076881245522343) (0.003605066777416014,-0.001076885396424096) (0.003605066222603734,-0.001076892036325897) (0.003605066964055153,-0.001076890730220195)
 (0.003579890920208874,-0.001059560463033851) (0.003580101004764627,-0.001059562182721592) (0.003579960287136997,-0.00105956587823605) (0.003580088000261549,-0.001059557470631068) (0.003579920513566456,-0.001059563181889991) (0.00357990157014446,-0.001059561033532332) (0.003579839883949628,-0.001059565734879296) (0.003579839307799284,-0.001059572104904382) (0.003579840055979921,-0.001059570871087058)
 (0.0035553650410477,-0.001042467563155872) (0.00355557525745884,-0.0010424697048573) (0.003555434366994826,-0.001042473481472944) (0.003555562102796927,-0.001042464816889963) (0.003555394511049089,-0.001042470768454715) (0.003555375918172367,-0.001042468247067141) (0.003555313923703359,-0.001042473484321696) (0.003555313328802622,-0.001042479596893165) (0.003555314082088585,-0.001042478433247662)
 (0.003531509707993495,-0.001025623971176877) (0.003531720030422307,-0.001025626550360991) (0.003531578971123162,-0.001025630404024622) (0.003531706748583331,-0.001025621460486281) (0.003531539037282207,-0.001025627657222595) (0.003531520796604361,-0.001025624790164144) (0.003531458471409492,-0.001025630548062568) (0.003531457859811116,-0.001025636414935823) (0.003531458616652435,-0.001025635319410529)
 (0.003508293995603244,-0.001009048646457667) (0.00350850439756434,-0.00100905167701851) (0.003508363173107343,-0.001009055604534433) (0.003508491013073088,-0.001009046361244238) (0.003508323167244425,-0.001009052807245034) (0.003508305279020061,-0.001009049620824224) (0.003508242601096086,-0.001009055883358896) (0.003508241974395105,-0.001009061515621684) (0.003508242733304811,-0.001009060486226673)
 (0.003485686721838888,-0.0009927576716593379) (0.00348589717629841,-0.0009927611659122141) (0.003485755789941516,-0.0009927651648686375) (0.003485883715086102,-0.0009927556023627609) (0.00348571571930795,-0.0009927623009064667) (0.003485698182486114,-0.0009927588203348999) (0.003485635130302009,-0.0009927655707363508) (0.003485634489708743,-0.0009927709788160009) (0.003485635249253186,-0.0009927700136186253)
 (0.003463656674918753,-0.0009767643391952478) (0.003463867154389428,-0.0009767683078782375) (0.003463725608885343,-0.000976772376563182) (0.003463853643655138,-0.0009767624768676735) (0.003463685482087453,-0.0009767694303738634) (0.003463668294402488,-0.0009767656797238251) (0.00346360484692898,-0.0009767729004437793) (0.003463604193337233,-0.0009767780941206379) (0.003463604952127635,-0.000976777191240154)
 (0.003442172822499796,-0.0009610792518869746) (0.003442383299131645,-0.0009610837041668247) (0.003442241596652532,-0.0009610878414745887) (0.003442369767200781,-0.000961077588267279) (0.003442201423619669,-0.0009610847982499848) (0.003442184581680214,-0.0009610808004149895) (0.00344212071842454,-0.000961088473111297) (0.003442120052474721,-0.0009610934615376948) (0.003442120809160151,-0.0009610926191391485)
 (0.003421204503283925,-0.0009457104351735168) (0.003421414948950786,-0.0009457153786551361) (0.003421273091024626,-0.0009457195839844557) (0.003421401425129964,-0.0009457089627603972) (0.003421232882967249,-0.0009457164297796072) (0.003421216382344165,-0.0009457122064371923) (0.003421152083389945,-0.0009457203119617082) (0.003421151405526754,-0.0009457251036854493) (0.003421152158788445,-0.000945724319973033)
 (0.003400721601447128,-0.0009306634585373487) (0.003400931987829025,-0.0009306688992760129) (0.003400789975288561,-0.0009306731724212772) (0.003400918502256433,-0.0009306621706601253) (0.003400749744645583,-0.0009306698942723084) (0.003400733579960028,-0.0009306654658486596) (0.003400668826011029,-0.0009306739842386098) (0.003400668136535834,-0.0009306785872303489) (0.003400668885082902,-0.0009306778604404384)
 (0.003380694704501405,-0.0009159415641368534) (0.003380905003163125,-0.0009159475066525012) (0.003380762836108494,-0.0009159518476895557) (0.003380891586653569,-0.0009159404550227972) (0.003380722596482498,-0.0009159484337312597) (0.003380706761494943,-0.0009159438193674394) (0.00338064153392272,-0.0009159527298411995) (0.003380640833040233,-0.0009159571515248134) (0.003380641575606754,-0.000915956479918886)
 (0.003361095245327955,-0.0009015458009528605) (0.003361305427794252,-0.0009015522482457896) (0.003361163105569665,-0.0009015566574138521) (0.003361292111678362,-0.0009015448657895161) (0.003361122871649699,-0.0009015530969957743) (0.003361107359351075,-0.0009015483145158717) (0.003361041640245132,-0.0009015575954733737) (0.003361040928104706,-0.0009015618427586931) (0.003361041663448068,-0.0009015612246162598)
 (0.003341895629176032,-0.000887475163048511) (0.00334210566700384,-0.0008874821166161534) (0.003341963188188977,-0.0008874865941974881) (0.003342092482960838,-0.0008874743980395789) (0.003341922975660057,-0.0008874828779968473) (0.003341907778365872,-0.0008874779438783778) (0.003341841550585808,-0.00088748757290668) (0.003341840827317373,-0.0008874916522238864) (0.003341841554217947,-0.000887491085835759)
 (0.003323069346421194,-0.0008737267307959579) (0.003323279211269413,-0.0008737341906501208) (0.003323136573685805,-0.0008737387368493601) (0.003323266191153361,-0.0008737261332089641) (0.003323096399124844,-0.0008737348569790727) (0.003323081508573156,-0.0008737297863264458) (0.003323014755801876,-0.000873739740210488) (0.003323014021546507,-0.0008737436575456066) (0.003323014738808431,-0.0008737431412074287)
 (0.003304591071837066,-0.0008602958141324453) (0.003304800735534552,-0.0008603037788170834) (0.003304657936267104,-0.0008603083936418829) (0.003304787911194048,-0.0008602953823367437) (0.003304617817025061,-0.0008603043437518204) (0.00330460322447891,-0.0008602991502737941) (0.003304535931275866,-0.0008603094050123678) (0.003304535186211523,-0.0008603131659432533) (0.003304535892664518,-0.000860312697949643)
 (0.003286436751071554,-0.0008471760970727019) (0.003286646185683759,-0.0008471845636818093) (0.003286503221117014,-0.0008471892468267125) (0.003286633588775333,-0.0008471758305659752) (0.00328646317518778,-0.0008471850221962579) (0.003286448871542277,-0.000847179718188496) (0.003286381023396232,-0.0008471902490152025) (0.003286380267758676,-0.0008471938587476057) (0.0032863809622608,-0.0008471934373868976)
 (0.003268583674945206,-0.0008343597828244016) (0.003268792852840065,-0.0008343687470202939) (0.003268649718709207,-0.0008343734977557) (0.003268780514636189,-0.0008343596822464599) (0.003268609764585373,-0.0008343690953755046) (0.003268595740479897,-0.0008343636917095466) (0.003268527323860234,-0.0008343744731185334) (0.003268526557959348,-0.0008343779365216688) (0.003268527239400633,-0.0008343775600714322)
 (0.003251010542119074,-0.0008218377389389222) (0.003251219436032619,-0.0008218471949708921) (0.003251076127488395,-0.0008218520120389132) (0.00325120738722512,-0.0008218378060712499) (0.003251036284004982,-0.0008218474306799058) (0.003251022529940069,-0.0008218419367998221) (0.003250953532346182,-0.0008218529425757428) (0.003250952756578206,-0.0008218562642171126) (0.003250953423884863,-0.0008218559309404778)
 (0.003233697510617805,-0.0008095996419854911) (0.003233906093720097,-0.0008096095827091606) (0.003233762605406856,-0.0008096144642281238) (0.003233894364220182,-0.0008095998797355546) (0.003233722891574158,-0.0008096097044958518) (0.00323370939803268,-0.0008096041284240167) (0.003233639808040849,-0.0008096153316757063) (0.003233639022896669,-0.000809618515854703) (0.003233639675035944,-0.0008096182239975745)
 (0.00321662623864488,-0.0007976341212743754) (0.003216834484606473,-0.0007976445381719644) (0.003216690810752336,-0.0007976494815512998) (0.003216823103343146,-0.0007976345336437133) (0.003216651245579323,-0.0007976445459237719) (0.003216638003151271,-0.0007976388942770266) (0.003216567810458798,-0.0007976502674743057) (0.0032165670165287,-0.0007976533182543282) (0.003216567652514025,-0.0007976530660435597)
 (0.003199779915091251,-0.0007859289011807359) (0.00319998779815066,-0.0007859397843827793) (0.003199843932668361,-0.0007859447862497337) (0.003199976792869095,-0.0007859294932163654) (0.003199804534978497,-0.0007859396790972124) (0.003199791534488387,-0.0007859339571147088) (0.003199720729954675,-0.0007859454721276081) (0.003199719927929785,-0.0007859483933664314) (0.003199720546826304,-0.000785948179008955)
 (0.003183143280113873,-0.0007744709416421843) (0.003183350775146208,-0.0007744822799510551) (0.003183206711743378,-0.0007744873360908252) (0.003183340172208207,-0.0007744717193708889) (0.003183167499984796,-0.0007744820636760528) (0.003183154732620212,-0.0007744762752598583) (0.003183083308304796,-0.0007744879033995849) (0.003183082498975845,-0.0007744906987778019) (0.003183083099905924,-0.0007744905204606995)
 (0.003166702636142985,-0.0007632465764228525) (0.00316690971872991,-0.0007632583573387097) (0.003166765451026647,-0.0007632634626489272) (0.003166899542918618,-0.0007632475467685521) (0.003166726443079266,-0.0007632580331068595) (0.00316671390051925,-0.0007632521808763131) (0.003166641849716934,-0.0007632638929373521) (0.003166641033970419,-0.000763266565984672) (0.003166641616119249,-0.0007632664218762498)
 (0.003150445849661461,-0.0007522416487566177) (0.003150652496162627,-0.0007522538585063139) (0.003150508017814962,-0.0007522590069671786) (0.003150642770493737,-0.0007522428194411208) (0.003150469230796627,-0.0007522534302631778) (0.003150456905337906,-0.0007522475156236441) (0.003150384222611491,-0.0007522592819264851) (0.003150383401423592,-0.000752261836045685) (0.003150383964044602,-0.0007522617242974442)
 (0.003134362344085705,-0.000741441644001651) (0.003134568531711414,-0.0007414542675711669) (0.003134423836538247,-0.0007414594522317111) (0.003134559277253359,-0.000741443023429559) (0.003134385286612946,-0.0007414537400979372) (0.003134373171292305,-0.0007414477633244896) (0.003134299852502852,-0.0007414595537583004) (0.003134299026931829,-0.000741461992246976) (0.003134299569351746,-0.0007414619109964851)
 (0.003118443084058988,-0.0007308318189535241) (0.003118648790944068,-0.000730844840124632) (0.00311850387305566,-0.0007308500531057162) (0.003118640026649468,-0.0007308334160823462) (0.003118465575246276,-0.0007308442189554475) (0.003118453663956757,-0.0007308381792915907) (0.003118379706292612,-0.0007308499633567958) (0.003118378877469486,-0.0007308522894265489) (0.003118379399093131,-0.000730852236801178)
 (0.003102680551450107,-0.0007203973274744429) (0.003102885756728677,-0.0007204107288661238) (0.003102740610654273,-0.000720415961380254) (0.003102877499279575,-0.0007203991516713295) (0.003102702578662832,-0.0007204100202004397) (0.003102690866261764,-0.0007204039159717938) (0.003102616268266326,-0.0007204156628220739) (0.003102615437384736,-0.0007204178796154779) (0.003102615937699216,-0.0007204178537368441)
 (0.003087068713330328,-0.0007101233420961758) (0.003087273397210977,-0.0007101371052114219) (0.003087128018023613,-0.0007101423475993092) (0.003087265660880208,-0.0007101254029830051) (0.003087090264061735,-0.0007101363158219982) (0.003087078746468211,-0.0007101301445643919) (0.003087003508067657,-0.000710141823048341) (0.003087002676372789,-0.0007101439336534399) (0.003087003154951112,-0.0007101439326425777)
 (0.003071602982185996,-0.0006999951712452208) (0.00307180712602689,-0.0007000092765238123) (0.003071661509462818,-0.0007000145183070734) (0.003071799922557809,-0.0006999974785340435) (0.003071624044095231,-0.0007000084136607656) (0.003071612718374843,-0.0007000021722619655) (0.003071536840906281,-0.0007000137509644547) (0.003071536009683354,-0.000700015758427054) (0.003071536466187391,-0.0007000157804101457)
 (0.003056280168615621,-0.0006899983717192683) (0.003056483754998843,-0.0006900127985969329) (0.003056337897569684,-0.0006900180285463046) (0.003056477093505474,-0.0006900009350402959) (0.003056300729573289,-0.0006900118698885319) (0.003056289594007958,-0.0006900055547423971) (0.003056213080248696,-0.0006900170020260963) (0.003056212250811306,-0.0006900189093598573) (0.003056212684993983,-0.0006900189524744761)
 (0.003041098426762769,-0.0006801188560165487) (0.003041301439567165,-0.0006801335829909455) (0.003041155338662573,-0.000680138789208791) (0.003041295326456889,-0.000680121684741243) (0.003041118474903681,-0.0006801325963417969) (0.003041107529044376,-0.0006801262035133116) (0.003041030383243026,-0.0006801374875609345) (0.003041029556921511,-0.000680139297755463) (0.003041029968628129,-0.0006801393601571438)
 (0.003026057192753922,-0.0006703429940887806) (0.003026259617225415,-0.0006703579987925719) (0.003026113271204569,-0.0006703631688083901) (0.003026254056145843,-0.0006703460971506375) (0.003026076716536509,-0.0006703569622799781) (0.003026065961237012,-0.0006703504876792639) (0.003025988189146858,-0.0006703615765372642) (0.003025987367276958,-0.000670363292564355) (0.003025987756445711,-0.0006703633724334575)
 (0.00301115711644273,-0.00066065770905771) (0.003011358939261345,-0.0006606729683388419) (0.003011212347531502,-0.0006606780892161247) (0.003011353931072736,-0.000660661094773491) (0.003011176104714549,-0.0006606718901081056) (0.003011165542144484,-0.0006606653296711476) (0.003011087151059523,-0.0006606761912959158) (0.003011086334971377,-0.0006606778161140266) (0.003011086701633088,-0.0006606779116627404)
 (0.002996399986811845,-0.0006510505664113388) (0.002996601196154219,-0.0006510660564205143) (0.002996454359234806,-0.0006510711148730223) (0.002996596738928724,-0.0006510542423056277) (0.002996418428880358,-0.0006510649445800739) (0.002996408062516023,-0.0006510582944536418) (0.002996329061309784,-0.0006510688967611108) (0.002996328252317618,-0.000651070433318402) (0.00299632859659441,-0.0006510705427977372)
 (0.002981788651444571,-0.0006415098561826273) (0.00298198923704102,-0.0006415255524677247) (0.002981842156612376,-0.0006415305349832734) (0.002981985326089531,-0.0006415138288185763) (0.002981806537152426,-0.0006415244149851137) (0.00298179637174432,-0.0006415176717129637) (0.002981716770911508,-0.0006415279826329512) (0.002981715970303958,-0.0006415294338689606) (0.002981716292407167,-0.000641529555575653)
 (0.002967326930551508,-0.0006320246676158258) (0.002967526883736476,-0.000632040545222883) (0.002967379562672269,-0.0006320454381923607) (0.002967523511663446,-0.0006320289424349127) (0.002967344250355383,-0.000632039389822521) (0.002967334291871597,-0.0006320325505297982) (0.002967254103572157,-0.0006320425380662649) (0.002967253312603271,-0.0006320439069124189) (0.002967253612830516,-0.0006320440391956085)
 (0.00295301952611289,-0.0006225849558448854) (0.002953218839867918,-0.000622600989425048) (0.002953071282250655,-0.0006226057792743838) (0.00295321599665417,-0.0006225895370184881) (0.002953036271164874,-0.0006225998234889461) (0.002953026526710134,-0.0006225928860614922) (0.002952945764815209,-0.000622602518360001) (0.002952944984696365,-0.0006226038077391594) (0.002952945263427764,-0.0006226039490067359)
 (0.002938871926774104,-0.0006131816001461948) (0.002939070595762308,-0.000613197764067842) (0.002938922806881957,-0.0006132024373906769) (0.002939068268875416,-0.000613186490441631) (0.002938888089004677,-0.0006131965945404445) (0.002938878566715077,-0.0006131895577954937) (0.002938797246853965,-0.0006131988032190877) (0.002938796478746508,-0.0006132000160442914) (0.002938796736440219,-0.0006132001647688024)
 (0.002924890309202647,-0.0006038064533827973) (0.002925088329793969,-0.0006038227218479346) (0.002924940316129604,-0.000603827265536589) (0.00292508650432517,-0.0006038116540463135) (0.002924905881404104,-0.0006038215551462434) (0.002924896590318275,-0.0006038144189910351) (0.002924814729925239,-0.0006038232462057356) (0.002924813974933914,-0.000603824385378217) (0.00292481421212099,-0.0006038245401022664)
 (0.002911081436676029,-0.0005944523823267714) (0.002911278806962653,-0.0005944687294906142) (0.002911130576147713,-0.0005944731308630975) (0.002911277465788929,-0.0005944578929857556) (0.002911096412585331,-0.0005944675714208365) (0.002911087362493201,-0.0005944603369955552) (0.002911004980852635,-0.0005944687150664258) (0.002911004240019887,-0.0005944697834731386) (0.002911004457298495,-0.0005944699428141647)
 (0.002897452555719255,-0.0005851132986274987) (0.002897649275520653,-0.0005851296987200764) (0.002897500836292691,-0.0005851339456409904) (0.002897648399490163,-0.0005851191172139826) (0.002897466930099183,-0.0005851285544020299) (0.002897458131370218,-0.0005851212242036802) (0.002897375249658459,-0.0005851291227023053) (0.002897374523959368,-0.0005851301232129391) (0.002897374721988605,-0.0005851302858673402)
 (0.002884011291646019,-0.0005757841802826405) (0.002884207362503551,-0.0005758006077312442) (0.002884058724639212,-0.0005758046887244097) (0.002884206930641859,-0.0005757903029798332) (0.002884025060363631,-0.0005757994815316911) (0.002884016523756675,-0.0005757920595155489) (0.002883933165078481,-0.000575799448639405) (0.002883932455416506,-0.0005758003841030942) (0.00288393263490976,-0.0005758005488496505)
 (0.00287076554387801,-0.0005664610835616943) (0.00287096096903885,-0.0005664775131129207) (0.002870812143275904,-0.0005664814174639294) (0.002870960958773348,-0.0005664675047749567) (0.002870778703979224,-0.000566476408588865) (0.002870770440437149,-0.0005664689002446359) (0.002870686629854535,-0.0005664757509485615) (0.002870685937057885,-0.0005664766241902682) (0.002870686098775966,-0.0005664767898928144)
 (0.002857723381924227,-0.0005571411454265573) (0.002857918166314915,-0.0005571575522667601) (0.002857769164262575,-0.0005571612701137217) (0.002857918553713937,-0.0005571478577799182) (0.002857735931703346,-0.00055715647211969) (0.002857727952135773,-0.0005571488845196918) (0.002857643716687041,-0.0005571551686592936) (0.002857643041505693,-0.0005571559824759533) (0.002857643186249679,-0.000557156148085303)
 (0.00284489294289605,-0.0005478225765868901) (0.002845087093085871,-0.0005478389364599202) (0.002844937927125586,-0.0005478424588709523) (0.002845087853109293,-0.000547829570945818) (0.002844904881959392,-0.0005478378825017908) (0.002844897197017414,-0.0005478302243190748) (0.002844812565723659,-0.0005478359148053593) (0.002844811908826973,-0.0005478366719618264) (0.002844812037431099,-0.0005478368365169631)
 (0.002832282331417394,-0.0005385046454187552) (0.002832475855572168,-0.000538520934739965) (0.002832326538750655,-0.0005385242537762345) (0.002832476962329319,-0.0005385119109394051) (0.002832293660739637,-0.0005385199078714193) (0.002832286280586988,-0.0005385121893663229) (0.002832201284443806,-0.0005385172603304964) (0.002832200646418764,-0.0005385179635553298) (0.002832200759743198,-0.0005385181261838378)
 (0.002819899522761798,-0.0005291876530617721) (0.002820092430588595,-0.000529203849027363) (0.002819942976505589,-0.0005292069577908635) (0.002820093857599601,-0.0005291951772665849) (0.002819910244734105,-0.0005292028492285399) (0.002819903178819319,-0.0005291950822027946) (0.002819817850771259,-0.0005291995091696121) (0.002819817232121215,-0.0005292001611507052) (0.002819817331044983,-0.0005292003210685142)
 (0.002807752270013135,-0.0005198729000929601) (0.002807944572696685,-0.0005198889807839296) (0.002807794995389712,-0.0005198918734494501) (0.002807946293153118,-0.0005198806689719577) (0.002807762388482024,-0.0005198880071179017) (0.002807755645316587,-0.0005198802048361945) (0.00280767002021205,-0.0005198839649037178) (0.002807669421356141,-0.0005198845682838445) (0.002807669506770192,-0.0005198847247942826)
 (0.002795848016002996,-0.0005105626452535915) (0.002796039726134428,-0.0005105785897336256) (0.002795890039963007,-0.0005105812615647566) (0.002796041713155023,-0.0005105706433902414) (0.002795857536298801,-0.0005105776403621802) (0.002795851123246108,-0.0005105698174418667) (0.00279576523777087,-0.0005105728894650444) (0.002795764659043976,-0.000510573446837318) (0.002795764731844484,-0.0005105735993295487)
 (0.002784193810726273,-0.0005012600567789174) (0.002784384942225039,-0.0005012758451857315) (0.002784235161756895,-0.0005012782925351975) (0.002784387169102507,-0.0005012682674989461) (0.002784202739680368,-0.0005012749173969838) (0.002784196662760562,-0.0005012670896674719) (0.002784110555348292,-0.0005012694544425005) (0.002784109997001506,-0.0005012699683457721) (0.002784110058083451,-0.0005012701162926341)
 (0.002772796234878533,-0.0004919691569492045) (0.002772986802908212,-0.0004919847705789769) (0.00277283694280979,-0.0004919869908738877) (0.002772989243343233,-0.0004919775624902776) (0.002772804580828373,-0.0004919838608259709) (0.002772798844543522,-0.0004919760451601167) (0.002772712555262241,-0.0004919776856060648) (0.002772712017464057,-0.0004919781585203924) (0.002772712067715167,-0.0004919783014757051)
 (0.002761661330092309,-0.0004826947605432943) (0.002761851350971024,-0.0004827101819278855) (0.00276170142590479,-0.0004827121736410621) (0.002761853979289992,-0.0004827033422429584) (0.002761669102873598,-0.0004827092858771259) (0.002761663710057784,-0.0004827014999977997) (0.00276157728047175,-0.0004827024013318103) (0.00276157676330976,-0.0004827028356739443) (0.002761576803604809,-0.0004827029732693228)
 (0.002750794536377693,-0.0004734424079326294) (0.002750984027483852,-0.0004734576209094082) (0.00275083405201442,-0.0004734593835181972) (0.002750986818837193,-0.0004734511464315395) (0.00275080174730313,-0.0004734567334980103) (0.002750796699000997,-0.0004734489957637328) (0.002750710172008292,-0.0004734491456657605) (0.002750709675491531,-0.0004734495437847948) (0.002750709706687029,-0.0004734496757260347)
 (0.002740200637191658,-0.0004642182936023111) (0.002740389616865627,-0.0004642332833764527) (0.002740239605376568,-0.0004642348173108821) (0.002740392547404031,-0.0004642271690593471) (0.002740207299015804,-0.0004642323988764357) (0.002740202594392897,-0.0004642247280505919) (0.002740116014039441,-0.0004642241168136561) (0.002740115538101248,-0.000464224480986879) (0.002740115561030676,-0.0004642246070499394)
 (0.002729883712475903,-0.0004550291909265909) (0.002730072199918165,-0.0004550439441257315) (0.002729922166541092,-0.0004550452507082081) (0.002730075246944749,-0.0004550381832421721) (0.00272988983934605,-0.0004550430562138308) (0.002729885475633144,-0.0004550354712225537) (0.002729798886904863,-0.0004550340918844857) (0.002729798431406428,-0.0004550344243135105) (0.002729798446875828,-0.0004550345443401872)
 (0.00271984709991078,-0.00044588237405656) (0.002720035115077196,-0.000445896878777736) (0.002719885073634119,-0.000445897960156685) (0.002720038257174119,-0.0004458914631002682) (0.0027198527073039,-0.0004458959806090652) (0.002719848679776923,-0.0004458885002932153) (0.002719762128372489,-0.0004458863487460868) (0.002719761693106795,-0.0004458866515533492) (0.002719761701890947,-0.0004458867654466352)
 (0.002710093364537876,-0.000436785537797559) (0.002710280928032568,-0.0004367997836463395) (0.002710130891992231,-0.0004368006427264418) (0.002710284145161245,-0.0004367947036360046) (0.002710098469184026,-0.000436798867930181) (0.002710094771179965,-0.0004367915107970538) (0.002710008303267118,-0.0004367885858708513) (0.002710007887963408,-0.0004367888610965048) (0.002710007890802487,-0.0004367889688157495)
 (0.002700624276805648,-0.0004277467163618593) (0.002700811409771905,-0.0004277606944835857) (0.002700661392220205,-0.0004277613348553076) (0.002700814683346714,-0.000427755939482757) (0.002700628896598307,-0.0004277597535596153) (0.002700625519566721,-0.0004277525375400701) (0.002700539181526058,-0.0004277488410576246) (0.002700538785854749,-0.000427749090656964) (0.002700538783451509,-0.00042774919221284)
 (0.002691440798993045,-0.0004187742018773386) (0.002691627523002882,-0.00041878790498039) (0.002691477536626927,-0.000418788330851481) (0.002691630835938922,-0.0004187834634058855) (0.002691444952887434,-0.0004187869308937566) (0.002691441886476161,-0.0004187798731102522) (0.002691355724636667,-0.0004187754099111306) (0.002691355348214506,-0.0004187756357525135) (0.002691355341232038,-0.0004187757312018924)
 (0.002682543079868735,-0.000409876463515779) (0.002682729416811575,-0.0004098898858867492) (0.002682579473896539,-0.000409890102018333) (0.002682732753547355,-0.000409885745419549) (0.002682546787769103,-0.0004098888704604885) (0.002682544019941681,-0.0004098819870112191) (0.002682458080312925,-0.0004098767649429969) (0.002682457722708462,-0.0004098769688063646) (0.002682457711768477,-0.0004098770582471159)
 (0.002673930457348187,-0.0004010620680743125) (0.002674116429319213,-0.0004010752055850019) (0.002673966541756428,-0.0004010752172345349) (0.002674119775816086,-0.0004010713533532989) (0.002673933739985503,-0.0004010741404884941) (0.002673931257167217,-0.0004010674462522525) (0.002673845585173252,-0.0004010614761284277) (0.002673845245912472,-0.0004010616597044126) (0.00267384523159413,-0.000401061743270237)
 (0.002665601468821827,-0.0003923396028016543) (0.002665787098010668,-0.0003923524529078437) (0.002665637277315183,-0.0003923522657809904) (0.002665790441731025,-0.0003923488756605171) (0.002665604347623432,-0.0003923513297201435) (0.002665602134872007,-0.0003923448381859158) (0.002665516775092409,-0.0003923381337106735) (0.002665516453664344,-0.0003923382986003042) (0.002665516436503636,-0.0003923383764556216)
 (0.002657553868744538,-0.0003837176012078094) (0.002657739177324851,-0.0003837301629397045) (0.002657589434660192,-0.0003837297831526964) (0.002657742507191423,-0.0003837268472077827) (0.002657556365697575,-0.0003837289732068316) (0.002657554406893925,-0.0003837226963313255) (0.002657469402817132,-0.0003837152739922811) (0.002657469098679542,-0.0003837154217072731) (0.002657469079169135,-0.0003837154940422511)
 (0.00264978465300398,-0.0003752044725335061) (0.002649969663024718,-0.0003752167464779368) (0.002649820009232297,-0.000375216180531493) (0.002649972969363852,-0.0003752136787221457) (0.002649786790514354,-0.0003752154817633669) (0.002649785068568574,-0.000375209429858801) (0.002649700462362712,-0.0003752013087897761) (0.002649700174947642,-0.0003752014407534022) (0.002649700153537251,-0.0003752015077791751)
 (0.002642290089521118,-0.0003668084354852944) (0.00264247482280009,-0.0003668204237596868) (0.002642325268430703,-0.0003668196785250663) (0.002642478097271722,-0.0003668175905027001) (0.002642291890270129,-0.000366819075687579) (0.002642290387337396,-0.000366813257341128) (0.002642206219643261,-0.0003668044591579581) (0.002642205948362354,-0.0003668045767064187) (0.002642205925459562,-0.0003668046386505548)
 (0.002635065754484522,-0.000358537456766322) (0.002635250232505158,-0.0003585491629846486) (0.002635100787849704,-0.0003585482457017887) (0.002635253468022445,-0.0003585465509272121) (0.002635067241285037,-0.0003585477232754602) (0.002635065938986302,-0.0003585421453008492) (0.002634982248736669,-0.0003585326939139811) (0.002634981992986318,-0.0003585327982982678) (0.002634981968957764,-0.0003585328554005239)
 (0.002628106573579083,-0.0003503991948531761) (0.002628290817391059,-0.0003504106240841087) (0.00262814149250792,-0.0003504095423712925) (0.002628294008032572,-0.0003504082202047275) (0.002628107769233363,-0.0003504090845825538) (0.002628106648875645,-0.0003504037520033314) (0.002628023473144395,-0.0003503936734117268) (0.002628023232310563,-0.0003503937657999074) (0.002628023207483499,-0.0003503938183083103)
 (0.002621406867540113,-0.0003424009493880236) (0.002621590897664682,-0.0003424121081056787) (0.002621441702401362,-0.0003424108699796239) (0.002621594038581781,-0.0003424098997440204) (0.002621407794701203,-0.0003424104608010699) (0.002621406837492641,-0.0003424053768642745) (0.002621324211376417,-0.0003423946989357176) (0.002621323984839098,-0.0003423947804155701) (0.002621323959503243,-0.0003423948285828656)
 (0.002614960401345554,-0.000334549616474681) (0.002615144237686334,-0.0003345605125024199) (0.002614995181692986,-0.00033455912640717) (0.002615147325008326,-0.0003345584874270109) (0.00261496108238409,-0.0003345587495416812) (0.002614960269639366,-0.0003345539157598339) (0.002614878226173404,-0.0003345426680031203) (0.002614878013310781,-0.0003345427395850808) (0.002614877987720374,-0.0003345427836655472)
 (0.002608760436349565,-0.0003268516500885739) (0.002608944098109447,-0.0003268622925364374) (0.002608795190842846,-0.0003268607673791165) (0.002608947128848654,-0.0003268604389975996) (0.002608760893227671,-0.0003268604062301388) (0.002608760206559996,-0.0003268558224488997) (0.002608678776668981,-0.0003268440357836494) (0.00260867857686111,-0.0003268440984039894) (0.002608678551237191,-0.0003268441386506524)
 (0.00260279978466064,-0.0003193130297353257) (0.002602983290265558,-0.0003193234289318264) (0.002602834540981762,-0.0003193217741228701) (0.002602986262224259,-0.00031932173570102) (0.002602800038814554,-0.000319321411753758) (0.00260279946031086,-0.0003193170762419986) (0.002602718672794485,-0.0003193047827719255) (0.002602718485426695,-0.0003193048372961076) (0.002602718459959495,-0.0003193048739583351)
 (0.002597070865073684,-0.000311939234421578) (0.002597254232103651,-0.0003119494018406026) (0.002597105649838985,-0.000311947627336032) (0.002597257143784373,-0.0003119478582376111) (0.002597070937306184,-0.0003119472464214864) (0.002597070449683222,-0.0003119431559802324) (0.002596990331235286,-0.0003119303887755241) (0.00259699015570112,-0.0003119304360016954) (0.002596990130552461,-0.000311930469323171)
 (0.002591565759877229,-0.0003047352229348647) (0.002591749005005238,-0.0003047451711185893) (0.00259160059854501,-0.000304743287461643) (0.002591751855525718,-0.0003047437670280422) (0.002591565670261288,-0.0003047428702345689) (0.002591565257000567,-0.0003047390203210282) (0.002591485832259295,-0.0003047258132152476) (0.0025914856679631,-0.0003047258538777887) (0.002591485643268891,-0.0003047258840948479)
 (0.002586276271873027,-0.0002977054203667654) (0.002586459410812054,-0.0002977151628455118) (0.002586311188647372,-0.0002977131812050516) (0.002586462199825539,-0.0002977138887242725) (0.002586276039667187,-0.0002977127094021149) (0.002586275685127883,-0.0002977090942649093) (0.002586196976754403,-0.0002976954816713058) (0.00258619682311355,-0.0002976955164444296) (0.00258619679898622,-0.0002976955437847339)
 (0.002581193980963547,-0.0002908537107544155) (0.002581377028421933,-0.0002908632619644285) (0.002581228998695465,-0.0002908611941676394) (0.002581379756043524,-0.0002908621088414379) (0.002581193624539887,-0.0002908606489767371) (0.002581193314049247,-0.0002908572617985663) (0.002581115342830234,-0.0002908432785501059) (0.002581115199276989,-0.0002908433080514329) (0.002581115175807846,-0.0002908433327329573)
 (0.002576310299684598,-0.0002841834356591088) (0.002576493269329709,-0.0002841928108592582) (0.002576345439771594,-0.000284190669416367) (0.002576495936068894,-0.0002841917703292131) (0.002576309836469329,-0.0002841900314289966) (0.002576309556390797,-0.0002841868644730557) (0.002576232341360777,-0.0002841725456897048) (0.002576232207343886,-0.000284172570483802) (0.002576232184605376,-0.0002841725927141041)
 (0.002571616527082208,-0.0002776973984455334) (0.002571799431512458,-0.0002777066136339448) (0.002571651809368055,-0.0002777044117530083) (0.002571802038211838,-0.0002777056778461701) (0.00257161597350926,-0.0002777036609241972) (0.002571615711289091,-0.0002777007056810121) (0.002571539269867126,-0.0002776860866669414) (0.002571539144853035,-0.0002776861072687915) (0.002571539122900947,-0.0002776861272445326)
 (0.002567103900359286,-0.0002713978739708524) (0.002567286751084171,-0.0002714069458024259) (0.002567139343035739,-0.0002714046973926415) (0.002567289298864272,-0.0002714061074461473) (0.002567103271836451,-0.0002714038130106784) (0.002567103016030161,-0.0002714010603423367) (0.002567027364165544,-0.0002713861765147815) (0.002567027247639443,-0.0002713861933931692) (0.002567027226514887,-0.0002713862112998426)
 (0.002562763643745256,-0.0002652866233378542) (0.002562946451173045,-0.0002652955690435924) (0.002562799263257686,-0.0002652932887060283) (0.002562948941382832,-0.0002652948213305711) (0.002562762954632667,-0.0002652922493737267) (0.002562762694912892,-0.0002652896896528775) (0.002562687847234066,-0.0002652745765034282) (0.002562687738700535,-0.0002652745900841815) (0.002562687718431873,-0.000265274606096045)
 (0.002558587014075246,-0.000259364913310712) (0.002558769787507888,-0.0002593737506196815) (0.00255862282503407,-0.0002593714536247678) (0.002558772221680472,-0.0002593730872650659) (0.002558586277675539,-0.0002593702372535557) (0.002558586004823163,-0.0002593678604949903) (0.002558511974784206,-0.0002593525535829947) (0.002558511873767802,-0.0002593525642521468) (0.002558511854372353,-0.0002593525785322886)
 (0.00255456534260433,-0.0002536335399354826) (0.002554748090238876,-0.000253642287000175) (0.002554601357704211,-0.000253639989251882) (0.002554750470052105,-0.0002536417022022392) (0.002554564571163675,-0.0002536385730693242) (0.002554564277044558,-0.0002536363690523934) (0.002554491077063521,-0.0002536209040292774) (0.002554490983109058,-0.000253620912136056) (0.002554490964594683,-0.0002536209248366024)
 (0.002550690072628664,-0.0002480928558511427) (0.002550872801564651,-0.0002481015311768612) (0.002550726302577329,-0.0002480992491639202) (0.002550875128805847,-0.0002481010195961095) (0.002550689277347858,-0.0002480976097348129) (0.002550688954877105,-0.0002480955681153974) (0.002550616596461239,-0.0002480799807776532) (0.002550616509133928,-0.0002480799866373432) (0.002550616491500441,-0.0002480799978997591)
 (0.002546952792541644,-0.000242742800722098) (0.002547135508793527,-0.0002427514231008746) (0.00254698924599975,-0.000242749173835915) (0.002547137785328107,-0.0002427509798389002) (0.002546951983596133,-0.00024274728709652) (0.002546951626692414,-0.0002427453975076678) (0.002546880120545321,-0.0002427297238754685) (0.00254688003943072,-0.0002427297277721216) (0.002546880022671209,-0.0002427297377275929)
 (0.00254334526401909,-0.0002375829341718495) (0.002543527972533042,-0.0002375915226212968) (0.002543381947552542,-0.0002375893235691764) (0.002543530200276329,-0.0002375911431995969) (0.002543344450586897,-0.0002375871648736855) (0.002543344054118795,-0.0002375854170144423) (0.002543273410225608,-0.0002375696934320388) (0.002543273334929511,-0.0002375696956210333) (0.002543273319031423,-0.0002375697043909026)
 (0.002539859445104374,-0.0002326124705525053) (0.002540042149778557,-0.0002326210442598497) (0.002539896363150033,-0.0002326189132568706) (0.002540044330670567,-0.0002326207245987819) (0.002539858635400735,-0.0002326164574347313) (0.002539858195127394,-0.0002326148411470302) (0.002539788422814653,-0.0002325991044005023) (0.002539788352962782,-0.000232599105110955) (0.002539788337908991,-0.0002325991128071963)
 (0.002536487508052922,-0.0002278303148493445) (0.002536670211760436,-0.0002278388931207799) (0.002536524662898184,-0.0002278368482867207) (0.00253667234774315,-0.0002278386295186842) (0.002536486709370524,-0.0002278340697091092) (0.002536486221878407,-0.0002278325750429196) (0.002536417329846316,-0.0002278168624903934) (0.002536417265083956,-0.0002278168619274101) (0.002536417250853607,-0.0002278168686531377)
 (0.0025332218518918,-0.0002232350989963495) (0.00253340455650548,-0.0002232437012117248) (0.002533259243668363,-0.0002232417608568868) (0.002533406649502378,-0.0002232434903242679) (0.002533221070645472,-0.0002232386335103574) (0.002533220533283108,-0.0002232372507775186) (0.002533152529608602,-0.0002232216004866621) (0.002533152469600138,-0.0002232215988334554) (0.002533152456169451,-0.0002232216046834311)
 (0.002530055109755796,-0.0002188252178713049) (0.002530237816174087,-0.0002188338634440434) (0.002530092736447179,-0.0002188320459735784) (0.002530239868071719,-0.0002188337022637521) (0.002530054351530489,-0.0002188285435387166) (0.002530053762342683,-0.0002188272633561264) (0.002529986654453047,-0.0002188117142437242) (0.00252998659888147,-0.0002188117116635801) (0.002529986586224379,-0.0002188117167247313)
 (0.002526980151169544,-0.0002145988642494601) (0.002527162859342761,-0.0002146075725915307) (0.002527018008631825,-0.0002146058964093514) (0.002527164871974204,-0.0002146074584275004) (0.002526979420770776,-0.0002146019923422462) (0.002526978778433641,-0.0002146008056651998) (0.002526912573050989,-0.0002145853976336734) (0.002526912521617294,-0.0002145853942717799) (0.002526912509706065,-0.0002145853986237156)
 (0.002523990079554594,-0.0002105540620251434) (0.002524172788510871,-0.0002105628525167907) (0.002524028161549321,-0.0002105613359313108) (0.002524174763640875,-0.0002105627829745585) (0.002523989381060171,-0.0002105570035456102) (0.002523988684818131,-0.0002105559016922368) (0.00252392338787631,-0.0002105406757583456) (0.002523923340298862,-0.0002105406717434846) (0.002523923329104571,-0.0002105406754589886)
 (0.002521078225345318,-0.0002066886970616113) (0.002521260933215624,-0.0002066975890255136) (0.002521116523582996,-0.0002066962501592511) (0.002521262872527496,-0.0002066975619870917) (0.002521077562157666,-0.000206691462706805) (0.002521076811763252,-0.0002066904373745849) (0.002521012428299221,-0.0002066754357859632) (0.002521012384313138,-0.0002066754312320845) (0.002521012373806081,-0.0002066754343776018)
 (0.002518238135192273,-0.0002030005450999395) (0.002518420839234069,-0.0002030095577793923) (0.002518276639384982,-0.0002030084144842648) (0.002518422744318105,-0.0002030095713834614) (0.002518237510090653,-0.0002030031452324923) (0.002518236705747792,-0.0002030021885078749) (0.002518173239770399,-0.0002029874548437906) (0.00251817319912685,-0.0002029874498514549) (0.002518173189276953,-0.0002029874524875577)
 (0.002515463557814045,-0.0001994872962464212) (0.002515646254432982,-0.0001994964487871049) (0.002515502255735127,-0.0001994955185669435) (0.002515648126776557,-0.0001994965014094405) (0.002515462973005945,-0.0001994897408713749) (0.002515462115317246,-0.0001994888452335424) (0.002515399569656764,-0.0001994744244869175) (0.002515399532122257,-0.0001994744191446184) (0.002515399522899314,-0.0001994744213264423)
 (0.002512748427121167,-0.0001961465756609582) (0.002512931111890604,-0.0001961558870958262) (0.002512787304670016,-0.0001961551870372765) (0.002512932952869711,-0.000196155977329984) (0.002512747884292438,-0.0001961488744080767) (0.002512746974210719,-0.0001961480327278077) (0.002512685350352585,-0.0001961339713663827) (0.002512685315708319,-0.0001961339657517716) (0.002512685307082286,-0.0001961339675294355)
 (0.002510086843277957,-0.0001929759601821647) (0.002510269510955844,-0.000192985449418947) (0.002510125884547675,-0.0001929849961315717) (0.002510271321828197,-0.0001929855760573264) (0.002510086343641256,-0.0001929781222932045) (0.002510085382425487,-0.0001929773278278009) (0.002510024680332141,-0.0001929636738331154) (0.002510024648373278,-0.0001929636680141289) (0.002510024640314468,-0.0001929636694331356)
 (0.002507473052386067,-0.0001899729907429053) (0.002507655696928959,-0.0001899826765537637) (0.002507512239731997,-0.0001899824861197908) (0.002507657478828527,-0.0001899828385690964) (0.002507472596727272,-0.0001899750250633582) (0.002507471585902968,-0.000189974271448474) (0.00250741180382725,-0.0001899610743321821) (0.002507411774362207,-0.0001899610683680481) (0.002507411766841453,-0.0001899610694696421)
 (0.002504901425468034,-0.0001871351805470799) (0.002505084040042106,-0.0001871450815598526) (0.002504940739575008,-0.0001871451694936548) (0.002505085793974962,-0.0001871452780872595) (0.002504901014190482,-0.0001871370955218709) (0.002504899955514344,-0.0001871363767610179) (0.002504841089807793,-0.0001871236875586091) (0.002504841062657552,-0.0001871236815007848) (0.002504841055646358,-0.0001871236823223089)
 (0.002502366437400215,-0.0001844600190886658) (0.002502549014388992,-0.0001844701537792183) (0.00250240585734669,-0.0001844705349963207) (0.002502550741230515,-0.0001844703840989147) (0.002502366070566472,-0.0001844618227613451) (0.002502364965995254,-0.0001844611332137716) (0.002502307010914127,-0.0001844490044564476) (0.002502306985911589,-0.0001844489983494611) (0.00250230697938224,-0.0001844489989246744)
 (0.00249986264639528,-0.0001819449721922847) (0.002500045177404118,-0.0001819553588774314) (0.002499902149712585,-0.0001819560476725122) (0.00250004687789725,-0.000181955622398159) (0.002499862323766418,-0.0001819466722072791) (0.002499861175429628,-0.0001819460065747886) (0.002499804122941151,-0.0001819344922405516) (0.002499804099930431,-0.0001819344861227739) (0.002499804093856055,-0.0001819344864821527)
 (0.00249738467456928,-0.0001795874783362471) (0.002497567150426377,-0.0001795981351667132) (0.002497424237294488,-0.0001795991451998964) (0.002497568825180986,-0.0001795984314099886) (0.002497384395641628,-0.0001795890819437539) (0.002497383205817843,-0.0001795884352569775) (0.002497327045408256,-0.000179577590702244) (0.002497327024244065,-0.0001795775846065808) (0.002497327018598736,-0.000179577584777597)
 (0.002494927190051416,-0.0001773849415811436) (0.002495109600805431,-0.0001773958865340202) (0.002494966786772559,-0.0001773972308245447) (0.002495111250298499,-0.0001773962151192481) (0.002494926954090619,-0.000177386455644295) (0.002494925725187151,-0.0001773858232488228) (0.002494870443672898,-0.0001773757051218707) (0.002494870424219914,-0.0001773756990763844) (0.002494870418978662,-0.0001773756990837716)
 (0.002492484891012492,-0.0001753347214680032) (0.002492667225926782,-0.0001753459723381545) (0.002492524494905046,-0.0001753476632643968) (0.002492668850503292,-0.0001753463329686229) (0.002492484697085081,-0.0001753361524719596) (0.002492483431620546,-0.0001753355300146617) (0.002492429012963271,-0.0001753261961520745) (0.002492428995095559,-0.0001753261901805612) (0.002492428990234422,-0.0001753261900465392)
 (0.002490052491906211,-0.0001734341202699224) (0.002490234739449736,-0.0001734456946597878) (0.002490092074760144,-0.0001734477439645156) (0.002490236339324106,-0.000173446087109551) (0.002490052338908493,-0.0001734354743325697) (0.002490051039498147,-0.0001734348577483808) (0.002489997464623734,-0.0001734263670553778) (0.002489997448224138,-0.0001734263611778663) (0.002489997443720173,-0.0001734263609223786)
 (0.002487624712141666,-0.0001716803679817616) (0.00248780685997668,-0.0001716922832889718) (0.002487664244378364,-0.0001716947020886848) (0.002487808435234679,-0.0001716927073905929) (0.002487624598826175,-0.000171681650865735) (0.002487623268169527,-0.0001716810363650969) (0.002487570514791286,-0.0001716734486802029) (0.002487570499750859,-0.000171673442913412) (0.002487570495582153,-0.0001716734425543146)
 (0.002485196267340179,-0.0001700706054170576) (0.002485378302306936,-0.0001700828788193084) (0.002485235718018957,-0.0001700856776164495) (0.002485379852907707,-0.0001700833344523872) (0.002485196192339601,-0.0001700718225428084) (0.002485194833210179,-0.0001700712065999338) (0.002485142875655864,-0.0001700645825440048) (0.002485142861873389,-0.0001700645769017495) (0.002485142858019056,-0.0001700645764550153)
 (0.00248276186327852,-0.0001686018657543346) (0.002482943771377187,-0.000168614514190918) (0.002482801200092477,-0.0001686177028877385) (0.002482945297155488,-0.0001686150012713497) (0.002482761825127153,-0.0001686030222139912) (0.002482760440364087,-0.0001686024015560847) (0.002482709249406992,-0.0001685968023651999) (0.002482709236788446,-0.0001685967968587604) (0.002482709233228627,-0.0001685967963386424)
 (0.00248031619258649,-0.0001672710548416516) (0.002480497958956603,-0.0001672840949910881) (0.002480355381847783,-0.0001672876829039342) (0.002480499459625043,-0.0001672846134609189) (0.002480316189739445,-0.000167272155413448) (0.002480314782240591,-0.0001672715270109695) (0.002480264324934698,-0.0001672670143522884) (0.002480264313392783,-0.0001672670089907287) (0.002480264310108623,-0.0001672670084099227)
 (0.002477853934248892,-0.0001660749305340651) (0.002478035543146753,-0.0001660883787872469) (0.0024778929408635,-0.0001660923746599542) (0.002478037018297865,-0.0001660889286050209) (0.002477853965098921,-0.0001660759796971068) (0.002477852537815388,-0.0001660753407551029) (0.002477802777335256,-0.0001660719765244863) (0.002477802766788955,-0.0001660719713149474) (0.002477802763762574,-0.0001660719706847392)
 (0.002475369755960485,-0.0001650100813091979) (0.002475551190735042,-0.000165023953737501) (0.002475408543393017,-0.0001650283657525703) (0.002475552639843334,-0.000165024534868975) (0.002475369818852808,-0.0001650110832583524) (0.002475368374784621,-0.0001650104312090237) (0.002475319270270988,-0.0001650082773088695) (0.002475319260645108,-0.0001650082722568223) (0.002475319257859608,-0.000165008271587221)
 (0.002472858319394091,-0.000164072904386045) (0.002473039562461632,-0.0001640872167038754) (0.002472896849622899,-0.0001640920524899944) (0.002473040984885363,-0.0001640878291129218) (0.002472858412638967,-0.0001640738630467793) (0.002472856954831662,-0.0001640731955432143) (0.002472808461244546,-0.000164072313639061) (0.002472808452469342,-0.0001640723087485286) (0.002472808449908741,-0.0001640723080483983)
 (0.002470314288462032,-0.0001632595835654427) (0.002470495321280601,-0.0001632743510867132) (0.002470352521925754,-0.0001632796177211641) (0.002470496716263434,-0.000163274994726318) (0.002470314410345518,-0.0001632605026084095) (0.002470312941887532,-0.00016325981751961) (0.00247026500986886,-0.0001632602687740496) (0.002470265001879644,-0.0001632602640478148) (0.00247026499952887,-0.0001632602633249757)
 (0.002467732340677121,-0.0001625660670198893) (0.002467913143721241,-0.0001625813046079929) (0.002467770236213495,-0.0001625870086123463) (0.002467914510393697,-0.0001625819794111615) (0.002467732489469953,-0.0001625669498751071) (0.00246773101349061,-0.0001625662452822997) (0.002467683589239343,-0.0001625680900651042) (0.00246768358197613,-0.0001625680855048802) (0.002467683579820983,-0.0001625680847662251)
 (0.002465107181742491,-0.0001619880452865598) (0.00246528773447901,-0.0001620037672974265) (0.002465144696520928,-0.0001620099146249046) (0.002465289071859828,-0.0001620044731678949) (0.002465107355707316,-0.000161988895157025) (0.002465105875375174,-0.0001619881693513179) (0.002465058900538122,-0.0001619914669250353) (0.002465058893945276,-0.0001619914625316232) (0.002465058891972399,-0.0001619914617832024)
 (0.002462433563517321,-0.0001615209297599892) (0.002462613844383368,-0.0001615371499779366) (0.002462470652966931,-0.0001615437459907614) (0.002462615151380795,-0.000161537886780515) (0.002462433760914347,-0.0001615217496345895) (0.002462432279435838,-0.0001615210011159827) (0.002462385691017798,-0.0001615258092968972) (0.002462385685043745,-0.0001615258050703197) (0.002462385683240563,-0.0001615258043174401)
 (0.002459706305510331,-0.0001611598320379858) (0.002459886291894295,-0.0001611765636040968) (0.002459742923245478,-0.0001611836130391829) (0.002459887567307457,-0.000161177331154573) (0.002459706524601621,-0.0001611606247035828) (0.002459705045219661,-0.0001611598521813758) (0.002459658775516955,-0.0001611662269763346) (0.002459658770113878,-0.0001611662229159521) (0.00245965876846859,-0.0001611662221632407)
 (0.002456920320041856,-0.0001608995445422481) (0.002457099988268529,-0.0001609167998751785) (0.002456956417787844,-0.0001609243067965459) (0.002457101230788987,-0.0001609175979296356) (0.002456920559094377,-0.0001609003125948338) (0.002456919085086855,-0.0001608995149894229) (0.002456873061648148,-0.0001609075102097228) (0.002456873056771715,-0.000160907506314343) (0.002456873055273245,-0.0001609075055658315)
 (0.002454070641183394,-0.0001607345229093944) (0.002454249966504438,-0.0001607523136185874) (0.002454106168705111,-0.0001607602813550666) (0.002454251174717985,-0.000160753141862064) (0.002454070898471033,-0.0001607352687642246) (0.002454069433148872,-0.0001607344452102938) (0.002454023578767374,-0.0001607441120646056) (0.002454023574376454,-0.0001607441083325689) (0.002454023573014437,-0.0001607441075917565)
 (0.002451152457529257,-0.0001606588707229945) (0.002451331414120193,-0.0001606772075144358) (0.002451187362566168,-0.0001606856385813889) (0.002451332586509257,-0.0001606780655488743) (0.002451152731333916,-0.0001606595966236254) (0.002451151278038609,-0.0001606587464747381) (0.002451105510779291,-0.000160670133143649) (0.002451105506835771,-0.0001606701295729082) (0.002451105505600462,-0.000160670128842814)
 (0.002448161148776876,-0.0001606663272267166) (0.002448339709741941,-0.0001606852198015299) (0.0024481953769879,-0.0001606941158056092) (0.002448340844688521,-0.0001606861071329063) (0.002448161437388855,-0.0001606670352528877) (0.002448159999489123,-0.0001606661580873976) (0.002448114232754577,-0.0001606793092828581) (0.002448114229223082,-0.0001606793058710459) (0.002448114228105369,-0.0001606793051542715)
 (0.00244509232599154,-0.0001607502587164161) (0.002445270463377726,-0.0001607697156627586) (0.002445125820913909,-0.0001607790771890783) (0.002445271559167258,-0.0001607706316874449) (0.002445092627709393,-0.0001607509507907391) (0.002445091208596772,-0.0001607500464190086) (0.002445045351234624,-0.0001607650029324619) (0.002445045348082338,-0.0001607649996769467) (0.002445045347073697,-0.0001607649989757133)
 (0.002441941875308847,-0.0001609036543488486) (0.00244211956013049,-0.000160923683027777) (0.002441974578334906,-0.0001609335095092351) (0.002442120614956786,-0.0001609246270180647) (0.002441942188438889,-0.0001609043322422603) (0.002441940791522042,-0.0001609034007150717) (0.002441894747976364,-0.0001609201989585026) (0.002441894745172839,-0.0001609201958564386) (0.002441894744265287,-0.0001609201951726429)
 (0.002438706004688816,-0.0001611191271207387) (0.002438883206964098,-0.0001611397335469398) (0.002438737855065115,-0.0001611500231158463) (0.002438884218935603,-0.0001611407046358243) (0.002438706327544416,-0.0001611197924567302) (0.002438704956241835,-0.0001611188340747881) (0.002438658626750709,-0.0001611375056192842) (0.002438658624267665,-0.0001611375026676504) (0.002438658623453728,-0.0001611375020028933)
 (0.002435381293182562,-0.0001613889207594159) (0.002435557981983315,-0.0001614101094779054) (0.002435412228035416,-0.0001614208588004963) (0.002435558949130902,-0.0001614111066431601) (0.002435381624083482,-0.0001613895750170138) (0.002435380281814347,-0.0001613885903413784) (0.002435333562654757,-0.0001614091614579886) (0.002435333560465947,-0.0001614091586536366) (0.002435333559738631,-0.0001614091580092527)
 (0.002431964742013414,-0.0001617049232207209) (0.0024321408855294,-0.0001617266971809091) (0.00243199469640493,-0.0001617379012757285) (0.002432141805816028,-0.0001617277192285596) (0.002431965079285329,-0.0001617055677362771) (0.00243196376945828,-0.0001617045575995337) (0.002431916553239249,-0.0001617270488073993) (0.002431916551320278,-0.0001617270461470636) (0.002431916550673058,-0.0001617270455241677)
 (0.002428453826614356,-0.0001620586874090241) (0.002428629392233336,-0.0001620810478377392) (0.002428482733632986,-0.0001620926998792453) (0.002428630263565773,-0.00016208209338515) (0.00242845416858879,-0.0001620593233768077) (0.002428452894588297,-0.0001620582888947724) (0.002428405070592556,-0.0001620827145214987) (0.002428405068920743,-0.000162082712001835) (0.00242840506834749,-0.0001620827114013335)
 (0.002424846548612557,-0.0001624414596162666) (0.002425021503017042,-0.000162464405891666) (0.002424874339501506,-0.0001624764970007238) (0.0024250223232599,-0.0001624654733503643) (0.002424846893627392,-0.0001624420880879711) (0.002424845658797515,-0.0001624410306715779) (0.002424797113371381,-0.000162467398430897) (0.002424797111925646,-0.0001624673960484944) (0.002424797111420632,-0.0001624673954711251)
 (0.002421141486615425,-0.0001628442160224781) (0.002421315795897014,-0.0001628677455509775) (0.002421168090942212,-0.0001628802645741723) (0.00242131656288943,-0.0001628688331095752) (0.002421141833016214,-0.0001628448379056837) (0.002421140640641456,-0.0001628437592728108) (0.002421091257632334,-0.0001628720698644598) (0.002421091256393033,-0.0001628720676158586) (0.002421091255950886,-0.0001628720670621858)
 (0.002417337844541653,-0.0001632577074113447) (0.002417511474333425,-0.0001632818155099573) (0.002417363190411438,-0.0001632947487898805) (0.00241751218590856,-0.0001632829211173984) (0.002417338190683878,-0.0001632583234670732) (0.002417337043966969,-0.0001632572256538133) (0.002417286705207153,-0.000163287472390514) (0.002417286704156042,-0.0001632874702722196) (0.002417286703771716,-0.0001632874697426783)
 (0.002413435496162103,-0.0001636725120352887) (0.002413608411789414,-0.0001636971918219994) (0.002413459510477029,-0.0001637105229608026) (0.002413609065796982,-0.0001636983131716015) (0.002413435840414716,-0.0001636731228747837) (0.002413434742451014,-0.0001636720082457805) (0.002413383328286526,-0.000163704176712134) (0.002413383327406548,-0.0001637041747206203) (0.002413383327075336,-0.0001637041742155145)
 (0.002409435024477149,-0.0001640790963214547) (0.002409607191126607,-0.0001641043386164263) (0.002409457633243491,-0.0001641180482351459) (0.002409607785458642,-0.0001641054731311) (0.00240943536522742,-0.0001640797024023568) (0.002409434318975901,-0.0001640785736596331) (0.002409381708838145,-0.0001641126414076255) (0.002409381708113429,-0.0001641126395393392) (0.002409381707830895,-0.0001641126390588547)
 (0.002405337754565873,-0.0001644678828514309) (0.002405509137471944,-0.0001644936760919443) (0.002405358883249947,-0.0001645077415881519) (0.002405509670091863,-0.0001644948209111317) (0.002405338090225822,-0.0001644684844735718) (0.002405337098476494,-0.000164467344663266) (0.002405283171494689,-0.0001645032809489701) (0.002405283170910427,-0.0001645032792003355) (0.002405283170672417,-0.0001645032787445617)
 (0.002401145778602926,-0.0001648293247832981) (0.002401316343251184,-0.0001648556549554358) (0.002401165352536788,-0.0001648700502620714) (0.002401316812226331,-0.0001648568069243438) (0.002401146107617557,-0.0001648299220843635) (0.002401145172955262,-0.0001648287746007368) (0.002401089808606929,-0.0001648665401667583) (0.0024010898081493,-0.0001648665385341892) (0.00240108980795189,-0.0001648665381031172)
 (0.002396861971853817,-0.0001651539856270465) (0.002397031684199207,-0.0001651808362170829) (0.002396879916690613,-0.000165195531565468) (0.002397032087736702,-0.0001651819918788001) (0.002396862292711171,-0.0001651545785784165) (0.002396861417475893,-0.0001651534271643536) (0.002396804496272476,-0.0001651929740725206) (0.002396804495928543,-0.0001651929725523888) (0.002396804495768066,-0.0001651929721459357)
 (0.00239248999862808,-0.0001654326230456378) (0.002392658825326154,-0.0001654599750139723) (0.002392506240846859,-0.0001654749367044514) (0.002392659161811985,-0.0001654611306052061) (0.002392490309871315,-0.0001654332114487249) (0.00239248949611511,-0.0001654320601920408) (0.002392430900319267,-0.0001654733317106133) (0.002392430900076979,-0.000165473330299278) (0.002392430899949953,-0.0001654733299172693)
 (0.002388034307389348,-0.0001656562751473184) (0.002388202216037825,-0.00016568410692763) (0.00238804877484824,-0.0001656992971115735) (0.002388202484078991,-0.0001656852583786964) (0.002388034607630918,-0.0001656568586308402) (0.002388033857071775,-0.0001656557119554586) (0.002387973471442768,-0.0001656986425053002) (0.002387973471290837,-0.0001656986411990897) (0.002387973471193998,-0.0001656986408412737)
 (0.002383500114485013,-0.000165816347572394) (0.002383667073872459,-0.0001658446350983064) (0.002383512737021426,-0.0001658600115759244) (0.00238366727234182,-0.0001658457780381391) (0.002383500402422915,-0.0001658169255909733) (0.002383499716396083,-0.0001658157882421976) (0.002383437428958892,-0.0001658603034060908) (0.002383437428886777,-0.0001658603022012976) (0.002383437428817049,-0.0001658603018673593)
 (0.00237889337625594,-0.0001659046995700144) (0.002379059356613943,-0.0001659334163311772) (0.002378904086331184,-0.0001659489323701469) (0.002379059484697145,-0.0001659345460981123) (0.002378893650691977,-0.000165905271404617) (0.002378893030099303,-0.0001659041484276544) (0.00237882873293286,-0.0001659501650269456) (0.0023788287329307,-0.0001659501639198254) (0.002378828732885182,-0.0001659501636093781)
 (0.002374220749605881,-0.0001659137272160463) (0.002374385722860619,-0.0001659428443449488) (0.002374229482991372,-0.0001659584485256094) (0.002374385780104634,-0.00016594395600393) (0.002374221009465792,-0.0001659142919767244) (0.002374220454723951,-0.0001659131886875865) (0.002374154044763222,-0.0001659606149302243) (0.002374154044821816,-0.0001659606139169818) (0.002374154044797755,-0.0001659606136295789)
 (0.002369489541437003,-0.0001658364419457457) (0.002369653481455738,-0.0001658659283359747) (0.002369496237937911,-0.0001658815644296821) (0.002369653467818052,-0.0001658670167029176) (0.002369489785792275,-0.0001658369985772371) (0.00236948929678084,-0.000165835920525357) (0.002369420676626858,-0.0001658846562291613) (0.002369420676737614,-0.0001658846553059671) (0.002369420676732439,-0.0001658846550410831)
 (0.002364707647675443,-0.0001656665426660536) (0.002364870530503307,-0.0001656963651219435) (0.002364712251886828,-0.0001657119720098816) (0.002364870446400838,-0.0001656974247956946) (0.002364707875766282,-0.0001656670899567252) (0.002364707451777011,-0.0001656660428785235) (0.002364636530508296,-0.0001657159797733972) (0.002364636530663199,-0.0001657159789363588) (0.00236463653067448,-0.0001657159786934261)
 (0.002359883482904938,-0.0001653984798675873) (0.002360045286987267,-0.0001654286032844159) (0.002359885944993974,-0.000165444114924953) (0.002360045133343908,-0.0001654296286869455) (0.00235988369416414,-0.000165399016462229) (0.002359883333852724,-0.0001653980062252945) (0.002359810027830717,-0.0001654490283375789) (0.002359810028022336,-0.000165449027582755) (0.002359810028047772,-0.000165449027361136)
 (0.002355025901882195,-0.0001650275103685551) (0.002355186608267662,-0.0001650578979416396) (0.002355026178389142,-0.0001650732433948838) (0.002355186386559113,-0.0001650588833665668) (0.002355026095959129,-0.0001650280347854445) (0.002355025797301124,-0.0001650270673229229) (0.002354950030961493,-0.000165079051444768) (0.002354950031182902,-0.0001650790507681567) (0.002354950031220352,-0.0001650790505671537)
 (0.002350144114414214,-0.0001645497415805369) (0.002350303706934372,-0.0001645803550407202) (0.002350142169063148,-0.0001645954585592106) (0.002350303419228786,-0.0001645812947103921) (0.002350144291198216,-0.0001645502522331129) (0.002350144051450936,-0.0001645493334684008) (0.00235006575807166,-0.0001646021497142075) (0.002350065758316464,-0.0001646021491117631) (0.002350065758363924,-0.000164602148930619)
 (0.002345247595226335,-0.0001639621644753147) (0.002345406060647484,-0.0001639929643475638) (0.002345243399735445,-0.0001640077455421734) (0.002345405709640601,-0.0001639938524784699) (0.00234524775486878,-0.0001639626596987385) (0.002345247570541086,-0.000163961795460695) (0.002345166692977462,-0.0001640153079119987) (0.002345166693239786,-0.0001640153073796206) (0.002345166693295346,-0.0001640153072175326)
 (0.002340345990537435,-0.0001632626747381534) (0.00234050331868125,-0.0001632936206192592) (0.002340339525416872,-0.0001633079947091226) (0.002340502907724115,-0.0001632944514953968) (0.002340346133471343,-0.000163263152820778) (0.002340346000303111,-0.0001632623487502014) (0.002340262491678919,-0.0001633164161890907) (0.002340262491953375,-0.0001633164157226335) (0.002340262492015304,-0.0001633164155787386)
 (0.002335449023083572,-0.000162450081900247) (0.002335605206913722,-0.000162481132750999) (0.002335440278408033,-0.0001624950109053759) (0.002335604740031636,-0.0001624819008044041) (0.002335449150039872,-0.0001624505411199643) (0.002335449062993376,-0.0001624498025682857) (0.002335362887336776,-0.0001625042792982936) (0.002335362887618436,-0.0001625042788935773) (0.002335362887685116,-0.0001625042787669757)
 (0.00233056639729994,-0.0001615241065377965) (0.002330721432972732,-0.0001615552209845509) (0.002330555373441531,-0.0001615685107635516) (0.002330720914873804,-0.0001615559208820175) (0.002330566509319261,-0.0001615245452028798) (0.002330566462584176,-0.0001615238771246767) (0.002330477595396224,-0.0001615786138763721) (0.002330477595680658,-0.0001615786135291911) (0.002330477595750609,-0.0001615786134189369)
 (0.002325707706288006,-0.0001604853658955799) (0.002325861593165899,-0.0001605165025358404) (0.002325694414593937,-0.0001605291084350108) (0.002325861029237722,-0.0001605171292703544) (0.002325707804726905,-0.0001604857823895623) (0.002325707791740741,-0.0001604851892306661) (0.002325616220484251,-0.0001605400341475147) (0.002325616220767495,-0.0001605400338536516) (0.002325616220839356,-0.0001605400337587546)
 (0.00232088234207046,-0.0001593353485296369) (0.002321035082698347,-0.0001593664662361401) (0.002320866805469511,-0.0001593782903379209) (0.002321034478991517,-0.0001593670152213739) (0.002320882428601131,-0.0001593357413593841) (0.002320882442086403,-0.000159335226942978) (0.002320788166582717,-0.0001593900266409333) (0.002320788166861258,-0.0001593900263961785) (0.002320788166933811,-0.0001593900263156277)
 (0.002316099410481849,-0.0001580763787618987) (0.002316251010526948,-0.0001581074369797803) (0.002316081664003265,-0.000158118379712058) (0.002316250373724541,-0.0001581079041455896) (0.002316099487084306,-0.0001580767466078944) (0.002316099519103788,-0.0001580763140212463) (0.002316002551825245,-0.0001581309147135154) (0.002316002552096018,-0.0001581309145136846) (0.002316002552168163,-0.0001581309144464393)
 (0.002311367651866929,-0.0001567115718962685) (0.002311518120024028,-0.0001567425309281538) (0.002311347743055193,-0.000156752491927255) (0.00231151745739619,-0.0001567429128148465) (0.002311367720813092,-0.0001567119136638497) (0.002311367762843482,-0.0001567115651487196) (0.002311268129090239,-0.000156765813824896) (0.00231126812935063,-0.0001567658136658511) (0.002311268129421406,-0.0001567658136108465)
 (0.002306695368573119,-0.0001552447812622308) (0.002306844716437717,-0.0001552756025365798) (0.002306673357782969,-0.0001552844816086339) (0.002306844035781385,-0.0001552758963853792) (0.002306695432402116,-0.0001552450961323407) (0.002306695475426405,-0.0001552448329822053) (0.002306593213377325,-0.0001552985786288615) (0.002306593213625137,-0.0001552985785065261) (0.002306593213693701,-0.0001552985784627005)
 (0.002302090360033979,-0.0001536805382304098) (0.002302238601946632,-0.0001537111845489341) (0.002302066320590858,-0.0001537188827202591) (0.00230223791151031,-0.0001537113883862012) (0.002302090421518502,-0.0001536808257082772) (0.002302090456136446,-0.0001536806481758405) (0.002301985616765287,-0.0001537337430235198) (0.002301985616998734,-0.0001537337429339175) (0.002301985617064382,-0.0001537337429001961)
 (0.002297559866056024,-0.0001520239863901521) (0.002297707018921819,-0.0001520544221509616) (0.002297533884269208,-0.0001520608427945471) (0.002297706327316294,-0.0001520545348634106) (0.002297559928159831,-0.0001520242463501944) (0.002297559944715304,-0.0001520241535684308) (0.00229745259156564,-0.0001520764543482644) (0.002297452591783343,-0.0001520764542875466) (0.002297452591845473,-0.000152076454262865)
 (0.002293110518743699,-0.000150280811095902) (0.002293256601831119,-0.000150311002489744) (0.002293082693761122,-0.0001503160525117714) (0.002293255917927217,-0.0001503110238881552) (0.002293110584570712,-0.000150281043821167) (0.002293110573294195,-0.0001502810337410819) (0.002293000782108626,-0.0001503324029327439) (0.002293000782309596,-0.0001503324028971697) (0.002293000782367754,-0.0001503324028804999)
 (0.002288748303330889,-0.0001484571655829303) (0.002288893338054527,-0.000148487080760745) (0.002288718746827708,-0.0001484906718280655) (0.002288892670869654,-0.0001484870116299065) (0.002288748376066509,-0.0001484573717973912) (0.002288748327230138,-0.0001484574411455114) (0.002288636185432618,-0.0001485077481969029) (0.002288636185616167,-0.0001485077481829269) (0.002288636185670002,-0.0001485077481732418)
 (0.002284478528031508,-0.0001465595948276133) (0.002284622537723314,-0.0001465892040384612) (0.002284447363727557,-0.0001465912538253979) (0.002284621896299053,-0.000146589046171135) (0.002284478610877494,-0.0001465597757198292) (0.002284478514959726,-0.0001465599199776964) (0.002284364120992049,-0.0001466090424765624) (0.002284364121157873,-0.0001466090424807934) (0.00228436412120713,-0.000146609042477125)
 (0.002280305802878648,-0.0001445949582865443) (0.002280448812552145,-0.0001446242339857508) (0.002280273165883307,-0.0001446246674169172) (0.002280448205825194,-0.0001446239901991534) (0.002280305898982813,-0.0001445951155233385) (0.002280305746838979,-0.0001445953289311459) (0.002280189209356565,-0.0001446431537082197) (0.002280189209504646,-0.0001446431537275019) (0.002280189209549183,-0.0001446431537289179)
 (0.002276234027389111,-0.0001425703525954871) (0.002276376063500766,-0.0001425992695235523) (0.002276200063375717,-0.0001425980199878466) (0.002276375500170457,-0.0001425989436570831) (0.002276234139771642,-0.0001425704883246748) (0.002276233922806579,-0.0001425707639100686) (0.00227611535974117,-0.0001426171880543785) (0.002276115359871768,-0.0001426171880857599) (0.002276115359911527,-0.0001426171880913643)
 (0.002272266386768559,-0.0001404930352443307) (0.002272407476980314,-0.0001405215704778148) (0.002272231250984663,-0.0001405185809885519) (0.002272406965375486,-0.0001405211673714553) (0.002272266518246773,-0.0001404931520856922) (0.002272266228585425,-0.0001404934817184158) (0.002272145766085761,-0.0001405384134860594) (0.002272145766199352,-0.000140538413526834) (0.002272145766234377,-0.0001405384135358046)
 (0.002268405356262636,-0.0001383703501697023) (0.00226854552920892,-0.0001383984831457484) (0.00226836921238563,-0.0001383937074220825) (0.002268545077157605,-0.0001383980085990566) (0.002268405509376306,-0.0001383704511940301) (0.002268405140027906,-0.0001383708256660185) (0.002268282911292286,-0.0001384141852656039) (0.002268282911389569,-0.0001384141853132966) (0.002268282911419967,-0.0001384141853248793)
 (0.002264652713159778,-0.0001362096561231463) (0.002264791998222023,-0.0001362373686397967) (0.002264615732011353,-0.0001362307720856744) (0.002264791612926904,-0.0001362368293520665) (0.002264652890099003,-0.0001362097448193202) (0.002264652435110836,-0.000136210153949312) (0.002264528579128124,-0.0001362518741892659) (0.002264528579209979,-0.0001362518742416721) (0.002264528579235915,-0.0001362518742551525)
 (0.002261009555864746,-0.0001340182585807788) (0.002261147982955831,-0.0001340455347753631) (0.002260971914000844,-0.000134037095334032) (0.002261147670878464,-0.0001340449382680542) (0.002261009758402428,-0.0001340183388114126) (0.0022610092129992,-0.000134018771572162) (0.002260883873217028,-0.0001340587983577916) (0.002260883873284476,-0.0001340587984129465) (0.00226088387330617,-0.0001340587984277081)
 (0.002257476329388419,-0.0001318033458604767) (0.002257613928748854,-0.0001318301721686611) (0.002257438207584143,-0.0001318198810332892) (0.002257613695505557,-0.0001318295266917207) (0.002257476558819229,-0.0001318034218069247) (0.00225747591952464,-0.0001318038664726988) (0.002257349242465233,-0.0001318421591437515) (0.002257349242519381,-0.0001318421591999598) (0.002257349242537119,-0.0001318421592154521)
 (0.00225405285654057,-0.0001295719300074605) (0.002254189658547917,-0.0001295982951054976) (0.002254014438192062,-0.0001295861572693353) (0.002254189508819538,-0.0001295976095297223) (0.002254053113628075,-0.0001295720061053978) (0.002254052378365642,-0.0001295724504167017) (0.002253924512210904,-0.0001296089819193535) (0.002253924512252945,-0.0001296089819751506) (0.002253924512267024,-0.0001296089819908927)
 (0.002250738374069729,-0.0001273307928994607) (0.002250874409062096,-0.000127356687632227) (0.002250699843536674,-0.00012734272226507) (0.002250874346519558,-0.0001273559713299841) (0.002250738659003116,-0.0001273308737664446) (0.002250737827173823,-0.000127331305108533) (0.002250608920342067,-0.000127366061998983) (0.002250608920373249,-0.0001273660620531675) (0.002250608920384003,-0.0001273660620687381)
