# Supplementary material for: Electromagnetic Analysis, Characterization and Discussion of Inductive Transmission Parameters for Titanium Based Housing Materials in Active Medical Implantable Devices
Source: Materials (Basel). 2018 Oct 25;11(11):2089. doi: 10.3390/ma11112089 (PMC6266279; doi:10.3390/ma11112089)
Supplement: Supplementary file 1 [file materials-11-02089-s001.zip › supplementary/correction_factor_data/L11U_air_output.txt]

# Created by Octave 4.0.0, Thu Mar 24 14:49:50 2016 Mitteleurop�ische Zeit <unknown@juno>
# name: L11U
# type: complex matrix
# rows: 241
# columns: 9
 (97.93134454597066,42.13414784769121) (97.93133821477225,42.13413859067364) (97.93133710378399,42.13372490816988) (97.93133679361573,42.13416764933185) (97.931336661868,42.13396123858624) (97.9313366033949,42.13387721579314) (97.93133656268856,42.13415551889192) (97.93133654840939,42.13395050411481) (97.9313365411424,42.13341115615073)
 (97.93136928131223,43.78253277552371) (97.93136244504166,43.78252315643314) (97.93136124542393,43.78209328973203) (97.931360910512,43.78255335195316) (97.93136076825394,43.78233886594521) (97.93136070511621,43.78225155598765) (97.93136066116274,43.78254074694596) (97.93136064574443,43.78232771151848) (97.9313606378976,43.7817672630193)
 (97.9313959899193,45.49540631859671) (97.93138860828402,45.49539632327823) (97.931387312967,45.49494963921846) (97.93138695133715,45.49542770013834) (97.93138679773048,45.4952048229461) (97.9313867295558,45.49511409722275) (97.93138668209588,45.49541460199797) (97.9313866654476,45.49519323213383) (97.93138665697491,45.49461085759879)
 (97.93142482920963,47.27529142001781) (97.9314168587034,47.27528103376385) (97.93141546005205,47.2748168744137) (97.93141506957313,47.27531363818328) (97.93141490371254,47.27508204152461) (97.9314148300994,47.27498776640313) (97.9314147788532,47.27530002761812) (97.93141476087689,47.27506999725539) (97.93141475172808,47.27446483888694)
 (97.93145596915873,49.1248097262306) (97.93144736280406,49.12479893375955) (97.93144585257497,49.12431661544786) (97.93144543094556,49.12483281376725) (97.93144525185336,49.12459215651606) (97.93144517236782,49.12449419313597) (97.93144511703333,49.12481867073) (97.93144509762315,49.12457964104993) (97.93144508774462,49.12395080749193)
 (97.93148959330178,51.04668544851661) (97.93148030037368,51.04667423395061) (97.93147866966592,51.04617304625943) (97.93147821440115,51.04670943945325) (97.93147802102192,51.04645936713916) (97.93147793519501,51.04635757120718) (97.93147787544642,51.04669474311339) (97.93147785448765,51.04644636204186) (97.93147784382107,51.0457929270664)
 (97.93152589981595,53.04374937556382) (97.93151586554306,53.04373772240557) (97.93151410474535,53.0432169271244) (97.93151361316147,53.04377430526384) (97.93151340435543,53.04351444954794) (97.93151331168184,53.04340867112626) (97.93151324716689,53.04375903397568) (97.93151322453589,53.04350093566429) (97.93151321301849,53.04282193680765)
 (97.9315651026876,55.11894304301973) (97.93155426792893,55.11893093412873) (97.93155236666327,55.11838976416625) (97.9315518358634,55.11896894823107) (97.93155161039977,55.11869892636507) (97.93155151033298,55.11858900964979) (97.93155144067144,55.11895307950161) (97.93155141623502,55.11868488379091) (97.93155140379875,55.11797932093468)
 (97.93160743297368,57.27532306616499) (97.93159573387054,57.27531048373174) (97.93159368093113,57.27474814198817) (97.93159310778661,57.27534998507768) (97.93159286433655,57.27506939933872) (97.93159275628707,57.27495518243) (97.93159268106807,57.27533349553467) (97.93159265468235,57.27505480739031) (97.93159264125389,57.27432164129007)
 (97.9316531401649,59.51606564209384) (97.93164050776393,59.51605256761509) (97.93163829105072,59.51546822580522) (97.93163767218365,59.51609361439414) (97.93163740931249,59.51580205149925) (97.93163729264317,59.5156833661645) (97.93163721142351,59.51607647975096) (97.931637182933,59.51578688868448) (97.93163716843331,59.51502503943782)
 (97.93170249365362,61.84447122802468) (97.93168885350067,61.84445764227571) (97.93168645994912,61.84385043971084) (97.93168579171179,61.84450029495464) (97.93168550786979,61.8441973254532) (97.93168538189333,61.84407399687726) (97.93168529419439,61.84448248997459) (97.93168526343098,61.84418156943907) (97.9316852477745,61.84338991489504)
 (97.93175578432398,64.26396940264172) (97.931741056026,64.26395528564933) (97.93173847152832,64.26332432796927) (97.93173774998223,64.26399960706132) (97.9317374434967,64.2636847847013) (97.93173730747034,64.26355663122968) (97.93173721277547,64.26398110552014) (97.93173717955773,64.26366841228132) (97.93173716265231,64.26284578638774)
 (97.93181332626489,66.77812391762122) (97.93179742301449,66.7781092486337) (97.93179463233824,66.77745360648969) (97.93179385323062,66.77815530407101) (97.93179352229524,66.77782816514183) (97.93179337541751,66.77769499801458) (97.931793273168,66.7781360787195) (97.93179323730043,66.77781115220128) (97.93179321904645,66.77695634328802)
 (97.9318754586224,69.39063794678357) (97.9318582866876,69.39062270424155) (97.93185527338454,69.38994141192704) (97.93185443212342,69.39067056155187) (97.93185407478759,69.39033062420202) (97.93185391619269,69.39019224727376) (97.93185380578637,69.39065058407404) (97.93185376705752,69.39031294568301) (97.93185374734723,69.38942469467632)
 (97.93194254759675,72.10535954060484) (97.93192400576821,72.10534370210968) (97.93192075207845,72.10463575613829) (97.93191984370556,72.10539343179586) (97.93191945786326,72.10504019532213) (97.93191928661641,72.1048964047739) (97.93191916740228,72.10537267276852) (97.9319191255838,72.1050218251868) (97.93191910430127,72.10409882375487)
 (97.9320149886031,74.9262872941224) (97.93199496759713,74.92627083640413) (97.93199145434403,74.92553519403164) (97.93199047350562,74.92632251172894) (97.93199005688282,74.92595545584022) (97.93198987197447,74.92580603987857) (97.93198974325021,74.92630094057817) (97.93198969809566,74.92593636703134) (97.93198967511528,74.92497725565737)
 (97.93209320860015,77.85757623657939) (97.93207159041557,77.85755913546392) (97.93206779689191,77.85679471315254) (97.93206673780729,77.85761283255651) (97.9320662879479,77.85723141660758) (97.93206608828871,77.85707615515405) (97.93206594929541,77.85759041751228) (97.93206590053867,77.85721158101006) (97.9320658757249,77.85621494699042)
 (97.93217766860771,80.90354395148613) (97.93215432582915,80.90352618185884) (97.93215022967657,80.90273185368123) (97.93214908610305,80.90358197982917) (97.93214860035641,80.90318564202148) (97.93214838476926,80.90302430638813) (97.93214823468777,80.9035586878781) (97.93214818204135,80.90316503042138) (97.93214815524811,80.90212940578272)
 (97.93226886642302,84.06867693611153) (97.93224366147071,84.06865847188242) (97.93223923854698,84.06783306786421) (97.93223800374459,84.0687164529366) (97.93223747924739,84.06830460949519) (97.93223724646178,84.06813696204615) (97.93223708440749,84.06869224977591) (97.93223702756127,84.06828319153344) (97.9322369986305,84.06720705087447)
 (97.9323673395553,87.3576372097706) (97.93234012387403,87.35761802383659) (97.9323353481109,87.35676032823287) (97.93233401480205,87.35767827339943) (97.93233344846298,87.35725031770903) (97.9323331971069,87.35707611151302) (97.93233302212478,87.35765312338243) (97.93233296074357,87.35722806184134) (97.93233292950497,87.35610982008154)
 (97.93247366839364,90.77526918064467) (97.93244428157699,90.77524924485198) (97.93243912482696,90.77435799435567) (97.93243768515273,90.77531185169165) (97.93243707363403,90.77486715340601) (97.93243680222594,90.77468613187015) (97.93243661328461,90.77528571777916) (97.93243654700683,90.77484402685276) (97.93243651327597,90.77368203690011)
 (97.93258847962737,94.32660678124643) (97.93255674847309,94.3265860663485) (97.93255118034219,94.3256599482316) (97.93254962581823,94.32665112270806) (97.93254896551547,94.32618902682097) (97.93254867245568,94.32600092331437) (97.93254846844148,94.32662396641149) (97.93254839687621,94.3261649955212) (97.9325483604547,94.32495754584575)
 (97.93271244994021,98.01688088303601) (97.93267818742849,98.01685935865399) (97.93267217509913,98.01589700883309) (97.93267049656268,98.01692696038859) (97.93266978358402,98.0164467862669) (97.93266946714544,98.01625132372821) (97.93266924685605,98.0168987417139) (97.93266916958187,98.01642181482711) (97.93266913025461,98.01516712694004)
 (97.93284630999852,101.8515270011189) (97.93280931418964,101.8515046356975) (97.93280282222597,101.8505046367261) (97.93280100978401,101.8515748824151) (97.93280023992747,101.8510759228) (97.93279989824498,101.8508728133278) (97.93279966038179,101.8515455598044) (97.932799576943,101.8510499744418) (97.93279953447852,101.8497462002752)
 (97.93299084875716,105.8361933003636) (97.93295090160213,105.8361700611264) (97.93294389174096,105.8351309401071) (97.93294193471114,105.8362430563336) (97.93294110343918,105.835724576298) (97.93294073449898,105.8355135207281) (97.9329404776604,105.8362125866035) (97.93294038756504,105.8356976128039) (97.93294034171296,105.8343428319911)
 (97.9331469181096,109.9767489147354) (97.9331037841645,109.9767247676395) (97.93309621509052,109.9756449940526) (97.93309410193852,109.9768006188989) (97.93309320435155,109.9762618547602) (97.9330928059791,109.9760425422241) (97.9330925286511,109.9767689571779) (97.93309243136845,109.9762338364206) (97.93309238185844,109.9748260534623)
 (97.93331543790968,114.279292592101) (97.93326886294753,114.2792675017897) (97.93326069004988,114.2781454852435) (97.93325840832067,114.2793463208745) (97.93325743912875,114.2787864790758) (97.93325700897606,114.2785585865443) (97.93325670952416,114.2793134205356) (97.93325660448085,114.278757364625) (97.9332565510211,114.2772945059566)
 (97.93349740139196,118.7501616772402) (97.93344711090539,118.7501356069927) (97.93343828601358,118.7489696948775) (97.93343582225934,118.7502175100532) (97.93343477574986,118.7496357659923) (97.93343431128162,118.7493989577979) (97.93343398794083,118.7501833226465) (97.93343387451779,118.749605512552) (97.93343381679325,118.7480854234847)
 (97.9336938810265,123.3959414462841) (97.93363957860912,123.3959143579643) (97.93363004971026,123.3947028330222) (97.93362738940947,123.3959994657013) (97.93362625941464,123.3953949625164) (97.93362575789342,123.3951488898599) (97.93362540875826,123.3959639408823) (97.93362528628684,123.3953635255309) (97.93362522395732,123.3937839670792)
 (97.93390603483903,128.2234748063399) (97.93384740043886,128.2234466603454) (97.93383711137072,128.2221877381383) (97.93383423884404,128.2235350981856) (97.93383301870384,128.2229069454925) (97.93383247717367,128.2226512459292) (97.93383210018611,128.223498183641) (97.93383196794439,128.2228742786629) (97.93383190064267,128.2212329242496)
 (97.93413511323774,133.2398723745842) (97.93407180126984,133.2398431297905) (97.93406069138985,133.2385349560752) (97.93405758970711,133.2399350280764) (97.93405627223001,133.2392823006576) (97.93405568749921,133.239016597564) (97.93405528043749,133.2398966694469) (97.93405513764603,133.2392483558766) (97.93405506497533,133.2375427878998)
 (97.93438246638023,138.4525229516736) (97.93431410369122,138.4524925653772) (97.93430210751904,138.4511332133743) (97.93429875839919,138.4525880595567) (97.93429733582023,138.4519097959999) (97.93429670444216,138.451633698017) (97.93429626490712,138.4525482003593) (97.93429611072467,138.4518745232755) (97.93429603225663,138.450102229554)
 (97.93464955213375,143.8691044048879) (97.93457573580204,143.8690728327518) (97.93456278263355,143.867660300307) (97.93455916633685,143.8691720635805) (97.93455763027144,143.8684672648595) (97.9345569485255,143.8681803653199) (97.93455647392638,143.8691306451223) (97.93455630744384,143.8684306122467) (97.93455622271611,143.8665889823158)
 (97.93493794466626,149.4975949770525) (97.93485823962635,149.4975621730421) (97.93484425311721,149.4960943796794) (97.93484034833023,149.4976652867904) (97.93483868972493,149.4969329147982) (97.93483795359263,149.4966347911224) (97.9348374411321,149.497622248085) (97.93483726136853,149.4968948283203) (97.93483716988156,149.4949811495882)
 (97.93524934372408,155.3462850378809) (97.93516328020422,155.3462509542065) (97.93514817791946,155.3447257380645) (97.9351439616274,155.3463581028787) (97.9351421707066,155.3455970788938) (97.93514137584933,155.3452872919734) (97.93514082250719,155.3463133805547) (97.93514062840315,155.3455575024628) (97.93514052961778,155.3435689562153)
 (97.93558558465107,161.4237892950578) (97.93549265540251,161.423753882107) (97.93547634833102,161.4221689967595) (97.93547179568377,161.4238652236664) (97.93546986189232,161.423074426768) (97.93546900362499,161.4227525203152) (97.93546840614006,161.4238187518756) (97.93546819655118,161.4230333021034) (97.93546808988532,161.4209669593522)
 (97.93594864920448,167.7390594830393) (97.93584830651326,167.7390226893148) (97.93583069854304,167.7373758004565) (97.93582578270784,167.7391383879163) (97.93582369464787,167.7383166533314) (97.93582276791231,167.7379821532061) (97.93582212276272,167.7390900982363) (97.93582189645402,167.7382739198722) (97.93582178127869,167.7361267370382)
 (97.93634067723522,174.3013975482587) (97.93623232969297,174.3013593203092) (97.93621331704475,174.2996480023257) (97.93620800904849,174.3014795465444) (97.93620575441318,174.3006256639334) (97.93620475374706,174.3002780774492) (97.93620405713085,174.3014293678802) (97.9362038127682,174.3005812587526) (97.93620368840473,174.2983500731873)
 (97.93676397930049,181.1204693501662) (97.93664698831969,181.1204296325221) (97.93662645893511,181.1186513649132) (97.93662072749272,181.1205545636751) (97.93661829299377,181.119667275347) (97.93661721249947,181.1193060905422) (97.93661646031056,181.1205024221511) (97.93661619645368,181.1196211330568) (97.93661606216931,181.1173026583809)
 (97.93722105028,188.2063188982903) (97.93709472632976,188.2062776333851) (97.93707255921127,188.2044297970594) (97.93706637054233,188.2064074536903) (97.93706374183084,188.2054854527553) (97.93706257513998,188.2051101376408) (97.93706176294513,188.2063532725458) (97.93706147803917,188.2054375054121) (97.9370613330421,188.2030283266743)
 (97.93771458408213,195.5693831462372) (97.93757818262394,195.5693402743442) (97.93755424712111,195.5674201477606) (97.93754756475033,195.5694751752689) (97.93754472633323,195.5685171037071) (97.93754346656944,195.5681271054808) (97.93754258958182,195.5694188747414) (97.93754228194736,195.5684672807074) (97.93754212538308,195.565963849358)
 (97.93824748951938,203.2205073645117) (97.93810020661952,203.2204628236622) (97.93807436165932,203.2184675788255) (97.93806714620183,203.2206030041866) (97.93806408134945,203.219607450853) (97.93806272108802,203.2192021950869) (97.93806177413863,203.2205445013998) (97.93806144196266,203.2195556788371) (97.93806127290836,203.2169543074975)
 (97.93882290745321,211.1709611147009) (97.9386638750438,211.1709148406133) (97.93863596829942,211.1688415389088) (97.93862817722803,211.1710605075232) (97.93862486787683,211.1700260060709) (97.93862339910042,211.1696048958654) (97.93862237660797,211.1709997163617) (97.93862201793284,211.1699722088095) (97.93862183539221,211.167269065844)
 (97.93944422930505,219.4324548486124) (97.93927251006862,219.4324067746138) (97.93924237706089,219.4302523624868) (97.93923396445594,219.4325581428222) (97.93923039110112,219.4314831695336) (97.93922880515291,219.4310455846411) (97.93922770109094,219.4324949738065) (97.93922731380235,219.4314272678201) (97.93922711669953,219.4286183716884)
 (97.94011511704367,228.0171571568079) (97.93992969888795,228.0171072137563) (97.93989716201661,228.0148685182122) (97.93988807829541,228.0172645066109) (97.93988421987585,228.0161474781663) (97.93988250740867,228.0156927740715) (97.93988131527001,228.0171988667675) (97.93988089708553,228.0160893896943) (97.9398806842588,228.0131706030923)
 (97.94083952476882,236.9377126918983) (97.94063931486194,236.9376608080993) (97.94060418235873,236.93533453204) (97.9405943739829,236.9378242577234) (97.94059020775779,236.9366635288633) (97.94058835867821,236.9361910358382) (97.94058707143674,236.9377560504476) (97.94058661989139,236.9366031681122) (97.94058639008648,236.9335701918732)
 (97.94162172201381,246.2072607930391) (97.94140554034362,246.2072068941713) (97.94136760514185,246.2047896115394) (97.94135701430216,246.2073767418138) (97.9413525157161,246.2061706029127) (97.9413505191262,246.2056796250311) (97.94134912919482,246.2073058667286) (97.94134864162756,246.2061078810206) (97.94134839348997,246.202956247783)
 (97.94246631890977,255.8394548390426) (97.94223289132871,255.8393988480688) (97.94219192984349,255.8368869988084) (97.94218049411896,255.8395753444617) (97.94217563665781,255.8383220190164) (97.94217348078962,255.8378118331276) (97.94217197997639,255.8395016972721) (97.94217145351352,255.8382568436492) (97.94217118558075,255.8349819112808)
 (97.9433782933563,265.8484823585978) (97.94312624407181,265.8484241956899) (97.94308201488111,265.8458140805067) (97.94306966687071,265.8486076014195) (97.94306442190529,265.8473052434366) (97.94306209405269,265.8467750981024) (97.94306047351247,265.8485310737585) (97.9430599050508,265.8472375186464) (97.94305961574337,265.8438344634084)
 (97.94436302035751,276.2490859272299) (97.94409086382295,276.249025509681) (97.94404310624597,276.2463132846011) (97.94402977317253,276.2492160955949) (97.94402410978984,276.2478627868594) (97.9440215962327,276.247311901243) (97.94401984641357,276.2491365748667) (97.9440192326029,276.2477924129566) (97.94401892021631,276.2442562223882)
 (97.9454263037012,287.0565848817727) (97.94513243586179,287.0565221239183) (97.9450808684215,287.0537037946327) (97.94506647170158,287.0567201715252) (97.94506035652239,287.055313918784) (97.94505764244624,287.0547414815064) (97.94505575303504,287.0566375407393) (97.94505509025753,287.0552407921832) (97.94505475295045,287.0515662577256)
 (97.94657441016408,298.2868978843242) (97.94625709900127,298.2868326974563) (97.94620141776596,298.2839041134506) (97.94618587254725,298.2870384993556) (97.94617926952959,298.285577231381) (97.94617633893776,298.2849823993208) (97.94617429879878,298.2869526369576) (97.94617358314844,298.2855012444495) (97.94617321893246,298.2816829537771)
 (97.94781410644416,309.956566368952) (97.9474714817682,309.9564986612418) (97.94741135856046,309.9534555096817) (97.94739457322136,309.9567125215438) (97.94738744344774,309.9551940860997) (97.94738427906809,309.9545759831575) (97.94738207617694,309.9566233012441) (97.94738130343561,309.9551151270015) (97.94738091016428,309.9511474560444)
 (97.94915269904074,322.0827789055828) (97.94878274146762,322.082708582) (97.94871782192968,322.0795463813975) (97.94869969753995,322.0829308168237) (97.94869199898849,322.0813529774657) (97.9486885821706,322.08071069327) (97.94868620354372,322.0828381073997) (97.94868536915699,322.0812709299989) (97.94868494451249,322.0771480346608)
 (97.95059807731469,334.6833965171109) (97.95019860636563,334.6833234793432) (97.9501285078702,334.6800375729663) (97.95010893760727,334.6835544172772) (97.95010062490397,334.6819148500774) (97.95009693550939,334.6812474386465) (97.9500943671278,334.683458082394) (97.95009346617785,334.6818295935051) (97.95009300765734,334.6775454010564)
 (97.95215875998358,347.7769789868705) (97.95172742123229,347.7769031332497) (97.95165173062927,347.7734886822723) (97.95163059914884,347.7771431158436) (97.95162162329984,347.7754394059809) (97.95161763958403,347.7747458843256) (97.95161486630978,347.7770430138551) (97.95161389348647,347.7753508148479) (97.95161339838752,347.7708990149798)
 (97.95384394532718,361.3828121952468) (97.95337819652397,361.3827334206838) (97.95329646770365,361.3791853970747) (97.95327365045999,361.3829828029864) (97.95326395856296,361.3812124411712) (97.95325965704646,361.3804917878558) (97.95325666253422,361.3828787867277) (97.95325561210399,361.3811203851283) (97.95325507750869,361.3764944206601)
 (97.95566356539341,375.5209365257595) (97.95516066148224,375.5208547216649) (97.955072412747,375.5171679008033) (97.95504777525852,375.5211138727666) (97.9550373101911,375.5192742515521) (97.95503266552124,375.5185254051848) (97.95502943212212,375.5210057893394) (97.95502829789393,375.5191785951607) (97.95502772065134,375.5143716523839)
 (97.9576283445335,390.2121763823426) (97.95708532147235,390.2120914365805) (97.95699003269745,390.2082603895656) (97.95696342975484,390.2123607401669) (97.95695212983736,390.2104491501142) (97.95694711463938,390.2096710077888) (97.95694362329616,390.2122484307225) (97.95694239858518,390.2103497526599) (97.95694177529283,390.2053547512932)
 (97.95974986260177,405.4781708613607) (97.95916351989423,405.4780826581847) (97.95906062946244,405.4741017438741) (97.95903190427185,405.4783625131399) (97.95901970290447,405.4763761388366) (97.95901428761967,405.4755675545011) (97.95901051775468,405.4782458126441) (97.95900919534272,405.4762728541084) (97.95900852232738,405.4710824368736)
 (97.96204062319853,421.3414056234896) (97.96140750502997,421.3413140434961) (97.96129640652127,421.337177400209) (97.9612653897813,421.3416048645154) (97.96125221505113,421.3395407804173) (97.9612463677628,421.3387005632021) (97.96124229715727,421.341483601517) (97.96124086924983,421.3394334565017) (97.96124014254501,421.3340399782973)
 (97.96451412735496,437.8252460123971) (97.9638305022265,437.8251509324941) (97.96371054084412,437.8208524694108) (97.96367704974715,437.8254531507357) (97.96366282400453,437.8233083168652) (97.96365651024973,437.8224352293127) (97.96365211491218,437.825327147115) (97.96365057309382,437.8231967959349) (97.96364978841622,437.8175923125554)
 (97.96718495309739,454.9539714690359) (97.96644679183196,454.953872762416) (97.96631726054312,454.9494061506267) (97.96628109769829,454.9541868261573) (97.96626573709956,454.9519580836358) (97.96625891966609,454.9510508398952) (97.96625417369121,454.9540558968751) (97.96625250887453,454.9518422017069) (97.96625166159943,454.9460184581581)
 (97.97006884135428,472.7528112921474) (97.96927179335037,472.7527088282747) (97.96913192871992,472.7480674915026) (97.96909288098975,472.753035203627) (97.96907629500208,472.7507192700267) (97.96906893370921,472.7497765339502) (97.96906380912513,472.7528991564548) (97.96906201149812,472.750598856721) (97.9690610966319,472.7445472750608)
 (97.97318278871717,491.2479817976771) (97.97232215630841,491.2478754422985) (97.97217113399869,491.2430525472356) (97.97212897124287,491.2482146139343) (97.97211106211149,491.2458080784391) (97.97210311357316,491.2448284616204) (97.97209758017645,491.248073249179) (97.9720956391443,491.2456829567465) (97.97209465129475,491.2393946234389)
 (97.97654514759988,510.4667249318101) (97.97561585836829,510.4666145469668) (97.97545278828061,510.4616029932588) (97.9754072620001,510.466967018892) (97.97538792417194,510.464466337282) (97.97537934154116,510.4634483970202) (97.97537336671917,510.4668201291159) (97.97537127084169,510.4643363233034) (97.97537020418676,510.4578019760988)
 (97.98017573438599,530.43734839449) (97.9791723112664,530.4372338385779) (97.97899623229634,530.4320262484054) (97.97894707416749,530.4376001349223) (97.97892619366944,530.4350016243665) (97.97891692636179,530.4339438615312) (97.97891047489991,530.4374475046436) (97.97890821182457,530.4348665270339) (97.9789070600777,530.4280765413305)
 (97.98409594619979,551.1892673324361) (97.98301247520095,551.189148460261) (97.98282234957244,551.1837371675275) (97.98276926986706,551.1895291261299) (97.98274672363378,551.1868289597533) (97.9827367170297,551.1857298165899) (97.98272975090458,551.1893705315216) (97.9827273072934,551.1866885805847) (97.98272606366626,551.1796329552301)
 (97.98832888699151,572.75304766311) (97.98715898234123,572.7529243259966) (97.98695368949161,572.747301365094) (97.98689637536896,572.7533199283386) (97.98687203051763,572.7505141296131) (97.98686122564062,572.7493719874458) (97.98685370379522,572.7531551369043) (97.98685106524584,572.7503682623853) (97.98684972240913,572.7430366049833)
 (97.99289950367898,595.1604510933926) (97.99163627018906,595.1603231393088) (97.99141460016395,595.1544802334473) (97.99135271382714,595.1607342678338) (97.99132642687461,595.1578187047107) (97.99131476004294,595.1566318815635) (97.99130663814523,595.1605630380857) (97.99130378910695,595.1576671351947) (97.9913023391459,595.1500486467676)
 (97.99783473314353,618.4444818991919) (97.9964707255721,618.444349172923) (97.99623137189596,618.4382777220155) (97.99616454860022,618.4447764410651) (97.9961361646173,618.4417468199108) (97.99612356706965,618.4405135680363) (97.99611479725107,618.4445985221864) (97.99611172093233,618.4415893255543) (97.99611015530138,618.433672784645)
 (98.00316366094988,642.6394355348995) (98.00169084012386,642.6392978782578) (98.00143239209901,642.6329889463294) (98.00136023800317,642.6397419241972) (98.00132958970164,642.6365937834619) (98.00131598719094,642.6353122867721) (98.00130651776445,642.6395570556825) (98.00130319603404,642.6364301330748) (98.00130150550609,642.6282038792267)
 (98.00891769272361,667.7809491443023) (98.00732737815945,667.7808063963939) (98.00704831255221,667.7742506985113) (98.00697040239784,667.7812678840837) (98.00693730914384,667.7779965877708) (98.00692262150079,667.7766649591592) (98.00691239665581,667.781075795387) (98.00690880993668,667.7778265411846) (98.00690698454774,667.7692784577562)
 (98.01513073919288,693.9060540470922) (98.01341355793814,693.9059060446293) (98.01311223000297,693.8990939333254) (98.01302810460663,693.9063856649268) (98.01299237135751,693.9029863957504) (98.01297651201719,693.9016026743321) (98.01296547149114,693.9061860750787) (98.01296159864384,693.9028097034884) (98.01295962763622,693.8939271998174)
 (98.02183941598619,721.0532302784727) (98.0199852473816,721.0530768561616) (98.01965988116636,721.045998307348) (98.01956904471575,721.0535753279929) (98.01953046086962,721.0500430803105) (98.01951333636087,721.0486052285331) (98.01950141508436,721.0533679452169) (98.01949723328366,721.0498594832163) (98.01949510504041,721.0406294760761)
 (98.02908325936151,749.2624632619479) (98.027081175395,749.2623042529353) (98.02672985327669,749.254948851256) (98.02663177040591,749.2628223245182) (98.0265901085607,749.2591518969672) (98.02657161795763,749.2576577976121) (98.0265587456695,749.2626068458239) (98.02655423026917,749.2589611258605) (98.02655193224737,749.2493700201826)
 (98.0369049591345,778.575302698828) (98.03474316004005,778.5751379352589) (98.0343638114215,778.5674948588984) (98.03425790405852,778.5756763853732) (98.03421291867177,778.5718623732482) (98.03419295299638,778.5703098263295) (98.03417905383159,778.5754524961511) (98.0341741782196,778.5716641485237) (98.03417169687513,778.5616978173764)
 (98.04535061017928,809.0349237609346) (98.04301635489627,809.0347530745585) (98.04260674400545,809.0268110794666) (98.04249238796447,809.0353127139482) (98.04244381390673,809.0313495012116) (98.04242225548751,809.0297362207427) (98.04240724752884,809.0350800875361) (98.04240198296981,809.0311435324767) (98.04239930367882,809.0207872962462)
 (98.05446998398034,840.6861906767758) (98.05194951506816,840.6860138997105) (98.05150722778112,840.67776130321) (98.05138374908351,840.6865955724518) (98.05133130007526,840.6824773235495) (98.05130802185511,840.6808009341812) (98.05129181665053,840.6863538696983) (98.05128613211718,840.6822633091706) (98.05128323908876,840.6715019139716)
 (98.06431682183184,873.5757228045042) (98.06159528439385,873.5755397700877) (98.06111771400836,873.5669644338807) (98.06098438491216,873.5761443551327) (98.06092775183768,873.5718650063784) (98.06090261662283,873.57012303992) (98.06088511866459,873.5758932239505) (98.06087898065466,873.5716426331043) (98.06087585683885,873.5604602282814)
 (98.07494915141068,907.7519632890773) (98.07201050555268,907.7517738328644) (98.07149483742757,907.7428631453821) (98.07135087213783,907.7524022456245) (98.07128972122271,907.7479554963116) (98.07126258087604,907.7461453881139) (98.07124368703801,907.7521413205042) (98.07123705937646,907.7477244388151) (98.07123368636235,907.7361045536162)
 (98.08642962858541,943.2652504044529) (98.08325655489072,943.2650543653675) (98.08269974985849,943.2557952234437) (98.08254429989691,943.2657075593811) (98.08247827074153,943.2610868625487) (98.0824489653091,943.2592059477231) (98.08242856423817,943.2654364609352) (98.08242140786456,943.2608467829601) (98.08241776577336,943.2487723022894)
 (98.0988259064675,980.1678916858217) (98.09539970393436,980.1676889074869) (98.09479848039072,980.1580676973474) (98.09463062959641,980.1683678762073) (98.09455933305222,980.1635664290089) (98.09452768982058,980.1616119385277) (98.09450566128145,980.1680862106597) (98.0944979340194,980.1633169764991) (98.09449400138644,980.1507701156733)
 (98.11221103387915,1018.514240960919) (98.10851150971598,1018.514031293194) (98.10786232428347,1018.504033870734) (98.10768108341304,1018.514737071853) (98.10760409928974,1018.509747805601) (98.10756993176797,1018.507716862246) (98.10754614593426,1018.514444430541) (98.10753780224312,1018.50948861586) (98.10753355589137,1018.496450894444)
 (98.12666388557723,1058.360778393658) (98.12266923620867,1058.36056169437) (98.12196826285522,1058.350173364669) (98.12177256375465,1058.361295361992) (98.12168943834335,1058.356110931773) (98.12165254516506,1058.354000545905) (98.12162686185427,1058.360991320844) (98.12161785256052,1058.355841626535) (98.12161326746435,1058.342293841117)
 (98.14226962676075,1099.766193657784) (98.13795630934439,1099.765969794732) (98.13719941683836,1099.75517529083) (98.13698810614784,1099.766732476243) (98.13689834954869,1099.761345250146) (98.13685851328449,1099.759152315344) (98.13683078113176,1099.766416595244) (98.13682105313995,1099.761065436687) (98.13681610227749,1099.74698763258)
 (98.15912021459293,1142.791472362836) (98.1544628082883,1142.791241216085) (98.15364553585421,1142.78002467694) (98.15341736821284,1142.792034084506) (98.15332045144721,1142.786436132506) (98.15327743732402,1142.784157420995) (98.15324749289061,1142.791705907161) (98.15323698886982,1142.786145403065) (98.15323164306379,1142.771516844972)
 (98.17731493968169,1187.49998585939) (98.17228599585492,1187.499747323866) (98.17140352688916,1187.488092271507) (98.17115715759589,1187.50057160279) (98.17105250949066,1187.494754685026) (98.17100606400851,1187.492386842983) (98.17097373081916,1187.500230655555) (98.17096238886535,1187.494452616328) (98.17095661661065,1187.479251757748)
 (98.1969610107006,1233.957584555702) (98.19153089118315,1233.957338544193) (98.19057802487195,1233.945227860015) (98.19031200196382,1233.958195510265) (98.19019900578492,1233.952151065047) (98.19014885522317,1233.949690607647) (98.19011394272516,1233.957841301996) (98.19010169599632,1233.951837217718) (98.19009546327568,1233.936041669206)
 (98.21817418557902,1282.232694882745) (98.21231088802827,1282.232441329242) (98.2112820087043,1282.21985722945) (98.21099476439937,1282.233332314858) (98.21087275421847,1282.227051446145) (98.2108186030232,1282.224494752521) (98.21078090546439,1282.232964336218) (98.2107676817872,1282.226725364141) (98.21076095186991,1282.210311860393)
 (98.24107945296704,1332.396420050081) (98.23474842229909,1332.396158913618) (98.23363746635212,1332.383082923748) (98.23332730781351,1332.397085309877) (98.2331955645851,1332.390558774211) (98.23313709362758,1332.387902082131) (98.23309638884433,1332.396703032757) (98.23308211028866,1332.390219984221) (98.23307484351332,1332.373164349777)
 (98.26581176797409,1384.52264474068) (98.25897569276025,1384.522376009689) (98.25777611291137,1384.508788938188) (98.25744121227295,1384.523339269423) (98.25729895959689,1384.516557462493) (98.25723582429355,1384.513796862867) (98.25719187240125,1384.522942146361) (98.25717645482101,1384.516205473338) (98.25716860836371,1384.498482586972)
 (98.29251684649167,1438.688143898313) (98.28513543911917,1438.687867595582) (98.28384016584492,1438.673749506471) (98.28347854944246,1438.688869236715) (98.28332494899044,1438.681822179255) (98.28325677727307,1438.678953610445) (98.28320931925337,1438.688456700275) (98.28319267179096,1438.681456481275) (98.28318419941192,1438.663040239021)
 (98.32135202276183,1494.972695767313) (98.31338178206504,1494.972411955503) (98.31198318194609,1494.957742140051) (98.31159271868952,1494.973453564594) (98.31142686526614,1494.966130887857) (98.31135325538946,1494.963150129751) (98.31130201156414,1494.973025026778) (98.31128403611508,1494.96575095226) (98.31127488788614,1494.946614228965)
 (98.3524871752101,1553.45919935045) (98.34388113017465,1553.45890813852) (98.34237096092437,1553.443665085815) (98.34194934974239,1553.459991374537) (98.34177026595289,1553.45238230516) (98.3416907841284,1553.449284973005) (98.34163545251135,1553.459546226172) (98.3416160431466,1553.451987583413) (98.3416061651578,1553.432102192772)
 (98.38610572596971,1614.233796457611) (98.37681315900154,1614.233498007881) (98.37518252090769,1614.217659374508) (98.37472727719231,1614.234624606354) (98.37453390768471,1614.226717950656) (98.37444808552539,1614.2234994887) (98.37438834004446,1614.234162216481) (98.37436738238608,1614.226307873793) (98.37435671642754,1614.205644526854)
 (98.42240571994387,1677.385998523885) (98.41237186807507,1677.38569306016) (98.41061115157109,1677.369235638686) (98.41011959254165,1677.386864837551) (98.40991079778968,1677.378648965226) (98.40981812955081,1677.375304640071) (98.40975361812667,1677.386384552846) (98.40973098867423,1677.378222943132) (98.40971947189398,1677.356751205227)
 (98.46160098972064,1743.008818383266) (98.45076672199401,1743.008506199969) (98.44886555105037,1742.991405886378) (98.44833477994992,1743.009725058468) (98.44810932954157,1743.001187885647) (98.44800926914201,1742.997712779402) (98.44793961161417,1743.009226202622) (98.4479151770183,1743.000745306506) (98.44790274155061,1742.97843355229)
 (98.50392241315153,1811.198907191265) (98.49222388228496,1811.198588663734) (98.49017105328862,1811.180820423741) (98.48959794232098,1811.199856596327) (98.489354507711,1811.190985568078) (98.48924646551683,1811.187374571183) (98.48917125140467,1811.19933846948) (98.48914486768008,1811.190525797512) (98.48913144024773,1811.167341164574)
 (98.5496192709395,1882.056696696658) (98.53698753722304,1882.056372292757) (98.53477095298281,1882.03791012699) (98.53415212489045,1882.057691388905) (98.53388927157579,1882.048473460913) (98.53377261092709,1882.044721264758) (98.53369139701262,1882.05715326707) (98.53366290869137,1882.047995841399) (98.53364841017311,1882.023904181743)
 (98.59896071216436,1955.686547071059) (98.58532133737613,1955.686217364346) (98.58292793587073,1955.667034272299) (98.58225974404286,1955.687589815903) (98.5819759231139,1955.6780114356) (98.58184995657699,1955.674112524847) (98.58176226429376,1955.687030950416) (98.58173150350905,1955.677515285728) (98.58171584847356,1955.652481115544)
 (98.65223733629516,2032.19690051289) (98.63750994525061,2032.196566197364) (98.63492562269587,2032.176634140215) (98.63420412969306,2032.197994305144) (98.633897668712,2032.188041392062) (98.6337616540297,2032.183990036657) (98.63366696664487,2032.197413922161) (98.63363375214389,2032.187526005828) (98.63361684834737,2032.161512453229)
 (98.70976290091326,2111.700440849947) (98.69386070806762,2111.700102756753) (98.69107023585329,2111.679392618887) (98.6902911902183,2111.701588937628) (98.6899602833718,2111.691246863039) (98.68981341909335,2111.687037109928) (98.68971117866579,2111.700986237613) (98.68967531474058,2111.690711509114) (98.68965706258275,2111.663680259873)
 (98.7718761650889,2194.314259374596) (98.75470546341303,2194.313918490784) (98.75169239842039,2194.2924000402) (98.75085120964393,2194.315465285363) (98.75049390710882,2194.304718851144) (98.75033532787178,2194.300344515738) (98.75022493196519,2194.314839442692) (98.75018620730245,2194.304162772193) (98.75016649924112,2194.276074013302)
 (98.83894287914281,2280.160027153753) (98.82040248826657,2280.15968464344) (98.81714907603957,2280.137326490788) (98.81624078753023,2280.161294724552) (98.81585498399417,2280.150128141237) (98.81568375542861,2280.145582798473) (98.81556455356568,2280.16064488704) (98.81552274000121,2280.149550553188) (98.81550145991922,2280.120362914292)
 (98.91135793235411,2369.364174065317) (98.89133860273598,2369.363831293485) (98.88782567293832,2369.340600849912) (98.88684493283886,2369.365507475273) (98.88642835510527,2369.353904339372) (98.88624346833386,2369.3491813145) (98.8861147581664,2369.364832763931) (98.88606960934312,2369.353304430759) (98.88604663186435,2369.322974923197)
 (98.98954767108516,2462.058074822475) (98.96793144071023,2462.057733381801) (98.96413829425329,2462.03359681547) (98.96307932393296,2462.059478629771) (98.96262951753958,2462.047421900121) (98.96242988323885,2462.042514259157) (98.96229090641401,2462.05877813847) (98.96224215633148,2462.046798831382) (98.9622173460827,2462.015282784942)
 (99.07397240077228,2558.378242257334) (99.05063190059732,2558.377903998335) (99.04653618777782,2558.352826189739) (99.0453927478149,2558.379721440291) (99.04490706258642,2558.367193413691) (99.04469150457575,2558.3620939535) (99.04454144227053,2558.378994235664) (99.0444888037199,2558.366546316518) (99.04446201453557,2558.333797313686)
 (99.16512908626432,2658.466528145572) (99.13992679033689,2658.46619521056) (99.13550437926757,2658.440139706504) (99.13426973272206,2658.468088148617) (99.13374530717273,2658.455070434444) (99.13351255549176,2658.44977167243) (99.13335052359558,2658.467333269938) (99.13329368647005,2658.454398411168) (99.13326476053059,2658.420368218769)
 (99.263554266135,2762.47033186467) (99.23634168198426,2762.47000672591) (99.2315665165471,2762.442935692217) (99.23023338931209,2762.47197864966) (99.22966713380436,2762.458452143585) (99.22941581724129,2762.452946307123) (99.22924086115266,2762.471195108902) (99.22917949062153,2762.457754266658) (99.22914825752621,2762.422392764822)
 (99.3698271977939,2870.542817189271) (99.34044399234362,2870.542502691915) (99.33528793883281,2870.514376864971) (99.3338484768239,2870.54455729285) (99.33323705539105,2870.530502149668) (99.33296569341367,2870.52478116498) (99.33277678242261,2870.543744074867) (99.33271051696266,2870.529777460939) (99.33267679272723,2870.49303256951)
 (99.48457325152674,2982.843137538951) (99.45284630740572,2982.842836949306) (99.44727898896078,2982.813615586262) (99.44572471190314,2982.84497813666) (99.44506452262021,2982.830373742098) (99.44477151666747,2982.824429222953) (99.44456753789214,2982.844134199574) (99.44449598716251,2982.8296212525) (99.44445957313523,2982.791438854203)
 (99.60846757300521,3099.536670005542) (99.57420996972338,3099.536387065365) (99.56819858758175,3099.50602789323) (99.56652033911676,3099.538618983652) (99.56580749291278,3099.523443925136) (99.56549111699097,3099.517267160935) (99.56527086883204,3099.537743259341) (99.56519361137582,3099.52266261419) (99.56515429307214,3099.482986475067)
 (99.74223903529247,3220.795258499436) (99.70524894931292,3220.794997486861) (99.69875808983912,3220.763456650413) (99.69694598365956,3220.797324535084) (99.6961762814442,3220.781556571498) (99.69583467197785,3220.775138515109) (99.69559685704866,3220.796415929905) (99.6955134378177,3220.780745387038) (99.69547098365851,3220.739517073693)
 (99.88667450300547,3346.797466367268) (99.84673402027276,3346.797232165448) (99.83972544662932,3346.764464174027) (99.83776880833361,3346.799659018199) (99.83693771630114,3346.78327504869) (99.83656886117579,3346.776606303775) (99.83631207867606,3346.798716414079) (99.83622200635358,3346.782432906531) (99.83617616630239,3346.739591700165)
 (100.042623433015,3477.728838846485) (99.9994972669875,3477.728637020496) (99.99192969423316,3477.694594693905) (99.98981699854986,3477.731168651579) (99.98891962152422,3477.714144683066) (99.98852134825694,3477.707215490951) (99.9882440857337,3477.73019090718) (99.98814682984971,3477.713270466943) (99.98809733394452,3477.668753273984)
 (100.2110028379324,3613.782175735861) (100.16443694562,3613.782012619356) (100.1562657979203,3613.746647032664) (100.1539846009444,3613.784654327511) (100.1530156536011,3613.766965441263) (100.152585616571,3613.759765667496) (100.1522862410316,3613.783640279899) (100.1521812288429,3613.76605800279) (100.1521277856105,3613.719799262132)
 (100.392802640623,3755.157814676047) (100.3425227285389,3755.157697468404) (100.3336998770679,3755.120957896042) (100.3312367431058,3755.160454905969) (100.3301905189119,3755.14207522295) (100.3297261855778,3755.13459434324) (100.3294029338876,3755.159403372513) (100.3292895470154,3755.14113338177) (100.3292318417603,3755.093064968291)
 (100.5890914501183,3902.063925447271) (100.5348013614174,3902.063862322889) (100.5252748414237,3902.025696182003) (100.5226152640326,3902.066741527483) (100.52148560171,3902.047644172465) (100.5209842377323,3902.039871258322) (100.5206352062599,3902.06565130826) (100.5205127770577,3902.046666716682) (100.5204504700102,3901.996717841014)
 (100.8010227916103,4054.716815707939) (100.7424027649938,4054.716815938799) (100.7321164703793,4054.677168732144) (100.7292447871242,4054.719823368297) (100.7280250344575,4054.699980433114) (100.7274836876384,4054.691904136883) (100.7271068210713,4054.718693248967) (100.7269746287025,4054.698966119658) (100.7269073530292,4054.647063224167)
 (101.0298418256221,4213.341248613096) (100.9665466158566,4213.341322706549) (100.9554399694876,4213.300137965002) (100.9523392699286,4213.344465278127) (100.9510222446993,4213.323847783271) (100.9504377276489,4213.315456322819) (100.9500308069202,4213.343294033302) (100.9498880731323,4213.322795338809) (100.9498154327794,4213.268861989336)
 (101.2768925941075,4378.170772766702) (101.208549443195,4378.170932620252) (101.1965570410269,4378.128151845115) (101.1932090674064,4378.174217753415) (101.1917870152201,4378.152795608687) (101.1911558866449,4378.144076751524) (101.1907165159096,4378.173004150668) (101.1905624004636,4378.151703730673) (101.1904839678361,4378.09566050419)
 (101.5436258339979,4549.448064980847) (101.4698322811878,4549.448324055749) (101.4568835081326,4549.403886661269) (101.4532685481785,4549.451759720249) (101.4517330969499,4549.429501684182) (101.4510516414636,4549.420442731113) (101.4505772340335,4549.450502524874) (101.4504108297765,4549.428369042083) (101.4503261432295,4549.370133409994)
 (101.8316074017345,4727.42528632854) (101.7519289196303,4727.425659844828) (101.7379475349341,4727.379503101195) (101.7340443061532,4727.429254613827) (101.7323864169842,4727.406128251835) (101.7316506233093,4727.396716020183) (101.7311383864782,4727.427952594264) (101.7309587140247,4727.404953488999) (101.7308672751583,4727.344439695706)
 (102.1425273554568,4912.364451997793) (102.0564947984797,4912.364957153334) (102.041398488205,4912.317016130218) (102.0371840130064,4912.368720262693) (102.0353939271673,4912.344691903746) (102.0345994646183,4912.334912710015) (102.0340463832792,4912.367372196971) (102.0338523852742,4912.343473639428) (102.03375365601,4912.280592576475)
 (102.4782097449788,5104.537815471421) (102.3853165953735,5104.538471687656) (102.3690164893904,5104.488679199063) (102.3644659603079,5104.542413101534) (102.3625331420206,5104.517447793899) (102.3616753351162,5104.507287436056) (102.3610781540873,5104.541017784671) (102.3608686890096,5104.516184625903) (102.3607620884443,5104.450843700844)
 (102.8406231632146,5304.22826757419) (102.7403225586252,5304.229096771993) (102.7227227093172,5304.177383322794) (102.7178093435566,5304.233227256246) (102.715722418245,5304.207288721806) (102.7147962193203,5304.196732461029) (102.7141514242675,5304.231783508823) (102.7139252597438,5304.20597922958) (102.7138101607462,5304.138082230147)
 (103.2318921166079,5511.729750951602) (103.1235936420112,5511.730777861102) (103.1045904616778,5511.677071595421) (103.0992853441478,5511.735109064539) (103.0970320318033,5511.708159651907) (103.0960319914514,5511.697192193849) (103.0953357882989,5511.733615742525) (103.0950915938966,5511.706802400369) (103.0949673194384,5511.636249352946)
 (103.6543092761458,5727.347690560205) (103.5373755015883,5727.348943068349) (103.516857155303,5727.293169720802) (103.5111290692206,5727.353487613725) (103.5086961124998,5727.325488250071) (103.5076163476741,5727.314093725689) (103.5068646403954,5727.351943619749) (103.5066009798396,5727.324081793886) (103.5064667990367,5727.250768816924)
 (104.1103486748439,5951.399440773761) (103.9840914189887,5951.400950314309) (103.9619371694081,5951.343033164852) (103.9557524135103,5951.405721899419) (103.9531255001518,5951.376632041273) (103.951959659754,5951.364793987215) (103.9511480263989,5951.404126195781) (103.9508633491761,5951.375174929957) (103.9507184730227,5951.298994081434)
 (104.6026799221322,6184.214749725466) (104.4663562200783,6184.216551717002) (104.442435720434,6184.15641154955) (104.4357579117543,6184.22156522765) (104.4329215908603,6184.191342810066) (104.4316628186161,6184.179044148748) (104.4307864854518,6184.219916851151) (104.4304791177543,6184.189833594523) (104.4303226945068,6184.110672713251)
 (105.1341835103841,6426.1362415334) (104.9869912625482,6426.138375870383) (104.9611637937707,6426.075930936788) (104.953953654824,6426.14364750596) (104.9508912465518,6426.112248891347) (104.9495321409496,6426.099471910421) (104.9485859545567,6426.141945584763) (104.9482540895137,6426.110686130354) (104.9480851997291,6426.028428671795)
 (105.7079672938057,6677.519917071394) (105.5490405708833,6677.522428675549) (105.5211542184746,6677.457594665541) (105.5133693476679,6677.527976089535) (105.5100628457906,6677.495356014726) (105.508595416876,6677.482082346344) (105.5075738140457,6677.526219862489) (105.5072155011847,6677.493738283574) (105.5070331523564,6677.408263148595)
 (106.327384225259,6938.735673975761) (106.1557882023512,6938.738613414657) (106.1256789683117,6938.67130343284) (106.11727359225,6938.744455871299) (106.1137035590485,6938.710567393814) (106.11211918181,6938.696777993581) (106.1110161570807,6938.742644709807) (106.110629290953,6938.708893293549) (106.1104324117351,6938.620074651006)
 (106.9960514420608,7210.167846596635) (106.8107769329937,7210.171270777397) (106.7782677777375,7210.101395329164) (106.7691924840255,7210.177429326632) (106.7653379369082,7210.14222377039) (106.7636273010065,7210.127898895997) (106.7624363716347,7210.175562759647) (106.7620186795733,7210.140491938829) (106.7618061135302,7210.048199041068)
 (107.7178707975766,7492.215766626656) (107.5178283582411,7492.219739574799) (107.4827281670496,7492.147206561642) (107.4729296160616,7492.226237247563) (107.4687679052905,7492.18966414733) (107.4669209608325,7492.174783336865) (107.4656351290109,7492.224314989799) (107.4651841578986,7492.187873271567) (107.4649546568069,7492.091970262832)
 (108.4970509413609,7785.294345164619) (108.2810645085178,7785.298938897281) (108.243166976678,7785.223653624194) (108.2325875907016,7785.305800923804) (108.2280942674917,7785.267807969142) (108.2261001665703,7785.252350019519) (108.2247118786968,7785.303822907861) (108.2242249807112,7785.265956800066) (108.2239771972894,7785.166302517549)
 (109.3381310568339,8089.834676992107) (109.1049310862964,8089.839972497714) (109.064013516616,8089.761837693945) (109.0525911445747,8089.847226551133) (109.0477398188861,8089.807759530098) (109.0455868525165,8089.79170247518) (109.0440879552572,8089.845192963918) (109.0435622725164,8089.80584689869) (109.043294752619,8089.702294665787)
 (110.2460063717083,8406.28466786723) (109.9942224371005,8406.290756204602) (109.9500444430349,8406.209672059922) (109.9377119989424,8406.298432673577) (109.9324741861235,8406.257435415793) (109.9301497162833,8406.240756504578) (109.9285314091934,8406.296343997206) (109.927963857174,8406.255460251996) (109.9276750313734,8406.147857663826)
 (111.2259555629218,8735.109685662928) (110.9541083732858,8735.116669193652) (110.9064104803922,8735.032533412859) (110.8930955535028,8735.124801486778) (110.8874405089564,8735.082215806651) (110.8849308952888,8735.064891481541) (110.8831836797505,8735.122658545284) (110.8825709294457,8735.080177160777) (110.8822591039438,8734.968365861167)
 (112.2836701842972,9076.793236201203) (111.9901629757242,9076.801229972192) (111.9386651136369,9076.713937850252) (111.9242895481393,9076.809854858393) (111.9181840890825,9076.765620498234) (111.9154746099154,9076.747626373826) (111.913588234081,9076.807658870182) (111.9129266927448,9076.763517565407) (111.912590039593,9076.647333015464)
 (113.4252862517632,9431.83766465792) (113.1083955048945,9431.846797951477) (113.052795381426,9431.75624247236) (113.0372748233254,9431.85595594083) (113.0306831366804,9431.810010514475) (113.027757903891,9431.791321356412) (113.0257213033316,9431.853708578008) (113.0250070937512,9431.807842662343) (113.0246436403142,9431.687113899996)
 (114.6574181273942,9800.764883438536) (114.3152835590912,9800.775301510959) (114.2552549074426,9800.681373473844) (114.2384983161675,9800.78503727992) (114.2313817515123,9800.737316217572) (114.2282236187852,9800.717905921998) (114.2260248525484,9800.782740735332) (114.2252537907124,9800.735083017633) (114.2248614082974,9800.609632408145)
 (115.9871948499104,10184.11712744845) (115.6178086235963,10184.1289934791) (115.552999313051,10184.03158165579) (115.5349084351007,10184.13935634686) (115.5272252815559,10184.08979284042) (115.5238157455575,10184.06963441423) (115.5214419272497,10184.13701340943) (115.5206094982571,10184.0874941038) (115.5201858899045,10183.95713708061)
 (117.4222990653502,10582.45773770368) (117.0234941605173,10582.47123498062) (116.9535241602303,10582.37022630798) (116.9339929619794,10582.48227944121) (116.9256982078527,10582.4308043917) (116.9220173017396,10582.40986993387) (116.9194545252851,10582.47989358115) (116.9185558574522,10582.42844020957) (116.9180985447568,10582.29298500512)
 (118.9710087172204,10996.37197425428) (118.5404463942871,10996.38730862437) (118.4649055791118,10996.28258843744) (118.4438196357342,10996.39909494211) (118.4348647095814,10996.3456369092) (118.4308908883474,10996.32389759289) (118.4281241480181,10996.39667040673) (118.4271539849732,10996.34320769836) (118.4266602938909,10996.20245506498)
 (120.6422416606524,11426.46785941288) (120.1773979528166,11426.48526202856) (120.0958437392767,11426.37671433935) (120.0730795764897,11426.49785690422) (120.0634120682684,11426.44234205808) (120.0591220852562,11426.4197681148) (120.0561351895428,11426.49539882579) (120.0550878601762,11426.43984861273) (120.0545549057836,11426.29359153247)
 (122.4456033692342,11873.37705230431) (121.9437545281261,11873.39678270204) (121.8557093278538,11873.28429053054) (121.831133713,11873.41026001805) (121.8206970737916,11873.35261209513) (121.8160658477629,11873.32917279992) (121.8128413266599,11873.4077745353) (121.8117107128066,11873.35005564499) (121.8111353828511,11873.19807902879)
 (124.3914379067519,12337.75575577533) (123.8496447235726,12337.77810532641) (123.7545932006203,12337.66155109026) (123.7280623792892,12337.7925469801) (123.7167955980949,12337.73268724247) (123.7117960701496,12337.70835090201) (123.7083150753094,12337.79004137474) (123.7070945769613,12337.73006951898) (123.7064735142257,12337.57214989404)
 (126.4908823378035,12820.28565672149) (125.9059732562413,12820.31095249878) (125.8033593737938,12820.19021846965) (125.77471824807,12820.32644933482) (125.7625555038994,12820.26429653505) (125.7571584835366,12820.2390304778) (125.753400680855,12820.32393218506) (125.7520831787364,12820.26161984546) (125.7514127620216,12820.09752503123)
 (128.7559247519842,13321.67490090975) (128.1244776834813,13321.70351002091) (128.0137015244883,13321.5784788565) (127.9827827685211,13321.72016287462) (127.9696530560798,13321.65563322616) (127.9638270555964,13321.62940379529) (127.9597705096246,13321.71764422796) (127.9583483249689,13321.65290053733) (127.9576246486565,13321.48238930869)
 (131.1994660746761,13842.65910339814) (130.5177888206141,13842.69143784013) (130.3982031658703,13842.56199320113) (130.364826274218,13842.70935870375) (130.3506530012937,13842.64236585877) (130.3443640576805,13842.61513840935) (130.3399851072858,13842.70685027037) (130.3384499586082,13842.63958089081) (130.3376688107094,13842.46240262965)
 (133.8353858334232,14384.00239566099) (133.0994950125146,14384.03891775867) (132.9704016586526,14383.904945022) (132.9343719226429,14384.05823108657) (132.9190724771229,14383.98868612204) (132.9122839606193,14383.96042502131) (132.9075570853249,14384.05574645753) (132.9059000419207,14383.9858534554) (132.9050568804965,14383.80174778742)
 (136.6786120421903,14946.49851055948) (135.8842104147618,14946.53973905748) (135.7448562134688,14946.40112613765) (135.7059636204053,14946.56058322665) (135.6894489048728,14946.48839463909) (135.6821213132124,14946.45906327217) (135.6770189894835,14946.5581381177) (135.6752304215404,14946.48551983307) (135.6743203493728,14946.29421625274)
 (139.7451953552454,15530.97190629886) (138.8876474291795,15531.01842318365) (138.737220027898,15530.87506147615) (138.6952380777607,15531.04095212525) (138.6774120093355,15530.96602583844) (138.6695027467472,15530.93558661939) (138.6639952935854,15531.03856465142) (138.662064818579,15530.96311556583) (138.6610825559719,15530.76433304614)
 (143.0523876280014,16138.27893053724) (142.1266934240649,16138.33138867646) (141.9643166871204,16138.18317413857) (141.9190011209466,16138.35577370232) (141.8997600940745,16138.27801308654) (141.8912232339492,16138.24642747535) (141.8852786470579,16138.35346468483) (141.8831950722392,16138.27507528425) (141.8821349278659,16138.06852187256)
 (146.618725002446,16769.30902581637) (145.6194918492027,16769.36815751152) (145.4442209371858,16769.21499189723) (145.3953083711358,16769.39458935514) (145.3745406807754,16769.31389526281) (145.3653267109245,16769.28112378953) (145.3589104846562,16769.3923826664) (145.3566617453779,16769.31093930071) (145.355517584989,16769.09631169957)
 (150.4641156097007,17424.98597750271) (149.38552783073,17425.0526040627) (149.1963439146586,17424.89439633129) (149.1435503734135,17425.08129516182) (149.121135595935,17424.99756597887) (149.1111911453657,17424.96356827645) (149.1042660816459,17425.07921811135) (149.1018391752311,17424.99460284983) (149.1006043881326,17424.77158598261)
 (154.6099319500385,18106.26920542998) (153.4457182983059,18106.34424788505) (153.2415228838382,18106.1809158039) (153.184542226506,18106.3754349329) (153.1603505556892,18106.28856665066) (153.149618101616,18106.25330149677) (153.1421441049846,18106.37351870018) (153.1395250198901,18106.28560918434) (153.1381924830169,18106.0538757437)
 (159.0791079709071,18814.15510045062) (157.8225066572751,18814.23959154002) (157.6021154929605,18814.07106350601) (157.5406177245996,18814.27353833675) (157.5145092596591,18814.18342464671) (157.5029268134895,18814.14685001598) (157.494860671485,18814.27181845556) (157.4920343113797,18814.18048774746) (157.4905963509334,18813.93969772925)
 (163.8962408141284,19549.67840710597) (162.5399619690111,19549.77350468818) (162.302098511336,19549.5997217938) (162.2357279726126,19549.81050532691) (162.207551955419,19549.71703774022) (162.195052726616,19549.67911086886) (162.1863478742786,19549.80902222731) (162.1832979769683,19549.71413865507) (162.1817463272423,19549.46393887367)
 (169.0876971446162,20313.9136536377) (167.6238825438286,20314.02065568768) (167.3671709505013,20313.84157406108) (167.2955443779897,20314.06103811376) (167.2651383761623,20313.9641061103) (167.2516504123871,20313.92478357448) (167.2422566803697,20314.05983772868) (167.2389657309344,20313.96126472899) (167.2372914904234,20313.701288316)
 (174.6817239010453,21107.97663056999) (173.1019037791196,21108.09699194708) (172.8248614009132,21107.91258539834) (172.7475658498262,21108.14112193387) (172.7147548827441,21108.04061314389) (172.7002006850338,21107.99985095297) (172.6900640299531,21108.14025637755) (172.6865131680924,21108.0378523335) (172.6847067525695,21107.76771821857)
 (180.7085632243716,21933.02591910604) (179.0036099909081,21933.16127029646) (178.7046393311744,21932.97153330713) (178.6212299526218,21933.20955588294) (178.5858255567444,21933.10535630678) (178.5701216683891,21933.0631100143) (178.5591838845806,21933.20908420835) (178.5553528056044,21933.10270228779) (178.553403898135,21932.82201465997)
 (187.2005712201645,22790.26447058992) (185.3606498877381,22790.41663864947) (185.0380299977311,22790.22158974524) (184.9480276617198,22790.46953509542) (184.9098268920934,22790.36152936416) (184.8928834595784,22790.31775419831) (184.8810818712166,22790.46952414193) (184.8769487206204,22790.35901212934) (184.8748462181864,22790.06735988061)
 (194.1923400932809,23680.9412383112) (192.2068552186705,23681.11227025865) (191.8587324958153,23680.91195580859) (191.7616212517417,23681.17028557256) (191.7204056159634,23681.05835725647) (191.7021259209203,23681.01300827249) (191.6893930533957,23681.17081091044) (191.6849343143748,23681.05601103975) (191.6826662710877,23680.75296718801)
 (201.7208230583409,24606.35286294711) (199.5783619929282,24606.54505188673) (199.2027403485567,24606.33955038043) (199.0979647138869,24606.608752992) (199.0534990354918,24606.4927849618) (199.0337789956676,24606.44581721904) (199.0200422251812,24606.60989997851) (199.0152325991691,24606.49064876169) (199.012786165971,24606.1757698539)
 (209.825461271212,25567.84541297445) (207.5137335116594,25568.06132725357) (207.1084638740296,25567.85075410869) (206.9954259428625,25568.13134686329) (206.9474571502178,25568.01122171184) (206.9261847885038,25567.96259047801) (206.911365968976,25568.13321181868) (206.9061782485243,25568.00933987479) (206.9035396091182,25567.68216537021)
 (218.548311848679,26566.81618142922) (216.0540842752167,26567.05869717031) (215.6168533935589,26566.84321013257) (215.4949097559233,26567.13574145019) (215.4431655934661,26567.01134197929) (215.4202204735265,26566.961002966) (215.4042355396169,26567.13843296978) (215.3986404735562,26567.00976485184) (215.3957947763628,26566.66981648222)
 (227.9341758382845,27604.71554044399) (225.2432036260048,27604.98787782648) (224.7715221411854,27604.76768302516) (224.6399806045173,27605.07273492916) (224.5841682630143,27604.94394471272) (224.5594208900133,27604.89185434501) (224.5421794353761,27605.0763753439) (224.5361455859763,27604.94272936562) (224.5330768722338,27604.5895104759)
 (238.0307247700247,28683.04885508601) (235.1276777586181,28683.35461878902) (234.6188675067197,28683.12997752555) (234.4769836106947,28683.44816835699) (234.4167882736223,28683.31487238613) (234.390099458945,28683.26098810996) (234.3715042886143,28683.45289535981) (234.3649978804766,28683.31408342305) (234.36168900828,28682.94707828823)
 (248.8886241631795,29803.37845810895) (245.7570084727898,29803.72168237035) (245.2081889886168,29803.49291871574) (245.055162305922,29803.82490611031) (244.9902456084054,29803.68699153082) (244.9614657973289,29803.63127216397) (244.9414124538042,29803.83087456502) (244.9343972143037,29803.68670198675) (244.9308297782801,29803.30537510676)
 (260.5616520751181,30967.3256873732) (257.1837267614565,30967.71088616271) (256.5918009506184,30967.47839545442) (256.4267711654195,30967.8248796046) (256.3567695639344,30967.68223655854) (256.3257381252427,30967.62464268736) (256.3041143869506,30967.83226355609) (256.296551377988,30967.68252889856) (256.2927056250736,30967.28632426922)
 (273.1068104614365,32176.57298785648) (269.4634990119999,32177.00521071005) (268.8251379623524,32176.76946904338) (268.647180720418,32177.1311962753) (268.5717037703063,32176.98371885547) (268.5382482472493,32176.92421328426) (268.514933599262,32177.14019118189) (268.5067810404923,32176.98468608444) (268.5026357809724,32176.57302644497)
 (286.5844267738111,33432.86608039294) (282.6552232598712,33433.35097450782) (281.966850166162,33433.11254932656) (281.7749726899958,33433.49031602147) (281.693601229894,33433.33790335319) (281.6575365514684,33433.27645161157) (281.6324016278688,33433.5011412313) (281.6236147111517,33433.33965024535) (281.6191472260578,33432.91193630293)
 (301.0582428472868,34738.01619953456) (296.8211125641303,34738.56007877614) (296.0788857433623,34738.31964067788) (295.8720222087745,34738.71429757388) (295.7843064500096,34738.55685503421) (295.7454341035129,34738.49342594766) (295.7183401009224,34738.72719907025) (295.708870796151,34738.55949949977) (295.704056740075,34738.11510912505)
 (316.5954877342406,36093.90240327798) (312.0267621853872,36094.51232481438) (311.2265571655789,36094.27066069273) (311.0035638359679,36094.68311759561) (310.9090213575922,36094.52055819069) (310.8671285213136,36094.45512452058) (310.8379265840483,36094.69837103704) (310.8277234367494,36094.5242327833) (310.8225367368938,36094.0625201866)
 (333.266930723108,37502.47395777141) (328.3411968339766,37503.15780710606) (327.4785875050979,37502.91583476633) (327.2382376229814,37503.34706571804) (327.1363512720904,37503.17931162359) (327.0912099099375,37503.11185078457) (327.0597404869583,37503.36497980016) (327.0487484075982,37503.1841652135) (327.0431611587111,37502.70446008931)
 (351.1469103510612,38965.75280061663) (345.8368938348719,38966.51938585954) (344.9071326580682,38966.27817025124) (344.6481110947745,38966.72921918747) (344.5383267946723,38966.55620348076) (344.4896927132992,38966.48669834129) (344.4557848874557,38966.75013935738) (344.4439449331316,38966.56240309749) (344.4379272892347,38966.06400974657)
 (370.3133347825021,40485.83608695364) (364.5897776268069,40486.69524323574) (363.5877749072586,40486.45601445853) (363.3086725748071,40486.92800140604) (363.1903970436975,40486.74966999692) (363.1380089142167,40486.67810977095) (363.1014797050635,40486.95231395966) (363.0887288543114,40486.75740286484) (363.0822489170229,40486.23959928846)
 (390.8476484969718,42064.89882317674) (384.6791805945178,42065.86152818289) (383.5994828342066,42065.62570143372) (383.2987908666736,42066.11982929082) (383.1713892513945,42065.9361430758) (383.1149675978876,42065.86252431711) (383.0756212399375,42066.1479658892) (383.06189216148,42065.94561885553) (383.0549158655662,42065.40765582148)
 (412.8347598210278,43705.19659394775) (406.1877648349268,43706.27509561273) (405.0245321936916,43706.04429325091) (404.7006359091583,43706.56185520141) (404.5634293401762,43706.37279246034) (404.5026754988867,43706.29712016007) (404.4603026972061,43706.59429783927) (404.4455235131903,43706.38424571376) (404.4380145101024,43705.82534579406)
 (436.3629234725707,45409.06838906578) (429.2013991031297,45410.27634654912) (427.9483820121885,45410.0524224691) (427.5995546698877,45410.59481008582) (427.4518177463862,45410.40036913648) (427.3864127995797,45410.32265794311) (427.3407899652752,45410.63209654774) (427.3248840109629,45410.41406203267) (427.3168035509105,45409.83341861504)
 (461.5235719751922,47178.93953781678) (453.8089848882897,47180.29217694234) (452.4594998764759,47180.07724345383) (452.0838962501912,47180.64595553798) (451.9248544649063,47180.44615767853) (451.8544581542978,47180.36643323979) (451.8053466246287,47180.68868538579) (451.7882322059665,47180.46238296023) (451.7795390191282,47179.85915922742)
 (488.4110895856159,49017.32475960144) (480.102225366736,49018.83904401154) (478.649130180443,49018.63550143645) (478.2447799732912,49019.23215365953) (478.0736070908437,49019.02704641217) (477.9978567178356,49018.94534685407) (477.9450019642003,49019.28099478414) (477.9265921144792,49019.04613064054) (477.9172422931655,49018.4194585214)
 (517.122522271918,50926.83134096349) (508.1753308932468,50928.52616030651) (506.6109990120576,50928.33672950706) (506.1758001447302,50928.96306490715) (505.991615548895,50928.75272558983) (505.9101248693116,50928.66910314136) (505.8532556989476,50929.01876068775) (505.8334579376876,50928.77503268777) (505.8234048194076,50928.12401177709)
 (547.7572173294607,52910.16245059962) (538.124654754751,52912.05882711677) (536.4409494312855,52911.88658518424) (535.972661243466,52912.54448557885) (535.7745272724168,52912.32902522853) (535.6868853941173,52912.24354799865) (535.6257131525363,52912.60786269043) (535.6044292482359,52912.35496033943) (535.5936233020894,52911.67865678604)
 (580.4163864634651,54970.1206054989) (570.0482531719484,54972.24192043286) (568.2365011512735,54972.09033976138) (567.7327375610198,54972.78183813841) (567.5196568536996,54972.56140580296) (567.425427148294,54972.47415972227) (567.3596449286099,54972.85381504387) (567.3367706694537,54972.59141948662) (567.3251593871627,54971.88886484743)
 (615.2025866223793,57109.61130304881) (604.0453640086836,57111.98354432335) (602.0963291142345,57111.85653530401) (601.554551793143,57112.58382924988) (601.3254646707046,57112.35861667574) (601.22418371189,57112.2697076094) (601.153465582083,57112.66542541889) (601.1288905559086,57112.39320945433) (601.116418348744,57111.66339951727)
 (652.2191136059912,59331.64683568414) (640.2157994066287,59334.29886832629) (638.1196562133231,59334.20082589127) (637.5371678388802,59334.96629211443) (637.2909497535015,59334.73653884814) (637.1821262963027,59334.64609488897) (637.1061265511414,59335.05863800265) (637.0797339413155,59334.77626612479) (637.0663420449126,59334.01815969295)
 (691.5693045017345,61639.35030646136) (678.6592486121619,61642.31416724008) (676.4055564640056,61642.25002147955) (675.7794941246229,61643.05623148918) (675.5149532078477,61642.82223041214) (675.3980672222107,61642.73040435961) (675.316419675893,61643.16057931394) (675.2880860740398,61642.86770777341) (675.2737124642854,61642.08022541158)
 (733.3557463774988,64035.95986569075) (719.4744886565087,64039.27108341242) (717.0521663254304,64039.24635448773) (716.379495161141,64040.09609147796) (716.0953699104674,64039.858194789) (715.9698716911793,64039.7651668235) (715.8821890184111,64040.21382681385) (715.8517842607095,64039.91010370018) (715.8363635816402,64039.0921264475)
 (777.6793904067725,66524.83319044925) (762.7585023137907,66528.53113330688) (760.1558036382337,66528.55199085452) (759.4333108113859,66529.44826784164) (759.1282679583617,66529.20689350888) (758.9935773252645,66529.11287405978) (758.8994504698045,66529.5809220685) (758.8668375011855,66529.2659874204) (758.8503010084964,66528.41635545369)
 (824.6385727204678,69109.45223033731) (808.6055048977964,69113.58048161454) (805.8099957827635,69113.65380882578) (805.0342848851817,69114.59988808662) (804.7069174897805,69114.35552676473) (804.5624231042361,69114.26075958149) (804.4614207677795,69114.74915169817) (804.4264555389815,69114.42263762761) (804.4087310608563,69113.54014888531)
 (874.3279458046984,71793.42824412376) (857.1058839945615,71798.03500743373) (854.1044211992136,71798.16846995991) (853.2719072095772,71799.16788379224) (852.920733034062,71798.9211062268) (852.7657918506468,71798.82587164672) (852.6574600808624,71799.33562057941) (852.6199914837601,71798.99715142035) (852.601003403498,71798.0805601764)
 (926.837327140143,74580.50715283403) (908.3450591131621,74585.64568789177) (905.1237712972165,74585.84780769327) (904.2306762167752,74586.90438053016) (903.8541364324146,74586.65584543631) (903.6880733137411,74586.56046385338) (903.5719352074617,74587.09264263383) (903.5318050565387,74586.74183510455) (903.5114743170989,74585.78985049287)
 (982.2504750074805,77474.57523537545) (962.4022714700579,77480.30432509226) (958.9465430141577,77480.58455929928) (957.9888923165521,77481.70243117938) (957.5853506015516,77481.45289359662) (957.4074581167833,77481.35772911788) (957.2830136629669,77481.91347500143) (957.2400567250132,77481.54993838447) (957.2183008624073,77480.56122286468)
 (1040.643804863383,80479.66519270523) (1019.349317599222,80486.04964209509) (1015.643775755134,80486.41846690016) (1014.617395796309,80487.60211829194) (1014.185137885839,80487.35243839462) (1013.994676324131,80487.25790268349) (1013.861402402069,80487.83842123672) (1013.815446484138,80487.46175756193) (1013.792179688291,80486.43492532861)
 (1102.085063361285,83599.96260585656) (1079.249244136079,83607.07377291941) (1075.277750102531,83607.54277244938) (1074.178266641746,83608.79705040029) (1073.71550039453,83608.54820274803) (1073.511698016522,83608.45475903311) (1073.369048573428,83609.06132840375) (1073.319914672862,83608.67113264053) (1073.295047882793,83607.60474796063)
 (1166.631980800085,86839.81281171201) (1142.155024813848,86847.72917003938) (1137.900669364615,86848.31113008768) (1136.723507357125,86849.64127565743) (1136.228363401462,86849.39435884776) (1136.010416957752,86849.30252608976) (1135.857823386146,86849.93650144621) (1135.805325908705,86849.5323616883) (1135.778766941699,86848.42493717298)
 (1234.330926396907,90203.72821818438) (1208.108244288254,90212.53595055995) (1203.553348604608,90213.2449569681) (1202.293733428364,90214.6566338759) (1201.764266451305,90214.41288056504) (1201.53134199199,90214.32323774743) (1201.368213729455,90214.98605587993) (1201.312160781093,90214.56755352151) (1201.283814500792,90213.41754831528)
 (1305.21559411635,93696.39607745483) (1277.13781669594,93706.18969917389) (1272.263939070784,93707.041240558) (1270.916899349057,93708.54056495537) (1270.351090092864,93708.30135218256) (1270.102324093601,93708.2145427155) (1269.928049465078,93708.90772677532) (1269.86824322227,93708.47443666811) (1269.838011745125,93707.28025454926)
 (1379.305749647295,97322.68673204318) (1349.258769649277,97333.56974205516) (1344.046718733812,97334.58081647079) (1342.607090912629,97336.1743877179) (1342.002848936853,97335.94124748668) (1341.737349764821,97335.85798367961) (1341.551297083996,97336.58314803083) (1341.487534247018,97336.13463861289) (1341.455317191458,97334.8946260051)
 (1456.606071300077,101087.6623439539) (1424.471126472458,101099.7479012485) (1418.900981721504,101100.9371262632) (1417.363416560309,101102.6320585651) (1416.718583821559,101102.4066885896) (1416.435433559442,101102.3277561619) (1416.236952511423,101103.0866113379) (1416.169024841119,101102.6224447172) (1416.134719619018,101101.334888592)
 (1537.105118907979,104996.5861118776) (1502.758920699714,105009.997733783) (1496.810060646466,105011.3854593168) (1495.16903175865,105013.1894140464) (1494.481387058674,105012.9736885871) (1494.179643701113,105012.8999511752) (1493.968067016956,105013.6943088895) (1493.895761959359,105013.2140408802) (1493.85926411013,105011.8771665502)
 (1620.774465064906,109054.9319757977) (1584.089376986223,109069.8042540733) (1577.740515924574,109071.4126772317) (1575.990330497403,109073.3338957314) (1575.257594833892,109073.1298764146) (1574.93629487009,109073.0622800358) (1574.710940303156,109073.8940582221) (1574.634041702001,109073.3972383121) (1574.595245268853,109072.0092071019)
 (1707.56802208445,113268.3948024464) (1668.412291509387,113284.8741322034) (1661.641525090489,113286.7274132063) (1659.776336890903,113288.7747498344) (1658.996179737478,113288.5846963535) (1658.65434112153,113288.5242737688) (1658.414513735009,113289.395501615) (1658.332802626901,113288.8816728581) (1658.291600575606,113287.4405796374)
 (1797.421595827594,117642.9010391465) (1755.659642538851,117661.1463547911) (1748.444502693713,117663.270732964) (1746.458327435032,117665.4536881303) (1745.62837396223,117665.2800687025) (1745.264999473793,117665.2279436333) (1745.009994233202,117666.1407665671) (1744.92324972902,117665.6094653776) (1744.879534402287,117664.1133359583)
 (1890.25269398151,122184.6198180516) (1845.745458136076,122204.8033295856) (1838.062977612587,122207.2272382743) (1835.949710727719,122209.5559911676) (1835.067549964138,122209.4014926266) (1834.681630939878,122209.3588837674) (1834.410735613318,122210.315568349) (1834.318735852764,122209.7663241937) (1834.272399464688,122208.2131125676)
 (1985.960611545754,126899.9744878367) (1938.565962925724,126922.282410051) (1930.39274957754,126925.0365891896) (1928.146186408718,126927.5220298963) (1927.20938031238,126927.3895672847) (1926.799900745385,126927.3577920591) (1926.512399087441,126928.3607307377) (1926.414922263981,126927.7930657069) (1926.365857422551,126926.180651122)
 (2084.426810304274,131795.65454593) (2034.000019724656,131820.2878122766) (2025.312340514474,131823.4054172621) (2022.926198879591,131826.0591779419) (2021.932292281441,131825.9519034681) (2021.498233250903,131825.9323814695) (2021.193408457137,131826.9840971625) (2021.090233903979,131826.3975254054) (2021.038334157378,131824.7237092648)
 (2185.515602157899,136878.6279415166) (2131.909874720423,136905.8028938043) (2122.683749193913,136909.3195992461) (2120.151694237233,136912.1540840231) (2119.098225595558,136912.0753952457) (2118.638569989822,136912.0696513091) (2118.315708388218,136913.1728017544) (2118.206617710945,136912.5668287687) (2118.151778117473,136910.8293313507)
 (2289.075138593723,142156.1537181806) (2232.142207100735,142186.1027627566) (2222.353509860084,142190.0568596256) (2219.669181049913,142193.0852728428) (2218.553693920461,142193.0388199544) (2218.06743141589,142193.0484868111) (2217.725826355764,142194.2058686553) (2217.610604599857,142193.5799904191) (2217.552722307092,142191.7764474027)
 (2394.938700665394,147635.794965145) (2334.529475972574,147668.7671859216) (2324.154047429117,147673.199670617) (2321.311087498611,147676.4360431286) (2320.131142610501,147676.4257351901) (2319.61727484873,147676.4525556578) (2319.256230742367,147677.6671082437) (2319.134667576762,147677.0208101836) (2319.073642404007,147675.14876896)
 (2502.926275935962,153325.4320478143) (2438.891549330362,153361.6937664529) (2427.905313742438,153366.6484203216) (2424.897399301841,153370.1076334507) (2423.650587111638,153370.1376434953) (2423.108133003499,153370.1834721515) (2422.726969461405,153371.4582809719) (2422.598860370531,153370.7910367502) (2422.534595384342,153368.847952547)
 (2612.846401272538,159233.2760915491) (2545.03759215542,159273.1113653156) (2533.416681693706,159278.6348232483) (2530.237555188595,159282.332630126) (2528.921508746053,159282.4073989939) (2528.349509836407,159282.4742033146) (2527.947565836167,159283.8125031088) (2527.812713288498,159283.1237732381) (2527.745115366937,159281.1070050164)
 (2724.49824351171,165367.8826972968) (2652.76818380948,165411.5937456648) (2640.48906709155,165417.7355524944) (2637.132569714381,165421.6885964952) (2635.744977658116,165421.812835335) (2635.142503474876,165421.9026962713) (2634.719141488433,165423.3078737471) (2634.577356068897,165422.5971040176) (2634.506336437478,165420.5039101398)
 (2837.673884106711,171738.1658735674) (2761.877628938176,171786.0734255259) (2748.917242216995,171792.8860791611) (2745.377347307764,171797.111909177) (2743.915966794312,171797.2906005457) (2743.282120085275,171797.4057125124) (2742.836730091623,171798.8813087028) (2742.687831580431,171798.147928427) (2742.613306313937,171795.9754621181)
 (2952.16076911475,178353.4121760657) (2872.156421430568,178405.8557313606) (2858.492300354937,178413.3947117924) (2854.763146773574,178417.9117941906) (2853.225816122508,178418.1501917212) (2852.559737891755,178418.292862012) (2852.09174119448,178419.8425742475) (2851.935559565527,178419.0859943319) (2851.857450046165,178416.8312988986)
 (3067.744282412432,185223.2950537246) (2983.393817639723,185280.6330529132) (2969.004227274582,185288.9568365277) (2965.080152179315,185293.784563662) (2963.464802993902,185294.0881902889) (2962.765677243011,185294.2608379235) (2962.274530012742,185295.8885214733) (2962.110906334693,185295.1081323061) (2962.029139654979,185292.7681361341)
 (3184.210397927287,192357.8894077313) (3095.380473172271,192420.4993079407) (3080.244533781826,192429.6693669258) (3076.120104188027,192434.8280621787) (3074.424772721993,192435.2027069647) (3073.69183079829,192435.4078609877) (3073.17702725267,192437.1175303824) (3073.005814471088,192436.3126995608) (3072.920323775683,192433.8842108806)
 (3301.34836580905,199767.6863779155) (3207.911097019454,199835.9646335831) (3192.00890297253,199846.0454205719) (3187.678945453285,199851.556339997) (3185.901782968052,199852.008053613) (3185.134307428159,199852.2483508996) (3184.59538257095,199854.0441809807) (3184.416446161401,199853.2142508942) (3184.32717091285,199850.6939523199)
 (3418.953387877057,207463.6083786337) (3320.787077576034,207537.970329138) (3304.099806661629,207549.0292476949) (3299.559434516895,207554.9145784091) (3297.69871639126,207555.4496673808) (3296.896044274773,207555.7278499931) (3296.332576131312,207557.614176778) (3296.145794591634,207556.7584620314) (3296.052680765173,207554.1429048683)
 (3536.829239081424,215457.024413463) (3433.819036962081,215537.9040824829) (3416.329047399076,215550.0114444363) (3411.573684630992,215556.2943000479) (3409.627817981972,215556.9193199187) (3408.789343423886,215557.238232084) (3408.200954693641,215559.2195534902) (3408.006219873868,215558.3373382255) (3407.909220059332,215555.6229365539)
 (3654.790794068831,223759.7657048247) (3546.829272943039,223847.6155192507) (3528.520185446014,223860.8444903949) (3523.545586876344,223867.5489038366) (3521.513116483635,223868.2706514281) (3520.638292569696,223868.6332362352) (3520.024651643463,223870.7142127624) (3519.821868898824,223869.8047478656) (3519.720942321179,223866.9877724101)
 (3772.666420979555,232384.1416807778) (3659.654051321078,232479.4321200993) (3640.510813746506,232493.8586561966) (3635.31308067751,232501.0095704656) (3633.192692996822,232501.8350754663) (3632.281032806249,232502.2443713622) (3631.641854109878,232504.4298268166) (3631.430942256228,232503.492327055) (3631.326054701079,232500.5688988276)
 (3890.30020825647,241342.9563666276) (3772.145715926622,241446.1755566796) (3752.154648269165,241461.8783321599) (3746.730239114912,241469.5015896214) (3744.520764222586,241470.4381057001) (3743.571840994927,241470.8972429181) (3742.906884616402,241473.1921653424) (3742.6877757064,241472.2258064073) (3742.578899346357,241469.1918901273)
 (4007.553994277945,250649.5252339802) (3884.17458791308,250761.1785016929) (3863.323405754911,250778.2388338409) (3857.669141179963,250786.3611646786) (3855.369552502958,250787.4161605437) (3854.382998886179,250787.9283575592) (3853.692069487948,250790.3379003425) (3853.464708372337,250789.3418159089) (3853.351821508076,250786.1932132296)
 (4124.309174018775,260317.6925637003) (3995.630631005558,260438.3019719794) (3973.908445919537,260456.8037437239) (3968.021508084732,260465.4527544763) (3965.630919837229,260466.6339050343) (3964.606426199508,260467.2024651779) (3963.889371190094,260469.7319486234) (3963.653714894062,260468.7052273527) (3963.536801598591,260465.4375698635)
 (4240.468261510907,270361.8493829834) (4106.424864352194,270491.9532668015) (4083.822160243115,270511.9828515271) (4077.700085902589,270521.1870144822) (4075.217748162046,270522.5021925173) (4074.155059950474,270523.1305009201) (4073.411766956618,270525.7854142403) (4073.167783862383,270524.7270967989) (4073.046833534822,270521.3358388344)
 (4355.956191633592,280796.9520394079) (4216.490509789582,280937.1045656991) (4192.999094645465,280958.750757637) (4186.639761955996,280968.5394020287) (4184.065053382654,280969.9966707309) (4182.963967547709,280970.6881916538) (4182.194361202141,280973.4741955987) (4181.942030040649,280972.3832717284) (4181.817036875314,280968.863682952)
 (4470.721349511325,291638.5414771368) (4325.783865284802,291789.3122518971) (4301.396798391905,291812.6662057906) (4294.798407417872,291823.0695117355) (4292.130825668093,291824.6771184041) (4290.991186183889,291825.4353931744) (4290.195224273291,291828.3583233054) (4289.934532942202,291827.2337289253) (4289.805495324899,291823.5808867391)
 (4584.736320592606,302902.7632817755) (4434.284901279081,303064.7370280327) (4408.99639647583,303089.8922117181) (4402.157443531856,303100.9412078827) (4399.396593460305,303102.707579111) (4398.218285983457,303103.5362247148) (4397.395955015521,303106.6020955282) (4397.126899250239,303105.4427099249) (4396.993819071944,303101.6514916437)
 (4697.998359136157,314606.3885617066) (4541.997581234789,314780.1648914981) (4515.802887357774,314807.2170549703) (4508.722133467288,314818.9436208417) (4505.867713255406,314820.8773595436) (4504.650658996573,314821.7800680598) (4503.801969260121,314824.9950779385) (4503.524551148251,314823.7997210305) (4503.387433063905,314819.8647958672)
 (4810.529577264265,326766.8357335853) (4648.949912026903,326953.0290360327) (4621.845172187666,326982.0762003497) (4614.521606060511,326994.5130740321) (4611.57339146342,326996.6229585754) (4610.317540345141,326997.6034975323) (4609.442520532813,327000.9740346589) (4609.156746905737,326999.7414643763) (4609.015597546089,326995.6572851878)
 (4922.376860898178,339402.1932798312) (4755.193733613734,339601.4327456815) (4727.17582543599,339632.5752147515) (4719.608621495713,339645.7560070249) (4716.566448436585,339648.050992796) (4715.271771650921,339649.1132064973) (4714.370463121749,339652.6458557638) (4714.076343860748,339651.3747655462) (4713.931170985889,339647.1355604364)
 (5033.611522646309,352531.2435448254) (4860.804260847963,352744.1733456508) (4831.87062018237,352777.5137436032) (4824.059092281949,352791.4729591406) (4820.922838043166,352793.9621826219) (4819.589320085887,352795.1099946355) (4818.661770887787,352798.8115456465) (4818.359317134067,352797.5005620563) (4818.210128765967,352793.1003256431)
 (5144.328704797311,366173.4876356566) (4965.879392852648,366400.7672732857) (4936.027823814296,366436.4106097273) (4927.971375373623,366451.1836758797) (4924.740938671872,366453.8764616041) (4923.368569005433,366455.1138783835) (4922.414827703177,366458.9913345138) (4922.104050015829,366457.6390149882) (4921.950853558662,366453.0714995251)
 (5254.646548320907,380349.171491573) (5070.538807609904,380591.4763304281) (5039.767282026081,380629.53009539) (5031.465353365603,380645.1533992035) (5028.140633624254,380648.0592696078) (5026.729398066113,380649.3903853522) (5025.749507503005,380653.4509739206) (5025.430414004648,380652.0558046423) (5025.273215329734,380647.3145108729)
 (5364.705145524424,395079.3131845379) (5174.922860596248,395337.3351765397) (5143.229310118097,395377.909466463) (5134.681323830388,395394.4204002724) (5131.262199962765,395397.5490885726) (5129.812071932684,395398.9780913211) (5128.806062972742,395403.2292749493) (5128.478657483691,395401.7896688607) (5128.317460054265,395396.8678365644)
 (5474.665295346577,410385.7315119457) (5279.191307056403,410660.1801204822) (5246.573411240074,410703.3877961166) (5237.778716499769,410720.8248118636) (5234.265025476465,410724.1862781085) (5232.775957229115,410725.7174570793) (5231.743842642817,410730.166946096) (5231.40812281045,410728.6812410356) (5231.2429267895,410723.5718393923)
