# Supplementary material for: Electromagnetic Analysis, Characterization and Discussion of Inductive Transmission Parameters for Titanium Based Housing Materials in Active Medical Implantable Devices
Source: Materials (Basel). 2018 Oct 25;11(11):2089. doi: 10.3390/ma11112089 (PMC6266279; doi:10.3390/ma11112089)
Supplement: Supplementary file 1 [file materials-11-02089-s001.zip › supplementary/correction_factor_data/L11U_housing_output.txt]

# Created by Octave 4.0.0, Wed Mar 23 04:27:12 2016 Mitteleurop�ische Zeit <unknown@juno>
# name: L11U
# type: complex matrix
# rows: 241
# columns: 9
 (102.8677831712638,40.57452480687842) (102.8678565701402,40.57589985401723) (102.8677767883412,40.57490477291051) (102.8677101334094,40.57556469675564) (102.8677348944653,40.57455250616216) (102.8679111438285,40.57478837073031) (102.867813478835,40.57417463437739) (102.8679468172592,40.57447557788834) (102.8679203941578,40.5744172376747)
 (103.2195527975104,42.05015848565379) (103.2196306355198,42.05158461973955) (103.2195458796131,42.05055338374686) (103.2194747103029,42.05124099403642) (103.2195011023585,42.05018844655351) (103.2196889221341,42.05042813204857) (103.219584766758,42.04979327380037) (103.2197269264613,42.05010203169137) (103.2196987495873,42.05004218438879)
 (103.593471550245,43.57235549107966) (103.5935539956043,43.57383447709286) (103.5934640526721,43.57276591679678) (103.5933881189054,43.5734824746594) (103.5934162248679,43.57238792070251) (103.5936162035619,43.57263107859075) (103.5935052150774,43.57197454063008) (103.5936566556125,43.57229105333621) (103.5936266326603,43.5722297116132)
 (103.9905536011582,45.14199301675374) (103.9906408146803,45.14352667546526) (103.990545475733,45.14241959075819) (103.9904645208869,45.14316642014448) (103.9904944245415,45.14202814056303) (103.9907071583303,45.14227437391236) (103.9905889872984,45.14159559585708) (103.9907501761731,45.14191977588892) (103.9907182130669,45.14185695795308)
 (104.4118143613033,46.75993042126102) (104.4119064941916,46.76152063181343) (104.4118055561785,46.76037379054521) (104.411719317858,46.76115228115121) (104.4117511033937,46.75996848441536) (104.4119771932529,46.76021734534199) (104.4118514848332,46.7595157646314) (104.4120228955966,46.75984749497999) (104.4119888968459,46.75978322489968)
 (104.8582652670197,48.42700984256126) (104.8583624585017,48.42865854537801) (104.8582557264883,48.42747068175124) (104.8581639374219,48.42828229197988) (104.8581976888965,48.42705111130368) (104.8584377374028,48.42730209859512) (104.8583041328339,48.42657715076921) (104.8584862429339,48.42691628344752) (104.8584501120327,48.42685059145055)
 (105.3309083669773,50.14405751738567) (105.3310107417937,50.14576671744362) (105.3308980312919,50.14453653012149) (105.3308004203526,50.14538279007545) (105.3308362210979,50.14410228048299) (105.3310908289186,50.14435483744146) (105.330948967151,50.14360595628267) (105.3311422555814,50.1439523110416) (105.331103895445,50.14388523377943)
 (105.8307308115165,51.91188586117838) (105.8308384772895,51.91365763167985) (105.8307196167224,51.91238378157608) (105.8306159100696,51.91326629606303) (105.8306538420399,51.91193443140502) (105.8309236041243,51.9121879439583) (105.8307731236054,51.91141456147919) (105.830978068353,51.91176792472706) (105.8309373817948,51.91169950550307)
 (106.3586993609414,53.73129634713804) (106.358812405453,53.73313283361446) (106.3586872387278,53.73181394133663) (106.3585771610685,53.7327343928761) (106.3586173041349,53.73134906279973) (106.3589028056399,53.73160285792314) (106.3587433462334,53.73080440417586) (106.3589604215482,53.73116452813688) (106.3589173117888,53.73109481709073)
 (106.9157550422154,55.60308320140557) (106.9158735306279,55.60498662628389) (106.9157419197873,55.60362126919952) (106.9156251957526,55.60458142101805) (106.9156676269463,55.60314042790004) (106.9159694389274,55.60339377238798) (106.915800643955,55.60256967507728) (106.9160303174721,55.60293627721746) (106.9159846886755,55.60286533145956)
 (107.5028080923165,57.52803790578646) (107.5029320643795,57.53001057344198) (107.5027938922962,57.52859728234672) (107.5026702479192,57.52959898134767) (107.5027150406339,57.52810003719505) (107.5030337155483,57.52835213682123) (107.502855233929,57.52750182070047) (107.503097963676,57.52787458345028) (107.5030497215072,57.52780246714132)
 (108.1207333300604,59.5069544701239) (108.120862797345,59.50899877244277) (108.1207179704219,59.50753602781376) (108.1205871347108,59.50858120750907) (108.1206343578692,59.5070219308333) (108.1209704249345,59.50727192992236) (108.1207819134046,59.50639481596679) (108.1210381447333,59.50677338675261) (108.1209871969302,59.50670017112807)
 (108.7703660952023,61.54063540472521) (108.7705010384154,61.54275382718693) (108.7703494892448,61.54124005500601) (108.7702111958344,61.54233073840089) (108.7702609130325,61.54070865107168) (108.7706148735014,61.54095563250505) (108.7704159988858,61.54005113684659) (108.7706861613703,61.54043512845639) (108.770632418321,61.54036089178909)
 (109.4524988831075,63.6298982904127) (109.4526392495334,63.63209341869762) (109.4524809394734,63.63052698584298) (109.4523349283413,63.63166528826485) (109.4523871969799,63.62997781234536) (109.4527595193841,63.63022079801142) (109.4525499608968,63.62928833063655) (109.4528344652475,63.62967732191472) (109.4527778405641,63.62960214941634)
 (110.1678787844183,65.77558281174689) (110.1680244855405,65.77785733886992) (110.1678594071623,65.77623654807935) (110.1677054263926,65.77742467994622) (110.167760296811,65.77566913451193) (110.1681514122362,65.77590708619645) (110.1679308637812,65.77494604940263) (110.1682300988192,65.77533958628386) (110.168170509899,65.77526356994862)
 (110.917205811714,67.97855808983209) (110.9173567210684,67.98091482378638) (110.9171849004278,67.97923790819792) (110.9170227080037,67.98047817772388) (110.9170802226312,67.97865177566685) (110.917490520079,67.97888359637454) (110.9172586925307,67.97789338300225) (110.9175730222716,67.97829097986119) (110.9175103908384,67.97821421825012)
 (111.7011321593778,70.23973012722789) (111.7012881106827,70.24217199912323) (111.7011096093768,70.24043711642214) (111.700938974983,70.24173193225553) (111.7009991675244,70.23983177707078) (111.7014289894166,70.24005631275263) (111.7011856128565,70.23903630419622) (111.7015153737475,70.23943744550181) (111.7014496263633,70.23936004347564)
 (112.5202623997131,72.56004916129808) (112.5204231853217,72.56257923396431) (112.5202381022893,72.56078446015121) (112.5200588091096,72.56213633395521) (112.5201217037816,72.56015941650605) (112.5205713416535,72.56037545816102) (112.5203161675444,72.55932502217769) (112.520661665897,72.55972916442423) (112.5205927344371,72.55965123282756)
 (113.3751545693921,74.94051671604255) (113.3753199390991,74.94313819306592) (113.375128412138,74.94128151588895) (113.3749402586249,74.94269306486348) (113.3750058694621,74.940636260117) (113.3754755598841,74.94084254622437) (113.3752083631756,74.93976103457078) (113.375569872825,74.94016760844023) (113.3754976949113,74.94008926374661)
 (114.2663220479197,77.38219214805653) (114.2664917081556,77.38490838320921) (114.266293915128,77.38298769529081) (114.2660967167341,77.38446164464494) (114.266165046984,77.38232170837321) (114.2666549677363,77.3825169276075) (114.2663755488927,77.3814036735178) (114.2667533091106,77.38181208624427) (114.2666778284983,77.38173345016946)
 (115.1942360769164,79.88619850109308) (115.1944096903445,79.88901300811402) (115.1942058500589,79.8870260998183) (115.1939994409124,79.8885652852056) (115.1940704825348,79.88633885063315) (115.1945807490545,79.88652164481677) (115.1942889360062,79.88537596034614) (115.1946831496874,79.88578559823182) (115.1946043166023,79.88570679732415)
 (116.1593287190879,82.45372751634723) (116.1595059046172,82.45664397903192) (116.1592962773787,82.4545885311113) (116.1590805118923,82.4561959010301) (116.1591542451832,82.45387947542376) (116.1596849072822,82.45404844265649) (116.1593805573155,82.4528696159223) (116.1597913894364,82.45327984695611) (116.1597091608654,82.45320101217341)
 (117.1619960124943,85.08604369172275) (117.1621763457054,85.08906597428125) (117.1619612335382,85.08693955034632) (117.1617359879422,85.08861816852394) (117.1618123812981,85.08620812969676) (117.1623634201398,85.08636182762515) (117.162046421741,85.0851491199552) (117.1624739980933,85.08555929649415) (117.1623883380243,85.0854805627751)
 (118.2026010428351,87.78448734156805) (118.2027840568122,87.78761949921329) (118.2025638033693,87.7854195380604) (118.2023289771566,87.78717258581935) (118.2024079869977,87.7846651785424) (118.2029793123106,87.78480212772261) (118.2026495869874,87.78355477073225) (118.2030939931667,87.78396423219847) (118.2030048727879,87.7838857380373)
 (119.2814766373818,90.550476676288) (119.2816618239351,90.55372296602064) (119.2814368141108,90.551446773854) (119.2811923313948,90.55327755247725) (119.2812739022559,90.55066888476637) (119.2818653497526,90.55078757209958) (119.2815228538654,90.54950476469993) (119.2819841344939,90.54991284026207) (119.281891532356,90.54983472729216)
 (120.3989273816839,93.38550899540843) (120.3991141929383,93.38887388697766) (120.3988848522147,93.38651862954796) (120.3986306629844,93.38843056264069) (120.3987147277958,93.38571660190786) (120.3993260567516,93.38581548412142) (120.3989707833892,93.3844963894597) (120.3994489415429,93.38490240067257) (120.3993528436872,93.38482481326513)
 (121.5552306761508,96.29116116389177) (121.5554185264766,96.29464935091178) (121.5551853200349,96.29221204559256) (121.5549214013062,96.29420868144197) (121.5550078818691,96.29138525047935) (121.5556387728267,96.29146275766909) (121.555270753758,96.29010649998904) (121.5557657505599,96.29050976336987) (121.5556661506279,96.29043284824695)
 (122.750636584855,99.26908961497287) (122.750824853113,99.27270602619609) (122.7505882847388,99.27018353399723) (122.7503146415928,99.27226854793876) (122.7504034492646,99.26933132071221) (122.7510535018163,99.26938585994928) (122.7506728095579,99.26799152134747) (122.7511845639071,99.2683913508948) (122.7510814632316,99.26831525676162)
 (123.9853662828498,102.3210301885526) (123.9855543149252,102.3247799992919) (123.985314925746,102.3221690168206) (123.9850315922391,102.324346213593) (123.9851226288386,102.3212907108232) (123.9857913594568,102.3213206698645) (123.9853981094862,102.3198872869199) (123.9859264978801,102.320282996566) (123.9858199055705,102.3202078737546)
 (125.2596089790977,105.4487981673301) (125.2597960906994,105.4526868110506) (125.259554457782,105.4499838624007) (125.2592614977138,105.4522571784964) (125.2593546566547,105.4490787629946) (125.260041496546,105.4490825141429) (125.2596358496827,105.447609074362) (125.2601807061092,105.4479999803921) (125.2600706391358,105.4479259805168)
 (126.5735172765591,108.6542889090845) (126.5737027562721,108.658322089183) (126.5734594911044,108.655523517738) (126.5731569986226,108.6578970237334) (126.5732521662839,108.6545908954713) (126.5739564592598,108.6545667996383) (126.5735386242325,108.65305223768) (126.5740997401078,108.6534376611359) (126.5739862233902,108.653364936751)
 (127.927201024825,111.9394794893452) (127.9273841374025,111.9436631911323) (127.9271398842816,111.9407651512614) (127.9268279842902,111.9432430541249) (127.9269250416301,111.9398042449976) (127.9276460420063,111.9397506560392) (127.9272162782155,111.9381938496636) (127.9277934023528,111.9385731187657) (127.9276764688558,111.9385018230207)
 (129.3207198186536,115.3064317617853) (129.3208998085553,115.3107722647052) (129.3206552428887,115.3077707133195) (129.3203340912314,115.3103573586958) (129.3204329156532,115.3067807269577) (129.3211697862065,115.3066959963445) (129.3207284066694,115.3050957620196) (129.3213212452838,115.3054682146478) (129.321200936118,115.3053985009281)
 (130.7540743922153,118.7572972131934) (130.7542504873963,118.7618011033044) (130.7540063139218,118.7586917912526) (130.7536760972906,118.7613916657143) (130.7537765647656,118.757671890052) (130.7545283748065,118.7575543719377) (130.7540757492708,118.7559094600515) (130.7546839660305,118.756274446325) (130.7545603305605,118.75620646787)
 (132.2271972478403,122.2943239363597) (132.2273686638167,122.2989981190967) (132.2271256147311,122.2957765823641) (132.2267865502556,122.2985943156515) (132.2268885377067,122.2947258888522) (132.2276542613393,122.2945739455942) (132.2271908195314,122.2928830352171) (132.2278140356822,122.2932399202008) (132.2276871316329,122.2931738296955)
 (133.7399429339936,125.919865969762) (133.7401088782052,125.9247176829998) (133.7398677111931,125.9213792337005) (133.739520045649,125.9243196009436) (133.7396234335996,125.9202968231369) (133.7404019482657,125.9201088313017) (133.7399281832313,125.9183705244514) (133.740565977838,125.9187186910261) (133.740435871391,125.9186546401522)
 (135.2920784451116,129.6363951611749) (135.292238121622,129.6414319886038) (135.2919996177557,129.6379717057336) (135.2916436263386,129.6410396297022) (135.2917483018266,129.636856601119) (135.2925383872429,129.6366309579965) (135.2920548587258,129.6348437733626) (135.2927067690735,129.6351826252724) (135.2925735349476,129.6351207642197)
 (136.8832742518122,133.4465156077845) (136.8834268663791,133.4517454925961) (136.8831918278761,133.4481582125547) (136.8828278124717,133.4513587659556) (136.8829336722289,133.4470093791774) (136.8837340098392,133.4467445097902) (136.8832413476348,133.4449068758919) (136.8839068698563,133.4452358409712) (136.8837705913555,133.4451763179077)
 (138.5130964812866,137.3529806139321) (138.5132412468483,137.3584118728084) (138.5130104946454,137.354692179674) (138.5126387815353,137.3580305875535) (138.512745735428,137.3535085192044) (138.5135549084958,137.3532028837716) (138.5130538157144,137.3513131315373) (138.5137324057047,137.3516316651208) (138.5135931747244,137.3515746256149)
 (140.1810007531329,141.3587119951565) (140.1811368957474,141.3643533325338) (140.1809112668795,141.3604955481166) (140.1805322038173,141.3639771904216) (140.1806401785403,141.3592758922587) (140.1814566730039,141.3589279940571) (140.1809479291794,141.3569843488256) (140.1816390038551,141.3572919372914) (140.1814969208329,141.3572375237008)
 (141.886328136085,145.4668214501409) (141.886454901354,145.472681972725) (141.8862352461055,145.4686801464074) (141.8858491987105,145.4723105607878) (141.8859581417222,145.4674232501431) (141.8867803479311,145.4670316436677) (141.8862648119026,145.4650322166177) (141.8869677508777,145.4653283810437) (141.8868229246739,145.4652767318694)
 (143.6283036279814,149.6806336264124) (143.6284202879943,149.6867228578965) (143.6282074668087,149.6825707562938) (143.6278148142218,149.6863556412247) (143.6279246979109,149.6812752907619) (143.6287509133394,149.6808385900505) (143.6282295258494,149.6787813691029) (143.6289436735753,149.6790656689621) (143.6287962212759,149.6790169181858)
 (145.4060374784794,154.0037104262871) (145.4061433392882,154.0100383222178) (145.4059382194264,154.0057294186953) (145.405539349196,154.0096746370217) (145.4056501752543,154.0043939637528) (145.406478608267,154.0039108507444) (145.4059523942272,154.0017936909639) (145.4066770626374,154.002065727787) (145.4065271092683,154.002020004199)
 (147.2185295760145,158.4398760407094) (147.2186239856557,158.4464530034543) (147.2184274376132,158.4419804675453) (147.2180227397721,158.4460920505491) (147.2181345437538,158.4406035040745) (147.2189633184765,158.4400727368227) (147.2184333888611,158.4378933503785) (147.2191678605512,158.4381527713019) (147.2190155387004,158.4381101978406)
 (149.0646770129732,162.9932421630827) (149.0647593700248,163.0000790568248) (149.0645722637107,162.9954357435838) (149.0641621240383,162.9997198956954) (149.0642749800802,162.9940156456253) (149.0651021423898,162.9934360661894) (149.0645696957269,162.9911920119303) (149.0653132276833,162.9914385130315) (149.0651586770239,162.9913992061484)
 (150.9432848316785,167.6682328238111) (150.9433545943317,167.6753409895131) (150.9431777950505,167.6705194288635) (150.9427625875133,167.6749825331223) (150.9428766131859,167.6690544556404) (150.9437001377976,167.6684249974699) (150.9431664612623,167.6661136701772) (150.943918289119,167.6663469994967) (150.9437616558417,167.6663110685695)
 (152.8530798445994,172.4696082989463) (152.8531365402197,172.4769995692228) (152.8529709044906,172.4719919553311) (152.852550982878,172.4766405797181) (152.8526663441325,172.4704802432551) (152.8534841427385,172.469799937883) (152.852950612841,172.4674185572595) (152.8537099556513,172.467638517418) (152.853551391802,172.4676060642229)
 (154.7927273204249,177.4024875809212) (154.7927705555436,177.4101742947661) (154.7926169268126,177.4049724754759) (154.7921926155955,177.4098133802387) (154.7923095317786,177.4034120302187) (154.7931194621403,177.4026800130886) (154.7925875450462,177.4002256125455) (154.7933536105059,177.4004320628513) (154.7931932732505,177.4004031811246)
 (156.7608502377423,182.4723689528993) (156.7608797084277,182.48036397021) (156.7607389127448,182.4749594365765) (156.7603104971956,182.4799995826451) (156.7604292460957,182.4733481252897) (156.7612291219714,182.4725636405543) (156.760700373484,182.4700330558395) (156.7614723635498,182.4702259138092) (156.7613104143643,182.4702006888984)
 (158.7560507334719,187.6851482767262) (158.7560662360019,187.6934649925984) (158.7559390777345,187.6878488685175) (158.7555067933677,187.6930954271306) (158.7556277162579,187.6861844122851) (158.7564153180213,187.6853468164517) (158.7558913832814,187.6827366741601) (158.7566685000917,187.6829159163738) (158.7565051039061,187.682894425001)
 (160.7769333158561,193.0471346834677) (160.7769347576159,193.0557870422245) (160.7768220152895,193.0499500741798) (160.7763860366769,193.0554104378042) (160.7765095433296,193.0482300407782) (160.7772826290918,193.0473388050781) (160.776765242061,193.0446455110682) (160.7775466940701,193.0448111733027) (160.7773820183772,193.0447934834522)
 (162.8221293725181,198.5650634404649) (162.8221167830321,198.5740659494111) (162.8220192053869,198.5679984963145) (162.821579634429,198.5736802909526) (162.8217062080645,198.5662202933521) (162.8224625251268,198.5652750047724) (162.8219535079164,198.5624947324989) (162.8227385161225,198.5626469090852) (162.8225727300765,198.5626330800187)
 (164.8903224824491,204.2461058556354) (164.8902960244594,204.2554735985402) (164.8902143268207,204.2491656216397) (164.8897711805372,204.2550767205935) (164.8899013826911,204.2473264901395) (164.8906386791097,204.2463268510657) (164.8901399412363,204.2434555298109) (164.8909277454013,204.2435943722198) (164.8907610189252,204.2435844546139)
 (166.9802740354742,210.097876164794) (166.9802340159702,210.1076248151173) (166.9801688770261,210.1010658679346) (166.979722074952,210.1072144070972) (166.9798565502303,210.0991628764035) (166.9805725863064,210.0981087028782) (166.9800861239375,210.0951420058581) (166.9808759886727,210.0952677204853) (166.9807084915967,210.0952617567102)
 (169.0908486717605,216.1284354282229) (169.090795552871,216.1385812621134) (169.0907476119452,216.1317604803334) (169.0902969632045,216.1381548750561) (169.0904364439238,216.1297905193834) (169.0911290034016,216.1286817379998) (169.0906568986798,216.1256150703077) (169.0914481192767,216.1257279154892) (169.0912800205337,216.1257259399986)
 (171.2210390751004,222.3462925366431) (171.2209734847554,222.3568524457554) (171.2209433396785,222.3497585370196) (171.2204885298111,222.356407500605) (171.2206338404943,222.3477183145438) (171.2213007412916,222.3465549580486) (171.2208451617773,222.3433834443557) (171.2216370696841,222.3434837266502) (171.2214685365777,222.3434857664967)
 (173.3699896846896,228.7604024929677) (173.3699124269788,228.7713939971578) (173.3699006326239,228.764015230646) (173.3694412102319,228.7709277944969) (173.3695932719764,228.7619012676022) (173.3702323762624,228.7606834692916) (173.3697955745673,228.757401941243) (173.3705875423907,228.7574900110304) (173.3704187399578,228.7574960864746)
 (175.537018928896,235.3801621940343) (175.5369309940419,235.3916034539975) (175.536938061609,235.3839276497094) (175.5364734248836,235.3911131851735) (175.5366332595811,235.3817362765052) (175.5372424830581,235.3804642635424) (175.5368267967001,235.3770672467439) (175.5376182426481,235.3771434932138) (175.5374493331303,235.3771536184265)
 (177.7216396292961,242.2154039858607) (177.7215422031807,242.2273138157894) (177.7215686002951,242.2193283334158) (177.7210979834715,242.2267965753431) (177.721266717902,242.2170556869153) (177.7218440381576,242.2157297727036) (177.721451889661,242.212211473195) (177.7222422813411,242.2122763188165) (177.7220734237864,242.2122905026428)
 (179.9235772726747,249.2763873067859) (179.9234717458633,249.2887851871379) (179.923517897529,249.2804769143741) (179.9230403573246,249.2882379864397) (179.9232192271167,249.2781189355257) (179.9237626909572,249.2767395113007) (179.9233965882092,249.2730938014177) (179.924185445715,249.2731476959648) (179.9240167957082,249.2731659427391)
 (182.1427859015445,256.5737887651616) (182.1426738777636,256.5866948556194) (182.142740168244,256.5780501958301) (182.1422545702837,256.5861146376167) (182.1424449237688,256.5756026279004) (182.1429526534576,256.5741701537031) (182.1426151903098,256.5703905571855) (182.1434020885443,256.570433971448) (182.1432337980863,256.5704562818339)
 (184.3794614292426,264.1186910221625) (184.3793447332734,264.1321261748831) (184.3794315088936,264.123131033925) (184.3789365141756,264.1315098298522) (184.3791398161423,264.1205894213657) (184.37961001452,264.1191044165639) (184.3793038715952,264.1151840928136) (184.3800884417992,264.1152175120805) (184.3799206593277,264.1152438839091)
 (186.6340522425903,271.922570865364) (186.6339329275632,271.9365566386177) (186.6340405004862,271.9271964107171) (186.6335345518785,271.9359010208332) (186.6337523872481,271.924556098637) (186.6341833417183,271.9230191321686) (186.6339112873807,271.9189508595151) (186.6346932178424,271.918974776952) (186.6345260884057,271.9190052060465)
 (188.9072670128151,279.9972868651532) (188.9071473668801,280.0118455374314) (188.9072760198429,280.0021050899319) (188.9067573286341,280.0111474826688) (188.9069914060655,279.9993612241983) (188.9073814914849,279.9977729046818) (188.9071463828917,279.9935490625576) (188.9079254188449,279.9935639725883) (188.9077590844127,279.9935984535307)
 (191.2000796922303,288.3550670031226) (191.1999622446079,288.3702215878239) (191.2001122366243,288.3600852446637) (191.1995787691212,288.3694779316114) (191.1998309245664,288.3572327726249) (191.2001786050838,288.3555937384891) (191.1999833892342,288.3512062884004) (191.2007593319544,288.3512126801973) (191.200593931869,288.3512512070411)
 (193.5137317290479,297.0084966498187) (193.513619255461,297.0242709105979) (193.5137908284671,297.013722434342) (193.5132402926684,297.0234785071758) (193.5135124928782,297.0107561062179) (193.5138163227984,297.0090670159612) (193.5136640374599,297.0045074811441) (193.51443674259,297.0045058323339) (193.5142724141403,297.0045483992163)
 (195.8497315836974,305.970507248382) (195.8496271111945,305.986925715233) (195.8498204976002,305.9759482874932) (195.8492503299496,305.9860814571812) (195.8495446759289,305.9728626584418) (195.8498032996986,305.9711241811279) (195.8496970740985,305.966383624838) (195.8504664492448,305.9663743955069) (195.850303328354,305.9664209971609)
 (198.2098516755529,315.2543660315866) (198.2097584867471,315.271454017761) (198.2099739178494,315.2600302178316) (198.2093812701133,315.2705548562697) (198.2097000005152,315.2568196507521) (198.2099121519269,315.2550324567994) (198.2098552070511,315.2501014591285) (198.2106212087138,315.2500850862354) (198.2104594307241,315.2501357183726)
 (200.5961229274155,324.8736670636289) (200.5960445641484,324.8914506834557) (200.5962822793384,324.8795624649911) (200.5956640056593,324.890493649257) (200.5960095000945,324.8762211341175) (200.5961740008249,324.8743858864308) (200.5961696491821,324.8692545196349) (200.5969322790785,324.8692314118861) (200.5967719796052,324.8692860714336)
 (203.0108271048003,334.8423238562327) (203.0107673712736,334.8608300438841) (203.0110276279491,334.8484587094472) (203.0103802721729,334.8598122688658) (203.0107550543795,334.8449806047986) (203.0108708119599,334.8430979502464) (203.0109224566549,334.8377557525386) (203.011681757506,334.8377262857966) (203.0115230733544,334.8377849709824)
 (205.4564871671489,345.1745637630357) (205.4564501325381,345.1938202923341) (205.4567332166254,345.1809464656313) (205.456053000007,345.1927390318633) (205.4564597408347,345.1773253983995) (205.456525746164,345.1753959596185) (205.4566368790986,345.1698319074294) (205.457392929969,345.1697964207074) (205.4572360000779,345.1698591309938)
 (207.9358558576469,355.8849243093951) (207.9358458582356,355.904959814677) (207.9361520951831,355.8915634103104) (207.9354349046692,355.9038124707156) (207.9358764247814,355.8877930192929) (207.9358917492476,355.8858173867737) (207.9360659482888,355.8800198654749) (207.93681885956,355.8799786575663) (207.9366638259577,355.8800453934016)
 (210.4519027575044,366.9882515686461) (210.4519243983536,367.0090955667388) (210.4522541644678,366.9951557573224) (210.451495541737,367.0078797117852) (210.4519748139322,366.9912295164566) (210.4519386062149,366.9892082408426) (210.4521795311718,366.9831650140062) (210.4529294392258,366.9831183407508) (210.4527764479704,366.9831891031571)
 (213.0078000196886,378.4997006532538) (213.0078581758696,378.5213835665866) (213.0082119098129,378.5068787470602) (213.0074070413765,378.5200969685364) (213.0079271923899,378.5027899741833) (213.0078386749666,378.5007235586937) (213.008150062208,378.4944217359069) (213.0088971239158,378.4943698081379) (213.0087463259841,378.4944445981305)
 (215.6069069774749,390.4347383521962) (215.607006794881,390.4572915330833) (215.6073850091408,390.4421992820682) (215.6065287178108,390.4559321810474) (215.6070930294536,390.4379411489783) (215.606951494813,390.4358300418608) (215.6073371503677,390.4292560451992) (215.6080815374651,390.4291990273505) (215.6079330895949,390.4292778451886)
 (218.252753796334,402.809147916325) (218.2529006920659,402.8326036724139) (218.2533039841925,402.8169007105147) (218.2523907223146,402.8311698035577) (218.2530026317604,402.81246625439) (218.2528074382855,402.8103108412987) (218.2532712292918,402.803450370542) (218.2540131227214,402.8033883799295) (218.253867188148,402.8034712242175)
 (220.9490243058325,415.6390359727835) (220.9492239681603,415.6634275936941) (220.9496530315312,415.6470897386043) (220.9486768764176,415.6619177211194) (220.9493399754351,415.6424718748518) (220.9490905428893,415.6402724710625) (220.9496363872638,415.6331104677714) (220.9503759715541,415.6330435745115) (220.9502327206407,415.6331304411468)
 (223.6995381136717,428.9408415385619) (223.6997965015451,428.9662033237115) (223.7002521354035,428.9492054420596) (223.6992067874655,428.9646162653688) (223.6999248204002,428.9443969785943) (223.6996206248828,428.9421538209729) (223.7002524790945,428.9346744315436) (223.7009899368579,428.9346026591044) (223.7008495475936,428.9346935400997)
 (226.5082320694347,442.7313471022806) (226.5085554115041,442.7577143899092) (226.5090385300092,442.7400303457772) (226.5079173141257,442.7560492985052) (226.5086941743475,442.7350239987297) (226.5083347426161,442.732737237388) (226.5090565874745,442.7249237752259) (226.5097920940748,442.7248471015661) (226.5096547524191,442.7249419837563)
 (229.3791411133743,457.0276917516526) (229.3795359064643,457.0551009490401) (229.3800475464636,457.0367035491411) (229.3788434171666,457.0533573428457) (229.3796831417932,457.0314919599167) (229.3792680447259,457.029161649543) (229.3800838691038,457.0209965564934) (229.3808175875622,457.0209149157574) (229.3806834876191,457.0210137794086)
 (232.3163785181061,471.8473863408163) (232.3168515250684,471.8758749557131) (232.317392852298,471.8567358912225) (232.3160984033803,471.87405275012) (232.3170051659759,471.8513116448037) (232.3165340110129,471.8489377356702) (232.3174477934427,471.8404025428523) (232.3181798696309,471.8403158275841) (232.3180492136383,471.8404186449307)
 (235.3241155100149,487.2083307149773) (235.3246737568607,487.2379373882654) (235.3252460702815,487.218027173357) (235.3238535494355,487.236036927879) (235.3248316504604,487.2123828176796) (235.324304072783,487.2099651463906) (235.3253197608971,487.2010404345738) (235.3260503190522,487.200948498399) (235.3259233171771,487.2010552321319)
 (238.4065602440315,503.1288330376431) (238.407211016227,503.1595975772585) (238.4078157501946,503.1388854844525) (238.4063170792985,503.1576196682649) (238.4073709340499,503.1330135505938) (238.4067865862676,503.1305518306921) (238.4079080740426,503.1212171903479) (238.4086372126658,503.1211198510878) (238.4085140825906,503.1212304528144)
 (241.5679361006179,519.6276312957377) (241.5686869384124,519.6595947119217) (241.5693256623796,519.6380487043442) (241.567712464018,519.6575406543597) (241.5688465878336,519.6319417272268) (241.5682051279578,519.6294355398071) (241.569436230776,519.6196695310097) (241.5701640189147,519.6195665741587) (241.5700449852157,519.6196809828666)
 (244.8124592774744,536.7239170877853) (244.8133179701023,536.7571216297125) (244.8139923855744,536.734708290449) (244.8122560163467,536.7549932492701) (244.8134750068639,536.7283588297119) (244.8127760843515,536.725807614302) (244.8141205118453,536.7155877265185) (244.8148469858257,536.7154789090754) (244.8147322791329,536.7155970496256)
 (248.1443156597175,554.4373618279045) (248.1452902383132,554.4718510218119) (248.1460021727948,554.4485354805988) (248.1441337638869,554.4696507006305) (248.1454422801704,554.441936141106) (248.1446855198219,554.4393391870803) (248.1461468465594,554.4286417990506) (248.1468720071594,554.4285268536123) (248.1467618631054,554.4286486352748)
 (251.5676369700383,572.7881455219779) (251.5687356990805,572.8239642109187) (251.5694870967685,572.7997100684034) (251.5674776022016,572.8216949169024) (251.5688803406019,572.7928535199508) (251.5680653241874,572.7902099588149) (251.5696469581638,572.7790102985645) (251.5703707682625,572.7788889376505) (251.5702654262139,572.7790142527422)
 (255.0864762228681,591.7969882907557) (255.0877075899854,591.8341826761321) (255.088500498994,591.8089519260167) (255.0863407518561,591.8318479901316) (255.0878424184941,591.8018309216091) (255.0869686639623,591.7991397205881) (255.0886738129502,591.7874118256656) (255.0893961956649,591.7872837462376) (255.0892958972639,591.7874124688606)
 (258.7047825321454,611.485184827084) (258.7061552360605,611.523802512158) (258.7069917920251,611.4975554615904) (258.7046725688692,611.5214066524154) (258.7062778486935,611.4901628536513) (258.7053447869255,611.4874228109987) (258.7071764226789,611.4751394890358) (258.7078972599945,611.4750043771152) (258.7078022474888,611.4751363620356)
 (262.4263753490205,631.8746419812136) (262.4278982854884,631.9147320168354) (262.4287806914215,631.8874272054292) (262.4262927848701,631.9122798600077) (262.4280063073059,631.8797559592294) (262.4270132564272,631.8769657017747) (262.4289740767295,631.8640984913829) (262.4296932086299,631.8639560267765) (262.4296037230358,631.8640911084628)
 (266.2549182325893,652.9879196695316) (266.2566004780991,653.0295326023484) (266.2575309804275,653.0011267202035) (266.2548652798977,653.0270297003759) (266.2566915811444,652.9931699238306) (266.2556377184791,652.9903279072549) (266.2577301070277,652.9768470393437) (266.2584473311309,652.9766969003849) (266.258363610228,652.9768348922382)
 (270.193892281896,674.8482752990056) (270.1957430750034,674.8914632224643) (270.1967239358031,674.8619110277066) (270.1938715160663,674.8889158146487) (270.1958149981783,674.8536618977331) (270.1946993300428,674.8507664101677) (270.1969253141338,674.8366407697152) (270.1976403858183,674.8364826379534) (270.1975626620031,674.8366233317603)
 (274.2465693811241,697.4797118933562) (274.2485981012308,697.5245285018375) (274.2496315667252,697.4937827380689) (274.2465837838574,697.5219435213604) (274.2486486708165,697.4852346201924) (274.2474700004161,697.4822837896402) (274.2498312063604,697.4674808779669) (274.2505438393828,697.4673144428165) (274.2504723374018,697.4674576084108)
 (278.4159854314408,720.9070300983363) (278.4182015748967,720.9535307448264) (278.419289840366,720.9215420589936) (278.4160384344471,720.9509158190594) (278.4182287255131,720.9126884228417) (278.4169856193248,720.9096802290055) (278.4194832255104,720.8941661265995) (278.4201930930898,720.8939910898332) (278.4201280276788,720.8941364750414)
 (282.7049137631293,745.1558842334072) (282.7073269165259,745.2041259911186) (282.7084720878723,745.1708428522401) (282.7050092916169,745.2014894350798) (282.7073287122913,745.1616772795899) (282.7060194654231,745.1586095706141) (282.7086541529023,745.1423489005995) (282.7093608892517,745.142164980665) (282.7093024627129,745.1423123114942)
 (287.115838940943,770.252842545825) (287.1184587515336,770.3028842742184) (287.1196628037944,770.2682528934283) (287.1159814560965,770.3002350765754) (287.1184334071322,770.2587690590969) (287.117056008247,770.2556395737184) (287.1198279087063,770.2385954660601) (287.1205311109789,770.2384024021712) (287.1204795107257,770.2385513832929)
 (291.6509311948058,796.2254518107048) (291.6537673379857,796.2773542264382) (291.6550320712439,796.2413184787802) (291.6511257343965,796.2747020275422) (291.6537132393646,796.231510123501) (291.6522653358636,796.2283165190246) (291.6551739767864,796.2104505755809) (291.6558732074178,796.2102481315638) (291.6558286035138,796.2103984470804)
 (296.3120217276273,823.102306406522) (296.3150838714811,823.1561321598357) (296.3164108646022,823.1186335081046) (296.3122739438517,823.1534872213294) (296.3149995958117,823.1084944028123) (296.3134784601026,823.1052342892901) (296.3165227069298,823.086506549942) (296.3172174963269,823.0862945177699) (296.3171800390767,823.0864458322776)
 (301.100579172184,850.9131219783645) (301.1038769391435,850.9689357354766) (301.1052675019771,850.9299131565368) (301.1008953657805,850.9663089011575) (301.1037612737044,850.9194370574577) (301.102163771436,850.9161080383087) (301.1053417665397,850.8964769484264) (301.1060316160551,850.8962551513865) (301.1060014336462,850.8964071113396)
 (306.0176874897845,879.6888137809987) (306.0212304154815,879.7466823130815) (306.0226855401235,879.7060722267993) (306.0180746394394,879.7440849607884) (306.0210823750674,879.6952528210187) (306.0194049363515,879.6918525402357) (306.022714034533,879.6712749197071) (306.023398419737,879.6710432152919) (306.023375616008,879.6711954506372)
 (311.0640256234087,909.4615797680681) (311.0678231129021,909.5215720474292) (311.0693434247642,909.4793082484201) (311.0644914094642,909.5190160318158) (311.0676419553521,909.4681390895521) (311.065880550034,909.4646652855123) (311.0693172504227,909.4430962998819) (311.06999562454,909.4428545822157) (311.0699802768963,909.4430067083405)
 (316.2398492365641,940.2649884632191) (316.2439105181512,940.3271757672915) (316.2454962275911,940.2831893595016) (316.2404020580474,940.3246733536014) (316.2436957575533,940.2716637933338) (316.2418458756908,940.2681143590721) (316.2454057497604,940.2455074931195) (316.2460775473212,940.2452556950856) (316.2460697048207,940.2454073150063)
 (321.5449748838144,972.1340716122045) (321.5493089607348,972.1985276359496) (321.5509598160791,972.1527469700628) (321.5456238678477,972.1960914249587) (321.5490603778803,972.1408580501541) (321.5471170166075,972.1372310997599) (321.5507946322377,972.1135381342127) (321.5514592728135,972.1132762291491) (321.5514589544881,972.113426935967)
 (326.9787669686764,1005.105421573237) (326.9833825690869,1005.172222550594) (326.9850978118459,1005.124573163983) (326.9795219713633,1005.169865395107) (326.9831002186881,1005.112313557416) (326.9810578766895,1005.108607498063) (326.9848467181236,1005.08377849006) (326.9855036101617,1005.083506493101) (326.9855108035796,1005.083655872656)
 (332.5401278471454,1039.217293356744) (332.5450333727949,1039.286518191665) (332.5468116959615,1039.236922750675) (332.5409994450992,1039.284253105111) (332.5447175870102,1039.224284634247) (332.5425702678143,1039.220498243134) (332.546462651538,1039.194481511218) (332.5471111962129,1039.194199480244) (332.5471258563406,1039.194347114006)
 (338.2274914293213,1074.509711176636) (338.2326949034559,1074.581441584271) (338.234534413675,1074.529819828325) (338.2284909011328,1074.579281642227) (338.23234629123,1074.516794775744) (338.2300875164964,1074.512927281017) (338.2340745031212,1074.485669395513) (338.2347140982042,1074.485377431766) (338.2347361465573,1074.485522899847)
 (344.0388206167559,1111.024579325788) (344.0443296318386,1111.098899984306) (344.0462278162696,1111.045168671286) (344.0399599137926,1111.096858219828) (344.0439490736097,1111.031747532121) (344.0415719075223,1111.027798696612) (344.0456432098844,1110.999244476302) (344.046273253586,1110.998942724681) (344.0463025777299,1110.99908560898)
 (349.9716088887365,1148.805797140007) (349.9774305546101,1148.882795853474) (349.9793842532321,1148.826868705692) (349.9729005948036,1148.88088514743) (349.97701919191,1148.813041476952) (349.974516277676,1148.809011683336) (349.978660165563,1148.77910419948) (349.9792800603052,1148.778792848475) (349.9793165137054,1148.778932735928)
 (356.0228863175972,1187.899377770292) (356.0290272107831,1187.979145642962) (356.0310325947809,1187.920933292815) (356.0243435971845,1187.977378610717) (356.0285864303222,1187.906688984351) (356.025950039624,1187.902579320157) (356.0301532416339,1187.871259908813) (356.0307623977744,1187.870939190189) (356.0308058000022,1187.871075676035)
 (362.1892302519485,1228.353570443529) (362.1956963667857,1228.436202065813) (362.1977489236506,1228.375612000324) (362.1908667869689,1228.434590941823) (362.1952277786367,1228.360938495282) (362.1924498747038,1228.356750835862) (362.1966974780257,1228.323959119671) (362.1972953174912,1228.323629307849) (362.1973454547972,1228.323761998886)
 (368.4667808592805,1270.218985859317) (368.4735775616344,1270.304579505646) (368.4756720874051,1270.241516008714) (368.4686107743834,1270.30313602763) (368.473082971213,1270.226399920602) (368.470155285903,1270.222137008067) (368.474430634976,1270.187810928473) (368.4750165948026,1270.187472339664) (368.4750732210603,1270.187600857468)
 (374.8512616668641,1313.54872434504) (374.8583936511199,1313.637382183685) (374.8605242501324,1313.571746275014) (374.8532994436849,1313.636117478269) (374.8578750247227,1313.556172802958) (374.8547891497727,1313.551838318888) (374.8590737450173,1313.515914179847) (374.8596472807948,1313.515567170927) (374.8597101187952,1313.515691154963)
 (381.33800518419,1358.398506373722) (381.3454764342369,1358.490334688655) (381.3476365265848,1358.422024058138) (381.3402655651054,1358.48925916044) (381.3449358580201,1358.405976842124) (381.3416833502312,1358.401575471706) (381.3459567482951,1358.363987995752) (381.3465173375234,1358.363632962921) (381.3465860806187,1358.363752073507)
 (387.9219836325167,1404.826805039355) (387.9297973873883,1404.921914464063) (387.9319797241396,1404.85082340039) (387.9244815147411,1404.921037690158) (387.9292370197722,1404.834284378308) (387.9258095195714,1404.829821863464) (387.930049236797,1404.79050426101) (387.9305963821144,1404.790141638162) (387.9306706961808,1404.790255559275)
 (394.5978447484516,1452.894980081361) (394.6060034732432,1452.99348584456) (394.6082001592941,1452.919505156763) (394.6005950695773,1452.992816476623) (394.6054254908664,1452.902454425147) (394.6018148532385,1452.897937604267) (394.6059962742582,1452.856821656592) (394.6065295065924,1452.856451913521) (394.6066090322885,1452.856560355353)
 (401.359952569571,1502.667413053775) (401.3684579322009,1502.76943523684) (401.370660456501,1502.692452167614) (401.3629701859539,1502.768980912759) (401.3678644697006,1502.674867847904) (401.3640629060924,1502.670304679727) (401.3681591997391,1502.62732083616) (401.3686780813075,1502.626944476462) (401.3687624366033,1502.62704717774)
 (408.202433051427,1554.211643245268) (408.2112859057702,1554.317307051286) (408.2134851783986,1554.237205180657) (408.2057326110686,1554.317074318333) (408.2106789898184,1554.219063292925) (408.2066792191039,1554.214462862281) (408.2106612639603,1554.169540351544) (408.2111653911682,1554.169157910287) (408.2112541741125,1554.169254640322)
 (415.1192243067747,1607.598503972321) (415.128424682621,1607.707940006511) (415.1306110781137,1607.624599144913) (415.12282011865,1607.707934257939) (415.1278061607704,1607.605873490556) (415.1236015669909,1607.601245993926) (415.1274378891189,1607.554312949355) (415.1279268952889,1607.553924990521) (415.1280196869711,1607.554015550944)
 (422.1041311999351,1662.902258890853) (422.1136783001916,1663.015603452235) (422.1158417062621,1662.928899521764) (422.1080371019679,1663.01582887878) (422.1130497652484,1662.909561576683) (422.1086345593338,1662.904918285796) (422.1122912848259,1662.855901883838) (422.1127648427542,1662.855508997461) (422.1128612104302,1662.855593223633)
 (429.1508839719906,1720.200738000788) (429.1607761775066,1720.318133384909) (429.1629060481827,1720.227938287899) (429.1551132001663,1720.318592942751) (429.1601388883048,1720.207957107441) (429.1555082706244,1720.203310309434) (429.1589490956052,1720.15213692017) (429.1594069199034,1720.15173971923) (429.1595064202614,1720.151817481348)
 (436.2532005165785,1779.575473054615) (436.2634353989479,1779.697067867196) (436.26552081094,1779.603249341294) (436.2577655778382,1779.697763263229) (436.2627901984113,1779.582591477718) (436.2579405186296,1779.577954391044) (436.2611266993887,1779.524549739246) (436.2615685485833,1779.524148856292) (436.2616707310892,1779.524220060134)
 (443.4048518718373,1841.111832124525) (443.4154262145183,1841.2377816059) (443.4174559255841,1841.140203065118) (443.4097644236485,1841.2387133011) (443.4147734460681,1841.118832498089) (443.4097023565191,1841.114219163746) (443.4125927222648,1841.058508498302) (443.4130184005896,1841.058104581813) (443.413122810895,1841.058169169121)
 (450.5997304431891,1904.899153134639) (450.6106402712875,1905.029619494844) (450.6126027792192,1904.92813985634) (450.6050011827696,1905.030786726029) (450.6099796946366,1904.906017936429) (450.6046862932298,1904.901443084767) (450.6072372837563,1904.843351353939) (450.6076466426243,1904.842945064494) (450.6077528259957,1904.843003013036)
 (457.8319204247999,1971.030876224563) (457.8431610438428,1971.166028989013) (457.8450446446771,1971.060502485453) (457.8375589910581,1971.167429808703) (457.8424917512276,1971.037587890179) (457.8369767098539,1971.033066784312) (457.8391424400739,1970.972518813697) (457.8395353791578,1970.972110819927) (457.8396428838921,1970.97216214319)
 (465.095769846507,2039.604674877875) (465.1073358905882,2039.744691243436) (465.1091287346752,2039.634967221409) (465.1017847377442,2039.746322577321) (465.1066562244455,2039.6112159227) (465.1009218988956,2039.606764180152) (465.1026542517891,2039.543684849996) (465.1030307196597,2039.543275824337) (465.1031391004447,2039.543320570867)
 (472.3859636393269,2110.722585824369) (472.3978491289971,2110.867651025817) (472.3995392736084,2110.753573730671) (472.3923621496704,2110.869508746641) (472.3971566020114,2110.72893897236) (472.3912071195957,2110.724572367329) (472.3924558685191,2110.658886785161) (472.3928158628601,2110.65847739959) (472.3929246840588,2110.658515652008)
 (479.6975970874643,2184.491137805906) (479.709795497748,2184.641445492455) (479.71137095515,2184.52285384077) (479.704385264805,2184.643524508965) (479.7090867160728,2184.497286123827) (479.7029280375264,2184.493020373269) (479.7036409982855,2184.424654037878) (479.7039845655911,2184.42424495956) (479.7040934043844,2184.424276833187)
 (487.0262490199388,2261.021479382851) (487.0387533588876,2261.177232004693) (487.0402021389689,2261.053959345367) (487.0334316478936,2261.179526363569) (487.0380239491823,2261.027406418513) (487.0316639018685,2261.023256955727) (487.0317871141626,2260.952135908167) (487.0321143489585,2260.951727795146) (487.0322227983435,2260.951753436359)
 (494.3680540906403,2340.429506047541) (494.380856988798,2340.590915252036) (494.3821671357091,2340.462789117593) (494.3756346966904,2340.593418250701) (494.3801015295413,2340.435195970238) (494.3735498096062,2340.431177710364) (494.3730277467546,2340.35722866768) (494.3733387903126,2340.356822164679) (494.3734464618832,2340.356841748907)
 (501.7197735036893,2422.835987004115) (501.7328673148416,2423.003274041331) (501.734026937514,2422.870115891205) (501.727754395218,2423.005978349078) (501.732079272151,2422.841424745443) (501.725347414034,2422.837551847631) (501.7241232190642,2422.760702315174) (501.7244182576421,2422.760298049609) (501.7245247841398,2422.760311779065)
 (509.078863560631,2508.36669206559) (509.0922404741623,2508.54008820285) (509.0932377710094,2508.401713160272) (509.0872458901014,2508.54298598753) (509.0914121421665,2508.371863458554) (509.0845134546905,2508.36814909) (509.0825292000782,2508.288327448544) (509.0828084627069,2508.287926026727) (509.0829135002754,2508.287934127871)
 (516.4435414378897,2597.152519209265) (516.4571936029906,2597.332266154194) (516.4580168816574,2597.188482738751) (516.4523252977826,2597.33534921176) (516.4563160485271,2597.15741112361) (516.4492655176906,2597.153867230736) (516.4464624853101,2597.071002794914) (516.4467262411688,2597.070604798639) (516.4468294713054,2597.070607519399)
 (523.8128476463809,2689.329623418053) (523.8267673082765,2689.51597374972) (523.8274050018116,2689.366583607117) (523.8220321939936,2689.519233633659) (523.8258303194737,2689.334223889642) (523.8186444790393,2689.330860981604) (523.8149634561637,2689.244884027175) (523.8152120116192,2689.244490010658) (523.8153131427649,2689.244487617474)
 (531.1867046790928,2785.039547515552) (531.2008843273826,2785.232765123036) (531.2013250087566,2785.077562753812) (531.196288290697,2785.236193271221) (531.1998763654764,2785.04384586763) (531.1925731373381,2785.040672817466) (531.1879547240093,2784.951514575324) (531.188188419353,2784.951125062534) (531.1882871881214,2784.951117837246)
 (538.5659714163739,2884.429355776925) (538.5804039453953,2884.629716304968) (538.5806363428885,2884.468488793261) (538.5759518695917,2884.633304161098) (538.579312098879,2884.433342731223) (538.5719106061359,2884.430366599086) (538.5662955287903,2884.337959215261) (538.5665147347692,2884.337574697744) (538.5666109067666,2884.337562934427)
 (545.9524929304141,2987.651771162856) (545.9671718114488,2987.859562463893) (545.9671848277756,2987.692089206989) (545.9628676131715,2987.863301591547) (545.9659817515283,2987.655438938566) (545.9585021079541,2987.652664821379) (545.9518315339419,2987.556941283086) (545.9520366481458,2987.556562218239) (545.952130018406,2987.556546219981)
 (553.3491454092299,3094.865317080942) (553.3640648742853,3095.080839673157) (553.3638476128472,3094.906892112108) (553.3599115532381,3095.084721860454) (553.3627608103808,3094.868659479775) (553.3552238907138,3094.866090390692) (553.3474397383792,3094.766984419877) (553.3476311815508,3094.766611229604) (553.3477215745542,3094.766591305363)
 (560.7598760046048,3206.234464625959) (560.7750312412342,3206.458032156904) (560.774573043113,3206.277373507651) (560.7710309407752,3206.46204951027) (560.7735958752066,3206.237477101825) (560.7660230712024,3206.235113882082) (560.7570683103863,3206.132559798845) (560.7572465227278,3206.132192868784) (560.7573337920404,3206.13216933024)
 (568.1897374966895,3321.929786289469) (568.2051248533758,3322.161726005007) (568.2044153487951,3321.974110988782) (568.2012789297737,3322.165871031075) (568.2035393309466,3321.932466001339) (568.1959522985359,3321.930307266302) (568.1857712368193,3321.824239826055) (568.1859366743772,3321.823879505196) (568.1860207019262,3321.823852663837)
 (575.6449177591726,3442.128117157573) (575.6605349605265,3442.368770375882) (575.6595641386431,3442.173944947001) (575.6568440586165,3442.373036050915) (575.6587788184111,3442.130463004777) (575.6511992214571,3442.128505124741) (575.6397377722446,3442.018859333883) (575.6398909033725,3442.01850593452) (575.6399715983933,3442.018476098916)
 (583.1327641027194,3567.012724636885) (583.1486104737861,3567.262447227637) (583.1473687743612,3567.060148295738) (583.14507460676,3567.266827054329) (583.1466615808655,3567.014737275979) (583.1391108370624,3567.012974391637) (583.1263167664916,3566.899685307727) (583.1264580684987,3566.899339105831) (583.1265353661805,3566.899306579074)
 (590.661802670002,3696.773487760755) (590.67787936884,3697.032650629656) (590.6763577991684,3696.822605772802) (590.6744980000429,3697.037138681654) (590.6757138598039,3696.775169603917) (590.6682128940191,3696.773593675161) (590.6540360449468,3696.656596198264) (590.6541660009311,3696.656257434185) (590.6542398608252,3696.656222511701)
 (598.2417531534353,3831.607087131947) (598.2580634111746,3831.876076710895) (598.2562536911254,3831.658003875506) (598.2548355359893,3831.880667665617) (598.255655610963,3831.608442326767) (598.2482246209497,3831.607043212741) (598.2326171136827,3831.486271875635) (598.2327362095699,3831.485940754967) (598.2328066138073,3831.48590372254)
 (605.8835392071154,3971.717206554182) (605.9000885746816,3971.996425297793) (605.8979833120733,3971.770032480064) (605.8970128008216,3972.001114458627) (605.8974109121444,3971.718240945547) (605.8900691510513,3971.717006513012) (605.872985562003,3971.59239527788) (605.8730942838422,3971.59207197274) (605.8731612352002,3971.592033104897)
 (613.5992950275222,4117.3147473917) (613.6160916282839,4117.604614280961) (613.6136845261818,4117.369599184813) (613.6131662531966,4117.609397589954) (613.6131145374663,4117.315468466344) (613.6058801169227,4117.314384722925) (613.587277638143,4117.185866792917) (613.587376469622,4117.185551443191) (613.5874399895132,4117.185511001874)
 (621.4023686843482,4268.618056673406) (621.419423472126,4268.919007727447) (621.4167095686472,4268.675057392711) (621.4166465564233,4268.923881769873) (621.4161152796274,4268.618473488403) (621.4090049963499,4268.617524736481) (621.3888435806925,4268.485032389892) (621.3889330009038,4268.484725104822) (621.3889931273304,4268.484683338354)
 (629.3073228931559,4425.85316992279) (629.3246499150429,4426.165658719976) (629.3216258555967,4425.912449115299) (629.3220193514011,4426.170620722181) (629.3209767120296,4425.853293019334) (629.3140059001666,4425.852462026361) (629.2922483985953,4425.715926481054) (629.2923288800735,4425.715627340795) (629.2923856655699,4425.715584483181)
 (637.3299340352693,4589.254069645876) (637.3475506990444,4589.57856785559) (637.3442150397925,4589.315763429746) (637.3450642762187,4589.583615677635) (637.3434761964722,4589.253910950184) (637.3366586070222,4589.253179130648) (637.3132709064707,4589.112530445309) (637.3133429134159,4589.112239502667) (637.3133964230606,4589.112195773124)
 (645.487190346274,4759.062960342233) (645.5051176923379,4759.399958268875) (645.5014712328255,4759.127211454656) (645.5027731542615,4759.405090392973) (645.5006030580262,4759.062533055246) (645.4939507657881,4759.061880659796) (645.4689019375876,4758.917047677736) (645.4689659243671,4758.916764959878) (645.4690162338514,4758.916720562652)
 (653.7972903103207,4935.530560816761) (653.8155532883289,4935.880567957489) (653.811599430417,4935.597518622838) (653.8133483886588,4935.885783473958) (653.81055696465,4935.529879294997) (653.8040803024932,4935.529285602288) (653.7773427730305,4935.380195941803) (653.777399182856,4935.37992145199) (653.7774463766812,4935.37987657637)
 (662.2796424101844,5118.916414459254) (662.2982701608614,5119.279960077109) (662.2940152901775,5118.986234918441) (662.296202713347,5119.285258668278) (662.2927476618099,5118.915494088655) (662.2864551811442,5118.914937595675) (662.2580049377322,5118.76151768944) (662.2580542015622,5118.761251408909) (662.2580983713419,5118.761206229361)
 (670.9548674869919,5309.489218020221) (670.9738936298859,5309.866851734312) (670.9693475154199,5309.562063607541) (670.9719615552372,5309.87223365735) (670.9677973163779,5309.48807508557) (670.9616957722103,5309.487533692589) (670.9315126182399,5309.329708876381) (670.9315551538597,5309.329450765991) (670.9315963967816,5309.329405442606)
 (679.8448050539041,5507.527169246948) (679.8642679820927,5507.919461641135) (679.8594441890348,5507.603208827382) (679.8624693521338,5507.924927710563) (679.8575468144519,5507.525820798754) (679.8516411728152,5507.525271985733) (679.8197090470331,5507.362966634642) (679.8197452583375,5507.362716636722) (679.8197836757498,5507.362671315585)
 (688.9725249764555,5713.318333548803) (688.9924681595586,5713.725876800488) (688.9873844701439,5713.397742203561) (688.9908012393495,5713.731428370287) (688.985067426077,5713.316797269938) (688.9793608912225,5713.316218261516) (688.945668266452,5713.14935596944) (688.9456985428166,5713.149114009316) (688.945734238997,5713.149068823204)
 (698.3623459715184,5927.161029640034) (698.3828182685492,5927.58443817031) (698.3774971054763,5927.243988444418) (698.3812815572306,5927.590077115879) (698.3746792892333,5927.159323714223) (698.3691733476079,5927.158691630986) (698.3337137240871,5926.98719542642) (698.3337384399878,5926.986961414272) (698.3337715210206,5926.986916483247)
 (708.0398623783752,6149.364233864556) (708.0609183622925,6149.804145010688) (708.0553872095227,6149.450929618014) (708.0595106333716,6149.809873710633) (708.0519781668085,6149.362376848229) (708.0466726447075,6149.361668843015) (708.0094451530322,6149.185461431994) (708.0094646677155,6149.185235264281) (708.0094952405431,6149.185190696368)
 (718.0319806113985,6380.248002644668) (718.0536809073996,6380.705077356087) (718.0479727233038,6380.338627554415) (718.0524012489662,6380.710898673292) (718.0438718862805,6380.246013344281) (718.038765018009,6380.245206722031) (717.9997751455934,6380.064210746365) (717.9997898029109,6380.063992307484) (717.9998179745049,6380.063948199407)
 (728.3669666074796,6620.143912227126) (728.389378247199,6620.618835785238) (728.3835318656825,6620.238663547013) (728.3882261025366,6620.624753047078) (728.3786277754466,6620.141809582866) (728.3737162787864,6620.140881904114) (728.3329767326539,6619.95502020076) (728.3329868609945,6619.954809364385) (728.3330127376631,6619.954765802377)
 (739.0745054274932,6869.39551463144) (739.0977022214726,6869.888997393684) (739.0917627373666,6869.494594258477) (739.0966774303214,6869.89501437061) (739.0859322536602,6869.393317608678) (739.0812114095747,6869.392246776403) (739.0387431265757,6869.201442621788) (739.0387490388961,6869.201239252362) (739.0387727256922,6869.201196312754)
 (750.1857739573734,7128.358808451895) (750.2098368882516,7128.871586620034) (750.2038560242773,7128.462422483178) (750.2089397288472,7128.87770750236) (750.1969635242161,7128.35653594109) (750.1924272579703,7128.355300271778) (750.1482605715237,7128.159477593062) (750.148262565477,7128.159281547095) (750.1482841657156,7128.159239297192)
 (761.7335273821323,7397.402722942055) (761.7585450210019,7397.935559354291) (761.7525814745661,7397.511081194425) (761.7577762528331,7397.941788726327) (761.7444780411686,7397.400393667687) (761.7401190022583,7397.398971947488) (761.6942949725825,7397.198055481651) (761.6942933307015,7397.19786660894) (761.6943129455889,7397.197825107599)
 (773.7521997784264,7676.909613626151) (773.7782687268946,7677.46329857252) (773.7723884962693,7677.022929121487) (773.7776296340547,7677.469641383748) (773.7629110963261,7676.907246065062) (773.758720734943,7676.905617592509) (773.7112926471742,7676.699532972558) (773.7112876371435,7676.699351117384) (773.7113053654513,7676.699310415773)
 (786.2780187983848,7967.275767557526) (786.3052441587774,7967.8511196174) (786.2995208492954,7967.394255975147) (786.304736593615,7967.857581150302) (786.2884914988692,7967.273379866399) (786.2844601369882,7967.271524483201) (786.2354951693994,7967.060198231516) (786.2354870443905,7967.060023233717) (786.2355029822204,7967.059983375886)
 (799.3491340090776,8268.911916281842) (799.3776298852677,8269.509783182406) (799.3721449973896,8269.035795379545) (799.3772563119684,8269.516369016537) (799.3593699120789,8268.909526234171) (799.3554868075894,8268.907424346202) (799.3050678696209,8268.690783753576) (799.3050568686629,8268.690615449641) (799.3050711092858,8268.690576473111)
 (813.0057580245846,8582.243754577345) (813.0356480557095,8582.865014071025) (813.0304912580006,8582.373243581282) (813.0354115934557,8582.871730043209) (813.0157599837268,8582.241379508809) (813.0120133865012,8582.23901209898) (812.9602411243578,8582.01698496995) (812.9602274727532,8582.01682319385) (812.9602401064647,8582.016785130256)
 (827.2903191374719,8907.712463135027) (827.3217370668642,8908.35802389434) (827.3170064577247,8907.847782097206) (827.3216415321497,8908.364876054789) (827.300090977121,8907.710119897572) (827.2964681761705,8907.70746853293) (827.2434631418186,8907.47998277735) (827.2434470516241,8907.479827361542) (827.2434581656649,8907.47979023701)
 (842.2476237408224,9245.775233507518) (842.2807140222018,9246.446036034509) (842.2765163851221,9245.916602628407) (842.2807639698872,9246.453030598939) (842.2571701934897,9245.772938431055) (842.2536575547728,9245.769985265822) (842.199562533105,9245.536968318873) (842.1995442036176,9245.53681909507) (842.199553882136,9245.536782930907)
 (857.9250264485943,9596.905793893215) (857.9599448915359,9597.602811441051) (857.9563959491443,9597.053432805298) (857.9601456543728,9597.609954738706) (857.9343530935024,9596.903562754442) (857.9309360883627,9596.900290531459) (857.8759185762206,9596.661668584582) (857.8758981944742,9596.661525384303) (857.8759065184903,9596.661490197266)
 (874.3726054845058,9961.594934614921) (874.4095199409683,9962.319174118678) (874.4067446135107,9961.749061621656) (874.4098776672414,9962.326472536593) (874.3817186879606,9961.592782612846) (874.3783819122566,9961.589174664903) (874.3226367428505,9961.344871691152) (874.3226144841625,9961.34473434668) (874.3226215315748,9961.344700149453)
 (891.6433406289681,10340.35103249207) (891.6824317224178,10341.10353550477) (891.6805643963577,10340.51186375364) (891.682953411659,10341.11099542825) (891.6522474869871,10340.34897422908) (891.6489746714748,10340.34501448223) (891.5927267777319,10340.09495104109) (891.5927028063065,10340.09481938595) (891.5927086519308,10340.09478618751)
 (909.7932907949877,10733.70057366557) (909.8347526936383,10734.48241729611) (909.8339375059164,10733.86832232276) (909.8354462301329,10734.49004504567) (909.8019990786473,10733.69862313411) (909.7987730912315,10733.69429611435) (909.7422804024743,10733.43838792033) (909.7422548719003,10733.4382617898) (909.7422595874784,10733.43822959581)
 (928.8817681469206,11142.18867480603) (928.92580938194,11143.0009726547) (928.926200525084,11142.36355002988) (928.926683566221,11143.00877441913) (928.890286250751,11142.18684537992) (928.8870890913919,11142.18213622484) (928.8306455579522,11141.92029246435) (928.8306186118126,11141.9201716959) (928.83062226608,11141.92014050902)
 (948.9715055728834,11566.37960299067) (949.0183499024499,11567.22350607672) (949.0201119552215,11566.561808945) (949.0194144807634,11567.23148784321) (948.9798424665451,11566.37790742031) (948.9766552558833,11566.37280189705) (948.920593997538,11566.10492327698) (948.9205657699672,11566.10480771083) (948.9205684287049,11566.10477753102)
 (970.1288142603853,12006.85729486409) (970.1787015797955,12007.73399254113) (970.1820098672515,12007.04702956581) (970.1799672716443,12007.74216002122) (970.1369794439656,12006.85574527549) (970.1337824065877,12006.85022980605) (970.0784789809264,12006.57620631584) (970.078449597198,12006.57609579517) (970.0784513232983,12006.57606661992)
 (992.4237280864971,12464.22587599234) (992.4769153841531,12465.13659684481) (992.4819563703771,12464.42333005231) (992.4783939081219,12465.14495539686) (992.4317315496331,12464.22448388912) (992.4285039931689,12464.2185455839) (992.3743797803073,12463.9382539502) (992.3743493573929,12463.93814832162) (992.3743502109177,12463.93812014629)
 (1015.930131497739,12939.11018156923) (1015.986893856081,12940.05619428412) (1015.993865571843,12939.31553679553) (1015.988597954095,12940.0647488314) (1015.937983682771,12939.10895783703) (1015.93470397396,12939.10258453789) (1015.882229673311,12938.81588534812) (1015.882198320408,12938.81578446171) (1015.882198358718,12938.81575727971)
 (1040.725867497811,13432.15627985135) (1040.786499137626,13433.1388940581) (1040.795611644438,13432.36970769439) (1040.788442597677,13433.14764900206) (1040.73357926724,13432.15523476443) (1040.730224806101,13432.14841509728) (1040.679924039419,13431.85514956467) (1040.679891858561,13431.85505327446) (1040.679891136309,13431.8550270775)
 (1066.892822261785,13944.03199988762) (1066.9576376274,13945.05256695883) (1066.969113518289,13944.25365970551) (1066.95983530479,13945.06152608702) (1066.900404870162,13944.03114311652) (1066.896952063569,13944.02386655525) (1066.849405075979,13943.72385289466) (1066.849372162532,13943.72376105866) (1066.849370731829,13943.72373583692)
 (1094.516982735864,14475.42746529822) (1094.586317617612,14476.48737910308) (1094.600392554086,14475.65750241839) (1094.588785454592,14476.49654549094) (1094.524447806383,14475.4268059182) (1094.520872042174,14475.41906285962) (1094.476719489029,14475.1120922396) (1094.476685932211,14475.11200471972) (1094.476683842635,14475.11198046213)
 (1123.68846334973,15027.05563606715) (1123.762676039039,15028.15633366963) (1123.779599322286,15027.2941796191) (1123.765431082462,15028.16570957463) (1123.695822855541,15027.0551825666) (1123.69209847853,15027.04696441751) (1123.652045281009,15026.73279645033) (1123.652011164392,15026.73271311285) (1123.652008463157,15026.73268980715)
 (1154.501497660825,15599.6528605774) (1154.580970131724,15600.79582287019) (1154.601005304736,15599.90002106892) (1154.584030548335,15600.80540961804) (1154.508763911147,15599.65262086532) (1154.504864202508,15599.64392014233) (1154.469683448609,15599.3222778729) (1154.46964885063,15599.32219858824) (1154.469645582632,15599.32217622123)
 (1187.05439037286,16193.97944047518) (1187.139529482345,16195.16619274063) (1187.162954958113,16194.23530708348) (1187.142914570829,16195.17599060187) (1187.061576003908,16193.97942188682) (1187.057473165391,16193.97023232961) (1187.028010025921,16193.64079668081) (1187.027975020312,16193.64072132368) (1187.027971228229,16193.64069988137)
 (1221.449424741465,16810.82021142825) (1221.540663439302,16812.05232381735) (1221.567773147726,16811.08484897454) (1221.544393638095,16812.06233187303) (1221.456542711987,16810.82042072807) (1221.452207856328,16810.81073742653) (1221.429383477835,16810.47314105993) (1221.429348134095,16810.4730695093) (1221.429343858495,16810.47304897705)
 (1257.79271992674,17450.98514348338) (1257.89051846356,17452.26423140456) (1257.921622507406,17451.25858905947) (1257.894615353203,17452.27444740045) (1257.799783517852,17450.98558686483) (1257.79518666798,17450.97540640094) (1257.780001995266,17450.62922695203) (1257.779966379093,17450.62915909106) (1257.779961658504,17450.6291394537)
 (1296.194032414004,18115.3099655486) (1296.298879534351,18116.63768995638) (1296.334304841087,18115.5922247595) (1296.303365832501,18116.64811014363) (1296.201055232989,18115.3106486285) (1296.196165331336,18115.2999692333) (1296.189704804677,18114.94472188452) (1296.189668978318,18114.9446576004) (1296.189663849403,18114.94463884232)
 (1336.766495248419,18804.65681954404) (1336.878909353321,18806.03488712115) (1336.919000306082,18804.94786233472) (1336.883808900693,18806.04550608316) (1336.773491235799,18804.65774735196) (1336.768276166677,18804.64656907856) (1336.771711229541,18804.28169843596) (1336.771675252249,18804.28163762008) (1336.771669749816,18804.28161972538)
 (1379.62628857202,19519.91495099803) (1379.74681883332,19521.34511422357) (1379.791937859408,19520.21470702702) (1379.752156567987,19521.35592468697) (1379.633272011224,19519.91612795852) (1379.62769863868,19519.90445287091) (1379.642290984392,19519.52932411967) (1379.642254912741,19519.52926666721) (1379.642249069932,19519.5292496199)
 (1424.892234871008,20262.00144428172) (1425.021462277122,20263.48550137885) (1425.071990367408,20262.30979780912) (1425.027264194604,20263.49649400915) (1424.899220399559,20262.00287418934) (1424.893254623955,20261.99070656746) (1424.920359101975,20261.60459588509) (1424.92032299023,20261.60454169507) (1424.920316838569,20261.60452547895)
 (1472.685312498308,21031.86201228015) (1472.823850808837,21033.40180704029) (1472.880187935499,21032.17879653701) (1472.830143904576,21033.41297022046) (1472.692315119504,21031.8636982656) (1472.685921956136,21031.85104482717) (1472.726989052941,21031.45312904415) (1472.726952953373,21031.45307801923) (1472.726946522957,21031.45306261808)
 (1523.128081489662,21830.47185202757) (1523.276578073263,21832.06927350838) (1523.339143467297,21830.79684303752) (1523.283390264222,21832.0805931001) (1523.135116583227,21830.47379651428) (1523.128260266984,21830.46066665148) (1523.184838071253,21830.05001215982) (1523.184802034406,21830.04996420625) (1523.184795353914,21830.04994960399)
 (1576.344016491748,22658.83657965293) (1576.503153019621,22660.49356175101) (1576.572385262562,22659.16948948337) (1576.510513040775,22660.50502083976) (1576.351099821993,22658.83878430399) (1576.343743942149,22658.82519033628) (1576.417479499921,22658.40074125343) (1576.417443574959,22658.40069628073) (1576.417436671846,22658.40068246118)
 (1632.456742812215,23517.99325981443) (1632.627235776786,23519.71178071634) (1632.70359265489,23518.33372923788) (1632.6351730481,23519.72335933901) (1632.463890531833,23517.99572546839) (1632.455998201649,23517.98168290736) (1632.548638165118,23517.54224851743) (1632.548602400046,23517.54220643815) (1632.548595300651,23517.5421933856)
 (1691.589173212502,24409.01154656177) (1691.771774238657,24410.79362808057) (1691.855732300909,24409.35913711913) (1691.780318698004,24410.80530293916) (1691.596401859917,24409.01427315717) (1691.587935926293,24408.99980098434) (1691.701326397813,24408.54404248689) (1691.701290839743,24408.54400321667) (1691.701283569335,24408.54399091521)
 (1753.862545110069,25332.99495417336) (1754.058041024483,25334.8426609835) (1754.150094779429,25333.34913963929) (1754.067222920577,25334.85440514342) (1753.869871598127,25332.99794066211) (1753.860794896234,25332.9830616143) (1753.996880369369,25332.50947822473) (1753.996845064743,25332.50944168162) (1753.996837647728,25332.50943011578)
 (1819.395360330996,26291.08227786587) (1819.60457295325,26292.99771665206) (1819.70523363428,26291.44243512889) (1819.614422593746,26293.00949923079) (1819.402801924419,26291.08552211514) (1819.393077583411,26291.07026297493) (1819.553898883127,26290.57717743026) (1819.553863877898,26290.57714353504) (1819.553856337819,26290.57713268952)
 (1888.302232432384,27284.44918525872) (1888.526018050701,27286.43450380215) (1888.635811873695,27284.81458464093) (1888.536565498741,27286.44628964963) (1888.309806711086,27284.45268394174) (1888.299398516484,27284.437075828) (1888.487089642115,27283.92261936399) (1888.487054981946,27283.92258803948) (1888.487047341724,27283.9225778992)
 (1960.692649845523,28314.31000000293) (1960.931898339732,28316.36738623376) (1961.051364172527,28314.67979506084) (1960.943173053316,28316.37913561023) (1960.700374651008,28314.31374847998) (1960.689247469887,28314.29782713229) (1960.906031247038,28313.75992401022) (1960.905996977435,28313.75989518111) (1960.905989259351,28313.75988573098)
 (2036.669666604775,29381.91969894508) (2036.92530017925,29384.05137999639) (2037.054986538453,29382.29291580641) (2036.937330586778,29384.06304825253) (2036.677559965978,29381.92369113482) (2036.665680240808,29381.90749718437) (2036.913862690942,29381.34384885574) (2036.913828857536,29381.3438224486) (2036.913821083298,29381.3438136739)
 (2116.328536119926,30488.57614350453) (2116.601507611524,30490.78438481102) (2116.741968898694,30488.95166981491) (2116.614320617025,30490.79592207904) (2116.33661615549,30488.58037174855) (2116.323952472303,30488.563950967) (2116.605915813184,30487.97201998045) (2116.605882461613,30487.97199592305) (2116.605874652618,30487.9719878091)
 (2199.755307202811,31635.62256452762) (2200.046597930869,31637.90966902036) (2200.198389817194,31635.99913809916) (2200.060218343538,31637.9210199235) (2199.763591995607,31635.62701945033) (2199.75011573229,31635.61042296482) (2200.068309926286,31634.9874167284) (2200.068277102465,31634.98739494964) (2200.068269279694,31634.98738748183)
 (2287.025405221078,32824.45031769176) (2287.336022351579,32826.81862514656) (2287.499696217366,32824.82651496255) (2287.350472232964,32826.82972853827) (2287.033912661787,32824.45498805834) (2287.019598720202,32824.43827252142) (2287.376531494466,32823.78112705009) (2287.376499244562,32823.78110747958) (2287.376491428886,32823.78110064339)
 (2378.202224658512,34056.50192354441) (2378.533198059705,34058.953810151) (2378.709294392726,34056.87614797995) (2378.548495984949,34058.96459889622) (2378.210972254102,34056.5067961217) (2378.195799880773,34056.49002382088) (2378.594025149423,34055.79538761133) (2378.593993519927,34055.79537017899) (2378.593985731799,34055.79536395961)
 (2473.335762331918,35333.27440249543) (2473.688140906359,35335.81228071996) (2473.877181560929,35333.64487308313) (2473.704301134517,35335.82268153319) (2473.344766975665,35333.27946191985) (2473.328720671981,35333.2627008108) (2473.770825299615,35332.52691900126) (2473.770794337346,35332.52690363753) (2473.770786597247,35332.52689801996)
 (2572.46132286367,36656.32291060067) (2572.836170350779,36658.94922942336) (2573.03864956744,36656.68765060878) (2572.853201903176,36658.9591627788) (2572.47060056337,36656.32813926114) (2572.453671086392,36656.31146290421) (2572.94225994326,36655.53056189456) (2572.94222969527,36655.53054852905) (2572.942222023504,36655.53054349851)
 (2675.598329555676,38027.26467687263) (2675.9967198099,38029.98192248453) (2676.213093895266,38027.62150307164) (2676.014625455562,38029.99130261779) (2675.607895117165,38027.27005481418) (2675.59008056817,38027.25354219481) (2676.127759840152,38026.42321491352) (2676.127730353646,38026.42320347566) (2676.12772277033,38026.42319901657)
 (2782.749274396528,39447.78323729899) (2783.172286158108,39450.59393434824) (2783.4029617231,39448.12974986174) (2783.191061308943,39450.60266936902) (2782.75914106068,39447.78874215629) (2782.740448056017,39447.77247736659) (2783.329806787905,39446.88806939327) (2783.329778110122,39446.88805981127) (2783.329770635393,39446.8880559079)
 (2893.898840421502,40919.63295493272) (2894.347551611436,40922.53966841257) (2894.592872270038,40919.96652826106) (2894.367183132905,40922.54766055175) (2893.909019453775,40919.63856190508) (2893.88946436918,40919.62263366012) (2894.533054239359,40918.679130424) (2894.533026417587,40918.67912262528) (2894.533019071382,40918.6791192611)
 (3009.013227962691,42444.64380958115) (3009.488709548009,42447.64914744989) (3009.748940981936,42444.96158432803) (3009.509174493652,42447.65629346232) (3009.023728195902,42444.64949145869) (3009.00333846953,42444.63399242282) (3009.703651816992,42443.62600771928) (3009.703624897861,42443.62600162884) (3009.703617700219,42443.62599878696)
 (3128.039713437835,44024.72643502316) (3128.543022928818,44027.83305164514) (3128.818336234509,44025.02531160729) (3128.564287213299,44027.83924339378) (3128.050540770428,44024.73216227733) (3128.029356246936,44024.71718817321) (3128.788802395412,44023.638954248) (3128.788776425126,44023.63894978959) (3128.7887693957,44023.63894745219)
 (3250.906465281899,45661.87737660568) (3251.438639939455,45665.0879770956) (3251.729093185633,45662.15401054344) (3251.460656967119,45665.09310234149) (3250.917622137122,45661.88311755918) (3250.895696425874,45661.86876603191) (3251.716576384144,45660.71412550649) (3251.716551407941,45660.71412260157) (3251.716544566099,45660.71412074988)
 (3377.52263653539,47358.18453777297) (3378.084686381381,47361.50188331567) (3378.390204329616,47358.43533717721) (3378.107395654688,47361.50582673847) (3377.534121288585,47358.19025886197) (3377.51152310498,47358.17662807374) (3378.3960027547,47356.93902798852) (3378.395978816458,47356.93902655568) (3378.39597218138,47356.93902517026)
 (3507.778747650104,49115.83278079794) (3508.371648388471,49119.25969500523) (3508.69200035677,49116.05390641453) (3508.394974126579,49119.26233947564) (3507.790554035798,49115.83844694278) (3507.767368486896,49115.82563387341) (3508.717450410901,49114.49812213758) (3508.717427552739,49114.49812209301) (3508.717421143091,49114.49812115315)
 (3641.547366505146,50937.10964489649) (3642.172052473241,50940.64902124408) (3642.50682836186,50937.29701307383) (3642.195902275515,50940.65024937114) (3641.559483018146,50937.11521999428) (3641.535812784536,50937.10331842777) (3642.553306933588,50935.67854297183) (3642.553285195242,50935.67854422897) (3642.553279029231,50935.67854371278)
 (3778.68408571696,52824.41114413532) (3779.341442997237,52828.06595450734) (3779.690027546041,52824.56043313236) (3779.365706595733,52828.06565047454) (3778.696495027166,52824.41659168972) (3778.672461388386,52824.40568987293) (3779.758954833547,52822.87590079243) (3779.758934252235,52822.87590326155) (3779.758928347027,52822.87590314631)
 (3919.028790398132,54780.24760810997) (3919.719650225792,54784.02091245494) (3920.081195631403,54780.35426816163) (3919.74419837259,54784.01896415735) (3919.041468801965,54780.25289200744) (3919.017212440631,54780.24306997415) (3920.174038515371,54778.60012495099) (3920.174019124738,54778.6001285395) (3920.174013497018,54778.60012880073)
 (4062.40720285913,56807.2495302426) (4063.132335463714,56811.14448732261) (4063.505732557682,56807.30879779008) (4063.157019011775,56811.14078881106) (4062.420119795881,56807.25461568615) (4062.39580131489,56807.24594224931) (4063.62400850609,56805.48131551477) (4063.623990335927,56805.48132012737) (4063.623985001098,56805.4813207398)
 (4208.6326846389,58908.17339158498) (4209.392793656287,58912.19327077718) (4209.776641927238,58908.18030807743) (4209.417442889421,58912.18772500132) (4208.645802303984,58908.17824618865) (4208.621602379079,58908.17077561363) (4209.92192339076,58906.27557069528) (4209.921906466137,58906.27557623352) (4209.921901438283,58906.27557717025)
 (4357.508270912129,61085.9074320329) (4358.303988495335,61090.05562611753) (4358.696565327865,61085.85686767209) (4358.328412773944,61090.04814795623) (4357.521544002827,61085.91202707508) (4357.497663094493,61085.9057954657) (4358.870484566364,61083.87076191625) (4358.870468907388,61083.8707682793) (4358.870464199022,61083.87076951295)
 (4508.828907900232,63343.47734561876) (4509.660790646442,63347.75738446629) (4510.060020249242,63343.36402837978) (4509.684778433507,63347.74790401888) (4508.842283534346,63343.48165744812) (4508.818941076585,63343.47667888758) (4510.264274504811,63341.29223314745) (4510.264260125666,63341.29224023262) (4510.264255747782,63341.29224173315)
 (4662.383860501028,65684.05188180431) (4663.252386295204,65688.46744685429) (4663.655808895178,65683.87043200326) (4663.275705629851,65688.45591294873) (4662.397278347814,65684.05589338129) (4662.374711336908,65684.0521558873) (4663.892165796852,65681.7084063623) (4663.892152705279,65681.70841406507) (4663.892148666728,65681.70841580308)
 (4817.959254932594,68110.94834018128) (4818.864820787642,68115.50327958772) (4819.269562765083,68110.69331078955) (4818.887220268546,68115.48966345607) (4817.972647599329,68110.95204273003) (4817.95110850568,68110.94950410933) (4819.539865830989,68108.43628046944) (4819.539854027859,68108.4362886837) (4819.539850335657,68108.43629062842)
 (4975.340719706031,70627.63795150669) (4976.283640655623,70632.33629581491) (4976.686386400522,70627.30387431371) (4976.304850995284,70632.32059486628) (4975.354013418118,70627.64134624385) (4975.333767358835,70627.63992994063) (4976.992560468465,70624.94681654821) (4976.992549947177,70624.94682516805) (4976.992546605939,70624.94682728797)
 (5134.316087586967,73237.75114336818) (5135.296596661542,73242.59712157809) (5135.693563014574,73237.33258097536) (5135.316332858942,73242.57936318504) (5134.32920320014,73237.75424326054) (5134.310524316496,73237.75383431943) (5136.037619411372,73234.87020759519) (5136.037610157478,73234.8702165147) (5136.037607169109,73234.87021877761)
 (5294.678121226189,75945.08269387267) (5295.69637051474,75950.08074974352) (5296.08328473751,75944.57429737937) (5295.71433468649,75950.0609949443) (5294.690975599325,75945.08552537287) (5294.674142606208,75945.08596664472) (5296.467325964691,75942.00103605891) (5296.4673179557,75942.00104517351) (5296.467315319887,75942.00104754757)
 (5456.227225709191,78753.59678155254) (5457.283288482979,78758.75159000755) (5457.655370752672,78752.99335364591) (5457.299173374467,78758.7299370164) (5456.239733460409,78753.59938624159) (5456.225024353239,78753.60047499003) (5458.081594448411,78750.30332724207) (5458.081587653629,78750.3033364492) (5458.081585367122,78750.30333890239)
 (5618.774112244713,81667.43194413176) (5619.867986093596,81672.74842763023) (5620.219937552094,81666.72850713164) (5619.88147927608,81672.72501503563) (5618.786187900716,81667.43438020309) (5618.773873833924,81667.4358652606) (5620.690639462317,81663.91551108613) (5620.690633842801,81663.91552028638) (5620.690631899321,81663.91552278721)
 (5782.142378513383,84690.90596299556) (5783.273989424431,84696.3893077531) (5783.599986808664,84690.09783124838) (5783.284778157696,84696.36431728331) (5782.153939049393,84690.90830649347) (5782.144277425372,84690.90988614138) (5784.117562484549,84687.15530905215) (5784.11755799298,84687.15531815062) (5784.117556383909,84687.15532066821)
 (5946.17097274054,87828.52069411309) (5947.340180025987,87834.17636607075) (5947.633877880448,87827.60354995396) (5947.347956751851,87834.15002479343) (5946.181940492393,87828.52303984841) (5946.175167338953,87828.52436057974) (5948.200822808049,87824.52456672305) (5948.200819389553,87824.52457562961) (5948.200818103041,87824.52457813431)
 (6110.716510365487,91084.96686992301) (6111.923112337408,91090.80063038514) (6112.177653738877,91083.9368422721) (6111.927580734439,91090.77321222411) (6110.726816278381,91084.9693319799) (6110.723138017803,91084.96998830888) (6112.79656159593,91080.71405651544) (6112.796559188822,91080.71406514647) (6112.796558210334,91080.71406760959)
 (6275.655414225173,94465.12890025989) (6276.899154501803,94471.14682114508) (6277.107191130614,94463.98264475043) (6276.900036013483,94471.11864759242) (6275.66500138722,94465.13161201619) (6275.664586136173,94465.13114747792) (6277.780749867573,94460.60827847016) (6277.780748402096,94460.60828674928) (6277.780747715374,94460.60828914501)
 (6440.885851525318,97974.08970382196) (6442.166425850788,97980.29818249261) (6442.320148106438,97972.82448322506) (6442.163466577847,97980.26962241439) (6440.894678915401,97974.09281740407) (6440.897647489526,97974.0907268735) (6443.051133549393,97969.29029053272) (6443.051132951118,97969.29029839004) (6443.051132536534,97969.29030069443)
 (6606.329443551999,101617.1356049036) (6607.646507011767,101623.5413785633) (6607.737684702678,101615.7493684992) (6607.63948482912,101623.512847021) (6606.337489917344,101617.1392900212) (6606.343906730216,101617.1350234507) (6608.528951398967,101612.0466029716) (6608.528951587172,101612.046610348) (6608.528951424,101612.046612539)
 (6771.932727106678,105399.7613331101) (6773.285901626219,105406.3714927809) (6773.305935580203,105398.2527935471) (6773.274633379149,105406.3434487899) (6771.939994869001,105399.7657752145) (6771.94985895473,105399.7587428579) (6774.160404611824,105394.3721746102) (6774.160405503089,105394.3721814546) (6774.160405568537,105394.3721835134)
 (6937.668350056447,109327.6751664112) (6939.057232078363,109334.4971705155) (6938.997216793421,109326.0438725378) (6939.04158068969,109334.4701137225) (6937.674869138565,109327.680564152) (6937.688105523765,109327.6701433051) (6939.917860332781,109321.975551209) (6939.917861840034,109321.9755574815) (6939.917862109212,109321.9755593911)
 (7103.535987104872,113406.8042601125) (7104.960155352511,113413.845947707) (7104.8109525893,113405.0506642356) (7104.940036670895,113413.8204139629) (7103.541818553809,113406.8108220738) (7103.558270231315,113406.7963653321) (7105.80077498686,113400.784188591) (7105.800777021891,113400.7841942606) (7105.800777469604,113400.7841960085)
 (7269.562965870121,117643.3002060443) (7271.021989116356,117650.5698097569) (7270.774312090132,117641.4257240598) (7270.997378330302,117650.5463656189) (7269.568205160929,117643.3081467754) (7269.587625905292,117643.288991749) (7271.836327345174,117636.9500048485) (7271.836329818599,117636.9500098936) (7271.836330419294,117636.9500114703)
 (7435.80459748841,122043.5448673662) (7437.298042266743,122051.0510261005) (7436.942549857553,122041.5519302501) (7437.26897971516,122051.0302623068) (7435.809377380449,122043.5544027311) (7435.831425650464,122043.5298831354) (7438.079755359978,122036.8552071043) (7438.07975818417,122036.8552115157) (7438.079758910641,122036.8552129132)
 (7602.344210120574,126614.1565348865) (7603.871648322598,126621.9083063614) (7603.399048486385,126612.0486301073) (7603.838244540831,126621.890830357) (7602.348702951669,126614.1678767835) (7602.37293709836,126614.1373347766) (7604.614394985241,126607.118438833) (7604.614398073864,126607.1184426103) (7604.614398900505,126607.1184438251)
 (7769.292887750821,131361.9964506477) (7770.853904074505,131370.003323837) (7770.25506541977,131359.7781521643) (7770.816343928953,131369.9897514666) (7769.297307056088,131362.0098011706) (7769.323182048921,131361.9726007743) (7771.551423228438,131354.6012936156) (7771.551426499192,131354.6012967663) (7771.551427400672,131354.6012977984)
 (7936.7889204384,136294.1757438059) (7938.383119658226,136302.4476513511) (7937.64918994125,136291.8527294505) (7938.34166544614,136302.4385978342) (7936.793521797061,136294.1912889291) (7936.820387645721,136294.1468303501) (7939.029311464064,136286.4152405098) (7939.029314837911,136286.4152430518) (7939.029315789789,136286.4152439032)
 (8104.996975531162,141418.0628226021) (8106.623989575663,141426.6101532548) (8105.746519678365,141415.6418778103) (8106.578982978375,141426.6062235913) (8105.002056553617,141418.0807254947) (8105.029158576333,141418.0284601186) (8107.212998410332,141409.9290050059) (8107.213001814828,141409.9290069653) (8107.213002793168,141409.929007641)
