# Supplementary material for: Electromagnetic Analysis, Characterization and Discussion of Inductive Transmission Parameters for Titanium Based Housing Materials in Active Medical Implantable Devices
Source: Materials (Basel). 2018 Oct 25;11(11):2089. doi: 10.3390/ma11112089 (PMC6266279; doi:10.3390/ma11112089)
Supplement: Supplementary file 1 [file materials-11-02089-s001.zip › supplementary/correction_factor_data/L12phi_air_output.txt]

# Created by Octave 4.0.0, Thu Mar 24 14:49:50 2016 Mitteleurop�ische Zeit <unknown@juno>
# name: L12phi
# type: complex matrix
# rows: 241
# columns: 9
 (0.002494644114106905,1.289098060252865e-010) (0.001411006900473847,-2.059239835133295e-010) (0.0008860484364315203,-1.98344586537208e-010) (0.0005866054465734706,-1.630104123993036e-010) (0.0004032130244063839,-1.286043443750854e-010) (0.0002857473779435487,-1.013292808967758e-010) (0.0002079445166519084,-7.922959000105467e-011) (0.0001549270533682435,-6.27049627772798e-011) (0.0001178756529606158,-4.992009783881273e-011)
 (0.00249464411410672,1.339530550994637e-010) (0.001411006900469586,-2.139802030466864e-010) (0.0008860484364277321,-2.061042827735573e-010) (0.0005866054465704428,-1.69387754539858e-010) (0.0004032130244040215,-1.336356420372223e-010) (0.0002857473779417009,-1.052935153663575e-010) (0.0002079445166504731,-8.23292337488284e-011) (0.00015492705336711,-6.515812511202497e-011) (0.0001178756529597155,-5.187308685919221e-011)
 (0.002494644114106568,1.391936077502768e-010) (0.001411006900465008,-2.223516003165635e-010) (0.0008860484364236555,-2.141675560918462e-010) (0.0005866054465671755,-1.760145929064827e-010) (0.0004032130244014773,-1.388637755863834e-010) (0.0002857473779397136,-1.09412839768773e-010) (0.0002079445166489235,-8.555014265889626e-011) (0.000154927053365888,-6.77072607757991e-011) (0.0001178756529587466,-5.39024812838584e-011)
 (0.002494644114106382,1.446391829607163e-010) (0.001411006900460033,-2.310505057775038e-010) (0.0008860484364192607,-2.22546283109338e-010) (0.0005866054465636417,-1.829006883562696e-010) (0.0004032130243987283,-1.442964456866603e-010) (0.0002857473779375655,-1.136933215696383e-010) (0.0002079445166472506,-8.88970608996791e-011) (0.0001549270533645708,-7.035612446292739e-011) (0.0001178756529577012,-5.601127026412903e-011)
 (0.002494644114106153,1.502978017024692e-010) (0.001411006900454678,-2.400897322909047e-010) (0.000886048436414503,-2.312528050879855e-010) (0.0005866054465598273,-1.900561836123715e-010) (0.0004032130243957505,-1.49941654269056e-010) (0.0002857473779352433,-1.18141265613022e-010) (0.0002079445166454459,-9.237491823982068e-011) (0.0001549270533631463,-7.310861775824863e-011) (0.0001178756529565706,-5.820255989497449e-011)
 (0.002494644114105914,1.561777987164592e-010) (0.001411006900448894,-2.494825939766617e-010) (0.0008860484364093584,-2.402999460983421e-010) (0.0005866054465557039,-1.974916181966749e-010) (0.0004032130243925376,-1.55807716317464e-010) (0.0002857473779327335,-1.227632233973579e-010) (0.000207944516643492,-9.598883731112785e-011) (0.0001549270533616063,-7.596879488552559e-011) (0.0001178756529553495,-6.047957778691522e-011)
 (0.002494644114105683,1.622878348530167e-010) (0.00141100690044263,-2.592429258355869e-010) (0.0008860484364038161,-2.49701031930465e-010) (0.0005866054465512602,-2.052179439711264e-010) (0.0004032130243890795,-1.619032721184719e-010) (0.0002857473779300261,-1.275660027329533e-010) (0.0002079445166413866,-9.974414115615586e-011) (0.000154927053359947,-7.894086867956414e-011) (0.0001178756529540318,-6.284567782376309e-011)
 (0.002494644114105433,1.686369097815712e-010) (0.001411006900435899,-2.693851041231734e-010) (0.0008860484363978311,-2.594699096963889e-010) (0.0005866054465464554,-2.132465412488887e-010) (0.0004032130243853329,-1.682372999803153e-010) (0.000285747377927109,-1.325566777646595e-010) (0.0002079445166391093,-1.0364636106505e-010) (0.0001549270533581547,-8.202921678881331e-011) (0.0001178756529526096,-6.53043450986381e-011)
 (0.002494644114105125,1.752343752665228e-010) (0.001411006900428603,-2.799240675159007e-010) (0.0008860484363913633,-2.696209682321048e-010) (0.000586605446541267,-2.215892355689451e-010) (0.0004032130243812968,-1.748191294655261e-010) (0.0002857473779239515,-1.377425993929955e-010) (0.0002079445166366544,-1.077012447219137e-010) (0.0001549270533562177,-8.523838812483384e-011) (0.0001178756529510717,-6.785920104926916e-011)
 (0.002494644114104816,1.820899489281456e-010) (0.001411006900420734,-2.908753391396227e-010) (0.0008860484363843755,-2.801691593118038e-010) (0.0005866054465356755,-2.30258315106379e-010) (0.0004032130243769343,-1.816584551267825e-010) (0.0002857473779205448,-1.431314061021325e-010) (0.0002079445166340018,-1.119147646760704e-010) (0.0001549270533541259,-8.857310956308273e-011) (0.0001178756529494132,-7.051400879207941e-011)
 (0.002494644114104486,1.892137285761236e-010) (0.001411006900412217,-3.022550493876595e-010) (0.000886048436376834,-2.911300196356659e-010) (0.0005866054465296248,-2.392665487822458e-010) (0.0004032130243722237,-1.887653507895365e-010) (0.000285747377916867,-1.487310352080513e-010) (0.0002079445166311373,-1.162931271313852e-010) (0.0001549270533518695,-9.203829290327095e-011) (0.000117875652947622,-7.327267866449523e-011)
 (0.002494644114104142,1.966162070572734e-010) (0.001411006900403042,-3.140799597404106e-010) (0.0008860484363686936,-3.025196937462e-010) (0.0005866054465231024,-2.486272050590941e-010) (0.0004032130243671408,-1.961502843873719e-010) (0.0002857473779128931,-1.545497345519186e-010) (0.0002079445166280445,-1.208427810962861e-010) (0.000154927053349432,-9.563904210628852e-011) (0.0001178756529456889,-7.613927398404254e-011)
 (0.002494644114103726,2.043082877293591e-010) (0.001411006900393141,-3.263674873939218e-010) (0.0008860484363599026,-3.143549577842223e-010) (0.0005866054465160471,-2.5835407148623e-010) (0.0004032130243616477,-2.038241333798433e-010) (0.0002857473779086023,-1.605960746476282e-010) (0.0002079445166247061,-1.255704278708432e-010) (0.0001549270533467992,-9.938066080894703e-011) (0.0001178756529435992,-7.911801703381175e-011)
 (0.002494644114103349,2.123013005299987e-010) (0.001411006900382461,-3.391357309584421e-010) (0.0008860484363504209,-3.266532442111734e-010) (0.0005866054465084401,-2.684614750172825e-010) (0.0004032130243557209,-2.117982007768614e-010) (0.000285747377903975,-1.668789613065081e-010) (0.0002079445166211025,-1.304830309309391e-010) (0.0001549270533439591,-1.032686601384209e-010) (0.0001178756529413466,-8.221329528087861e-011)
 (0.002494644114102877,2.206070186337038e-010) (0.001411006900370905,-3.524034970875099e-010) (0.0008860484363401741,-3.394326674823865e-010) (0.0005866054465002231,-2.789643031019715e-010) (0.0004032130243493141,-2.20084231784519e-010) (0.0002857473778989728,-1.734076487510077e-010) (0.0002079445166172097,-1.355878261732337e-010) (0.0001549270533408897,-1.073087668269707e-010) (0.0001178756529389106,-8.542966784087077e-011)
 (0.002494644114102401,2.292376758227856e-010) (0.001411006900358424,-3.661903281824619e-010) (0.0008860484363291004,-3.52712050719655e-010) (0.0005866054464913439,-2.898780256090318e-010) (0.0004032130243424039,-2.286944311020454e-010) (0.0002857473778935666,-1.801917532451456e-010) (0.0002079445166130063,-1.408923325766628e-010) (0.0001549270533375762,-1.115069316489343e-010) (0.0001178756529362798,-8.877187218787619e-011)
 (0.00249464411410185,2.382059844856363e-010) (0.001411006900344963,-3.805165311915031e-010) (0.0008860484363171538,-3.665109534474254e-010) (0.000586605446481766,-3.012187176355645e-010) (0.0004032130243349415,-2.376414809036635e-010) (0.0002857473778877406,-1.872412672667592e-010) (0.0002079445166084668,-1.464043632824927e-010) (0.0001549270533339973,-1.158693381857092e-010) (0.0001178756529334426,-9.224483113812555e-011)
 (0.002494644114101278,2.4752515438872e-010) (0.00141100690033042,-3.954032075009302e-010) (0.0008860484363042361,-3.808497003925875e-010) (0.000586605446471413,-3.130030831523137e-010) (0.0004032130243268761,-2.46938559511699e-010) (0.0002857473778814442,-1.945665742124471e-010) (0.0002079445166035652,-1.521320370909936e-010) (0.0001549270533301369,-1.204024119300715e-010) (0.0001178756529303761,-9.585366009612242e-011)
 (0.00249464411410067,2.572089120444048e-010) (0.001411006900314727,-4.108722840269424e-010) (0.0008860484362902969,-3.95749411434194e-010) (0.0005866054464602408,-3.25248479621757e-010) (0.0004032130243181785,-2.565993608154199e-010) (0.0002857473778746439,-2.021784636989601e-010) (0.0002079445165982741,-1.580837904278282e-010) (0.0001549270533259631,-1.25112829753873e-010) (0.0001178756529270666,-9.960367459221779e-011)
 (0.002494644114100031,2.672715210271603e-010) (0.00141100690029778,-4.26946545499984e-010) (0.0008860484362752701,-4.112320326804194e-010) (0.000586605446448189,-3.379729435791689e-010) (0.000403213024308781,-2.66638114426136e-010) (0.0002857473778673067,-2.100881474561218e-010) (0.000207944516592559,-1.642683897717684e-010) (0.0001549270533214605,-1.30007529742082e-010) (0.0001178756529234923,-1.03500398109232e-010)
 (0.002494644114099305,2.777278028997126e-010) (0.001411006900279476,-4.436496680388419e-010) (0.0008860484362590306,-4.273203688329356e-010) (0.0005866054464351609,-3.511952171591373e-010) (0.000403213024298634,-2.770696066551926e-010) (0.00028574737785938,-2.183072758345108e-010) (0.0002079445165863903,-1.70694944554975e-010) (0.0001549270533165968,-1.350937214073293e-010) (0.0001178756529196329,-1.075495702206412e-010)
 (0.002494644114098527,2.885931591335601e-010) (0.001411006900259706,-4.610062539947054e-010) (0.0008860484362414855,-4.440381167365747e-010) (0.0005866054464211011,-3.649347757397066e-010) (0.0004032130242876823,-2.879092022682367e-010) (0.0002857473778508251,-2.268479549667487e-010) (0.0002079445165797291,-1.77372920592338e-010) (0.0001549270533113463,-1.403788963131374e-010) (0.0001178756529154671,-1.117571550397921e-010)
 (0.002494644114097704,2.998835937145137e-010) (0.001411006900238366,-4.790418682211575e-010) (0.0008860484362225391,-4.614099003086215e-010) (0.0005866054464059106,-3.792118566000214e-010) (0.0004032130242758417,-2.991728671364133e-010) (0.0002857473778415819,-2.357227646011413e-010) (0.0002079445165725361,-1.843121540174356e-010) (0.000154927053305675,-1.458708391079526e-010) (0.000117875652910968,-1.161293500098609e-010)
 (0.002494644114096781,3.116157367543862e-010) (0.001411006900215322,-4.977830756961746e-010) (0.0008860484362020928,-4.794613067822461e-010) (0.0005866054463895149,-3.940474887428287e-010) (0.0004032130242630688,-3.108771917408895e-010) (0.0002857473778316024,-2.449447766255896e-010) (0.0002079445165647674,-1.915228657693031e-010) (0.0001549270532995523,-1.515776389861882e-010) (0.0001178756529061087,-1.206725950253994e-010)
 (0.002494644114095797,3.238068689917818e-010) (0.001411006900190435,-5.172574806752815e-010) (0.000886048436180016,-4.982189244201443e-010) (0.0005866054463718017,-4.094635238520839e-010) (0.000403213024249279,-3.230394156081467e-010) (0.000285747377820831,-2.545275743238287e-010) (0.0002079445165563768,-1.990156766456771e-010) (0.0001549270532929408,-1.575077016068153e-010) (0.0001178756529008623,-1.253935819239599e-010)
 (0.002494644114094782,3.36474947237632e-010) (0.001411006900163575,-5.374937673152063e-010) (0.0008860484361561701,-5.17710381657613e-010) (0.0005866054463526894,-4.254826684976336e-010) (0.0004032130242343854,-3.356774527059972e-010) (0.0002857473778091962,-2.644852723824091e-010) (0.0002079445165473226,-2.068016229532059e-010) (0.0001549270532858028,-1.636697614726653e-010) (0.0001178756528951982,-1.302992643370779e-010)
 (0.002494644114093626,3.49638630795781e-010) (0.001411006900134561,-5.585217419584678e-010) (0.0008860484361304264,-5.379643877887335e-010) (0.000586605446332045,-4.421285175482374e-010) (0.0004032130242183011,-3.48809917828525e-010) (0.000285747377796635,-2.748325376672248e-010) (0.0002079445165375446,-2.148921727510203e-010) (0.0001549270532780947,-1.700728947931293e-010) (0.0001178756528890824,-1.353968679329063e-010)
 (0.002494644114092399,3.633173090160874e-010) (0.001411006900103227,-5.803723769914194e-010) (0.0008860484361026199,-5.590107752617286e-010) (0.0005866054463097581,-4.594255889574309e-010) (0.0004032130242009371,-3.624561539972939e-010) (0.0002857473777830702,-2.855846108456516e-010) (0.0002079445165269873,-2.232992427490341e-010) (0.0001549270532697696,-1.767265328516292e-010) (0.0001178756528824787,-1.406939010599529e-010)
 (0.002494644114091075,3.775311297765317e-010) (0.001411006900069399,-6.030778564994838e-010) (0.0008860484360726109,-5.808805436129886e-010) (0.0005866054462856903,-4.773993598474666e-010) (0.0004032130241821875,-3.766362609719234e-010) (0.0002857473777684229,-2.967573288181479e-010) (0.0002079445165155882,-2.320352158544868e-010) (0.000154927053260784,-1.836404759014305e-010) (0.0001178756528753474,-1.461981658055841e-010)
 (0.002494644114089657,3.923010292659945e-010) (0.001411006900032885,-6.266716236206399e-010) (0.0008860484360402049,-6.03605905118631e-010) (0.0005866054462596977,-4.960763040384522e-010) (0.0004032130241619388,-3.913711248352812e-010) (0.0002857473777526084,-3.083671480410754e-010) (0.0002079445165032748,-2.41112959412757e-010) (0.0001549270532510799,-1.908249075925826e-010) (0.0001178756528676472,-1.519177694823827e-010)
 (0.002494644114088102,4.076487627009615e-010) (0.001411006899993444,-6.511884298528902e-010) (0.0008860484360052048,-6.272203322374715e-010) (0.0005866054462316448,-5.154839310408856e-010) (0.000403213024140078,-4.066824487688476e-010) (0.0002857473777355319,-3.204311687799722e-010) (0.0002079445164899825,-2.505458441550875e-010) (0.0001549270532406028,-1.982904099723291e-010) (0.0001178756528593322,-1.57861136575673e-010)
 (0.002494644114086435,4.235969364698538e-010) (0.001411006899950851,-6.766643861916234e-010) (0.0008860484359674157,-6.517586069146525e-010) (0.0005866054462013392,-5.356508265769424e-010) (0.0004032130241164704,-4.22592784997529e-010) (0.0002857473777170943,-3.329671602758105e-010) (0.0002079445164756289,-2.603477638973236e-010) (0.0001549270532292881,-2.060479790730362e-010) (0.0001178756528503551,-1.640370211437582e-010)
 (0.002494644114084635,4.401690413479815e-010) (0.001411006899904877,-7.031370163400598e-010) (0.0008860484359266158,-6.772568718092647e-010) (0.0005866054461686242,-5.566066946651691e-010) (0.0004032130240909892,-4.391255680328567e-010) (0.0002857473776971869,-3.459935869239659e-010) (0.0002079445164601335,-2.705331559893006e-010) (0.0001549270532170722,-2.141090411042522e-010) (0.0001178756528406613,-1.704545197181487e-010)
 (0.002494644114082691,4.573894872296929e-010) (0.001411006899855223,-7.306453119198863e-010) (0.000886048435882564,-7.037526834945185e-010) (0.0005866054461332936,-5.783824013860945e-010) (0.0004032130240634617,-4.56305149143624e-010) (0.000285747377675687,-3.595296354702596e-010) (0.0002079445164433971,-2.811170225958334e-010) (0.0001549270532038818,-2.224854692793544e-010) (0.0001178756528301943,-1.771230846923693e-010)
 (0.002494644114080598,4.752836389209777e-010) (0.001411006899801617,-7.592297899929536e-010) (0.0008860484358349883,-7.312850678068618e-010) (0.0005866054460951538,-6.010100203169703e-010) (0.0004032130240337466,-4.741568322726172e-010) (0.0002857473776524744,-3.735952432642442e-010) (0.0002079445164253277,-2.921149527710395e-010) (0.0001549270531896382,-2.31189601308516e-010) (0.0001178756528188924,-1.840525382508248e-010)
 (0.002494644114078317,4.938778536334887e-010) (0.001411006899743731,-7.889325526239533e-010) (0.0008860484357836166,-7.598945772966325e-010) (0.0005866054460539569,-6.24522879794039e-010) (0.0004032130240016598,-4.927069112540152e-010) (0.0002857473776274093,-3.882111276187798e-010) (0.0002079445164058162,-3.035431454351308e-010) (0.0001549270531742587,-2.402342575582711e-010) (0.0001178756528066891,-1.912530868276409e-010)
 (0.00249464411407588,5.131995197533962e-010) (0.001411006899681246,-8.197973489345682e-010) (0.000886048435728156,-7.896233509681173e-010) (0.0005866054460094846,-6.489556119713488e-010) (0.0004032130239670109,-5.119827085611655e-010) (0.0002857473776003476,-4.033988163221424e-010) (0.0002079445163847495,-3.154184332175947e-010) (0.0001549270531576519,-2.496327599418278e-010) (0.0001178756527935112,-1.987353361428182e-010)
 (0.002494644114073265,5.332770972491946e-010) (0.001411006899613745,-8.518696395261635e-010) (0.0008860484356682647,-8.205151762960735e-010) (0.0005866054459614644,-6.743442038341701e-010) (0.0004032130239296004,-5.320126155376799e-010) (0.0002857473775711251,-4.191806793530791e-010) (0.0002079445163620017,-3.277583072508623e-010) (0.0001549270531397212,-2.593989515333428e-010) (0.0001178756527792832,-2.065103068172225e-010)
 (0.002494644114070371,5.541401594838662e-010) (0.001411006899540871,-8.851966634420679e-010) (0.0008860484356035831,-8.526155537646787e-010) (0.0005866054459096092,-7.007260501964724e-010) (0.0004032130238892041,-5.528261342234045e-010) (0.0002857473775395698,-4.355799618041926e-010) (0.0002079445163374388,-3.405809429324503e-010) (0.0001549270531203577,-2.695472169528444e-010) (0.0001178756527639202,-2.145894506070969e-010)
 (0.002494644114067327,5.758194368617932e-010) (0.001411006899462185,-9.198275076834506e-010) (0.0008860484355337656,-8.859717638356333e-010) (0.0005866054458536208,-7.281400087636531e-010) (0.0004032130238455868,-5.744539207638952e-010) (0.0002857473775054992,-4.526208181251186e-010) (0.0002079445163109161,-3.539052266860254e-010) (0.0001549270530994529,-2.800925035550906e-010) (0.0001178756527473307,-2.22984667262025e-010)
 (0.002494644114063978,5.983468621137188e-010) (0.001411006899377207,-9.558131795108467e-010) (0.0008860484354583621,-9.206329365799324e-010) (0.0005866054457931628,-7.566264573640705e-010) (0.0004032130237984854,-5.969278305949831e-010) (0.000285747377468711,-4.703283477005566e-010) (0.0002079445162822784,-3.677507837774592e-010) (0.0001549270530768772,-2.910503434399991e-010) (0.000117875652729418,-2.31708322056166e-010)
 (0.002494644114060386,6.217556173277975e-010) (0.001411006899285465,-9.932066815921943e-010) (0.0008860484353769612,-9.566501240195892e-010) (0.0005866054457278838,-7.862273534035498e-010) (0.0004032130237476323,-6.202809653280351e-010) (0.0002857473774289874,-4.887286317993e-010) (0.0002079445162513589,-3.821380072094231e-010) (0.0001549270530525032,-3.024368763196067e-010) (0.0001178756527100761,-2.40773263991682e-010)
 (0.002494644114056548,6.46080182726399e-010) (0.001411006899186405,-1.032063090031139e-009) (0.0008860484352890549,-9.940763753611618e-010) (0.0005866054456574012,-8.169862956472994e-010) (0.0004032130236927195,-6.445477215195775e-010) (0.0002857473773860932,-5.078487719801007e-010) (0.0002079445162179668,-3.970880877659975e-010) (0.0001549270530261849,-3.142688732939873e-010) (0.0001178756526891929,-2.50192844723485e-010)
 (0.002494644114052333,6.713563876927439e-010) (0.001411006899079442,-1.072439635421132e-009) (0.0008860484351941316,-1.032966814995945e-009) (0.0005866054455812893,-8.489485884260384e-010) (0.0004032130236334231,-6.697638412820161e-010) (0.0002857473773397799,-5.277169300126744e-010) (0.0002079445161819131,-4.126230451953272e-010) (0.0001549270529977655,-3.26563761539257e-010) (0.0001178756526666429,-2.599809382194574e-010)
 (0.002494644114047805,6.97621463333792e-010) (0.001411006898963949,-1.114395787127288e-009) (0.0008860484350916335,-1.073378723778571e-009) (0.0005866054454991088,-8.821613083511546e-010) (0.0004032130235694029,-6.959664649523261e-010) (0.0002857473772897697,-5.483623693375459e-010) (0.0002079445161429843,-4.28765760653893e-010) (0.000154927052967079,-3.393396499779135e-010) (0.0001178756526422932,-2.70151961189603e-010)
 (0.002494644114042939,7.249140973937538e-010) (0.001411006898839218,-1.157993340952913e-009) (0.0008860484349809615,-1.115371623338127e-009) (0.0005866054454103728,-9.166733736224818e-010) (0.000403213023500274,-7.231941857725034e-010) (0.0002857473772357712,-5.698154981552177e-010) (0.0002079445161009495,-4.455400103953117e-010) (0.0001549270529339437,-3.52615355937622e-010) (0.0001178756526160009,-2.807208943158039e-010)
 (0.002494644114037658,7.532744913646513e-010) (0.001411006898704572,-1.203296509947002e-009) (0.0008860484348614734,-1.159007363688962e-009) (0.0005866054453145574,-9.525356160665126e-010) (0.0004032130234256241,-7.514871066861087e-010) (0.0002857473771774628,-5.921079142070428e-010) (0.000207944516055564,-4.629705007651994e-010) (0.0001549270528981676,-3.664104328593134e-010) (0.0001178756525876117,-2.917033043075171e-010)
 (0.002494644114031974,7.827444195628848e-010) (0.001411006898559163,-1.250372019093559e-009) (0.000886048434732442,-1.204350214336878e-009) (0.0005866054452111014,-9.898008559721798e-010) (0.0004032130233450257,-7.808868994353393e-010) (0.000285747377114505,-6.152724512936513e-010) (0.0002079445160065573,-4.810829045961097e-010) (0.0001549270528595359,-3.807451990952437e-010) (0.0001178756525569584,-3.031153668279579e-010)
 (0.002494644114025831,8.133672908275997e-010) (0.001411006898402157,-1.299289203449388e-009) (0.0008860484345931149,-1.25146695887158e-009) (0.0005866054450993823,-1.028523979863183e-009) (0.0004032130232579962,-8.114368658796955e-010) (0.0002857473770465246,-6.393432276210446e-010) (0.0002079445159536357,-4.999038990005359e-010) (0.0001549270528178226,-3.956407678169176e-010) (0.0001178756525238598,-3.149738903049702e-010)
 (0.002494644114019218,8.451882123091472e-010) (0.001411006898232648,-1.35012011029098e-009) (0.000886048434442682,-1.300426993321807e-009) (0.0005866054449787578,-1.068762021341867e-009) (0.0004032130231640203,-8.431820017621419e-010) (0.0002857473769731199,-6.643556960403025e-010) (0.0002079445158964974,-5.194612046557235e-010) (0.0001549270527727819,-4.111190781035251e-010) (0.0001178756524881198,-3.272963406840787e-010)
 (0.002494644114012071,8.782540561119691e-010) (0.001411006898049604,-1.402939605142153e-009) (0.0008860484342802508,-1.351302428309236e-009) (0.0005866054448485114,-1.110574244976087e-009) (0.0004032130230625517,-8.761690629573496e-010) (0.0002857473768938618,-6.903466962303629e-010) (0.0002079445158347999,-5.397836265987089e-010) (0.000154927052724148,-4.272029272483001e-010) (0.0001178756524495287,-3.401008671407873e-010)
 (0.002494644114004286,9.126135282076934e-010) (0.001411006897851919,-1.457825481959718e-009) (0.0008860484341048389,-1.404168195177063e-009) (0.0005866054447078783,-1.154022233643659e-009) (0.0004032130229529873,-9.10446634310885e-010) (0.0002857473768082766,-7.173545089542623e-010) (0.0002079445157681777,-5.609010966551563e-010) (0.0001549270526716317,-4.43916004309242e-010) (0.0001178756524078571,-3.534063287973746e-010)
 (0.002494644113995982,9.483172403090827e-010) (0.00141100689763853,-1.514858577696819e-009) (0.0008860484339154669,-1.459102156368154e-009) (0.0005866054445560149,-1.199169979129427e-009) (0.0004032130228346842,-9.460652011464084e-010) (0.0002857473767158735,-7.454189123928008e-010) (0.000207944515696244,-5.828447174972973e-010) (0.0001549270526149307,-4.61282924995482e-010) (0.0001178756523628647,-3.672323224936796e-010)
 (0.002494644113986948,9.854177844307904e-010) (0.001411006897408081,-1.574122891249474e-009) (0.0008860484337109589,-1.516185219983989e-009) (0.0005866054443920388,-1.246083976346188e-009) (0.0004032130227069429,-9.830772236016477e-010) (0.000285747376616087,-7.745812407119294e-010) (0.0002079445156185695,-6.056468084169586e-010) (0.0001549270525537008,-4.79329267905647e-010) (0.0001178756523142816,-3.815992116365329e-010)
 (0.002494644113977186,1.023969810430387e-009) (0.001411006897159231,-1.635705707096556e-009) (0.0008860484334901472,-1.575501458873609e-009) (0.0005866054442149842,-1.294833321206904e-009) (0.0004032130225690019,-1.021537213847906e-009) (0.0002857473765083453,-8.048844449219908e-010) (0.0002079445155346998,-6.293409529252688e-010) (0.00015492705248759,-4.980816121665273e-010) (0.0001178756522618217,-3.965281561618996e-010)
 (0.00249464411396668,1.064030106329717e-009) (0.001411006896890563,-1.699697723783179e-009) (0.0008860484332517219,-1.637138234446588e-009) (0.000586605444023801,-1.345489812358147e-009) (0.0004032130224200667,-1.061501816334827e-009) (0.000285747376392009,-8.363731560803779e-010) (0.0002079445154441396,-6.539620481685759e-010) (0.000154927052416205,-5.175675765736144e-010) (0.0001178756522051777,-4.120411437077032e-010)
 (0.002494644113955343,1.105657682292319e-009) (0.001411006896600452,-1.766193187403571e-009) (0.0008860484329942852,-1.701186325204341e-009) (0.0005866054438173747,-1.398128056820752e-009) (0.0004032130222592524,-1.103029891151106e-009) (0.0002857473762663916,-8.690937510013851e-010) (0.0002079445153463535,-6.795463563032729e-010) (0.000154927052339127,-5.378158602374045e-010) (0.0001178756521440165,-4.28161021954109e-010)
 (0.002494644113943078,1.148913857516086e-009) (0.001411006896287181,-1.835290030248355e-009) (0.0008860484327162967,-1.767740060301882e-009) (0.0005866054435944818,-1.452825579819416e-009) (0.0004032130220856055,-1.1461826006706e-009) (0.000285747376130757,-9.030944204979086e-010) (0.0002079445152407684,-7.061315578662146e-010) (0.000154927052255897,-5.588562848203692e-010) (0.0001178756520779749,-4.449115322630747e-010)
 (0.00249464411392986,1.193862350526734e-009) (0.001411006895948941,-1.90709001488065e-009) (0.0008860484324161383,-1.836897458467158e-009) (0.0005866054433537992,-1.509662938870486e-009) (0.0004032130218980983,-1.191023499549883e-009) (0.0002857473759842933,-9.384252403134526e-010) (0.0002079445151267589,-7.33756807228175e-010) (0.0001549270521660265,-5.807198384307927e-010) (0.0001178756520066656,-4.623173446168809e-010)
 (0.002494644113915566,1.240569373083508e-009) (0.001411006895583695,-1.981698883983579e-009) (0.0008860484320920306,-1.908760372181622e-009) (0.0005866054430939162,-1.56872384233934e-009) (0.0004032130216956444,-1.237618628269233e-009) (0.0002857473758261525,-9.751382448234387e-010) (0.0002079445150036542,-7.624627902197942e-010) (0.0001549270520689904,-6.034387212314268e-010) (0.0001178756519296658,-4.804040939302001e-010)
 (0.002494644113900153,1.289103727997762e-009) (0.001411006895189344,-2.059226515900958e-009) (0.0008860484317420779,-1.983434637517201e-009) (0.0005866054428133068,-1.630095272576108e-009) (0.0004032130214770361,-1.286036610321517e-009) (0.0002857473756553972,-1.01328750359206e-009) (0.0002079445148707317,-7.922917839987516e-010) (0.0001549270519642111,-6.27046392813161e-010) (0.0001178756518465248,-4.991984177660958e-010)
 (0.002494644113883467,1.33953691035856e-009) (0.001411006894763509,-2.139787086021047e-009) (0.0008860484313641886,-2.061030229879234e-009) (0.0005866054425103154,-1.693867613962807e-009) (0.0004032130212409867,-1.336348753150451e-009) (0.0002857473754710115,-1.052929200948304e-009) (0.0002079445147272032,-8.232877192541673e-010) (0.0001549270518510726,-6.515776214399938e-010) (0.0001178756517567506,-5.187279955302098e-010)
 (0.002494644113865482,1.391943212722914e-009) (0.001411006894303708,-2.223499235227094e-009) (0.0008860484309561622,-2.141661425916552e-009) (0.0005866054421831479,-1.760134785822158e-009) (0.0004032130209861031,-1.388629153099441e-009) (0.0002857473752719224,-1.094121718622614e-009) (0.0002079445145722235,-8.554962448529156e-010) (0.0001549270517289089,-6.770685351918421e-010) (0.0001178756516598134,-5.390215892106975e-010)
 (0.002494644113846049,1.446399835462843e-009) (0.001411006893807219,-2.310486243861647e-009) (0.0008860484305155905,-2.225446971370048e-009) (0.000586605441829881,-1.828994380645399e-009) (0.0004032130207108949,-1.442954804412719e-009) (0.0002857473750569526,-1.136925721675801e-009) (0.0002079445144048847,-8.889647949891468e-010) (0.000154927051597,-7.035566751349541e-010) (0.0001178756515551468,-5.601090856727574e-010)
 (0.002494644113825079,1.502986999701676e-009) (0.001411006893271141,-2.400876213337596e-009) (0.0008860484300398783,-2.312510255946534e-009) (0.0005866054414484344,-1.900547807615585e-009) (0.0004032130204137318,-1.499405712451856e-009) (0.0002857473748248322,-1.181404247703188e-009) (0.0002079445142241942,-9.237426589778256e-010) (0.0001549270514545705,-7.31081050529509e-010) (0.0001178756514421281,-5.82021540640147e-010)
 (0.002494644113802449,1.561788065895562e-009) (0.001411006892692282,-2.49480225446915e-009) (0.000886048429526207,-2.40297949479146e-009) (0.0005866054410365532,-1.974900441751617e-009) (0.0004032130200928533,-1.558065011468315e-009) (0.0002857473745741946,-1.227622799572064e-009) (0.0002079445140290871,-9.598810537203835e-010) (0.0001549270513007766,-7.596821962133974e-010) (0.000117875651320093,-6.047912243815768e-010)
 (0.002494644113777992,1.622889657083482e-009) (0.001411006892067268,-2.592402683049004e-009) (0.0008860484289715705,-2.496987916878263e-009) (0.0005866054405918262,-2.052161778897902e-009) (0.0004032130197463827,-1.619019086747221e-009) (0.0002857473743035599,-1.275649441760766e-009) (0.0002079445138184179,-9.974331990782004e-010) (0.0001549270511347123,-7.894022322310188e-010) (0.0001178756511883242,-6.284516691434256e-010)
 (0.002494644113751604,1.686381786167724e-009) (0.001411006891392381,-2.693821223271856e-009) (0.0008860484283726713,-2.594673961014634e-009) (0.0005866054401116118,-2.132445596753243e-009) (0.0004032130193722755,-1.682357701731791e-009) (0.000285747374011337,-1.325554900451326e-009) (0.0002079445135909423,-1.036454396093654e-009) (0.0001549270509554048,-8.202849257495764e-010) (0.0001178756510460417,-6.530377184918507e-010)
 (0.002494644113723075,1.752357989205917e-009) (0.001411006890663645,-2.799207218883359e-009) (0.0008860484277259954,-2.69618147937966e-009) (0.0005866054395930917,-2.215870122065238e-009) (0.0004032130189683215,-1.74817412993882e-009) (0.0002857473736958067,-1.377412667504683e-009) (0.0002079445133453227,-1.077002108326563e-009) (0.0001549270507617907,-8.523757554414342e-010) (0.0001178756508924108,-6.785855785321868e-010)
 (0.002494644113692305,1.820915462957079e-009) (0.001411006889876794,-2.908715852815215e-009) (0.0008860484270277444,-2.801659948900582e-009) (0.0005866054390332036,-2.302558204570413e-009) (0.0004032130185321429,-1.816565292157813e-009) (0.0002857473733551015,-1.431299108535655e-009) (0.0002079445130801046,-1.119136046338914e-009) (0.0001549270505527303,-8.857219783310637e-010) (0.0001178756507265244,-7.051328711471858e-010)
 (0.002494644113659115,1.892155208443281e-009) (0.001411006889027177,-3.022508375016616e-009) (0.0008860484262737977,-2.911264691012138e-009) (0.0005866054384286582,-2.392637497412497e-009) (0.0004032130180611762,-1.887631898854645e-009) (0.0002857473729872231,-1.48729357513229e-009) (0.0002079445127937326,-1.162918255441987e-009) (0.0001549270503269964,-9.203726992676033e-010) (0.0001178756505474048,-7.327186893018949e-010)
 (0.002494644113623198,1.966182180077065e-009) (0.00141100688810975,-3.14075233931572e-009) (0.0008860484254596863,-3.025157099883412e-009) (0.0005866054377758856,-2.486240644849938e-009) (0.0004032130175526268,-1.96147859815566e-009) (0.0002857473725899919,-1.545478521498349e-009) (0.0002079445124845125,-1.208413206915733e-009) (0.0001549270500832487,-9.563789430871075e-010) (0.0001178756503539939,-7.613836544765239e-010)
 (0.002494644113584451,2.043105440555616e-009) (0.001411006887119164,-3.263621849539864e-009) (0.0008860484245806464,-3.14350487937669e-009) (0.0005866054370710361,-2.583505477076399e-009) (0.0004032130170035176,-2.038214129682139e-009) (0.0002857473721610679,-1.605939625605331e-009) (0.0002079445121506303,-1.255687892727738e-009) (0.0001549270498200623,-9.937937295995337e-010) (0.0001178756501451561,-7.91169976406815e-010)
 (0.002494644113542634,2.123038321547658e-009) (0.001411006886049558,-3.391297815317586e-009) (0.0008860484236314721,-3.266482289675076e-009) (0.0005866054363099561,-2.68457521277625e-009) (0.0004032130164105996,-2.11795148429346e-009) (0.0002857473716979325,-1.668765915078702e-009) (0.0002079445117901083,-1.304811923952041e-009) (0.0001549270495358793,-1.032672151494502e-009) (0.0001178756499196571,-8.22121515048824e-010)
 (0.002494644113497483,2.206098591611321e-009) (0.001411006884894623,-3.523968217247609e-009) (0.0008860484226065898,-3.394270402888751e-009) (0.0005866054354881702,-2.78959866938119e-009) (0.0004032130157703851,-2.200808069955397e-009) (0.0002857473711978543,-1.734049897948849e-009) (0.0002079445114008312,-1.355857633037708e-009) (0.0001549270492290255,-1.073071455247722e-009) (0.0001178756496761709,-8.542838450376543e-010)
 (0.002494644113448692,2.292408629395973e-009) (0.001411006883647539,-3.661828383149794e-009) (0.0008860484214999388,-3.527057369136354e-009) (0.000586605434600816,-2.898730481599749e-009) (0.0004032130150790951,-2.286905884315374e-009) (0.0002857473706578771,-1.801887698526845e-009) (0.0002079445109804928,-1.408900180029638e-009) (0.0001549270488976902,-1.11505112520769e-009) (0.0001178756494132595,-8.877043226189271e-010)
 (0.002494644113396024,2.382095604835254e-009) (0.001411006882301005,-3.805081274367568e-009) (0.0008860484203050209,-3.665038692549665e-009) (0.0005866054336426796,-3.012131328506364e-009) (0.0004032130143326654,-2.376371693625449e-009) (0.0002857473700748316,-1.872379198495549e-009) (0.0002079445105266279,-1.464017662912101e-009) (0.0001549270485399256,-1.158672970923958e-009) (0.0001178756491293764,-9.224321551706612e-010)
 (0.002494644113339176,2.475291666972643e-009) (0.001411006880847023,-3.95393778351676e-009) (0.0008860484190147652,-3.808417518118101e-009) (0.0005866054326081212,-3.12996816932691e-009) (0.0004032130135266865,-2.469337218922595e-009) (0.0002857473694452706,-1.945628183540359e-009) (0.0002079445100365587,-1.521291232239479e-009) (0.0001549270481536212,-1.204001217896526e-009) (0.0001178756488228457,-9.585184734236517e-010)
 (0.002494644113277791,2.572134139337747e-009) (0.001411006879277074,-4.108617043608981e-009) (0.0008860484176216023,-3.957404929882168e-009) (0.0005866054314910285,-3.252414488237463e-009) (0.0004032130126564163,-2.565939329235298e-009) (0.000285747368765493,-2.021742495631223e-009) (0.0002079445095073938,-1.580805210218601e-009) (0.0001549270477365018,-1.251102601783412e-009) (0.0001178756484918659,-9.960164065167366e-010)
 (0.002494644113211523,2.67276572202201e-009) (0.001411006877581883,-4.269346749424261e-009) (0.0008860484161172909,-4.112220260385826e-009) (0.0005866054302848195,-3.379650549016923e-009) (0.0004032130117167226,-2.666320242435051e-009) (0.0002857473680314809,-2.100834191262318e-009) (0.0002079445089360184,-1.642647214424234e-009) (0.0001549270472861098,-1.300046466357795e-009) (0.0001178756481344802,-1.034981159948698e-009)
 (0.002494644113139946,2.777334703818661e-009) (0.001411006875751464,-4.436363490814703e-009) (0.0008860484144929815,-4.273091412176668e-009) (0.0005866054289823968,-3.511863659377262e-009) (0.0004032130107020668,-2.770627733698318e-009) (0.0002857473672389224,-2.183019705706096e-009) (0.0002079445083190592,-1.706908286301421e-009) (0.0001549270467997876,-1.35090486514515e-009) (0.0001178756477485864,-1.075470096509055e-009)
 (0.002494644113062681,2.885995181293985e-009) (0.001411006873775031,-4.60991309913195e-009) (0.0008860484127390954,-4.440255191728929e-009) (0.0005866054275760724,-3.649248445217463e-009) (0.0004032130096064723,-2.879015352116287e-009) (0.0002857473663831396,-2.268420023751006e-009) (0.000207944507652889,-1.773683024574073e-009) (0.000154927046274669,-1.403752667115438e-009) (0.0001178756473319104,-1.117542820384522e-009)
 (0.002494644112979294,2.998907285959639e-009) (0.001411006871640941,-4.790251007243717e-009) (0.0008860484108453048,-4.61395765635784e-009) (0.0005866054260575666,-3.792007136177789e-009) (0.0004032130084234807,-2.991642645749807e-009) (0.0002857473654590877,-2.357160856978796e-009) (0.0002079445069335777,-1.843069723956652e-009) (0.0001549270457076632,-1.458667666359726e-009) (0.0001178756468819949,-1.161261264557867e-009)
 (0.0024946441128892,3.116237421781687e-009) (0.00141100686933661,-4.977642623069383e-009) (0.0008860484088004648,-4.794454474613878e-009) (0.0005866054244179268,-3.940349861380453e-009) (0.0004032130071461201,-3.108675395322881e-009) (0.0002857473644613256,-2.449372827917985e-009) (0.0002079445061568823,-1.915170519068714e-009) (0.0001549270450954274,-1.515730696078885e-009) (0.0001178756463961887,-1.206689781474022e-009)
 (0.002494644112791949,3.238158511790664e-009) (0.001411006866848487,-5.17236371764858e-009) (0.0008860484065924901,-4.98201130019762e-009) (0.0005866054226474999,-4.094494957383709e-009) (0.0004032130057668714,-3.230285856785772e-009) (0.0002857473633839701,-2.545191661254143e-009) (0.0002079445053182359,-1.990091534025018e-009) (0.0001549270444343528,-1.575025746935666e-009) (0.0001178756458716303,-1.253895237298658e-009)
 (0.002494644112686945,3.364850253361428e-009) (0.001411006864161865,-5.374700828011691e-009) (0.0008860484042083881,-5.176904160702687e-009) (0.000586605420735852,-4.254669287364175e-009) (0.0004032130042775918,-3.356653013614271e-009) (0.0002857473622206741,-2.644758382527589e-009) (0.0002079445044126877,-2.067943037741191e-009) (0.0001549270437205464,-1.636640089972563e-009) (0.0001178756453052274,-1.302947109811326e-009)
 (0.002494644112573607,3.496499385384838e-009) (0.001411006861260941,-5.584951675837334e-009) (0.0008860484016341144,-5.379419860995717e-009) (0.000586605418671696,-4.421108572995931e-009) (0.0004032130026695179,-3.487962838340538e-009) (0.0002857473609645872,-2.748219524323485e-009) (0.0002079445034349022,-2.148839605214335e-009) (0.0001549270429497973,-1.700664404277394e-009) (0.0001178756446936459,-1.35391758998538e-009)
 (0.002494644112451239,3.633299964195697e-009) (0.001411006858128624,-5.803425601604762e-009) (0.0008860483988544945,-5.589856402357003e-009) (0.0005866054164428922,-4.594057739002299e-009) (0.0004032130009331703,-3.624408564547585e-009) (0.0002857473596083076,-2.85572734053898e-009) (0.0002079445023791211,-2.232900285052918e-009) (0.000154927042117567,-1.767192909594048e-009) (0.0001178756440332761,-1.406881687597744e-009)
 (0.002494644112319103,3.775453651891409e-009) (0.001411006854746444,-6.030444015858144e-009) (0.0008860483958531371,-5.808523417482094e-009) (0.0005866054140363095,-4.773771270632367e-009) (0.0004032129990583172,-3.766190969045605e-009) (0.0002857473581438288,-2.967440028833566e-009) (0.0002079445012391274,-2.320248773377755e-009) (0.0001549270412189523,-1.836323503913127e-009) (0.0001178756433202296,-1.46191734079697e-009)
 (0.002494644112176439,3.923170015166478e-009) (0.001411006851094496,-6.266340867458433e-009) (0.0008860483926123872,-6.035742622268638e-009) (0.0005866054114377556,-4.960513585372587e-009) (0.0004032129970339142,-3.913518665083761e-009) (0.0002857473565625395,-3.083521961521332e-009) (0.0002079445000081958,-2.411013594478048e-009) (0.0001549270402486568,-1.908157906534096e-009) (0.0001178756425503064,-1.519105529944558e-009)
 (0.002494644112022435,4.076666837111685e-009) (0.001411006847151237,-6.511463129710918e-009) (0.0008860483891131284,-6.271848284809713e-009) (0.0005866054086319231,-5.154559418443859e-009) (0.0004032129948480307,-4.066608406557435e-009) (0.000285747354855115,-3.204143925540581e-009) (0.0002079444986790776,-2.505328288339614e-009) (0.0001549270392009645,-1.98280180640125e-009) (0.0001178756417189695,-1.57853039574304e-009)
 (0.002494644111856198,4.236170439510613e-009) (0.001411006842893445,-6.766171305150226e-009) (0.0008860483853347467,-6.517187712317375e-009) (0.0005866054056022744,-5.356194223195549e-009) (0.000403212992487782,-4.225685404070188e-009) (0.0002857473530114916,-3.329483371215886e-009) (0.000207944497243938,-2.603331605281181e-009) (0.0001549270380697011,-2.060365016221604e-009) (0.0001178756408213191,-1.640279361988306e-009)
 (0.002494644111676694,4.401916020973495e-009) (0.001411006838296031,-7.030839948581242e-009) (0.0008860483812549795,-6.772121756492937e-009) (0.0005866054023309763,-5.565714586796526e-009) (0.0004032129899392725,-4.390983652775801e-009) (0.0002857473510208157,-3.459724670970641e-009) (0.0002079444956943249,-2.705167708183915e-009) (0.0001549270368482034,-2.140961632521956e-009) (0.0001178756398520663,-1.704443262893323e-009)
 (0.002494644111482948,4.574148004993724e-009) (0.001411006833331908,-7.305858211843954e-009) (0.0008860483768498109,-7.037025338444532e-009) (0.0005866053987987421,-5.783428661631041e-009) (0.0004032129871874837,-4.562746273090834e-009) (0.0002857473488713536,-3.595059387567222e-009) (0.0002079444940211117,-2.810986382227341e-009) (0.0001549270355292708,-2.224710201660853e-009) (0.0001178756388055033,-1.771116475347488e-009)
 (0.002494644111273757,4.753120405336921e-009) (0.00141100682797185,-7.591630406941853e-009) (0.0008860483720932573,-7.312287992897924e-009) (0.0005866053949847551,-6.009656613214087e-009) (0.0004032129842162012,-4.741225864007883e-009) (0.0002857473465504395,-3.735686552595829e-009) (0.0002079444922144295,-2.920943252803171e-009) (0.0001549270341051353,-2.311733892236185e-009) (0.0001178756376754601,-1.840397056179366e-009)
 (0.00249464411104793,4.939097203588867e-009) (0.001411006822184252,-7.888576591627453e-009) (0.0008860483669573077,-7.598314433731102e-009) (0.0005866053908665636,-6.24473108478253e-009) (0.0004032129810079174,-4.926684869802434e-009) (0.0002857473440444048,-3.881812955616524e-009) (0.0002079444902636437,-3.035200011447329e-009) (0.0001549270325674082,-2.402160674073856e-009) (0.0001178756364552805,-1.912386884609715e-009)
 (0.00249464411080416,5.13235274308237e-009) (0.001411006815935046,-8.197133176912704e-009) (0.0008860483614117303,-7.895525140154385e-009) (0.0005866053864199002,-6.488997680000183e-009) (0.0004032129775437322,-5.119395960956393e-009) (0.0002857473413384813,-4.033653444212026e-009) (0.0002079444881572584,-3.153924650617411e-009) (0.0001549270309070259,-2.4961235038523e-009) (0.000117875635137779,-1.987191810115057e-009)
 (0.002494644110540985,5.333172138936726e-009) (0.001411006809187409,-8.517753556393918e-009) (0.0008860483554238115,-8.204356965031384e-009) (0.0005866053816185635,-6.742815463078897e-009) (0.0004032129738032451,-5.319642428954362e-009) (0.0002857473384167333,-4.191431235180449e-009) (0.0002079444858828664,-3.277291707002991e-009) (0.0001549270291142125,-2.593760517911357e-009) (0.0001178756337151905,-2.064921805854026e-009)
 (0.002494644110256898,5.541851703371174e-009) (0.001411006801901615,-8.850908760575493e-009) (0.0008860483489583003,-8.525263766682288e-009) (0.0005866053764342719,-7.006557478297591e-009) (0.0004032129697644151,-5.527718596269719e-009) (0.0002857473352619414,-4.355378237773474e-009) (0.0002079444834270702,-3.405482514270479e-009) (0.0001549270271784017,-2.695215232078869e-009) (0.0001178756321791366,-2.145691127894208e-009)
 (0.002494644109950303,5.758699389900608e-009) (0.001411006794034714,-9.197088133220739e-009) (0.0008860483419771355,-8.858717063168853e-009) (0.0005866053708365003,-7.280611288583545e-009) (0.0004032129654034624,-5.74393024156758e-009) (0.0002857473318555367,-4.525735388630124e-009) (0.0002079444807754039,-3.5386854650679e-009) (0.0001549270250881927,-2.80063674930957e-009) (0.0001178756305205687,-2.22961848036335e-009)
 (0.002494644109619274,5.984035253387413e-009) (0.00141100678554037,-9.556800035439306e-009) (0.0008860483344391562,-9.205206712149424e-009) (0.0005866053647922529,-7.565379534377969e-009) (0.0004032129606946857,-5.968595040782091e-009) (0.0002857473281774405,-4.702752999572696e-009) (0.0002079444779122416,-3.677096282945482e-009) (0.0001549270228312739,-2.910179974682731e-009) (0.0001178756287297163,-2.316827186839389e-009)
 (0.002494644109262041,6.218191931663632e-009) (0.001411006776368614,-9.930572572503968e-009) (0.0008860483263000108,-9.56524161455951e-009) (0.0005866053582659554,-7.861280513119763e-009) (0.0004032129556103582,-6.202043024451846e-009) (0.0002857473242059941,-4.886691118083616e-009) (0.0002079444748207264,-3.820918304293706e-009) (0.0001549270203943532,-3.024005838790179e-009) (0.0001178756267960339,-2.40744536801043e-009)
 (0.002494644108876427,6.461515143890251e-009) (0.001411006766465385,-1.031895435048584e-008) (0.0008860483175117299,-9.939350445120717e-009) (0.0005866053512191603,-8.168748780205609e-009) (0.0004032129501205361,-6.444617052222425e-009) (0.0002857473199178111,-5.077819901269926e-009) (0.0002079444714826534,-3.970362770858812e-009) (0.0001549270177630787,-3.142281529126824e-009) (0.0001178756247081322,-2.50160612607996e-009)
 (0.002494644108460232,6.71436421171867e-009) (0.001411006755772372,-1.072251525701908e-008) (0.0008860483080225674,-1.032808240979459e-008) (0.0005866053436103606,-8.488235771871702e-009) (0.0004032129441928844,-6.696673304741583e-009) (0.0002857473152876319,-5.276420003627059e-009) (0.0002079444678783568,-4.125649132890592e-009) (0.0001549270149219489,-3.265180730168196e-009) (0.0001178756224537113,-2.599447735812321e-009)
 (0.002494644108011006,6.97711260015073e-009) (0.001411006744226637,-1.114184727322311e-008) (0.0008860482977766492,-1.073200803001726e-008) (0.0005866053353947618,-8.820210451233208e-009) (0.0004032129377924942,-6.95858179329081e-009) (0.0002857473102881868,-5.482782978745345e-009) (0.0002079444639866121,-4.28700536350276e-009) (0.0001549270118542361,-3.39288387211304e-009) (0.0001178756200194983,-2.701113842705929e-009)
 (0.002494644107526206,7.250148480648823e-009) (0.001411006731760177,-1.157756531293517e-008) (0.0008860482867136541,-1.115171995589941e-008) (0.000586605326523985,-9.165159977332827e-009) (0.0004032129308816901,-7.230726888616415e-009) (0.0002857473048900461,-5.697211696273672e-009) (0.0002079444597845051,-4.454668284486604e-009) (0.0001549270085418765,-3.525578388926122e-009) (0.0001178756173911591,-2.806753668368383e-009)
 (0.002494644107003007,7.533875320139217e-009) (0.001411006718299627,-1.203030809190177e-008) (0.0008860482747684278,-1.158783380879713e-008) (0.0005866053169458012,-9.523590398917288e-009) (0.0004032129234197677,-7.513507868062759e-009) (0.0002857472990614174,-5.920020773095733e-009) (0.0002079444552472952,-4.628883903941694e-009) (0.000154927004965362,-3.663458985528903e-009) (0.0001178756145532169,-2.916522223296294e-009)
 (0.002494644106438397,7.828712490726081e-009) (0.001411006703765717,-1.250073902856473e-008) (0.0008860482618706623,-1.204098905387531e-008) (0.0005866053066038078,-9.896027372471411e-009) (0.0004032129153627993,-7.807339483038176e-009) (0.0002857472927679923,-6.151537021027838e-009) (0.0002079444503482631,-4.809907766078811e-009) (0.0001549270011036432,-3.806727914783184e-009) (0.000117875611488961,-3.030580527467057e-009)
 (0.002494644105829105,8.13509590764146e-009) (0.001411006688072915,-1.298954717469435e-008) (0.0008860482479444309,-1.251184990306676e-008) (0.0005866052954371327,-1.028301690637263e-008) (0.0004032129066633567,-8.112652546622766e-009) (0.000285747285972709,-6.392099909747738e-009) (0.0002079444450585709,-4.998005313473155e-009) (0.0001549269969339782,-3.955595264250023e-009) (0.000117875608180353,-3.149095838676181e-009)
 (0.002494644105171631,8.453478693405819e-009) (0.001411006671128862,-1.349744818033979e-008) (0.0008860482329077349,-1.300110625093028e-008) (0.0005866052833800465,-1.068512613129083e-008) (0.0004032128972702256,-8.429894541632203e-009) (0.0002857472786355809,-6.642062046502015e-009) (0.000207944439347081,-5.193452262377693e-009) (0.000154926992431828,-4.110279253277749e-009) (0.0001178756046079166,-3.272241889069685e-009)
 (0.002494644104462243,8.784331867490253e-009) (0.001411006652833852,-1.402518529033004e-008) (0.0008860482166721091,-1.350947464230327e-008) (0.0005866052703615757,-1.110294409696051e-008) (0.0004032128871281173,-8.759530250764501e-009) (0.0002857472707134046,-6.901789672689595e-009) (0.000207944433180171,-5.396534990952486e-009) (0.0001549269875706853,-4.271006540450869e-009) (0.0001178756007506249,-3.400199130095351e-009)
 (0.002494644103696846,9.128145070849939e-009) (0.001411006633080221,-1.45735303735704e-008) (0.0008860481991419955,-1.403769927313969e-008) (0.0005866052563051028,-1.153708259762547e-008) (0.0004032128761773496,-9.10204240742714e-009) (0.0002857472621595649,-7.171663177644167e-009) (0.0002079444265215509,-5.607550941267016e-009) (0.0001549269823219427,-4.4380125418366e-009) (0.0001178755965857738,-3.533154985793972e-009)
 (0.002494644102871079,9.48542731388179e-009) (0.001411006611751758,-1.514328498929884e-008) (0.0008860481802142375,-1.458655302623855e-008) (0.0005866052411279323,-1.198817702470303e-008) (0.0004032128643534788,-9.457932370594202e-009) (0.0002857472529237289,-7.452077629980942e-009) (0.0002079444193320358,-5.82680903515742e-009) (0.0001549269766547148,-4.611541760213712e-009) (0.0001178755920888551,-3.671304115067652e-009)
 (0.002494644101980242,9.856707763233069e-009) (0.001411006588722998,-1.573528148601597e-008) (0.0008860481597774837,-1.515683854144631e-008) (0.0005866052247407482,-1.245688724918167e-008) (0.000403212851586929,-9.827720821147346e-009) (0.0002857472429515475,-7.7434433276922e-009) (0.000207944411569321,-6.054630104091449e-009) (0.0001549269705356537,-4.791848125463126e-009) (0.0001178755872334069,-3.814848682849483e-009)
 (0.002494644101019303,1.0242536558766e-008) (0.001411006563858527,-1.635038413652253e-008) (0.000886048137711511,-1.574938932047524e-008) (0.000586605207047147,-1.294389853304705e-008) (0.000403212837802606,-1.021194848245414e-008) (0.000285747232184355,-8.046186365937795e-009) (0.000207944403187735,-6.291347333870991e-009) (0.0001549269639287596,-4.979195346721392e-009) (0.0001178755819908653,-3.963998640333432e-009)
 (0.002494644099982816,1.064348566726614e-008) (0.001411006537012087,-1.698949030983809e-008) (0.0008860481138865489,-1.636507087016965e-008) (0.0005866051879430729,-1.344992247112244e-008) (0.0004032128229194196,-1.061117686423576e-008) (0.0002857472205588163,-8.360749224165242e-009) (0.0002079443941379818,-6.537306723559891e-009) (0.0001549269567951694,-5.173857275755923e-009) (0.0001178755763303907,-4.118972014702666e-009)
 (0.00249464409886488,1.106014977180565e-008) (0.001411006508025859,-1.765353167814692e-008) (0.000886048088162475,-1.700478187986432e-008) (0.0005866051673161527,-1.397569796307114e-008) (0.0004032128068498437,-1.102598903162747e-008) (0.0002857472080065527,-8.687591372309143e-009) (0.0002079443843668249,-6.792867560245649e-009) (0.000154926949092923,-5.376118282936904e-009) (0.0001178755702186877,-4.279995208297607e-009)
 (0.002494644097659242,1.149314720360486e-008) (0.001411006476729422,-1.834347546175153e-008) (0.0008860480603880359,-1.766945543800363e-008) (0.0005866051450450964,-1.45219922164543e-008) (0.0004032127894993717,-1.145699039790006e-008) (0.0002857471944537554,-9.027189896764324e-009) (0.0002079443738168105,-7.058402908331393e-009) (0.0001549269407767277,-5.586273644694879e-009) (0.0001178755636198187,-4.447303307470812e-009)
 (0.002494644096359187,1.194312091421929e-008) (0.001411006442938898,-1.906032570823535e-008) (0.0008860480303999805,-1.836006028381975e-008) (0.0005866051209990102,-1.508960178206042e-008) (0.0004032127707660153,-1.190480954195588e-008) (0.0002857471798207445,-9.380040145464373e-009) (0.0002079443624259164,-7.334300114682169e-009) (0.0001549269317976934,-5.804629943644284e-009) (0.0001178755564949858,-4.621140401068673e-009)
 (0.002494644094957433,1.241073948745777e-008) (0.001411006406455697,-1.980512461266162e-008) (0.0008860479980220424,-1.907760210050161e-008) (0.000586605095036517,-1.567935361893931e-008) (0.0004032127505396444,-1.237009905242335e-008) (0.0002857471640215005,-9.746656393544295e-009) (0.0002079443501271734,-7.620961329554353e-009) (0.0001549269221030299,-6.031505480980617e-009) (0.0001178755488023036,-4.801759909215995e-009)
 (0.002494644093446258,1.289669820414457e-008) (0.001411006367065533,-2.057895387051772e-008) (0.0008860479630639985,-1.982312484226248e-008) (0.0005866050670050712,-1.629210619295129e-008) (0.0004032127287014133,-1.285353639560199e-008) (0.0002857471469631816,-1.0127572528838e-008) (0.000207944336848308,-7.918804042593722e-009) (0.0001549269116357716,-6.267230701444947e-009) (0.0001178755404965653,-4.989424921572915e-009)
 (0.002494644091817196,1.340172014825453e-008) (0.001411006324537059,-2.138293606905114e-008) (0.0008860479253204474,-2.059771210277972e-008) (0.0005866050367399891,-1.692875060666217e-008) (0.0004032127051229923,-1.335582480929218e-008) (0.0002857471285455467,-1.052334275720147e-008) (0.0002079443225112984,-8.228261635571491e-009) (0.0001549269003344091,-6.512148630664685e-009) (0.000117875531528963,-5.184408546038811e-009)
 (0.002494644090061448,1.392655737315151e-008) (0.001411006278620615,-2.221823611169412e-008) (0.000886047884569771,-2.14024885178282e-008) (0.0005866050040634995,-1.759021176022813e-008) (0.0004032126796659035,-1.387769422190205e-008) (0.0002857471086604254,-1.093454232862981e-008) (0.00020794430703193,-8.549783950290134e-009) (0.0001549268881325554,-6.76661532536628e-009) (0.0001178755218468214,-5.386994267267918e-009)
 (0.002494644088169422,1.447199210860671e-008) (0.001411006229046699,-2.308606268340868e-008) (0.0008860478405726935,-2.223862120863126e-008) (0.0005866049687837335,-1.827744954507496e-008) (0.0004032126521806572,-1.441990219731754e-008) (0.0002857470871910396,-1.136176828279194e-008) (0.0002079442903192925,-8.883837872382089e-009) (0.0001549268749585568,-7.031000335818265e-009) (0.0001178755113932797,-5.59747631516027e-009)
 (0.002494644086130738,1.503883804243575e-008) (0.001411006175524428,-2.398766973986787e-008) (0.0008860477930709542,-2.31073212587678e-008) (0.0005866049306935835,-1.899146006671539e-008) (0.0004032126225058885,-1.498323490321077e-008) (0.0002857470640113362,-1.180564021459589e-008) (0.0002079442722752665,-9.230907930480043e-009) (0.0001549268607350611,-7.305687180607099e-009) (0.0001178755001069693,-5.816160043537089e-009)
 (0.002494644083934534,1.562794164647959e-008) (0.001411006117739909,-2.492435803905722e-008) (0.0008860477417858583,-2.40098452292752e-008) (0.0005866048895695433,-1.973327690013105e-008) (0.000403212590467448,-1.556850810557102e-008) (0.000285747038985285,-1.226680105898821e-008) (0.0002079442527939539,-9.591496911144882e-009) (0.000154926845378591,-7.591073833899243e-009) (0.0001178754879216299,-6.043362317298978e-009)
 (0.002494644081569018,1.624018357923972e-008) (0.001411006055354336,-2.589747669514387e-008) (0.0008860476864165912,-2.494749670488015e-008) (0.0005866048451703561,-2.05039723725609e-008) (0.0004032125558773789,-1.617656818496777e-008) (0.0002857470119660545,-1.274591789520675e-008) (0.0002079442317610539,-9.966126488251546e-009) (0.0001549268287990448,-7.887573224046187e-009) (0.0001178754747657773,-6.279411911542494e-009)
 (0.002494644079021753,1.68764801498617e-008) (0.001411005988002159,-2.690842476356361e-008) (0.0008860476266385266,-2.592162787579432e-008) (0.0005866047972356636,-2.130465887546918e-008) (0.0004032125185328321,-1.680829317695646e-008) (0.0002857469827951875,-1.324368276829822e-008) (0.0002079442090532103,-1.035533786664846e-008) (0.0001549268108991872,-8.195613744128154e-009) (0.0001178754605622459,-6.524649917268684e-009)
 (0.002494644076279287,1.753778485845048e-008) (0.00141100591528879,-2.795865285275137e-008) (0.0008860475621013109,-2.693364114867607e-008) (0.0005866047454844957,-2.213649020321468e-008) (0.0004032124782148805,-1.746459383363979e-008) (0.0002857469513016616,-1.376081352890682e-008) (0.0002079441845372925,-1.075969243994225e-008) (0.0001549267915740657,-8.515639773205358e-009) (0.0001178754452277644,-6.779430157285972e-009)
 (0.002494644073327493,1.822509001129953e-008) (0.001411005836788566,-2.90496647519672e-008) (0.000886047492426891,-2.798499078538931e-008) (0.0005866046896136378,-2.300066291516342e-008) (0.0004032124346872875,-1.81464147053719e-008) (0.0002857469173009351,-1.429805468870111e-008) (0.0002079441580696353,-1.117977246079824e-008) (0.0001549267707104318,-8.848112207765254e-009) (0.0001178754286724602,-7.044119609965966e-009)
 (0.002494644070151073,1.89394284221853e-008) (0.001411005752042069,-3.018301908137396e-008) (0.0008860474172073066,-2.907718456625846e-008) (0.0005866046292958951,-2.389841772213748e-008) (0.0004032123876950932,-1.885473524031363e-008) (0.0002857468805938422,-1.485617829088835e-008) (0.000207944129495202,-1.161618172322611e-008) (0.0001549267481860755,-9.193509002738362e-009) (0.0001178754107993569,-7.31909884054518e-009)
 (0.002494644066734027,1.968187519712245e-008) (0.001411005660553725,-3.136033095276469e-008) (0.0008860473360023553,-3.021178547649357e-008) (0.0005866045641781921,-2.483104089069681e-008) (0.0004032123369632332,-1.959057090184071e-008) (0.0002857468409655029,-1.543598479441701e-008) (0.0002079440986466983,-1.206954625511733e-008) (0.0001549267238691294,-9.552325721230929e-009) (0.000117875391503808,-7.604762439554941e-009)
 (0.002494644063059227,2.045354961634466e-008) (0.001411005561788774,-3.258327363464875e-008) (0.0008860472483370981,-3.139041340657899e-008) (0.0005866044938796071,-2.579986566370123e-008) (0.0004032122821948739,-2.03549742974298e-008) (0.0002857467981840267,-1.603830396824279e-008) (0.0002079440653436181,-1.254051502021177e-008) (0.000154926697617275,-9.925076090368043e-009) (0.0001178753706728993,-7.901519466670265e-009)
 (0.002494644059108588,2.125561711870774e-008) (0.001411005455170385,-3.385358022280855e-008) (0.0008860471536991008,-3.261474686457253e-008) (0.0005866044179891164,-2.680627369408138e-008) (0.0004032122230697616,-2.114903631940695e-008) (0.000285746751999241,-1.666399579589186e-008) (0.0002079440293911963,-1.302976062703832e-008) (0.0001549266692769892,-1.031229256508441e-008) (0.0001178753481847954,-8.209793899731048e-009)
 (0.002494644054862986,2.208929138599634e-008) (0.001411005340076231,-3.517304529535925e-008) (0.0008860470515355777,-3.38865246963898e-008) (0.0005866043360633155,-2.785169648477986e-008) (0.0004032121592424016,-2.197388729302403e-008) (0.0002857467021412367,-1.731395138525254e-008) (0.0002079439905793158,-1.353798004269932e-008) (0.0001549266386826372,-1.071452689437718e-008) (0.0001178753239080599,-8.530025087079671e-009)
 (0.002494644050302154,2.295583654753532e-008) (0.001411005215835132,-3.654352656030527e-008) (0.000886046941250165,-3.520754780016752e-008) (0.0005866042476238454,-2.893761683058915e-008) (0.0004032120903400554,-2.283069812669195e-008) (0.0002857466483188287,-1.798909388152394e-008) (0.0002079439486812888,-1.406589530974141e-008) (0.0001549266056555198,-1.113235069003518e-008) (0.0001178752977008871,-8.862668201901951e-009)
 (0.002494644045404863,2.385656951223514e-008) (0.001411005081723098,-3.796694646463304e-008) (0.0008860468221996131,-3.657968083375705e-008) (0.0005866041521547188,-3.00655702566531e-008) (0.0004032120159606491,-2.372068145957585e-008) (0.0002857465902179046,-1.869037937973739e-008) (0.0002079439034525877,-1.461425426220511e-008) (0.0001549265700028694,-1.156635599606948e-008) (0.0001178752694103129,-9.208194696298227e-009)
 (0.002494644040148797,2.479286242547225e-008) (0.001411004936959363,-3.944529377567524e-008) (0.0008860466936901271,-3.800485390076899e-008) (0.0005866040490993866,-3.123714644306026e-008) (0.0004032119356705101,-2.4645092803039e-008) (0.0002857465274996678,-1.941879783114282e-008) (0.0002079438546294505,-1.518383123817971e-008) (0.0001549265315167609,-1.201715585491349e-008) (0.0001178752388713327,-9.567092753953681e-009)
 (0.002494644034510656,2.576614527070054e-008) (0.001411004780701983,-4.098062510144063e-008) (0.0008860465549734717,-3.94850642064318e-008) (0.0005866039378575957,-3.245399063117565e-008) (0.0004032118490018927,-2.560523166611751e-008) (0.0002857464597986992,-2.017537394061167e-008) (0.0002079438019273986,-1.577542778475751e-008) (0.00015492648997293,-1.248538486766423e-008) (0.0001178752059059884,-9.939867737909374e-009)
 (0.002494644028466,2.677790862592358e-008) (0.001411004612043085,-4.257506634856595e-008) (0.0008860464052427193,-4.102237767091597e-008) (0.0005866038177820108,-3.37178049977768e-008) (0.0004032117554503631,-2.660244266030968e-008) (0.0002857463867208954,-2.096116804612654e-008) (0.0002079437450396206,-1.638987335077285e-008) (0.0001549264451295112,-1.297169974572317e-008) (0.0001178751703223477,-1.032704263161414e-008)
 (0.002494644021989611,2.782970658660498e-008) (0.001411004430003982,-4.423081408907282e-008) (0.0008860462436278602,-4.261893048237484e-008) (0.0005866036881746235,-3.503034998879497e-008) (0.0004032116544719725,-2.763811657398991e-008) (0.0002857463078413039,-2.177727697763309e-008) (0.000207943683635308,-1.702802596238191e-008) (0.0001549263967256967,-1.347677984862174e-008) (0.0001178751319134412,-1.072915846907482e-008)
 (0.002494644015055334,2.892315986084321e-008) (0.00141100423352954,-4.595013682532964e-008) (0.0008860460691908575,-4.427693058183589e-008) (0.0005866035482828629,-3.639344559821284e-008) (0.0004032115454802178,-2.871369140566892e-008) (0.0002857462227017115,-2.262483488427751e-008) (0.000207943617357678,-1.769077287519793e-008) (0.0001549263444802607,-1.400132770379503e-008) (0.0001178750904561007,-1.114677475153972e-008)
 (0.002494644007636349,3.005995906003836e-008) (0.001411004021482528,-4.773537612876928e-008) (0.0008860458809204858,-4.599865904715215e-008) (0.0005866033972953444,-3.780897257880779e-008) (0.0004032114278428297,-2.983065334579175e-008) (0.0002857461308081143,-2.350501402279658e-008) (0.0002079435458221608,-1.837903119724988e-008) (0.0001549262880900054,-1.454606950390571e-008) (0.0001178750457097227,-1.158046984561743e-008)
 (0.002494643999705265,3.124186819901404e-008) (0.001411003792637344,-4.95889476136982e-008) (0.0008860456777268133,-4.77864713705358e-008) (0.0005866032343375264,-3.927887356665539e-008) (0.00040321130087822,-3.099053769654604e-008) (0.0002857460316279893,-2.441902549709871e-008) (0.000207943468614167,-1.909374847348306e-008) (0.000154926227228091,-1.511175557396195e-008) (0.0001178749974149335,-1.203084135860301e-008)
 (0.002494643991234344,3.247072840970472e-008) (0.001411003545673385,-5.151334174263663e-008) (0.0008860454584351626,-4.964279859410384e-008) (0.000586603058466816,-4.08051541023641e-008) (0.000403211163851768,-3.219492971067316e-008) (0.0002857459245873681,-2.536811993907423e-008) (0.0002079433852868318,-1.98359032249817e-008) (0.0001549261615422297,-1.569916080348863e-008) (0.0001178749452921627,-1.249850648570436e-008)
 (0.002494643982195815,3.374846190910786e-008) (0.001411003279167867,-5.351112440539902e-008) (0.0008860452217797679,-5.157014828279534e-008) (0.0005866028686674354,-4.238988352581046e-008) (0.0004032110159718116,-3.344546533661565e-008) (0.0002857458090677009,-2.635358811410162e-008) (0.0002079432953585728,-2.060650543205506e-008) (0.0001549260906527566,-1.630908503453213e-008) (0.0001178748890401204,-1.298410232268566e-008)
 (0.002494643972562226,3.50770762147577e-008) (0.001411002991588305,-5.5584937249115e-008) (0.000886044966396937,-5.357110530039822e-008) (0.0005866026638449819,-4.403519572340185e-008) (0.0004032108563853342,-3.47438318500648e-008) (0.0002857456844024851,-2.737676144321078e-008) (0.0002079431983104845,-2.140659695037419e-008) (0.000154926014150577,-1.694235339711321e-008) (0.0001178748283341482,-1.348828613750175e-008)
 (0.0024946439623067,3.645866865937193e-008) (0.001411002681284179,-5.773749771551273e-008) (0.0008860446908176757,-5.564833235743204e-008) (0.0005866024428204678,-4.574328969828295e-008) (0.0004032106841733995,-3.60917683518798e-008) (0.0002857455498736824,-2.843901241871e-008) (0.0002079430935835176,-2.223725184733796e-008) (0.0001549259315949388,-1.759981658351502e-008) (0.0001178747628244703,-1.401173559277576e-008)
 (0.002494643951403748,3.789543118508941e-008) (0.001411002346478408,-5.997159873887708e-008) (0.0008860443934599876,-5.780457029221056e-008) (0.0005866022043240556,-4.751642993319385e-008) (0.0004032104983461978,-3.74910661087279e-008) (0.0002857454047078796,-2.954175490256577e-008) (0.0002079429805754889,-2.309957664571992e-008) (0.0001549258425110936,-1.828235104839794e-008) (0.000117874692134318,-1.45551489110481e-008)
 (0.002494643939829769,3.938965549540304e-008) (0.001411001985258057,-6.229010805092893e-008) (0.000886044072620363,-6.004263803637136e-008) (0.0005866019469883299,-4.935694651572024e-008) (0.0004032102978378466,-3.894356871032349e-008) (0.0002857452480721647,-3.068644427989242e-008) (0.0002079428586378992,-2.399471045770502e-008) (0.0001549257463877551,-1.899085912401028e-008) (0.000117874615857929,-1.51192449721292e-008)
 (0.0024946439275637,4.09437385467974e-008) (0.001411001595564284,-6.46959670382512e-008) (0.0008860437264650128,-6.236543222556587e-008) (0.0005866016693411397,-5.126723498355621e-008) (0.0004032100815007065,-4.045117201329359e-008) (0.0002857450790697334,-3.187457745155712e-008) (0.0002079427270724931,-2.492382499262635e-008) (0.000154925642674404,-1.972626903646359e-008) (0.0001178745335583918,-1.570476333210784e-008)
 (0.002494643914588317,4.256018842344555e-008) (0.001411001175182104,-6.71921890875624e-008) (0.0008860433530203371,-6.477592639676553e-008) (0.0005866013697979221,-5.324975584831062e-008) (0.0004032098480994938,-4.201582384103947e-008) (0.0002857448967352683,-3.310769263440635e-008) (0.0002079425851276249,-2.588812441704628e-008) (0.0001549255307784196,-2.048953480668263e-008) (0.0001178744447653883,-1.631246415244136e-008)
 (0.002494643900891025,4.424163064058155e-008) (0.001411000721728926,-6.978185734603738e-008) (0.0008860429501627661,-6.72771697104838e-008) (0.000586601046653529,-5.530703375447505e-008) (0.0004032095963048534,-4.363952340063635e-008) (0.0002857447000298759,-3.438736894776265e-008) (0.0002079424319943729,-2.688884504866096e-008) (0.0001549254100620156,-2.128163601920417e-008) (0.0001178743489727365,-1.694312802384619e-008)
 (0.002494643886465343,4.599081488842701e-008) (0.001411000232642875,-7.246812181998378e-008) (0.0008860425156080916,-6.987228513234077e-008) (0.0005866006980736732,-5.74416562141115e-008) (0.0004032093246866114,-4.532432037771884e-008) (0.0002857444878358377,-3.571522574577934e-008) (0.0002079422668024164,-2.792725485449891e-008) (0.0001549252798389755,-2.210357744028171e-008) (0.0001178742456358105,-1.75975556710844e-008)
 (0.002494643871312632,4.781062226710906e-008) (0.001410999705170114,-7.525419571812315e-008) (0.0008860420469000047,-7.25644670024993e-008) (0.0005866003220855589,-5.96562718653925e-008) (0.0004032090317065529,-4.707231366218711e-008) (0.0002857442589509685,-3.709292166936338e-008) (0.000207942088615628,-2.900465273123177e-008) (0.0001549251393711816,-2.295638846263554e-008) (0.0001178741341687864,-1.82765675209387e-008)
 (0.002494643855444014,4.970407303286904e-008) (0.001410999136351641,-7.814335095568067e-008) (0.0008860415413981267,-7.535697790871103e-008) (0.0005865999165682882,-6.195358818607724e-008) (0.0004032087157108311,-4.888564965838118e-008) (0.0002857440120826225,-3.852215337341754e-008) (0.0002079418964274306,-3.012236753350997e-008) (0.0001549249878649544,-2.384112235422079e-008) (0.0001178740139417302,-1.898100311568878e-008)
 (0.002494643838882508,5.167433491453361e-008) (0.001410998523009152,-8.113891269387041e-008) (0.0008860409962650201,-7.825314477240835e-008) (0.0005865994792423967,-6.43363685885688e-008) (0.0004032083749218498,-5.076652011936445e-008) (0.0002857437458413724,-4.000465388510787e-008) (0.0002079416891558361,-3.128175681944539e-008) (0.0001549248244671387,-2.475885528334489e-008) (0.0001178738842774828,-1.971172034886988e-008)
 (0.002494643821665979,5.372473203674153e-008) (0.001410997861730388,-8.424425281223387e-008) (0.0008860404084529672,-8.125635404238321e-008) (0.0005865990076589932,-6.680742882651012e-008) (0.0004032080074297135,-5.271715944673489e-008) (0.0002857434587343104,-4.154219055257083e-008) (0.0002079414656382483,-3.24842052739594e-008) (0.0001549246482609789,-2.571068509304682e-008) (0.0001178737444483992,-2.046959450336297e-008)
 (0.002494643803850195,5.58587544802531e-008) (0.001410997148853442,-8.746278218076375e-008) (0.0008860397746894743,-8.437004589857338e-008) (0.0005865984991882208,-6.936963260861482e-008) (0.0004032076111832077,-5.473984139007085e-008) (0.0002857431491579626,-4.313656252314226e-008) (0.0002079412246259251,-3.373112277082441e-008) (0.0001549244582617764,-2.66977297896783e-008) (0.0001178735936728794,-2.125551706325793e-008)
 (0.002494643785512693,5.808006852974958e-008) (0.001410996380450547,-9.079794158903117e-008) (0.0008860390914624302,-8.759770733428315e-008) (0.0005865979510071538,-7.202588634732191e-008) (0.0004032071839803142,-5.683687506780548e-008) (0.000285742815390851,-4.478959769710686e-008) (0.0002079409647781823,-3.50239420299652e-008) (0.0001549242534122912,-2.772112571391405e-008) (0.0001178734311117306,-2.207039427511496e-008)
 (0.002494643766757192,6.039252767126058e-008) (0.001410995552311143,-9.42531911691512e-008) (0.0008860383550044805,-9.094286398326822e-008) (0.0005865973600870564,-7.477913290868288e-008) (0.0004032067234582242,-5.901060022805928e-008) (0.0002857424555856752,-4.650314909735874e-008) (0.0002079406846562855,-3.636411581356474e-008) (0.0001549240325779283,-2.87820253524771e-008) (0.0001178732558643235,-2.291514542322837e-008)
 (0.002494643747718853,6.280018435209566e-008) (0.001410994659924017,-9.783199816554954e-008) (0.0008860375612765198,-9.440907055367511e-008) (0.000586596723180024,-7.76323442811113e-008) (0.0004032062270828694,-6.126338166895063e-008) (0.0002857420677611016,-4.827909057732638e-008) (0.0002079403827170392,-3.775311362055434e-008) (0.0001549237945416751,-2.988159474990809e-008) (0.000117873066964584,-2.379070079071815e-008)
 (0.002494643728570218,6.530730257610602e-008) (0.001410993698459002,-1.015378228590914e-007) (0.0008860367059506288,-9.799989971854213e-008) (0.0005865960368051133,-8.058851300549232e-008) (0.0004032056921380185,-6.359760270752164e-008) (0.0002857416497931757,-5.011931179858963e-008) (0.0002079400573061115,-3.919241780558174e-008) (0.0001549235379988151,-3.102101047504286e-008) (0.0001178728633767795,-2.469799926557778e-008)
 (0.002494643709528565,6.791837135739005e-008) (0.001410992662747988,-1.053741024368603e-007) (0.0008860357843923578,-1.017189292649021e-007) (0.0005865952972338823,-8.365064225701513e-008) (0.0004032051157139039,-6.601565760676214e-008) (0.0002857411994064358,-5.202571239668583e-008) (0.0002079397066510483,-4.068351907091145e-008) (0.0001549232615514054,-3.220145608667628e-008) (0.0001178726439911487,-2.56379855546394e-008)
 (0.002494643690863918,7.063811906726156e-008) (0.00141099154726545,-1.093442326246158e-007) (0.0008860347916423845,-1.055697273604329e-007) (0.000586594500475391,-8.682173442112978e-008) (0.0004032044946954951,-6.851994283351653e-008) (0.0002857407141646273,-5.400019523751845e-008) (0.000207939328854069,-4.222791125445399e-008) (0.0001549229637026004,-3.342411805580791e-008) (0.0001178724076193558,-2.661160696148822e-008)
 (0.002494643672908991,7.347152875602302e-008) (0.001410990346108419,-1.134515468209476e-007) (0.0008860337223975294,-1.095558356910425e-007) (0.0005865936422607761,-9.010477800489085e-008) (0.0004032038257502579,-7.111284703888073e-008) (0.0002857401914611526,-5.604465868585218e-008) (0.0002079389218845871,-4.382708534720304e-008) (0.0001549226428507086,-3.469018107158665e-008) (0.0001178721529897637,-2.761980967779563e-008)
 (0.002494643656070021,7.642385435907256e-008) (0.001410989052976456,-1.176992925555545e-007) (0.0008860325709916081,-1.136807503191205e-007) (0.0005865927180273979,-9.350273272144436e-008) (0.0004032031053157146,-7.379673961995153e-008) (0.0002857396285092364,-5.816098776259254e-008) (0.0002079384835714831,-4.548252265188185e-008) (0.0001549222972831296,-3.600082268050496e-008) (0.0001178718787426436,-2.866353455402403e-008)
 (0.002494643640839954,7.950063794656693e-008) (0.001410987661151142,-1.220906049312323e-007) (0.0008860313313757254,-1.179478999679861e-007) (0.0005865917229027052,-9.701851256821929e-008) (0.0004032023295867173,-7.657395772644125e-008) (0.0002857390223318891,-6.035104410323357e-008) (0.0002079380115952899,-4.719568700874148e-008) (0.0001549219251701435,-3.735720718481413e-008) (0.0001178715834251763,-2.974371227103235e-008)
 (0.002494643627813395,8.270772790793953e-008) (0.001410986163475892,-1.266284768679618e-007) (0.0008860299970984382,-1.223606215744765e-007) (0.0005865906516879299,-1.006549667046923e-007) (0.0004032014945025023,-7.944679156904272e-008) (0.0002857383697517359,-6.261665458769434e-008) (0.0002079375034802641,-4.896801598581049e-008) (0.0001549215245585668,-3.876047873202615e-008) (0.0001178712654864645,-3.086125788205748e-008)
 (0.002494643617703804,8.605129808410438e-008) (0.001410984552336076,-1.313157258427714e-007) (0.0008860285612860751,-1.269221327959514e-007) (0.0005865894988416285,-1.044148579389201e-007) (0.0004032005957337168,-8.241746786681616e-008) (0.0002857376673807311,-6.495959852505678e-008) (0.0002079369565862787,-5.080091095458916e-008) (0.0001549210933654046,-4.021175352242092e-008) (0.0001178709232724305,-3.201706464915877e-008)
 (0.002494643611363401,8.95378678005382e-008) (0.001410982819639542,-1.361549568445004e-007) (0.0008860270166231081,-1.316355012723047e-007) (0.0005865882584634515,-1.083008386130837e-007) (0.0004031996286694672,-8.548813128888902e-008) (0.0002857369116099386,-6.738159327313687e-008) (0.0002079363681008283,-5.269572594001056e-008) (0.0001549206293715398,-4.171211105841627e-008) (0.0001178705550207524,-3.321199711950288e-008)
 (0.002494643609806119,9.317432274904537e-008) (0.001410980956798312,-1.41148521256701e-007) (0.0008860253553331473,-1.365036103363593e-007) (0.0005865869242781819,-1.123154236776869e-007) (0.0004031985884046036,-8.866082369925931e-008) (0.0002857360985994359,-6.988427815135786e-008) (0.0002079357350311393,-5.465375514954124e-008) (0.0001549201302153121,-4.32625843444595e-008) (0.0001178701588558486,-3.444688337808442e-008)
 (0.00249464361423366,9.696793655718274e-008) (0.001410978954711432,-1.462984714212617e-007) (0.0008860235691606926,-1.415291209573889e-007) (0.0005865854896202912,-1.164609607475137e-007) (0.0004031974697273856,-9.193746106546324e-008) (0.0002857352242685348,-7.246919652904128e-008) (0.0002079350541963649,-5.667621908427532e-008) (0.0001549195933865561,-4.486414897721659e-008) (0.0001178697327839932,-3.572250640950087e-008)
 (0.002494643626065583,1.009263929379972e-007) (0.00141097680374984,-1.516065105720549e-007) (0.0008860216493540667,-1.467144296088336e-007) (0.000586583947419376,-1.207395969093008e-007) (0.0004031962671077354,-9.531980784073774e-008) (0.0002857342842863867,-7.513777594381805e-008) (0.0002079343222203591,-5.876424910882288e-008) (0.0001549190162206845,-4.651771102380307e-008) (0.000117869274688599,-3.703959450224315e-008)
 (0.002494643646973462,1.050578081607604e-007) (0.001410974493743351,-1.570739379195299e-007) (0.0008860195866500579,-1.520616218632852e-007) (0.0005865822901867396,-1.251532421013611e-007) (0.0004031949746864644,-9.880944866661433e-008) (0.0002857332740633239,-7.789130612654139e-008) (0.0002079335355247446,-6.091887040176383e-008) (0.0001549183958930698,-4.822409361116702e-008) (0.00011786878232588,-3.839881064220354e-008)
 (0.002494643678919772,1.093707535967115e-007) (0.001410972013970715,-1.627015886283261e-007) (0.0008860173712603769,-1.575724214257721e-007) (0.0005865805100035514,-1.297035288289734e-007) (0.000403193586265354,-1.0240775723551e-007) (0.0002857321887429764,-8.073091481102693e-008) (0.000207932690322656,-6.314098317535416e-008) (0.0001549177294143196,-4.998402216743538e-008) (0.0001178682533207938,-3.980074081288514e-008)
 (0.002494643724202065,1.138742779527415e-007) (0.001410969353153398,-1.684897685361732e-007) (0.0008860149928611775,-1.632481344302609e-007) (0.000586578598510874,-1.343917680801076e-007) (0.000403192095299124,-1.061158621683186e-007) (0.0002857310231955758,-8.365754120212014e-008) (0.0002079317826134589,-6.5431342072952e-008) (0.0001549170136257955,-5.179810821446301e-008) (0.0001178676851636327,-4.124588116674155e-008)
 (0.002494643785503109,1.18577928773774e-007) (0.001410966499453652,-1.744381834063753e-007) (0.0008860124405855017,-1.69089588816937e-007) (0.0005865765469023918,-1.392189012425638e-007) (0.0004031904948889234,-1.099346097743404e-007) (0.0002857297720126936,-8.667190701225594e-008) (0.0002079308081784844,-6.779053366825763e-008) (0.0001549162451962464,-5.366683166632854e-008) (0.0001178670752072016,-4.27346239984803e-008)
 (0.002494643865946855,1.234917726055546e-007) (0.001410963440478062,-1.805458627543804e-007) (0.0008860097030199788,-1.75097068646212e-007) (0.0005865743459199488,-1.44185447928473e-007) (0.0004031887777783134,-1.138645236083931e-007) (0.0002857284295036032,-8.977448498302319e-008) (0.000207929762578054,-7.021895200607199e-008) (0.0001549154206193869,-5.559052157658004e-008) (0.0001178664206648481,-4.42672424890052e-008)
 (0.002494643969162188,1.286264131429549e-007) (0.00141096016328736,-1.868110781339799e-007) (0.0008860067682063121,-1.812702432956816e-007) (0.0005865719858529824,-1.492914496348136e-007) (0.0004031869363519692,-1.179057607441139e-007) (0.0002857269896940175,-9.296546482123198e-008) (0.0002079286411503292,-7.271677211991016e-008) (0.0001549145362127892,-5.756933529563533e-008) (0.0001178657186095236,-4.584387418509854e-008)
 (0.002494644099353495,1.339930065601324e-007) (0.001410956654413591,-1.932312561357439e-007) (0.0008860036236484399,-1.876080915771415e-007) (0.0005865694565420679,-1.545364092268114e-007) (0.0004031849626376702,-1.220580647528136e-007) (0.0002857254463271431,-9.62447165531795e-008) (0.0002079274390119374,-7.52839215327011e-008) (0.0001549135881183207,-5.960323602611553e-008) (0.0001178649659739975,-4.746450320041009e-008)
 (0.002494644261380018,1.396032730037448e-007) (0.001410952899885973,-1.998028862297963e-007) (0.0008860002563264467,-1.94108820817529e-007) (0.0005865667473878837,-1.59919226278138e-007) (0.0004031828483123561,-1.263207154106079e-007) (0.000285723792867857,-9.96117512964889e-008) (0.0002079261510610617,-7.792004973493142e-008) (0.0001549125723043729,-6.169196877634733e-008) (0.0001178641595525765,-4.912894114850542e-008)
 (0.002494644460843314,1.454695029991691e-007) (0.001410948885266419,-2.065214239710079e-007) (0.0008859966527182412,-2.007697812305987e-007) (0.0005865638473660196,-1.65438128450086e-007) (0.000403180584712507,-1.306924752667362e-007) (0.0002857220225103867,-1.030656795420985e-007) (0.0002079247719830746,-8.062449571416618e-008) (0.0001549114845702196,-6.383503476826127e-008) (0.0001178632960044424,-5.083680683196733e-008)
 (0.002494644704184323,1.516045575541666e-007) (0.001410944595696358,-2.133811901145075e-007) (0.0008859927988301408,-2.075873758785818e-007) (0.0005865607450486961,-1.710905991730822e-007) (0.0004031781628499953,-1.351715332225743e-007) (0.0002857201281900228,-1.066051670642562e-007) (0.0002079232962595079,-8.339625361407757e-008) (0.0001549103205528351,-6.603166436377883e-008) (0.0001178623718589454,-5.25875047565153e-008)
 (0.002494644998789821,1.580218601519766e-007) (0.001410940015956148,-2.203752664699655e-007) (0.0008859886802376381,-2.145569668157849e-007) (0.0005865574286343483,-1.768733020001815e-007) (0.0004031755734338913,-1.397554454389027e-007) (0.0002857181025995228,-1.102283886987668e-007) (0.0002079217181804622,-8.623393671232216e-008) (0.0001549090757365511,-6.828078864085765e-008) (0.0001178613835231517,-5.438020256193326e-008)
 (0.002494645353108383,1.647353789290488e-007) (0.001410935130538382,-2.274953896196351e-007) (0.0008859842821374,-2.216727781671979e-007) (0.0005865538859861017,-1.827820022118155e-007) (0.0004031728068989894,-1.444410739693605e-007) (0.0002857159382106618,-1.139329802747438e-007) (0.0002079200318611535,-8.913573993442281e-008) (0.0001549077454658354,-7.058100980833199e-008) (0.0001178603272917669,-5.621380751140741e-008)
 (0.002494645776776513,1.717595969876246e-007) (0.001410929923736748,-2.347318437653776e-007) (0.0008859795894121076,-2.289277970754594e-007) (0.0005865501046800484,-1.888114863660514e-007) (0.0004031698534420664,-1.492245236463262e-007) (0.0002857136273017886,-1.17715989111194e-007) (0.0002079182312629885,-9.20994012184178e-008) (0.0001549063249617005,-7.29305706841174e-008) (0.0001178591993601589,-5.808694223195323e-008)
 (0.002494646280753996,1.791094682747495e-007) (0.001410924379751789,-2.420733545040913e-007) (0.0008859745867092053,-2.363136738003012e-007) (0.0005865460720645863,-1.949554807340538e-007) (0.0004031667030663965,-1.541010779280988e-007) (0.000285711161991807,-1.215738236118023e-007) (0.0002079163102196616,-9.512216213479495e-008) (0.0001549048093420389,-7.532732356420915e-008) (0.0001178579958401587,-5.99979199655951e-008)
 (0.002494646877468325,1.868003568440885e-007) (0.001410918482814819,-2.495069854696772e-007) (0.0008859692585348721,-2.438206224497705e-007) (0.0005865417753316444,-2.012065697459605e-007) (0.0004031633456356684,-1.590651345411703e-007) (0.0002857085342813485,-1.255022026045217e-007) (0.0002079142624688513,-9.820072826426284e-008) (0.0001549031936463492,-7.776869886519805e-008) (0.0001178567127796572,-6.19447195790914e-008)
 (0.002494647580966991,1.948479563308341e-007) (0.001410912217331085,-2.570180402814638e-007) (0.0008859635893642792,-2.514373241744576e-007) (0.0005865372016008393,-2.075561158442871e-007) (0.0004031597709377092,-1.641101419869706e-007) (0.0002857057361016962,-1.294961052218516e-007) (0.0002079120816899116,-1.013312299397353e-007) (0.0001549014728651553,-8.025167402396267e-008) (0.0001178553461856945,-6.392496079701565e-008)
 (0.002494648407076496,2.032681868446286e-007) (0.001410905568043743,-2.645899726355761e-007) (0.0008859575637694333,-2.591508349872605e-007) (0.0005865323380174594,-2.139941823757095e-007) (0.000403155968759075,-1.692285381378378e-007) (0.0002857027593720082,-1.335497222812551e-007) (0.0002079097615480324,-1.045091840981657e-007) (0.0001548996419745493,-8.277274324043343e-008) (0.0001178538920516884,-6.593588004728167e-008)
 (0.00249464937356585,2.120770661812946e-007) (0.001410898520218306,-2.722043075999153e-007) (0.0008859511665652267,-2.669465006552678e-007) (0.0005865271718650402,-2.20509461410645e-007) (0.0004031519289708307,-1.744116923673957e-007) (0.0002856995960653839,-1.37656410274188e-007) (0.0002079072957451993,-1.077294580909962e-007) (0.0001548976959760783,-8.532788867062309e-008) (0.0001178523463889115,-6.797430745898739e-008)
 (0.002494650500311532,2.212905520335866e-007) (0.001410891059848783,-2.798405778775048e-007) (0.0008859443829742482,-2.748078815606876e-007) (0.0005865216906928581,-2.270892087032369e-007) (0.0004031476416260731,-1.796498528956707e-007) (0.0002856962382840137,-1.418086492379657e-007) (0.0002079046780783291,-1.109862364413703e-007) (0.0001548956299422833,-8.791255395788541e-008) (0.0001178507052624569,-7.003664563392556e-008)
 (0.002494651809461044,2.309243522011606e-007) (0.001410883173884621,-2.874762788013234e-007) (0.0008859371988105124,-2.827166905999082e-007) (0.0005865158824588855,-2.337191882026265e-007) (0.0004031430970693687,-1.849321011945502e-007) (0.0002856926783437289,-1.459980059610622e-007) (0.0002079019025046739,-1.142729916670944e-007) (0.0001548934390679578,-9.052162086214847e-008) (0.0001178489648316619,-7.211885087972593e-008)
 (0.002494653325590636,2.409936997342403e-007) (0.00141087485047812,-2.950868464593895e-007) (0.0008859296006822309,-2.906527476785209e-007) (0.0005865097356879636,-2.40383628829824e-007) (0.0004031382860583636,-1.902463155273943e-007) (0.0002856889088679803,-1.502151041016117e-007) (0.0002078989632146188,-1.175824603820775e-007) (0.0001548911187272499,-9.314939000782507e-008) (0.0001178471213952828,-7.421641764899061e-008)
 (0.00249465507585109,2.515130904202542e-007) (0.001410866079250188,-3.026456633703697e-007) (0.0008859215762121738,-2.985939544108115e-007) (0.0005865032396446388,-2.470651964094016e-007) (0.0004031331998967822,-1.955791458685045e-007) (0.0002856849228908953,-1.544496029679687e-007) (0.0002078958547115171,-1.209066260645149e-007) (0.0001548886645363822,-9.578956680470443e-008) (0.0001178451714411174,-7.632436703858724e-008)
 (0.002494657090096749,2.62495980493021e-007) (0.001410856851572573,-3.101240963868933e-007) (0.0008859131142748353,-3.065162930295354e-007) (0.0005864963845199161,-2.53744983855168e-007) (0.0004031278305786476,-2.00916002565568e-007) (0.000285680713969148,-1.586901867800529e-007) (0.0002078925718985197,-1.242367098613213e-007) (0.00015488607242184,-9.843525364770733e-008) (0.0001178431116999321,-7.843724022576761e-008)
 (0.002494659400989478,2.739544433118656e-007) (0.001410847160862791,-3.17491571437275e-007) (0.00088590420524774,-3.143938534185879e-007) (0.0005864891616302106,-2.604025227486784e-007) (0.0004031221709421394,-2.062410611853774e-007) (0.0002856762763015336,-1.629245663622423e-007) (0.0002078891101714496,-1.275631709608556e-007) (0.0001548833386934404,-1.010789495696712e-007) (0.0001178409392033426,-8.054909779498217e-008)
 (0.002494662044070208,2.858987845987327e-007) (0.001410837002887614,-3.247156896074928e-007) (0.0008858948412742547,-3.221988922635793e-007) (0.0005864815636264043,-2.670158194967256e-007) (0.0004031162148319826,-2.115372860508887e-007) (0.000285671604855456,-1.671394951218725e-007) (0.0002078854655170771,-1.308757180028404e-007) (0.0001548804601216855,-1.037125585402093e-007) (0.0001178386513451895,-8.265352580225985e-008)
 (0.002494665057788323,2.983371173759627e-007) (0.001410826376069469,-3.317623885923089e-007) (0.0008858850165338368,-3.299019280665356e-007) (0.0005864735847102868,-2.73561419119467e-007) (0.0004031099572678854,-2.167864748430699e-007) (0.0002856666954982429,-1.713208012958966e-007) (0.000207881634615438,-1.341633330211244e-007) (0.0001548774340183794,-1.063274075621331e-007) (0.0001178362459454077,-8.474364966246598e-008)
 (0.002494668483479934,3.112748992144431e-007) (0.001410815281789365,-3.385961530654896e-007) (0.0008858747275151702,-3.374718754452187e-007) (0.000586465220854574,-2.800144995055146e-007) (0.0004031033946165725,-2.219693264942832e-007) (0.0002856615451317916,-1.75453438136173e-007) (0.00020787761494468,-1.374143092851483e-007) (0.0001548742583193824,-1.089142756421897e-007) (0.0001178337213158397,-8.681215656163166e-008)
 (0.002494672365284687,3.247144362931535e-007) (0.001410803724678493,-3.451802764255165e-007) (0.0008858639732862065,-3.448762215464019e-007) (0.0005864564700226597,-2.863489985297486e-007) (0.0004030965247642321,-2.270655343537905e-007) (0.0002856561518277393,-1.795215536350295e-007) (0.0002078734048867342,-1.406163042461215e-007) (0.0001548709316680153,-1.114634346399181e-007) (0.0001178310763264092,-8.885132728116388e-008)
 (0.002494676749990422,3.386543611153563e-007) (0.001410791712889828,-3.514771754930084e-007) (0.0008858527557549514,-3.520812466411023e-007) (0.0005864473323827004,-2.925377758850524e-007) (0.0004030893472855697,-2.320539061068343e-007) (0.0002856505149605288,-1.835085809939775e-007) (0.0002078690038313098,-1.437564085973376e-007) (0.00015486745349741,-1.139647027660062e-007) (0.0001178283104708481,-9.08530780035496e-008)
 (0.002494681686796816,3.530890930208863e-007) (0.001410779258340628,-3.57448757934284e-007) (0.0008858410799134107,-3.590522898970084e-007) (0.0005864378105107752,-2.985528107703148e-007) (0.0004030818636052045,-2.369125114733483e-007) (0.0002856446353349339,-1.873973506988679e-007) (0.0002078644122759651,-1.468212321053325e-007) (0.0001548638241098407,-1.164075112523311e-007) (0.0001178254239298428,-9.28090125931252e-008)
 (0.002494687226987732,3.680082931777331e-007) (0.001410766376915102,-3.630568408277895e-007) (0.0008858289540567648,-3.657540601842004e-007) (0.0005864279095768846,-3.043654355689622e-007) (0.0004030740771469053,-2.416188579503261e-007) (0.0002856385153046889,-1.911702244360206e-007) (0.0002078596319194036,-1.497970064576081e-007) (0.0001548600447508675,-1.187809844581438e-007) (0.0001178224176303519,-9.471048551379187e-008)
 (0.002494693423505353,3.833963285579797e-007) (0.001410753088617354,-3.682636164946725e-007) (0.0008858163899694528,-3.721509901808964e-007) (0.0005864176375071627,-3.099466046720743e-007) (0.0004030659934653604,-2.461500940728407e-007) (0.0002856321588780395,-1.94809250605743e-007) (0.0002078546657448903,-1.526697049599901e-007) (0.0001548561176759696,-1.21074033262262e-007) (0.0001178192932990281,-9.654867529109777e-008)
 (0.002494700330420425,3.992317617157105e-007) (0.001410739417664306,-3.730321597727781e-007) (0.0008858034030697059,-3.782076305796164e-007) (0.0005864070051158226,-3.152671962797358e-007) (0.0004030576203557365,-2.504832387698396e-007) (0.0002856255718065986,-1.982963403384588e-007) (0.0002078495180910026,-1.554251782685109e-007) (0.0001548520462072172,-1.232754611549667e-007) (0.0001178160535078407,-9.831466813153826e-008)
 (0.002494708002295894,4.154868856271359e-007) (0.001410725392508688,-3.773269686054286e-007) (0.0008857900125039799,-3.838890792678511e-007) (0.0005863960262000726,-3.202983437041843e-007) (0.0004030489679355144,-2.545954343086217e-007) (0.0002856187616531289,-2.016134622461444e-007) (0.0002078441947061968,-1.580493048700172e-007) (0.0001548478347775487,-1.253740820353867e-007) (0.0001178127017100395,-9.999955084835806e-008)
 (0.002494716493444562,4.321273247623393e-007) (0.001410711045783624,-3.81114527487918e-007) (0.0008857762411837445,-3.891614387527782e-007) (0.0005863847175917606,-3.250117913438297e-007) (0.000403040048693929,-2.584642193268847e-007) (0.000285611737834836,-2.047428532156763e-007) (0.0002078387027845283,-1.605281542595638e-007) (0.0001548434889602816,-1.273588481524561e-007) (0.0001178092422644816,-1.015945119533839e-007)
 (0.002494725857085896,4.491117245723501e-007) (0.001410696414161995,-3.843638812730942e-007) (0.0008857621157575848,-3.939922930665976e-007) (0.000586373099159974,-3.293802690541019e-007) (0.0004030308775044028,-2.620678173226082e-007) (0.0002856045116381505,-2.076672418872914e-007) (0.000207833050979617,-1.628481602138256e-007) (0.0001548390154816736,-1.292189861657566e-007) (0.0001178056804466573,-1.030909492862148e-007)
 (0.002494736144411904,4.663915522177513e-007) (0.001410681538125522,-3.870472047956089e-007) (0.0008857476665134147,-3.983511941127635e-007) (0.0005863611937603379,-3.333778773640816e-007) (0.0004030214715963172,-2.653854350054846e-007) (0.0002855970962024743,-2.10370080450276e-007) (0.0002078272493945009,-1.649963009136634e-007) (0.0001548344222146852,-1.309441388080345e-007) (0.0001178020224448892,-1.0448058224735e-007)
 (0.00249474740357621,4.839110304198214e-007) (0.001410666461641622,-3.89140352689147e-007) (0.0008857329272071127,-4.022101456222943e-007) (0.0005863490271271608,-3.369804748529896e-007) (0.0004030118504832942,-2.683975639891106e-007) (0.0002855895064703719,-2.128357798857892e-007) (0.000207821309545621,-1.669602820936664e-007) (0.0001548297181524001,-1.32524509200014e-007) (0.000117798275340488,-1.057555662919707e-007)
 (0.002494759678627226,5.016072248383603e-007) (0.001410651231749283,-3.906233722072979e-007) (0.0008857179348160613,-4.055440721873078e-007) (0.0005863366277070144,-3.401660580703492e-007) (0.0004030020358463146,-2.710862785888787e-007) (0.0002855817591027681,-2.150499430952238e-007) (0.0002078152442997571,-1.687287189934367e-007) (0.0001548249133602913,-1.33951004490907e-007) (0.0001177944470711669,-1.069086070855001e-007)
 (0.002494773008409653,5.194103020904174e-007) (0.001410635898057844,-3.914809623467904e-007) (0.0008857027292187419,-4.083312600238947e-007) (0.0005863240264337551,-3.429151238996664e-007) (0.0004029920513714429,-2.734355219955626e-007) (0.0002855738723590074,-2.169995900063486e-007) (0.0002078090677835362,-1.70291312536034e-007) (0.0001548200189068961,-1.352153752500522e-007) (0.0001177905463773523,-1.079330715088605e-007)
 (0.002494787425464861,5.372439708385829e-007) (0.001410620512167389,-3.917028624603828e-007) (0.0008856873528040448,-4.105537561652823e-007) (0.0005863112564468465,-3.452110039467924e-007) (0.0004029819225434366,-2.754313729179133e-007) (0.0002855658659423996,-2.186733684994788e-007) (0.0002078027952660839,-1.716390149890545e-007) (0.0001548150467733138,-1.363103469339944e-007) (0.0001177865827316951,-1.088230925856929e-007)
 (0.002494802954962789,5.550261133396368e-007) (0.001410605127021739,-3.912841552742909e-007) (0.0008856718500166771,-4.121977133214815e-007) (0.0005862983527574798,-3.470401609269946e-007) (0.0004029716763979641,-2.770622848924533e-007) (0.0002855577608131895,-2.20061745177269e-007) (0.0002077964430162628,-1.727641804392621e-007) (0.0001548100097425896,-1.372297397151416e-007) (0.0001177825662525757,-1.095736654125617e-007)
 (0.002494819613702009,5.726696076472913e-007) (0.00141058979620914,-3.90225471307578e-007) (0.000885656266847544,-4.132536687333706e-007) (0.0005862853518682341,-3.48392437704362e-007) (0.0004029613412368046,-2.783192909574695e-007) (0.0002855495789723606,-2.211571702442926e-007) (0.0002077900281368475,-1.73660695618397e-007) (0.0001548049212708202,-1.379685731857814e-007) (0.0001177785076029294,-1.101807313188078e-007)
 (0.002494837409214833,5.900833333591611e-007) (0.001410574573227869,-3.885330844757621e-007) (0.0008856406502807409,-4.137167471163465e-007) (0.0005862722913545799,-3.492612507211649e-007) (0.0004029509463118351,-2.791961671825875e-007) (0.0002855413432203178,-2.219542113468743e-007) (0.0002077835683789108,-1.743240870806576e-007) (0.0001547997953424072,-1.385231527060338e-007) (0.0001177744178764978,-1.106412476952348e-007)
 (0.002494856339014248,6.071733455856563e-007) (0.001410559510737359,-3.862188925595513e-007) (0.0008856250477102611,-4.135867802096077e-007) (0.0005862592094178007,-3.49643721305683e-007) (0.0004029405214849858,-2.796895497513866e-007) (0.0002855330768959267,-2.224496522000251e-007) (0.0002077770819404443,-1.747516013597293e-007) (0.0001547946463126782,-1.388911348317546e-007) (0.0001177703084737061,-1.1095324138437e-007)
 (0.002494876390016301,6.238441945770104e-007) (0.0014105446598145,-3.833002799727056e-007) (0.0008856095063414001,-4.128683378406143e-007) (0.0005862461444202453,-3.495407401838167e-007) (0.0004029300968720148,-2.797990015969803e-007) (0.0002855248036020235,-2.226425526715899e-007) (0.000207770587253872,-1.749422555364437e-007) (0.0001547894887413621,-1.390715696182144e-007) (0.0001177661909701702,-1.111158439218685e-007)
 (0.00249489753816849,6.400003597065884e-007) (0.001410530069237868,-3.797998648732625e-007) (0.0008855940725925792,-4.115706687957109e-007) (0.0005862331344145419,-3.489569627104315e-007) (0.0004029197024791932,-2.795270263624859e-007) (0.0002855165469238995,-2.225342684934664e-007) (0.0002077641027676429,-1.748968565886994e-007) (0.000154784337221026,-1.39064918554341e-007) (0.0001177620769808928,-1.111293075397433e-007)
 (0.002494919748306757,6.55547761622194e-007) (0.001410515784819616,-3.757451369328011e-007) (0.0008855787915129804,-4.097075527412714e-007) (0.0005862202166789002,-3.479007348030935e-007) (0.0004029093678416943,-2.788790290819073e-007) (0.0002855083301479593,-2.221284297959076e-007) (0.0002077576467271102,-1.74617988882367e-007) (0.0001547792062045658,-1.388730474930594e-007) (0.0001177579780234351,-1.109950014204957e-007)
 (0.002494942974257666,6.703953096405735e-007) (0.001410501848804595,-3.711679962559538e-007) (0.0008855637062318507,-4.072970675944187e-007) (0.0005862074272702392,-3.463839517643342e-007) (0.0004028991216729355,-2.778632248485121e-007) (0.0002855001759873228,-2.214308792896789e-007) (0.0002077512369602691,-1.741099702657021e-007) (0.0001547741098360057,-1.38499194909634e-007) (0.0001177539053834179,-1.107153883953558e-007)
 (0.002494967159192739,6.844564394414106e-007) (0.001410488299352985,-3.661042075552152e-007) (0.0008855488574528439,-4.043612796344695e-007) (0.0005861948006061695,-3.444218545450154e-007) (0.0004028889915333472,-2.764904983725059e-007) (0.0002854921063211176,-2.204495720628206e-007) (0.0002077448906733471,-1.73378778207867e-007) (0.0001547690617886452,-1.379479164628126e-007) (0.0001177498699854762,-1.102939828146914e-007)
 (0.002494992236232416,6.976505939482836e-007) (0.00141047517011952,-3.605927868770383e-007) (0.0008855342830059451,-4.009258663129665e-007) (0.0005861823690856832,-3.420327699249372e-007) (0.0004028790035262546,-2.74774218995153e-007) (0.0002854841419533803,-2.19194440257436e-007) (0.0002077386242610577,-1.724319483252392e-007) (0.0001547640751142785,-1.372250077737205e-007) (0.0001177458822728186,-1.097352909978166e-007)
 (0.002495018129287411,7.09904602054959e-007) (0.001410462489938957,-3.546753399306951e-007) (0.0008855200174664151,-3.970196835288498e-007) (0.0005861701627568915,-3.392378028534098e-007) (0.0004028691820276696,-2.727300169035521e-007) (0.0002854763023969921,-2.176772268663905e-007) (0.000207732453135676,-1.712784485399513e-007) (0.0001547591621068076,-1.363374076926128e-007) (0.0001177419520978209,-1.090447361125692e-007)
 (0.002495044754116093,7.211539124494613e-007) (0.001410450282622032,-3.483953726922745e-007) (0.000885506091848018,-3.926742907333804e-007) (0.000586158209038124,-3.360604903573114e-007) (0.0004028595494549232,-2.70375527475896e-007) (0.0002854686056867195,-2.159112937990741e-007) (0.0002077263915781934,-1.699285327300733e-007) (0.0001547543341829056,-1.352930851665798e-007) (0.0001177380886259269,-1.08228569793365e-007)
 (0.002495072019569001,7.313436451887197e-007) (0.001410438566863509,-3.417975947068498e-007) (0.000885492533374848,-3.87923448063736e-007) (0.0005861465324965729,-3.325264272593661e-007) (0.000402850126078465,-2.677301112342249e-007) (0.0002854610682246014,-2.139114097937791e-007) (0.0002077204526141472,-1.683935781145999e-007) (0.0001547496017817743,-1.341009129306363e-007) (0.0001177343002545222,-1.072937731001239e-007)
 (0.002495099828982399,7.404294308715233e-007) (0.001410427356258311,-3.349272350383076e-007) (0.000885479365332578,-3.828025995572139e-007) (0.0005861351546869417,-3.286628742705184e-007) (0.0004028409298783005,-2.648145573925323e-007) (0.000285453704659437,-2.116935242719881e-007) (0.0002077146479158377,-1.666859110588861e-007) (0.0001547449742853668,-1.327705316447483e-007) (0.0001177305945478511,-1.062479495865059e-007)
 (0.002495128081680616,7.483780149090046e-007) (0.001410416659418794,-3.27829388787835e-007) (0.0008854666069983173,-3.773483563041812e-007) (0.0005861240940499804,-3.244983589024051e-007) (0.0004028319764463235,-2.616507787013368e-007) (0.0002854465278013574,-2.09274532985096e-007) (0.0002077089877313311,-1.648186257709917e-007) (0.0001547404599596926,-1.313122080312841e-007) (0.0001177269781885417,-1.05099213334456e-007)
 (0.002495156674541342,7.551676144023263e-007) (0.001410406480182765,-3.205484102505165e-007) (0.0008854542736445729,-3.715979920795748e-007) (0.0005861133658692588,-3.200622789774989e-007) (0.0004028232789333445,-2.582615053899845e-007) (0.0002854395485707908,-2.066720414405172e-007) (0.0002077034808404424,-1.628054005656074e-007) (0.0001547360659171144,-1.297366905826126e-007) (0.0001177234569458055,-1.038560747267211e-007)
 (0.002495185503579651,7.607880233863952e-007) (0.0014103968178999,-3.131273652574494e-007) (0.0008854423766119769,-3.655889628118548e-007) (0.0005861029822826248,-3.15384517734374e-007) (0.0004028148480389219,-2.546699849175103e-007) (0.0002854327759808155,-2.039041313788887e-007) (0.0002076981345365289,-1.606603157833359e-007) (0.0001547317980991321,-1.280550661110484e-007) (0.0001177200356597908,-1.025273266302293e-007)
 (0.002495214465503579,7.652404722679281e-007) (0.001410387667781504,-3.056075525383421e-007) (0.0008854309234421119,-3.59358459032643e-007) (0.0005860929523436754,-3.104950782506924e-007) (0.000402806692040515,-2.508996939000775e-007) (0.0002854262171502183,-2.009891351963133e-007) (0.0002076929546325705,-1.583976772344327e-007) (0.0001547276612782134,-1.262786202507968e-007) (0.0001177167182412277,-1.011219333273092e-007)
 (0.002495243459203302,7.685372549449495e-007) (0.001410379021299286,-2.980281002543597e-007) (0.0008854199180630552,-3.529429988666414e-007) (0.0005860832821272549,-3.054237435967383e-007) (0.0004027988168582968,-2.46974067286455e-007) (0.0002854198773448528,-1.97945422457324e-007) (0.0002076879454893595,-1.560318484093745e-007) (0.0001547236590773614,-1.244187043431584e-007) (0.0001177135076851503,-9.964892434399021e-008)
 (0.00249527238713396,7.707011451314953e-007) (0.001410370866616951,-2.904256408806761e-007) (0.0008854093610167903,-3.463780666797085e-007) (0.0005860739748725775,-3.001997676371763e-007) (0.0004027912261505957,-2.429162489933923e-007) (0.000285413760043491,-1.947912017904939e-007) (0.0002076831100632651,-1.535770941502852e-007) (0.0001547197940052004,-1.224866110403937e-007) (0.0001177104060971636,-9.811729489099992e-008)
 (0.002495301156563282,7.717646283271382e-007) (0.001410363189040751,-2.828340641560831e-007) (0.0008853992497198846,-3.396978007815951e-007) (0.0005860650311569838,-2.948515999298556e-007) (0.0004027839214352779,-2.387488670096864e-007) (0.0002854078670245663,-1.915443408019232e-007) (0.0002076784499706892,-1.510474378324288e-007) (0.0001547160675045802,-1.204934602490605e-007) (0.0001177074147305702,-9.653591429063454e-008)
 (0.002495329680658317,7.717689809424625e-007) (0.00141035597147455,-2.75284345849681e-007) (0.0008853895787474228,-3.329347313823595e-007) (0.0005860564490936693,-2.89406646860384e-007) (0.0004027769022316094,-2.344938351015385e-007) (0.0002854021984701625,-1.882222056764388e-007) (0.0002076739655664762,-1.48456533622636e-007) (0.0001547124800123775,-1.184500966093856e-007) (0.0001177045340326381,-9.491344344363111e-008)
 (0.002495357879395588,7.707632303481194e-007) (0.001410349194868121,-2.67804447143326e-007) (0.0008853803401315741,-3.261195686148436e-007) (0.0005860482245463165,-2.838910696858498e-007) (0.0004027701662179631,-2.301721820193167e-007) (0.0002853967530830802,-1.848415215823822e-007) (0.0002076696560329923,-1.458175545622834e-007) (0.0001547090310281989,-1.163669993175675e-007) (0.0001177017636981029,-9.32582619195726e-008)
 (0.002495385680284169,7.68803030282861e-007) (0.001410342838648172,-2.604192783083948e-007) (0.0008853715236667849,-3.192810388129226e-007) (0.0005860403513548443,-2.783296192155331e-007) (0.0004027637094002223,-2.258039085099376e-007) (0.0002853915282136669,-1.814182541237664e-007) (0.0002076655194774455,-1.431430969916502e-007) (0.0001547057191897768,-1.142542046085619e-007) (0.0001176991027282623,-9.157840506802384e-008)
 (0.00249541301889829,7.659494862647983e-007) (0.001410336881123949,-2.531507189017525e-007) (0.0008853631172142036,-3.124457662015332e-007) (0.0005860328215661684,-2.727455057970697e-007) (0.0004027575262866774,-2.21407871441412e-007) (0.0002853865199926688,-1.779675116316827e-007) (0.0002076615530344232,-1.404451011099048e-007) (0.0001547025423529061,-1.12121241007285e-007) (0.000117696549493893,-8.988151112061529e-008)
 (0.002495439839223927,7.622679629192759e-007) (0.001410331299861679,-2.460176862102479e-007) (0.0008853551070000344,-3.056381961901064e-007) (0.000586025625665442,-2.671603025898421e-007) (0.0004027516100654299,-2.170016938946132e-007) (0.0002853817234673377,-1.745034675563364e-007) (0.0002076577529713766,-1.377347872351657e-007) (0.0001546994976741265,-1.099770767572764e-007) (0.0001176941018005422,-8.817477811612602e-008)
