# Supplementary material for: Electromagnetic Analysis, Characterization and Discussion of Inductive Transmission Parameters for Titanium Based Housing Materials in Active Medical Implantable Devices
Source: Materials (Basel). 2018 Oct 25;11(11):2089. doi: 10.3390/ma11112089 (PMC6266279; doi:10.3390/ma11112089)
Supplement: Supplementary file 1 [file materials-11-02089-s001.zip › supplementary/correction_factor_data/L12phi_housing_output.txt]

# Created by Octave 4.0.0, Wed Mar 23 04:27:12 2016 Mitteleurop�ische Zeit <unknown@juno>
# name: L12phi
# type: complex matrix
# rows: 241
# columns: 9
 (0.002341217849974622,-0.0004707959971389616) (0.001316222331781773,-0.0002847999304754829) (0.0008253017075022663,-0.0001820299374118082) (0.0005462979409850339,-0.0001211013154954993) (0.000375547473179008,-8.335958320889154e-005) (0.000266174910186103,-5.912953682132919e-005) (0.0001937581376157999,-4.309104372797879e-005) (0.000144342467940435,-3.215406697237106e-005) (0.000109816810501783,-2.451228676504383e-005)
 (0.002330641800349873,-0.000485134149105423) (0.001309702081381357,-0.0002934043350666814) (0.0008211220198138096,-0.0001875234082598206) (0.0005435219082293969,-0.0001247596126618018) (0.0003736418285458525,-8.588141605777668e-005) (0.0002648267300984383,-6.09208227030139e-005) (0.0001927778315853332,-4.439799515713919e-005) (0.0001436122508954959,-3.313021532884442e-005) (0.0001092608913227285,-2.525699653989163e-005)
 (0.002319454643309907,-0.0004996363037605624) (0.001302806805972126,-0.0003020988295895544) (0.0008167020280972593,-0.0001930736560945645) (0.0005405861299999802,-0.0001284561446874126) (0.0003716263945337028,-8.843004181304248e-005) (0.0002634007903288252,-6.273143399343145e-005) (0.0001917409284833828,-4.571922940145524e-005) (0.0001428398416134043,-3.411713971870192e-005) (0.0001086728297418424,-2.60099927768347e-005)
 (0.00230763673939082,-0.0005142774578734108) (0.001295524737499573,-0.0003108674892085777) (0.000812034208016368,-0.0001986704300528297) (0.0005374855808877729,-0.0001321841298709716) (0.0003694976958539251,-9.100083198058329e-005) (0.0002618946150625966,-6.455811438830036e-005) (0.0001906456171833794,-4.705239003162233e-005) (0.0001420238843673352,-3.511309163938864e-005) (0.0001080515894830251,-2.676994842775169e-005)
 (0.002295169840745084,-0.0005290303358987613) (0.001287845009873099,-0.0003196929790816231) (0.0008071116159050233,-0.0002043025743817977) (0.0005342156175274174,-0.000135936185605457) (0.0003672525161756177,-9.358874574884507e-005) (0.0002603059094687821,-6.639731600850815e-005) (0.0001894902167542196,-4.8394908671042e-005) (0.0001411631195531152,-3.611616474614726e-005) (0.0001073962069136874,-2.753541629245083e-005)
 (0.002282037367975862,-0.0005438654438868033) (0.001279757833133023,-0.0003285565907461342) (0.0008019280006040159,-0.0002099580519241772) (0.0005307720525883399,-0.0001397043436842472) (0.0003648879486573598,-9.618834023250124e-005) (0.0002586325952743519,-6.824520646946443e-005) (0.000188273202217531,-4.974401002277616e-005) (0.0001402564028079599,-3.712429852681635e-005) (0.0001067058055581809,-2.830483177231891e-005)
 (0.002268224692125388,-0.0005587511607246482) (0.001271254670707699,-0.000337438302122521) (0.000796477917271313,-0.0002156239827754527) (0.0005271512300840282,-0.0001434800756323305) (0.0003624014473908945,-9.879378755042939e-005) (0.0002568728469884932,-7.009768075383759e-005) (0.000186993230780863,-5.10967203690622e-005) (0.0001393027244858224,-3.813528455094336e-005) (0.0001059796108839456,-2.907651757604328e-005)
 (0.002253719416411828,-0.0005736538694394361) (0.001262328416343398,-0.0003463168628510075) (0.0007907568409705559,-0.0002212866992151074) (0.0005233501005481607,-0.000147254328791076) (0.0003597908787671696,-0.0001013988992359682) (0.0002550251280813314,-7.195037823789909e-005) (0.0001856491680437142,-5.244987979691987e-005) (0.0001383012291160665,-3.914677548128551e-005) (0.0001052169650774213,-2.984869052020627e-005)
 (0.002238511651502713,-0.0005885381304979431) (0.001252973566781772,-0.0003551699061784457) (0.0007847612775152811,-0.000226931817692518) (0.0005193662944104103,-0.000151017573673124) (0.0003570545716274675,-0.0001039971583317053) (0.0002530882263171475,-7.379870511926278e-005) (0.0001842401135981932,-5.380015832934904e-005) (0.0001372512344168821,-4.015629698092417e-005) (0.0001044173414845024,-3.061947052581337e-005)
 (0.00222259427741243,-0.000603366898026568) (0.00124318638581595,-0.0003639740879753517) (0.0007784888687624289,-0.0002325443282393367) (0.0005151981917167367,-0.000154759862832895) (0.0003541913649343776,-0.0001065817593365359) (0.0002510612873531623,-7.563786236477301e-005) (0.0001827654253809327,-5.514407604746168e-005) (0.0001361522493863403,-4.116126257931307e-005) (0.0001035803583537401,-3.138689185883485e-005)
 (0.002205963184575289,-0.0006181017786570632) (0.001232965055018796,-0.000372705252696192) (0.000771938489330329,-0.0002381087011876338) (0.0005108449861948475,-0.0001584709011727786) (0.0003512006515991672,-0.0001091456559501492) (0.0002489438456443449,-7.746287913867982e-005) (0.0001812247420831668,-5.647802717558546e-005) (0.0001350039909571385,-4.21589914764714e-005) (0.0001027057914925831,-3.214891659899356e-005)
 (0.002188617486331327,-0.0006327033313020445) (0.001222309806233098,-0.0003813386252132512) (0.0007651103315870814,-0.0002436090105057882) (0.0005063067415802613,-0.0001621401272289862) (0.0003480824170440142,-0.0001116816163038205) (0.0002467358516562398,-7.9268651492429e-005) (0.0001796180028964379,-5.779830797074595e-005) (0.0001338063986793047,-4.314672916757488e-005) (0.0001017935854300786,-3.290345024738082e-005)
 (0.002170559695025102,-0.0006471314046173013) (0.001211223030889163,-0.0003898490264800738) (0.00075800597573842,-0.0002490290724381459) (0.0005015844381081647,-0.0001657568045695146) (0.0003448372710705776,-0.0001141822850837929) (0.0002444376943806501,-8.104998589874883e-005) (0.0001779454638680923,-5.910114811407714e-005) (0.0001325596468930017,-4.412167066359097e-005) (0.0001008438626786408,-3.364835930268702e-005)
 (0.002151795854212461,-0.0006613455072754146) (0.001199709361395512,-0.0003982111099508717) (0.0007506284419596305,-0.0002543525974729897) (0.0004966800071511108,-0.0001693101219926344) (0.0003414664716592985,-0.0001166402516548296) (0.0002420502181888173,-8.280164700166654e-005) (0.0001762077101681803,-6.03827451495687e-005) (0.000131264153873539,-4.508098597049941e-005) (9.985693070172748e-005,-3.438149054989981e-005)
 (0.002132335620130421,-0.0006753052045289495) (0.00118777572025904,-0.0004063996146426185) (0.0007429822217803066,-0.0002595633529954987) (0.0004915963521614822,-0.0001727893007833246) (0.0003379719394438907,-0.0001190481229903301) (0.000239574733139667,-8.451840874223371e-005) (0.0001744056636307443,-6.163930136237525e-005) (0.0001299205874769391,-4.602184737625719e-005) (9.883328623042023e-005,-3.510069171942161e-005)
 (0.002112192286636905,-0.0006889705329708529) (0.001175431333247332,-0.0004143896297338849) (0.0007350732863524791,-0.0002646453333443033) (0.0004863373543529585,-0.0001761837068524452) (0.0003343562617964106,-0.0001213985999274681) (0.0002370130179965843,-8.619510781797751e-005) (0.0001725405850303883,-6.286706234253292e-005) (0.0001285298668867677,-4.694145798598159e-005) (9.777361662625006e-005,-3.580383309205795e-005)
 (0.002091382749264545,-0.0007023024240012626) (0.001162687703805824,-0.0004221568647074307) (0.0007269090698080802,-0.0002695829334192562) (0.0004809078619404866,-0.0001794829652132742) (0.0003306226857205661,-0.0001236845550091771) (0.000234367315390503,-8.782669825338142e-005) (0.0001706140706888366,-6.406235634961506e-005) (0.0001270931601625842,-4.783708084927593e-005) (9.667879806331717e-005,-3.648882955208839e-005)
 (0.002069927405834322,-0.0007152631253878104) (0.001149558547070624,-0.0004296779183284915) (0.0007184984266408026,-0.0002743611215298559) (0.0004753136622374741,-0.0001826770739443891) (0.0003267750990784557,-0.0001258991099684886) (0.0002316403187985142,-8.94083057140913e-005) (0.0001686280431738813,-6.522163348924802e-005) (0.0001256118774148974,-4.870606794631698e-005) (9.554989039782112e-005,-3.71536625321141e-005)
 (0.002047849993179373,-0.0007278166095577653) (0.001136059683139347,-0.0004369305392685326) (0.0007098515628912385,-0.000278965606861394) (0.000469561436470748,-0.0001857565145834315) (0.0003228180000609502,-0.0001280357107711965) (0.0002288351512775898,-9.093528009980466e-005) (0.0001665847360491542,-6.63415036424192e-005) (0.0001240876595770346,-4.954588824731564e-005) (9.43881287033931e-005,-3.779640125425935e-005)
 (0.002025177361856677,-0.0007399289569729541) (0.001122208890723798,-0.0004438938709897231) (0.0007009799418567003,-0.000283382996811299) (0.000463658697795888,-0.0001887123558143919) (0.0003187564552358962,-0.0001300881980785596) (0.0002259553361925721,-9.240324491349778e-005) (0.0001644866728498603,-6.741877206146336e-005) (0.0001225223629053361,-5.035415404050354e-005) (9.319491157245553e-005,-3.841522265722377e-005)
 (0.002001939193163133,-0.000751568703179734) (0.001108025723843908,-0.0004505486736410682) (0.0006918961660320767,-0.0002876009395338865) (0.0004576137136480348,-0.0001915363473691974) (0.0003145960469547577,-0.0001320508710323795) (0.0002230047604912898,-9.380814193391972e-005) (0.0001623366406869446,-6.845047156873032e-005) (0.0001209180395078495,-5.112864473976101e-005) (9.19717864125498e-005,-3.900842941193326e-005)
 (0.001978167665190564,-0.000762707138932208) (0.001093531295747672,-0.0004568775162069545) (0.0006826138379689602,-0.0002916082473451619) (0.0004514354142122361,-0.0001942210012734415) (0.0003103428113408431,-0.0001339185424089196) (0.0002199876313910662,-9.514626982090489e-005) (0.0001601376591075745,-6.94338903685847e-005) (0.0001192769143682118,-5.186732744292779e-005) (9.072043209306253e-005,-3.957446547092545e-005)
 (0.00195389707691158,-0.0007733185541632159) (0.001078748035669356,-0.0004628649329949455) (0.0006731474036582322,-0.0002953949971819749) (0.0004451332894041503,-0.0001967596579265742) (0.0003060031684964342,-0.0001356865834359821) (0.0002169084276325032,-9.641431545833728e-005) (0.0001578929450507249,-7.036659461090313e-005) (0.0001176013594897207,-5.25683735949654e-005) (8.944263941634171e-005,-4.011192866915137e-005)
 (0.001929163441235293,-0.0007833804184852934) (0.001063699425277112,-0.0004684975397308372) (0.0006635119828381847,-0.0002989526050671785) (0.0004387172772785146,-0.0001991465350097811) (0.0003015838469249948,-0.0001373509569123385) (0.000213771846707755,-9.760937708368751e-005) (0.0001556058749163809,-7.124644502290216e-005) (0.0001158938659161603,-5.323017126201008e-005) (8.814028998953554e-005,-4.061957999449604e-005)
 (0.001904004059477025,-0.0007928734932692219) (0.001048409722625655,-0.0004737641059979209) (0.000653723191251506,-0.0003022738724751589) (0.0004321976471927534,-0.000201376757840277) (0.0002970918044427618,-0.000138908237697592) (0.0002105827496664118,-9.872897855584286e-005) (0.0001532799449148857,-7.207160714208347e-005) (0.0001141570144931057,-5.385133266648844e-005) (8.681533415220629e-005,-4.10963492704871e-005)
 (0.001878457090630491,-0.0008017818730561003) (0.001032903682047774,-0.0004786555824438785) (0.0006437969602737891,-0.0003053530035747122) (0.0004255848813156262,-0.0002034463705087747) (0.0002925341480327756,-0.0001403556201321296) (0.0002073461052255039,-9.977107446009906e-005) (0.0001509187309397334,-7.284055494124458e-005) (0.0001123934462975968,-5.44306968320615e-005) (8.546976866396044e-005,-4.154133713621556e-005)
 (0.001852561129132766,-0.0008100929569668319) (0.00101720627863885,-0.000483165082995159) (0.0006337493594800605,-0.0003081855934926506) (0.0004188895581638799,-0.0002053523279099016) (0.000287918055154794,-0.0001416909124762441) (0.0002040669349524762,-0.0001007340461226647) (0.000148525849249063,-7.355206790187529e-005) (0.0001106058336853952,-5.496732738552192e-005) (8.410561487324033e-005,-4.195381336221455e-005)
 (0.001826354804427384,-0.0008177973537157411) (0.001001342445781165,-0.000487287824161136) (0.0006235964275855821,-0.0003107685889251008) (0.0004121222417613305,-0.0002070924695599077) (0.0002832506989622126,-0.0001429125189940037) (0.0002007502612433597,-0.0001016166889852094) (0.00014610491919857,-7.42052218689341e-005) (0.0001087968528790185,-5.546050576625841e-005) (8.27248980665229e-005,-4.233321169475895e-005)
 (0.001799876414562442,-0.00082488872663919) (0.0009853368335221494,-0.0004910210252725747) (0.0006133540167939634,-0.0003131002235563292) (0.0004052933797447984,-0.0002086654768460459) (0.0002785391796890858,-0.0001440194108200595) (0.000197401059685011,-0.000102418192151411) (0.0001436595291736736,-7.479937428178796e-005) (0.0001069691589460704,-5.590972028864031e-005) (8.132962864181182e-005,-4.267912156946487e-005)
 (0.001773163604352996,-0.0008313635876441418) (0.0009692135945910473,-0.0004943637750751598) (0.0006030376549272,-0.0003151799317588696) (0.0003984132133026954,-0.0002100708160231512) (0.0002737904641695585,-0.0001450110872068515) (0.0001940242171747049,-0.0001031381112397178) (0.0001411932067105734,-7.533414460881194e-005) (0.0001051253638994382,-5.631465167606569e-005) (7.992178566018971e-005,-4.299127716619924e-005)
 (0.001746253096389101,-0.0008372210510165293) (0.0009529962034678238,-0.0004973168713944924) (0.0005926624288353129,-0.0003170082448832749) (0.0003914917012482123,-0.00021130866982475) (0.0002690113350472888,-0.0001458875291231615) (0.0001906244968851728,-0.0001037763359407897) (0.000138709393588152,-7.580939100437687e-005) (0.0001032680184965826,-5.667515582600299e-005) (7.850330321073842e-005,-4.326954438452729e-005)
 (0.001719180480507028,-0.000842462559478488) (0.0009367073122873521,-0.0004998826415278309) (0.000582242891538568,-0.000318586675052378) (0.000384538459834126,-0.0002123798609559153) (0.0002642083507559417,-0.0001466491474498236) (0.0001872065108244457,-0.00010433305386817) (0.000136211426425741,-7.622518434366588e-005) (0.0001013995981296078,-5.69912446680436e-005) (7.707605988390585e-005,-4.351390639551389e-005)
 (0.001691980064422877,-0.00084709159566524) (0.0009203686455675051,-0.0005020647515473657) (0.0005717929944049582,-0.0003199175917190655) (0.0003775627191520142,-0.0002132857709609704) (0.0002593878168274148,-0.0001472967281682157) (0.0001837747003678676,-0.0001048087123960096) (0.0001337025230514875,-7.658178086646664e-005) (9.952249299779541e-005,-5.726306603049753e-005) (7.564187149480953e-005,-4.372444846717932e-005)
 (0.001664684785228525,-0.0008511133922650765) (0.0009040009338979335,-0.0005038680127945896) (0.0005613260444781185,-0.0003210040963123534) (0.0003705732961693686,-0.0002140282579997377) (0.0002545557685409036,-0.0001478313769622715) (0.0001803333247564317,-0.0001052039801929942) (0.0001311857746266709,-7.687959466990091e-005) (9.763900254478984e-005,-5.749088343828396e-005) (7.420248703964877e-005,-4.390134276511988e-005)
 (0.00163732617854763,-0.0008545346534374372) (0.0008876238849274534,-0.0005052981935083881) (0.0005508546859158719,-0.0003218499000861094) (0.0003635785836914357,-0.0002146095769232744) (0.0002497179644012845,-0.0001482544655538815) (0.0001768864571835879,-0.0001055197100875315) (0.0001286641432417762,-7.711917123569613e-005) (9.575133394331771e-005,-5.76750567229444e-005) (7.275958771538769e-005,-4.404483379719457e-005)
 (0.001609934399510005,-0.0008573632988468113) (0.0008712561883428375,-0.0005063618427927261) (0.0005403909034427663,-0.0003224592098178763) (0.000356586553833094,-0.0002150323047268688) (0.0002448798894538652,-0.0001485675818728412) (0.000173437987753371,-0.0001057569047425503) (0.0001261404644532052,-7.730116306152444e-005) (9.386160422544355e-005,-5.781602423796202e-005) (7.13147886937109e-005,-4.415522510460729e-005)
 (0.001582538287476522,-0.0008596082398168705) (0.0008549155501325591,-0.000507066133050562) (0.0005299460448191979,-0.0003228366253180458) (0.0003496047739889767,-0.0002152992739986195) (0.0002400467670343588,-0.0001487724858440991) (0.0001699916323045834,-0.000105916686390539) (0.0001236174540209728,-7.742630829920114e-005) (9.197184550213708e-005,-5.791428734798744e-005) (6.986964322177287e-005,-4.423286770540591e-005)
 (0.001555165464745169,-0.0008612791948448249) (0.0008386187503446492,-0.0005074187256609465) (0.000519530858629742,-0.0003229870518499229) (0.0003426404328264808,-0.0002154135164079611) (0.0002352235772365484,-0.0001488710721777907) (0.000166550945873474,-0.0001060002715963056) (0.0001210977179467761,-7.749541309510942e-005) (9.008401259628057e-005,-5.797039770482589e-005) (6.842564853246343e-005,-4.427815067801041e-005)
 (0.001527842458373665,-0.0008623865491714728) (0.0008223817178270813,-0.0005074276631510335) (0.0005091555432258078,-0.0003229156295870306) (0.0003357003735178358,-0.000215378217628742) (0.0002304150801708088,-0.0001488653410986826) (0.0001631193394209531,-0.0001060089516952456) (0.0001185837648066496,-7.750933809458806e-005) (8.819999233570111e-005,-5.798494764830878e-005) (6.698425298776822e-005,-4.429149413852248e-005)
 (0.001500594833798873,-0.0008629412604338037) (0.0008062196151056372,-0.0005071012895053506) (0.000498829802436501,-0.0003226276812062247) (0.0003287911312828549,-0.0002151966844062346) (0.0002256258419904368,-0.0001487573774787066) (0.0001597000983846389,-0.0001059440792186941) (0.0001160780193258487,-7.746898932632727e-005) (8.63216137189437e-005,-5.79585638865012e-005) (6.554686385375507e-005,-4.427334472537444e-005)
 (0.001473447329115645,-0.0008629548097978147) (0.0007901469266035412,-0.0005064481986623302) (0.0004885629036858204,-0.000322128677695886) (0.0003219189723329304,-0.0002148723237984721) (0.0002208602616793229,-0.0001485493383682257) (0.0001562964016301208,-0.0001058070602851999) (0.0001135828361554997,-7.737531343999437e-005) (8.445065817644308e-005,-5.789190442832576e-005) (6.411485511380296e-005,-4.422417356638786e-005)
 (0.001446423979648928,-0.0008624391955280597) (0.0007741775438152616,-0.0005054772097595939) (0.0004783637344070923,-0.0003214242215053554) (0.0003150899314779019,-0.0002144086339874709) (0.0002161225967155725,-0.0001482434484835949) (0.0001529113394645015,-0.0001055993526262708) (0.0001111005128769038,-7.722929704411987e-005) (8.258886919954736e-005,-5.778565857205888e-005) (6.268957476580369e-005,-4.414447657446932e-005)
 (0.001419548223737647,-0.0008614069638263355) (0.0007583248417649704,-0.0005041973663846314) (0.0004682408530970601,-0.0003205200453241417) (0.0003083098459608584,-0.0002138092054983841) (0.0002114169859389888,-0.0001478420028274805) (0.000149547929528683,-0.0001053224686434783) (0.0001086333013726009,-7.70319696933025e-005) (8.073796069787724e-005,-5.764054960785378e-005) (6.127235111500441e-005,-4.403477680569538e-005)
 (0.00139284298233591,-0.000859871270067136) (0.0007426017420461061,-0.0005026179560270408) (0.000458202531961877,-0.0003194220240968112) (0.0003015843834949112,-0.0002130777312112398) (0.0002067474682336912,-0.0001473473753033142) (0.0001462091295894882,-0.0001049779826734843) (0.0001061834168544594,-7.678440991385132e-005) (7.88996235549075e-005,-5.745733976932191e-005) (5.986449766140477e-005,-4.389562852279038e-005)
 (0.001366330707005316,-0.0008578459623407676) (0.0007270207588778328,-0.0005007485451547793) (0.0004482567888290825,-0.0003181361973785748) (0.0002949190629572274,-0.000212218023215503) (0.0002021179959750417,-0.0001467620319610995) (0.0001428978464934544,-0.0001045675414773416) (0.0001037530440155752,-7.648775354064654e-005) (7.707552998888751e-005,-5.72368368871394e-005) (5.846731628262896e-005,-4.372762254156251e-005)
 (0.001340033392984422,-0.0008553456785189236) (0.000711594025847542,-0.0004985990248686391) (0.0004384114067822621,-0.0003166687988301218) (0.0002883192667243284,-0.0002112340343599474) (0.0001975324425517044,-0.0001460885473725768) (0.0001396169408040978,-0.000104092876874458) (0.0001013443399640776,-7.614320356931568e-005) (7.526733546709643e-005,-5.697990214395387e-005) (5.708209852303179e-005,-4.353139239943881e-005)
 (0.001313972556147297,-0.0008523859478795303) (0.0006963333022582721,-0.0004961796619284115) (0.0004286739407692779,-0.0003150262895383729) (0.0002817902441546062,-0.0002101298822693388) (0.0001929946036428655,-0.0001453296225865774) (0.0001363692269074317,-0.0001035558194097435) (9.895943378956149e-005,-7.57520407056034e-005) (7.347667806679825e-005,-5.668745831512437e-005) (5.571012491059622e-005,-4.330762087373842e-005)
 (0.001288169174680822,-0.000848983288633298) (0.0006812499591930642,-0.0004935011500685325) (0.0004190517111950219,-0.0003132153919201887) (0.0002753371062405006,-0.0002089098736560407) (0.0001885081922815816,-0.0001444881031517596) (0.0001331574686214289,-0.0001029583119704861) (9.660042279686332e-005,-7.531563381583238e-005) (7.170517531445981e-005,-5.636049789895051e-005) (5.435266232857724e-005,-4.305704639106957e-005)
 (0.001262643598113854,-0.0008451552934191727) (0.0006663549464841422,-0.000490574656896548) (0.0004095517851958245,-0.0003112431211953159) (0.0002689648119058555,-0.0002075785269046045) (0.0001840768280524791,-0.0001435669958037544) (0.0001299843705709496,-0.0001023024223498052) (9.42693656068127e-005,-7.483544954200229e-005) (6.995441865693608e-005,-5.600009057900057e-005) (5.301095956339729e-005,-4.278046890425291e-005)
 (0.001237415427844637,-0.0008409206958994354) (0.0006516587426849297,-0.0004874118622450199) (0.0004001809468755893,-0.0003091168117739248) (0.0002626781468142082,-0.0002061405911499182) (0.000179704021040649,-0.0001425694825828271) (0.0001268525657807576,-0.0001015903538760495) (9.196827246386111e-005,-7.431306043685251e-005) (6.822596582555837e-005,-5.560738954151807e-005) (5.168624123021248e-005,-4.247875486704479e-005)
 (0.00121250337448027,-0.0008362994128891739) (0.0006371712908579479,-0.0004840249845728373) (0.0003909456582430876,-0.0003068441363567615) (0.0002564816958608028,-0.0002046010603725522) (0.0001753931513594482,-0.0001414989313605744) (0.0001237646000894558,-0.0001008244533799826) (8.96990931990084e-005,-7.375015108573347e-005) (6.652133143283514e-005,-5.518363624367748e-005) (5.037970033954447e-005,-4.215284100191511e-005)
 (0.001187925098102741,-0.0008313125579022555) (0.0006229019234931175,-0.0004804267928246887) (0.0003818520129159987,-0.0003044331160569101) (0.0002503798107376558,-0.0002029651813771282) (0.0001711474452346523,-0.0001403589019925138) (0.0001207229140914516,-0.0001000072159452842) (8.746370337351676e-005,-7.314852181087299e-005) (6.484197619981888e-005,-5.473016333390884e-005) (4.909248981194153e-005,-4.180373662952294e-005)
 (0.001163697038008418,-0.0008259824234897738) (0.0006088592801654932,-0.0004766306020101432) (0.0003729056848504732,-0.0003018921203857146) (0.000244376574090235,-0.0002012384548763604) (0.0001669699487095581,-0.0001391531475622698) (0.0001177298233773876,-9.914128606259899e-005) (8.526388917332496e-005,-7.251008968263339e-005) (6.318929524400333e-005,-5.424839551798649e-005) (4.782571327215797e-005,-4.143252440500573e-005)
 (0.001139834238569082,-0.0008203324312051496) (0.0005950512216325449,-0.0004726502515909555) (0.0003641118744240488,-0.0002992298564711782) (0.0002384757618298327,-0.0001994266292548754) (0.0001628635000661372,-0.0001378856104274335) (0.0001147874978618512,-9.822945498644903e-005) (8.310133163725507e-005,-7.183688669347766e-005) (6.15646058708595e-005,-5.373984826315691e-005) (4.658041546185888e-005,-4.104035937973153e-005)
 (0.001116350177647985,-0.0008143870493778764) (0.0005814847439968037,-0.0004685000665495352) (0.0003554752541588203,-0.0002964553473685626) (0.0002326808051384328,-0.0001975356869155489) (0.0001588307020365008,-0.0001365604130051053) (0.0001118979409723279,-9.727465425529574e-005) (8.09775907904609e-005,-7.113105506866766e-005) (5.996913529587817e-005,-5.320612432601923e-005) (4.535757260189419e-005,-4.062846637662308e-005)
 (0.001093256603571459,-0.0008081716800733825) (0.0005681658963357367,-0.0004641948017001916) (0.0003469999162407084,-0.0002935778997628275) (0.0002269947536153115,-0.0001955718234045947) (0.0001548738948172196,-0.0001351818434392666) (0.000109062969427536,-9.627994548138161e-005) (7.889409022030728e-005,-7.039483979507528e-005) (5.840400870470353e-005,-5.264890816453112e-005) (4.415808301512329e-005,-4.019813572844062e-005)
 (0.001070563386016634,-0.0008017125176167173) (0.0005550997048709691,-0.0004597495703935146) (0.0003386893237897679,-0.0002906070617340897) (0.0002214202408803979,-0.0001935414197611772) (0.0001509951308045754,-0.0001337543364647253) (0.0001062841942650138,-9.524850664036915e-005) (7.685210258060294e-005,-6.963057854030875e-005) (5.687023801616999e-005,-5.206995836598114e-005) (4.298275829079191e-005,-3.975071748004633e-005)
 (0.001048278385423084,-0.0007950363818566256) (0.0005422901063417109,-0.0004551797592369979) (0.0003305462675867208,-0.0002875525715635592) (0.0002159594537835291,-0.0001914510087404111) (0.0001471961518526,-0.0001322824499227784) (0.0001035630036938313,-9.418361519067825e-005) (7.485273644892046e-005,-6.884068920653512e-005) (5.536871166780206e-005,-5.147109827613466e-005) (4.183231523579308e-005,-3.928761419759441e-005)
 (0.001026407344705866,-0.0007881705299382835) (0.0005297398927948018,-0.0004505009308129902) (0.0003225728296821938,-0.0002844242987865804) (0.0002106141061821988,-0.0001893072357132965) (0.0001434783697260438,-0.0001307708374907705) (0.0001009005482548676,-9.308862842838859e-005) (7.289692489023652e-005,-6.80276554206953e-005) (5.39001856910649e-005,-5.085420505630189e-005) (4.070736881756787e-005,-3.881027255909083e-005)
 (0.001004953806191689,-0.0007811424507513144) (0.0005174506695317676,-0.0004457287166231877) (0.0003147703550210489,-0.0002812321788600637) (0.0002053854180556634,-0.0001871168151559763) (0.0001398428502844773,-0.0001292242182628141) (9.829772867361304e-005,-9.196696153694641e-005) (7.098541601461382e-005,-6.719401029714711e-005) (5.246527628912609e-005,-5.022119742426984e-005) (3.960842626248803e-005,-3.832017392270643e-005)
 (0.0009839190558543563,-0.0007739796464412244) (0.0005054228274833854,-0.000440878702636958) (0.0003071394319241465,-0.0002779861429181259) (0.0002002741005285229,-0.0001848864837093085) (0.0001362903017987364,-0.0001276473438659708) (9.57551866933294e-005,-9.082206382388404e-005) (6.911876573503781e-005,-6.634231883995682e-005) (5.106445407711318e-005,-4.957402235188308e-005) (3.853588243212392e-005,-3.781882408266327e-005)
 (0.0009633020961181973,-0.000766709405441321) (0.0004936555308306393,-0.000435966309882114) (0.0002996798819854539,-0.0002746960441286845) (0.0001952803471887692,-0.000182622950820855) (0.0001328210676691945,-0.0001260449638174959) (9.327329908287096e-005,-8.965739365151759e-005) (6.72973328732028e-005,-6.547515935492622e-005) (4.969804009216337e-005,-4.891464100086723e-005) (3.74900165603736e-005,-3.730774242828603e-005)
 (0.0009430996477481287,-0.0007593585714193301) (0.000482146720268481,-0.0004310066725024681) (0.0002923907596784404,-0.0002713715821671069) (0.000190403831908259,-0.0001803328479819516) (0.0001294351236946882,-0.0001244217898283516) (9.085217492573364e-005,-8.847639256832709e-005) (6.552127668981234e-005,-6.459510424590172e-005) (4.836620363361687e-005,-4.824501417740528e-005) (3.647099039757832e-005,-3.678845072130875e-005)
 (0.0009233061806668367,-0.0007519533123644482) (0.0004708931319238904,-0.0004260145156313246) (0.000285270361722792,-0.0002680222272807552) (0.0001856437132118722,-0.0001780226775467073) (0.0001261320799260648,-0.0001227824597414139) (8.849165621666932e-005,-8.728245913461349e-005) (6.379055686052554e-005,-6.370470055841721e-005) (4.706896194868749e-005,-4.756708757793786e-005) (3.547884777413234e-005,-3.626246170057519e-005)
 (0.0009039139729381424,-0.000744518893783599) (0.0004598903315966082,-0.0004210040353043246) (0.0002783162460449201,-0.0002646571453470448) (0.0001809986450959911,-0.0001756987620733957) (0.0001229111870392489,-0.0001211315017590549) (8.619132172017405e-005,-8.607892291260604e-005) (6.210493586415161e-005,-6.280645061655558e-005) (4.580618173941941e-005,-4.688277708663554e-005) (3.451351556586162e-005,-3.573126771371963e-005)
 (0.0008849131966400936,-0.0007370794596532109) (0.0004491327636937862,-0.0004159887824683729) (0.0002715252599752902,-0.0002612851252296747) (0.0001764667940691222,-0.0001733671950648229) (0.0001197713470736895,-0.0001194732995717308) (8.395049398203912e-005,-8.486901905969069e-005) (6.046398370470768e-005,-6.190279307560554e-005) (4.4577582433146e-005,-4.619395436701381e-005) (3.357480601724562e-005,-3.519632956137644e-005)
 (0.000866292028918882,-0.0007296578243985822) (0.0004386138139750881,-0.000410981552954067) (0.0002648935771632132,-0.0002579145096212784) (0.0001720458620785261,-0.0001710337939076305) (0.0001167111283059643,-0.0001178120589455994) (8.176824933107843e-005,-8.365586392561167e-005) (5.886708484894305e-005,-6.099608468557298e-005) (4.338274112865211e-005,-4.550243296960418e-005) (3.266242035589469e-005,-3.465906572429409e-005)
 (0.0008480367861712995,-0.0007222752787653866) (0.0004283258850239284,-0.000405994285053716) (0.0002584167425562067,-0.0002545531304298923) (0.0001677331148962391,-0.0001687040557245451) (0.0001137287839658813,-0.0001161517762681881) (7.964343066403966e-005,-8.244243201118707e-005) (5.731344722826474e-005,-6.008858302961894e-005) (4.222109910517935e-005,-4.48099551538334e-005) (3.177595361345077e-005,-3.412084212555373e-005)
 (0.0008301320790410871,-0.0007149514120213029) (0.000418260483197447,-0.0004010379661287871) (0.0002520897246850755,-0.0002512082496269522) (0.0001635254154659691,-0.0001663831167613859) (0.0001108222744525085,-0.0001144962094870271) (7.757466276856479e-005,-8.12315346039169e-005) (5.580211312746935e-005,-5.918243046780291e-005) (4.109196976249918e-005,-4.411817959890807e-005) (3.09149005518783e-005,-3.358296256166447e-005)
 (0.0008125609857397644,-0.000707703952492433) (0.0004084083156954358,-0.0003961225494318042) (0.0002459069744182106,-0.0002478865063314191) (0.0001594192616587458,-0.0001640757158357777) (0.0001079892926687127,-0.0001128488518116412) (7.556036991601121e-005,-8.002580035372638e-005) (5.433197176383758e-005,-5.827963948397759e-005) (3.999454784591413e-005,-4.342867015073337e-005) (3.007866258512788e-005,-3.304665991677069e-005)
 (0.0007953052411011339,-0.000700548628019099) (0.0003987593963158579,-0.0003912568821006565) (0.000239862489296372,-0.0002445938707619983) (0.0001554108278485132,-0.000161786162279926) (0.0001052272920690154,-0.0001112129084822124) (7.359879543336155e-005,-7.882765801109561e-005) (5.290177334478353e-005,-5.738207959729067e-005) (3.892791979752501e-005,-4.274288572986387e-005) (2.926655557449569e-005,-3.251308825511912e-005)
 (0.0007783454387512139,-0.0006934990475140514) (0.000389303158430321,-0.0003864486450638754) (0.0002339498825311312,-0.000241335605552342) (0.0001514960096981878,-0.0001595183087181585) (0.0001025335169983944,-0.0001095912768463713) (7.168802295472163e-005,-7.763932150104004e-005) (5.151014438543769e-005,-5.649146596891891e-005) (3.789107507202099e-005,-4.206217149714971e-005) (2.847781837509279e-005,-3.198331586787543e-005)
 (0.0007616612438085921,-0.00068656660444187) (0.0003800285737124375,-0.0003817043053930197) (0.0002281624557429476,-0.0002381162347959034) (0.0001476704715395626,-0.0001572755289341682) (9.990503489522329e-005,-0.0001079865299249301) (6.982599904773411e-005,-7.646277746509854e-005) (5.015560406324778e-005,-5.560934980217778e-005) (3.688291824794749e-005,-4.138775135401505e-005) (2.771162200544643e-005,-3.145831933265276e-005)
 (0.0007452316136135355,-0.0006797604027169318) (0.0003709242751774729,-0.0003770290814581776) (0.0002224932745242436,-0.0002349395210718088) (0.0001439296957349129,-0.0001550607010046207) (9.73387699337953e-005,-0.0001064009035929515) (6.801055691158383e-005,-7.529977536388692e-005) (4.883658138755987e-005,-5.473711060563076e-005) (3.590228177192107e-005,-4.07207218292018e-005) (2.696707931403068e-005,-3.093897862871385e-005)
 (0.0007290350241038027,-0.0006730872052479416) (0.0003619786831385954,-0.0003724269210864582) (0.0002169352459351487,-0.000231808450601497) (0.0001402690334210428,-0.0001528761958064867) (9.483153768911905e-005,-0.0001048362874538535) (6.623944084878303e-005,-7.415182019784637e-005) (4.755143296594738e-005,-5.387595036371587e-005) (3.494793916890653e-005,-4.00620473873534e-005) (2.624325501746972e-005,-3.042607333345675e-005)
 (0.0007130496995971283,-0.0006665514051425093) (0.0003531801327393912,-0.000367900492796208) (0.0002114811970696353,-0.0002287252266002677) (0.0001366837560551138,-0.0001507238709461393) (9.238008042084051e-005,-0.0001032942194417999) (6.451033122147423e-005,-7.302016787289029e-005) (4.629846115459239e-005,-5.302688963396536e-005) (3.401861856104641e-005,-3.941255717591852e-005) (2.553917598842732e-005,-2.992027991530479e-005)
 (0.0006972538438836342,-0.0006601550194247932) (0.0003445170017842318,-0.0003634511900762923) (0.0002061239538625816,-0.0002256912708171502) (0.0001331691072027395,-0.0001486050701082898) (8.998110258603243e-005,-0.0001017758841526458) (6.282086961303979e-005,-7.190582321146099e-005) (4.507593238831704e-005,-5.219076557485462e-005) (3.311301634092371e-005,-3.877294321205156e-005) (2.48538416759471e-005,-2.942217012528733e-005)
 (0.0006816258706709627,-0.0006538977050097074) (0.0003359778376415735,-0.0003590791486013352) (0.0002008564193393174,-0.0002227072331992336) (0.0001297203540290868,-0.0001465206277813256) (8.763130620478469e-005,-0.0001002821148704002) (6.116868392640972e-005,-7.080954058690328e-005) (4.388209549219281e-005,-5.136823188603199e-005) (3.222981085027829e-005,-3.814375999851384e-005) (2.418623454321214e-005,-2.893221047778447e-005)
 (0.0006661446315344569,-0.0006477767966079734) (0.0003275514820390767,-0.0003547832762125918) (0.0001956716505360268,-0.0002197730095693677) (0.0001263328379728881,-0.0001444708792810218) (8.532742571913812e-005,-9.881339923678536e-005) (5.955141316048688e-005,-6.973182714056606e-005) (4.27151997851788e-005,-5.055976063221253e-005) (3.136767592228485e-005,-3.752542554606326e-005) (2.353533041452203e-005,-2.845076280557785e-005)
 (0.0006507896396042899,-0.0006417873661964192) (0.0003192271925961085,-0.0003505612954442173) (0.0001905629333335083,-0.000216887767166948) (0.0001230020240949679,-0.0001424556759643319) (8.306626199054435e-005,-9.736988848038495e-005) (5.796673161373432e-005,-6.867294852193798e-005) (4.157351279227864e-005,-4.976564590649963e-005) (3.052529414925873e-005,-3.69182237696202e-005) (2.29001086252534e-005,-2.797808586297744e-005)
 (0.0006355412872583992,-0.0006359223036616419) (0.0003109947599468706,-0.0003464097983270109) (0.0001855238544591594,-0.0002140499778597335) (0.0001197235486025842,-0.0001404744054956371) (8.084471509566267e-005,-9.595141010849276e-005) (5.641237227205742e-005,-6.763293707960015e-005) (4.045533738738138e-005,-4.898600927806406e-005) (2.970136974289258e-005,-3.632230821592741e-005) (2.227956187327839e-005,-2.75143379450451e-005)
 (0.0006203810560844482,-0.0006301724181952579) (0.0003028446192964058,-0.0003423243131477359) (0.0001805483699051702,-0.0002112574587944274) (0.0001164932640527917,-0.0001385260169971732) (7.865981557900458e-005,-9.455748393743008e-005) (5.488614914138565e-005,-6.661160241124407e-005) (3.935902819342942e-005,-4.822080695622286e-005) (2.889464085777466e-005,-3.573770707153176e-005) (2.167270567296979e-005,-2.705958048326593e-005)
 (0.0006052917173300572,-0.0006245265599685818) (0.0002947679552254239,-0.0003382993827713966) (0.0001756308690040656,-0.0002085074202001139) (0.0001133072817368893,-0.0001366090508794031) (7.650875382684741e-005,-9.318734131434585e-005) (5.338597828964029e-005,-6.560854416520624e-005) (3.828300706918453e-005,-4.746983859038385e-005) (2.810389125215716e-005,-3.516432938947996e-005) (2.107858731658663e-005,-2.661378256990553e-005)
 (0.0005902575209843442,-0.0006189717615283252) (0.0002867567985222912,-0.000334328654041446) (0.0001707662333883788,-0.0002057965199936689) (0.0001101620107449064,-0.0001347216731038682) (7.438890722604032e-005,-9.183994735449762e-005) (5.190989736540849e-005,-6.46231669654218e-005) (3.72257775179841e-005,-4.673275761042683e-005) (2.732796116400661e-005,-3.460197246275331e-005) (2.049629424986179e-005,-2.617682635600142e-005)
 (0.0005752643715452294,-0.0006134933982188042) (0.0002788041137877275,-0.0003304049776476809) (0.0001659498900495233,-0.0002031209247533632) (0.0001070541932072418,-0.0001328617135781018) (7.229786477452285e-005,-9.05140259825567e-005) (5.045608336423723e-005,-6.365469730803365e-005) (3.618593785354121e-005,-4.600908299645561e-005) (2.656575728139576e-005,-3.40503302609537e-005) (1.992496177272235e-005,-2.574851325836064e-005)
 (0.0005602999884358222,-0.0006080753667435172) (0.0002709038765287176,-0.0003265205176962297) (0.0001611778577073877,-0.0002004763765292714) (0.0001039809352138518,-0.0001310267083190225) (7.023344881535091e-005,-8.920808752640476e-005) (4.90228684188674e-005,-6.270220225112725e-005) (3.516219296686176e-005,-4.529821234744717e-005) (2.581626169574623e-005,-3.350900283240787e-005) (1.936377997971124e-005,-2.53285709014736e-005)
 (0.0005453540489678466,-0.0006027002807274801) (0.0002630511384606633,-0.0003226668700290408) (0.0001564467857144843,-0.0001978582648355807) (0.0001009397329252116,-0.0001292139449485198) (6.819373357803584e-005,-8.792045856601867e-005) (4.76087534011741e-005,-6.176460968920635e-005) (3.415336454462763e-005,-4.459943609798192e-005) (2.507853972809497e-005,-3.297750656048235e-005) (1.881199986067309e-005,-2.491666070940066e-005)
 (0.0005304183117279464,-0.0005973496818341196) (0.0002552420797676241,-0.0003188351881225759) (0.0001517539847525432,-0.0001952617030449256) (9.79284934152188e-005,-0.000127420511003708) (6.617706023088776e-005,-8.664931368819703e-005) (4.621241913463033e-005,-6.084072996915754e-005) (3.315839960144603e-005,-4.391195271033541e-005) (2.435174653099653e-005,-3.245528514745461e-005) (1.826893848833388e-005,-2.45123860527485e-005)
 (0.0005154867183012803,-0.000592004264642508) (0.0002474740471546621,-0.0003150163151634172) (0.0001470974486442058,-0.0001926816082589015) (9.494554983202307e-005,-0.0001256433444591984) (6.418204817950017e-005,-8.539270874584807e-005) (4.483273504470932e-005,-5.992927857406653e-005) (3.217637720457623e-005,-4.323488464641129e-005) (2.363513237887876e-005,-3.194172118188902e-005) (1.773398323045961e-005,-2.411530084303033e-005)
 (0.0005005554713698449,-0.0005866441131115058) (0.0002397455766630232,-0.0003112009206583742) (0.0001424758666993566,-0.0001901127835879078) (9.198967052751208e-005,-0.0001238792857736727) (6.220760239011684e-005,-8.414861516729691e-005) (4.346876509823256e-005,-5.902889956260741e-005) (3.120651329104032e-005,-4.256729490127202e-005) (2.292804657696227e-005,-3.143614813318318e-005) (1.720659493431677e-005,-2.372491845619575e-005)
 (0.0004856230874320132,-0.0005812489460826666) (0.000232056400415343,-0.0003073796397067372) (0.0001378886261515468,-0.0001875500016428024) (8.906006189386139e-005,-0.0001221251306938333) (6.0252916574647e-005,-8.29149548128131e-005) (4.211977092633743e-005,-5.813818942540355e-005) (3.024816350480824e-005,-4.190820386042639e-005) (2.222993993793451e-005,-3.093786260078954e-005) (1.668631004811626e-005,-2.334072086155855e-005)
 (0.0004706904226929124,-0.0005757983689126864) (0.0002244074367208691,-0.0003035432128591689) (0.0001333358044099221,-0.0001849880879234349) (8.615636475481872e-005,-0.0001203776829823751) (5.831747214411634e-005,-8.168963483524374e-005) (4.078521207058699e-005,-5.725572099226767e-005) (2.930082401389292e-005,-4.125660622646433e-005) (2.154036579780185e-005,-3.044613663618513e-005) (1.617274165786298e-005,-2.29621678174956e-005)
 (0.0004557606710700585,-0.0005702721280217134) (0.0002168007632816396,-0.0002996826243309117) (0.0001288181510563341,-0.0001824220027067974) (8.327864428753454e-005,-0.0001186338061884469) (5.640103292063034e-005,-8.047058197311722e-005) (3.94647433479435e-005,-5.638006700637313e-005) (2.836413030476104e-005,-4.061148774967041e-005) (2.085897957049433e-005,-2.996022994775162e-005) (1.566557944070483e-005,-2.258870599761392e-005)
 (0.0004408393337263306,-0.0005646503649072843) (0.0002092395736038466,-0.0002957892362373093) (0.0001243370597465347,-0.0001798469199917075) (8.042737359529967e-005,-0.0001168904735562875) (5.450363568953206e-005,-7.925577569208271e-005) (3.815820938885294e-005,-5.550982297673902e-005) (2.743785399258333e-005,-3.997184149282983e-005) (2.018553686865568e-005,-2.947940179686397e-005) (1.516458855438954e-005,-2.22197779054135e-005)
 (0.0004259341600689322,-0.0005589138660330057) (0.000201728117108809,-0.0002918549164975534) (0.0001198945304213505,-0.0001772583020594887) (7.760341120422155e-005,-0.0001151448151738785) (5.262557677079763e-005,-7.804327959613839e-005) (3.686563646909179e-005,-5.464362892167688e-005) (2.652189773013198e-005,-3.933668336524196e-005) (1.951989024837336e-005,-2.900292239548933e-005) (1.466960750565617e-005,-2.18548304403951e-005)
 (0.0004110550607108664,-0.0005530443049669888) (0.0001942716238401427,-0.0002878721581095319) (0.0001154931224839754,-0.0001746519682637478) (7.480797291235194e-005,-0.0001133941615015635) (5.076739488701404e-005,-7.683127055629256e-005) (3.558722181783669e-005,-5.378018963679698e-005) (2.561628833768288e-005,-3.870506667161322e-005) (1.88619846661763e-005,-2.853008362781684e-005) (1.418054506043446e-005,-2.149332298377694e-005)
 (0.000396213993452639,-0.0005470244732237376) (0.0001868762150595316,-0.0002838341876429921) (0.0001111358998416473,-0.0001720241567711525) (7.204259856828654e-005,-0.0001116360824929091) (4.892985069910834e-005,-7.561806505140401e-005) (3.432332064693986e-005,-5.291829315072799e-005) (2.472116832388649e-005,-3.807609544562837e-005) (1.821185176487592e-005,-2.806020892908906e-005) (1.369737628124123e-005,-2.113473488416823e-005)
 (0.0003814248238790581,-0.0005408384964507566) (0.0001795488013841001,-0.0002797350610223471) (0.0001068263689305401,-0.0001693715781335294) (6.93091144911491e-005,-0.0001098684216214313) (4.711390346541687e-005,-7.440214228142127e-005) (3.307443120069327e-005,-5.20568270762832e-005) (2.383678599812693e-005,-3.744893636571047e-005) (1.756960312972489e-005,-2.759266217973696e-005) (1.322013779321052e-005,-2.077857223870392e-005)
 (0.0003667031626508779,-0.000534472032891535) (0.0001722969704341774,-0.0002755697449716002) (0.000102568411026673,-0.000166691459776231) (6.660959235542986e-005,-0.0001080893242599599) (4.532068534997246e-005,-7.318216369850228e-005) (3.184117817105561e-005,-5.119479261915437e-005) (2.296348440855361e-005,-3.68228290891933e-005) (1.693542267932566e-005,-2.712685549777145e-005) (1.274892239695322e-005,-2.042437388365143e-005)
 (0.0003520661819872743,-0.0005279124514214319) (0.0001651288662038818,-0.0002713341828488945) (9.836621028729769e-005,-0.0001639815807290608) (6.394630544742075e-005,-0.0001062972600094887) (4.355147395767299e-005,-7.195698869686872e-005) (3.062429485692768e-005,-5.033131607061e-005) (2.210168936235645e-005,-3.619709488281588e-005) (1.630955836892873e-005,-2.666225584100767e-005) (1.22838731561815e-005,-2.007171652961446e-005)
 (0.0003375324141590643,-0.0005211489868837177) (0.0001580530625373408,-0.0002670253439969187) (9.422417905284324e-005,-0.000161240296188775) (6.132168325090516e-005,-0.000104491038741554) (4.18076637045428e-005,-7.072568630920516e-005) (2.942460446532407e-005,-4.946565767843038e-005) (2.125189679695085e-005,-3.557114347432616e-005) (1.569231339462157e-005,-2.619839036458286e-005) (1.182517709551383e-005,-1.972021900013301e-005)
 (0.0003231215350509139,-0.000514172870912858) (0.0001510784331721917,-0.0002626412561567582) (9.014688197098733e-005,-0.0001584665517781374) (5.873826533228085e-005,-0.0001026698202912706) (4.009073663981198e-005,-6.948754286567768e-005) (2.824300095840868e-005,-4.859721786201194e-005) (2.041465977532215e-005,-3.494447809766067e-005) (1.508403708814666e-005,-2.57348505108562e-005) (1.137305864478734e-005,-1.936954555503923e-005)
 (0.0003088541359900493,-0.0005069774369038914) (0.000144214020810735,-0.0002581810209067212) (8.613896047785489e-005,-0.000155659887636344) (5.619865547564512e-005,-0.000100833117905084) (3.840223332174524e-005,-6.824206567850124e-005) (2.708042983997044e-005,-4.77255408062719e-005) (1.959057537153122e-005,-3.431669875005294e-005) (1.448511568941208e-005,-2.52712948409122e-005) (1.092777296377991e-005,-1.901940830369323e-005)
 (0.000294751487099391,-0.0004995581982444535) (0.0001374689075948505,-0.0002536448124873587) (8.220505909106839e-005,-0.0001528204327316721) (5.370547696398028e-005,-9.898079570695278e-005) (3.674372431430815e-005,-6.698898291392655e-005) (2.593786925322889e-005,-4.685031553335924e-005) (1.878027169866728e-005,-3.368750372247341e-005) (1.389596317138414e-005,-2.480745064844193e-005) (1.048959927390861e-005,-1.86695687334063e-005)
 (0.0002808352954192709,-0.0004919128993619847) (0.0001308520892063472,-0.0002490338607333042) (7.834975484523919e-005,-0.000149948890010901) (5.126132981679621e-005,-9.711306058461854e-005) (3.511678281955524e-005,-6.572823990150009e-005) (2.481631172702676e-005,-4.597137460773032e-005) (1.798439530791303e-005,-3.305668950312461e-005) (1.33170122786012e-005,-2.434311441892035e-005) (1.005883431220622e-005,-1.831983839769601e-005)
 (0.0002671274609739081,-0.000484041539525774) (0.0001243723546040912,-0.0002443504191428098) (7.457749103545363e-005,-0.0001470465131922451) (4.886875069175375e-005,-9.523044901283791e-005) (3.352295889114392e-005,-6.4459992201556e-005) (2.371674686438589e-005,-4.508869067664719e-005) (1.720359915865597e-005,-3.2424149184099e-005) (1.274870591932757e-005,-2.387815122317066e-005) (9.635786009734819e-006,-1.797007882349634e-005)
 (0.0002536498338519633,-0.0004759463697017352) (0.0001180381731565929,-0.0002395977193676578) (7.089251624776734e-005,-0.000144115076153257) (4.653017603408177e-005,-9.333380941858364e-005) (3.196375560004515e-005,-6.318459580676988e-005) (2.264014521838938e-005,-4.420237108307517e-005) (1.643853132845076e-005,-3.178986952476433e-005) (1.219148903140721e-005,-2.341249314675583e-005) (9.220767481001818e-006,-1.762020070842971e-005)
 (0.0002404239752394017,-0.0004676318630645731) (0.0001118575906525954,-0.0002347799135971492) (6.729882945008111e-005,-0.0001411568359680995) (4.424790892775053e-005,-9.142428075159208e-005) (3.044060744010644e-005,-6.190259489029793e-005) (2.158744354750316e-005,-4.331265081214929e-005) (1.568982459549332e-005,-3.115392684259524e-005) (1.164580101586195e-005,-2.294613686970566e-005) (8.814091393790818e-006,-1.727016248752863e-005)
 (0.0002274709251982143,-0.0004591046600508888) (0.0001058381353834423,-0.000229902006440675) (6.380013171099558e-005,-0.0001381744907063104) (4.20240899708314e-005,-8.950326795435097e-005) (2.895486117887535e-005,-6.061470753058665e-005) (2.055953159059228e-005,-4.241988404348543e-005) (1.495808699245077e-005,-3.051648190801849e-005) (1.111206881083782e-005,-2.247914051670644e-005) (8.416064773828632e-006,-1.691996835200427e-005)
 (0.0002148109798343159,-0.0004503734890867403) (9.998673520697409e-005,-0.0002249697779878679) (6.039978491156822e-005,-0.000135171133122052) (3.986067236992599e-005,-8.757241502970951e-005) (2.750775927996825e-005,-5.932180984561222e-005) (1.955724044941243e-005,-4.152453458420748e-005) (1.42438933975248e-005,-2.987777402540489e-005) (1.059070065534401e-005,-2.201161989855083e-005) (8.02698428135523e-006,-1.656966580491855e-005)
 (0.0002024634803434701,-0.0004414490643566135) (9.430964622972871e-005,-0.0002199896997518914) (5.710077762692196e-005,-0.000132150201342118) (3.775940133178486e-005,-8.563357638554995e-005) (2.610042594991877e-005,-5.802491895679941e-005) (1.858133262290138e-005,-4.06271654490181e-005) (1.354777819788237e-005,-2.923811447096319e-005) (1.00820805711596e-005,-2.154374426363098e-005) (7.647131983911557e-006,-1.621934283622982e-005)
 (0.0001904466162634643,-0.0004323439622041163) (8.88123934914518e-005,-0.0002149688451873721) (5.390569818584439e-005,-0.0001291154276172991) (3.572179772505185e-005,-8.368878709959084e-005) (2.47338557983997e-005,-5.672517517920951e-005) (1.763249369419715e-005,-3.972842784065404e-005) (1.287022903369828e-005,-2.859787945839058e-005) (9.58656357423954e-006,-2.107573167201735e-005) (7.276771635678781e-006,-1.586912479576649e-005)
 (0.0001787772450897479,-0.0004230724779728627) (8.349972380597086e-005,-0.0002099147964278277) (5.081671476988482e-005,-0.0001260707861231611) (3.37491458982442e-005,-8.174023269539174e-005) (2.340890504614048e-005,-5.542382380222936e-005) (1.671132563787088e-005,-3.882904976216989e-005) (1.221168160878433e-005,-2.79575027821323e-005) (9.104471610829914e-006,-2.06078440967978e-005) (6.916145464510996e-006,-1.551917103838412e-005)
 (0.0001674707302231784,-0.0004136504653110062) (7.837557070812505e-005,-0.0002048355488175407) (4.783556229157956e-005,-0.0001230204407161544) (3.184248546634031e-005,-7.979021896137955e-005) (2.212628517141332e-005,-5.412219678848559e-005) (1.5818341687479e-005,-3.79298244710069e-005) (1.157251553580922e-005,-2.731746827885686e-005) (8.636090202178128e-006,-2.014038234754657e-005) (6.565471457766097e-006,-1.516967140778145e-005)
 (0.000156540799006526,-0.0004040951601722779) (7.344303127587007e-005,-0.0001997394147245483) (4.496353569348125e-005,-0.0001199686934507618) (3.000260682434198e-005,-7.784114227839756e-005) (2.088655885111948e-005,-5.282169467540057e-005) (1.495396268140315e-005,-3.703159895852535e-005) (1.095305116960405e-005,-2.667830222950551e-005) (8.181665769931217e-006,-1.96736809020194e-005) (6.224941132219343e-006,-1.48208426198087e-005)
 (0.0001459994223631161,-0.0003944249919448215) (6.870435443979655e-005,-0.0001946349280211465) (4.22014892342338e-005,-0.0001169199345636464) (2.823005010433386e-005,-7.589546085456946e-005) (1.969013803045798e-005,-5.15237689253399e-005) (1.411851479034588e-005,-3.613526261361981e-005) (1.03535473716005e-005,-2.604056580914772e-005) (7.741403611008387e-006,-1.920810271877735e-005) (5.894717767984731e-006,-1.44729245987239e-005)
 (0.0001358567172788204,-0.0003846593843193385) (6.416094025549772e-005,-0.0001895307505095401) (3.954984127269237e-005,-0.0001138785945285014) (2.652510726774227e-005,-7.395566719966203e-005) (1.853728393849808e-005,-5.02299049277356e-005) (1.33122285194874e-005,-3.524173620430846e-005) (9.774200143172827e-006,-2.54048476761599e-005) (7.315466481773844e-006,-1.874403409744026e-005) (5.574935083072686e-006,-1.412617681331706e-005)
 (0.0001261208730597518,-0.0003748185486626276) (5.981334949687881e-005,-0.0001844355814549234) (3.700858402550758e-005,-0.0001108490986878012) (2.488782700800892e-005,-7.202426210887127e-005) (1.742810885806308e-005,-4.894160581978243e-005) (1.253523887290538e-005,-3.435196128766907e-005) (9.215142058892873e-006,-2.477175677784541e-005) (6.903973751211692e-006,-1.828187964064874e-005) (5.265696322340124e-006,-1.378087465381621e-005)
 (0.0001167981019598641,-0.0003649232727792321) (5.566132282770222e-005,-0.0001793580712682556) (3.457729775011007e-005,-0.0001078358248725949) (2.331802213520346e-005,-7.010373036816704e-005) (1.636257945838524e-005,-4.766037725577119e-005) (1.178758656598164e-005,-3.346689013762927e-005) (8.676442431914216e-006,-2.414191543610893e-005) (6.507001079755255e-006,-1.78220573647638e-005) (4.967073734021344e-006,-1.343730588450502e-005)
 (0.0001078926144109028,-0.0003549947080180874) (5.170380872381579e-005,-0.0001743067402574957) (3.225516879766224e-005,-0.0001048430643358587) (2.181527911460346e-005,-6.81965183397079e-005) (1.534052149854124e-005,-4.63877132265737e-005) (1.106922017211996e-005,-3.258747626085543e-005) (8.158108141473361e-006,-2.351595276507416e-005) (6.124580580820884e-006,-1.736499399910088e-005) (4.679108405565236e-006,-1.30957672022823e-005)
 (9.940661870466991e-005,-0.0003450541577035824) (4.793899924860733e-005,-0.000169289903238985) (3.004101098056195e-005,-0.0001018749862409284) (2.037896944228519e-005,-6.630501354075055e-005) (1.436162571686179e-005,-4.512508300082775e-005) (1.037999909308304e-005,-3.171466555488194e-005) (7.660085054478549e-006,-2.289449846270846e-005) (5.756701421344486e-006,-1.691112050565896e-005) (4.40181043102703e-006,-1.275656092705768e-005)
 (9.134034458823454e-005,-0.0003351228698359541) (4.436437272911304e-005,-0.0001643156006711715) (2.793328970751503e-005,-9.893560587736491e-005) (1.900826255115609e-005,-6.443152628786966e-005) (1.342545472883414e-005,-4.387391923783408e-005) (9.71969724635319e-006,-3.084938814849599e-005) (7.182259974925475e-006,-2.227817700935699e-005) (5.403310819367885e-006,-1.646086784679932e-005) (4.135159381842707e-006,-1.241999184570475e-005)
 (8.369208984586088e-005,-0.0003252218369150414) (4.097674234002287e-005,-0.0001593915368417495) (2.593014835661611e-005,-9.60287567050981e-005) (1.770213995635762e-005,-6.257827344333973e-005) (1.253145076524677e-005,-4.263560730098758e-005) (9.088007367449316e-006,-2.999255095163331e-005) (6.724463057290454e-006,-2.166760229777948e-005) (5.064315396961922e-006,-1.601466302279297e-005) (3.879105053693249e-006,-1.208636422842039e-005)
 (7.645828856386737e-005,-0.000315371605588745) (3.777230957734221e-005,-0.0001545250255072468) (2.402943637575283e-005,-9.315806627132953e-005) (1.645941036694325e-005,-6.07473642709238e-005) (1.167894409219331e-005,-4.141147578451493e-005) (8.484545831017639e-006,-2.914503093246144e-005) (6.286470622608323e-006,-2.106337271457695e-005) (4.739582848862878e-006,-1.557292539643215e-005) (3.63356846225321e-006,-1.17559790330286e-005)
 (6.963359942360287e-005,-0.0003055920986193462) (3.47467215935986e-005,-0.0001497229432527943) (2.222873862444141e-005,-9.032693598842324e-005) (1.527872550760363e-005,-5.894078838172577e-005) (1.086716196491846e-005,-4.020278825175635e-005) (7.908857898990215e-006,-2.830766913194297e-005) (5.868008318582434e-006,-2.046606668567881e-005) (4.428943886658176e-006,-1.51360633201887e-005) (3.398443060858509e-006,-1.142913131097321e-005)
 (6.321101204803205e-005,-0.0002959024513981667) (3.189513137148654e-005,-0.000144991690710666) (2.052540549963681e-005,-8.753852471389796e-005) (1.41585964131064e-005,-5.716040573073085e-005) (1.009523797724505e-005,-3.901073617171651e-005) (7.360423310026068e-006,-2.74812654157904e-005) (5.468754567309453e-006,-1.987623869471851e-005) (4.132194422030998e-006,-1.47044710750863e-005) (3.173596153946097e-006,-1.110610782543455e-005)
 (5.718196915061466e-005,-0.0002863208649298425) (2.921225973283164e-005,-0.000140337161651154) (1.891658341622681e-005,-8.479573603121099e-005) (1.309740997538175e-005,-5.540793860495774e-005) (9.36222167790363e-006,-3.783643303052136e-005) (6.838662128577562e-006,-2.666657396090454e-005) (5.088344246820641e-006,-1.929441577887367e-005) (3.849097950560847e-006,-1.427852613066016e-005) (2.95887048022314e-006,-1.078718489073146e-005)
 (5.153650201043075e-005,-0.0002768644768565468) (2.669245821509889e-005,-0.0001357647198392826) (1.739924524668459e-005,-8.210120909156931e-005) (1.209344554138421e-005,-5.368496552895328e-005) (8.66708833424792e-006,-3.668090958574686e-005) (6.342940776967736e-006,-2.586429946571402e-005) (4.726372554631048e-006,-1.872109450241622e-005) (3.579388101794309e-006,-1.385858673011978e-005) (2.754085939427621e-006,-1.047262643975522e-005)
 (4.626337662846573e-005,-0.0002675492517134815) (2.432977189476012e-005,-0.0001312791834396896) (1.597022035608084e-005,-7.945731284489515e-005) (1.114489137692764e-005,-5.199291700025137e-005) (8.008748732505995e-006,-3.554511022429526e-005) (5.872578177666353e-006,-2.507509406946788e-005) (4.382399003218487e-006,-1.815673840500567e-005) (3.32277131726521e-006,-1.34449898039725e-005) (2.55904143731696e-006,-1.016268232430872e-005)
 (4.135024781509017e-005,-0.0002583898912050882) (2.211800129942754e-005,-0.0001268848166484579) (1.462622390414356e-005,-7.686614345934387e-005) (1.024986082850837e-005,-5.033307295562865e-005) (7.386058911742629e-006,-3.442989037754162e-005) (5.426851937353821e-006,-2.429955496099802e-005) (4.055951499750563e-006,-1.760177591835781e-005) (3.078929625530501e-006,-1.303804921097839e-005) (2.373516823111108e-006,-9.857586851000928e-006)
 (3.678381841883136e-005,-0.0002493997648812081) (2.005076262185288e-005,-0.0001225853281391468) (1.336388512122868e-005,-7.432952470468801e-005) (9.40640803170496e-006,-4.87065618588894e-005) (6.797829737048092e-006,-3.333601494143546e-005) (5.005004507891295e-006,-2.353822265239908e-005) (3.746530463756746e-006,-1.705659874087236e-005) (2.847523478105226e-006,-1.263805430470064e-005) (2.197274894469339e-006,-9.55755755319225e-006)
 (3.25500009323725e-005,-0.0002405908611858074) (1.812154553147249e-005,-0.0001183838758304124) (1.217977430137079e-005,-7.184901105509485e-005) (8.612543031079941e-006,-4.711436129274079e-005) (6.242836225166705e-006,-3.226415764362755e-005) (4.6062492638843e-006,-2.279157988930348e-005) (3.453612938614816e-006,-1.652156065690666e-005) (2.628194613732476e-006,-1.224526881846172e-005) (2.030063445035537e-006,-9.262794197599572e-006)
 (2.863407880218432e-005,-0.0002319737584572953) (1.632376796857844e-005,-0.0001142830774163259) (1.10704282925007e-005,-6.942589325095932e-005) (7.866246192776569e-006,-4.555729992951861e-005) (5.719826543663898e-006,-3.121490129407574e-005) (4.229776439893511e-006,-2.206005116470747e-005) (3.176656655194468e-006,-1.599697678346281e-005) (2.420568920357473e-006,-1.185993006156602e-005) (1.871617330473437e-006,-8.973478021530732e-006)
 (2.50208649195711e-005,-0.0002235576150929107) (1.465082740187326e-005,-0.0001102850260481096) (1.003237430075828e-005,-6.706120604790622e-005) (7.165481807568977e-006,-4.403606074985394e-005) (5.227530613557385e-006,-3.01887388513369e-005) (3.874758875596011e-006,-2.134400279933889e-005) (2.915104008046963e-006,-1.548312322402077e-005) (2.224259263790339e-006,-1.148224841453239e-005) (1.721660529374118e-006,-8.689771194634163e-006)
 (2.169485497566067e-005,-0.000215350177757914) (1.309614812902296e-005,-0.0001063913105188457) (9.062151863247293e-006,-6.475573787369738e-005) (6.508210798282869e-006,-4.255118537342042e-005) (4.764668252742562e-006,-2.918607523162108e-005) (3.540357521465378e-006,-2.064374354792239e-005) (2.668385907684876e-006,-1.498023710565647e-005) (2.038868254872207e-006,-1.111240710974741e-005) (1.579908176885623e-006,-8.411816496775254e-006)
 (1.864037361453601e-005,-0.0002073578062344012) (1.165322429996225e-005,-0.0001026030392798329) (8.15633287959757e-006,-6.251004211013866e-005) (5.892402462578535e-006,-4.110307936295682e-005) (4.329956807806883e-006,-2.820722978497347e-005) (3.22572666283376e-006,-1.995952568662411e-005) (2.435925475552823e-006,-1.448851697253908e-005) (1.863990928594925e-006,-1.075056228052281e-005) (1.446068549980982e-006,-8.139737201313383e-006)
 (1.584171160609278e-005,-0.0001995855132700513) (1.031565844200254e-005,-9.892086760927401e-005) (7.311539629135938e-006,-6.032444971832143e-005) (5.316045198223248e-006,-3.969201836073785e-005) (3.922118229827851e-006,-2.725243935950927e-005) (2.930018826232947e-006,-1.929154653457848e-005) (2.217141552071899e-006,-1.400812350606731e-005) (1.699217311272667e-006,-1.03968432593681e-005) (1.319844984878996e-006,-7.873637151273945e-006)
 (1.328325257322338e-005,-0.0001920370176080921) (9.077195361932701e-006,-9.534502726043621e-005) (6.524460734481896e-006,-5.819908292992549e-005) (4.777156175019444e-006,-3.831815491709638e-005) (3.539885560117362e-006,-2.632186187264005e-005) (2.652389337260034e-006,-1.863995035956606e-005) (2.011451991944169e-006,-1.353918053972131e-005) (1.54413485482974e-006,-1.005135310469115e-005) (1.200937709461972e-006,-7.613601013511643e-006)
 (1.09495881350824e-005,-0.0001847148082613695) (7.931751390821082e-006,-9.1875357934761e-005) (5.791865065480199e-006,-5.613386973629936e-005) (4.27378993363432e-006,-3.698152587203983e-005) (3.182008801059101e-006,-2.541558030780124e-005) (2.392000506040026e-006,-1.800483061621433e-005) (1.818276725441733e-006,-1.308177633441722e-005) (1.398330718867356e-006,-9.714169331835802e-006) (1.089045575170672e-006,-7.35969469517517e-006)
 (8.825620658612915e-006,-0.0001776202180293764) (6.873439021071452e-006,-8.851133995657348e-005) (5.110613607682202e-006,-5.412855891911846e-005) (3.804045907195069e-006,-3.568206015479533e-005) (2.847260157255963e-006,-2.453360705545413e-005) (2.148025422888248e-006,-1.738623246387209e-005) (1.637040568626528e-006,-1.263596507922266e-005) (1.26139388709972e-006,-9.385344824644618e-006) (9.838676755611612e-007,-7.111965904721683e-006)
 (6.896653131972717e-006,-0.0001707535042537003) (5.896587060700616e-006,-8.525212756706859e-005) (4.477669347695913e-006,-5.218273538209665e-005) (3.366074876765378e-006,-3.441958687147009e-005) (2.53443864143793e-006,-2.367588851766283e-005) (1.9196513525565e-006,-1.678415551237433e-005) (1.467175770375274e-006,-1.220176858112169e-005) (1.132917105109665e-006,-9.064908902256718e-006) (8.851048411938987e-007,-6.870444839029115e-006)
 (5.148465979200036e-006,-0.0001641139348506225) (4.995756494747856e-006,-8.209658230357989e-005) (3.890105252163767e-006,-5.029583556156166e-005) (2.958084385527681e-006,-3.319384355794492e-005) (2.24237404885521e-006,-2.284230989940117e-005) (1.706082723042549e-006,-1.619855674263248e-005) (1.308124288501034e-006,-1.177917810796093e-005) (1.012498631980616e-006,-8.752868514636478e-006) (7.924610031408898e-007,-6.635144978202985e-006)
 (3.56738091405883e-006,-0.0001576998777499747) (4.165752299023457e-006,-7.904330598636188e-005) (3.345110438749775e-006,-4.846716271430965e-005) (2.578343149153347e-006,-3.200448448377025e-005) (1.969930312860529e-006,-2.203270011368277e-005) (1.506543710091756e-006,-1.562935355267159e-005) (1.159339792046547e-006,-1.136815634878439e-005) (8.997438009472097e-007,-8.449209541496039e-006) (7.056444196515659e-007,-6.406063968359918e-006)
 (2.140312179267763e-006,-0.0001515088919984131) (3.401631495086201e-006,-7.609067289429154e-005) (2.839994655019977e-006,-4.669590190369058e-005) (2.225184510833622e-006,-3.085108890253803e-005) (1.716008261223812e-006,-2.124683672939483e-005) (1.320280424879534e-006,-1.507642688062141e-005) (1.020289391022495e-006,-1.09686394573331e-005) (7.942663874198296e-007,-8.153898169421468e-006) (6.243687635661948e-007,-6.183184573939087e-006)
 (8.548057300719222e-007,-0.0001455378189378814) (2.698707768344368e-006,-7.323686077313556e-005) (2.372191195107665e-006,-4.498113452838605e-005) (1.897008998932674e-006,-2.973316915517238e-005) (1.479547800860894e-006,-2.048445090137298e-005) (1.146562717512519e-006,-1.45396243602034e-005) (8.904550988222055e-007,-1.058053914598708e-005) (6.956897861964422e-007,-7.866882322703063e-006) (5.483540702945088e-007,-5.966475681075925e-006)
 (-3.009329070843433e-007,-0.0001397828720534338) (2.052552993469541e-006,-7.047988038253078e-005) (1.939258394089289e-006,-4.332185226212741e-005) (1.592286052442689e-006,-2.865017854400729e-005) (1.259529563935345e-006,-1.974523222358512e-005) (9.846856133885222e-007,-1.401876346731898e-005) (7.69335036371406e-007,-1.020374479971625e-005) (6.036480021417842e-007,-7.588093125309978e-006) (4.77327548047593e-007,-5.755893334540662e-006)
 (-1.338021233283254e-006,-0.0001342397242705379) (1.458996023530673e-006,-6.781760334910164e-005) (1.538879846741914e-006,-4.171697029721219e-005) (1.309554985703559e-006,-2.760151890764305e-005) (1.054976052408599e-006,-1.902883345685578e-005) (8.339704034985266e-007,-1.351363462058108e-005) (6.564443900006159e-007,-9.838125582384201e-006) (5.177864614145274e-007,-7.317446372452577e-006) (4.110242546379297e-007,-5.551381792099228e-006)
 (-2.266891869855474e-006,-0.0001289035916806229) (9.141191024363428e-007,-6.524778815176885e-005) (1.168863500066896e-006,-4.016533980727317e-005) (1.04742526688062e-006,-2.658654783858351e-005) (8.649523243019841e-007,-1.83348750863723e-005) (6.9376541360078e-007,-1.302400420397374e-005) (5.513161377869921e-007,-9.483532510389395e-006) (4.377626524061244e-007,-7.054843993213702e-006) (3.491876464571053e-007,-5.352874581165674e-006)
 (-3.097293119990912e-006,-0.0001237693128678151) (4.142522554637074e-007,-6.276810412004933e-005) (8.271397690323874e-007,-3.866575956772866e-005) (8.045761876592463e-007,-2.560458549755105e-005) (6.885662635465817e-007,-1.766294967501774e-005) (5.634464778697643e-007,-1.254961748266219e-005) (4.535015610908175e-007,-9.139800472167825e-006) (3.632466072464991e-007,-6.800175486560256e-006) (2.915700067882601e-007,-5.160295544593921e-006)
 (-3.838296944805653e-006,-0.0001188314231982188) (-4.403399910463954e-008,-6.037615337660764e-005) (5.117588221116742e-007,-3.721698669278166e-005) (5.797560012157951e-007,-2.465492098979671e-005) (5.249684806269542e-007,-1.701262598275679e-005) (4.424171464516677e-007,-1.209020138998069e-005) (3.625705598826533e-007,-8.806750174607528e-006) (2.939212355427982e-007,-6.553319316558799e-006) (2.379327619557917e-007,-4.97355986357226e-006)
 (-4.498313298762187e-006,-0.0001140842236102065) (-4.639372915721216e-007,-5.806949069924234e-005) (2.208871777113845e-007,-3.581774646700193e-005) (3.717806053539492e-007,-2.373681827995594e-005) (3.733518892480484e-007,-1.638345283041178e-005) (3.301086556630776e-007,-1.164546716583061e-005) (2.781117907585663e-007,-8.484190001888884e-006) (2.2948252493893e-007,-6.314144254119854e-006) (1.880466944347757e-007,-4.79257504795191e-006)
 (-5.085109792290094e-006,-0.0001095218436068898) (-8.484330914592158e-007,-5.584564131734469e-005) (-4.719625438464359e-008,-3.446674126677748e-005) (1.795318444891259e-007,-2.284952163146421e-005) (2.329510048180949e-007,-1.577496269300308e-005) (2.259796906015449e-007,-1.121511283401803e-005) (1.997326483842279e-007,-8.171917773907329e-006) (1.696396209328756e-007,-6.082510655340784e-006) (1.416920628677518e-007,-4.617241885331553e-006)
 (-5.605835692322567e-006,-0.0001051382982982479) (-1.200285167767513e-006,-5.370211669052672e-005) (-2.941045619452331e-007,-3.316265858168127e-005) (1.955501734443011e-009,-2.199226056584476e-005) (1.030410091665334e-007,-1.518667501332293e-005) (1.295159695267229e-007,-1.07988255073869e-005) (1.270591096546314e-007,-7.869722395986878e-006) (1.141148007673745e-007,-5.85827166860288e-006) (9.865863919496837e-008,-4.447455342465569e-006)
 (-6.067049329525525e-006,-0.0001009275394684222) (-1.52205656659447e-006,-5.163642834453547e-005) (-5.213475337529312e-007,-3.19041781586894e-005) (-1.619409531375821e-007,-2.116425434586938e-005) (-1.70633764071315e-008,-1.461809923227635e-005) (4.022967844223004e-008,-1.039628351599544e-005) (5.973546086800876e-008,-7.577385393347065e-006) (6.264335549635664e-008,-5.641274364819097e-006) (5.874567311928342e-008,-4.283105414019168e-006)
 (-6.474748050719932e-006,-9.68835007542112e-005) (-1.81612088133545e-006,-4.964609986178229e-005) (-7.303365740047383e-007,-3.068997830324461e-005) (-3.130907965813567e-007,-2.036471599181367e-005) (-1.280091692375061e-007,-1.406873753729192e-005) (-4.23412168451045e-008,-1.000715835569622e-005) (-2.576073160852568e-009,-7.29468232727404e-006) (1.497339394555799e-008,-5.431360787093426e-006) (2.176179412355392e-008,-4.124077915113187e-006)
 (-6.834399932189568e-006,-9.300013711246073e-005) (-2.084673619266573e-006,-4.772867714010021e-005) (-9.22389734083541e-007,-2.951874137922293e-005) (-4.523706115490496e-007,-1.959285584905314e-005) (-2.304065180224261e-007,-1.353808733472783e-005) (-1.186337555392453e-007,-9.631116458304752e-006) (-6.019577967598053e-008,-7.021384091745809e-006) (-2.913441824681226e-008,-5.228368918126247e-006) (-1.24751390071112e-008,-3.970255215665695e-006)
 (-7.150976551989637e-006,-8.927145882904253e-005) (-2.329743496262347e-006,-4.588173704615369e-005) (-1.098736779974522e-006,-2.838915855755034e-005) (-5.806029225751328e-007,-1.884788472684632e-005) (-3.248301757995367e-007,-1.302564345544875e-005) (-1.890608399604243e-007,-9.267820787319641e-006) (-1.134269714185501e-007,-6.757258091747287e-006) (-6.990717177604365e-008,-5.03213356509436e-006) (-4.41382318964421e-008,-3.821516915759467e-006)
 (-7.428986203492584e-006,-8.56915603804629e-005) (-2.553203517882201e-006,-4.410289459679279e-005) (-1.260524225046572e-006,-2.729993386702876e-005) (-6.985588606884643e-007,-1.812901663370833e-005) (-4.118210229647835e-007,-1.253090010637914e-005) (-2.540121449739307e-007,-8.916932265208803e-006) (-1.625565467010204e-007,-6.502069306419478e-006) (-1.075600674220526e-007,-4.842487163358841e-006) (-7.339178252727452e-008,-3.677740462469512e-006)
 (-7.672507016462547e-006,-8.22546445025211e-005) (-2.756781730930849e-006,-4.238980880659204e-005) (-1.408820268552542e-006,-2.624978760564923e-005) (-8.069608227066329e-007,-1.743547113878427e-005) (-4.918876135950222e-007,-1.205335258265628e-005) (-3.13855059938778e-007,-8.57811104087499e-006) (-2.078555825832502e-007,-6.255581241479092e-006) (-1.422967997479619e-007,-4.659260501582125e-006) (-1.003915354826805e-007,-3.538801709510063e-006)
 (-7.8852195341313e-006,-7.895504185037071e-005) (-2.942071553771568e-006,-4.074018734050948e-005) (-1.544619591162569e-006,-2.523745917103149e-005) (-9.064850886578328e-007,-1.676647538811987e-005) (-5.655077213522564e-007,-1.159249875759053e-005) (-3.689356454807258e-007,-8.251017606555465e-006) (-2.495799478512907e-007,-6.017556776760517e-006) (-1.74309961126487e-007,-4.482283371918522e-006) (-1.25284954952021e-007,-3.404575421950846e-006)
 (-8.070438373403881e-006,-7.578722665195984e-005) (-3.110541615133626e-006,-3.915179010840846e-005) (-1.668847968567678e-006,-2.426170937085021e-005) (-9.977643726234776e-007,-1.612126580821892e-005) (-6.331298658948123e-007,-1.114784036832236e-005) (-4.19579591280674e-007,-7.935313775923863e-006) (-2.879709252011093e-007,-5.787758915977541e-006) (-2.037814578863524e-007,-4.311385149337186e-006) (-1.48211510181309e-007,-3.27493572891514e-006)
 (-8.231142669542333e-006,-7.274582876387694e-005) (-3.263545051887623e-006,-3.762243193472255e-005) (-1.78236667384522e-006,-2.332132227200934e-005) (-1.081390284900705e-006,-1.549908952878778e-005) (-6.951748033263263e-007,-1.071888411625964e-005) (-4.660931620582117e-007,-7.630663534311051e-006) (-3.232558331034186e-007,-5.565951446118355e-006) (-2.308829309784536e-007,-4.146395305844187e-006) (-1.693029676333794e-007,-3.149756527722313e-006)
 (-8.37000507527401e-006,-6.982564253644132e-005) (-3.40232823353685e-006,-3.614998442997457e-005) (-1.885976647834651e-006,-2.241510664654761e-005) (-1.157915689384296e-006,-1.48992055565363e-005) (-7.520369682593584e-007,-1.030514260159106e-005) (-5.087641222088547e-007,-7.336733774108522e-006) (-3.556486398169183e-007,-5.351899514635945e-006) (-2.557761756545336e-007,-3.987143864393977e-006) (-1.886836851939737e-007,-3.028911843343466e-006)
 (-8.489419147174e-006,-6.702163288489778e-005) (-3.528038898001801e-006,-3.473237718354777e-005) (-1.980422424555802e-006,-2.154189706972615e-005) (-1.227856944890354e-006,-1.432088573120197e-005) (-8.040858579320804e-007,-9.906135110928864e-006) (-5.478626314312546e-007,-7.053194927179911e-006) (-3.853505633692443e-007,-5.14537013275105e-006) (-2.786135549419363e-007,-3.833461798591711e-006) (-2.064709045176285e-007,-2.912276147143669e-006)
 (-8.59152500824853e-006,-6.432893894712003e-005) (-3.641733695967917e-006,-3.336759838814507e-005) (-2.066395805801523e-006,-2.070055472192601e-005) (-1.29169602339671e-006,-1.376341549347976e-005) (-8.516673520539227e-007,-9.521388276749256e-006) (-5.836421058566779e-007,-6.779721506741163e-006) (-4.125506530102841e-007,-4.94613261304513e-006) (-2.995384034828909e-007,-3.685181383934369e-006) (-2.227750385577481e-007,-2.799724639150815e-006)
 (-8.678233225221569e-006,-6.174287568671512e-005) (-3.744385153664856e-006,-3.205369499724055e-005) (-2.144539285427889e-006,-1.988996794305378e-005) (-1.349882502429657e-006,-1.322609449286535e-005) (-8.951049646300794e-007,-9.150436626167719e-006) (-6.163400411810713e-007,-6.515992570318778e-006) (-4.374263490710294e-007,-4.753958949554568e-006) (-3.186854188953596e-007,-3.54213650615283e-006) (-2.376999520884046e-007,-2.691133497909779e-006)
 (-8.751246881962166e-006,-5.925893377465846e-005) (-3.836888073122205e-006,-3.078877250602318e-005) (-2.215449228270553e-006,-1.910905258244453e-005) (-1.4028354318943e-006,-1.270823706111407e-005) (-9.34701026483659e-007,-8.792823035634183e-006) (-6.461787958856543e-007,-6.261692114812196e-006) (-4.601440193511802e-007,-4.568624147820372e-006) (-3.361810391644265e-007,-3.404162932218621e-006) (-2.513432337238914e-007,-2.586380101872873e-006)
 (-8.812081866070809e-006,-5.687277805453205e-005) (-3.920065396343598e-006,-2.957099443603369e-005) (-2.279678814397893e-006,-1.835675218418286e-005) (-1.450945078875619e-006,-1.22091725744153e-005) (-9.707377992351413e-007,-8.448099106363606e-006) (-6.733663344083362e-007,-6.016509413769068e-006) (-4.808594713098484e-007,-4.389906511989822e-006) (-3.521438051334425e-007,-3.271098548932494e-006) (-2.637964586615427e-007,-2.485343226056844e-006)
 (-8.862085415487186e-006,-5.458024486613295e-005) (-3.994673566329921e-006,-2.839858159331292e-005) (-2.33774076030287e-006,-1.763203804113265e-005) (-1.494574556008407e-006,-1.172824572486084e-005) (-1.003478523408951e-006,-8.115825473862999e-006) (-6.980969310947231e-007,-5.780139305872736e-006) (-4.9971844031271e-007,-4.217587895276513e-006) (-3.666847080063346e-007,-3.142783573692059e-006) (-2.751454418481651e-007,-2.387903217222236e-006)
 (-8.902452994914114e-006,-5.237733847164236e-005) (-4.061407420898024e-006,-2.726981115908804e-005) (-2.39010983463812e-006,-1.693390914765482e-005) (-1.534061340885969e-006,-1.126481671871211e-005) (-1.033168403938364e-006,-7.795572063095419e-006) (-7.205518368962338e-007,-5.552282442513241e-006) (-5.168570549339628e-007,-4.051453919457667e-006) (-3.799075223153277e-007,-3.019060741424838e-006) (-2.85470481832172e-007,-2.293942150637804e-006)
 (-8.93424358919394e-006,-5.026022679762841e-005) (-4.120904658123671e-006,-2.618301566240367e-005) (-2.437225182959033e-006,-1.626139207465212e-005) (-1.569718695121517e-006,-1.081826141625798e-005) (-1.06003553836266e-006,-7.486918298867609e-006) (-7.408999114358641e-007,-5.332645501112745e-006) (-5.324022807387594e-007,-3.891294167770135e-006) (-3.919091253091228e-007,-2.899775471136533e-006) (-2.948465957585865e-007,-2.203343970848036e-006)
 (-8.958393512897128e-006,-4.822523667661366e-005) (-4.173749912737084e-006,-2.513658187434343e-005) (-2.479492481667961e-006,-1.561354078695242e-005) (-1.601836992319196e-006,-1.038797142518391e-005) (-1.084291792342934e-006,-7.189453279417768e-006) (-7.592982235890615e-007,-5.120941369559626e-006) (-5.464723445412069e-007,-3.736902355440388e-006) (-4.027798038497702e-007,-2.784776014730162e-006) (-3.033437463637737e-007,-2.115994618560278e-006)
 (-8.975728842434481e-006,-4.626884874367735e-005) (-4.220478482249019e-006,-2.412894965556133e-005) (-2.517285937144097e-006,-1.498943641805525e-005) (-1.630684964277931e-006,-9.9733541567267e-006) (-1.106133628421302e-006,-6.902775919379249e-006) (-7.758926237497705e-007,-4.916889306042366e-006) (-5.591771411083075e-007,-3.588076480591324e-006) (-4.126035502352939e-007,-2.673913590453519e-006) (-3.110270615697224e-007,-2.031782145232307e-006)
 (-8.986976580304357e-006,-4.438769211722662e-005) (-4.261579740050711e-006,-2.31586107804268e-005) (-2.550950147302908e-006,-1.438818701398163e-005) (-1.656510874679588e-006,-9.573832851660197e-006) (-1.125742892913857e-006,-6.626495066585785e-006) (-7.908182910755596e-007,-4.72021507751505e-006) (-5.706186243551404e-007,-3.444618957864861e-006) (-4.214583481242387e-007,-2.567042502419645e-006) (-3.179570482297437e-007,-1.950596816570154e-006)
 (-8.992774660748335e-006,-4.257853896984183e-005) (-4.297500269934423e-006,-2.222410775513059e-005) (-2.580801841911228e-006,-1.380892725378851e-005) (-1.679543628446602e-006,-9.188846580912163e-006) (-1.143287566079093e-006,-6.360229596188118e-006) (-8.042002587606618e-007,-4.530651078919386e-006) (-5.80891184994927e-007,-3.306336736399299e-006) (-4.294164501325306e-007,-2.464020247511954e-006) (-3.241897998159303e-007,-1.872331205826378e-006)
 (-8.993680903084075e-006,-4.083829907357604e-005) (-4.328646753728082e-006,-2.13240326414403e-005) (-2.607131515007662e-006,-1.325081815233135e-005) (-1.699993824547954e-006,-8.817850224016193e-006) (-1.158922479807935e-006,-6.103608484000355e-006) (-8.161539198620148e-007,-4.347936434707928e-006) (-5.900820162938859e-007,-3.173041403110438e-006) (-4.365446477254731e-007,-2.364707610352383e-006) (-3.297771999963824e-007,-1.796880277384444e-006)
 (-8.990181013850844e-006,-3.91640143863312e-005) (-4.35538863985353e-006,-2.045702589330778e-005) (-2.630204962257479e-006,-1.271304674823359e-005) (-1.718054758504816e-006,-8.460314427160454e-006) (-1.172790006661811e-006,-5.856270860386122e-006) (-8.267855158981666e-007,-4.171817083552757e-006) (-5.982714692403734e-007,-3.044549271931436e-006) (-4.429045348551345e-007,-2.268968746652791e-006) (-3.347671216351114e-007,-1.724141460931492e-006)
 (-8.982695732496972e-006,-3.755285373028454e-005) (-4.378060617045062e-006,-1.962177521046638e-005) (-2.650264732990838e-006,-1.219482577842331e-005) (-1.733903379926875e-006,-8.115725541866185e-006) (-1.185020722925832e-006,-5.617866045215182e-006) (-8.361926102496002e-007,-4.002045846392373e-006) (-6.055333982030333e-007,-2.920681459260244e-006) (-4.485527651878587e-007,-2.176671255441264e-006) (-3.392036222441178e-007,-1.654014716353756e-006)
 (-8.971587207841069e-006,-3.60021076008756e-005) (-4.396964913800838e-006,-1.881701441065385e-005) (-2.667531505572596e-006,-1.169539333980426e-005) (-1.747701209023858e-006,-7.783585544283201e-006) (-1.195734047963737e-006,-5.388053564198057e-006) (-8.444645466784064e-007,-3.838382478391592e-006) (-6.119354975934582e-007,-2.801263945773386e-006) (-4.535413039827217e-007,-2.087686239818085e-006) (-3.431271355250617e-007,-1.586402589544204e-006)
 (-8.957164684869697e-006,-3.45091831344077e-005) (-4.412373440660118e-006,-1.804152232086268e-005) (-2.682205392408349e-006,-1.12140125377616e-005) (-1.759595215027305e-006,-7.463411935398449e-006) (-1.205038861119437e-006,-5.166503146607699e-006) (-8.516828945281217e-007,-3.680593704467084e-006) (-6.17539629814381e-007,-2.686127624570801e-006) (-4.579176743686251e-007,-2.001888356616529e-006) (-3.465746595214816e-007,-1.52121025883413e-006)
 (-8.939689573717765e-006,-3.307159925467707e-005) (-4.4245297893174e-006,-1.729412168722984e-005) (-2.694467179664193e-006,-1.074997112164822e-005) (-1.769718658405566e-006,-7.154737621902299e-006) (-1.213034097031993e-006,-4.952894704162908e-006) (-8.579218800745508e-007,-3.528453238719478e-006) (-6.224021444750001e-007,-2.575108335874779e-006) (-4.617251975187004e-007,-1.919155854928398e-006) (-3.495799406628312e-007,-1.458345572436047e-006)
 (-8.919379965277966e-006,-3.168698201267275e-005) (-4.433651099743471e-006,-1.657367810331633e-005) (-2.704479504153319e-006,-1.03025811066874e-005) (-1.778191897972454e-006,-6.857110778108321e-006) (-1.21980931929432e-006,-4.746918292074314e-006) (-8.632488041760198e-007,-3.381741787902217e-006) (-6.265741884734395e-007,-2.468046888310951e-006) (-4.650032268727326e-007,-1.839370603751057e-006) (-3.521736536259462e-007,-1.397719076747414e-006)
 (-8.896414651286273e-006,-3.035306012921237e-005) (-4.439929804394373e-006,-1.58790989567219e-005) (-2.712387971526083e-006,-9.87117838332578e-006) (-1.785123163302453e-006,-6.570094689385828e-006) (-1.225445272420943e-006,-4.548274051887234e-006) (-8.677244456625149e-007,-3.240247039427639e-006) (-6.301020064679468e-007,-2.364789067257887e-006) (-4.677873758509511e-007,-1.762418108428688e-006) (-3.543835764756856e-007,-1.339244035978413e-006)
 (-8.8709367005782e-006,-2.906766074710579e-005) (-4.443535257470617e-006,-1.520933239463268e-005) (-2.718322215362864e-006,-9.455122314733115e-006) (-1.790609292239793e-006,-6.293267578200867e-006) (-1.230014411567124e-006,-4.356672137696975e-006) (-8.714034498445218e-007,-3.103763634572622e-006) (-6.330272311103015e-007,-2.265185630819172e-006) (-4.701097379809449e-007,-1.688187517751913e-006) (-3.562347606406605e-007,-1.282836443267985e-006)
 (-8.843056638139643e-006,-2.782870539724362e-005) (-4.444615254613088e-006,-1.456336631041108e-005) (-2.722396899728901e-006,-9.053795324925226e-006) (-1.794736433781513e-006,-6.026222414437907e-006) (-1.233581409401478e-006,-4.171832626673401e-006) (-8.743347014224826e-007,-2.972093128032456e-006) (-6.353871623602183e-007,-2.169092294186903e-006) (-4.719990996490754e-007,-1.616571619965284e-006) (-3.577496950670718e-007,-1.228415023847949e-006)
 (-8.812855269104624e-006,-2.663420618154777e-005) (-4.443297449725883e-006,-1.394022735264554e-005) (-2.724712665479799e-006,-8.666602479040242e-006) (-1.797580715561267e-006,-5.768566712006885e-006) (-1.236203639403601e-006,-3.99348541559195e-006) (-8.765616811297101e-007,-2.845043934932302e-006) (-6.372150352555809e-007,-2.076369703417704e-006) (-4.734811438614662e-007,-1.547466832352475e-006) (-3.589484641968134e-007,-1.17590123092499e-006)
 (-8.780386186344194e-006,-2.548226217472405e-005) (-4.439690673659181e-006,-1.333897996089906e-005) (-2.725357021750112e-006,-8.292971059949129e-006) (-1.799208876179346e-006,-5.519922314358344e-006) (-1.23793163545212e-006,-3.821370105840417e-006) (-8.781228056861463e-007,-2.722431267096635e-006) (-6.385402756405025e-007,-1.986883399831136e-006) (-4.745786457558017e-007,-1.480773180086165e-006) (-3.598488992881811e-007,-1.125219235002044e-006)
 (-8.745677997327591e-006,-2.437105604587657e-005) (-4.433886160132048e-006,-1.275872543193918e-005) (-2.72440518359254e-006,-7.932350143680554e-006) (-1.799678862471813e-006,-5.279925171774687e-006) (-1.238809527061424e-006,-3.655235878268e-006) (-8.790517504955337e-007,-2.604077060109079e-006) (-6.393887433500555e-007,-1.900503776447703e-006) (-4.753116584595465e-007,-1.416394270328826e-006) (-3.604667227419907e-007,-1.0762959074372e-006)
 (-8.708736303635901e-006,-2.329885090055797e-005) (-4.425958685506675e-006,-1.219860101959857e-005) (-2.721920858277049e-006,-7.584210179363932e-006) (-1.799040392238917e-006,-5.048225113903729e-006) (-1.238875450739951e-006,-3.494841361298548e-006) (-8.793777550282598e-007,-2.489809893235576e-006) (-6.397829628247267e-007,-1.817106027940507e-006) (-4.756976895926956e-007,-1.354237259883937e-006) (-3.608156851514268e-007,-1.02906079921742e-006)
 (-8.669545464767768e-006,-2.226398734305026e-005) (-4.415967627698187e-006,-1.165777907568671e-005) (-2.717956981816299e-006,-7.248042576032072e-006) (-1.797335483582138e-006,-4.824485620331658e-006) (-1.238161937644163e-006,-3.339954494405159e-006) (-8.791259112397702e-007,-2.379464904358593e-006) (-6.397423409976345e-007,-1.736570095551867e-006) (-4.757518682329215e-007,-1.294212818573585e-006) (-3.609076951302335e-007,-9.834461159163741e-007)
 (-8.6280701764357e-006,-2.126488075810038e-005) (-4.403957952237991e-006,-1.113546623267327e-005) (-2.712556409507955e-006,-6.923359302087733e-006) (-1.794598952387867e-006,-4.608383593693193e-006) (-1.236696278550745e-006,-3.190352389829086e-006) (-8.783174352098285e-007,-2.272883701587697e-006) (-6.392833728773741e-007,-1.658780608858752e-006) (-4.754871025392292e-007,-1.236235089513814e-006) (-3.607529418766383e-007,-9.393866898251932e-007)
 (-8.584256892460842e-006,-2.030001881037671e-005) (-4.38996113246281e-006,-1.063090263707489e-005) (-2.705752563816947e-006,-6.609692500982331e-006) (-1.790858879933691e-006,-4.399609137442453e-006) (-1.234500867226445e-006,-3.045821195108949e-006) (-8.769699229986674e-007,-2.169914274132962e-006) (-6.384198349260988e-007,-1.583626825757773e-006) (-4.749142281828722e-007,-1.180221647377374e-006) (-3.603600107022287e-007,-8.968199502679578e-007)
 (-8.538035118571419e-006,-1.936795915920672e-005) (-4.373996012921405e-006,-1.01433612342609e-005) (-2.697570044141612e-006,-6.306594127140458e-006) (-1.786137053428949e-006,-4.197865342585533e-006) (-1.231593524030357e-006,-2.906155959006478e-006) (-8.750975916114853e-007,-2.070410904093104e-006) (-6.371629680280035e-007,-1.511002572285253e-006) (-4.740421483858224e-007,-1.12609345643147e-006) (-3.597359919297958e-007,-8.556858930459117e-007)
 (-8.489318605702076e-006,-1.846732738489383e-005) (-4.356069624989194e-006,-9.672147110074483e-006) (-2.68802520354368e-006,-6.013635605923993e-006) (-1.780449382329999e-006,-4.002868085741378e-006) (-1.227987801687288e-006,-2.771160503190106e-006) (-8.727115067025093e-007,-1.974234081003354e-006) (-6.355216492401459e-007,-1.440806183782993e-006) (-4.728779659123549e-007,-1.073774828191837e-006) (-3.588865836265246e-007,-8.159270499704448e-007)
 (-8.438006469893377e-006,-1.759681512178947e-005) (-4.336177964736976e-006,-9.216596891546941e-006) (-2.677126698094603e-006,-5.730407520462595e-006) (-1.7738062945581e-006,-3.814345841429351e-006) (-1.223693275678552e-006,-2.640647301668586e-006) (-8.698197985490805e-007,-1.881250420985961e-006) (-6.335025553694597e-007,-1.372940448599175e-006) (-4.714271082986296e-007,-1.023193381721809e-006) (-3.578161888260721e-007,-7.774884592746622e-007)
 (-8.3839842653976e-006,-1.675517839185662e-005) (-4.314306743823723e-006,-8.776078208615945e-006) (-2.664876015177907e-006,-5.456519327985431e-006) (-1.766213116178241e-006,-3.632039510344167e-006) (-1.21871582205914e-006,-2.514437369858583e-006) (-8.664278681726374e-007,-1.791332591760072e-006) (-6.31110318575393e-007,-1.307312555645254e-006) (-4.696934468720976e-007,-9.742800054987641e-007) (-3.565280081038635e-007,-7.403176376799198e-007)
 (-8.327125037155983e-006,-1.594123613110877e-005) (-4.290432124225096e-006,-8.349989217849299e-006) (-2.651267987445407e-006,-5.191599107221873e-006) (-1.757670439184668e-006,-3.455702265882664e-006) (-1.213057885761899e-006,-2.392360164645833e-006) (-8.625385860867264e-007,-1.704359244686151e-006) (-6.283476760724329e-007,-1.243834046535822e-006) (-4.676794112225381e-007,-9.269688228762216e-007) (-3.550241282272309e-007,-7.043645546851e-007)
 (-8.267290378624045e-006,-1.515386889914207e-005) (-4.264521449278807e-006,-7.937758187527669e-006) (-2.636291299768907e-006,-4.935293337794287e-006) (-1.748174482456673e-006,-3.285099419363983e-006) (-1.20671874277283e-006,-2.274253496364429e-006) (-8.581524857686349e-007,-1.620214954812559e-006) (-6.252156157428645e-007,-1.182420773108233e-006) (-4.653861001332027e-007,-8.811971612597743e-007) (-3.533056081398196e-007,-6.695816095482179e-007)
 (-8.204331520300388e-006,-1.439201776056739e-005) (-4.23653398234778e-006,-7.538843142582725e-006) (-2.619928996688727e-006,-4.68726671148338e-006) (-1.737717450706968e-006,-3.120008304621567e-006) (-1.199694759764126e-006,-2.159963453231226e-006) (-8.532679546488738e-007,-1.538790169157511e-006) (-6.217135192142309e-007,-1.122992860834441e-006) (-4.628133906364148e-007,-8.369055254037721e-007) (-3.513725629714935e-007,-6.359236115914633e-007)
 (-8.138090474003486e-006,-1.365468332443579e-005) (-4.206421665982465e-006,-7.152731565746924e-006) (-2.602158998223481e-006,-4.447201974113066e-006) (-1.726287896909309e-006,-2.960218181434002e-006) (-1.191979654854851e-006,-2.04934433804201e-006) (-8.478814252548755e-007,-1.459981163493293e-006) (-6.178393047950147e-007,-1.06547467801632e-006) (-4.599600462045315e-007,-7.940375749661137e-007) (-3.492242480125384e-007,-6.033477629205557e-007)
 (-8.068401257316859e-006,-1.294092492558531e-005) (-4.174129913908239e-006,-6.778940150153506e-006) (-2.582954632034186e-006,-4.21479979578049e-006) (-1.713871093609317e-006,-2.80553015662676e-006) (-1.183564763578247e-006,-1.94225861664005e-006) (-8.419875692607028e-007,-1.383690007123311e-006) (-6.135895720788904e-007,-1.009794810746148e-006) (-4.568238264787279e-007,-7.525401062044892e-007) (-3.46859142656679e-007,-5.718136452399043e-007)
 (-7.995091221778961e-006,-1.224985992896511e-005) (-4.139598448210654e-006,-6.417014596274526e-006) (-2.562285189918318e-006,-3.989778665844618e-006) (-1.700449418586326e-006,-2.655757120686952e-006) (-1.17443931357977e-006,-1.838576876605915e-006) (-8.355794973742413e-007,-1.309824534876867e-006) (-6.089597504621021e-007,-9.558860429712453e-007) (-4.534015993750732e-007,-7.123630375316766e-007) (-3.442750367142926e-007,-5.412832087275442e-007)
 (-7.917982507428675e-006,-1.1580663134908e-005) (-4.10276219346429e-006,-6.066529444661787e-006) (-2.540116516368703e-006,-3.771874807626746e-006) (-1.686002760239854e-006,-2.510723696835384e-006) (-1.164590712258018e-006,-1.738177794363941e-006) (-8.286489677812548e-007,-1.238298324954552e-006) (-6.039442535576566e-007,-9.036853407400763e-007) (-4.496894574007212e-007,-6.734593980175996e-007) (-3.41469119634266e-007,-5.117207635222667e-007)
 (-7.83689364458435e-006,-1.093256626002771e-005) (-4.063552239911561e-006,-5.727087932768328e-006) (-2.516411636786428e-006,-3.560842106516078e-006) (-1.670508947842605e-006,-2.370266198553536e-006) (-1.154004850696047e-006,-1.640948107917042e-006) (-8.211866056522173e-007,-1.169030680523714e-006) (-5.985366415249947e-007,-8.531338392926338e-007) (-4.456828398548314e-007,-6.357853179863337e-007) (-3.384380738657729e-007,-4.830929729082051e-007)
 (-7.751641321992174e-006,-1.030485746488924e-005) (-4.021896885350206e-006,-5.398321863731636e-006) (-2.491131431853444e-006,-3.356452043613047e-006) (-1.65394421132869e-006,-2.234232590350453e-006) (-1.142666427390393e-006,-1.546782591757361e-006) (-8.131821366221923e-007,-1.101946613247131e-006) (-5.927297931575122e-007,-8.041768312358743e-007) (-4.413766619291308e-007,-5.993000206838438e-007) (-3.351781737842964e-007,-4.553688467988317e-007)
 (-7.662042337591905e-006,-9.696880895722904e-006) (-3.97772276526193e-006,-5.079891470358929e-006) (-2.464235364373376e-006,-3.158493625514699e-006) (-1.636283674806665e-006,-2.102482445786598e-006) (-1.13055929466399e-006,-1.45558402973437e-006) (-8.046246360844928e-007,-1.036976825270423e-006) (-5.865160893166662e-007,-7.567637537198023e-007) (-4.367654523520664e-007,-5.639658128143093e-007) (-3.3168539061805e-007,-4.285197349734651e-007)
 (-7.567915744859247e-006,-9.108036203850925e-006) (-3.930956078268248e-006,-4.771485257615664e-006) (-2.435682263212645e-006,-2.966773299485832e-006) (-1.617501887128632e-006,-1.974886895558737e-006) (-1.117666830351682e-006,-1.367263181097854e-006) (-7.955027954577067e-007,-9.740576857416176e-007) (-5.798876090653415e-007,-7.108481719793884e-007) (-4.31843500242797e-007,-5.29748072751934e-007) (-3.279555045572328e-007,-4.025193181880305e-007)
 (-7.469085203373808e-006,-8.537778002538007e-006) (-3.881523911919326e-006,-4.472819803087391e-006) (-2.40543116761794e-006,-2.781114841720434e-006) (-1.59757339182213e-006,-1.851328557524287e-006) (-1.103972336152681e-006,-1.281738733968454e-006) (-7.858052086246369e-007,-9.131311997557008e-007) (-5.728363394533327e-007,-6.663877565246593e-007) (-4.266050121088503e-007,-4.96615233713847e-007) (-3.239842244338379e-007,-3.77343595717921e-007)
 (-7.365381537071341e-006,-7.985615217659364e-006) (-3.829355671090904e-006,-4.183639493593271e-006) (-2.373442233774772e-006,-2.601359205156341e-006) (-1.576473337629467e-006,-1.731701439781871e-006) (-1.089459463847079e-006,-1.198937240247084e-006) (-7.75520676561096e-007,-8.541449626274558e-007) (-5.653543993842092e-007,-6.233442505276643e-007) (-4.210442794892613e-007,-4.645387600759209e-007) (-3.197673153730623e-007,-3.52970867217177e-007)
 (-7.256645497345775e-006,-7.451110285304173e-006) (-3.774384607607099e-006,-3.903716174457755e-006) (-2.339677702417703e-006,-2.427364312445061e-006) (-1.554178129366367e-006,-1.615910807039789e-006) (-1.07411266901965e-006,-1.11879302500158e-006) (-7.646385325043063e-007,-7.970520972360179e-007) (-5.574342777271881e-007,-5.816834242079269e-007) (-4.151558564664611e-007,-4.334931133668034e-007) (-3.15300734217499e-007,-3.293817076091006e-007)
 (-7.142730720881386e-006,-6.933878147739761e-006) (-3.716549446198008e-006,-3.632848686347352e-006) (-2.30410292550159e-006,-2.259004778232856e-006) (-1.530666117140759e-006,-1.503873000120115e-006) (-1.05791769115643e-006,-1.041248063486155e-006) (-7.531489847809388e-007,-7.418111676908649e-007) (-5.490690848189586e-007,-5.413750122383981e-007) (-4.089347481609207e-007,-4.034557063217648e-007) (-3.10580772724559e-007,-3.065589320485255e-007)
 (-7.023506864154952e-006,-6.433584995964423e-006) (-3.655796097288024e-006,-3.37086226401677e-006) (-2.266687445063726e-006,-2.09617154536472e-006) (-1.505918320184585e-006,-1.395515197614057e-006) (-1.040862057381518e-006,-9.662518182844308e-007) (-7.410434778897027e-007,-6.883860650545246e-007) (-5.402528161759445e-007,-5.023926305467795e-007) (-4.02376607307096e-007,-3.744068411796604e-007) (-3.05604207500029e-007,-2.844875493555338e-007)
 (-6.898862886364573e-006,-5.949946709689764e-006) (-3.592079442164446e-006,-3.11760777126604e-006) (-2.227406116270932e-006,-1.938771418683777e-006) (-1.479919179468522e-006,-1.290775110111722e-006) (-1.022935606101681e-006,-8.937610294321812e-007) (-7.283150658898768e-007,-6.367458593144614e-007) (-5.309806263832784e-007,-4.647136687144516e-007) (-3.954779389304397e-007,-3.46329629812818e-007) (-3.003684556204299e-007,-2.631547016392096e-007)
 (-6.76871044398402e-006,-5.482726944727894e-006) (-3.525365171311619e-006,-2.872960746856217e-006) (-2.186240262257424e-006,-1.786726481158094e-006) (-1.452657331265024e-006,-1.18960059574356e-006) (-1.00413102474632e-006,-8.237394502010398e-007) (-7.149587970683534e-007,-5.868646129697149e-007) (-5.212491101823112e-007,-4.283191540704301e-007) (-3.882363103167509e-007,-3.19209893117662e-007) (-2.948717344108767e-007,-2.425495879657274e-007)
 (-6.632987348203376e-006,-5.031734821613039e-006) (-3.455631650385281e-006,-2.63682023859188e-006) (-2.143178845298149e-006,-1.639973378032786e-006) (-1.42412639112044e-006,-1.091949187295465e-006) (-9.844443947684841e-007,-7.561575222460426e-007) (-7.00972103480491e-007,-5.387211513621643e-007) (-5.110565873620935e-007,-3.931935844349987e-007) (-3.806505635632773e-007,-2.930360364445777e-007) (-2.891132232232114e-007,-2.226633702006914e-007)
 (-6.491661026722676e-006,-4.596822175416707e-006) (-3.382871783747148e-006,-2.409107404776435e-006) (-2.098219635535749e-006,-1.498462456366233e-006) (-1.394325736137849e-006,-9.977875243065938e-007) (-9.638757353058729e-007,-6.909919841037034e-007) (-6.863551892992837e-007,-4.922987856258414e-007) (-5.00403386711462e-007,-3.593247261752592e-007) (-3.727210274813142e-007,-2.67798899807088e-007) (-2.830932247576926e-007,-2.034890592750519e-007)
 (-6.344731920365978e-006,-4.177880333786654e-006) (-3.307094839411036e-006,-2.189763867012233e-006) (-2.051370355004431e-006,-1.362156750041287e-006) (-1.363261270569123e-006,-9.070906816873971e-007) (-9.424295351710658e-007,-6.282254085993875e-007) (-6.711114111148918e-007,-4.475849850667095e-007) (-4.892921239871359e-007,-3.267033753971101e-007) (-3.644497255096507e-007,-2.434915803559331e-007) (-2.768133229228877e-007,-1.850213806065734e-007)
 (-6.192236735553228e-006,-3.774836400899091e-006) (-3.22832819447163e-006,-1.978749803415201e-006) (-2.002649771713563e-006,-1.23103080354642e-006) (-1.330946157981811e-006,-8.198413909631699e-007) (-9.201152617230387e-007,-5.678456661568228e-007) (-6.552476419526673e-007,-4.045709967927465e-007) (-4.777279678272986e-007,-2.95323080650665e-007) (-3.558405737699313e-007,-2.201092261053598e-007) (-2.702765339048561e-007,-1.672566177301466e-007)
 (-6.034251464980545e-006,-3.387649037805898e-006) (-3.146618956087257e-006,-1.776041778011901e-006) (-1.952088715925463e-006,-1.105069332011449e-006) (-1.297401501761712e-006,-7.360291531484492e-007) (-8.969478339502823e-007,-5.098453127657591e-007) (-6.387746096497263e-007,-3.632514116894661e-007) (-4.657188870045148e-007,-2.651798265214974e-007) (-3.468995659587151e-007,-1.976488006849321e-007) (-2.634874466747793e-007,-1.5019243382889e-007)
 (-5.870894082733644e-006,-3.016303745026042e-006) (-3.062035409440448e-006,-1.581630310059345e-006) (-1.899730988836863e-006,-9.842657198370607e-007) (-1.26265695403997e-006,-6.556492440244676e-007) (-8.729480460003474e-007,-4.542209035822034e-007) (-6.217072003944685e-007,-3.236236774799816e-007) (-4.532758721237736e-007,-2.362716786817618e-007) (-3.376349388866042e-007,-1.761088193458552e-007) (-2.564523490232569e-007,-1.338276713944271e-007)
 (-5.702326816212836e-006,-2.660807670790869e-006) (-2.974668243131265e-006,-1.395517195855249e-006) (-1.84563413274957e-006,-8.686203658224941e-007) (-1.226751232466409e-006,-5.787016172244137e-007) (-8.481429271557368e-007,-4.009722360804807e-007) (-6.040647168652849e-007,-2.85687561506975e-007) (-4.404131242021547e-007,-2.085983922582379e-007) (-3.280573133890383e-007,-1.554890575774804e-007) (-2.49179334891958e-007,-1.181621312441064e-007)
 (-5.528757897069027e-006,-2.321183987438926e-006) (-2.884631500935579e-006,-1.217712605677055e-006) (-1.789870031820474e-006,-7.581388886803639e-007) (-1.189732524772239e-006,-5.051897147229423e-007) (-8.22566023997819e-007,-3.501015287166587e-007) (-5.858710813984859e-007,-2.494445675673261e-007) (-4.271482030406807e-007,-1.821609867775726e-007) (-3.181798054060963e-007,-1.357902348948547e-007) (-2.416783891401915e-007,-1.031963324986716e-007)
 (-5.350442696771482e-006,-1.997465898739253e-006) (-2.792063212863215e-006,-1.048231988528269e-006) (-1.732525313652496e-006,-6.52830213246104e-007) (-1.151658760824199e-006,-4.351191975598377e-007) (-7.962575911927335e-007,-3.016125447264429e-007) (-5.671549741772286e-007,-2.148973135018695e-007) (-4.135021282305783e-007,-1.569612925017579e-007) (-3.080181016996952e-007,-1.170136772507731e-007) (-2.339614447842745e-007,-8.893125657391767e-008)
 (-5.167684160859121e-006,-1.689690361464172e-006) (-2.697125660687846e-006,-8.870928279124065e-007) (-1.673701524577419e-006,-5.527045640471418e-007) (-1.11259773460713e-006,-3.684966149138257e-007) (-7.692646787578172e-007,-2.555096727920992e-007) (-5.479498977772118e-007,-1.820488779294845e-007) (-3.994994263710815e-007,-1.330014743750632e-007) (-2.97590495604023e-007,-9.916096280243564e-008) (-2.260424117291106e-007,-7.536807801199918e-008)
 (-4.980832468060514e-006,-1.397891623635974e-006) (-2.600005240787628e-006,-7.343113017031669e-007) (-1.613515055491096e-006,-4.577713990049122e-007) (-1.072627060569281e-006,-3.053280329866757e-007) (-7.416411043278452e-007,-2.117969802146887e-007) (-5.28294160494399e-007,-1.509021272809283e-007) (-3.851681190243204e-007,-1.102835414535016e-007) (-2.869178786421026e-007,-8.223355674752369e-008) (-2.17937169256204e-007,-6.250788772489567e-008)
 (-4.79028385820767e-006,-1.122094699862285e-006) (-2.500911895634856e-006,-5.898989080738997e-007) (-1.552096800567557e-006,-3.680373215116662e-007) (-1.031833952669873e-006,-2.456176491749567e-007) (-7.134473035077226e-007,-1.704772552506141e-007) (-5.082307722013227e-007,-1.214590342610983e-007) (-3.705396471423388e-007,-8.880885068270409e-008) (-2.760236848450806e-007,-6.623244198387177e-008) (-2.096635252371606e-007,-5.035141232541882e-008)
 (-4.596478594369109e-006,-8.623089181663585e-007) (-2.400078096343348e-006,-4.538591267349177e-007) (-1.489591537919286e-006,-2.835040136247039e-007) (-9.903148187657722e-007,-1.893664197012394e-007) (-6.847500520892497e-007,-1.315510589106342e-007) (-4.878072500215427e-007,-9.372000355378656e-008) (-3.556487293540012e-007,-6.857761519956135e-008) (-2.649337858711003e-007,-5.115775304125551e-008) (-2.012411363649515e-007,-3.889873638575557e-008)
 (-4.399898049536662e-006,-6.185216830438682e-007) (-2.297757371605105e-006,-3.261841897837097e-007) (-1.426157029313716e-006,-2.041662362607442e-007) (-9.481746683907422e-007,-1.365707312213378e-007) (-6.556220599529651e-007,-9.501580637337974e-008) (-4.670753317678113e-007,-6.768321775621326e-008) (-3.405331533394233e-007,-4.958842804387951e-008) (-2.536763362574814e-007,-3.700842144200355e-008) (-1.9269139115713e-007,-2.814903310716578e-008)
 (-4.201060937268571e-006,-3.906926037479923e-007) (-2.194222392639078e-006,-2.068520388642043e-007) (-1.361962844721191e-006,-1.300099437767871e-007) (-9.055263376407296e-007,-8.722114773057911e-008) (-6.261414376580153e-007,-6.086490076511567e-008) (-4.46090599496107e-007,-4.334402007991741e-008) (-3.252335015923799e-007,-3.183781247375873e-008) (-2.42281569841693e-007,-2.378184078846443e-008) (-1.840372557203175e-007,-1.810031004094747e-008)
 (-4.000518733823176e-006,-1.787481359041822e-007) (-2.089762638793903e-006,-9.582354468965904e-008) (-1.297188926888626e-006,-6.101055992137676e-008) (-8.624895412223817e-007,-4.130126405522351e-008) (-5.963910440652744e-007,-2.908693981233889e-008) (-4.249120178127619e-007,-2.069434880801401e-008) (-3.097928150763577e-007,-1.531981001708088e-008) (-2.307815499117349e-007,-1.147355987026293e-008) (-1.753030844117676e-007,-8.749175973910711e-009)
 (-3.798850370057862e-006,1.742312357139154e-008) (-1.984681683658683e-006,6.959939109972306e-009) (-1.232023920266426e-006,2.868540307612024e-009) (-8.191897676282203e-007,1.213304591115439e-009) (-5.664577251582478e-007,3.349835698567298e-010) (-4.03601394682629e-007,2.777619421963326e-010) (-2.942562004477941e-007,-2.561692562723272e-011) (-2.192098772967651e-007,-7.70117645793437e-011) (-1.665143986629126e-007,-9.063502389307593e-011)
 (-3.596656298644902e-006,1.979743629520749e-007) (-1.879294155371655e-006,1.015786229603517e-007) (-1.166663297608492e-006,6.167730277873856e-008) (-7.757570394618246e-007,4.035577028732228e-008) (-5.364314594670198e-007,2.742386852834316e-008) (-3.822227754533336e-007,1.958860194675186e-008) (-2.786703886447113e-007,1.405672146490423e-008) (-2.076013621773422e-007,1.041671404787887e-008) (-1.57697637940704e-007,7.882086408555197e-009)
 (-3.394552067340829e-006,3.631035984930629e-007) (-1.773922438320729e-006,1.881358750443302e-007) (-1.10130732526707e-006,1.154799866727513e-007) (-7.323245660748336e-007,7.616883485627689e-008) (-5.064044287862385e-007,5.220926581576247e-008) (-3.608417835032999e-007,3.725911399820959e-008) (-2.630832545038995e-007,2.694255032935417e-008) (-1.959916669783779e-007,2.001905043323179e-008) (-1.488798888205606e-007,1.517767561101356e-008)
 (-3.193161548840239e-006,5.130557549400544e-007) (-1.668893192956272e-006,2.667593205807668e-007) (-1.03615891475578e-006,1.643558517199305e-007) (-6.89027319961111e-007,1.087051501560636e-007) (-4.764700357574653e-007,7.472759766342754e-008) (-3.39524922466389e-007,5.331512400136807e-008) (-2.475433086101818e-007,3.86507727837251e-008) (-1.844169280600488e-007,2.874407772068593e-008) (-1.400885984205342e-007,2.180682895460356e-008)
 (-2.993109992124476e-006,6.481237351432878e-007) (-1.564533778289033e-006,3.376014210339746e-007) (-9.714214126424072e-007,2.083995240998428e-007) (-6.460005713813932e-007,1.380275651838786e-007) (-4.467218925130849e-007,9.502233092228944e-008) (-3.18338857356848e-007,6.778746652954423e-008) (-2.320991736863565e-007,4.920394116217374e-008) (-1.729133665552614e-007,3.660859202066671e-008) (-1.313512785027744e-007,2.778230384309225e-008)
 (-2.795017067355015e-006,7.686484631940488e-007) (-1.461168665390711e-006,4.008395243579591e-007) (-9.07296383341257e-007,2.477210352867415e-007) (-6.033784174975306e-007,1.642091563355405e-007) (-4.172528046701352e-007,1.131439997862646e-007) (-2.973496923336937e-007,8.071200377417357e-008) (-2.167990584640466e-007,5.86282706463807e-008) (-1.615168964807667e-007,4.363211596996902e-008) (-1.226952084701099e-007,3.311892720706395e-008)
 (-2.59949007646236e-006,8.750179191848327e-007) (-1.35911593037888e-006,4.566753945955203e-007) (-8.439814395275279e-007,2.824455386977648e-007) (-5.61292342182637e-007,1.873330436063084e-007) (-3.881537765178361e-007,1.291500813208654e-007) (-2.766222627078462e-007,9.212953929051875e-008) (-2.016902420138195e-007,6.695357625722719e-008) (-1.502627410254877e-007,4.983685222596511e-008) (-1.141471440028815e-007,3.783356066818484e-008)
 (-2.407117493709727e-006,9.676652169217651e-007) (-1.258683911777491e-006,5.053342460997409e-007) (-7.816681727139577e-007,3.127127195077412e-007) (-5.198698415326016e-007,2.074920028888799e-007) (-3.59513060887341e-007,1.431047292656758e-007) (-2.562194581466005e-007,1.020856313190224e-007) (-1.868185810731481e-007,7.421313669160255e-008) (-1.391850656955226e-007,5.524758258413364e-008) (-1.05733038434144e-007,4.194502394367899e-008)
 (-2.218462986750048e-006,1.047065805924042e-006) (-1.160168110002488e-006,5.470633233223929e-007) (-7.205402321706134e-007,3.386759226483285e-007) (-4.792331470808686e-007,2.247878909181328e-007) (-3.314152764319311e-007,1.550783789909729e-007) (-2.362015939765372e-007,1.106303136308044e-007) (-1.722280518840515e-007,8.044349082177272e-008) (-1.283166370764794e-007,5.989151689535432e-008) (-9.747778373642494e-008,4.54739806761085e-008)
 (-2.034060047570917e-006,1.113733905541298e-006) (-1.063848396477492e-006,5.821300805284003e-007) (-6.607715941509884e-007,3.605010324163949e-007) (-4.394980746734087e-007,2.393309047350548e-007) (-3.039406110905407e-007,1.651472373966871e-007) (-2.166258428862823e-007,1.178177345872432e-007) (-1.57960336585174e-007,8.568417466084037e-008) (-1.176885147379969e-007,6.379809762504091e-008) (-8.940497641315572e-008,4.844279009145699e-008)
 (-1.854407338004909e-006,1.168218299630407e-006) (-9.699865871213688e-007,6.108200268306892e-007) (-6.025250555048262e-007,3.783651438866527e-007) (-4.007730217188871e-007,2.512387024081147e-007) (-2.771641280394841e-007,1.733926768531643e-007) (-1.975457395926047e-007,1.237057274744627e-007) (-1.440544623975407e-007,8.997740825817573e-008) (-1.073297823238766e-007,6.699876705766969e-008) (-8.15367132452426e-008,5.08753305856093e-008)
