# Supplementary material for: Electromagnetic Analysis, Characterization and Discussion of Inductive Transmission Parameters for Titanium Based Housing Materials in Active Medical Implantable Devices
Source: Materials (Basel). 2018 Oct 25;11(11):2089. doi: 10.3390/ma11112089 (PMC6266279; doi:10.3390/ma11112089)
Supplement: Supplementary file 1 [file materials-11-02089-s001.zip › supplementary/correction_factor_data/L12U_air_output.txt]

# Created by Octave 4.0.0, Thu Mar 24 14:49:50 2016 Mitteleurop�ische Zeit <unknown@juno>
# name: L12U
# type: complex matrix
# rows: 241
# columns: 9
 (-8.099641991694503e-007,15.67431124439854) (1.293858547606843e-006,8.865617825386282) (1.246235791889195e-006,5.567206517235974) (1.024224628104589e-006,3.68575072302195) (8.080449270170003e-007,2.533462150613635) (6.36670648917695e-007,1.795403726659997) (4.978141957884894e-007,1.306553931735832) (3.939869008094473e-007,0.9734353854079751) (3.136572252737955e-007,0.7406345707563411)
 (-8.745792277425169e-007,16.2875264113077) (1.397076315980995e-006,9.212461219609715) (1.345654448334003e-006,5.78500846209168) (1.105932309229588e-006,3.82994578264894) (8.725068384965653e-007,2.632577026609419) (6.874611503785889e-007,1.86564405674912) (5.375274018141582e-007,1.357669331620865) (4.254172680071501e-007,1.01151842031241) (3.386792799331567e-007,0.7696099014584225)
 (-9.44348931196899e-007,16.92473196829319) (1.508528297402718e-006,9.572873926481947) (1.453004243235335e-006,6.011331320806999) (1.194158233074203e-006,3.979782085207791) (9.421112088152369e-007,2.735569504896658) (7.423034718679669e-007,1.938632350372055) (5.804087349227449e-007,1.410784483709714) (4.593549975556867e-007,1.051091351278452) (3.65697472836509e-007,0.7997188138512601)
 (-1.019684524679686e-006,17.58686647468425) (1.628871377299768e-006,9.947386808774468) (1.5689178842583e-006,6.246508451162496) (1.289422393382873e-006,4.13548032911814) (1.017268278353953e-006,2.842591286210068) (8.015208478844772e-007,2.014476114192854) (6.267109329117955e-007,1.465977622915554) (4.960001146492211e-007,1.0922124664724) (3.94871046191514e-007,0.8310056562620807)
 (-1.101030028136794e-006,18.27490520841372) (1.758814844297669e-006,10.33655149783407) (1.69407855343605e-006,6.490886252662975) (1.392286266465488e-006,4.297269847030323) (1.09842101447066e-006,2.953800006166569) (8.654622990396347e-007,2.093287060783986) (6.767068957539713e-007,1.523330044881595) (5.355686015072583e-007,1.134942334427857) (4.263719457830529e-007,0.8635165120268276)
 (-1.188864883068493e-006,18.98986160253438) (1.899124570542625e-006,10.74094120609617) (1.829223933666975e-006,6.744824676760016) (1.503356120421829e-006,4.465388943616166) (1.186047722296455e-006,3.069359467451684) (9.345046890715969e-007,2.175181273171101) (7.306912940484927e-007,1.582926225723821) (5.782936703596685e-007,1.179343893259018) (4.603858343797696e-007,0.8972992673677314)
 (-1.283706778768104e-006,19.73278873793471) (2.050627525742935e-006,11.16115157138721) (1.975150556693561e-006,7.008697757035328) (1.623286588543028e-006,4.640085246575373) (1.280664863829477e-006,3.189439881089328) (1.009054946089809e-006,2.260279375815255) (7.88982305793451e-007,1.644853946458592) (6.244271379772831e-007,1.225482543364123) (4.971131860358376e-007,0.9324036819263433)
 (-1.386114703190353e-006,20.50478089445335) (2.214216651201944e-006,11.59780153425807) (2.132718497578526e-006,7.282894160125741) (1.752784527494197e-006,4.821616071373488) (1.382830101843132e-006,3.314218117150516) (1.089552460927147e-006,2.348706712284289) (8.519234916633999e-007,1.709204422297704) (6.742409098306933e-007,1.273426243755579) (5.367704676318208e-007,0.968881462056006)
 (-1.496692237718401e-006,21.30697516267709) (2.390856122632289e-006,12.05153424963899) (2.302856443921731e-006,7.567817758202317) (1.892613183535307e-006,5.010248800249982) (1.493145586747941e-006,3.443877965271228) (1.176471676867597e-006,2.440593529875008) (9.198858199067823e-007,1.776072437002282) (7.28028582679802e-007,1.323245612158918) (5.795914147195105e-007,1.006786336981689)
 (-1.616091114499248e-006,22.14055311879701) (2.581587033098669e-006,12.52301803416348) (2.486567169609132e-006,7.863888223845878) (2.043596690939973e-006,5.206261276053527) (1.612261505548017e-006,3.578610405361095) (1.270324885964564e-006,2.536075171458691) (9.93269852833242e-007,1.845556482492412) (7.86107175003666e-007,1.375014029027789) (6.258284091318511e-007,1.046174137939464)
 (-1.745015057859161e-006,23.00674256498623) (2.787533528695478e-006,13.01294735055077) (2.684933444745704e-006,8.171541648195433) (2.206624929432835e-006,5.409942211484766) (1.74087991399253e-006,3.718613888903885) (1.371665248405136e-006,2.635292274831407) (1.072508107614157e-006,1.917758903919029) (8.488189954527777e-007,1.428807745628225) (6.757539664875798e-007,1.087102880411908)
 (-1.884223931758318e-006,23.90681933786786) (3.009909434659082e-006,13.52204383050215) (2.89912441764653e-006,8.491231183279863) (2.382658768928774e-006,5.621591614350675) (1.879758874385294e-006,3.864094631262554) (1.481090052788952e-006,2.738390979863754) (1.158067605563805e-006,1.992786050411111) (9.165336603946252e-007,1.484705996351376) (7.296623423604456e-007,1.129632849580946)
 (-2.034538218512529e-006,24.84210918773227) (3.250025408966423e-006,14.05105733761294) (3.130402505443674e-006,8.823427709479258) (2.572735732792889e-006,5.841521229454283) (2.0297169235044e-006,4.015266915419952) (1.59924423646735e-006,2.845523143754742) (1.250452624597515e-006,2.070748431720537) (9.896502723603306e-007,1.542791115420314) (7.878712665902496e-007,1.173826689123629)
 (-2.196843854734768e-006,25.81398973127728) (3.509296667599841e-006,14.6007670718699) (3.38013083472888e-006,9.168620529099043) (2.777976112969749e-006,6.070054997773869) (2.19163789698397e-006,4.172353407602985) (1.726824186736062e-006,2.956846564706837) (1.350207671513042e-006,2.151760880995218) (1.0685997723303e-006,1.603148658162598) (8.507238159371162e-007,1.219749493482045)
 (-2.372097452647876e-006,26.82389248073718) (3.789251325378155e-006,15.17198271735787) (3.649781275623618e-006,9.527318087077646) (2.999589572744351e-006,6.307529533604611) (2.366476138507876e-006,4.335585485254041) (1.86458184521732e-006,3.072525214351488) (1.45792069113459e-006,2.235942723920287) (1.153847479620275e-006,1.665867527027175) (9.185904361563399e-007,1.26746890374265)
 (-2.56133193855916e-006,27.87330495240517) (4.091539402494551e-006,15.76554563486882) (3.940943116703655e-006,9.90004871989087) (3.238882276283675e-006,6.554294620368385) (2.555262124560691e-006,4.505203577834291) (2.013329139702818e-006,3.192729479268161) (1.574226531618132e-006,2.323417954476566) (1.245895834434909e-006,1.731040102531652) (9.918711253043444e-007,1.317055207267105)
 (-2.765662640603056e-006,28.9637728576371) (4.417942549682943e-006,16.3823301011671) (4.255332432181077e-006,10.28736143375472) (3.497264587260088e-006,6.810713725820448) (2.759108537982503e-006,4.681457520958975) (2.173942769645545e-006,3.31763641195195) (1.699810686225994e-006,2.414315417574981) (1.345287359188662e-006,1.798762379332206) (1.070997791337333e-006,1.36858144122056)
 (-2.986293862927016e-006,30.0969023795795) (4.770384548825859e-006,17.02324459673755) (4.594802196118965e-006,10.68982671327242) (3.776259381004491e-006,7.077164537411448) (2.979216825905877e-006,4.864606924388062) (2.347369373170434e-006,3.44742999159899) (1.835413333409975e-006,2.508768998836147) (1.452607856023091e-006,1.869134107617137) (1.156436797670319e-006,1.422123500150168)
 (-3.224525982708732e-006,31.2743625389632) (5.150942651594556e-006,17.68923314391478) (4.961353203775998e-006,11.10803736171962) (4.077511020286131e-006,7.354039518595481) (3.21688428102728e-006,5.054921554413602) (2.534631106518118e-006,3.582301395095547) (1.981833699415558e-006,2.606917821794535) (1.568489859487952e-006,1.942258940031688) (1.248691711896918e-006,1.477760247772687)
 (-3.48176311560778e-006,32.49788765245543) (5.561859822345014e-006,18.38127669736139) (5.357145863653749e-006,11.54260937420147) (4.402795047167628e-006,7.641746486900815) (3.473511687501436e-006,5.252681731205895) (2.736831668514208e-006,3.722449278608044) (2.139934768843196e-006,2.708906452817647) (1.693616364615456e-006,2.018244584351525) (1.348306273719395e-006,1.535573633135021)
 (-3.759521390472904e-006,33.76927988718617) (6.005557958021621e-006,19.1003945889461) (5.784512931146134e-006,11.99418284496982) (4.754028647316678e-006,7.940709214616327) (3.750611577214865e-006,5.458178741706217) (2.955162805547695e-006,3.868080070189452) (2.310648370814152e-006,2.814885114042326) (1.828724852343428e-006,2.097202962128372) (1.455867599711194e-006,1.595648811319562)
 (-4.059437886421625e-006,35.09041191521657) (6.484652162102453e-006,19.84764602914837) (6.245973256980588e-006,12.46342291023851) (5.133281950127385e-006,8.251368052979505) (4.049817144127844e-006,5.671715268671859) (3.190911335577112e-006,4.019408273833831) (2.49498067119658e-006,2.925009904641286) (1.974611636181832e-006,2.179250373542919) (1.572009643642556e-006,1.658074268871634)
 (-4.383280280597438e-006,36.46322967185289) (7.001966158086399e-006,20.62413166720169) (6.744246633313994e-006,12.95102072788214) (5.542790229418179e-006,8.574180580781944) (4.372891870360999e-006,5.893605836506338) (3.445466732493969e-006,4.176656785425246) (2.694018102731451e-006,3.039443030746404) (2.132136555575581e-006,2.264507668706675) (1.697416932989707e-006,1.722941954133944)
 (-4.732957267206067e-006,37.88975522187266) (7.560548931665067e-006,21.43099521227248) (7.282269823451745e-006,13.45769449546337) (5.984967078025531e-006,8.909622278351879) (4.721739919760154e-006,6.124177274532865) (3.720329315422267e-006,4.340057221048301) (2.908933768301405e-006,3.158353044366959) (2.302228043608324e-006,2.353100425665895) (1.832828603352105e-006,1.790347412680128)
 (-5.110529807298684e-006,39.37208973788743) (8.16369270136249e-006,22.26942511806428) (7.863213871087023e-006,13.98419050808735) (6.46241863294364e-006,9.258187227902594) (5.09841736074994e-006,6.36376919838994) (4.017119091424744e-006,4.509850258142173) (3.140994355012471e-006,3.281915091654988) (2.485888599111731e-006,2.445159135369116) (1.979042754904038e-006,1.860389928046706)
 (-5.518223275802418e-006,40.91241659522196) (8.814952321852316e-006,23.14065633332723) (8.490502789706889e-006,14.53128425764255) (6.977958935813368e-006,9.620388841282038) (5.505144284564226e-006,6.612734510261985) (4.337585303600042e-006,4.686285990001515) (3.391567599973948e-006,3.410311170883452) (2.684200695232265e-006,2.540819393871301) (2.136921156204223e-006,1.933172667970747)
 (-5.958440577211849e-006,42.51300458787154) (9.518166236282314e-006,24.04597212085045) (9.167833743084203e-006,15.09978157504654) (7.534626517973789e-006,9.996760616191329) (5.944317890139997e-006,6.871439918679661) (4.683616740654094e-006,4.869624294146786) (3.662130351359185e-006,3.543730400516593) (2.898333159333181e-006,2.640222102057267) (2.307394323340766e-006,2.008802836348719)
 (-6.433776309245008e-006,44.17621127028246) (1.027747909875186e-005,24.98670594761949) (9.899198835947403e-006,15.69051981717779) (8.135702309642428e-006,10.38785692199075) (6.418526612572132e-006,7.140266478655866) (5.057252869453435e-006,5.060135215105306) (3.954277272838305e-006,3.682369297768574) (3.129548061871931e-006,2.743513673178855) (2.491467004272854e-006,2.087391831140362)
 (-6.94703205390526e-006,45.90448642986073) (1.109736620284081e-005,25.96424344891981) (1.068890864273358e-005,16.30436910024496) (8.784728976753018e-006,10.79425381624626) (6.930565379293993e-006,7.419610152952898) (5.460695855070995e-006,5.258099362168168) (4.269730242192466e-006,3.826432068059418) (3.379208154932282e-006,2.850846248511553) (2.690224100658211e-006,2.169055408450062)
 (-7.501232891684516e-006,47.70037569534002) (1.198265985736469e-005,26.98002446928056) (1.154161761329683e-005,16.94223358140584) (9.485531800925831e-006,11.21654989322238) (7.48345208260828e-006,7.709882395308048) (5.896323539932071e-006,5.463808322708028) (4.610348499830316e-006,3.976130905795226) (3.648784903940648e-006,2.962377921447621) (2.904837061999968e-006,2.253913853027524)
 (-8.099645228990542e-006,49.56652428631394) (1.293857786807742e-005,28.03554518326441) (1.246235150543023e-005,17.60505279052859) (1.024224122505046e-005,11.65536716556997) (8.080445366888434e-006,8.011510756476358) (6.366703458713684e-006,5.677565091666843) (4.978139606774222e-006,4.131686306916048) (3.939867160261999e-006,3.078272970356921) (3.136570790099833e-006,2.342092155438753)
 (-8.745796051967832e-006,51.505680909462) (1.397075428963378e-005,29.1323602992293) (1.345653700589472e-005,18.29380301405363) (1.105931719750132e-005,12.11135198050615) (8.725063834083011e-006,8.324939513982539) (6.87460797059463e-006,5.899684517846312) (5.375271277000632e-006,4.293327393670475) (4.254170525667052e-006,3.198702100557203) (3.386791094032719e-006,2.433720196168449)
 (-9.443493712685712e-006,53.5207018072006) (1.508527263214441e-005,30.27208534930502) (1.453003371436066e-005,19.00949873299484) (1.194157545794742e-005,12.58517597184031) (9.421106782290609e-006,8.650630326511285) (7.423030599198756e-006,6.130493767658039) (5.804084153292982e-006,4.461292252097063) (4.59354746373156e-006,3.323842695751313) (3.656972740126539e-006,2.528932936924764)
 (-1.01968503780665e-005,55.61455496473005) (1.628870171504709e-005,31.45639906895773) (1.568916867814389e-005,19.75319411719925) (1.289421592079378e-005,13.07753704924207) (1.017267659722634e-005,8.989062913897104) (8.015203675920936e-006,6.370332807016659) (6.267105602927297e-006,4.635828282707976) (4.959998217878172e-006,3.453879079300742) (3.948708143794088e-006,2.627870619428554)
 (-1.101030626334243e-005,57.79032448166944) (1.758813438445632e-005,32.68704586965202) (1.694077368335707e-005,20.52598457806527) (1.3922853321967e-005,13.58916042621466) (1.098420293202182e-005,9.340735763719664) (8.654617390587585e-006,6.619554902086173) (6.767064613065088e-006,4.817192564893157) (5.355682600574455e-006,3.589002785721117) (4.263716755089178e-006,2.730678971979535)
 (-1.188865580527831e-005,60.05121511471944) (1.899122931453877e-005,33.96583840824522) (1.829222551955413e-005,21.32900838200772) (1.503355031161712e-005,14.1207996882822) (1.186046881366701e-005,9.706166865539542) (9.345040361869938e-006,6.878527139615803) (7.306907875257494e-006,5.005652235579744) (5.782932722604677e-006,3.729412842799153) (4.603855192661048e-006,2.837509424103867)
 (-1.283707591918596e-005,62.40055699804765) (2.050625614707776e-005,35.29466025690586) (1.975148945737622e-005,22.16344832704421) (1.623285318556236e-005,14.67323790297031) (1.280663883370021e-005,10.08589447386133) (1.009054184876373e-005,7.147630967633394) (7.889817152343809e-006,5.20148488270633) (6.244266738263955e-006,3.875316064746523) (4.971128186394637e-006,2.948519329599186)
 (-1.386115651307928e-005,64.84181054834106) (2.214214423068478e-005,36.67546867748107) (2.132716619307973e-005,23.03053348497318) (1.752783046796669e-005,15.24728877320788) (1.382828958704469e-005,10.4804779009448) (1.089551573420905e-005,7.427262757291247) (8.519228031169667e-006,5.404978954090336) (6.742403686712539e-006,4.026927356822784) (5.367700392765869e-006,3.063872198305814)
 (-1.496693343168155e-005,67.3785715617576) (2.390853524859857e-005,38.11029750441044) (2.302854254038917e-005,23.93154101171134) (1.892611457163501e-005,15.84379783585531) (1.493144253959534e-005,10.89049834063226) (1.176470642115148e-005,7.717834386693347) (9.198850171258394e-006,5.616434182291526) (7.280279517344213e-006,4.184470031875568) (5.795909152964118e-006,3.183737936945119)
 (-1.616092403358525e-005,70.01457651029092) (2.581584004299985e-005,39.6012601404183) (2.486564616380917e-005,24.86779802845583) (2.043594678146977e-005,16.46364370712127) (1.612259951636326e-005,11.31655972440672) (1.270323679520899e-005,8.019773847562858) (9.932689168556828e-006,5.83616202609698) (7.861064393727612e-006,4.348176139265052) (6.25827826847187e-006,3.30829309938024)
 (-1.745016560503995e-005,72.75370804531958) (2.787529997403765e-005,41.15055266940902) (2.684930467926611e-005,25.84068357643764) (2.206622582679875e-005,17.10773937670205) (1.74087810226704e-005,11.75928961094014) (1.371663841793438e-005,8.333525875643664) (1.072507016353377e-005,6.064486129278033) (8.488181377754883e-006,4.518286806655815) (6.757532875935045e-006,3.437721146667582)
 (-1.884225683757327e-005,75.60000071649489) (3.009905317427568e-005,42.76045709114652) (2.89912094689933e-005,26.85163064815664) (2.382656032803461e-005,17.77703355255199) (1.879756762053815e-005,12.21934011044398) (1.481088412810144e-005,8.659552605765017) (1.158066333229807e-005,6.301742797294805) (9.165326604139127e-006,4.695052595181586) (7.296615508276608e-006,3.572212717281943)
 (-2.034540261153445e-005,78.55764691434374) (3.25002060867729e-005,44.43334468247763) (3.130398458901887e-005,27.90212829807536) (2.572732542717449e-005,18.47251205826339) (2.029714460722952e-005,12.69738884518081) (1.599242324398e-005,8.998334252533628) (1.250451141180536e-005,6.548281492650127) (9.896491064712273e-006,4.878733868503603) (7.878703437310113e-006,3.71196590791368)
 (-2.1968462362853e-005,81.63100304536475) (3.50929107089444e-005,46.17167949005821) (3.380126116815946e-005,28.9937238358944) (2.777972393608936e-005,19.19519928511503) (2.191635025589084e-005,13.19413994755494) (1.726821957420555e-005,9.350369817656173) (1.350205941969517e-005,6.804465349624032) (1.068598412998225e-005,5.069601176308178) (8.507227399685155e-006,3.857186565250976)
 (-2.37210022941615e-005,84.8245959487211) (3.789244799998664e-005,47.97802195972123) (3.649775774899425e-005,30.12802510563003) (2.999585236271016e-005,19.94615970092956) (2.366472790687992e-005,13.71032509725006) (1.864579246017828e-005,9.716177824933226) (1.457918674624046e-005,7.070671709144218) (1.153845894757771e-005,5.26793565280741) (9.185891816640716e-006,4.008088589177699)
 (-2.561335176012689e-005,88.14312956395055) (4.091531794504605e-005,49.85503270783279) (3.940936703332673e-005,31.30670285385574) (3.238877220369692e-005,20.72649941795883) (2.555258221307326e-005,14.2467045989411) (2.013326109271949e-005,10.09629708400888) (1.574224180560686e-005,7.347292674582882) (1.245893986628723e-005,5.474029430829899) (9.918696626784687e-006,4.164894247832802)
 (-2.765666415325135e-005,91.59149185954023) (4.417933679407399e-005,51.80547644019737) (4.255324954734698e-005,32.53149319059462) (3.497258692490241e-005,21.5373678221098) (2.759103987108886e-005,14.80406850216999) (2.173939236418275e-005,10.4912874839988) (1.699807945086428e-005,7.63473568929749) (1.345285204796864e-005,5.688186072111958) (1.070996086036488e-005,4.32783450499555)
 (-2.986298263755622e-005,95.17476203256868) (4.770374206887238e-005,53.83222602426885) (4.594793478101555e-005,33.80420014648602) (3.776252508199556e-005,22.37995926590915) (2.979211519994641e-005,15.38323776503357) (2.347365253732458e-005,10.90173081816796) (1.835410137475218e-005,7.933424136765704) (1.452605344189322e-005,5.91072101442223) (1.156434809438149e-005,4.497149360278838)
 (-3.224531113754425e-005,98.89821799000327) (5.150930593760228e-005,55.93826672068945) (4.961343039269544e-005,35.12669832999821) (4.077503007204561e-005,23.25551482769974) (3.216878094783191e-005,15.98506546339565) (2.534626303615652e-005,11.32823164087053) (1.981829973239046e-005,8.243797964199485) (1.56848693091317e-005,6.141962036179691) (1.248689393785721e-005,4.673088202631637)
 (-3.481769097832458e-005,102.7673441226925) (5.561845763951395e-005,58.12670058036599) (5.357134012748039e-005,36.50093568859361) (4.402785704592812e-005,24.16532413966314) (3.473504474894539e-005,16.61043804740833) (2.736826068743155e-005,11.77141815801592) (2.139930424433755e-005,8.566314330556823) (1.693612950137367e-005,6.382249739247723) (1.348303571004662e-005,4.855910177671219)
 (-3.75952836539665e-005,106.7878393834879) (6.005541567117871e-005,60.40075101357144) (5.784499114012929e-005,37.92893637791757) (4.75401775466923e-005,25.11072728735495) (3.75060316789611e-005,17.26027664719074) (2.955156276676538e-005,12.23194315237185) (2.310643305603817e-005,8.901448279903352) (1.828720871362199e-005,6.631938050616639) (1.455864448576797e-005,5.045884569386401)
 (-4.059446018547642e-005,110.9656256814037) (6.484633051737822e-005,62.76376753780348) (6.245957147356151e-005,39.41280374323668) (5.133269250216574e-005,26.09311678355735) (4.049807339599621e-005,17.93553842958762) (3.19090372348595e-005,12.7104849450665) (2.494974765591674e-005,9.249693441119318) (1.974606994706545e-005,6.891394743712876) (1.572005969694048e-005,5.243291196773509)
 (-4.383289761858764e-005,115.3068566041874) (7.00194387704922e-005,65.21923071139412) (6.744227850829804e-005,40.95472341752237) (5.542775422424282e-005,27.11393961935085) (4.372880439128496e-005,18.63721800800913) (3.445457857459522e-005,13.20774839470871) (2.694011217308139e-005,9.611562754980058) (2.132131143997715e-005,7.161001980103682) (1.697412649468991e-005,5.448420825990324)
 (-4.732968321496654e-005,119.8179264821008) (7.560522953957042e-005,67.7707572601128) (7.282247924773125e-005,42.55696654072546) (5.984949814334622e-005,28.17469939543173) (4.721726591913635e-005,19.36634890742532) (3.720318967891144e-005,13.72446593559222) (2.908925740475454e-005,9.987589229680474) (2.302221734179536e-005,7.441156872392668) (1.83282360915281e-005,5.661575598633132)
 (-5.110542695871475e-005,124.5054798063463) (8.16366241352766e-005,70.42210540436253) (7.863188339114379e-005,44.22189310501433) (6.462398504975081e-005,29.27695853680773) (5.098401821628928e-005,20.124005086675) (4.017107027098522e-005,14.26139865652259) (3.140984995283395e-005,10.37832672591903) (2.485881242861687e-005,7.732272069140039) (1.979036932083797e-005,5.883069476770408)
 (-5.518238302586821e-005,129.3764210159289) (8.814917008836542e-005,73.17718039477074) (8.490473021590497e-005,45.95195543086994) (6.977935468298055e-005,30.42234059413929) (5.505126167312779e-005,20.91130252033236) (4.337571237583007e-005,14.81933742184414) (3.391556687329025e-005,10.78435077269449) (2.684192118470503e-005,8.03477636266298) (2.136914367294183e-005,6.113228705386377)
 (-5.958458097026125e-005,134.4379246674099) (9.518125064331495e-005,76.0400402643417) (9.167799036089003e-005,47.74970177918318) (7.534599156921071e-005,31.61253263511578) (5.944296766938685e-005,21.72940084245556) (4.683600340923516e-005,15.39910403632783) (3.662117628147887e-005,11.20625941501914) (2.898323159566669e-005,8.349115320616937) (2.307386408064543e-005,6.352392292916368)
 (-6.433796735768592e-005,139.697446002531) (0.0001027743109594723,79.01490180565894) (9.899158370538135e-005,49.61778010466002) (8.135670408999654e-005,32.8492877293842) (6.418501984763478e-005,22.57950505464624) (5.057233748796455e-005,16.00155245563103) (3.954262438652178e-005,11.64467409479658) (3.12953640302899e-005,8.675751942284183) (2.491457775753997e-005,6.600912510581768)
 (-6.947055869903259e-005,145.16273192927) (0.0001109731023552688,82.10614678192388) (0.000106888614634882,51.558941956075) (8.784691783293456e-005,34.1344275306968) (6.930536665378704e-005,23.46286730093085) (5.460673561997014e-005,16.62757004411193) (4.26971294679572e-005,12.10024056616055) (3.379194561718086e-005,9.015167340539245) (2.69021334097835e-005,6.859155411260643)
 (-7.501260658852845e-005,150.8418324324858) (0.0001198259460425836,85.31832838097625) (0.0001154156260639808,53.57604652910284) (9.48548843656843e-005,35.46984496007813) (7.483418604655895e-005,24.38078871208049) (5.896297548161773e-005,17.27807888185605) (4.610328334882981e-005,12.57362984662484) (3.648769055414259e-005,9.367861450493306) (2.904824517143614e-005,7.127501368656737)
 (-8.099677603185967e-005,156.7431124309948) (0.0001293850178886351,88.65617792182775) (0.0001246228737219915,55.67206487771339) (0.000102421906659531,36.85750699396144) (8.080406334467195e-005,25.33462132208) (6.366673154518314e-005,17.95403712283118) (4.978116096220058e-005,13.06553920544369) (3.939848682243613e-005,9.734353765861796) (3.13655616387523e-005,7.40634563756301)
 (-8.745833797699452e-005,162.8752640985008) (0.0001397066558755322,92.12461182354753) (0.0001345646223196129,57.85008429031815) (0.0001105925824997166,38.29945756140377) (8.725018325690106e-005,26.32577005957971) (6.874572638519835e-005,18.65644040617994) (5.375243865700309e-005,13.5766931906384) (4.2541489818964e-005,10.11518410414205) (3.386774041117417e-005,7.696098936042671)
 (-9.443537720352308e-005,169.2473196665757) (0.0001508516921316492,95.72873884681051) (0.0001452994653445859,60.1133128371319) (0.0001194150673022076,39.79782055464676) (9.421053723321608e-005,27.35569481725301) (7.422989405047054e-005,19.3863233227262) (5.804052194115253e-005,14.10784469620494) (4.593522345527358e-005,10.51091340172487) (3.656952857895618e-005,7.997188050387423)
 (-0.0001019690168687746,175.8686647284894) (0.0001628858113773286,99.47386761873123) (0.0001568906703391459,62.46508409542506) (0.000128941357901389,41.35480295745838) (0.0001017261473518881,28.42591260211396) (8.01515564712477e-005,20.14476093884966) (6.26706834123694e-005,14.65977607107211) (4.95996893224329e-005,10.92212454011292) (3.94868496283001e-005,8.310056463742821)
 (-0.000110103660853716,182.7490520635467) (0.0001758799380151297,103.3655144520994) (0.0001694065517479627,64.90886205964665) (0.0001392275989662684,42.97269809586015) (0.0001098413080610091,29.53799976995668) (8.654561393150433e-005,20.93287037998184) (6.767021169204524e-005,15.23330027144337) (5.355648456044972e-005,11.34942320446288) (4.263689728049519e-005,8.635165009325421)
 (-0.0001188872555253281,189.8986160022432) (0.0001899106540695467,107.4094114705088) (0.0001829208734896941,67.44824624363726) (0.0001503344138572182,44.65388901602995) (0.0001186038472110425,30.69359434721399) (9.344975073666773e-005,21.75181247605053) (7.306857223431207e-005,15.82926205822309) (5.78289291303268e-005,11.79343877571461) (4.603823681499223e-005,8.972992549197448)
 (-0.0001283715723903494,197.3278873534266) (0.0002050606504511368,111.6115150513758) (0.0001975132836236178,70.08697698245808) (0.000162327261873078,46.40085199435883) (0.000128065407890536,31.89439844365311) (0.0001009046572839654,22.60279347129685) (7.889758096684847e-005,16.44853924128736) (6.244220323768742e-005,12.2548252576238) (4.971091447108236e-005,9.324036679594871)
 (-0.0001386125132408551,205.0478089154504) (0.0002214192142265756,115.9780145992468) (0.0002132697837031029,72.82894094162765) (0.0001752768239907709,48.21616018482151) (0.0001382817527560507,33.14218075945583) (0.0001089542698440977,23.48706680098516) (8.519159177386024e-005,17.0920439724323) (6.742349571393463e-005,12.73426224006124) (5.36765755795625e-005,9.688814463849301)
 (-0.0001496704397273231,213.0697515941397) (0.0002390827547332501,120.5153416623562) (0.0002302832355541017,75.67817684190645) (0.0001892594193600983,50.10248740905004) (0.0001493130926212404,34.43877919038529) (0.0001176460294650362,24.4059349376205) (9.198769893675465e-005,17.76072408890728) (7.280216423565348e-005,13.23245589999689) (5.795859211253761e-005,10.06786319398485)
 (-0.0001616105291511978,221.4055311513587) (0.0002581553716725315,125.2301794058352) (0.0002486539084622038,78.63888140803576) (0.0002043574550340494,52.06261209467324) (0.000161224441263501,35.78610353487196) (0.000127031161528193,25.36075130939308) (9.932595571861234e-005,18.45556450950738) (7.86099083185736e-005,13.75014004164744) (6.25822004075574e-005,10.46174118210803)
 (-0.0001745031586971653,230.0674256087883) (0.0002787494684767273,130.1294724555276) (0.0002684900700102232,81.71541555020639) (0.0002206599115403788,54.09942136773969) (0.0001740859985152415,37.18613830700537) (0.0001371649775940483,26.3529222936799) (0.0001072496103785171,19.17758868528737) (8.488095610981552e-005,14.28807717731469) (6.757464987495516e-005,10.87102858276014)
 (-0.000188424320321609,239.0681933325884) (0.0003009864146011499,135.2204371269236) (0.0002899086240265284,84.91231078736025) (0.0002382628671995425,56.21591530523834) (0.0001879735639086997,38.64094565957304) (0.0001481072013243238,27.38390928853015) (0.0001158053610127971,19.92786010702573) (9.165226607537653e-005,14.84705965050697) (7.296536356213887e-005,11.29632824744063)
 (-0.0002034560687409623,248.4210918256125) (0.0003249972606327725,140.5105720542832) (0.0003130357993917762,88.23427592179334) (0.0002572700642379793,58.41521135399186) (0.0002029689833162195,40.15266842146386) (0.0001599223203928908,28.45523086519773) (0.0001250436307146892,20.70748387166896) (9.896374477313037e-005,15.42791080300442) (7.878611152923936e-005,11.73826661256237)
 (-0.0002196870051391585,258.1398972547513) (0.0003509235104333783,146.0076692355639) (0.0003380078938168662,91.68620397486353) (0.0002777935200602993,60.70054892242356) (0.0002191606312010798,41.7235332538874) (0.0001726799664617913,29.56846500488171) (0.0001350188646778285,21.51760831005227) (0.0001068584819924767,16.03148618757485) (8.507119804124997e-005,12.19749462214313)
 (-0.0002372127995682811,268.2389247422761) (0.0003789179547920346,151.7198255094771) (0.0003649720768702865,95.27317939406002) (0.00029995418724806,63.07529415196488) (0.0002366439313146361,43.35585393008311) (0.0001864553254544708,30.72525142297089) (0.0001457898509939138,22.35942667830692) (0.0001153830046417837,16.65867482813974) (9.185766369549484e-005,12.67468868659739)
 (-0.0002561367549040955,278.7330494510111) (0.0004091455716264836,157.6554544815378) (0.0003940872570913335,99.00048554200806) (0.0003238826661955899,65.54294487512436) (0.0002555219189407619,45.05203474332943) (0.000201329580548597,31.92729398421927) (0.0001574200670286577,23.23417891543034) (0.0001245875508844652,17.31040052923656) (9.918550366383021e-005,13.17055167903487)
 (-0.0002765704159307072,289.6377284944218) (0.0004417844978874246,163.8232989166984) (0.0004255250181995528,102.8736124784772) (0.0003497199745769791,68.1071357675374) (0.0002759058479340101,46.81457404828719) (0.0002173903904850756,33.17636321241084) (0.0001699780534163342,24.14315346962503) (0.0001345263661314173,17.98762323671197) (0.0001070979033358539,13.68581397053895)
 (-0.0002986342269855238,300.9690237038503) (0.0004770270789839948,170.23244361678) (0.0004594706299610776,106.8982650468174) (0.0003776183781523503,70.7716437015627) (0.0002979158461925539,48.64606794088012) (0.0002347324060212439,34.47429889819865) (0.0001835378178747422,25.08768919607789) (0.0001452580226377549,18.69134045164506) (0.0001156414927507532,14.22123450594425)
 (-0.0003224582421107887,312.743625286471) (0.0005150810018522954,176.8923288017408) (0.0004961241396760641,111.0803712767761) (0.0004077422877963673,73.54039330932412) (0.000321681623370228,50.54921408214721) (0.0002534578275570716,35.8230128089774) (0.0001981792712171345,26.06917732898985) (0.0001568457645739988,19.42258869958831) (0.0001248666213192073,14.77760192170337)
 (-0.0003481828917586531,324.9788764088078) (0.0005561705183836173,183.8127640143995) (0.0005357015506493641,115.4260911160219) (0.0004402692280864044,76.41746276339572) (0.0003473432350304678,52.52681567168348) (0.0002736770072259784,37.22449150476115) (0.0002139886981283338,27.08906353075406) (0.000169357880620615,20.18244505728627) (0.0001348276544470346,15.35573570748257)
 (-0.000375959810954879,337.692798741996) (0.0006005377663126353,191.0039425691746) (0.0005784360946147419,119.9418255032908) (0.0004753908830878139,79.40708978363281) (0.000375051907699626,54.58178557653398) (0.0002955090989716114,38.68079926423373) (0.0002310592654723472,28.14885002129843) (0.000182868106252979,20.97202873912201) (0.0001455832938015129,15.95648741320592)
 (-0.0004059527333963292,350.9041190064608) (0.0006484441954172222,198.4764565660701) (0.0006245796055873538,124.6342257964685) (0.0005133142254638529,82.51367787899687) (0.0004049709297011285,56.71715062161562) (0.0003190827604638614,40.19408112525932) (0.0002494915711126292,29.25009779073679) (0.0001974560581117791,21.79250274562908) (0.0001571969231144485,16.58074190331652)
 (-0.0004383384568347154,364.6322965550553) (0.0007001721074195329,206.241312492044) (0.0006744040032372763,129.5102035695311) (0.0005542627356839104,85.74180283358221) (0.0004372766130111515,58.93605604798626) (0.0003445369109597696,41.7665660443521) (0.0002693942365008535,30.39442889857549) (0.0002132077029857945,22.64507557649533) (0.0001697369815570472,17.22941866010821)
 (-0.0004733078857113764,378.8975520353139) (0.0007560263185610541,214.3099474327299) (0.0007282028945090818,134.5769407927536) (0.0005984777182949036,89.09621944637709) (0.0004721593317758214,61.24177014553099) (0.0003720215495769031,43.4005701797464) (0.000290884546479423,31.58352886287409) (0.0002302158641875102,23.53100301058028) (0.0001832773668613636,17.90347313804592)
 (-0.0005110671569998144,393.7208971730923) (0.0008163359546861303,222.6942459184005) (0.0007862933028330844,139.8419004111784) (0.0006462197232163927,92.58186853470288) (0.0005098246435784546,63.63768906688606) (0.0004016986387789528,45.09850030290278) (0.0003140891400962139,32.81914914287366) (0.0002485807682845011,24.4515899555714) (0.000197897870585546,18.60389817106812)
 (-0.0005518388557640589,409.1241657213328) (0.0008814563893418912,231.4065574289555) (0.0008490175352048596,145.3128373369569) (0.0006977700802132357,96.20388421163304) (0.0005504945001280314,66.12734182968545) (0.0004337430582916527,46.86285734348171) (0.0003391447564694269,34.10310971874209) (0.000268410635405187,25.40819237000126) (0.0002136846480704704,19.33172543494456)
 (-0.0005958633280497535,425.1300456196783) (0.0009517713363462252,240.4597145837745) (0.0009167451979966678,150.9978098717035) (0.000753432555711633,99.9676014481165) (0.000594408554354345,68.7143955145152) (0.0004683436350138142,48.6962400729989) (0.0003661990400914098,35.43730177225145) (0.0002898223165902101,26.40221926045406) (0.0002307307258356622,20.08802696684457)
 (-0.0006434000983142795,441.7621124122012) (0.001027695108972014,249.867052043155) (0.0009898753734293888,156.9051915757226) (0.0008135351416243124,103.8785639309568) (0.0006418255717229929,71.40266066620427) (0.0005057042550210398,50.60134893258937) (0.0003954114103119643,36.82369047232186) (0.0003129419819386723,27.43513475690943) (0.000249136549428098,20.87391674434945)
 (-0.0006947294002814622,459.0448639725425) (0.001109675059173144,259.642426149223) (0.001068838969411412,163.043683601577) (0.0008784319866477036,107.9425322281842) (0.0006930249539574452,74.19609690643118) (0.0005460450641659852,52.58099001051759) (0.0004269540000908186,38.26431786953953) (0.0003379058635661444,28.508460269272) (0.0002690105749077702,21.69055232624269)
 (-0.0007501538298917786,477.0037565875717) (0.001198194211048445,269.8002353352405) (0.001154101256594084,169.4223275101758) (0.0009485054815141726,112.1654922738804) (0.0007483083841934817,77.09881876589989) (0.00058960376431519,54.63807917530298) (0.000461012669557249,39.76130590390935) (0.0003648610577903006,29.62377672826801) (0.0002904699074708169,22.53913655748472)
 (-0.000810000130470597,495.6652424527082) (0.001293774104031801,280.3554413333326) (0.001246164607502479,176.0505185882165) (0.001024168510276423,116.5536641849446) (0.0008080016031474654,80.11510174467499) (0.0006366370128919462,56.775646370518) (0.0004977881003061152,41.31685953028035) (0.0003939663911854634,30.78272691400868) (0.0003136409909350256,23.42091934088918)
 (-0.0008746211201168918,515.0568086341536) (0.001396977862509452,291.3235912119329) (0.001345571453828843,182.93801968666) (0.001105866880936007,121.1135114227737) (0.0008724563268036111,83.24938860960677) (0.0006874219338256414,58.99684007761972) (0.0005374969768472717,42.9332699660328) (0.0004253933556425976,31.98701787564722) (0.0003386603521676453,24.33719947810901)
 (-0.000944397773649202,535.2070175554007) (0.001508413509637006,302.7208402753387) (0.001452907479206942,190.0949756005626) (0.001194081949654072,125.8517503133675) (0.0009420523167760081,86.50629593812052) (0.0007422577489293645,61.30493195336683) (0.0005803732621849549,44.61291806582356) (0.000459327117916017,33.23842344569621) (0.0003656754047824504,25.28932658264289)
 (-0.001019741470153853,556.1455490677248) (0.001628737545341315,314.5639758591472) (0.001568805066277077,197.5319280114769) (0.001289333453902889,130.7753599398533) (0.001017199615618263,89.8906209179944) (0.0008014675391277019,63.7033216486487) (0.0006266695749384484,46.35827782834902) (0.0004959676095375984,34.53878685270342) (0.0003948453168574364,26.27870306767946)
 (-0.001101096420825942,577.9032441664685) (0.001758658808628378,326.8704420566092) (0.00169394701804481,205.2598310143968) (0.001392182571216377,135.8915924220348) (0.00109834096004063,93.40734841315999) (0.0008654001459277775,66.19554181583925) (0.0006766586761585046,48.17192004029321) (0.0005355307035321894,35.89002343614121) (0.0004263419477407613,27.3067862117043)
 (-0.001188942290290602,600.512150417718) (0.001898942647487747,339.6583654122903) (0.001829070575615337,213.2900672521689) (0.001503235221367043,141.2079835980813) (0.001185954386236158,97.06165830591729) (0.0009344322242892661,68.78526331203808) (0.0007306350744581613,50.05651606283878) (0.0005782494848257136,37.29412346749873) (0.0004603508594358996,28.37509030491829)
 (-0.001283797027687198,624.0055691620946) (0.002050415420541906,352.9465816209423) (0.00197497175552126,221.6344646810717) (0.001623145631500422,146.732364124077) (0.001280556042662515,100.858933126382) (0.001008970458895155,71.47630060585918) (0.0007889167589794853,52.01484176629197) (0.0006243756217467585,38.75315508173565) (0.0004970724084989316,29.48518887962034)
 (-0.001386219924131711,648.4181045652862) (0.002213969356532161,366.7546632708276) (0.002132510032178096,230.3053139922652) (0.001752620184790599,152.4728710078087) (0.001382703226553483,104.8047659804006) (0.00108945395675781,74.27261739574274) (0.0008518470702025603,54.04978161864178) (0.0006741808467243189,40.26926732341932) (0.0005367229248331684,30.63871702784117)
 (-0.001496814914296467,673.7857145875838) (0.002390567800622965,381.1029486724327) (0.002302613393014255,239.3153867148359) (0.001892421575447715,158.4379595937563) (0.00149299766211667,108.9049687876003) (0.001176356830287591,77.17833244804531) (0.0009197967196839803,56.16433293405766) (0.0007279585547481523,41.844693312017) (0.0005795359842905833,31.83737380964684)
 (-0.001616234142418761,700.1457639474269) (0.002581250877205859,396.0125718149533) (0.002486283795370724,248.6779540269939) (0.002043373294137389,164.6364160169392) (0.001612089039475526,113.1655808417252) (0.00127019098574324,80.19772566352933) (0.0009931659704193146,58.36161028758792) (0.0007860255290778333,43.48175353102202) (0.0006257637825045902,33.08292475564873)
 (-0.001745181812922444,727.5370791569438) (0.002787141603509779,411.5054934947575) (0.002684603057634215,258.4068063031727) (0.002206364470158866,171.0773701439452) (0.001740678835067958,117.5928777058327) (0.001371509133552459,83.33524438114885) (0.001072386990656273,60.64485010255709) (0.0008487238041039987,45.18285924574165) (0.0006756786180140848,34.37720446741177)
 (-0.001884418349854027,756.000005710814) (0.003009452488092783,427.6045336616069) (0.002898739218305355,268.5162734258794) (0.002382355098567921,177.7703090202489) (0.001879524435768645,122.1933804554906) (0.001480908037928924,86.59550992846242) (0.001157926394848,63.01741541742629) (0.0009164226764479015,46.95051605478826) (0.0007295744932942574,35.72211931958859)
 (-0.002034764888287024,785.5764675121901) (0.003249492654375157,444.3334050302335) (0.003129953400671801,279.0212458920583) (0.002572381682787888,184.7250908435383) (0.002029443590907219,126.973865283543) (0.001599032024852377,89.98332442827387) (0.001250287986641095,65.48280083911725) (0.0009895208758623501,48.78732758049956) (0.000787768843114806,37.11965026775453)
 (-0.002197108125872726,816.3100286237719) (0.003508675528782587,461.7167480069199) (0.003379607222920428,289.9371967452233) (0.002777563325527309,191.9519594837086) (0.002191319218055425,131.9413734806156) (0.001726576768840335,93.50367787154487) (0.001350015719813545,68.04463769010698) (0.00106844890871049,50.695999303721) (0.0008506044002151024,38.57185576608187)
 (-0.002372405562235543,848.2459574345381) (0.003788527140009518,479.7801669823732) (0.003649170796501036,301.2802043655201) (0.002999108303647224,199.4615595708624) (0.002366104590503162,137.1032218060494) (0.001864293380477307,97.16175546699574) (0.001457696894484379,70.70669935687573) (0.001153671587591456,52.67934254860402) (0.0009184512092478671,40.08087479915112)
 (-0.002561691157830253,881.4312933369513) (0.004090695076177824,498.550268044378) (0.003940231359657641,313.0669761513474) (0.003238321164966283,207.2649521735233) (0.002554828936909785,142.4670132645353) (0.002012992818779525,100.9629452782117) (0.001573965607172637,73.47290684756908) (0.001245690761955436,54.74027862327315) (0.000991708800675965,41.64893003235316)
 (-0.002766081446938229,915.9149160126125) (0.004416958152334463,518.05469816584) (0.00425450259616521,325.3148731273781) (0.003496610388582508,215.3736310901833) (0.002758603485209888,148.0406483042959) (0.00217355065356277,104.9128461594836) (0.001699506474774993,76.34733456706464) (0.001345048265452765,56.88184312246832) (0.001070808537258065,43.27833108553089)
 (-0.002986782139124408,951.7476174286134) (0.004769236844577197,538.322185925796) (0.004593834693266631,338.0419355152579) (0.003775496652789013,223.7995397781371) (0.002978627986356986,153.8323364533464) (0.002346912206104591,109.0172760021025) (0.001835058654099018,79.33421631794162) (0.001452329097262098,59.10719039850094) (0.001156216146823566,44.97147793467425)
 (-0.003225095250741556,988.9821766505045) (0.005149604550210606,559.3825838235085) (0.004960225196911133,351.2669093045687) (0.004076621758925566,232.5550889445671) (0.003216197755511773,159.8506084109221) (0.002534098097335122,113.2822803032022) (0.001981420180249183,82.43795153619998) (0.00156816485575855,61.41959820708314) (0.001248434455936123,46.73086444667936)
 (-0.003482426808044463,1027.673437582145) (0.005560299740279924,581.2669122478189) (0.005355830727744231,365.0092738632272) (0.004401758262662872,241.6531748257316) (0.003472711271357124,166.1043286118925) (0.002736210236086163,117.7141410698209) (0.002139452649110145,85.66311177088895) (0.001693237444524338,63.82247253490525) (0.001348006340371015,48.55908205237043)
 (-0.003760295167105606,1067.8783897469) (0.006003739073220663,604.007405166592) (0.005782979624846816,379.2892706279997) (0.004752819868174299,251.1071981812005) (0.003749678377927205,172.6027082826672) (0.00295443828194175,122.3193860712168) (0.002310086270840386,89.01444741719615) (0.001828283072065032,66.31935261602577) (0.001455517909496652,50.45882356319531)
 (-0.004060340003655305,1109.656252229129) (0.006482531545128454,627.6375576034912) (0.006244185590348523,394.1279329172627) (0.005131872645868498,260.9310840311072) (0.004048729135546297,179.3553190078042) (0.003190066619988432,127.1047984531462) (0.002494325323780311,92.49689471291428) (0.001974096568413242,68.91391614449985) (0.001571601942846609,52.4328871372097)
 (-0.004384332021449102,1153.068560899748) (0.006999493759374123,652.1921749720265) (0.006742162413907248,409.5471169100351) (0.005541147137492149,271.1393021654561) (0.004371623373088339,186.3721068272793) (0.003444481887667244,132.0774267281716) (0.002693254040155095,96.11558300856174) (0.00213153604350172,71.60998469088354) (0.001696941598889528,54.48418040019156)
 (-0.004734183443277277,1198.179259054179) (0.007557666400973811,677.7074243394725) (0.007279839861236364,425.5695338368201) (0.005983051419037309,281.746888455653) (0.004720260995276399,193.6634068851941) (0.003719181097430847,137.2445951567529) (0.002908042957393719,99.87584232187987) (0.002301527914106058,74.41152933060283) (0.001832274417257379,56.61572472794293)
 (-0.005111959343371356,1245.054791596298) (0.008160332011006948,704.2208876961935) (0.007860380817512664,442.2187834296436) (0.006460185195924996,292.7694669997087) (0.005096693105208472,201.239958651477) (0.004015780401258183,142.6139145343996) (0.003139955771820158,103.7832111878145) (0.002485072328432106,77.32267649247189) (0.001978396637424859,58.83065969609167)
 (-0.005519889891531124,1293.764202907023) (0.008811034162610882,731.7716173087043) (0.00848719978533524,459.5193886805732) (0.006975355011615824,304.2232731336394) (0.005503134005270729,209.1129217389474) (0.004336024547863227,148.1932934007383) (0.003390356733621219,107.8434448155402) (0.002683249019116263,80.3477140359596) (0.002136167858747802,61.13224770392873)
 (-0.005960383581426943,1344.379238541754) (0.00951359814646064,760.4001932381494) (0.009163982840527366,477.4968319598221) (0.007531590656251281,316.1251773429275) (0.005941974145832636,217.293892339084) (0.004681797086478702,153.9909496870034) (0.003660718626081125,112.0625235645078) (0.002897223618717321,83.49109756614715) (0.002306516068449069,63.52387877909384)
 (-0.006436041525526253,1396.974450906533) (0.0102721532842871,790.1487831086579) (0.009894709161713163,496.1775925466909) (0.008132162869118527,328.4927101093268) (0.006415794094702996,225.7949203006182) (0.005055131375691699,160.0154228191006) (0.003952631373908396,116.4466617520371) (0.003128254473146591,86.75745699567976) (0.002490443066326924,66.00907557018076)
 (-0.006949672901192103,1451.627309068369) (0.01109115699437574,821.0612042138009) (0.01068367425358653,515.5891856285293) (0.008780602436144761,341.3440877295034) (0.006927379607208159,234.6285268761625) (0.00545822245954286,166.2755862940293) (0.004267811330247152,121.0023168053581) (0.003377699992366688,90.1516033633533) (0.002689030316998203,68.59149853459316)
 (-0.007504311639835381,1508.418312861583) (0.01197542074824674,853.182988052291) (0.01153551499873342,535.7602028250838) (0.009480720789168982,354.6982391434436) (0.007479737883373491,243.8077231628773) (0.005893439879023106,172.7806607481811) (0.004608111295052648,125.7361987715852) (0.003647026579874277,93.67853591936037) (0.002903445263260917,71.27495132929486)
 (-0.008103234466741051,1567.431111458386) (0.01293013805963634,886.5614473883002) (0.01245523667512903,556.7203542980116) (0.01023663222545611,368.574833812336) (0.008076115102614445,253.3460292644509) (0.006363341491059052,179.5402275367549) (0.004975531321085918,130.6552801996491) (0.00393781718600237,97.34344948765902) (0.00313494813585026,74.06338641238713)
 (-0.008749980393488392,1628.752626577944) (0.01396091466540447,921.2457459347407) (0.01344824209551299,578.5005125073245) (0.01105277787149145,382.9943106866732) (0.008720015335896489,263.257494202422) (0.006870688372899917,186.5642428442131) (0.005372230369481364,135.7668064086583) (0.004251780533204137,101.1517421162214) (0.003384899298586048,76.96091086372837)
 (-0.009448371791743983,1692.473180516082) (0.01507380106333723,957.2869707623784) (0.01452036302775174,601.1327576794363) (0.0119339515253462,397.9779083073709) (0.009415220941354269,273.5567166063173) (0.007418460896346926,193.8630523466263) (0.00580053887956276,141.0783061578432) (0.004590761065547204,105.1090230264897) (0.003654767169901279,79.97179243319175)
 (-0.01020253716341908,1758.686629183258) (0.01627532759255877,994.7382075411264) (0.01567789407578001,624.6504250533654) (0.01288532752344746,413.5476960841519) (0.01016581455800452,284.2588662128549) (0.008009876061112709,201.4474064473498) (0.006262972323821583,146.5976027337429) (0.004956749677850957,109.2211208736786) (0.003946136765291456,83.10046582541626)
 (-0.01101693576715548,1827.490500347546) (0.01757254223911179,1033.654618724426) (0.01692762920516429,649.0881539749299) (0.01391249078480097,429.726606797156) (0.01097620281880101,295.3797062059597) (0.008648406184530274,209.3284761085361) (0.006762245823491399,152.3328254709668) (0.005351895284500565,113.4940923300725) (0.00426071890862429,86.35153923031932)
 (-0.01189638423056167,1898.986137286221) (0.01897305138706518,1074.093524791752) (0.01827690111884427,674.4819389110345) (0.0150214692019219,446.5384703696715) (0.01185114191683762,306.9356164304214) (0.009337799051128233,217.5178693017443) (0.007301289906398417,158.2924217234441) (0.005778517292516957,117.9342310039731) (0.004600360162419811,89.729801108934)
 (-0.01284608533226786,1973.278848056769) (0.02048506372437269,1116.11448866867) (0.01973362369542654,700.8691824590143) (0.01621876855413669,464.0080489615347) (0.01279576516320845,318.9436175132893) (0.01008209963397293,226.0276481017679) (0.007883267493596149,164.4851693037598) (0.006239119047283084,122.5480767073542) (0.004967053534742772,93.24022724462648)
 (-0.01387165911906423,2050.478060608229) (0.02211743754838592,1159.779403448934) (0.02130633772630595,728.288750429174) (0.01751141013672075,482.1610734349484) (0.01381561269018195,331.4213959285018) (0.01088567350605768,234.8703464488972) (0.008511592208406226,170.9201894088799) (0.006736402325635129,127.3424250858886) (0.005362950018006184,96.88798806992783)
 (-0.01497917655967627,2130.697483960327) (0.02387973172394484,1205.152583547305) (0.02300426019689617,756.7810290813949) (0.01890697131033192,501.0242812462331) (0.01491666346055505,344.3873300415747) (0.01175323207109344,244.0589886056442) (0.009189948108415153,177.6069600512373) (0.00727328295511516,132.3243376254494) (0.005790371025736983,100.678456279862)
 (-0.01617519594111851,2214.055275688867) (0.02578226055923706,1252.300859417787) (0.02483733737849403,786.3879846001234) (0.02041362918908614,520.6254558192455) (0.01610536975708771,357.8605171726817) (0.01268985974956388,253.6071083351341) (0.00992231094707432,184.5553300149344) (0.007852907644399644,137.5011520498541) (0.00625182179364997,104.6172147428769)
 (-0.01746680224139379,2300.674215962787) (0.02783615289704418,1301.2936759759) (0.02681630201471215,817.1532248950539) (0.02204020770478096,540.9934674583639) (0.01738869433729178,371.8608017177832) (0.01370104326727583,263.5287688292294) (0.01071297108005714,191.7755333575366) (0.008478672115954804,142.8804931250485) (0.006750005817665877,108.710064721048)
 (-0.01886164972020636,2390.681888390778) (0.03005341572470053,1352.203194870568) (0.02895273490825471,849.1220638184825) (0.02379622829520426,562.1583158611335) (0.01877415045408936,386.408804369323) (0.01479270320346773,273.8385834158126) (0.01156655813868461,199.2782044787833) (0.009154240638286191,148.4702838856474) (0.007287840406651822,112.9630344115825)
 (-0.02036800800456007,2484.210867942209) (0.03244700263053419,1405.104400755289) (0.03125913122780071,882.3415878937154) (0.02569196448595479,584.1511742931406) (0.02026984495108668,401.5259524791395) (0.01597122796444546,284.5517370754446) (0.01248806760215674,207.0743937783305) (0.009883567060308228,154.2787573002528) (0.007868473431952353,117.3823878221863)
 (-0.02199481196264743,2581.398916220446) (0.0350308874639883,1460.075211715574) (0.03374897188302525,916.8607256525287) (0.027738500652689,607.0044354898156) (0.02188452466181973,417.2345116084605) (0.01724351036387467,295.6840087992071) (0.01348288940798527,215.1755839254907) (0.01067091746177579,160.3144683928053) (0.008495301362845235,121.9746339933033)
 (-0.02375171567615454,2682.389184375474) (0.03782014355831706,1517.19659401445) (0.03643680033809903,952.7303196837632) (0.02994779526628106,630.7517593528651) (0.0236276263535844,433.5576183111634) (0.01861698699823329,307.2517948203682) (0.01455683874981602,223.5937067648986) (0.01152089453449342,166.5863068375811) (0.009171988681684154,126.7465365807876)
 (-0.02564915087125549,2787.330423954849) (0.04083102892687385,1576.55268132537) (0.03933830524814364,990.003201498661) (0.03233274894623926,655.4281225111246) (0.02550933047179604,450.519314198409) (0.02009968062148125,319.272132754061) (0.01571618922236916,232.3411608828359) (0.01243846382200758,173.1035100464059) (0.009902488779345674,131.7051238130035)
 (-0.02769839018755513,2896.377206003877) (0.04408107782923629,1638.230898627126) (0.04247040934154441,1028.734269323235) (0.03490727766844408,681.0698698188094) (0.02754061895802217,468.1445813347536) (0.02170024573515884,331.7627266803714) (0.01696770848160276,241.4308298600571) (0.01342898195245527,179.8756767672841) (0.01069106643728627,136.8576988370249)
 (-0.02991161568545439,3009.690148737181) (0.04758919917232469,1702.322090943613) (0.04585136498372638,1068.980568931696) (0.03768639148963775,707.7147678666252) (0.02973333743422402,486.4593790176176) (0.02342801762179404,344.7419732076533) (0.01831869660046232,250.87610123782) (0.01449822700565135,186.9127812143506) (0.01154232201076343,142.2118504690278)
 (-0.03230199305274381,3127.436154117479) (0.05137578219079268,1768.920657117158) (0.04950085689121886,1110.801377639773) (0.04068627918100479,735.4020605843242) (0.03210026205717872,505.4906819940088) (0.02529306506733157,358.2289885542031) (0.01977702731059096,260.6908862249592) (0.01565243116574097,194.225187749844) (0.01246121743248292,147.7754643646958)
 (-0.03488375200191332,3249.788653689548) (0.05546280991229409,1838.124688812184) (0.05344011248943095,1154.258291581117) (0.04392439917629123,764.1725270162857) (0.03465517137170959,525.2665201706529) (0.02730624702646242,372.2436366880662) (0.02135119233163821,270.8896401748413) (0.01689831582049033,201.8236661396293) (0.01345310416533655,153.5567346259196)
 (-0.03767227339522311,3376.927864032373) (0.05987398090854652,1910.036114953722) (0.05769202042959443,1199.41531639523) (0.04741957727083696,794.0685413549129) (0.03741292350547246,545.8160198756677) (0.0294792735076757,386.8065585662505) (0.02305034900168759,281.487383862309) (0.01824312927499131,209.7194074046199) (0.01452375323792332,159.5641758608591)
 (-0.04068418367456811,3509.041052204536) (0.06463483988152137,1984.760851812248) (0.06228125782260213,1246.338961459483) (0.05119211152556717,825.1341353198058) (0.04038953906639457,567.1694467322773) (0.03182477096096537,401.9392025160129) (0.02488437143321993,292.4997255914362) (0.0196946872585729,217.9240402912389) (0.01567938750650252,165.8066357149581)
 (-0.04393745724845085,3646.322811574924) (0.06977291764461388,2062.408958956236) (0.06723442674468284,1295.098337803928) (0.05526388485663818,857.4150629740523) (0.04360229012475607,589.3582502074288) (0.03435635247167714,417.663855802861) (0.02686390543261373,303.9428841670822) (0.02126141641391963,226.4496483850869) (0.01692671629201283,172.2933078912691)
 (-0.04745152753635324,3788.975348444385) (0.07531788106270927,2143.094801300736) (0.07258020063523912,1345.765259852403) (0.05965848581052227,890.9588680730513) (0.04706979568271966,612.4151099003576) (0.03708869307703755,434.0036774313999) (0.02900042742931351,315.8337127630975) (0.02295240096311288,235.3087878928152) (0.01827297255006231,179.0337456791013)
 (-0.05124740741886726,3937.208779880837) (0.08130169358945551,2226.937217490275) (0.07834948119625337,1398.414351138873) (0.06440133805093572,925.8149540438939) (0.05081212404251284,636.3739836391032) (0.04003761053847728,450.9827322270082) (0.03130630767704126,328.1897237226057) (0.02477743275972323,244.5145061181611) (0.01972595273867682,186.0378760107736)
 (-0.05534781996647323,4091.241443206553) (0.08775878698620876,2314.059694863022) (0.08457556645063527,1453.123154154341) (0.06951983909978279,962.0346566982324) (0.05485090251317051,661.2701574552004) (0.04322015190909314,468.6260262481817) (0.03379487799660989,341.0291143264046) (0.02674706494003445,254.080360659167) (0.02129405955500241,193.3160140669965)
 (-0.05977734032771721,4251.300217593425) (0.09472624487548396,2404.590551253385) (0.0912943306240155,1509.972244485039) (0.07504350890134795,999.6713197850318) (0.05920943490485416,687.1402975096258) (0.04665468626410264,486.9595435812698) (0.03648050434210429,354.370793567171) (0.02887266939727427,264.0204393546186) (0.0229863477201628,200.8788784521644)
 (-0.06456254983351049,4417.620858239727) (0.1022439987687747,2498.663123899053) (0.09854441654316715,1569.045349409066) (0.08100414878794363,1038.780373493426) (0.06391282727760192,714.022504046022) (0.05036100395363199,506.0102845714084) (0.03937866448080041,368.2344099684815) (0.03116649831210287,274.3493810087355) (0.02481257299640907,208.7376069617348)
 (-0.06973220335372249,4590.448343621598) (0.1103550372149528,2596.415965730614) (0.1063674412544216,1630.429471125485) (0.08743601144319746,1079.419416020834) (0.06898812242227027,741.9563674498012) (0.05436042277049193,525.8063055453945) (0.04250603108793839,382.6403804893122) (0.03364174997414054,285.0823969244375) (0.02678324462787146,216.9037729646379)
 (-0.07531741121023133,4770.037236329675) (0.1191056287087629,2697.993049330843) (0.1148082155646227,1694.215014795552) (0.0943759824769155,1121.648298325395) (0.07446444356162604,770.9830264952968) (0.05867590140965409,546.3767600844456) (0.04588056056048315,397.6099205561586) (0.03631263914063893,296.2352932764377) (0.02890968139812683,225.3894024245985)
 (-0.0813518369049674,4956.652058022767) (0.1285455589965084,2803.543978862503) (0.1239149782358818,1760.495921584314) (0.1018637742174898,1165.529212186578) (0.08037314776419324,801.1452288655217) (0.06333216062548969,567.7519419070305) (0.04952158786210027,413.1650752664062) (0.03919447217951763,307.8244943568107) (0.03120407150325268,234.2069915850777)
 (-0.08787191214997545,5150.567679052321) (0.1387283833878484,2913.224210276565) (0.1337396455377123,1829.369806896394) (0.1099421323363488,1211.126781702469) (0.08674798957033776,832.4873940333764) (0.06835581247230343,589.9633294243897) (0.05344992770871199,429.3287518085234) (0.04230372724418782,319.867066726851) (0.03367953644122768,243.3695253436755)
 (-0.0949170708402914,5352.069723329298) (0.1497116946454819,3027.195280121491) (0.1443380768494287,1900.938104008243) (0.1186570559183822,1258.508158357298) (0.09362529531755766,865.0556785953495) (0.07377549803582738,613.0436320332029) (0.05768798241257191,446.1247531461451) (0.04565813972912701,332.3807443102922) (0.03635019911360113,252.8904963425054)
 (-0.1025300037005746,5561.454989032386) (0.161557406982287,3145.62504329076) (0.1557703569846776,1975.306213307045) (0.1280580315545137,1307.743119798207) (0.1010441486485364,898.8980441533201) (0.07962203402495216,637.026838213287) (0.06225985668062591,463.5778130150636) (0.04927679325199997,345.3839544643474) (0.03923125633791224,262.7839248024127)
 (-0.1107569355841791,5779.031885776525) (0.1743320566092134,3268.68792005521) (0.1681010958735233,2052.58365735368) (0.1381982820318368,1358.904172464298) (0.1090465876589893,934.0643278429816) (0.0859285686141122,661.9482654998513) (0.06719147967259385,481.7136322838614) (0.0531802163961933,358.8958450663872) (0.04233905595930883,273.0643791297086)
 (-0.119647927531231,6005.120888885978) (0.1881071192296441,3396.565152742892) (0.1813997461703309,2132.884241996776) (0.1491350301349665,1412.066658218843) (0.1176778141255181,970.6063156117477) (0.09273074687705488,687.8446124030122) (0.0725107345898021,500.5589167310912) (0.05739048543998902,372.9363126556017) (0.04569117874412779,283.746997325329)
 (-0.1292572059868768,6240.055011441261) (0.2029593446914997,3529.445072441124) (0.1957409392824765,2216.326223771756) (0.1609297780194822,1467.308865138463) (0.1269864151935132,1008.57781835232) (0.1000668861285483,714.7540123499896) (0.07824759605575923,520.1414162935938) (0.06193133327505098,387.5260316702698) (0.04930652521611816,294.8475092273064)
 (-0.1396435217686717,6484.18029479713) (0.2189711089377855,3667.523376111885) (0.2112048401991181,2303.032483830869) (0.1736486025702955,1524.712142621569) (0.1370245978658054,1048.034751002714) (0.1079781614690782,742.7160897281293) (0.08443427550666804,540.4899658430274) (0.06682826469982156,402.6864848230512) (0.05320540758902997,306.3822596188646)
 (-0.1508705416083334,6737.85631829302) (0.2362307831773862,3811.00341452455) (0.22787752141408,2393.130708655232) (0.1873624669975885,1584.361020982819) (0.1478484365596409,1089.035214727495) (0.1165088017365102,771.7720181099404) (0.09110537477684925,561.6345275493741) (0.07210867822886428,418.4399946582186) (0.05740964690919771,318.3682322353736)
 (-0.1630072754213046,7001.456728909041) (0.2548331199834855,3960.096491428123) (0.2458513560189819,2486.753577814375) (0.2021475489008364,1646.343335707637) (0.1595181338933588,1131.639582299424) (0.1257062960261836,801.9645807445515) (0.09829804801098017,583.6062348929033) (0.07780199453315075,434.8097563363227) (0.06194267550524118,330.823074704917)
 (-0.1761285428066912,7275.369791647741) (0.2748796557393139,4115.022174399687) (0.2652254298616247,2584.038959045602) (0.2180855847472974,1710.750356547026) (0.1720982947574537,1175.910586805138) (0.1356216108559699,833.3382334030093) (0.1060521719435299,606.4374383880263) (0.08393979155751442,451.8198716936947) (0.06682964477933712,343.7651244583222)
 (-0.1903154824872753,7559.998961454244) (0.2964791286150019,4276.008617822588) (0.2861059724420748,2685.130110936729) (0.2352642306850957,1777.676921640049) (0.1856582136090395,1221.91341380337) (0.1463094179111932,865.9391696682346) (0.1144105245584834,630.1617530850673) (0.09055594630795406,469.4953846258018) (0.0720975383497395,357.213435646087)
 (-0.2056561089332865,7855.763477517782) (0.3197479108009905,4443.292898467271) (0.3086068059307887,2790.17589350783) (0.2537774392092693,1847.221576858756) (0.2002721746939713,1269.715797069163) (0.1578283322129315,899.8153887639281) (0.1234189719624489,654.8141079185469) (0.09768678322062806,487.8623178454691) (0.0777752904658208,371.1878071008021)
 (-0.2222459206858641,8163.098980833402) (0.3448104532615297,4617.121364163935) (0.3328498112344484,2899.330986997748) (0.273725851088909,1919.486720577218) (0.2160197647746042,1319.388118062354) (0.1702411603790809,935.0167660205027) (0.1331266632569482,680.4307969729064) (0.1053712289087464,506.947711068791) (0.08389390956003448,385.7088113853826)
 (-0.240188565363568,8482.458155933306) (0.3717997408719063,4797.749996076558) (0.3589654098289455,3012.756119173411) (0.295217201538607,1994.578754074475) (0.2329861976124395,1371.003509264417) (0.1836151584260319,971.5951260793368) (0.1435862329919846,707.0495327397488) (0.113650973020993,526.7796606838821) (0.09048660670045199,400.7978249687608)
 (-0.2595965669791802,8814.311397738789) (0.4008577549950781,4985.444785106413) (0.3870930593042588,3130.618301491744) (0.3183667392598427,2072.608237789356) (0.2512626492462312,1424.637961532247) (0.1980222984154856,1009.604318941138) (0.1548540106551785,734.7095014429732) (0.122570634728106,547.387360959039) (0.09758892858733802,416.4770595722621)
 (-0.2805921211372444,9159.14750451422) (0.4321359401653305,5180.482122975985) (0.4173817603420676,3253.09107445858) (0.3432976565558986,2153.690053653118) (0.2709466026888102,1480.370435624716) (0.2135395428640247,1049.100298967803) (0.166990236394028,763.4514205113243) (0.1321779342762174,568.8011468498722) (0.1052388946783016,432.7695947319635)
 (-0.3033079650697191,9517.474397951741) (0.4657956702273505,5383.149208561991) (0.4499905717433491,3380.354762539238) (0.3701415281841556,2237.943573735097) (0.2921422003047528,1538.282978062548) (0.2302491256622062,1090.141206951646) (0.1800592819935593,793.3175982814176) (0.1425238687962397,591.0525384666886) (0.1134771377383096,449.6994116231454)
 (-0.3278883291651989,9889.819871449085) (0.5020087089224019,5593.744470072822) (0.4850891298613333,3512.596738991841) (0.3990387559880256,2325.492835445395) (0.3149606016756336,1598.460841488617) (0.2482388377725291,1132.787455370185) (0.1941298757716309,824.3519960168264) (0.1536628913713306,614.1742872658159) (0.1223470471120604,467.291428195966)
 (-0.354489977657207,10276.73236768837) (0.5409576584718925,5812.578003685855) (0.522858167404601,3650.011701008462) (0.4301390157028388,2416.466723547688) (0.3395203441802364,1660.992609702658) (0.2676023156241291,1177.101816948983) (0.2092753298347354,856.6002923318337) (0.1656530921101034,638.2004240314527) (0.1318949136715719,485.571535672124)
 (-0.3832833465790938,10678.78178666852) (0.582836388609854,6039.972029284784) (0.5634900260151406,3792.801955562694) (0.4636017014992574,2510.999159246483) (0.3659477030008232,1725.970327550646) (0.2884393296598472,1223.14951666041) (0.2255737676677243,890.1099501132942) (0.1785563796869029,663.1663087168838) (0.1421700752456579,504.5666364552142)
 (-0.4144537877466199,11096.560325389) (0.6278504371556957,6276.261363964694) (0.6071891555076789,3941.177716380343) (0.4995963629481884,2609.2292966221) (0.394377046408634,1793.489635856682) (0.3108560698828946,1270.998327290672) (0.2431083496824857,924.9302860365159) (0.1924386614278081,689.1086822157076) (0.1532250610564212,524.3046835089848)
 (-0.4482029277471932,11530.68335042904) (0.676217371886434,6521.793913995522) (0.6541725917533675,4095.357412464443) (0.5383031281118882,2711.301726698038) (0.4249511816195484,1863.649911592229) (0.3349654247478886,1320.718668713094) (0.2619674938863273,961.1125427746213) (0.2073700197860427,716.0657201394871) (0.1651157333822856,544.8147212600641)
 (-0.4847501517890593,11981.79030472044) (0.7281671015148795,6776.931185966046) (0.7046704033722766,4255.568008624203) (0.5799131052339265,2817.366689437249) (0.4578216854305673,1936.554413485565) (0.3608872489501745,1372.383711010616) (0.2822450881879032,998.7099640071064) (0.2234248824638081,744.0770886771253) (0.1779014243399936,566.1269280837781)
 (-0.5243342222311946,12450.54564986037) (0.7839421220914946,7042.048817855507) (0.7589260962773409,4422.045338475679) (0.6246287544521583,2927.580293975085) (0.4931492130163568,2012.310433283109) (0.3887486149904877,1426.069481597315) (0.3040406904590479,1037.777872334019) (0.2406821830674729,773.1840026169182) (0.1916450653708078,588.2726604347896)
 (-0.5672150422152987,12937.63984536677) (0.8437976829034756,7317.537130813619) (0.8171969629152621,4595.034450398569) (0.6726642192800195,3042.104747409729) (0.5311037771368194,2091.029452880324) (0.4186840425500474,1481.854976493369) (0.3274597116646439,1078.373750209326) (0.2592255087528695,803.4292856173898) (0.2064133064642209,611.2844986852842)
 (-0.6136755746170689,13443.79036633629) (0.9080018541715263,7603.801702460233) (0.8797543615884066,4774.789966958742) (0.7242456064976383,3161.108592483237) (0.5718649888533569,2172.82730755434) (0.4508356987305597,1539.822275915881) (0.3526135767135121,1120.557324011501) (0.2791432305351661,834.8574328104582) (0.2222766219083463,635.1962947382596)
 (-0.6640239266747869,13969.74276102384) (0.9768354760901884,7901.263962547904) (0.9468839090642019,4961.576458319944) (0.7796112010592197,3284.766954502665) (0.6156222495595087,2257.824355533078) (0.4853535613399841,1600.056664353911) (0.3796198569436616,1164.390651372858) (0.3005286115534844,867.5146758312841) (0.2393093986873348,660.0432214841379)
 (-0.7185956097750034,14516.27174991996) (1.050591967391538,8210.361811868299) (1.018885567506874,5155.668830196819) (0.839011601248832,3413.261797861342) (0.662574882907083,2346.145654151972) (0.522395536297539,1662.646755302631) (0.4086023673474696,1209.938211895321) (0.3234798878272496,901.4490503680103) (0.2575900032713096,685.8618241734094)
 (-0.7777559832872414,15084.18236797885) (1.129576968002401,8531.550265318056) (1.096073604714929,5357.352726920801) (0.902709757427934,3546.78219254086) (0.7129321936455723,2437.921142856431) (0.5621275190456708,1727.684620842167) (0.4396912206417429,1257.267001387357) (0.3481003153705848,936.7104663313393) (0.2772008219252812,712.690073780762)
 (-0.8419028900834418,15674.31115170013) (1.214107789439961,8865.302120078741) (1.178776404505498,5566.924950215749) (0.9709808958781929,3685.524590985436) (0.7669134390776526,2533.28583332076) (0.6047233889406013,1795.265926250035) (0.4730228296411285,1306.446629759285) (0.3744981768596461,973.3507807475024) (0.2982282691213951,740.5674224390432)
 (-0.9114694890929123,16287.52737285477) (1.304512642954128,9212.108649907754) (1.267336101312144,5784.693894307143) (1.044112307223329,3829.693115763728) (0.8247476972410919,2632.380006967535) (0.6503649241764232,1865.490069849357) (0.5087398482418614,1357.549422724479) (0.4027867402521776,1011.423873482881) (0.3207627580988219,769.5348610262931)
 (-0.9869272871026377,16924.73432070347) (1.401129614703122,9572.480326576981) (1.362108011898801,6010.979998015297) (1.122402977450976,3979.499858446193) (0.8866736147470394,2735.349420180824) (0.6992416238918071,1938.460328301702) (0.5469910406558189,1410.650527457033) (0.433084161195646,1050.985725913989) (0.3448986269783361,799.6349789914656)
 (-1.068789369827126,17586.87063464513) (1.504305354632651,9946.947569544584) (1.463459834115248,6246.116214512265) (1.206163037731964,4135.165190148969) (0.9529390154376076,2842.345517525387) (0.7515504227912999,2014.284007563779) (0.5879310674040056,1465.82802236786) (0.4655133201967508,1092.094502661819) (0.3707340133848917,830.9120265097898)
 (-1.157613825076333,18274.91168930216) (1.614393444838346,10336.0615249904) (1.571770581700053,6490.448499453355) (1.295713007588909,4296.918084215154) (1.023800350243828,2953.525653294324) (0.8074952829365503,2093.072599738338) (0.6317201761385102,1523.163031164442) (0.5002015850323045,1134.810636515503) (0.3983706699541592,863.4119790629341)
 (-1.25400734686554,18989.87103413437) (1.731752412964862,10740.39487539508) (1.687429222726264,6744.336318224698) (1.391382805190441,4464.996451526669) (1.099521967438091,3069.053321724458) (0.8672866462786385,2174.941946059234) (0.6785237844640795,1582.739841371301) (0.537280488406548,1179.196916675684) (0.4279137127244002,897.1826045424586)
 (-1.358629001189073,19732.80188976348) (1.856743355453975,11160.54268089805) (1.810832988315966,7008.153173086484) (1.493510497425163,4639.64748896225) (1.180375181767171,3189.098396236957) (0.931140731086185,2260.012406265164) (0.7285119415860432,1644.646027494964) (0.5768853102971051,1225.318580456083) (0.459471294127525,932.2735329844411)
 (-1.472194122732717,20504.79870326777) (1.989727138402533,11597.12325372204) (1.94238531910837,7282.287151023389) (1.602440762600755,4821.128041544078) (1.266637120961777,3313.837378074285) (0.9992786552461198,2348.40903462596) (0.781858655409877,1708.972579027027) (0.6191545544778346,1273.243408587192) (0.4931541922398159,968.7363290408451)
 (-1.595478305362993,21306.99876480563) (2.13106114505791,12050.77906700985) (2.082493417522722,7567.141493154261) (1.718523038979649,5009.704978839005) (1.358589328134434,3443.453654727997) (1.071925369489046,2440.261762901316) (0.838741071823793,1775.81403348961) (0.6642293086157862,1323.041824274834) (0.5290753074027768,1006.624567308962)
 (-1.729321430195236,22140.58388801401) (2.281095544316891,12522.17769947847) (2.231565376582952,7863.135186591063) (1.842109334152718,5205.655586209315) (1.456516100012803,3578.137768565626) (1.149308384362702,2535.705590524492) (0.8993384933701515,1845.268614736657) (0.7122524778399195,1374.786996173019) (0.5673490587859752,1045.993910636401)
 (-1.874631663869478,23006.78215672652) (2.440169061104196,13012.01281736353) (2.390006860033988,8170.70357968183) (1.973551672756339,5409.267971536394) (1.560702542528324,3718.08769609098) (1.231656276251336,2634.880782318553) (0.9638312257162887,1917.438376736294) (0.7633678825622641,1428.554945440096) (0.6080906729207648,1086.902191532923)
 (-2.032389340922878,23906.86974064883) (2.608604236567638,13521.00519517873) (2.558217313628045,8490.299021611847) (2.113199163932833,5620.84148807076) (1.671432328268788,3863.509138288344) (1.319196959806125,2737.933074068866) (1.032399241794349,1992.429353070298) (0.8177192118896078,1484.424657054507) (0.6514153577462375,1129.409496823285)
 (-2.203650622849258,24842.17278272393) (2.786702179877358,14049.90377689659) (2.736585696045359,8822.391527382919) (2.261394675924892,5840.687174090233) (1.788985144599559,4014.615822525799) (1.412155717209407,2845.013886289652) (1.105220655894067,2070.35171239958) (0.8754488273686435,1542.47819557671) (0.6974373571540834,1173.5782556836)
 (-2.389550807156,25814.06936102625) (2.974736823986004,14599.48677921146) (2.925485726299629,9167.469469235761) (2.418471111833758,6069.128210084028) (1.913633826256421,4171.629816513731) (1.510752978895525,2956.280546540756) (1.182470003147913,2151.319920155284) (0.9366964121990472,1602.800825551681) (0.7462688828101266,1219.473331208857)
 (-2.591307134216633,26823.99152811464) (3.172948717277448,15170.562838624) (3.125270658401399,9526.040295630946) (2.584747290167866,6306.50039420842) (2.04564117330957,4334.781854840661) (1.615201855296866,3071.896520666512) (1.264316323550476,2235.452906728999) (1.001597465582664,1665.481136757252) (0.7980189222453196,1267.162115670453)
 (-2.810220916552681,27873.42743086304) (3.381538400590874,15763.97220414522) (3.336267606745079,9898.631278939913) (2.760523444492591,6553.152636792318) (2.18525646376026,4504.311678623942) (1.725705425863154,3192.031653343645) (1.350921055236461,2322.874242444816) (1.070281645270671,1730.611174510862) (0.8527919256055121,1316.714629625082)
 (-3.04767878995833,28963.92351390375) (3.60065944262509,16380.58797749644) (3.558771464950505,10285.79029305605) (2.94607637001236,6809.447474705681) (2.332711679745417,4680.468388845005) (1.842453798780937,3316.862418345006) (1.44243574651088,2413.712319613409) (1.142870965729939,1798.286575258785) (0.9106863767207055,1368.203625046069)
 (-3.305152863369322,30097.08680988732) (3.830411230954052,17021.31740273973) (3.793038478551861,10688.08662216968) (3.14165425932375,7075.761606430589) (2.488217477623418,4863.51081395058) (1.965620964257772,3446.572178936453) (1.538999603966201,2508.100541973239) (1.219477864851599,1868.606707678294) (0.9717932587639471,1421.7046926546)
 (-3.584199521065989,31274.5873198706) (4.070831643468789,17687.10320734388) (4.039279554685566,11106.11180200201) (3.347471286736799,7352.486448706325) (2.651958945594465,5053.707892331947) (2.09536147279474,3581.351458846379) (1.640736900799778,2606.177521841032) (1.300203158156394,1941.674819533619) (1.036194428075888,1477.296373635449)
 (-3.88645661649383,32498.16048721585) (4.321889752066976,18378.92499674927) (4.297653414383907,11540.48049482856) (3.563702018393089,7640.028715648488) (2.824091205716348,5251.339070304184) (2.23180698263698,3721.398224251016) (1.747754278438387,2708.087285299408) (1.385133905794664,2017.59819053214) (1.103960917881625,1535.060275923357)
 (-4.213638784794517,33769.60976848284) (4.583478740301743,19097.80070455691) (4.568259717509975,11991.83139966461) (3.790475744748118,7938.811021262244) (3.004734932085494,5456.694716230777) (2.375062729830999,3866.918177242466) (1.860137983020457,2813.979485760096) (1.474341224499342,2096.488291435465) (1.175151195303229,1595.081195258974)
 (-4.567530598833179,35090.80930486983) (4.855409241071936,19844.78810051816) (4.851132313997383,12460.82819901408) (4.027870850648228,8249.272506301162) (3.193971872457869,5670.076551452562) (2.525203987659472,4018.125061246764) (1.977951087333711,2924.009626250843) (1.567878084450914,2178.460949684537) (1.249809404030535,1657.447241207457)
 (-4.949977304955257,36463.70669783228) (5.137403328190231,20620.98635855111) (5.14623279804792,12948.16054362114) (4.275909356973683,8571.869490430392) (3.391840474080821,5891.798098690782) (2.68227259260162,4175.240978874504) (2.101230758272461,3038.339290773666) (1.665777137491356,2263.636521802441) (1.327963628525992,1722.249968348252)
 (-5.362872896568762,37890.32589261457) (5.42908941037311,21427.53768706413) (5.453444561159849,13454.54507668357) (4.53455178514912,8907.076150679421) (3.598331729163041,6122.185148604712) (2.846273625598233,4338.496722687974) (2.22998563779466,3157.136385093684) (1.768048629627938,2352.140072841415) (1.409624222415554,1789.584512832008)
 (-5.808145322777726,39372.77017348162) (5.729998293647075,22265.62902389319) (5.772567557111681,13980.72649901138) (4.803692508530773,9255.385227175608) (3.813385365805649,6361.576245193702) (3.017172345016121,4508.132119378241) (2.364193412355156,3280.575387315842) (1.874678457265932,2444.101563141955) (1.494782247174157,1859.549734515328)
 (-6.287738690428165,40913.22527455859) (6.039560677118951,23136.49379821572) (6.10331400001319,14527.47867663535) (5.083155765975794,9617.308757158995) (4.036886518907485,6610.323190731201) (3.194891476645447,4684.396387839624) (2.503798652281599,3408.837608606669) (1.985626430520671,2539.656042672412) (1.58340807127895,1932.248364874918)
 (-6.803592392821385,42513.96261027868) (6.357106342443424,24041.41376183608) (6.445305221358644,15095.6057923865) (5.372692515988589,9993.378838290413) (4.268663020446953,6868.791570931434) (3.379308967936675,4867.548511639776) (2.648711004295167,3542.11146442432) (2.100824809456724,2638.943853215949) (1.67545018294112,2007.787160904735)
 (-7.357617199106508,44177.34262956509) (6.681865276463745,24981.72089227621) (6.798069902752739,15685.9435429805) (5.671978307873983,10384.14842226631) (4.508483446970111,7137.361301039315) (3.570256315442078,5057.857626371525) (2.798803822804746,3680.592756607764) (2.220177180594759,2742.110838670681) (1.770834268605737,2086.277065199331)
 (-7.951668457828222,45905.81829801427) (7.012970930992371,25958.7993701553) (7.161043887320514,16299.36038316518) (5.980612337052129,10790.19213976186) (4.75605605692515,7416.42719354454) (3.767517568522745,5255.603422384408) (2.953913320619532,3824.484966685683) (2.343557737840788,2849.308563726472) (1.869462609503976,2167.833372421729)
 (-8.587516700393461,47701.93871252918) (7.349465776258112,26974.08763339851) (7.533571740433749,16936.75881850359) (6.298117832429295,11212.10715772919) (5.011028736861695,7706.399548216944) (3.970829106120283,5461.076563377999) (3.11383831450005,3973.999560756663) (2.470811027618992,2960.694541180137) (1.971213843276469,2252.575902355252)
 (-9.266816083857801,49568.3528530638) (7.690309238143271,28029.080510874) (7.914910197397048,17599.07674840089) (6.623943897074431,11650.51407009929) (5.272990057037362,8007.704765169297) (4.179880265431786,5674.579121357081) (3.278340629913284,4129.356306294575) (2.601752209754149,3076.432468150661) (2.075943132796136,2340.62917973609)
 (-9.991071263685949,51507.81347637667) (8.034388040132384,29125.33143814825) (8.304233578646782,18287.28886101651) (6.957468888043439,12106.05782293908) (5.541471510761978,8320.785981661329) (4.394314885643893,5896.425028441569) (3.44714621436867,4290.783601236519) (2.736167874606293,3196.692471454926) (2.183482774587448,2432.122621063333)
 (-10.76160345010259,53523.18115701592) (8.380528871750981,30264.45475815563) (8.70064119954802,19002.40808175322) (7.298005377249727,12579.40867515745) (5.815950980127204,8646.103733373497) (4.613733803981169,6126.940546035939) (3.619946991465852,4458.518815714529) (2.873817442598788,3321.651362411808) (2.293643268849892,2527.190728587474)
 (-11.57951654578053,55617.42848107289) (8.727513225303001,31448.12810969108) (9.103166730765031,19745.48707708547) (7.644806687533403,13071.26319588567) (6.09585743372603,8984.136640904244) (4.837698314402499,6366.464751883387) (3.796403465964424,4632.808646802309) (3.014435155888274,3451.492901344847) (2.406214860089933,2625.973291680391)
 (-12.44566438368499,57793.64439866757) (9.07409413399515,32678.0949068146) (9.510789395586441,20517.6198155706) (7.997074941521489,13582.3452997047) (6.380576821966543,9335.382122277259) (5.065734567009375,6615.350045544421) (3.976148066149015,4813.90948666473) (3.157732654153639,3586.408072067625) (2.520969542761308,2728.615595800271)
 (-13.36062019361807,60055.0387415321) (9.419014458516898,33956.16691241167) (9.922446818274564,21319.94318798988) (8.353970508123375,14113.40732096899) (6.669459092925381,9700.357132285351) (5.297338856305454,6873.962672870505) (4.158789185650806,5002.087804517756) (3.303402105841307,3726.595366649647) (2.637663510985067,2835.268639274563)
 (-14.32464947260907,62404.94691256955) (9.761026283077209,35284.2269093841) (10.33704926684569,22153.63868868762) (8.714622676635042,14665.23112853979) (6.961826210421739,10079.59892955381) (5.531983712421489,7142.683270088001) (4.343915861229241,5197.620542833421) (3.451119847693349,3872.26108078207) (2.756040016270116,2946.089358138415)
 (-15.33768744549854,64846.83475475144) (10.09891090805912,36664.23147316409) (10.75349497183077,23019.93416032683) (9.078141336224812,15238.62928234863) (7.256981016308855,10473.66587226935) (5.769124678494244,7421.907428141842) (4.531102999714108,5400.795528258634) (3.600550464754497,4023.619620084835) (2.875832581254433,3061.240859290258)
 (-16.39932224608328,67384.30360725765) (10.43149888356878,38098.21384953427) (11.1706861552613,23920.10560442914) (9.443629399576007,15834.44623331248) (7.55421674647255,10883.13824359886) (6.008207633750152,7712.046278012036) (4.719917046017618,5611.911897755564) (3.75135123073155,4180.893817730964) (2.996768505960467,3180.892662239691)
 (-17.50878485849388,70021.09555728012) (10.75768949455876,39588.28694195825) (11.58754535984213,24855.47906025183) (9.810195674429197,16453.55956824331) (7.852826980147788,11308.61910789702) (6.248676494803139,8013.527097773487) (4.909921966852796,5831.280540516286) (3.903176808480799,4344.315263791739) (3.118572589935063,3305.220949758278)
 (-18.66494665771732,72761.09889646636) (11.07646911591996,41136.64641298185) (12.00303165841159,25827.4325547398) (10.17696786579197,17096.88130152032) (8.15211578761935,11750.73519890719) (6.489981119462071,8326.793942230604) (5.100685412625563,6059.224556255563) (4.055684106125444,4514.124646750318) (3.240970986780866,3434.408827767002)
 (-19.86632520807529,75608.3537914308) (11.38692788331395,42745.57390449847) (12.41615631913889,26837.39812647015) (10.54310538811642,17765.35921543311) (8.451407829909501,12210.1378412397) (6.731585221745986,8652.30829603958) (5.291784912411075,6296.079730532107) (4.208537174021522,4690.57210766555) (3.363695101686838,3568.646594826147)
 (-21.11109866574842,78567.05817826869) (11.68827418367329,44417.44038200262) (12.82599752206765,27886.8639267326) (10.90781166987767,18459.97825123741) (8.750058168672119,12687.50390652486) (6.972974114085179,8990.549751292785) (5.482813957842915,6542.195027812706) (4.361412030808525,4873.917607512966) (3.486485443169567,3708.132021626673)
 (-22.39712886408502,81641.57389139915) (11.97984654946003,46154.70960821766) (13.23171375962308,28977.3764010476) (11.27034565727419,19181.76195310213) (9.047461554745428,13183.53680572838) (7.213662095944141,9342.016710620013) (5.673387836029869,6797.933103037884) (4.514001306016087,5064.43130826961) (3.609095340018752,3853.070640910693)
 (-23.72199281324602,84836.43303742018) (12.2611226493696,47959.94175175535) (13.63255561139199,30110.54255464047) (11.63003225459227,19931.77396726032) (9.343060988996301,13698.96751921348) (7.453199325844526,9707.227116925264) (5.863149081255643,7063.670832508075) (4.666018600777018,5262.393968350484) (3.731294443078528,4003.676048288679)
 (-25.08302204901118,88156.34462495532) (12.53172517260767,49835.79713673014) (14.02787564275378,31288.03230554532) (11.98627148520926,20711.11959880677) (9.63635537453437,14234.55566623417) (7.691178033290986,10086.71921095615) (6.051772433664862,7339.799864959817) (4.817202471092142,5468.097353045515) (3.852871938458612,4160.170214440476)
 (-26.47734894525052,91606.20146171398) (12.79142454119379,51785.04013944166) (14.41713625633986,32511.58092919329) (12.33854620531662,21520.94742869907) (9.926906120386834,14791.09061561381) (7.927237956348495,10481.05231795591) (6.238969211948752,7626.727193744539) (4.967319963179249,5681.844660640116) (3.973639411496848,4322.783809224589)
 (-27.90195884188378,95191.08733020531) (13.04013849372338,53810.54323850188) (14.79991540622872,33782.99159849115) (12.68642825881849,22362.45099362563) (10.2143425919325,15369.39263947322) (8.161070915349521,10890.80766471649) (6.424491026484111,7924.875751072979) (5.116169639081409,5903.950964937666) (4.093433313770797,4491.756538244046)
 (-29.35374663216897,98916.28445361716) (13.27792870949952,55915.29122492457) (15.17591015299316,35104.13802351456) (13.0295830183055,23236.87053151869) (10.49836635080914,15970.3141119019) (8.392424471615961,11316.58922839471) (6.608132789394463,8234.685025330456) (5.263584054905785,6134.743674934136) (4.212116999021497,4667.337492439409)
 (-30.82957627495028,102787.2812635952) (13.50499472921286,58102.38557889668) (15.54493812103952,36476.96719510832) (13.36777231235781,24145.49479556416) (10.77875415722069,16594.74075457835) (8.621104640350902,11759.02461851673) (6.78973499155652,8556.611702488875) (5.409431667798052,6374.563012421321) (4.329582309183488,4849.785511302552)
 (-32.32634164586782,106809.7804816858) (13.72166552984277,60375.04902010204) (15.90693697370746,37903.5022367612) (13.70085578467282,25089.66293965693) (11.05535976118397,17243.59293137067) (8.846977668054155,12218.76599361918) (6.969185251199478,8891.13033269852) (5.553618168725402,6623.762508318121) (4.445750704327904,5039.369560325517)
 (-33.84102708361098,110989.7075264374) (13.92838914725558,62736.63023865467) (16.2619620862534,39385.84536928794) (14.02879077787464,26070.76647832277) (11.32811452343163,17917.82699402779) (9.069970899040493,12696.49101404318) (7.146419147721018,9238.734023151608) (5.696087250648846,6882.70951856074) (4.560573945236298,5236.369123312711)
 (-35.37076607780247,115333.2192581354) (14.12572079519959,65190.60881381424) (16.61018261991878,40926.18099289225) (14.35163086521776,27090.25132421189) (11.59702695236526,18618.43668110391) (9.290072784754047,13192.90383240168) (7.321420379298446,9599.935158348759) (5.836820841795118,7151.785760386409) (4.674034344334945,5441.074610203352)
 (-36.91289663140758,119846.7130736102) (14.31430992728123,67740.60032789886) (16.95187624297608,42526.77889140462) (14.66952318007212,28149.61990633635) (11.86218125110439,19346.4545723403) (9.507332105001066,13708.73612331813) (7.494220292489604,9975.266148922454) (5.975838832642718,7431.387869889133) (4.7861446144262,5653.787781066772)
 (-38.46501203288464,124536.8363635382) (14.49488669077744,70390.36168292571) (17.287422740872,44189.99756348976) (14.98270470645662,29250.43337231312) (12.12373499058422,20102.95360074958) (9.721856478483666,14244.74815403396) (7.664896843326059,10365.28021020056) (6.113198348410585,7721.927981721203) (4.89694734782375,5874.822186945919)
 (-40.02500593998045,129410.4963452022) (14.66824817096631,73143.79662779477) (17.61729677032873,45918.28768585517) (15.29149769948096,30394.31387794824) (12.38191602657346,20889.04862473434) (9.933810253761576,14801.7298975423) (7.833573053958535,10770.55217171641) (6.248992614044968,8023.834331853233) (5.006514163883487,6104.503628240655)
 (-41.59111094851895,134474.8702839221) (14.8352448120458,76004.96150398841) (17.94205998617533,47714.19571356401) (15.59630440719468,31582.94696760694) (12.63701878837094,21705.89806260241) (10.14341186620889,15380.50218995354) (8.000415037919112,11191.67931891546) (6.383349462850497,8337.551884318389) (5.114944567931969,6343.170631342264)
 (-43.16193005266067,139737.4161169867) (14.99676730838734,78978.07121809678) (18.26235276298828,49580.36762275235) (15.89760124756003,32818.08404888421) (12.88940005077691,22554.70559194488) (10.35093075439365,15981.91793381835) (8.165629654679673,11629.2822683144) (6.516429543109322,8663.54298289253) (5.222364559330748,6591.174944240391)
 (-44.7364606310731,145205.8834943759) (15.15373422413485,82067.50544971987) (18.57888569696089,51519.55280121549) (16.19593258876213,34101.54496524324) (13.13947430680731,23436.72191637782) (10.55668391470806,16606.86334921842) (8.329461865961635,12084.005877443) (6.648424271331136,9002.288028689094) (5.328925032299585,6848.882051854366)
 (-46.31411086431781,150888.3252512065) (15.307080520117,85277.81510363122) (18.89243104726341,53534.60809249862) (16.49190425706858,35435.22067036326) (13.38770883465955,24353.24660225815) (10.76103217217515,17256.25927445676) (8.492191847891309,12556.52019089904) (6.779553585941148,9354.286184673168) (5.434800003578128,7116.671711851433)
 (-47.89470864748108,156793.1093276237) (15.45774711302548,88613.72901546386) (19.20381423614549,55628.50199939026) (16.78617687894148,36821.0760081183) (13.63461854711716,25305.62998806032) (10.96437623401863,17931.06251827564) (8.654131914434993,13047.52142391682) (6.910063528078805,9720.056108141342) (5.540184703230631,7394.938511748655)
