# Supplementary material for: Electromagnetic Analysis, Characterization and Discussion of Inductive Transmission Parameters for Titanium Based Housing Materials in Active Medical Implantable Devices
Source: Materials (Basel). 2018 Oct 25;11(11):2089. doi: 10.3390/ma11112089 (PMC6266279; doi:10.3390/ma11112089)
Supplement: Supplementary file 1 [file materials-11-02089-s001.zip › supplementary/correction_factor_data/L12U_housing_output.txt]

# Created by Octave 4.0.0, Wed Mar 23 04:27:12 2016 Mitteleurop�ische Zeit <unknown@juno>
# name: L12U
# type: complex matrix
# rows: 241
# columns: 9
 (2.958098491902486,14.71030559586713) (1.789450738649322,8.270068816032891) (1.143727828212693,5.185523562568464) (0.7609020062014409,3.432491196139626) (0.5237637084307214,2.359634365626762) (0.3715218369761099,1.672426284821168) (0.2707490128226694,1.217418283414074) (0.2020299611668702,0.9069304737653817) (0.154015240047496,0.6899993702261276)
 (3.167439885272483,15.21675563413545) (1.915636314441567,8.55104225922101) (1.224339955947561,5.361104018403329) (0.814555260529112,3.548653447339763) (0.5607195929758592,2.439506748235725) (0.3977519290879839,1.729053188992891) (0.2898744212217841,1.258646075288004) (0.2163071093505806,0.9376440976974048) (0.1649028796883504,0.7133641400305288)
 (3.389746246752615,15.73617171629808) (2.049567587547228,8.838798236935389) (1.309894209382737,5.540855645639036) (0.8715013922109588,3.667567371349595) (0.5999472017541532,2.521272306642699) (0.4255968618216091,1.787023548306226) (0.3101787942580592,1.300852415614061) (0.2314652587111161,0.9690865402523088) (0.176462908579177,0.7372829275390874)
 (3.625578867709398,16.26849255901975) (2.191569127282121,9.133254897649795) (1.400596704776389,5.724719252940634) (0.9318782703182664,3.789192650642856) (0.6415422031855587,2.60490328177102) (0.4551250140989102,1.846317717024185) (0.3317122855807952,1.344022978840373) (0.2475420244047468,1.0012470622404) (0.1887241173483777,0.7617474836870949)
 (3.875494378639749,16.81362525405962) (2.341960865470146,9.434309826190313) (1.496650427830674,5.91262224133277) (0.9958217656321579,3.913479969332542) (0.6855989788135758,2.690365684912782) (0.4864039119998276,1.906911608687079) (0.3545244644445095,1.388140187822309) (0.2645746074540912,1.034112486895347) (0.2017149940439709,0.7867476927842494)
 (4.14004123931436,17.37144530742214) (2.501055822588054,9.741840128031825) (1.598253765269772,6.104478655114818) (1.063464779138479,4.040371034951457) (0.7322099607171207,2.777619302991987) (0.5194997629375245,1.968776693393993) (0.3786639787800595,1.433183207721103) (0.2825995448124598,1.067667192739858) (0.2154635344576983,0.8122715654224848)
 (4.419756128464019,17.94179715126337) (2.669157772934745,10.05570281842818) (1.705598997019833,6.300189428655008) (1.13493624382998,4.169798728954035) (0.7814649501826456,2.866617790990979) (0.5544769763003039,2.031880055946541) (0.4041782082433402,1.479127983650465) (0.301652451846649,1.101893138726483) (0.2299970466002113,0.8383052557583492)
 (4.715160305071816,18.52449516538402) (2.846558894979213,10.37573553983489) (1.818870778643984,6.499642844127971) (1.210360119324497,4.301687395870617) (0.8334504308715225,2.957308858297469) (0.5913976798130222,2.096184519595405) (0.4311129139003126,1.525947325492146) (0.3217677621547075,1.136769924184337) (0.245341953043531,0.8648331050882281)
 (5.026756024198025,19.11932523370813) (3.033537459987207,10.70175762384723) (1.93824464814699,6.702715210601064) (1.289854401751117,4.435953277970422) (0.8882488917091538,3.049634553630829) (0.6303212422658218,2.161648838652028) (0.4595118922134273,1.573611042236256) (0.3429784703797557,1.172274885316184) (0.2615235954094637,0.8918377130363333)
 (5.355023099427044,19.72604684666317) (3.230355617909743,11.03357150468751) (2.063885595042304,6.90927176897608) (1.373530173837647,4.572505098389878) (0.9459381764088621,3.143531650550821) (0.6713038144442716,2.228227961370323) (0.4894166418418865,1.622086126853463) (0.3653158843064304,1.208383228989635) (0.2785660457559246,0.9193000369184742)
 (5.700415710650558,20.34439574302949) (3.437257343810559,11.37096448028795) (2.195946732335255,7.11916782021734) (1.461490721947038,4.711244791010115) (1.00659087776657,3.238932132368697) (0.7143979009310523,2.295873362254359) (0.5208660523801545,1.671336991092275) (0.3888093929770062,1.2450682033704) (0.2964919299528103,0.9471995189386938)
 (6.063359559139776,20.97408706500458) (3.65446661027959,11.71371080440175) (2.33456811346819,7.332250066201198) (1.553830747707391,4.852068370021035) (1.07027379546494,3.335763771638422) (0.7596519758757051,2.364533440409786) (0.5538961244527191,1.721325747747321) (0.4134862577781164,1.282301303577171) (0.3153222682984344,0.9755142398356206)
 (6.444249470866655,21.61481897856891) (3.882185850797651,12.06157407941737) (2.479875735962746,7.548358143667628) (1.650635701679999,4.994866926269817) (1.137047475958495,3.43395079542746) (0.8071101557042222,2.43415397774416) (0.588539730484857,1.772012535928808) (0.4393714333733283,1.320052509047493) (0.3350763385685249,1.004221096473126)
 (6.843447543125848,22.26627668869337) (4.120594775438367,12.41430990516749) (2.631980771193661,7.767326322502378) (1.751981264906832,5.139527731368554) (1.20696585194221,3.533414623414874) (0.8568119409698357,2.50467864793026) (0.6248264249097314,1.823355882764145) (0.4664874249354015,1.358290547745825) (0.3557715663663406,1.033295999681208)
 (7.2612819181549,22.92813675661059) (4.369849593278324,12.7716687247457) (2.790979055220764,7.98898533039903) (1.857933001277198,5.285935424518195) (1.280075996841968,3.634074661751643) (0.9087920380819419,2.576049564148256) (0.6627823115068691,1.875313092883826) (0.4948541873394893,1.396983180812903) (0.3774234470394036,1.062714087502658)
 (7.698046250427773,23.60007160569749) (4.630082685298297,13.13339879504359) (2.956950868797909,8.213164257396059) (1.968546199027803,5.433973251332274) (1.356418006658585,3.735849131791235) (0.9630802694597541,2.648207850956615) (0.7024299739707712,1.92784065511839) (0.5244890707885844,1.436097499829534) (0.4000455025221212,1.092449947917161)
 (8.153999911712466,24.28175408494591) (4.901402757435183,13.49924919832658) (3.129961025587818,8.439692486420096) (2.083865913725364,5.583524319143613) (1.436025017369458,3.838655909538463) (1.019701577739082,2.721094223361265) (0.7437884736930861,1.980894654196975) (0.5554068157692658,1.475600227663612) (0.4236492752667547,1.122477844204818)
 (8.629368950394458,24.97286194614397) (5.183895486131264,13.86897280266375) (3.310059276495574,8.668401590533156) (2.203927217679393,5.734472829682712) (1.518923361043279,3.942413349242336) (1.078676126101472,2.7946495544777) (0.7868734161585171,2.034431174040314) (0.5876195983175639,1.5154580129895) (0.4482443599678447,1.152771935454514)
 (9.124347789942929,25.6730820841728) (5.477624648818888,14.242329074345) (3.497281025205604,8.899127134498494) (2.328755652246918,5.88670524805363) (1.605132858013208,4.047041063269591) (1.140019492699748,2.868815412291322) (0.8316970843919098,2.088406678616323) (0.6211371243709898,1.555637708115597) (0.4738384721140745,1.183306484383412)
 (9.639101617178159,26.38211439055604) (5.782633710156191,14.61908664534514) (3.691648336104287,9.131710318247958) (2.458367870279868,6.040111366943604) (1.694667236169094,4.152460630436731) (1.203742952731559,2.943534546092197) (0.8782686346867363,2.142778356394689) (0.6559667696059598,1.596106619820371) (0.5004375505918193,1.214056044685473)
 (10.1737693760336,27.09967507949006) (6.098947812633794,14.999025544049) (3.893171201473793,9.365999403102887) (2.592772446507881,6.194585227229728) (1.787534661972884,4.258596206558813) (1.269853837170345,3.018751304301476) (0.9265943465643041,2.197504415287022) (0.692113758716594,1.636832723542489) (0.5280458897227219,1.244995620632349)
 (10.72846724891615,27.82549936345652) (6.426576098730001,15.38193900809484) (4.101849021023104,9.601850868420776) (2.731970824517254,6.350025860722083) (1.883738361578893,4.365375014147778) (1.338355952796251,3.094411967678552) (0.9766779157555605,2.252544316628478) (0.7295813758073668,1.677784832514695) (0.5566662943427941,1.276100792606391)
 (11.30329247791622,28.55934338207513) (6.765514272542235,15.76763481427448) (4.31767223440547,9.83913025665362) (2.875958360788809,6.506337827671077) (1.983277304869095,4.47272769295828) (1.409250044262682,3.170464985297169) (1.028520776179554,2.307858939242803) (0.7683711953287127,1.718932715317113) (0.5863002499549973,1.307347803666338)
 (11.8983273543059,29.30098532225146) (7.115747293227861,16.15593608148341) (4.540624037283867,10.07771267831547) (3.024725419616293,6.663431530676629) (2.08614692071327,4.580588499292229) (1.482534275795664,3.246861105082778) (1.08212243465588,2.363410667818517) (0.8084833215843936,1.760247157687153) (0.6169480987327003,1.338713604083573)
 (12.5136431891821,30.05022570852873) (7.477252081987297,16.54668152785894) (4.770682104619304,10.31748296450756) (3.178258468216819,6.821223297393932) (2.192339808736088,4.688895349367713) (1.558204708024873,3.323553395960937) (1.137480800535107,2.419163403752576) (0.8499166234853137,1.801699967316171) (0.6486092113237791,1.370175852961001)
 (13.1493040725256,30.80688688775561) (7.850000119828126,16.93972519122687) (5.00782024188011,10.55833547263972) (3.336541119437858,6.979635236399675) (2.301846411631377,4.797589710301467) (1.636255744617765,3.40049716448662) (1.194592491949385,2.475082500683299) (0.8926689509656123,1.843263923506998) (0.6812821441090103,1.401712878450421)
 (13.80537023359991,31.57081177919791) (8.233959815761368,17.33493565125104) (5.2520098863197,10.80017356981818) (3.499555070497763,7.138594883103297) (2.414655612851155,4.906616350835294) (1.716680523996772,3.477649774913709) (1.253453100782659,2.531134631537248) (0.9367373198131571,1.884912676861324) (0.7149647718767129,1.433303600610355)
 (14.48190083304459,32.34186200713164) (8.629098534726415,17.73219482043187) (5.503221386557396,11.04290883689301) (3.667280890321083,7.29803466489835) (2.530755227402157,5.015922972388525) (1.799471233527191,3.554970387620821) (1.314057400060392,2.587287598131729) (0.9821180528503249,1.926620607394319) (0.7496543867771901,1.464927423376728)
 (15.17895604598106,33.1199155747358) (9.035384191309266,18.13139639749356) (5.761424999358907,11.28646005319184) (3.839698615186931,7.457891226054162) (2.650132358472595,5.125459748746901) (1.88461932715332,3.632419636278383) (1.376399480104381,2.643510098383645) (1.028806867396517,1.9683626524189) (0.7853477559614543,1.49656410437283)
 (15.8965983348381,33.90486427271659) (9.45278633856636,18.53244409890298) (6.026591557335613,11.53075203633252) (4.016788122336086,7.618104662380387) (2.772773599524318,5.235178809244812) (1.972115632388554,3.709959268721183) (1.440472803407763,2.699771469479474) (1.076798901666501,2.010114117998122) (0.8220411323875493,1.528193613149773)
 (16.63489285861258,34.69661104099455) (9.881276709876305,18.93524980063935) (6.298692779556,11.77571442217103) (4.198529263403887,7.778617722754087) (2.898665069905895,5.345033705053878) (2.061950338609368,3.787551779857446) (1.506270172618462,2.756041427793095) (1.12608867606235,2.051850489576327) (0.8597302158177367,1.559795989807271)
 (17.39390701930168,35.49506751474954) (10.32082920418498,19.3397317315942) (6.57770121782016,12.02128047606109) (4.384901753409893,7.93937503862574) (3.027792281690386,5.454978900921994) (2.154112865438361,3.865160066821282) (1.573783611017208,2.812289827671907) (1.176669989089925,2.093547258352661) (0.8984100638949424,1.5913512166816)
 (18.17370920325468,36.30015198578044) (10.77141933944057,19.7458128612426) (6.863589853399406,12.2673860276151) (4.575884825763849,8.100322443253805) (3.160139845582759,5.564969335088832) (2.248591617246277,3.942747136781606) (1.643004160183582,2.868486461338289) (1.22853575156505,2.13517978006201) (0.9380749562167086,1.622839115830267)
 (18.97436683177925,37.11178799589401) (11.23302323339141,20.15341961709871) (7.156331381092187,12.51396861681892) (4.77145667846443,8.261406439471548) (3.295691033910519,5.674960087969452) (2.345373637034027,4.020275896278264) (1.713921604808776,2.924600920980843) (1.281677766740298,2.176723181905793) (0.9787182173413946,1.654239284349249)
 (19.79594388804468,37.92990375120991) (11.70561620314059,20.5624810521491) (7.455897238161414,12.76096692976938) (4.971593750494034,8.422573868360223) (3.434427228259337,5.784906195716365) (2.444444179733253,4.097709047697136) (1.786524139580865,2.980602541713097) (1.336086467686814,2.218152331590751) (1.020332007485232,1.685531078157185)
 (20.6384981328439,38.75443250600949) (12.18917110293558,20.97292855960604) (7.762256453822905,13.00832058791227) (5.176269879496611,8.583771821560658) (3.576327287636345,5.894762638034996) (2.545786230878143,4.175009113670625) (1.860797997369126,3.03646044051005) (1.391750626471401,2.259441879723697) (1.062907092130573,1.716693652829531)
 (21.5020782571844,39.5853140141607) (12.68365654189613,21.38469620318008) (8.075374409338819,13.25597033622585) (5.385455401427447,8.744947827626341) (3.721366879658076,6.004484521061007) (2.649380001285477,4.252138604044047) (1.936727061351787,3.092143661720965) (1.448657052229726,2.300566383432908) (1.106432603698568,1.747706067447854)
 (22.38672124264203,40.42249708784213) (13.18903513826881,21.79772169720289) (8.395211608530401,13.503858654324) (5.599116259381098,8.906050328461301) (3.869517821730148,6.114027466134755) (2.755202431539494,4.329060332915143) (2.014292486022693,3.14762143451404) (1.506790296933678,2.341500515143558) (1.150895809746003,1.778547454428228)
 (23.29245020943623,41.26594324055865) (13.70526197352128,22.21194803425578) (8.721722563078989,13.75193079117413) (5.817213191850351,9.067029446326144) (4.020747481257798,6.223348204512273) (2.863226741521303,4.405737885532829) (2.093472353052178,3.202863541946521) (1.566132388419766,2.382219356187441) (1.196281902720101,1.809197255027737)
 (24.21927302649264,42.11563132773293) (14.23228340761289,22.62732572057271) (9.054854896044436,14.00013620033384) (6.039701070047944,9.22783802599238) (4.175018283458464,6.332405367025394) (2.973422059860756,4.482136226967453) (2.174241387690247,3.257840795576232) (1.626662610019292,2.422698770592513) (1.24257382612675,1.839635516913857)
 (25.16718193764946,42.97156303710194) (14.77003640632815,23.0438155434408) (9.394548760677569,14.24843032965791) (6.266528449697931,9.388432921281481) (4.332287372390348,6.44116044707219) (3.085753166042803,4.558222436869883) (2.256570759809819,3.312525603964633) (1.688357344929858,2.462915850227143) (1.289752151040494,1.869843246986675)
 (26.13615442474146,43.83376902600841) (15.31844851320228,23.4613917621563) (9.740736660249516,14.49677669856436) (6.497637395136324,9.548776481274512) (4.492506465515088,6.549578905647666) (3.200180374110961,4.633966547741679) (2.34042799089559,3.366892618372725) (1.751190001342626,2.50284941866828) (1.337795015268614,1.899802809747313)
 (27.12615548347199,44.70231545650367) (15.87743857346381,23.88004558649354) (10.09334373895892,14.74514917827519) (6.73296362312211,9.708838179657002) (4.655621934923964,6.657631378963654) (3.316659581709722,4.70934245830431) (2.42577698445435,3.420919434672848) (1.815131031527911,2.542480578030952) (1.386678135274625,1.929498359057361)
 (28.13714143435512,45.5773106441556) (16.44691828705377,24.29978878549854) (10.45228859496404,14.99353437681939) (6.972437001103732,9.868596321547727) (4.821575139458554,6.76529494284885) (3.435142501907858,4.784328889058225) (2.51257819269953,3.474587327221366) (1.880148054493066,2.581793280415658) (1.4363748983022,1.958916289253452)
 (29.16906533161829,46.4589115142359) (17.02679463394196,24.72065725562769) (10.8174846453401,15.24193402160348) (7.21598242046737,10.02803975607194) (4.990303022226998,6.87255438401167) (3.555577088218147,4.858910344161967) (2.6007889271962,3.527881988261188) (1.946206088072656,2.620774904133533) (1.48685653917493,1.988045690346132)
 (30.22188397104605,47.34732955011519) (17.61697317948552,25.1427143712145) (11.18884205046315,15.49036722825211) (7.463521050595976,10.18716952033675) (5.161738977669952,6.979403426287205) (3.677908155869234,4.933078042412178) (2.690363815761871,3.580794245456445) (2.013267892178909,2.659416814071227) (1.538092403146232,2.016878791477661)
 (31.2955664365422,48.24283592309138) (18.21736223241481,25.56605394189407) (11.56627018316228,15.73887254515762) (7.714971964545227,10.3460003406301) (5.33581398211722,7.085845860346182) (3.802078195083325,5.006830780350453) (2.781255402559637,3.633320730343066) (2.081294420952168,2.697714885723223) (1.590050293102926,2.045411376929502)
 (32.39010406767227,49.14576550952721) (18.82787779482423,25.99080261035823) (11.94968060705096,15.98750966840945) (7.970254113454208,10.50456192038615) (5.512457972123275,7.191896527714206) (3.928028365227725,5.080175692243569) (2.873414883283049,3.685464471754768) (2.15024537784669,2.73566997339239) (1.642696896541289,2.073643159704261)
 (33.505521679037,50.0565195283214) (19.44844921379575,26.41712153873315) (12.33899050962771,16.23636073088068) (8.229288614128453,10.66289995031736) (5.691601446210363,7.297582114133143) (4.055699652536352,5.153128874672834) (2.966792962801025,3.737235390468743) (2.22007986405895,2.773288304652332) (1.69599828513397,2.101578098969602)
 (34.64188981896822,50.97556656735164) (20.07902541902636,26.84520725169354) (12.73412651975406,16.48553108148548) (8.492001303635933,10.82107678424503) (5.873177258289574,7.40294171290105) (4.185034168864083,5.225715847473857) (3.061340818839395,3.788650674278244) (2.290757108263731,2.810581785472348) (1.749920477551317,2.129224649345243)
 (35.79933782077031,51.90344180905863) (20.71958161079375,27.27529152784756) (13.1350288263492,16.73514948510719) (8.758325506244814,10.9791717337744) (6.057122565176881,7.508027125445882) (4.315976564750773,5.297971827515945) (3.157011152177984,3.839735016140212) (2.362237262897268,2.847568202905192) (1.804430054446008,2.156595931992524)
 (36.97806737505383,52.84074431042753) (21.37012624791983,27.70764025639486) (13.54165550579067,16.9853676895471) (9.02820495180818,11.13728094541652) (6.243380886323632,7.612902873649872) (4.448475527120682,5.369941796923285) (3.253759301716326,3.890520701839202) (2.434482250954928,2.884271315110412) (1.859494813258024,2.183709819632681)
 (38.17836633633264,53.78813223879774) (22.03070817629245,28.14255120250968) (13.95398695948249,17.23635932223761) (9.301596780675748,11.29551683462722) (6.431904231133877,7.717645905901174) (4.582485329846629,5.441680352740931) (3.351544401257087,3.94104753750849) (2.507456645982245,2.920720821355479) (1.91508444972732,2.210588929830248)
 (39.4006224703264,54.74631601073585) (22.70142373388971,28.58035065078047) (14.37203036011925,17.48831809571249) (9.578474568240102,11.45400706196258) (6.62265524789812,7.822344986257284) (4.71796740463027,5.513251330224633) (3.450330554279273,3.99136261114374) (2.581128567498698,2.956952207641731) (1.971171252600321,2.237260523063099)
 (40.64533684895562,55.71604932391308) (23.3824236684642,29.021388921071) (14.79582400490554,17.74145531635202) (9.858831302027371,11.61289304681657) (6.815609348239461,7.927099763142491) (4.854891899487512,5.584727196974963) (3.550088002868173,4.041519885918488) (2.655470574231864,2.993006466033051) (2.027730798022649,2.263756304159411)
 (41.91313660691605,56.69811811240773) (24.07391970739909,29.46603477413158) (15.2254414760161,17.99599670538399) (10.14268224552999,11.77232802375347) (7.010756761892784,8.032019520567541) (4.993239192817497,5.656188219756921) (3.650794267481702,4.091579626474721) (2.730460537672642,3.028929688565037) (2.084742630398161,2.290112127591934)
 (43.20478678515229,57.69332749142908) (24.77619062561956,29.91466874528328) (15.66099551221367,18.25217855428332) (10.43006762540658,11.93247465512091) (7.208104478307171,8.137221620788907) (5.133001332241518,5.727721410041605) (3.752435235143833,4.141607662377811) (2.806082479292777,3.064772538682203) (2.142190916998121,2.316367608818134)
 (44.52120100165831,58.70248678950568) (25.48958766585272,30.36767546318895) (16.10264150079318,18.51024324850359) (10.7210550820292,12.09350222143512) (7.407678033866239,8.242829652646053) (5.274183369036322,5.799419258048538) (3.855006174811191,4.191674495680529) (2.882327355606666,3.100589605230952) (2.200065064295559,2.342565645396264)
 (45.86345070750184,59.72639279398259) (26.21453917547912,30.82543502723217) (16.55058050500258,18.77043420396234) (11.01574182733026,12.25558341790349) (7.609523106257623,8.348971304520107) (5.416804560922445,5.871378268367118) (3.95851266017049,4.241854261784717) (2.959193776315798,3.136438645785095) (2.258360284795159,2.36875185290525)
 (47.23277280509084,60.76581135977069) (26.95155433521587,31.28831353145481) (17.00506174872702,19.03299026981216) (11.3142564583116,12.41889079152114) (7.813706880547102,8.455775984969325) (5.560899418116548,5.943697313123416) (4.062971381436913,4.292223555214932) (3.036688641948268,3.17237972758638) (2.317078104002548,2.394973921880589)
 (48.63057542575552,61.82145755198103) (27.70122586656932,31.7566528355677) (17.46638448782694,19.29813965921282) (11.61676037938425,12.58359285849423) (8.020319154791681,8.563372217728922) (5.706518569859548,6.016475821177655) (4.168410829794402,4.342860133167774) (3.114827688591442,3.208474275764643) (2.376226798109994,2.42128090296721)
 (50.05844168435689,62.89397451071453) (28.46423161721383,32.2307596944395) (17.93489920477007,19.56609347671804) (11.92344879169557,12.74984994637335) (8.229473156434219,8.671884840835244) (5.853729431025499,6.089811824024662) (4.274871839423906,4.393841511839654) (3.193635928652455,3.244784039591114) (2.435821753936075,2.447722428359679)
 (51.51813124935853,63.9839112411645) (29.24133493591615,32.71089436682304) (18.41100807132499,19.83703891701418) (12.23455121279521,12.91780980926554) (8.441306044226407,8.781432042462036) (6.00261665089939,6.163799880951049) (4.382407974122526,4.44524347150256) (3.273147977869073,3.281369988584613) (2.495885743646058,2.474347878347667)
 (53.01157958752483,65.09169954470663) (30.03338376131149,33.19725883207954) (18.89516463202055,20.11113221494836) (12.55033149528518,13.08760306794824) (8.655979074109551,8.89212226822389) (6.153282328739705,6.238528907614189) (4.491085747242781,4.497138487642308) (3.353408260089521,3.318291151081038) (2.556449107771094,2.501205502424245)
 (54.54089476263204,66.21763031687603) (30.84130836154533,33.68998475041133) (19.38787266928291,20.38849143119111) (12.87108731851084,13.25933852959918) (8.873677411067101,9.004051036757625) (6.305845983301201,6.314079933555786) (4.600984665525039,4.549594106326659) (3.434471082751795,3.355603408573574) (2.617549841086846,2.528341504941387)
 (56.1083516872781,67.36182944665993) (31.66611767431364,34.18912130785267) (19.88968421930875,20.66918916156074) (13.19714913275517,13.43309844425083) (9.094609572710269,9.117297701975573) (6.460444266071184,6.390523815276494) (4.712197089232439,4.602671282840722) (3.516400577313518,3.393358259778892) (2.67923357687946,2.55579910574917)
 (57.71638374558274,68.5242335584263) (32.50889420969876,34.69462309181127) (20.40119671590604,20.95324526108358) (13.528878540804,13.6089337570641) (9.319006493990585,9.231922201669285) (6.617230410540139,6.467918932394007) (4.824827902849298,4.656422703238785) (3.599270500245778,3.431601568831783) (2.741553466181974,2.583617586605317)
 (59.3675717222506,69.70456584391164) (33.37078748970941,35.20633814730687) (20.92304924758317,21.24061967642022) (13.86666610711288,13.78685941711921) (9.54712020610129,9.347961833222259) (6.776373412291113,6.546308895184159) (4.938993992424967,4.710891108982106) (3.683163891492066,3.470372312345445) (2.804569949528053,2.611831334465785)
 (61.06462999001096,70.9023122370896) (34.25300601108715,35.72399636737031) (21.45591792110633,21.53120548242121) (14.2109285900901,13.96684980474545) (9.779222126182425,9.465428098059668) (6.938056937442844,6.625720292193984) (5.054823527389933,4.766107645211725) (3.768172588712782,3.509701340421948) (2.868350419783949,2.640468892901752)
 (62.81038992274851,72.11669819079215) (35.15680772924732,36.24719837465875) (22.00051033264617,21.82482222055458) (14.56210559825787,14.14883434057062) (10.01560095808485,9.584303657080644) (7.102477959032346,6.706160507394547) (5.172455046568336,4.822090253614755) (3.854396596750898,3.549610166989633) (2.932968775582788,2.669552033266155)
 (64.60778051652244,73.34666632064429) (36.08348907315104,36.77540505492726) (22.5575591555466,22.12120963883212) (14.92065567632083,14.33269334053146) (10.25656020787608,9.704539440133775) (7.269845123832731,6.787615636454319) (5.292036349691207,4.878842131001091) (3.941943313323506,3.590109804875268) (2.998504865880333,2.69909485709545)
 (66.45980621510702,74.59085519042479) (37.03437251298524,37.30792790697238) (23.12781486190748,22.42002193485492) (15.28705183254866,14.51825418217252) (10.50241532152704,9.826051953054204) (7.440376854341628,6.870048532284984) (5.413723197688448,4.936350275086729) (4.030926612960529,3.631199661478358) (3.065043827118581,2.729102941701348)
 (68.36952195212548,75.84757952360287) (38.01079271544796,37.84392037825559) (23.71203760379575,22.72082260576814) (15.66177652456321,14.70528784867465) (10.75349045594521,9.94872082650963) (7.614299193405,6.953397010336746) (5.537677826806275,4.994584139162959) (4.12146579288947,3.672866510688256) (3.132675315513222,2.75957254077421)
 (70.34000543909578,77.114812138875) (39.01408133581612,38.38237036048852) (24.31098828940064,23.0230800112001) (16.04531612677201,14.89350591822727) (11.01011489863073,10.07238665154967) (7.791843401717117,7.037572244508707) (5.664067283606944,5.053494417588617) (4.213684385706592,3.715083557411183) (3.201492638178927,2.790489852077106)
 (72.37432674930278,78.39016792294879) (40.04555051231314,38.92209402510427) (24.92541890007002,23.32616375758812) (16.43815490953116,15.08255806747036) (11.27261915575126,10.19684914724074) (7.973243321536002,7.122457384871821) (5.793061590164159,5.11301198424551) (4.307708845528131,3.757809610559275) (3.27159178775755,2.821830364313617)
 (74.47551527275162,79.67089017121349) (41.10647514761263,39.46173118372065) (25.55606210640249,23.62934201435225) (16.84076856790584,15.27203015863912) (11.54133073349381,10.32186570638069) (8.158732523373246,7.207906428624176) (5.92483175090833,5.173047006159316) (4.403667115915468,3.800988380872811) (3.343070386778146,2.853558295286995)
 (76.64652414892741,80.95383964470138) (42.19807408479839,39.9997423635123) (26.20362025568074,23.93177987371282) (17.25361734677483,15.46144298046753) (11.81656964341675,10.44715036525318) (8.348541256306568,7.293743375681495) (6.059547615754853,5.23348825454194) (4.501687089824602,3.844547919714141) (3.416026549319594,2.885626133493508)
 (78.89019232307716,82.23548670937586) (43.32149031161625,40.53440779004086) (26.86875381917284,24.23253886595022) (17.67713881912949,15.65025171241486) (12.09864366869637,10.57237324286878) (8.542893226894883,7.379761699931863) (6.197375616611666,5.294202635054875) (4.601894974021024,3.888400214643828) (3.490557668940406,2.917974294858142)
 (81.20920441892122,83.5119069378886) (44.47777035737115,41.0638284698087) (27.55206940621779,24.53057774001213) (18.11174038580773,15.83784618017366) (12.38784343614725,10.69716049424872) (8.742002236597871,7.465724166270773) (6.338476398125641,5.355034958513589) (4.704413572753386,3.932440957222067) (3.566759143968963,2.950530906182582)
 (83.6060486765696,84.77878056314258) (45.66784308131813,41.58592955989512) (28.25410747266517,24.82475461406188) (18.55779157747156,16.02355196666981) (12.68443734592269,10.82109481917826) (8.946068712626426,7.551363021746186) (6.483002366871692,5.415807971987202) (4.80936050802643,3.976549497436601) (3.644723052746168,2.983211725977957)
 (86.08297326854427,86.03139617387978) (46.89249808921995,42.09846620100332) (28.97532987305941,25.11383059239668) (19.01561625306613,16.20663243705817) (12.98866642023509,10.94371656476119) (9.155276173162999,7.636380586667578) (6.631095187156598,5.476322668407065) (4.916846396485505,4.020588997892689) (3.724536793547089,3.01592021246791)
 (88.64194137796109,87.26465903240491) (48.15236405489628,42.5990319715725) (29.71610742936445,25.3964749311857) (19.48548480295622,16.38629172737826) (13.30073914062056,11.0645254537226) (9.369787673252345,7.720450267541315) (6.782883255431649,5.53635889017039) (5.026973005720964,4.064406798995277) (3.806281705853194,3.04854774708648)
 (91.28458549905496,88.47310437087748) (49.44788726427685,43.08507009295243) (30.47670771184206,25.67127181697683) (19.96760647869479,16.56167873452318) (13.6208263521522,11.18298296310144) (9.589742283528476,7.803218008656867) (6.938479189176882,5.595676238563347) (5.139831415388319,4.107835003835135) (3.89003169149126,3.080974020059365)
 (94.01216149843859,89.65091598271368) (50.77931073897899,43.55388747765868) (31.25728324938468,25.93672879704328) (20.46212198422095,16.73189212957162) (13.9490563210516,11.29851536774321) (9.815251659127227,7.884304192544057) (7.097977369582766,5.654015296730973) (5.255500211028652,4.150691288452386) (3.975851856021016,3.113067582242759)
 (96.82550305187418,90.79195036883091) (52.1466543315109,44.00267166493732) (32.05786040519359,26.19128686975298) (20.96909647419809,16.89598639724369) (14.28551003883131,11.41051745087056) (10.04639676051892,7.963305991480556) (7.26145158044294,5.711099167889287) (5.374043740603438,4.19277993894196) (4.063797192141007,3.144686564736485)
 (99.72497714180139,91.88976662309378) (53.54969621277265,44.42851062876043) (32.87832916817609,26.43333220635699) (21.48851311319676,17.05297888141274) (14.63021687110527,11.51835686949478) (10.28322479123175,8.039800162730748) (7.428952787720858,5.766635324589528) (5.495510465096568,4.233893113090004) (4.153911327984049,3.1756795645203)
 (102.7104413608441,92.93766214908783) (54.98795619142946,44.82841537613932) (33.71843411724282,26.66120943369164) (22.02026735348285,17.20185779087443) (14.9831506517031,11.62137914618118) (10.52574641910135,8.113346269843916) (7.600507105354705,5.820317757447108) (5.619931435437341,4.273812318535816) (4.24622536364493,3.205886690873369)
 (105.7812038112731,93.92871419274682) (56.46068131055857,45.19934517787179) (34.57776681643454,26.87323636130996) (22.56416208816656,17.3415910913012) (15.34422632186721,11.71891324093543) (10.77393334693575,8.183490300158539) (7.77611399262933,5.871829404054525) (5.747318927825673,4.312310094560549) (4.340756819330563,3.23514076330705)
 (108.9359864166562,94.8558270551398) (57.96683415851706,45.53823519429334) (35.45575988832836,27.06771998864988) (23.11990382977338,17.47113618019122) (15.71329721017561,11.81027763862019) (11.027716296346,8.249768637733087) (7.955744726621646,5.920844830757387) (5.87766526799617,4.349151878722014) (4.437508717367608,3.263268648027645)
 (112.1728924652243,95.71178472249812) (59.5050843056111,45.84202617733052) (36.35168299322458,27.24297357965443) (23.6871000512669,17.58945021243689) (16.09015304047651,11.89478686901895) (11.28698346235399,8.311712337993464) (8.139341189618813,5.967033131968206) (6.010941873023047,4.384098034281971) (4.536468818578631,3.290092715705688)
 (115.4893791851842,96.48930852003504) (61.07380323550368,46.10769585138295) (37.26464091141249,27.39733454703805) (24.26525780699543,17.6955009168366) (16.47451874284774,11.97175835964959) (11.5515794892049,8.368851640056231) (8.326815006247656,6.010061004334996) (6.147098535252315,4.416906009135125) (4.637609031729236,3.315432400069027)
 (118.8822361071177,97.18111926854564) (62.6710630806056,46.33229150478692) (38.19357388428595,27.52918284802659) (24.85378372530359,17.78827771995038) (16.86605412642339,12.04051950633156) (11.8213050070626,8.420720642558178) (8.518047058130264,6.04959594646044) (6.286062968478788,4.447332592212108) (4.740885010087123,3.339105833002166)
 (122.3475699017979,97.78000330416144) (64.29463939588578,46.51296326260853) (39.13726032029759,27.63695956114675) (25.45198543318026,17.86680297464608) (17.26435445328209,12.10041483480618) (12.09591675654828,8.466862061396744) (8.712887395541143,6.085309529687068) (6.427740630639613,4.475136230021152) (4.846235946374366,3.360931529869238)
 (125.8807962936157,98.27888161575788) (65.94201811725873,46.64699746667785) (40.09432191410643,27.71918529136284) (26.05907443771754,17.93014307826197) (17.6689519303255,12.15081311887932) (12.37512831427448,8.506831982294116) (8.911155555997578,6.116880681980048) (6.572014830908698,4.500079363373371) (4.953584572038688,3.380730096588271)
 (129.4766395456605,98.67088126629535) (67.61040675407227,46.73184956119811) (41.06323116499119,27.77447804085202) (26.67417045069261,17.97741926017865) (18.07931811202139,12.19111431748354) (12.65861141641632,8.540204519542336) (9.112641289708932,6.14399892570993) (6.718747121850401,4.521930743278863) (5.062837362305595,3.398325929480512)
 (133.1291398966278,98.9494081958953) (69.29674976328633,46.76517587447752) (42.04232121618855,27.80157018556641) (27.2963071031055,18.00781782180382) (18.4948671823587,12.22075619511906) (12.9459978622358,8.566576293018514) (9.317105680965421,6.16636751000139) (6.867777970838763,4.540467685498216) (5.173884943126651,3.413548878825721)
 (136.8316692073319,99.10822045662523) (70.99774795160363,46.74486370061447) (43.02979787405812,27.79932421409544) (27.92443895837254,18.02059962333806) (18.91496006062645,12.23922049733624) (13.23688196388143,8.585570640343811) (9.524282645014454,6.183706382601423) (7.018927697049008,4.555478225057828) (5.286602691489369,3.426235848787292)
 (140.576954950295,99.1415009013742) (72.7098816549147,46.6690591168934) (44.02375360738659,27.76674691465765) (28.55744969726323,18.01510863114795) (19.33890925357439,12.24603856503305) (13.53082349496596,8.596841488575189) (9.733880770261099,6.195754949784001) (7.171997654854004,4.566763135151161) (5.400851516119261,3.436232308145356)
 (144.3571125549514,99.04392833926302) (74.42943735781499,46.53619202352395) (45.02218327623864,27.70300173622882) (29.19416131797903,17.99077936570647) (19.76598435821896,12.24079628776611) (13.82735107834996,8.600076820210614) (9.94558546807848,6.202274580178405) (7.326771638860275,4.574137779780188) (5.516478801773008,3.443393689758888)
 (148.1636860037645,98.81074617591226) (76.15253734111781,46.34499795659929) (46.02300129902782,27.60741909978706) (29.83334417042132,17.94714312174646) (20.19541810456048,12.22313831600567) (14.1259659444724,8.595001680773628) (10.15906138607944,6.203050816512678) (7.483017481293531,4.577433774345567) (5.633319497282148,3.447586660102518)
 (151.9876964657881,98.43782757274958) (77.87517188656039,46.09453630152321) (47.02405993674389,27.47950449113506) (30.4737276275081,17.88383286791143) (20.62641281790787,12.1927714741727) (14.42614598498176,8.58138068893418) (10.37395503662984,6.19789526793789) (7.64048880999341,4.576500434797793) (5.751197325650458,3.448690244596345)
 (155.8196986509049,97.92173618546342) (79.59323352666169,45.78420461536079) (48.02316835674169,27.31894422609194) (31.11401118834929,17.80058676978326) (21.0581471754794,12.14946733929691) (14.72735002351854,8.559020024769666) (10.58989759032514,6.186647165191576) (7.798926933481313,4.571206001867083) (5.86992609320826,3.446596798511713)
 (159.649844470489,97.25978157135646) (81.30255280138628,45.41374885143531) (49.01811213375002,27.12560883798491) (31.75287580711973,17.6972503173513) (21.48978313207057,12.09306397258525) (15.02902222537313,8.527768885629643) (10.80650778394538,6.169174569686544) (7.958062819439325,4.561438633392422) (5.989311074964023,3.441212817538088)
 (163.4679534949266,96.45006839052239) (82.998934974186,44.98326936217561) (50.00667285342242,26.8995540935368) (32.38899524895271,17.57377707266613) (21.9204728941064,12.02346681237438) (15.33059657061655,8.487520412525592) (11.02339489416355,6.145375236455574) (8.11761913462345,4.547107162788426) (6.109150453756325,3.432459585917218)
 (167.2635896053295,95.49153856429761) (84.67819716366895,44.49322263432772) (50.98664750017392,26.64101969496967) (33.02104728705239,17.4302280835099) (22.3493658300573,11.94064875592385) (15.63150132056592,8.438212101392418) (11.2401617317473,6.115177138034712) (8.277312315173935,4.528141627158201) (6.229236792453564,3.420273663258385)
 (171.0261431383475,94.38400559891262) (86.33620536199489,43.94441878234709) (51.95586733702779,26.35042576970641) (33.6477245732987,17.26677003587016) (22.7756152163322,11.84464947234644) (15.93116341448692,8.379825723177284) (11.45640761520545,6.078538662375242) (8.436854640562602,4.504493572026408) (6.349358520109043,3.404607214012968)
 (174.7449177251908,93.12818033520563) (87.9689108339722,43.33801488938104) (52.91221601530936,26.02836728602679) (34.26774503616846,17.08367223792404) (23.19838473118873,11.73557400178996) (16.22901274152142,8.312386784151997) (11.67173128787758,6.035448502975791) (8.595956286493607,4.476136143397612) (6.469301415252862,3.385428185617912)
 (178.4092209212295,91.72568745026599) (89.57238541941908,42.67550434154153) (53.85364668638269,25.67560656028631) (34.87986168282762,16.88130254311479) (23.61685462364552,11.61359070395177) (16.52448624178069,8.235963562772108) (11.8857337483372,5.985925262082018) (8.754327336139605,4.443063979061431) (6.58885007191557,3.362720342427975)
 (182.0084576178909,90.1790721175701) (91.1428552933606,41.95870234939159) (54.77819792289964,25.29306404175784) (35.48287170582528,16.66012232927169) (24.03022749840692,11.47892862408127) (16.81703179886862,8.150665762650341) (12.09802096843683,5.930016789871899) (8.91167973239059,4.405292912906354) (6.707789335770351,3.336483163832454)
 (185.5322251242696,88.49179633242005) (92.67673277225971,41.18972789334907) (55.68400829177831,24.88180757351879) (36.0756248173365,16.42068065493422) (24.43773367160939,11.33187434665444) (17.10611189455228,8.056642821556096) (12.30820647976874,5.867799283289283) (9.067729156636142,4.362859506218845) (6.825905700146526,3.306731614636724)
 (188.9704087076725,86.66822453150859) (94.17064578940996,40.37098236708687) (56.56932945325686,24.44304033447594) (36.65703075452591,16.16360771457035) (24.8386360643369,11.17276840622349) (17.3912070030649,7.954081917016706) (12.51591381096752,5.799376167816703) (9.222196822470012,4.315820419582166) (6.942988653060653,3.27349579627585)
 (192.3132762955482,84.71359828019624) (95.62146469836931,39.50512522695269) (57.43253769243243,23.97808766952181) (37.22606591814616,15.88960771106653) (25.23223461139115,11.00200132265569) (17.67181870924416,7.843205706642253) (12.72077876538434,5.724876784508127) (9.374811174668276,4.264251638854074) (7.058831967626631,3.236820486581038)
 (195.5515709719936,82.63399996817519) (97.02632609999502,38.59504698632876) (58.27214381371249,23.48838301300256) (37.78177912160353,15.59945125947899) (25.61787017139915,10.82000932426672) (17.94747253880477,7.7242698394572) (12.9224515281529,5.644454903447428) (9.525309485466522,4.208247567647044) (7.17323492958042,3.196764575980538)
 (198.6765998566008,80.4363056408675) (98.38265342753122,37.64383992268307) (59.0868013552692,22.97545310670483) (38.32329644097411,15.29396742894802) (25.99492793177828,10.62726981827224) (18.21772049353678,7.597560272234592) (13.12059859585373,5.558287083549157) (9.67343934114508,4.147919998430622) (7.286003495666134,3.153400407041248)
 (201.6803179370535,78.12812729629526) (99.68817406532119,36.65476689120364) (59.87531310032855,22.44090270808807) (38.84982516642286,14.97403552344949) (26.36284030614724,10.42429666296642) (18.48214328646942,7.463390421994768) (13.31490452242391,5.466570897124309) (9.818960013329086,4.083396972710479) (7.396951377452083,3.106813024313886)
 (204.5554054438531,75.7177451885036) (100.9409328211904,35.6312286625003) (60.63663588153488,21.88639897811231) (39.36065686381861,14.64057669449137) (26.72108932689725,10.21163529269775) (18.74035227408504,7.322098183900731) (13.50507347623332,5.369523036400702) (9.961643708409699,4.014821541977393) (7.505901045095151,3.05709934114897)
 (207.2953374088422,73.2140308949039) (102.1393016207014,34.57673022138018) (61.36988369126242,21.3136557310211) (39.85516956144944,14.29454547326881) (27.06920853740247,9.98985774251727) (18.99199108393689,7.174042841808856) (13.69083060372654,5.267377319198557) (10.10127669056423,3.942350439014482) (7.612684645651329,3.004367230304029)
 (209.8944441408976,70.62636211546908) (103.2819853430703,33.49484647877673) (62.07432912701901,20.72441772210015) (40.33282908207148,13.93692130328049) (27.40678439089855,9.759557615924736) (19.23673693671675,7.01960189747724) (13.87192319545365,5.160382609217393) (10.2376602724607,3.866152670523942) (7.71714483063561,2.948734545117645)
 (212.3479614803804,67.96453037118063) (104.368023773337,32.38918785789368) (62.74940321524487,20.12044514129403) (40.79318954496041,13.56870015018301) (27.73345716366946,9.521345038059163) (19.47430166262025,6.859167843685326) (14.0481216504677,5.048800667841952) (10.3706116685068,3.786408041650388) (7.819135487391001,2.890328078856909)
 (214.6520698587148,65.23864295066755) (105.3967897028214,31.26336621778786) (63.39469367209788,19.50349847386364) (41.23589306584891,13.19088626035698) (28.04892139290481,9.275841633690534) (19.70443241229373,6.693144906110338) (14.21922023543446,4.932903953625323) (10.49996470595626,3.703305623988935) (7.918522369112448,2.82928247002689)
 (216.8039213864377,62.45902060815854) (106.3679832685045,30.12096157197428) (64.0099416718124,18.87532388058875) (41.66066868715873,12.8044841375228) (28.35292584960602,9.023675569139851) (19.92691206365487,6.521945779019677) (14.38503763561354,4.812973386604556) (10.62557038890998,3.617042178841151) (8.015183618703004,2.765739062521887)
 (218.8016544171811,59.63609263887061) (107.2816226806733,28.96549004567213) (64.59503720927844,18.23763924052845) (42.06733057433816,12.41049080244804) (28.64527305970801,8.765476696382491) (20.14155932703979,6.34598838025358) (14.54541729554964,4.68929609530157) (10.74729731153628,3.527820548883078) (8.109010181902384,2.699844729990558)
 (220.6443952825849,56.7802910442318) (108.1380315455168,27.80037349283689) (65.15001315385196,17.59212099041147) (42.45577551836079,12.00988839780323) (28.92581838804897,8.501871837202824) (20.34822855217439,6.165692651315906) (14.7002275479614,4.562163165149115) (10.86503191740352,3.435848031861564) (8.199906106063645,2.63175067495039)
 (222.3322471543338,53.9019455421316) (108.9378230436134,26.6289111629502) (65.6750381062087,16.94039188245768) (42.82597978928318,11.60363719773138) (29.19446870291441,8.233480244867796) (20.5468092427024,5.981477429372634) (14.84936153189406,4.431867407926509) (10.97867860263422,3.341334751410575) (8.287788721603793,2.561611213836888)
 (223.8662662593776,51.01118117775918) (109.6818812750737,25.45425376852517) (66.1704081805012,16.28400976985953) (43.17799538998199,11.19266907764415) (29.45118064177363,7.960909280421439) (20.7372252872533,5.793757417885143) (14.99273690202767,4.29870117255988) (11.08815966337177,3.244492039741807) (8.372588704797552,2.489582559780625)
 (225.2484259429429,48.11782024380968) (110.3713401259975,24.27938025766295) (66.63653784550931,15.62445751560427) (43.51194576547149,10.77788149623073) (29.69595850265744,7.684750339678846) (20.91943391674575,5.602940283269951) (15.1302953338064,4.162954217966866) (11.19341508776443,3.145530849287373) (8.454250021286679,2.415821615796741)
 (226.4815693339403,45.23129012623471) (111.0075600477536,23.1070775428941) (67.07394996826707,14.96313410338856) (43.82802102768272,10.36013203634777) (29.9288517895849,7.405575065524499) (21.09342440309095,5.409423904207409) (15.26200183158707,4.024911668989414) (11.29440219678008,3.044660208667223) (8.532729751800886,2.340484791358146)
 (227.5693516081632,42.3605385559928) (111.5921031685756,21.9399233798614) (67.48326521099837,14.3013470135824) (44.12647276111402,9.940233546058691) (30.1499524446077,7.123931877968677) (21.25921651646775,5.213593799725465) (15.38784384938428,3.884852076105452) (11.39109513862605,2.942085740748015) (8.607997803071166,2.263726855191472)
 (228.5161730612994,39.51395756977124) (112.1267071768026,20.78027252641647) (67.86519093873045,13.64030590758466) (44.40760847993261,9.518949914189017) (30.35939180348203,6.84034285142269) (21.41685876230076,5.015820760361313) (15.50783023691765,3.743045598630916) (11.48348424514459,2.838008256485205) (8.680036508850835,2.185699837378736)
 (229.3271043849609,36.69931727131147) (112.6132584239214,19.63024624966689) (68.22050979842362,12.98111764504389) (44.67178581127096,9.096992506897166) (30.55733731590257,6.555300964549955) (21.56642642271895,4.816458704769794) (15.62199002663788,3.599752330192242) (11.5715752595333,2.732622442522541) (8.748840127685273,2.106551992860406)
 (230.007805680523,33.92371024526052) (113.0537646951748,18.49172518294112) (68.55006813155859,12.32478263788453) (44.9194064827682,8.675017282949831) (30.74398907498904,6.269267743508003) (21.70801943007696,4.615842780884445) (15.73037107965945,3.455220782964143) (11.65538844866212,2.626115654658756) (8.814414245827932,2.026426838030575)
 (230.5644408431648,31.1935072156418) (113.4503280845974,17.36634547166408) (68.85476438050814,11.67219252448132) (45.15091019502297,8.25362259568562) (30.91957620382605,5.982671313601518) (21.84176010347798,4.41428772762701) (15.83303861144675,3.309686544849599) (11.73495761305092,2.518666829469715) (8.876775095648734,1.945462270569314)
 (231.0035889971098,28.51432427064088) (113.8051183908625,16.25549808640044) (69.13553764424712,11.02412912697447) (45.36676846003662,7.833347679283988) (31.08435314871821,5.695904867922965) (21.96779078115176,4.212086508270697) (15.93007361978678,3.163371121120009) (11.81032901176545,2.410445525114743) (8.935948801044626,1.863789781412479)
 (231.3321546641325,25.89100170441091) (114.1203474204901,15.16033112573284) (69.39335653133585,10.38126463474283) (45.56747848625349,7.414671806472225) (31.23859593049503,5.40932555531316) (22.08627138322392,4.009509222591547) (16.02157123949645,3.016480968323487) (11.88156021891124,2.301611098375835) (8.991970562745463,1.781533765668337)
 (231.557278299926,23.32759426334384) (114.3982445475407,14.08175488194034) (69.6292084476153,9.744162938899786) (45.75355718805651,6.998014093801637) (31.38259840439206,5.123253781788839) (22.1973769404186,3.806802299465795) (16.10763904905065,2.869206724927723) (11.94871893064549,2.192312023262205) (9.044883797316089,1.698810937665867)
 (231.6862487422509,20.82737233930763) (114.641033834175,13.02044940019421) (69.84408944241346,9.1132820253262) (45.92553539360601,6.583733920734031) (31.5166685786772,4.837972913750453) (22.30129512356573,3.604187966451512) (16.1883953547012,2.721722639216881) (12.01188174140243,2.082685353294869) (9.094739244049617,1.615729852921528)
 (231.7264189850154,18.39283343228538) (114.8509129666752,11.97687422835856) (70.03899472179688,8.488977319883126) (46.08395231860456,6.172131918612585) (31.64112503917378,4.55372936313326) (22.39822380841833,3.401863988209209) (16.26396747728224,2.574186191306068) (12.07113290823888,1.972856326930847) (9.14159405439106,1.532390537521215)
 (231.6851265295026,16.02572301675298) (115.0300342086869,10.95128003005277) (70.21490991928742,7.871505867114196) (46.22935036651216,5.763451477461062) (31.75629352305523,4.270733029032372) (22.48836870802211,3.200003660037571) (16.33449006614301,2.426737902234362) (12.1265631223537,1.862938113056637) (9.18551087770207,1.448884223658259)
 (231.5696193789036,13.72706379452238) (115.1804875175382,9.943721718193496) (70.37280319565119,7.261031215263513) (46.36227030656717,5.357880711094385) (31.86250368104546,3.989158064029892) (22.57194110219234,2.99875603884476) (16.40010346260088,2.279501319895638) (12.1782683041438,1.753031689131026) (9.226556957442792,1.365293187385961)
 (231.3869885366687,11.49719220491952) (115.3042859147354,8.954072760529504) (70.51361821914338,6.657628874549221) (46.48324687134905,4.9555548151367) (31.96008606162518,3.709143928980751) (22.64915568985776,2.79824639005968) (16.46095213357004,2.132583168117721) (12.22634843851819,1.643225845192324) (9.264803250026681,1.281690683033717)
 (231.1441076613424,9.335800989894418) (115.4033531484258,7.982040312145019) (70.63826805745515,6.061292213587402) (46.59280480509144,4.556558748892181) (32.0493693433879,3.430796695845265) (22.72022858747798,2.598576824802971) (16.51718319281555,1.986073642868657) (12.27090646485565,1.533597301322558) (9.300323577514199,1.198140966996081)
 (230.8475803177398,7.241986579191589) (115.4795136341569,7.027180840669493) (70.74762999262397,5.471938659326651) (46.69145538294376,4.160930169618458) (32.13067783637212,3.154190555583739) (22.7853754897775,2.399827100573472) (16.56894502486641,1.84004683715731) (12.31204723280996,1.424210926881328) (9.333193824581262,1.11469940220344)
 (230.5036950611401,5.214300062330136) (115.5344846150819,6.088915929007436) (70.84254125098512,4.889416070073894) (46.77969341061935,3.768662547460461) (32.20432926669593,2.879369487192724) (22.84481000688878,2.202055555793382) (16.61638602270877,1.694561274941671) (12.34987653413695,1.315120047559581) (9.363491187013484,1.031412632968803)
 (230.1183884032888,3.25080054956898) (115.5698704412648,5.16654796471817) (70.92379562268788,4.3135091575615) (46.85799470312936,3.379708390569953) (32.27063284765723,2.606349042297065) (22.89874218527688,2.005300148435314) (16.65965344743366,1.549660533254568) (12.38450021779215,1.206366825241305) (9.391293478470171,0.9483188197476337)
 (229.6972155307053,1.349109787752262) (115.5871588331229,4.259275454611323) (70.99214092930907,3.743945843075026) (46.92681403148951,2.99398251307798) (32.32988764060777,2.335118202144971) (22.94737721627251,1.809579568842879) (16.69889241424026,1.40537393130702) (12.41602339254436,1.097982695691487) (9.416678499625997,0.8654479226828166)
 (229.2453285025734,-0.4935330210944107) (115.5877189655901,3.366207735930594) (71.04827728375025,3.180403443380608) (46.98658351695377,2.611365282455742) (32.38238119563787,2.06564126492326) (22.99091433059783,1.614894397267212) (16.73424500587742,1.261717265861327) (12.4445497196169,0.9899888485480293) (9.439723471972632,0.7828220220977372)
 (228.7674615207177,-2.2802171463206) (115.5728011875686,2.486378890344513) (71.09285607585949,2.622514594972269) (47.03771144443138,2.231705789244932) (32.4283884616173,1.797859722866188) (23.02954587301189,1.421228278205269) (16.76584951164134,1.118693572606778) (12.47018079436981,0.8823967348806132) (9.460504537028458,0.7004556651760133)
 (228.2679227635318,-4.014307836693374) (115.5435381755786,1.618760702871671) (71.12647960666453,2.069872838108744) (47.08058145969417,1.85482488737215) (32.46817094487657,1.53169409621332) (23.06345654875568,1.22854908682609) (16.79383978664129,0.9762938946686266) (12.49301561543494,0.7752085882586101) (9.479096319393523,0.6183562278771777)
 (227.7505921939445,-5.699396125997195) (115.5009473107432,0.7622745437740105) (71.14970128810356,1.522037796440537) (47.11555210923485,1.480518061857883) (32.50197609704274,1.267045688901819) (23.09282282706308,1.036810062454509) (16.81834472405811,0.8344980407996609) (12.51315013553394,0.6684179462253789) (9.495571551182561,0.5365242819352084)
 (227.218924693611,-7.33925152944382) (115.4459340648119,-0.08419791379445167) (71.16302631976757,0.9785399024357272) (47.14295667706454,1.108558087040528) (32.53003690419933,1.003798241708539) (23.11781248784869,0.8459508905744605) (16.83948782959278,0.6932753183026077) (12.53067688837274,0.562010159326723) (9.510000753042661,0.4549539580182888)
 (226.6759578380833,-8.937778102751475) (115.3792961802898,-0.9218051945835247) (71.16691275166744,0.4388846327512677) (47.16310327027694,0.738697447879983) (32.55257164844657,0.7418194595872936) (23.1385842910749,0.6558987153976273) (16.85738688750998,0.5525852266099186) (12.5456846831046,0.455962879892711) (9.522451966866045,0.3736332967906936)
 (226.1243236091117,-10.49897421729789) (115.3017284362736,-1.751717763466628) (71.16177284172402,-0.09744376781966202) (47.17627510227171,0.3706705033848242) (32.56978381150892,0.4809623967582745) (23.15528775149891,0.4665690697289915) (16.87215370338988,0.4123781022226955) (12.55825835730933,0.3502465195750181) (9.532990532991509,0.2925445812595373)
 (225.5662633385998,-12.02689629254183) (115.2138277993932,-2.575121003633118) (71.14797461743066,-0.6309790831941546) (47.18273092203085,0.004195381001309318) (32.58186208773764,0.2210666882052883) (23.16806299486603,0.2778667123367899) (16.8838939102787,0.2725957053881881) (12.56847857819245,0.2448246701473807) (9.541678904859824,0.2116646450387813)
 (225.0036451907091,-13.52562662168338) (115.1160987708855,-3.39320940026841) (71.12584355397784,-1.162270438013578) (47.18270553949097,-0.3610244037804382) (32.58898047396443,-0.03804037937600734) (23.17704067547328,0.08968636649646994) (16.89270682211924,0.133171743938672) (12.57642168124325,0.1396544828883664) (9.548576493256304,0.1309651524315246)
 (224.4379835145111,-14.99924533027289) (115.0089587555922,-4.207181875679773) (71.09566428610826,-1.691880110446929) (47.17641039462239,-0.7252985956808263) (32.59129840358766,-0.2965429571741073) (23.18234193209854,-0.09808664276463853) (16.89868531965865,-0.00596766901594926) (12.58215953496138,0.03468700364198339) (9.553739531697298,0.05041284793309948)
 (223.8704594343374,-16.45180641967335) (114.8927432937703,-5.018238202718948) (71.0576822752296,-2.220381818331008) (47.16403412668272,-1.088949111113824) (32.58896089392562,-0.5546358817081282) (23.18407836086301,-0.2855758516234834) (16.90191575291206,-0.1449036234836293) (12.58575942073858,-0.07013253744323888) (9.557220954715811,-0.03003022562915135)
 (223.3019420898083,-17.88731777035186) (114.7677110159074,-5.827576406953874) (71.01210536210169,-2.748359442446951) (47.14574309634098,-1.452309191477748) (32.58209867659116,-0.8125240704794292) (23.18235198454602,-0.4729132164977972) (16.9024778454539,-0.2837240853387663) (12.58728391671936,-0.1748644799620758) (9.559070280819965,-0.1104065401435936)
 (222.7330099887155,-19.30972491248741) (114.6340481973337,-6.636391053293688) (70.95910514056324,-3.276406142702562) (47.1216818206285,-1.81572277368523) (32.57082828425285,-1.070422053400852) (23.17725519849757,-0.6602387606496743) (16.90044458688882,-0.4225236275233513) (12.58679077540221,-0.2795745282865106) (9.559333492425081,-0.1907629241218022)
 (222.1639719926683,-20.7228983144738) (114.4918728108251,-7.445872302586499) (70.8988180996418,-3.805123814933238) (47.09197328835479,-2.179544057350854) (32.5552520685799,-1.328553623581894) (23.16887067667697,-0.8477002990859532) (16.8958821004597,-0.5614032144547118) (12.58433278558891,-0.3843335829247137) (9.558052905512264,-0.2711504306190467)
 (221.5948875165609,-22.13062389379267) (114.3412379950683,-8.257205616573595) (70.83134648711814,-4.335122831144933) (47.05671912277208,-2.544137227325516) (32.53545812935423,-1.587151586092302) (23.1572712213468,-1.035453226864035) (16.88884947458875,-0.700470029201007) (12.57995761055977,-0.4892176018605787) (9.555267022701267,-0.3516242262618742)
 (221.0255855861828,-23.53659641895163) (114.1821348760823,-9.07157198313077) (70.7567588617557,-4.867022000962006) (47.0159995696313,-2.909876300776756) (32.51152013709449,-1.846457583203878) (23.14251954604701,-1.223660357552139) (16.87939854970938,-0.8398373338909358) (12.57370759449978,-0.5943074849246029) (9.551010364381275,-0.4322434963727387)
 (220.4556824628486,-24.9444154461829) (114.0144947004835,-9.890148533429054) (70.67509030792498,-5.40144869002719) (46.96987329283677,-3.277145058588704) (32.48349703678968,-2.106721970213955) (23.12466798008698,-1.412491793396595) (16.86757365280591,-0.9796243510844136) (12.56561953370089,-0.6996889716259944) (9.545313273764512,-0.5130713596479901)
 (219.8845976080019,-26.35758341920096) (113.8381902575702,-10.71410942149452) (70.58634229888123,-5.939039029834691) (46.91837696685888,-3.646337021408441) (32.4514326246458,-2.368203716360365) (23.1037580905175,-1.602124810106814) (16.85341127509173,-1.119956153860863) (12.55572440697465,-0.8054525446315653) (9.538201693111588,-0.5941747857518003)
 (219.3115678230021,-27.77950555562897) (113.6530365863429,-11.54462684294971) (70.49048220530509,-6.480438153858128) (46.86152466201219,-4.017855430480619) (32.41535499404166,-2.631170303926223) (23.07982021711721,-1.79274373778945) (16.83693969052127,-1.260963551263005) (12.54404706436475,-0.911693328271994) (9.529696909362075,-0.6756245085427918)
 (218.7356594582709,-29.21349114706022) (113.4587909800493,-12.3828720727658) (70.38744245377023,-7.026300397327426) (46.79930702477815,-4.392113193870029) (32.37527585189928,-2.895897599737019) (23.05287292146207,-1.984539819895316) (16.81817851483346,-1.402782956210795) (12.53060587398846,-1.018510973308088) (9.519815269293197,-0.757494927902154)
 (218.1557786407103,-30.66275591179251) (113.2551523177505,-13.23001641312006) (70.27711935175199,-7.577289402780068) (46.73169026183658,-4.769532761726793) (32.33118971025849,-3.162669674066641) (23.02292235314257,-2.177711032986996) (16.79713820795033,-1.54555622358364) (12.51541232825541,-1.12600951813971) (9.508567865246457,-0.8398639932778985)
 (217.5706795163621,-32.13042505901765) (113.0417597637372,-14.08723195175705) (70.15937159933,-8.134078076088409) (46.65861494160069,-5.150545896210419) (32.2830729625472,-3.431778544143456) (22.98996153934408,-2.372461850976271) (16.77381952358403,-1.689430446830603) (12.49847061311703,-1.234297218536862) (9.49596019381505,-0.9228130624336746)
 (216.9789705483338,-33.61953674663724) (112.8181908868403,-14.95569204242521) (70.03401851964705,-8.697348349233382) (46.57999463123606,-5.535593306779131) (32.23088285631938,-3.703523822037238) (22.95396960637732,-2.569002940242041) (16.74821291236493,-1.834557702864185) (12.47977714450617,-1.343486338043209) (9.481991791081777,-1.006426729845957)
 (216.379118944045,-35.13304564523566) (112.5839592602214,-15.83657143480264) (69.9008380392134,-9.267790704760829) (46.4957143913314,-5.925124125376595) (32.1745563774077,-3.978212250733789) (22.91491094344003,-2.767550773330199) (16.7202978859347,-1.981094736752461) (12.45932007771672,-1.453692892790545) (9.466655848347168,-1.090792619831537)
 (215.7694533138746,-36.67382635154453) (112.338511605638,-16.73104599170371) (69.75956445810087,-9.846103437638295) (46.40562915187952,-6.319595201503488) (32.11400906202383,-4.256157113054604) (22.87273432028096,-2.968327151933909) (16.6900423510642,-2.129202579564053) (12.43707879603895,-1.565036345712519) (9.449938813610217,-1.176001140942371)
 (215.1481646819322,-38.24467642726785) (112.0812245493139,-17.64029194683954) (69.60988604611327,-10.43299162062208) (46.30956199479569,-6.719470202196693) (32.04913375362937,-4.537677505806872) (22.8273719711489,-3.171558632241467) (16.65740192148826,-2.279046094133898) (12.41302338560376,-1.677639246871401) (9.431819983616231,-1.262145198739309)
 (214.5133059827315,-39.84831887155309) (111.8114010539605,-18.56548466791761) (69.4514425043682,-11.02916576581268) (46.20730236770339,-7.125218506899701) (31.97979932204638,-4.823097470420892) (22.77873865698794,-3.377475848612924) (16.62231921795646,-2.430793446214769) (12.38711410266384,-1.791626817433328) (9.412271091852469,-1.349319865821124)
 (213.8627901830103,-41.48740386438662) (111.5282665905727,-19.50779690070574) (69.2838223270939,-11.63534016565858) (46.09860425222622,-7.537313891295309) (31.90584936108379,-5.112744978807428) (22.72673071760661,-3.586312733147862) (16.58472316396582,-2.584615499436285) (12.35930084041273,-1.907126476856504) (9.391255897258114,-1.437622007373014)
 (213.1943871669949,-43.16450964519835) (111.2309651047598,-20.46839647900485) (69.10656009753333,-12.25223090922392) (45.9831843083548,-7.956232998780272) (31.82710087865997,-5.406950772041294) (22.67122512451333,-3.798305631233126) (16.54452828514608,-2.740685134162564) (12.32952260031085,-2.024267312827688) (9.368729778072279,-1.527149865411886)
 (212.5057195209149,-44.88214241276196) (110.9185548278082,-21.44844349052433) (68.91913374380395,-12.88055357523427) (45.86072001265973,-8.382453599044641) (31.74334299289825,-5.70604705391693) (22.61207854280562,-4.013692314522252) (16.50163401906828,-2.899176491662565) (12.29770697351797,-2.143179496463343) (9.344639334792907,-1.618002597975981)
 (211.7942573426312,-46.64273514951023) (110.5900039741396,-22.4490868939648) (68.72096177901678,-13.5210205993348) (45.73084780512941,-8.816452636984549) (31.65433564336354,-6.01036604111212) (22.54912640957102,-4.2327108928564) (16.45592404028468,-3.060264145356393) (12.2637696360647,-2.263993642226417) (9.31892200496916,-1.710279780162502)
 (211.0573121949208,-48.44864528472348) (110.2441863582387,-23.47146058174783) (68.51140054291849,-14.17433831935147) (45.59316125528747,-9.258704073509776) (31.55980832521387,-6.320238373252542) (22.4821820341993,-4.455598627500778) (16.40726560459848,-3.224122200936821) (12.22761385998145,-2.386840117138032) (9.291505691894253,-1.804080863788988)
 (210.2920303103032,-50.30215111782856) (109.8798769578912,-24.51667888125127) (68.28974145730336,-14.84120369555238) (45.44720925600064,-9.709676520074067) (31.45945885084305,-6.635991383602587) (22.41103572254111,-4.682590649510357) (16.35550891468408,-3.390923327515869) (12.1891300435492,-2.511848297073235) (9.262308408392594,-1.899504600173676)
 (209.4953851482153,-52.20544692366163) (109.4957474435072,-25.58583148275166) (68.05520830459869,-15.5223007038993) (45.29249424814319,-10.16983066567886) (31.35295214226384,-6.957947231592218) (22.33545392873752,-4.913918579758457) (16.30048650838797,-3.560837720264145) (12.14819525923205,-2.63914577479273) (9.23123793698695,-1.996648424268317)
 (208.6641693981715,-54.16063665869353) (109.0903616900695,-26.67997777530408) (67.80695453436057,-16.2182963932331) (45.12847048018214,-10.63961649253253) (31.239919055199,-7.286420894654469) (22.25517843304189,-5.149809054742532) (16.24201266936682,-3.734031994434336) (12.1046728209792,-2.76885751838042) (9.198191504658151,-2.095607803344352)
 (207.7949865219183,-56.16972618033) (108.6621712857784,-27.80014056341748) (67.54406060414497,-16.92983659394368) (44.95454230266154,-11.11947027233542) (31.11995523320397,-7.621718015579273) (22.16992554659245,-5.390482151592305) (16.17988286036409,-3.910668009322386) (12.05841186987379,-2.90110497700409) (9.163055473520572,-2.196475546857413)
 (206.8842419275685,-58.23461388157704) (108.209511053619,-28.94729912665449) (67.26553135612198,-17.65754125153466) (44.77006249995471,-11.60981133093228) (30.99261999628557,-7.964132596075618) (22.07938534206646,-5.636149708906022) (16.11387317749915,-4.090901618269168) (12.00924697810291,-3.036005134441769) (9.125705045212001,-2.299341077295622)
 (205.9281338766786,-60.35707963327729) (107.7305946049832,-30.12238157438479) (66.97029343956416,-18.40199936837176) (44.5743306611836,-12.11103856395407) (30.85743525949923,-8.313944526297462) (21.98322091045392,-5.88701353516852) (16.04373982588044,-4.274881339526481) (11.95699776675543,-3.17366950646747) (9.086003979845263,-2.404289658753259)
 (204.9226442361268,-62.53877191389703) (107.2235099511624,-31.32625644146484) (66.65719278783168,-19.16376350695603) (44.36659159574145,-12.62352667976879) (30.71388448812881,-8.671416935123528) (21.88106764469795,-6.143263494514343) (15.96921861692506,-4.462746940704984) (11.90146854657338,-3.314203073523897) (9.043804328255698,-2.511401579728991)
 (203.8635292031311,-64.78119299695793) (106.686215213319,-32.55972345178674) (66.32499217174805,-19.94334382243192) (44.14603380335503,-13.14762214617359) (30.5614116926419,-9.036793343066066) (21.77253255414042,-6.405075456884459) (15.89002448903201,-4.654627927533665) (11.84244796699698,-3.457703147221919) (8.998946178523843,-2.620751284209614)
 (202.7463101534345,-67.08568205667405) (106.1165344738884,-33.82350338153528) (65.97236884834793,-20.74120157322655) (43.91178801279975,-13.68363880638241) (30.39942047245096,-9.410294595562901) (21.65719361411102,-6.672609097471985) (15.80585105532351,-4.850641926090701) (11.77970870262504,-3.604258155501041) (8.951257418743502,-2.732406445872043)
 (201.5662647891396,-69.45339604672373) (105.5121538417624,-35.11822693655143) (65.59791234768893,-21.55774206090369) (43.66292581100024,-14.23185313220189) (30.22727312550589,-9.79211555518409) (21.53459916122127,-6.946005529441683) (15.71637018446324,-5.050892946464925) (11.71300714447407,-3.753946345806368) (8.900553518879695,-2.846426978133365)
 (200.3184187923094,-71.88528820390481) (104.8706178148447,-36.44442255726675) (65.20012243613404,-22.39330694162374) (43.3984583909965,-14.7924990770062) (30.04428983582964,-10.18242152406767) (21.40426734534695,-7.22538475002483) (15.62123162370018,-5.255469513523827) (11.64208313684308,-3.90683438899547) (8.846637335887303,-2.962863972369327)
 (198.997538226082,-74.38208402982441) (104.189326034279,-37.80250307044463) (64.77740732897992,-23.24816585827352) (43.11733545854256,-15.36576248986837) (29.84974797072266,-10.58134437265633) (21.26568565632385,-7.510842880977081) (15.5200626760213,-5.464442651893211) (11.56665974820606,-4.062975876913926) (8.78929894883043,-3.081758555602048)
 (197.5981229618859,-76.94425461060027) (103.4655305793236,-39.19275109388673) (64.32808221204961,-24.12250733091161) (42.8184443399678,-15.95177505342431) (29.64288151549745,-10.98897834568293) (21.11831054834425,-7.802449185381927) (15.41246794590477,-5.677863709342924) (11.48644309408395,-4.222409701817423) (8.728315532387878,-3.203140660358652)
 (196.1144014533584,-79.57198714621038) (102.6963339210319,-40.61530312131717) (63.85036817374416,-25.01642885801186) (42.50060935800669,-16.55060770854802) (29.42288068642408,-11.405375520631) (20.96156718584788,-8.100242839434188) (15.29802917539765,-5.895762005774354) (11.40112222558724,-4.385158307447886) (8.663451279318469,-3.32702769761476)
 (194.5403272198911,-82.26515257933143) (101.878687747924,-42.07013220871349) (63.34239164875442,-25.92992617681423) (42.16259153416,-17.16226353095102) (29.18889176826231,-11.83054089293306) (20.79484934827532,-8.404229443125207) (15.17630519236931,-6.118142290917777) (11.31036909953152,-4.551225800088976) (8.59445738509724,-3.453423125063306)
 (192.8695774504962,-85.02327023926941) (101.0093928378446,-43.55702920724555) (62.80218449733556,-26.86288164281831) (41.8030887076548,-17.78667003228158) (28.94001723213971,-12.26442706833091) (20.61751953000773,-8.714377252381967) (15.04683199957789,-6.344982008713527) (11.21383865622536,-4.720595913144403) (8.521072110153861,-3.582314904059132)
 (191.0955541845421,-87.84546944961784) (100.0851002222445,-45.07558249791357) (62.22768486348284,-27.81505169791786) (41.42073615904347,-18.42367086058093) (28.67531619787073,-12.70692854490915) (20.42890928050306,-9.030613122338464) (14.90912303789805,-6.576228342448808) (11.11116901683228,-4.893229814704991) (8.443020938471172,-3.713673839107174)
 (189.2113885751742,-90.73044809102193) (99.10231389700991,-46.6251562080128) (61.61673896918722,-28.78605340979676) (41.01410784665873,-19.07301689162668) (28.39380531237803,-13.15787557457139) (20.22831983792455,-9.352818152294891) (14.76266965996601,-6.811795051421051) (11.00198184708916,-5.069063757038085) (8.360016853184487,-3.847451795900491)
 (187.2099487891116,-93.67642816245065) (98.05739536636314,-48.20486691829604) (60.96710402411642,-29.77535008360519) (40.58171836964945,-19.73435670437804) (28.0944601266339,-13.61702760187025) (20.01502311253573,-9.680823028950453) (14.60694185820549,-7.051559085649768) (10.88588289960117,-5.248006561257695) (8.271760753385589,-3.983579797123978)
 (185.0838521460305,-96.68110844747203) (96.94657033537567,-49.81355889792126) (60.27645244444943,-30.78223596664828) (40.12202579392087,-20.40722645420575) (27.77621706068819,-14.08406628735607) (19.78826308404172,-10.01440307542939) (14.44138929188691,-7.295356985995737) (10.76246278181624,-5.429936943819317) (8.177942038123124,-4.121965995400625)
 (182.82548214086,-99.74161447021662) (95.76593788761534,-51.44977795792977) (59.54237759308437,-31.80582009464871) (39.63343547599796,-21.09103917611326) (27.43797605421433,-14.55858813509633) (19.54725768428735,-10.35327301596958) (14.26544266521402,-7.542981079680266) (10.63129798342101,-5.614700688305701) (8.07823938646035,-4.26249353093514)
 (180.4270110381837,-102.854446013121) (94.51148251280954,-53.11174404544149) (58.76240126724119,-32.84500935650448) (39.11430503925305,-21.78507356480569) (27.07860400825823,-15.04009675804343) (19.2912012377259,-10.69708148177628) (14.07851551244814,-7.794175483940741) (10.49195220448299,-5.80210767733819) (7.97232176869765,-4.405018278359406)
 (177.8804287550484,-106.0154225746521) (93.17908936107852,-54.79732277133589) (57.93398317043845,-33.89849089099441) (38.56295066028032,-22.48846230709395) (26.69693912749208,-15.52799483042106) (19.01926754110295,-11.04540529240071) (13.88000644540919,-8.048631947544587) (10.34397802765795,-5.991928797252764) (7.859849709194359,-4.549366506139496)
 (175.1775787741714,-109.2196272648819) (91.76456311952511,-56.50399612176201) (57.0545326155892,-34.96471396945487) (37.9776548308481,-23.20018006718651) (26.2917962798464,-16.02157579912583) (18.73061366291129,-11.39774356077324) (13.66930192566836,-8.305985562542652) (10.18691897939418,-6.183892751798516) (7.740476856110719,-4.695332453876646)
 (172.3102018367155,-112.4613497718639) (90.26365090581292,-58.22883267812129) (56.12142270867477,-36.04187156410626) (37.35667576188548,-23.91903125658751) (25.86197348683051,-16.52001544029085) (18.42438454676943,-11.75351168732428) (13.44577962135029,-8.565810394652031) (10.02031202723057,-6.377682810615507) (7.613851871573821,-4.842675867934926)
 (169.2699881534974,-115.7340291845644) (88.67206957565145,-59.96845774668451) (55.13200725776286,-37.12788185144368) (36.6982585944468,-24.64363775441355) (25.4062596617438,-17.02236338032934) (18.09971850089722,-12.11203532351562) (13.20881240906393,-8.827615090272593) (9.843690555221924,-6.572933539317347) (7.479620689269006,-4.991119520698898)
 (166.0486388413492,-119.030197620257) (86.98553780898715,-61.71902390064457) (54.08364064325908,-38.22036995839429) (36.00064857603492,-25.37242678105259) (24.92344370462766,-17.52753471753551) (17.75575364902905,-12.47254440175265) (12.95777307858523,-9.090838533060587) (9.656587861986353,-6.76922756767762) (7.337429170543619,-5.140346754903379)
 (162.6379372317063,-122.3414257853023) (85.19981333284468,-63.47618251108075) (52.9737008639196,-39.31665031080234) (35.26210634436519,-26.10361916633369) (24.41232505412764,-18.03430191323801) (17.39163542325664,-12.8341673569501) (12.69203979262788,-9.35484563696) (9.45854122476084,-6.966092455228505) (7.186926182655255,-5.289999107227274)
 (159.0298306033208,-125.6582717809977) (83.31073555526112,-65.23505695791252) (51.79961594133047,-40.41371001430612) (34.48092544349765,-26.8352182956336) (23.87172578139612,-18.54128714695537) (17.00652515336795,-13.19592567463789) (12.41100234755656,-9.618923376824462) (9.249096554076784,-7.162997735856353) (7.027767134179043,-5.439674061259304)
 (155.2165227630069,-128.9702346575883) (81.31427384850737,-66.99021830248429) (50.55889382363514,-41.50819375218916) (33.65545216533637,-27.56500005748298) (23.30050429335885,-19.04695536249529) (16.59960979156756,-13.55672891451516) (12.11406926780003,-9.882277173472401) (9.02781367493842,-7.359352223166654) (6.859617980840542,-5.588923001518002)
 (151.1905777213878,-132.2657144063319) (79.20658160371698,-68.73566430375823) (49.24915586985789,-42.59639074629005) (32.7841077714827,-28.29050415577722) (22.69757068161811,-19.54960825190546) (16.17011283093194,-13.9153704199286) (11.80067575726056,-10.14402776413357) (8.794272241339446,-7.554501677181501) (6.68215971639212,-5.737249440100988)
 (146.9450344931047,-135.5319802570022) (76.98405607288578,-70.46480275313735) (47.86817392419967,-43.67422439014672) (31.86541310402525,-29.00902718968239) (22.06190372578639,-20.04737946048595) (15.71730637832956,-14.27052386838998) (11.47029250699534,-10.40320870139436) (8.548078296057476,-7.747726942296694) (6.495093345292914,-5.884107599293358)
 (142.4735327772881,-138.7551493041748) (74.64340387388751,-72.17044017810417) (46.41391090582184,-44.7372451970211) (30.89801553280311,-29.7176179357791) (21.39256951181428,-20.53823131002338) (15.24052439872405,-14.62074091674547) (11.12243534609152,-10.65876464016212) (8.288871447494977,-7.938242659032504) (6.298145339204113,-6.02890143497668)
 (137.7704489659908,-141.9201776108191) (72.18171186159834,-73.84477703489944) (44.88456472441889,-45.78062777374912) (29.88071812048174,-30.41307529239652) (20.68874158658493,-21.01995336148153) (14.73917704395634,-14.96445013320192) (10.75667568795762,-10.90955057430766) (8.016332651585364,-8.12519670111153) (6.09107353820853,-6.170984200582578)
 (132.8310415240916,-145.0108660260976) (69.59652287868536,-75.47941054747552) (43.27861522908525,-46.79917251831729) (28.81251079733131,-31.0919493635046) (19.9497225074009,-21.49016314412896) (14.21276598494001,-15.29995749562157) (10.37265170374161,-11.15433219643301) (7.730192528556817,-8.307670430569923) (5.873673465919175,-6.309658643172749)
 (127.6516044192894,-148.0098829589425) (66.88591568459699,-77.06534635799215) (41.59487374806256,-47.78731277916739) (27.69260327691866,-31.75054616243532) (19.17496659065076,-21.9463093885939) (13.66090059537159,-15.62544863337621) (9.97008012027505,-11.39178755382817) (7.430240145100375,-8.484679927416797) (5.645784998379595,-6.444177930946747)
 (122.2296267843793,-150.8988063276161) (64.0485881194718,-78.59302013616036) (39.83253464185781,-48.73912817665781) (26.52045930903585,-32.38493640775838) (18.36410358944838,-22.38567808221394) (13.08331480655334,-15.93899309829858) (9.548768500494417,-11.62051016612057) (7.116332163718544,-8.655178306808061) (5.407299307922616,-6.573747408843979)
 (116.5639565200674,-153.6581867417009) (61.08394232586504,-80.05233020522158) (37.9912281366609,-49.64836474788172) (25.29583177621201,-32.99096884450436) (17.51696297007045,-22.80540165497666) (12.4798843917791,-16.23855085544567) (9.108627840081221,-11.83901376771527) (6.788402215518323,-8.818059240710372) (5.158165985059751,-6.697527269603524)
 (110.6549650678531,-156.2676337548827) (57.99217057946709,-81.43268213885889) (36.07107354542463,-50.50846250189014) (24.01879808136737,-33.56428848839597) (16.6335983741269,-23.20247156620845) (11.85064439031422,-16.52198118565836) (8.649685262044057,-12.04573880897898) (6.446470359858227,-8.972161789630327) (4.898400217913577,-6.814636220655775)
 (104.5047100820837,-158.7059266691404) (54.77434004504491,-82.7230460891066) (34.07273183442198,-51.312590857866) (22.68979509568258,-34.10036010242376) (15.71431179130325,-23.57375450641007) (11.19580633347045,-16.7870541633664) (8.17209656595603,-12.23906083408031) (6.090652431268174,-9.116276642936024) (4.628089891160632,-6.924156210260625)
 (98.11709228472823,-160.9511509125139) (51.43247453686592,-83.91202736810486) (31.9974563475489,-52.05369229204438) (21.30965288901367,-34.5944971224719) (14.75967690057287,-23.9160123669369) (10.51577488724644,-17.03146481778855) (7.676158349832054,-12.41730081206763) (5.721169067182843,-9.249153792974752) (4.347402444554046,-7.025138258501216)
 (91.49800239341285,-162.9808604207836) (47.96963116361793,-84.98795051145626) (29.84714037873248,-52.72453433298546) (19.87962639129122,-35.04189613168903) (13.77056097816017,-24.22592604536849) (9.81116348395407,-17.25285001790992) (7.162319393470472,-12.5787374554584) (5.338354190857382,-9.369511706242763) (4.056591316451381,-7.116609411846795)
 (84.65545371523211,-164.7722657598587) (44.38996958732388,-85.93895668025624) (27.62436018804748,-53.3177698241006) (18.40142403511853,-35.43767682787654) (12.7481447261745,-24.50012304823322) (9.082808485464135,-17.44880806988027) (6.631190970686339,-12.72162151311266) (4.942662697535623,-9.476047957270088) (3.756001782058723,-7.197580813504388)
 (77.59969582599184,-166.302446920934) (40.69881153271066,-86.75311386997518) (25.3324120025754,-53.82600511853814) (16.87723241465114,-35.77692726105945) (11.69393936137621,-24.73520874385078) (8.33178140516306,-17.61692090808928) (6.083555743891441,-12.84419195383028) (4.534677084983099,-9.567451271258118) (3.446075995401874,-7.267056843680703)
 (70.34330473210397,-167.5485888443756) (36.90268818017135,-87.41853890437322) (22.97534153444813,-54.24187559475873) (15.30973599791629,-36.05475394998221) (10.60980028078854,-24.92780098496013) (7.559398705621995,-17.75477869723386) (5.52037489166623,-12.9446939039992) (4.115112771991786,-9.642414876374152) (3.127357031356645,-7.324045257269726)
 (62.9012450763723,-168.4882367949963) (33.00937315071372,-87.92352977434149) (20.55796460033283,-54.55812758748895) (13.70213093521182,-36.26633626370134) (9.497936663610016,-25.07456769056667) (6.767228712824017,-17.86000654605538) (4.94279313273325,-13.02139812441845) (3.684821850868159,-9.699651000400207) (2.800491747186499,-7.367568170293388)
 (55.29090031938389,-169.0995677885798) (29.02789898123311,-88.25670634986703) (18.08587753931331,-54.76770553370595) (12.05813210982369,-36.40698428700812) (8.360916396980885,-25.17226684986521) (5.957095212481773,-17.93029295128569) (4.352141332942461,-13.07262174472839) (3.244795043473329,-9.737906307390023) (2.466232265782713,-7.396673816637852)
 (47.53206739482481,-169.3616733594764) (24.96855528081029,-88.40715706598851) (15.5654563064976,-54.86384284976527) (10.38197267661093,-36.47219918227989) (7.201665828284954,-25.21778824455091) (5.131077375857689,-17.96341949284856) (3.749936430174124,-13.09674990696522) (2.796161658993762,-9.755978012747589) (2.125435964999815,-7.410448737062343)
 (39.64691314333149,-169.2548481706324) (20.84286716141015,-88.36458876200807) (13.0038433665788,-54.84015480128097) (8.678395508421813,-36.45773489961555) (6.023463913218886,-25.20819613352268) (4.291505683445162,-17.9572912025225) (3.137878460533143,-13.0922579067667) (2.340187396774609,-9.752730371062544) (1.77906380928005,-7.408030334179991)
 (31.65989080935923,-168.7608783111393) (16.66355304061288,-88.11947651631007) (10.40892182172886,-54.6907314160142) (6.952636165991618,-36.3596599414573) (4.829930519357984,-25.14077197177533) (3.440953719318034,-17.90996700409443) (2.517844549029124,-13.05773337214027) (1.878269888223339,-9.727111196095743) (1.428176980024554,-7.388619402445488)
 (23.59761605455581,-167.8633226586355) (12.44446150327834,-87.66321008315718) (7.789276571316366,-54.41022834580897) (5.210397255260808,-36.17441779442613) (3.625008757783531,-25.01305624651765) (2.582225699975561,-17.81968951091625) (1.891879812474486,-12.99189798295391) (1.411931940163933,-9.678168040401385) (1.073931753371962,-7.351492421683926)
 (15.48870320832897,-166.5477805139832) (8.200487563035557,-86.98823342603606) (5.154142704449751,-53.99395350792167) (3.457814296275114,-35.8988845872525) (2.412941465263446,-24.82288838151893) (1.71833983145155,-17.6849134929554) (1.262185215378593,-12.89362821626194) (0.9428125083162665,-9.605063653947644) (0.7175726581806653,-7.29601329992413)
 (7.363563840839465,-164.8021387410283) (3.947469355182958,-86.08817387169186) (2.51334175136373,-53.43794735792234) (1.70141351706757,-35.53042255082199) (1.198242080452382,-24.56844377629563) (0.8525076797113939,-17.50433230577249) (0.6311025204244806,-12.76197460582727) (0.4726555057987494,-9.507090339526046) (0.3604239871523212,-7.221644281952579)
 (-0.7458289184616821,-162.6167920630622) (-0.2979330220370596,-84.95795759862385) (-0.122793155109279,-52.73905475135428) (-0.05193773936391519,-35.06692791918454) (-0.01433958914341351,-24.24826701009837) (-0.01189011190153439,-17.27690161022776) (0.001096579718130667,-12.59617902790861) (0.003296630529519352,-9.383682841394585) (0.003879799254590412,-7.127955751113269)
 (-8.806205634915889,-159.9848308220078) (-4.518374139771772,-83.59390849361954) (-2.743501750315133,-51.89498656417713) (-1.7950870325145,-34.50687205336851) (-1.219856055927554,-23.86130037578745) (-0.8713312889172888,-17.00185978022393) (-0.6252646955234735,-12.39568957401481) (-0.4633515399564367,-9.234429439052601) (-0.3506073852739994,-7.01463465844075)
 (-16.7832895798665,-156.9021914862793) (-8.695972401085685,-81.99382792712383) (-5.337688926938403,-50.90436953281416) (-3.520658064693752,-33.84933476256591) (-2.413204469949386,-23.40690703181974) (-1.722182050292063,-16.67874449657121) (-1.245332257995558,-12.16017264019767) (-0.9253158655801647,-9.05908097796425) (-0.7015389712084729,-6.881491389960807)
 (-24.64210280815544,-153.3677663917126) (-12.81246831263593,-80.1570535768852) (-7.894022737699705,-49.76678315592033) (-5.221115756190426,-33.09402904581656) (-3.589171598793999,-22.88488822723137) (-2.560729032314961,-16.30740512076571) (-1.856399245852905,-11.88952195060315) (-1.380580008115321,-8.857557598882986) (-1.047383478004233,-6.72846491105542)
 (-32.34728198935164,-149.3834706099626) (-16.84938812459552,-78.08449616027805) (-10.40103580069314,-48.48278293386567) (-6.888833614956949,-32.24131676513347) (-4.742480435389772,-22.2954942774051) (-3.383212458173794,-15.88801062009154) (-2.455725154716677,-11.58386433582509) (-1.827102426767063,-8.6299530852) (-1.386590195663289,-6.555626055650876)
 (-39.86339639817985,-144.9542653512376) (-20.78820893642412,-75.77865370474899) (-12.84722769725994,-47.05390970206977) (-8.516161814743375,-31.29221508472372) (-5.867837287819824,-21.6394291373465) (-4.185859667462847,-15.42105295458376) (-3.0405602883856,-11.24356220058253) (-2.262834595901778,-8.376536710502895) (-1.717603022390165,-6.363178963601905)
 (-47.1552605215054,-140.088138872454) (-24.61052137763617,-73.24360378316605) (-15.22116595376451,-45.48268530696118) (-10.09549436858564,-30.24839382604382) (-6.959978301624455,-20.91784871235128) (-4.964918239637788,-14.90734598462712) (-3.608169915191325,-10.86921273071454) (-2.685738998895563,-8.097752679549002) (-2.038874142630656,-6.151460667521119)
 (-54.18823415889462,-134.7960473479125) (-28.29818616739135,-70.48497491766985) (-17.51158331706392,-43.77259535309284) (-11.61933387913612,-29.11216422011131) (-8.013714291975642,-20.13235320012462) (-5.71668795926248,-14.34802011203799) (-4.15585758213292,-10.46164400599991) (-3.093806503973932,-7.794217255553052) (-2.348877214467742,-5.920938920618476)
 (-60.92850360856333,-129.0918195675183) (-31.8334812201661,-67.50989906928029) (-19.7074692521371,-41.92806019214714) (-13.08035249119802,-27.88645982521759) (-9.023973011536862,-19.28497402147118) (-6.437550940098164,-13.74451308554323) (-4.68098709086807,-10.02190829014095) (-3.485072745796121,-7.466713783336124) (-2.646119833198918,-5.67220843669722)
 (-67.34333856156793,-122.9920304631041) (-35.19923646469539,-64.32694774372057) (-21.79815390105481,-39.9543957092244) (-14.47144786167374,-26.57481063710971) (-9.985837968277904,-18.3781560150421) (-7.123999322809036,-13.09855738977948) (-5.181002710651093,-9.551272860625097) (-3.857633198173098,-7.116185880106634) (-2.92915497837018,-5.405985725785992)
 (-73.40132055816092,-116.5158493967846) (-38.37895417913627,-60.94605472362256) (-23.77338312817506,-37.85776575955489) (-15.78579323565531,-25.18131161578077) (-10.8945831957634,-17.41473576974928) (-7.772660092815057,-12.41216488504179) (-5.653447295458689,-9.05120881569882) (-4.209656687758979,-6.743729113201646) (-3.196591296334046,-5.123102786582235)
