# Supplementary material for: Electromagnetic Analysis, Characterization and Discussion of Inductive Transmission Parameters for Titanium Based Housing Materials in Active Medical Implantable Devices
Source: Materials (Basel). 2018 Oct 25;11(11):2089. doi: 10.3390/ma11112089 (PMC6266279; doi:10.3390/ma11112089)
Supplement: Supplementary file 1 [file materials-11-02089-s001.zip › supplementary/correction_factor_data/L21phi_air_output.txt]

# Created by Octave 4.0.0, Thu Mar 24 14:48:56 2016 Mitteleurop�ische Zeit <unknown@juno>
# name: L21phi
# type: complex matrix
# rows: 241
# columns: 9
 (0.002494633999304846,1.27039821425917e-010) (0.001410981759850737,-2.060814528212684e-010) (0.0008860550625189992,-1.992143383658775e-010) (0.0005866255371938663,-1.63151947678199e-010) (0.0004032020589344392,-1.290357565776815e-010) (0.0002857526364068677,-1.012516596060133e-010) (0.000207949652029016,-7.940387212319628e-011) (0.0001549364412750041,-6.270022647195757e-011) (0.0001178907187982931,-4.997234854414203e-011)
 (0.002494633999304639,1.32009912402226e-010) (0.001410981759846487,-2.141438329129603e-010) (0.0008860550625151964,-2.070080612933847e-010) (0.0005866255371908455,-1.695348270037439e-010) (0.0004032020589320788,-1.340839320781466e-010) (0.0002857526364050253,-1.052128573528241e-010) (0.0002079496520275795,-8.251033418878052e-011) (0.0001549364412738732,-6.515320351145911e-011) (0.0001178907187973944,-5.19273817325629e-011)
 (0.002494633999304433,1.371744448462576e-010) (0.001410981759841898,-2.225216317594326e-010) (0.0008860550625111022,-2.151066925046134e-010) (0.0005866255371875697,-1.761674191876446e-010) (0.0004032020589295207,-1.393296037656189e-010) (0.0002857526364030395,-1.093290262276018e-010) (0.0002079496520260292,-8.573832816566748e-011) (0.0001549364412726523,-6.770214663145124e-011) (0.0001178907187964241,-5.395890029715083e-011)
 (0.002494633999304216,1.425410257629717e-010) (0.001410981759836929,-2.312271892436762e-010) (0.0008860550625066689,-2.235221606958006e-010) (0.0005866255371840403,-1.830594935532474e-010) (0.0004032020589267632,-1.447804981348641e-010) (0.0002857526364008911,-1.136062290505936e-010) (0.0002079496520243546,-8.909260865618083e-011) (0.0001549364412713338,-7.035081024157126e-011) (0.0001178907187953763,-5.606989651906801e-011)
 (0.002494633999303948,1.481175597682995e-010) (0.001410981759831558,-2.402733280211209e-010) (0.0008860550625018915,-2.322668612466804e-010) (0.0005866255371802184,-1.902212016348056e-010) (0.0004032020589237799,-1.5044464396219e-010) (0.0002857526363985693,-1.180507658346187e-010) (0.0002079496520225443,-9.257811627448416e-011) (0.0001549364412699083,-7.310309563302604e-011) (0.0001178907187942453,-5.826347974382402e-011)
 (0.002494633999303656,1.539122607048961e-010) (0.001410981759825773,-2.496733723915345e-010) (0.0008860550624967188,-2.413536744630745e-010) (0.0005866255371760998,-1.976630921072932e-010) (0.0004032020589205593,-1.56330384123636e-010) (0.0002857526363960649,-1.226691830598258e-010) (0.0002079496520205886,-9.619998492135168e-011) (0.0001549364412683715,-7.59630567222871e-011) (0.0001178907187930228,-6.054288096032006e-011)
 (0.002494633999303359,1.599336637927406e-010) (0.001410981759819514,-2.594411679432781e-010) (0.000886055062491158,-2.507959845682985e-010) (0.0005866255371716522,-2.053961263352453e-010) (0.0004032020589170894,-1.624463878900831e-010) (0.0002857526363933625,-1.274682833213676e-010) (0.0002079496520184804,-9.996354934689204e-011) (0.0001549364412667127,-7.893490602638574e-011) (0.0001178907187917038,-6.291145756267652e-011)
 (0.00249463399930309,1.66190638145299e-010) (0.001410981759812773,-2.695911019180908e-010) (0.0008860550624851382,-2.606076993931634e-010) (0.0005866255371668593,-2.134316945204922e-010) (0.0004032020589133377,-1.688016636909466e-010) (0.0002857526363904437,-1.324551353455484e-010) (0.0002079496520162031,-1.038743530088595e-010) (0.0001549364412649222,-8.202302086328178e-011) (0.0001178907187902796,-6.537269829211113e-011)
 (0.002494633999302723,1.726923998639608e-010) (0.001410981759805479,-2.801381244167719e-010) (0.000886055062478645,-2.708032708722582e-010) (0.0005866255371616704,-2.217816324615478e-010) (0.0004032020589092883,-1.754055723810169e-010) (0.0002857526363872923,-1.376370844014679e-010) (0.0002079496520137443,-1.079381562356079e-010) (0.0001549364412629879,-8.523194980094268e-011) (0.0001178907187887431,-6.793022837624037e-011)
 (0.002494633999302345,1.794485256164732e-010) (0.001410981759797599,-2.910977704342562e-010) (0.0008860550624716218,-2.813977163417283e-010) (0.0005866255371560726,-2.304582390130644e-010) (0.0004032020589049069,-1.822678410375646e-010) (0.0002857526363838836,-1.430217631215448e-010) (0.0002079496520110872,-1.121609447133383e-010) (0.0001549364412608963,-8.856641935793442e-011) (0.0001178907187870815,-7.05878148718279e-011)
 (0.002494633999301926,1.864689667224193e-010) (0.001410981759789088,-3.024861827110986e-010) (0.0008860550624640423,-2.924066406369909e-010) (0.0005866255371500273,-2.394742941721026e-010) (0.0004032020589001876,-1.893985772786225e-010) (0.0002857526363802085,-1.486171027427455e-010) (0.0002079496520082193,-1.165489382979659e-010) (0.0001549364412586396,-9.203134096317187e-011) (0.0001178907187852895,-7.334937220712951e-011)
 (0.002494633999301523,1.937640638194373e-010) (0.001410981759779928,-3.143201355245673e-010) (0.0008860550624558639,-3.038462590862182e-010) (0.0005866255371434974,-2.488430779273996e-010) (0.0004032020588950904,-1.968082841495557e-010) (0.0002857526363762394,-1.544313447870595e-010) (0.0002079496520051245,-1.211086001829283e-010) (0.0001549364412562036,-9.56318181909442e-011) (0.0001178907187833516,-7.621896795406925e-011)
 (0.002494633999301051,2.013445621147842e-010) (0.001410981759770002,-3.266170594116398e-010) (0.000886055062447024,-3.157334214000381e-010) (0.000586625537136449,-2.585783898021417e-010) (0.0004032020588895851,-2.045078756046681e-010) (0.0002857526363719578,-1.604730532043309e-010) (0.0002079496520017794,-1.258466464124086e-010) (0.0001549364412535733,-9.937315427766735e-011) (0.0001178907187812626,-7.920082881493717e-011)
 (0.002494633999300589,2.092216271728137e-010) (0.001410981759759319,-3.393950668040923e-010) (0.0008860550624374963,-3.280856364817862e-010) (0.0005866255371288472,-2.686945691835555e-010) (0.00040320205888364,-2.125086925660527e-010) (0.0002857526363673298,-1.667511269826146e-010) (0.000207949651998171,-1.307700557772207e-010) (0.0001549364412507333,-1.032608599351936e-010) (0.0001178907187790063,-8.229934684909933e-011)
 (0.002494633999300014,2.174068613954643e-010) (0.00141098175974773,-3.52672978746421e-010) (0.000886055062427186,-3.409210982139775e-010) (0.0005866255371206196,-2.79206516449536e-010) (0.0004032020588772151,-2.208225196435185e-010) (0.0002857526363623295,-1.732748132554155e-010) (0.0002079496519942721,-1.358860800907522e-010) (0.0001549364412476654,-1.073006614625681e-010) (0.0001178907187765677,-8.551908594328498e-011)
 (0.002494633999299412,2.259123211060839e-010) (0.001410981759735262,-3.664703525829171e-010) (0.0008860550624160687,-3.542587122655808e-010) (0.0005866255371117456,-2.901297149056499e-010) (0.0004032020588702825,-2.294616024749304e-010) (0.0002857526363569377,-1.800537209212042e-010) (0.000207949651990063,-1.412022548735443e-010) (0.000154936441244354,-1.114985091857319e-010) (0.0001178907187739357,-8.886478853123608e-011)
 (0.00249463399929881,2.347505342847011e-010) (0.001410981759721804,-3.808075107881536e-010) (0.0008860550624040681,-3.68118123930022e-010) (0.0005866255371021779,-3.014802535984737e-010) (0.0004032020588627973,-2.384386657803263e-010) (0.0002857526363511081,-1.8709783480257e-010) (0.0002079496519855182,-1.467264104519613e-010) (0.0001549364412407792,-1.158605862173167e-010) (0.0001178907187710936,-9.234138258211464e-011)
 (0.002494633999298133,2.43934519062676e-010) (0.001410981759707245,-3.957055708908709e-010) (0.0008860550623910942,-3.825197470596445e-010) (0.0005866255370918276,-3.132748510064927e-010) (0.0004032020588547175,-2.477669320902988e-010) (0.0002857526363448216,-1.944175303422646e-010) (0.0002079496519806107,-1.524666834863349e-010) (0.0001549364412369167,-1.20393317566021e-010) (0.0001178907187680259,-9.595398885383877e-011)
 (0.002494633999297372,2.534778028521912e-010) (0.001410981759691526,-4.111864765613871e-010) (0.0008860550623770898,-3.974847941402529e-010) (0.0005866255370806622,-3.255308796694854e-010) (0.0004032020588459912,-2.57460141227366e-010) (0.0002857526363380279,-2.020235888925799e-010) (0.0002079496519753123,-1.584315289604619e-010) (0.0001549364412327494,-1.251033795999017e-010) (0.0001178907187647122,-9.970792844030399e-011)
 (0.00249463399929659,2.633944423117476e-010) (0.001410981759674569,-4.27273029963778e-010) (0.0008860550623619757,-4.130353075137783e-010) (0.0005866255370685963,-3.382663917678571e-010) (0.0004032020588365654,-2.675325705417309e-010) (0.0002857526363306929,-2.099272135940079e-010) (0.0002079496519695896,-1.646297326331044e-010) (0.0001549364412282466,-1.299977098775938e-010) (0.0001178907187611348,-1.036087306066946e-010)
 (0.002494633999295774,2.736990440143743e-010) (0.001410981759656263,-4.43988925317685e-010) (0.0008860550623456461,-4.291941918891004e-010) (0.0005866255370555804,-3.515001457217645e-010) (0.0004032020588263925,-2.779990559398907e-010) (0.0002857526363227769,-2.181400458708404e-010) (0.0002079496519634131,-1.710704239794647e-010) (0.0001549364412233862,-1.350835173692075e-010) (0.0001178907187572711,-1.076621409326538e-010)
 (0.002494633999294811,2.844067860031033e-010) (0.001410981759636492,-4.613587837969842e-010) (0.0008860550623280263,-4.459852480174559e-010) (0.0005866255370415118,-3.652516338139803e-010) (0.0004032020588154065,-2.888750137378903e-010) (0.0002857526363142234,-2.266741825863694e-010) (0.0002079496519567423,-1.777630896340098e-010) (0.0001549364412181384,-1.403682930716557e-010) (0.0001178907187531008,-1.11874129775518e-010)
 (0.002494633999293788,2.955334401132184e-010) (0.001410981759615139,-4.79408189791644e-010) (0.0008860550623089951,-4.63433207793213e-010) (0.000586625537026333,-3.795411108975688e-010) (0.0004032020588035433,-3.001764633622585e-010) (0.000285752636304993,-2.35542193849163e-010) (0.0002079496519495395,-1.84717587367962e-010) (0.0001549364412124721,-1.458598210461243e-010) (0.0001178907187485961,-1.162509010639082e-010)
 (0.002494633999292712,3.070953952308494e-010) (0.001410981759592072,-4.981637286116568e-010) (0.0008860550622884407,-4.815637706596949e-010) (0.0005866255370099287,-3.943896242306928e-010) (0.0004032020587907337,-3.119200509441347e-010) (0.0002857526362950217,-2.447571415363619e-010) (0.0002079496519417613,-1.919441606017155e-010) (0.0001549364412063514,-1.515661898751447e-010) (0.0001178907187437336,-1.207989014339161e-010)
 (0.002494633999291555,3.191096814290557e-010) (0.001410981759567187,-5.176530255998475e-010) (0.000886055062266248,-5.004036414633661e-010) (0.0005866255369922304,-4.098190444778528e-010) (0.000403202058776902,-3.241230738449689e-010) (0.0002857526362842585,-2.543325985232482e-010) (0.0002079496519333615,-1.994534535004608e-010) (0.0001549364411997446,-1.574958045838329e-010) (0.0001178907187384832,-1.255248297269983e-010)
 (0.002494633999290302,3.315939949869354e-010) (0.001410981759540295,-5.379047868616616e-010) (0.000886055062242289,-5.199805697886646e-010) (0.0005866255369731141,-4.258520979160589e-010) (0.0004032020587619678,-3.368035061325701e-010) (0.0002857526362726336,-2.64282668683738e-010) (0.0002079496519242945,-2.072565266428571e-010) (0.0001549364411926113,-1.636573990143055e-010) (0.0001178907187328127,-1.304356468534787e-010)
 (0.002494633999288943,3.445667246078055e-010) (0.001410981759511271,-5.589488415297741e-010) (0.0008860550622164139,-5.40323390822369e-010) (0.0005866255369524774,-4.425123999072576e-010) (0.0004032020587458403,-3.49980025030575e-010) (0.0002857526362600821,-2.746220076539825e-010) (0.0002079496519145018,-2.153648733155958e-010) (0.0001549364411849053,-1.700600486905122e-010) (0.0001178907187266901,-1.355385860439217e-010)
 (0.002494633999287473,3.580469783255128e-010) (0.001410981759479929,-5.808161856671435e-010) (0.0008860550621884857,-5.614620678342266e-010) (0.0005866255369301893,-4.598244896890908e-010) (0.0004032020587284284,-3.636720384628269e-010) (0.0002857526362465291,-2.853658444214312e-010) (0.0002079496519039291,-2.237904364424608e-010) (0.0001549364411765866,-1.767131841857322e-010) (0.0001178907187200784,-1.408411635056245e-010)
 (0.002494633999285873,3.720546118260743e-010) (0.00141098175944609,-6.035390279706854e-010) (0.0008860550621583245,-5.834277362868191e-010) (0.0005866255369061248,-4.778138665048784e-010) (0.0004032020587096282,-3.778997136073953e-010) (0.0002857526362318976,-2.965300037546505e-010) (0.0002079496518925145,-2.325456261702233e-010) (0.0001549364411676046,-1.836266050103889e-010) (0.0001178907187129425,-1.463511894923763e-010)
 (0.002494633999284168,3.866102575203108e-010) (0.001410981759409532,-6.271508371792263e-010) (0.0008860550621257435,-6.062527497127947e-010) (0.0005866255368801429,-4.965070271577473e-010) (0.0004032020586893275,-3.926840066154443e-010) (0.0002857526362160952,-3.081309295097162e-010) (0.0002079496518801879,-2.416433381493101e-010) (0.0001549364411579074,-1.908104940451979e-010) (0.0001178907187052338,-1.520767798026229e-010)
 (0.002494633999282318,4.0173535508947e-010) (0.001410981759370078,-6.516863913307852e-010) (0.0008860550620905791,-6.299707273502498e-010) (0.000586625536852079,-5.159315050588013e-010) (0.0004032020586674071,-4.080466934681146e-010) (0.0002857526361990391,-3.201857088456822e-010) (0.0002079496518668803,-2.510969725233802e-010) (0.0001549364411474353,-1.98275432540123e-010) (0.0001178907186969131,-1.580263677395972e-010)
 (0.002494633999280325,4.174521830024199e-010) (0.001410981759327458,-6.771818290528238e-010) (0.0008860550620526055,-6.546166036760227e-010) (0.0005866255368217828,-5.361159107351632e-010) (0.0004032020586437359,-4.240104020497488e-010) (0.0002857526361806131,-3.327120973955977e-010) (0.0002079496518525044,-2.609204536667383e-010) (0.0001549364411361285,-2.060324156975027e-010) (0.0001178907186879251,-1.642087165253499e-010)
 (0.002494633999278178,4.337838912788562e-010) (0.00141098175928146,-7.036747027258728e-010) (0.0008860550620115946,-6.802266798107036e-010) (0.000586625536789067,-5.570899740019262e-010) (0.0004032020586181763,-4.405986454762144e-010) (0.0002857526361607211,-3.457285454114951e-010) (0.0002079496518369864,-2.711282506930319e-010) (0.0001549364411239175,-2.14092868860709e-010) (0.0001178907186782205,-1.706329322100107e-010)
 (0.002494633999275824,4.507545356988502e-010) (0.001410981759231774,-7.312040338224586e-010) (0.0008860550619673145,-7.068386770353855e-010) (0.0005866255367537447,-5.788845877429363e-010) (0.0004032020585905773,-4.578358567216574e-010) (0.000285752636139242,-3.592542249402029e-010) (0.0002079496518202293,-2.817353987626935e-010) (0.0001549364411107334,-2.224686643507004e-010) (0.0001178907186677434,-1.773084770835091e-010)
 (0.002494633999273367,4.683891131729449e-010) (0.001410981759178165,-7.598103703591078e-010) (0.0008860550619195367,-7.34491792307876e-010) (0.0005866255367156129,-6.015318533880007e-010) (0.0004032020585607847,-4.757474245949748e-010) (0.0002857526361160558,-3.733090580571779e-010) (0.0002079496518021367,-2.927575212286521e-010) (0.0001549364410964973,-2.311721389433207e-010) (0.0001178907186564314,-1.842451836100637e-010)
 (0.002494633999270586,4.867135985867764e-010) (0.001410981759120248,-7.895358466123103e-010) (0.0008860550618679034,-7.632267560078344e-010) (0.0005866255366744218,-6.25065128198475e-010) (0.0004032020585286053,-4.943597311421834e-010) (0.0002857526360910082,-3.879137462072795e-010) (0.0002079496517826041,-3.042108526355429e-010) (0.0001549364410811266,-2.402161120364973e-010) (0.000117890718644215,-1.914532689054944e-010)
 (0.002494633999267672,5.057549830346024e-010) (0.001410981759057708,-8.204242451321523e-010) (0.0008860550618121691,-7.930858919081093e-010) (0.0005866255366299578,-6.49519074407756e-010) (0.0004032020584938643,-5.137001904916517e-010) (0.0002857526360639719,-4.03089800687239e-010) (0.0002079496517615066,-3.16112262645057e-010) (0.0001549364410645307,-2.496139045378258e-010) (0.000117890718631026,-1.98943349792578e-010)
 (0.002494633999264509,5.255413136446669e-010) (0.001410981758990158,-8.52521061314851e-010) (0.0008860550617519645,-8.241131795132741e-010) (0.0005866255365819328,-6.749297102466223e-010) (0.0004032020584563514,-5.337972892359152e-010) (0.0002857526360347755,-4.188595743385305e-010) (0.0002079496517387281,-3.284792808673178e-010) (0.0001549364410466091,-2.593793584766623e-010) (0.0001178907186167836,-2.067264584274735e-010)
 (0.002494633999261065,5.461017347913533e-010) (0.001410981758917265,-8.858735703122966e-010) (0.0008860550616869886,-8.563543188220792e-010) (0.0005866255365300886,-7.013344630062696e-010) (0.0004032020584158356,-5.546806283655321e-010) (0.0002857526360032397,-4.352462944501475e-010) (0.0002079496517141319,-3.413301226779482e-010) (0.0001549364410272586,-2.695268573884417e-010) (0.0001178907186014021,-2.148140585509595e-010)
 (0.002494633999257378,5.674665311447406e-010) (0.001410981758838533,-9.205308966570982e-010) (0.0008860550616168189,-8.898567976059552e-010) (0.0005866255364741112,-7.28772224121054e-010) (0.0004032020583721051,-5.76380966882143e-010) (0.0002857526359692074,-4.522740969707126e-010) (0.0002079496516875762,-3.546837160484378e-010) (0.0001549364410063643,-2.800713474969667e-010) (0.0001178907185847986,-2.232180623686677e-010)
 (0.002494633999253383,5.896671722417511e-010) (0.001410981758753497,-9.565440866368998e-010) (0.0008860550615410444,-9.246699613932191e-010) (0.0005866255364136566,-7.572834064871998e-010) (0.0004032020583248732,-5.989302670739218e-010) (0.0002857526359324448,-4.699680620521755e-010) (0.0002079496516588977,-3.685597294115527e-010) (0.0001549364409838006,-2.91028359728048e-010) (0.0001178907185668686,-2.319508480967808e-010)
 (0.002494633999249116,6.127363588370125e-010) (0.001410981758661718,-9.939661834336133e-010) (0.0008860550614592235,-9.60845086061591e-010) (0.000586625536348391,-7.869100039391139e-010) (0.00040320205827388,-6.223617416015143e-010) (0.0002857526358927597,-4.883542509845756e-010) (0.0002079496516279379,-3.829786006335095e-010) (0.0001549364409594409,-3.024140325772851e-010) (0.0001178907185475086,-2.410252781884066e-010)
 (0.002494633999244487,6.367080710317804e-010) (0.001410981758562624,-1.032852305268079e-009) (0.0008860550613709046,-9.984354534295296e-010) (0.0005866255362779176,-8.176956530970642e-010) (0.0004032020582188179,-6.467099023955416e-010) (0.0002857526358499051,-5.074597445740138e-010) (0.0002079496515945035,-3.97961567109585e-010) (0.0001549364409331361,-3.142451358775974e-010) (0.0001178907185266034,-2.504547182717755e-010)
 (0.002494633999239453,6.616176184814362e-010) (0.001410981758455586,-1.073259726503838e-009) (0.0008860550612755149,-1.037496429631647e-009) (0.0005866255362018128,-8.496856976386624e-010) (0.0004032020581593604,-6.72010611489982e-010) (0.0002857526358036293,-5.273126830078769e-010) (0.0002079496515584017,-4.135306970279107e-010) (0.0001549364409047303,-3.265390954902759e-010) (0.0001178907185040309,-2.602530568371835e-010)
 (0.002494633999234055,6.875016921904554e-010) (0.001410981758340032,-1.115247962006564e-009) (0.0008860550611725098,-1.078085546698819e-009) (0.0005866255361196421,-8.829272550371965e-010) (0.0004032020580951608,-6.983011337918393e-010) (0.0002857526357536639,-5.479423073176832e-010) (0.000207949651519421,-4.297089218789872e-010) (0.0001549364408740626,-3.393140189701335e-010) (0.000117890718479657,-2.704347256837963e-010)
 (0.002494633999228197,7.143984188559771e-010) (0.001410981758215232,-1.158878854759873e-009) (0.0008860550610612965,-1.12026258724041e-009) (0.0005866255360309141,-9.174692859865135e-010) (0.0004032020580258418,-7.256201920116791e-010) (0.0002857526356997116,-5.693790024053031e-010) (0.000207949651477331,-4.465200702166092e-010) (0.0001549364408409476,-3.525887222220029e-010) (0.0001178907184533393,-2.810147211737449e-010)
 (0.002494633999221886,7.423474167521386e-010) (0.001410981758080511,-1.204216667002604e-009) (0.0008860550609412156,-1.164089672506576e-009) (0.0005866255359351095,-9.533626664333825e-010) (0.0004032020579509937,-7.540080236334039e-010) (0.0002857526356414582,-5.91654341806604e-010) (0.0002079496514318817,-4.639889027336996e-010) (0.0001549364408051885,-3.663827572151362e-010) (0.0001178907184249238,-2.920086263113553e-010)
 (0.002494633999215069,7.713898543352946e-010) (0.001410981757935032,-1.251328174704583e-009) (0.0008860550608115462,-1.20963135381018e-009) (0.0005866255358316618,-9.90660262548379e-010) (0.0004032020578701705,-7.835064401941854e-010) (0.0002857526355785539,-6.148011341783168e-010) (0.0002079496513828085,-4.821411487404577e-010) (0.000154936440766579,-3.807164407608888e-010) (0.0001178907183942373,-3.034326336881256e-010)
 (0.002494633999207709,8.015685107353369e-010) (0.001410981757777934,-1.300282765948367e-009) (0.0008860550606715344,-1.256954707608893e-009) (0.0005866255357199593,-1.029417008520131e-009) (0.0004032020577829008,-8.141588887932959e-010) (0.0002857526355106322,-6.388534715817729e-010) (0.0002079496513298207,-5.010035440341974e-010) (0.0001549364407248881,-3.95610884442239e-010) (0.0001178907183611055,-3.153035693274884e-010)
 (0.002494633999199754,8.32927838909335e-010) (0.00141098175760832,-1.351152543109691e-009) (0.000886055060520357,-1.306129434225701e-009) (0.0005866255355993545,-1.069689987460823e-009) (0.0004032020576886708,-8.46010516140225e-010) (0.0002857526354372943,-6.638467797199759e-010) (0.0002079496512726054,-5.206038702662621e-010) (0.0001549364406798736,-4.110880256823485e-010) (0.0001178907183253303,-3.276389174545877e-010)
 (0.002494633999191169,8.655140310376066e-010) (0.001410981757425176,-1.404012428949966e-009) (0.0008860550603571176,-1.357227960452364e-009) (0.0005866255354691208,-1.111538515397548e-009) (0.000403202057586925,-8.791082349477977e-010) (0.0002857526353581054,-6.8981787004714e-010) (0.0002079496512108259,-5.409709958433604e-010) (0.0001549364406312651,-4.271706600493172e-010) (0.0001178907182867009,-3.404568462411867e-010)
 (0.002494633999181895,8.993750866778721e-010) (0.001410981757227415,-1.458940276928233e-009) (0.0008860550601808567,-1.410325546265252e-009) (0.0005866255353284995,-1.155024228695983e-009) (0.0004032020574770543,-9.135007930444358e-010) (0.0002857526352725934,-7.168049939991292e-010) (0.0002079496511441167,-5.621349184341006e-010) (0.0001549364405787801,-4.438824748197427e-010) (0.0001178907182449896,-3.537762345530024e-010)
 (0.002494633999171887,9.345608834746068e-010) (0.001410981757013862,-1.516016985809515e-009) (0.0008860550599905221,-1.465500395504108e-009) (0.0005866255351766557,-1.20021117470917e-009) (0.0004032020573584273,-9.492388451131149e-010) (0.0002857526351802676,-7.448478992863346e-010) (0.0002079496510720846,-5.841268091246902e-010) (0.0001549364405221078,-4.612480838385766e-010) (0.0001178907181999524,-3.676166997380849e-010)
 (0.002494633999161094,9.711232506071213e-010) (0.001410981756783292,-1.575326618718177e-009) (0.0008860550597850462,-1.522833771020225e-009) (0.0005866255350127087,-1.247165906077837e-009) (0.0004032020572303301,-9.86375027291655e-010) (0.0002857526350805713,-7.739878884235022e-010) (0.0002079496509943107,-6.069790583134523e-010) (0.0001549364404609145,-4.792930637735014e-010) (0.0001178907181513198,-3.819986265161994e-010)
 (0.002494633999149424,1.00911604526956e-009) (0.00141098175653433,-1.636956526917535e-009) (0.0008860550595631296,-1.58241011439896e-009) (0.0005866255348356727,-1.29595757874306e-009) (0.0004032020570920232,-1.024964034602981e-009) (0.0002857526349729268,-8.042678795048663e-010) (0.0002079496509103291,-6.307253233824572e-010) (0.000154936440394841,-4.980439917491837e-010) (0.0001178907180988106,-3.969431969746537e-010)
 (0.002494633999136841,1.048595231919675e-009) (0.001410981756265509,-1.700997478289011e-009) (0.000886055059323534,-1.644317170063189e-009) (0.0005866255346445289,-1.346658053680298e-009) (0.0004032020569426736,-1.065062701518773e-009) (0.0002857526348566929,-8.357324694074199e-010) (0.0002079496508196474,-6.554005782456669e-010) (0.0001549364403234968,-5.175284844796058e-010) (0.0001178907180421097,-4.124724217650678e-010)
 (0.002494633999123225,1.089618964848531e-009) (0.001410981755975227,-1.767543790986908e-009) (0.0008860550590648117,-1.708646114593444e-009) (0.0005866255344381194,-1.399342002705917e-009) (0.0004032020567814143,-1.106730085594671e-009) (0.0002857526347311825,-8.68427999414698e-010) (0.0002079496507217353,-6.810411648388277e-010) (0.0001549364402464577,-5.377752389002409e-010) (0.0001178907179808874,-4.286091724793678e-010)
 (0.002494633999108528,1.132247673818224e-009) (0.001410981755661809,-1.836693472175411e-009) (0.0008860550587854642,-1.775491690790272e-009) (0.0005866255342152415,-1.454087018365695e-009) (0.0004032020566072877,-1.150027554378418e-009) (0.0002857526345956635,-9.024026234363573e-010) (0.0002079496506160111,-7.076848465812816e-010) (0.0001549364401632752,-5.588140744277223e-010) (0.0001178907179147809,-4.453772153322958e-010)
 (0.002494633999092707,1.176544153288052e-009) (0.001410981755323387,-1.908548362309115e-009) (0.0008860550584838158,-1.844952347165256e-009) (0.0005866255339745999,-1.510973728146318e-009) (0.0004032020564192825,-1.195018875726447e-009) (0.0002857526344493321,-9.377063788423097e-010) (0.0002079496505018489,-7.353708639851578e-010) (0.000154936440073456,-5.806759768402594e-010) (0.0001178907178433993,-4.628012461272897e-010)
 (0.002494633999075539,1.222573654867395e-009) (0.001410981754957936,-1.983214284897341e-009) (0.0008860550581581164,-1.917130382831399e-009) (0.0005866255337147483,-1.570085913083873e-009) (0.000403202056216261,-1.24177031167362e-009) (0.0002857526342913237,-9.743912601535936e-010) (0.000207949650378581,-7.641399923684938e-010) (0.0001549364399764708,-6.033931438584142e-010) (0.0001178907177663249,-4.809069266092241e-010)
 (0.00249463399905709,1.270403983377948e-009) (0.001410981754563375,-2.060801202239052e-009) (0.0008860550578064469,-1.992132097930387e-009) (0.0005866255334341804,-1.631510631084189e-009) (0.0004032020559970542,-1.290350715913546e-009) (0.0002857526341207206,-1.01251129552543e-009) (0.0002079496502454836,-7.940346019088557e-010) (0.0001549364398717514,-6.269990325546274e-010) (0.0001178907176831027,-4.997209222234186e-010)
 (0.002494633999037098,1.320105597070319e-009) (0.0014109817541373,-2.141423377196132e-009) (0.0008860550574266907,-2.070067950164297e-009) (0.0005866255331312187,-1.695338345036e-009) (0.0004032020557603574,-1.340831635124621e-009) (0.0002857526339365007,-1.052122626240267e-009) (0.0002079496501017624,-8.250987199393595e-010) (0.0001549364397586773,-6.515284085758194e-010) (0.000117890717593238,-5.192709413494917e-010)
 (0.002494633999015567,1.371751711406248e-009) (0.001410981753677271,-2.225199541239454e-009) (0.0008860550570166635,-2.151052717174113e-009) (0.0005866255328040952,-1.761663055823229e-009) (0.0004032020555047759,-1.393287414198863e-009) (0.0002857526337375803,-1.093283589306503e-009) (0.0002079496499465812,-8.573780957496557e-010) (0.000154936439636582,-6.770173972682777e-010) (0.0001178907174962066,-5.395857760764206e-010)
 (0.002494633998992272,1.425418406737225e-009) (0.001410981753180504,-2.312253069043768e-009) (0.0008860550565739087,-2.235205665467318e-009) (0.0005866255324508681,-1.83058244068935e-009) (0.0004032020552288143,-1.447795305682642e-009) (0.0002857526335228009,-1.136054803321337e-009) (0.0002079496497790187,-8.909202678797156e-010) (0.0001549364395047469,-7.035035368779122e-010) (0.0001178907173914344,-5.606953445552163e-010)
 (0.002494633998967138,1.481184741076179e-009) (0.001410981752644125,-2.402712160038567e-009) (0.000886055056095846,-2.322650725832787e-009) (0.0005866255320694678,-1.902197996915261e-009) (0.0004032020549308324,-1.504435583351254e-009) (0.0002857526332908846,-1.180499257585968e-009) (0.0002079496495980891,-9.257746340765589e-010) (0.0001549364393623952,-7.31025833707909e-010) (0.000117890717278304,-5.826307350171571e-010)
 (0.002494633998939993,1.539132866184327e-009) (0.001410981752064964,-2.496710026741966e-009) (0.0008860550555796435,-2.413516675537222e-009) (0.0005866255316576395,-1.97661519101471e-009) (0.0004032020546090766,-1.563291660314597e-009) (0.0002857526330404665,-1.226682404798718e-009) (0.0002079496494027258,-9.619925239309268e-010) (0.0001549364392086874,-7.59624819555598e-010) (0.0001178907171561487,-6.054242514982452e-010)
 (0.002494633998910686,1.599348148876419e-009) (0.001410981751439584,-2.594385090796106e-009) (0.0008860550550222739,-2.507937327809743e-009) (0.000586625531212963,-2.05394361396217e-009) (0.0004032020542616556,-1.624450211696379e-009) (0.0002857526327700693,-1.274672257296231e-009) (0.0002079496491917793,-9.996272743734208e-010) (0.0001549364390427157,-7.893426112740436e-010) (0.0001178907170242506,-6.291094613528851e-010)
 (0.002494633998879038,1.661919296864027e-009) (0.00141098175076433,-2.695881186212946e-009) (0.0008860550544204138,-2.606051728441117e-009) (0.0005866255307328094,-2.134297142250012e-009) (0.0004032020538865195,-1.688001302044501e-009) (0.000285752632478105,-1.324539487089603e-009) (0.0002079496489640006,-1.03873430811525e-009) (0.0001549364388635054,-8.202229727521545e-010) (0.0001178907168818268,-6.537212446140234e-010)
 (0.0024946339988449,1.726938489922165e-009) (0.001410981750035219,-2.801347771101366e-009) (0.0008860550537705788,-2.708004360438231e-009) (0.0005866255302143603,-2.2177941053632e-009) (0.0004032020534814575,-1.754038517832197e-009) (0.0002857526321628469,-1.376357529740189e-009) (0.000207949648718052,-1.079371215138299e-009) (0.0001549364386699976,-8.523113792271642e-010) (0.0001178907167280448,-6.79295845286741e-010)
 (0.002494633998807989,1.794501515662601e-009) (0.001410981749247917,-2.91094014697493e-009) (0.0008860550530688704,-2.813945356137092e-009) (0.0005866255296545406,-2.304557459733345e-009) (0.0004032020530440868,-1.822659104963035e-009) (0.000285752631822444,-1.430202692371758e-009) (0.0002079496484524888,-1.121597837373684e-009) (0.0001549364384610561,-8.856550841602882e-010) (0.0001178907165619929,-7.058709246269027e-010)
 (0.002494633998768196,1.864707910629697e-009) (0.001410981748397837,-3.024819687093354e-009) (0.000886055052311201,-2.924030718022898e-009) (0.0005866255290500654,-2.394714969384417e-009) (0.0004032020525718134,-1.893964111752337e-009) (0.0002857526314548805,-1.486154265774069e-009) (0.0002079496481657355,-1.165476356633334e-009) (0.0001549364382354445,-9.203031887045528e-010) (0.0001178907163826948,-7.334856165200173e-010)
 (0.002494633998725194,1.937661107603147e-009) (0.001410981747479926,-3.143154073428771e-009) (0.0008860550514930806,-3.038422547942145e-009) (0.0005866255283973668,-2.488399393834999e-009) (0.0004032020520618776,-1.968058537478171e-009) (0.0002857526310579978,-1.544294641029598e-009) (0.000207949647856107,-1.211071386040911e-009) (0.0001549364379918347,-9.563067138452912e-010) (0.000117890716189094,-7.621805849654097e-010)
 (0.002494633998678743,2.013468588068953e-009) (0.0014109817464888,-3.26611754307956e-009) (0.000886055050609714,-3.157289285138759e-009) (0.0005866255276926133,-2.585748683009634e-009) (0.000403202051511259,-2.045051486498058e-009) (0.0002857526306294527,-1.604709430431553e-009) (0.0002079496475217789,-1.258450064954228e-009) (0.0001549364377287923,-9.937186754209418e-010) (0.0001178907159800478,-7.919980838793173e-010)
 (0.002494633998628621,2.092242040967532e-009) (0.001410981745418617,-3.393891143887152e-009) (0.000886055049655871,-3.280805953876387e-009) (0.0005866255269316312,-2.686906179992465e-009) (0.0004032020509167128,-2.125056328781049e-009) (0.0002857526301667244,-1.667487593456591e-009) (0.0002079496471607825,-1.307682157625297e-009) (0.0001549364374447673,-1.032594161953282e-009) (0.0001178907157543271,-8.229820191244445e-010)
 (0.002494633998574499,2.174097527467437e-009) (0.00141098174426304,-3.526663000279535e-009) (0.0008860550486259197,-3.409154420182046e-009) (0.0005866255261099359,-2.792020831517601e-009) (0.0004032020502747375,-2.208190866180827e-009) (0.0002857526296670782,-1.7327215672456e-009) (0.0002079496467709872,-1.358840155617891e-009) (0.000154936437138081,-1.07299041561728e-009) (0.0001178907155105992,-8.551780130476098e-010)
 (0.002494633998516042,2.259155652424857e-009) (0.001410981743015296,-3.664628589495442e-009) (0.000886055047513834,-3.5425236591935e-009) (0.0005866255252227097,-2.901247406722547e-009) (0.0004032020495815549,-2.294577505645741e-009) (0.0002857526291275797,-1.800507402495124e-009) (0.0002079496463500965,-1.41199938438527e-009) (0.0001549364368069335,-1.114966916295351e-009) (0.0001178907152474302,-8.886334714552036e-010)
 (0.002494633998452922,2.34754174263514e-009) (0.001410981741668009,-3.807991028097225e-009) (0.000886055046313004,-3.681110032220292e-009) (0.0005866255242646918,-3.014746724255749e-009) (0.0004032020488330824,-2.384343438706461e-009) (0.0002857526285450488,-1.870944904377463e-009) (0.0002079496458956371,-1.467238113726891e-009) (0.0001549364364493699,-1.158585468880391e-009) (0.0001178907149632663,-9.233976532226752e-010)
 (0.002494633998384795,2.439386031770254e-009) (0.001410981740213251,-3.956961369972873e-009) (0.0008860550450164017,-3.825117575060898e-009) (0.0005866255232302603,-3.132685888375502e-009) (0.0004032020480248867,-2.477620828366423e-009) (0.000285752627916032,-1.944137779097999e-009) (0.0002079496454049113,-1.524637672744683e-009) (0.0001549364360632787,-1.203910294044541e-009) (0.0001178907146564324,-9.595217426078479e-010)
 (0.002494633998311226,2.534823852845417e-009) (0.001410981738642463,-4.111758915785739e-009) (0.0008860550436163682,-3.974758297268694e-009) (0.000586625522113305,-3.255238534094408e-009) (0.0004032020471522227,-2.574547002825459e-009) (0.000285752627236848,-2.020193786005588e-009) (0.0002079496448750458,-1.584282569224138e-009) (0.0001549364356463896,-1.251008122449628e-009) (0.0001178907143251234,-9.970589243732156e-010)
 (0.002494633998231792,2.633995838590102e-009) (0.00141098173694634,-4.272611534412149e-009) (0.0008860550421046429,-4.130252492978219e-009) (0.0005866255209072483,-3.382585081883413e-009) (0.0004032020462099504,-2.675264657115492e-009) (0.00028575262650348,-2.099224895763659e-009) (0.0002079496443029139,-1.646260613531793e-009) (0.0001549364351962474,-1.299948292632961e-009) (0.0001178907139673835,-1.036064461769905e-009)
 (0.002494633998146005,2.737048129053986e-009) (0.001410981735114914,-4.439755996750968e-009) (0.0008860550404723239,-4.291829064059105e-009) (0.0005866255196049843,-3.514913002181363e-009) (0.000403202045192519,-2.779922062222019e-009) (0.0002857526257116201,-2.181347454473617e-009) (0.00020794964368514,-1.71066304742701e-009) (0.0001549364347101932,-1.350802852721756e-009) (0.0001178907135811098,-1.076595777653946e-009)
 (0.002494633998053443,2.844132587811063e-009) (0.001410981733137415,-4.613438322069537e-009) (0.0008860550387098104,-4.459725855240567e-009) (0.0005866255181988367,-3.652417090160668e-009) (0.0004032020440939131,-2.888673282430443e-009) (0.0002857526248565812,-2.266682354239044e-009) (0.0002079496430180877,-1.777584677845232e-009) (0.0001549364341853694,-1.403646666074133e-009) (0.0001178907131640203,-1.11871253860422e-009)
 (0.002494633997953435,2.95540702656661e-009) (0.001410981731002172,-4.793914138722041e-009) (0.0008860550368066867,-4.634190002759148e-009) (0.000586625516680524,-3.795299751136096e-009) (0.000403202042907676,-3.001678401113105e-009) (0.0002857526239333417,-2.355355210387411e-009) (0.0002079496422978227,-1.84712401578057e-009) (0.0001549364336186774,-1.458557520941656e-009) (0.0001178907127136598,-1.162476742406043e-009)
 (0.002494633997845466,3.071035438957603e-009) (0.001410981728696588,-4.981449057677862e-009) (0.0008860550347517536,-4.815478296015066e-009) (0.000586625515041081,-3.943771297063396e-009) (0.0004032020416268133,-3.119103755206455e-009) (0.0002857526229364533,-2.447496545350891e-009) (0.0002079496415201029,-1.919383420637315e-009) (0.0001549364330067824,-1.515616244464662e-009) (0.0001178907122273734,-1.207952808878366e-009)
 (0.002494633997728891,3.191188243150468e-009) (0.001410981726207079,-5.176319060775332e-009) (0.0008860550325328907,-5.003857553481638e-009) (0.0005866255132708713,-4.098050254280009e-009) (0.0004032020402437724,-3.241122178721937e-009) (0.0002857526218600436,-2.5432419799225e-009) (0.0002079496406803419,-1.994469250092516e-009) (0.0001549364323460738,-1.574906821012819e-009) (0.0001178907117022951,-1.255207674177618e-009)
 (0.002494633997603087,3.31604253427088e-009) (0.001410981723519016,-5.378810904418934e-009) (0.0008860550301370532,-5.199605012934079e-009) (0.0005866255113594563,-4.258363683252961e-009) (0.0004032020387504167,-3.367913255621365e-009) (0.0002857526206977683,-2.642732431586807e-009) (0.0002079496397735981,-2.072492015748429e-009) (0.0001549364316326655,-1.636516515102199e-009) (0.0001178907111353343,-1.304310888787261e-009)
 (0.002494633997467214,3.445782346722962e-009) (0.001410981720616514,-5.589222537907312e-009) (0.0008860550275500793,-5.403008736684728e-009) (0.0005866255092955635,-4.424947510706161e-009) (0.0004032020371379215,-3.499663582486937e-009) (0.0002857526194427755,-2.746114320719988e-009) (0.0002079496387945192,-2.153566544786758e-009) (0.0001549364308623436,-1.700535999039223e-009) (0.0001178907105231449,-1.355334719274603e-009)
 (0.002494633997320482,3.580598927525932e-009) (0.001410981717482507,-5.807863538516797e-009) (0.0008860550247567754,-5.614368032609968e-009) (0.0005866255070670456,-4.598046874355092e-009) (0.0004032020353968074,-3.636567041302907e-009) (0.0002857526180876791,-2.853539784610488e-009) (0.0002079496377373439,-2.237812147852347e-009) (0.000154936430030576,-1.767059485508725e-009) (0.0001178907098621215,-1.408354253911442e-009)
 (0.002494633997162167,3.720691019371115e-009) (0.001410981714098475,-6.03505556255244e-009) (0.0008860550217406287,-5.833993890685237e-009) (0.0005866255046607477,-4.777916480875538e-009) (0.0004032020335168104,-3.778825082624907e-009) (0.0002857526166244875,-2.965166899742167e-009) (0.0002079496365958387,-2.325352793367574e-009) (0.0001549364291324582,-1.836184865223251e-009) (0.000117890709148371,-1.463447512436999e-009)
 (0.002494633996991167,3.866265155624284e-009) (0.001410981710444557,-6.271132814412023e-009) (0.000886055018483907,-6.062209437397677e-009) (0.000586625502062531,-4.96482097782128e-009) (0.000403202031486857,-3.926647019729934e-009) (0.0002857526150445878,-3.081159912579623e-009) (0.0002079496353632772,-2.416317288531442e-009) (0.0001549364281627021,-1.908013849854415e-009) (0.0001178907083776868,-1.520695559955203e-009)
 (0.002494633996806537,4.017535967588972e-009) (0.001410981706499127,-6.516442532931138e-009) (0.0008860550149674026,-6.299350406138769e-009) (0.0005866254992570423,-5.159035339508718e-009) (0.0004032020292949749,-4.080250333902047e-009) (0.0002857526133386591,-3.201689479193928e-009) (0.0002079496340323984,-2.510839467312067e-009) (0.0001549364271155922,-1.982652120485469e-009) (0.0001178907075455267,-1.580182625267105e-009)
 (0.002494633996607238,4.174726502850108e-009) (0.001410981702239012,-6.771345496163398e-009) (0.0008860550111703925,-6.545765626698909e-009) (0.0005866254962277717,-5.360845267730724e-009) (0.0004032020269282479,-4.239860991491327e-009) (0.0002857526114966459,-3.326932914086459e-009) (0.0002079496325953619,-2.609058385516514e-009) (0.0001549364259849579,-2.06020948165801e-009) (0.0001178907066469886,-1.641996223658109e-009)
 (0.002494633996392069,4.338068557068647e-009) (0.001410981697639106,-7.036216546124357e-009) (0.0008860550070705278,-6.801817532887325e-009) (0.0005866254929568765,-5.570547607920301e-009) (0.0004032020243727428,-4.405713773057653e-009) (0.000285752609507714,-3.457074448461318e-009) (0.0002079496310436957,-2.711118523392658e-009) (0.000154936424764136,-2.140800021392717e-009) (0.0001178907056767779,-1.70622728442895e-009)
 (0.002494633996159777,4.507803019407163e-009) (0.001410981692672295,-7.31144513202948e-009) (0.0008860550026436406,-7.067882689153108e-009) (0.0005866254894250817,-5.788450780725168e-009) (0.000403202021613397,-4.578052614866777e-009) (0.0002857526073601331,-3.592305498364114e-009) (0.0002079496293682664,-2.817169996012695e-009) (0.0001549364234459361,-2.224542277247494e-009) (0.0001178907046291778,-1.772970283263871e-009)
 (0.002494633995908963,4.684180230203872e-009) (0.00141098168730931,-7.597435875262395e-009) (0.0008860549978636403,-7.344352337884373e-009) (0.0005866254856115717,-6.014875230539514e-009) (0.0004032020186339652,-4.757130963662108e-009) (0.0002857526050412556,-3.732824942996669e-009) (0.0002079496275591948,-2.927368771408758e-009) (0.0001549364220225906,-2.311559408683217e-009) (0.0001178907034980168,-1.842323379612371e-009)
 (0.002494633995638245,4.867460355342991e-009) (0.0014109816815186,-7.894609155074266e-009) (0.0008860549927023969,-7.631632966930092e-009) (0.0005866254814938946,-6.250153890470955e-009) (0.0004032020154168742,-4.943212144620861e-009) (0.0002857526025374128,-3.878839413544789e-009) (0.0002079496256058276,-3.041876897262365e-009) (0.0001549364204857155,-2.401979376041821e-009) (0.000117890702276632,-1.914388559358765e-009)
 (0.002494633995345968,5.057913773660139e-009) (0.00141098167526597,-8.203401716552547e-009) (0.0008860549871294598,-7.930146898647792e-009) (0.0005866254770477741,-6.494632665237577e-009) (0.0004032020119431854,-5.136569743486887e-009) (0.0002857525998338609,-4.030563593120363e-009) (0.0002079496234966545,-3.160862735983395e-009) (0.000154936418826257,-2.495935126201714e-009) (0.0001178907009578264,-1.989271782766009e-009)
 (0.002494633995030402,5.255821481318345e-009) (0.001410981668514666,-8.52426730059448e-009) (0.0008860549811120325,-8.240332900789504e-009) (0.0005866254722470355,-6.748670932188857e-009) (0.0004032020081924396,-5.33748800258818e-009) (0.0002857525969146693,-4.188220527541768e-009) (0.0002079496212192522,-3.28450120876379e-009) (0.0001549364170344362,-2.593564785241806e-009) (0.0001178906995338302,-2.067083138107997e-009)
 (0.00249463399468982,5.461475510982529e-009) (0.001410981661224899,-8.857677297689278e-009) (0.0008860549746146792,-8.562646820937892e-009) (0.0005866254670633964,-7.012642060745987e-009) (0.000403202004142521,-5.546262232479112e-009) (0.0002857525937626431,-4.352041948526759e-009) (0.0002079496187602054,-3.41297404873685e-009) (0.0001549364150997022,-2.695011858478102e-009) (0.0001178906979962561,-2.147937001054861e-009)
 (0.002494633994322132,5.675179369698403e-009) (0.00141098165335371,-9.204121426734906e-009) (0.000886054967599094,-8.897562243911755e-009) (0.0005866254614663108,-7.28693395194524e-009) (0.0004032019997695945,-5.763199238301342e-009) (0.0002857525903592155,-4.522268608264338e-009) (0.0002079496161050266,-3.546470063604394e-009) (0.0001549364130106532,-2.80042543785355e-009) (0.0001178906963360479,-2.231952199992669e-009)
 (0.002494633993925208,5.897248494346178e-009) (0.00141098164485477,-9.564108437548756e-009) (0.0008860549600239676,-9.245571174077109e-009) (0.0005866254554228212,-7.571949597570912e-009) (0.0004032019950479003,-5.988617762408687e-009) (0.0002857525866843441,-4.699150626858776e-009) (0.0002079496132380781,-3.68518540818368e-009) (0.0001549364107549881,-2.90996041710053e-009) (0.0001178906945434264,-2.319252187572687e-009)
 (0.00249463399349675,6.128010723512418e-009) (0.001410981635678012,-9.938166840208725e-009) (0.0008860549518447145,-9.607184742732818e-009) (0.0005866254488973356,-7.868107660202555e-009) (0.000403201989949623,-6.222848943478569e-009) (0.0002857525827163792,-4.882947852736016e-009) (0.0002079496101424751,-3.829323867051376e-009) (0.0001549364083194205,-3.023777715006783e-009) (0.0001178906926078297,-2.409965218622266e-009)
 (0.002494633993034271,6.36780679186708e-009) (0.001410981625769395,-1.032684566046842e-008) (0.0008860549430131164,-9.98293394162145e-009) (0.0005866254418514134,-8.175843074684888e-009) (0.0004032019844447241,-6.466236792416261e-009) (0.0002857525784319434,-5.07393023624044e-009) (0.0002079496067999789,-3.979097147482934e-009) (0.000154936405689604,-3.142044506890982e-009) (0.0001178906905178605,-2.504224534665453e-009)
 (0.002494633992535054,6.616990841626859e-009) (0.001410981615070584,-1.073071522271417e-008) (0.0008860549334771828,-1.037337038326934e-008) (0.0005866254342435594,-8.495607671830221e-009) (0.0004032019785008104,-6.719138685753502e-009) (0.0002857525738058203,-5.272378216893166e-009) (0.000207949603190912,-4.1347251835615e-009) (0.0001549364028500539,-3.264934464510048e-009) (0.0001178906882612112,-2.602168555195848e-009)
 (0.002494633991996237,6.875930958347662e-009) (0.001410981603518552,-1.115036796141878e-008) (0.000886054923180773,-1.077906708905212e-008) (0.0005866254260289847,-8.827870824453823e-009) (0.0004032019720828584,-6.981925877494973e-009) (0.0002857525688107585,-5.47858312525602e-009) (0.0002079495992940159,-4.296436451002864e-009) (0.0001549363997840433,-3.392628005028048e-009) (0.0001178906858245885,-2.703941076113856e-009)
 (0.002494633991414714,7.145009725538363e-009) (0.001410981591045304,-1.158641926120034e-008) (0.0008860549120632509,-1.120061930616037e-008) (0.000586625417159309,-9.17312011795873e-009) (0.0004032019651530882,-7.254984029149812e-009) (0.0002857525634173433,-5.692847598971008e-009) (0.0002079495950863492,-4.464468293930886e-009) (0.0001549363964735221,-3.525312548834598e-009) (0.0001178906831936494,-2.809691475194944e-009)
 (0.002494633990787013,7.424624804021784e-009) (0.001410981577577429,-1.203950832751849e-008) (0.0008860549000591643,-1.163864535289045e-008) (0.0005866254075823087,-9.531862043701583e-009) (0.0004032019576706862,-7.538713759126526e-009) (0.0002857525575938216,-5.915486014297415e-009) (0.0002079495905431277,-4.63906726302756e-009) (0.0001549363928989949,-3.663182786787346e-009) (0.0001178906803528996,-2.919574925251314e-009)
 (0.002494633990109556,7.715189535986343e-009) (0.001410981563035621,-1.25102990865028e-008) (0.0008860548870978289,-1.209378749614432e-008) (0.0005866253972416042,-9.904622718521468e-009) (0.0004032019495916014,-7.833531212158487e-009) (0.0002857525513059039,-6.146824932831174e-009) (0.0002079495856376088,-4.820489466326597e-009) (0.0001549363890394162,-3.806440957175272e-009) (0.0001178906772856131,-3.033752614775809e-009)
 (0.002494633989378497,8.017133574151426e-009) (0.001410981547334284,-1.299948111895905e-008) (0.0008860548731029571,-1.256671285776576e-008) (0.0005866253860763142,-1.029194862937116e-008) (0.0004032019408682844,-8.139868648514669e-009) (0.0002857525445165738,-6.387203564429064e-009) (0.0002079495803409169,-5.009000932145459e-009) (0.0001549363848720684,-3.955297132582482e-009) (0.0001178906739737318,-3.152391976686636e-009)
 (0.00249463398858956,8.330903533102563e-009) (0.001410981530381022,-1.350777062271493e-008) (0.0008860548579921517,-1.30581143543445e-008) (0.0005866253740207234,-1.069440740404776e-008) (0.0004032019314493696,-8.458175054700163e-009) (0.0002857525371858628,-6.636974246653631e-009) (0.0002079495746218654,-5.204877985363191e-009) (0.0001549363803724145,-4.109969516812349e-009) (0.0001178906703977623,-3.27566692501587e-009)
 (0.002494633987738141,8.656963676743216e-009) (0.001410981512076041,-1.403591141241686e-008) (0.0008860548416765138,-1.356871166894676e-008) (0.0005866253610038674,-1.111258860940705e-008) (0.0004032019212794337,-8.788916774946638e-009) (0.0002857525292706328,-6.896502940505855e-009) (0.0002079495684467947,-5.40840763640982e-009) (0.0001549363755139706,-4.270684752283097e-009) (0.000117890666536654,-3.403758100076435e-009)
 (0.002494633986819432,8.995796626378207e-009) (0.001410981492311669,-1.458467594931684e-008) (0.0008860548240600016,-1.409925225736681e-008) (0.000586625346949142,-1.154710457694746e-008) (0.0004032019102986106,-9.132578165211051e-009) (0.0002857525207242864,-7.16616974431081e-009) (0.000207949561779358,-5.619887984309191e-009) (0.0001549363702681418,-4.437678238554525e-009) (0.0001178906623676829,-3.536853122137761e-009)
 (0.002494633985828141,9.347904104537716e-009) (0.001410981470971625,-1.515486640671291e-008) (0.0008860548050389843,-1.465051238679541e-008) (0.0005866253317738555,-1.199859125677256e-008) (0.0004032018984422877,-9.489662269635845e-009) (0.0002857525114965347,-7.446369424572688e-009) (0.0002079495545803242,-5.83962863342579e-009) (0.0001549363646040584,-4.611194461196885e-009) (0.0001178906578663174,-3.675146853917193e-009)
 (0.002494633984758579,9.713807707299563e-009) (0.001410981447930335,-1.574731577226016e-008) (0.0008860547845014985,-1.522329821171348e-008) (0.0005866253153886997,-1.246770910050388e-008) (0.0004032018856407032,-9.860691519425561e-009) (0.00028575250153309,-7.737511965384974e-009) (0.0002079495468073284,-6.067951124217437e-009) (0.0001549363584883935,-4.791487332436232e-009) (0.0001178906530060645,-3.818841671967939e-009)
 (0.002494633983604615,1.009404971323828e-008) (0.001410981423052326,-1.63628889816494e-008) (0.0008860547623267757,-1.581844688326038e-008) (0.0005866252976972895,-1.295514397380209e-008) (0.0004032018718185435,-1.024620845596511e-008) (0.0002857524907753243,-8.04002313583771e-009) (0.0002079495384146498,-6.305189379140166e-009) (0.0001549363518851653,-4.978820543109441e-009) (0.0001178906477583375,-3.968147747330068e-009)
 (0.002494633982359758,1.048919392683093e-008) (0.001410981396191278,-1.700248409256911e-008) (0.0008860547383843948,-1.643682769720599e-008) (0.0005866252785955727,-1.346160809926193e-008) (0.0004032018568945017,-1.064677647768779e-008) (0.000285752479159961,-8.354345077239023e-009) (0.0002079495293529117,-6.551690162614709e-009) (0.0001549363447555319,-5.173467926202155e-009) (0.0001178906420922604,-4.12328333542314e-009)
 (0.002494633981016855,1.089982655387553e-008) (0.001410981367189292,-1.766703349315008e-008) (0.0008860547125335457,-1.707934327682485e-008) (0.0005866252579712137,-1.398784102886561e-008) (0.0004032018407808173,-1.106298061075439e-008) (0.0002857524666186923,-8.680936908110142e-009) (0.0002079495195688192,-6.807813556698935e-009) (0.0001549363370575586,-5.375713832653376e-009) (0.0001178906359745137,-4.284475075665736e-009)
 (0.002494633979568321,1.132655712490309e-008) (0.001410981335875848,-1.835750514515511e-008) (0.0008860546846222284,-1.774693079363253e-008) (0.0005866252357029216,-1.453461064883795e-008) (0.0004032018233827297,-1.149542830504782e-008) (0.0002857524530777607,-9.020275349951565e-009) (0.0002079495090048371,-7.073933451740318e-009) (0.0001549363287459783,-5.585853518915182e-009) (0.0001178906293691164,-4.451958300464907e-009)
 (0.002494633978005994,1.177001945321284e-008) (0.001410981302066922,-1.907490386904644e-008) (0.0008860546544863858,-1.844056322674897e-008) (0.0005866252116598011,-1.510271421513107e-008) (0.0004032018045979547,-1.194475025525339e-008) (0.0002857524384575679,-9.372855372263057e-009) (0.0002079494975988561,-7.350438052548322e-009) (0.0001549363197719246,-5.804193547119707e-009) (0.0001178906222372358,-4.62597735434181e-009)
 (0.002494633976321104,1.223087263645134e-008) (0.001410981265563884,-1.982027266014935e-008) (0.0008860546219488876,-1.916125065903588e-008) (0.0005866251857005239,-1.569297942045755e-008) (0.0004032017843160705,-1.241160124631428e-008) (0.000285752422672158,-9.739190857029309e-009) (0.0002079494852838283,-7.637730400525083e-009) (0.0001549363100826439,-6.031052197333308e-009) (0.0001178906145369452,-4.806785922663198e-009)
 (0.002494633974504177,1.270980210618168e-008) (0.001410981226152311,-2.059469404551415e-008) (0.0008860545868185712,-1.991004161139404e-008) (0.0005866251576725484,-1.63062654934339e-008) (0.0004032017624178929,-1.289666102559578e-008) (0.000285752405628778,-1.011981528404539e-008) (0.0002079494719873811,-7.936228911294954e-009) (0.0001549362996211902,-6.266759892602105e-009) (0.0001178906062229891,-4.994647370659873e-009)
 (0.002494633972545022,1.32075207264822e-008) (0.001410981183600705,-2.139929147614148e-008) (0.0008860545488890258,-2.068802441646366e-008) (0.0005866251274111966,-1.694346432962637e-008) (0.0004032017387747518,-1.340063519942759e-008) (0.00028575238722727,-1.051528243584018e-008) (0.0002079494576313814,-8.24636792814252e-009) (0.0001549362883260926,-6.511659636444664e-009) (0.0001178905972465164,-5.189835092173258e-009)
 (0.002494633970432901,1.372476993675522e-008) (0.001410981137659278,-2.223523075220826e-008) (0.0008860545079375146,-2.149632862736575e-008) (0.000586625094738745,-1.760550165435958e-008) (0.0004032017132477886,-1.392425615540258e-008) (0.000285752367359563,-1.092616712295718e-008) (0.0002079494421315121,-8.568598291800337e-009) (0.0001549362761310069,-6.766107462809834e-009) (0.000117890587554799,-5.392632868738042e-009)
 (0.002494633968156074,1.426232095734698e-008) (0.00141098108805839,-2.310372148830827e-008) (0.0008860544637236051,-2.233612646777296e-008) (0.0005866250594633234,-1.829333821660312e-008) (0.0004032016856870948,-1.446828401048229e-008) (0.0002857523459089777,-1.135306592916363e-008) (0.0002079494253967362,-8.903387925352146e-009) (0.0001549362629643128,-7.030472898699118e-009) (0.0001178905770909157,-5.603335238321728e-009)
 (0.002494633965701986,1.482097604768856e-008) (0.001410981034506997,-2.400601860803537e-008) (0.0008860544159877821,-2.320863431432854e-008) (0.0005866250213778809,-1.900797101474591e-008) (0.0004032016559308636,-1.503350758312528e-008) (0.000285752322749574,-1.179659797632716e-008) (0.0002079494073288094,-9.251222435139613e-009) (0.0001549362487487024,-7.305139439015999e-009) (0.0001178905657934316,-5.822247874350829e-009)
 (0.002494633963057306,1.540156982383833e-008) (0.001410980976691043,-2.494342387026831e-008) (0.0008860543644499569,-2.411511421744855e-008) (0.0005866249802588992,-1.975043455170553e-008) (0.0004032016238044763,-1.562074539043954e-008) (0.000285752297745437,-1.225740570881662e-008) (0.0002079493878216895,-9.612605726904933e-009) (0.000154936233400748,-7.590505033623667e-009) (0.0001178905535960403,-6.049687974036373e-009)
 (0.002494633960207611,1.600497064165043e-008) (0.001410980914271552,-2.591728743072407e-008) (0.0008860543088078368,-2.505687545672823e-008) (0.0005866249358651817,-2.052180212043863e-008) (0.0004032015891194532,-1.623084666917793e-008) (0.0002857522707498699,-1.273615569660378e-008) (0.000207949366760928,-9.9880606367782e-009) (0.000154936216830397,-7.886982586358036e-009) (0.000117890540427175,-6.285984656548438e-009)
 (0.00249463395713758,1.663208204912286e-008) (0.001410980846882704,-2.692900942515055e-008) (0.0008860542487351741,-2.603527612650396e-008) (0.0005866248879363859,-2.132318711707853e-008) (0.0004032015516723863,-1.686469241907791e-008) (0.00028575224160455,-1.323353945701776e-008) (0.0002079493440229968,-1.037812957675073e-008) (0.0001549361989404608,-8.195000465328809e-009) (0.0001178905262095948,-6.531479370193371e-009)
 (0.002494633953830738,1.728384430960297e-008) (0.001410980774129799,-2.798004158144057e-008) (0.0008860541838799385,-2.705172475511019e-008) (0.0005866248361915827,-2.215574438097185e-008) (0.0004032015112437545,-1.752319646854275e-008) (0.000285752210138602,-1.375027429322285e-008) (0.0002079493194745949,-1.078337519399086e-008) (0.0001549361796260508,-8.515003024218659e-009) (0.0001178905108599453,-6.786526308380509e-009)
 (0.00249463395026959,1.796123600344848e-008) (0.001410980695586867,-2.90718888524397e-008) (0.0008860541138621702,-2.810768194996689e-008) (0.0005866247803275864,-2.302067155980076e-008) (0.0004032014675966528,-1.82073065600228e-008) (0.0002857521761676454,-1.428710414953878e-008) (0.0002079492929718625,-1.120438104284694e-008) (0.0001549361587739805,-8.847451134093941e-009) (0.0001178904942882665,-7.05149283386201e-009)
 (0.00249463394643545,1.866527570907766e-008) (0.00141098061079427,-3.020611106441726e-008) (0.0008860540382719232,-2.920466206800249e-008) (0.0005866247200172265,-2.39192104959674e-008) (0.0004032014204754481,-1.891800545399945e-008) (0.000285752139492699,-1.484480048100526e-008) (0.0002079492643595591,-1.164175226893014e-008) (0.0001549361362621015,-9.192822724133628e-009) (0.000117890476397485,-7.326759910647649e-009)
 (0.002494633942308309,1.939702377801787e-008) (0.001410980519256158,-3.138432457955075e-008) (0.0008860539566668145,-3.034423490825992e-008) (0.0005866246549075076,-2.485264863416614e-008) (0.0004032013696042948,-1.965631204954147e-008) (0.0002857520998990586,-1.542416313672617e-008) (0.0002079492334701694,-1.209611630346298e-008) (0.0001549361119586152,-9.551613331424564e-009) (0.0001178904570828519,-7.61272254256408e-009)
 (0.00249463393786696,2.015758419586712e-008) (0.00141098042043746,-3.260820396460582e-008) (0.0008860538685695939,-3.152802742022689e-008) (0.0005866245846175207,-2.58223204440142e-008) (0.0004032013146855595,-2.042328251862124e-008) (0.0002857520571550508,-1.602602125407536e-008) (0.0002079492001229407,-1.256812356728542e-008) (0.0001549360857213018,-9.924336657918255e-009) (0.0001178904362313393,-7.909790217975336e-009)
 (0.002494633933088765,2.094810654622781e-008) (0.00141098031376107,-3.387948366056368e-008) (0.0008860537734652582,-3.275772542282363e-008) (0.0005866245087363058,-2.682960885492857e-008) (0.0004032012553981036,-2.122001145082142e-008) (0.0002857520110107086,-1.665123416240057e-008) (0.0002079491641228559,-1.305844818145194e-008) (0.0001549360573967122,-1.031152513279755e-008) (0.0001178904137209964,-8.218387358949449e-009)
 (0.00249463392794982,2.176978809156279e-008) (0.001410980198604303,-3.51999596408739e-008) (0.0008860536707983183,-3.403507533110658e-008) (0.0005866244268204895,-2.787594669957926e-008) (0.0004032011913954656,-2.204763300449285e-008) (0.0002857519611963605,-1.730069229185839e-008) (0.0002079491252595082,-1.356778868321192e-008) (0.000154936026819299,-1.071373047962735e-008) (0.0001178903894202494,-8.538953774268356e-009)
 (0.002494633922424677,2.26238759490435e-008) (0.001410980074295604,-3.657149105741156e-008) (0.0008860535599694903,-3.536188587740125e-008) (0.00058662433839179,-2.896281815682585e-008) (0.0004032011223039088,-2.29073220631241e-008) (0.0002857519074210823,-1.797531808624258e-008) (0.0002079490833059171,-1.409686874502383e-008) (0.0001549359938104599,-1.113152428581557e-008) (0.0001178903631871563,-8.871945114062882e-009)
 (0.002494633916486448,2.351166941165499e-008) (0.001410979940110601,-3.799600185808048e-008) (0.0008860534403323415,-3.674002982674431e-008) (0.0005866242429342742,-3.009176019435691e-008) (0.0004032010477202442,-2.380029538636465e-008) (0.0002857518493710411,-1.867606691449555e-008) (0.000207949038017227,-1.464643789251123e-008) (0.0001549359581775446,-1.156549857114496e-008) (0.0001178903348686045,-9.21783332475251e-009)
 (0.002494633910106781,2.44345223857776e-008) (0.001410979795268103,-3.947548236200964e-008) (0.0008860533111896657,-3.817144566693448e-008) (0.0005866241398914406,-3.126436399418567e-008) (0.0004032009672096011,-2.472781275609015e-008) (0.000285751786707725,-1.940392797667295e-008) (0.00020794898912932,-1.52172722193291e-008) (0.0001549359197127326,-1.201626635490527e-008) (0.0001178903042994241,-9.577107101647787e-009)
 (0.002494633903255765,2.539384597844146e-008) (0.001410979638925681,-4.101199078542748e-008) (0.000886053171789515,-3.965813927368217e-008) (0.0005866240286631103,-3.248227636330866e-008) (0.0004032008803029412,-2.569117810692642e-008) (0.0002857517190660355,-2.015992520039544e-008) (0.0002079489363573375,-1.581017509427197e-008) (0.0001549358781918799,-1.248446221638751e-008) (0.0001178902713014797,-9.950272337729134e-009)
 (0.002494633895902036,2.639111124109995e-008) (0.001410979470175037,-4.260765470001527e-008) (0.0008860530213210549,-4.120218552664364e-008) (0.0005866239086020305,-3.374720110900033e-008) (0.0004032007864944473,-2.669174063541877e-008) (0.0002857516460522267,-2.094511812061975e-008) (0.0002079488793940612,-1.642597785639226e-008) (0.0001549358333732605,-1.297074284644865e-008) (0.000117890235682651,-1.033785256481053e-008)
 (0.002494633888012642,2.742785206799438e-008) (0.001410979288036845,-4.426467240321221e-008) (0.0008860528589099297,-4.280572987146744e-008) (0.00058662377901026,-3.506090037779322e-008) (0.000403200685238671,-2.773089587819153e-008) (0.000285751567241702,-2.176060273713206e-008) (0.0002079488179082124,-1.70655404927778e-008) (0.0001549357849962014,-1.347578758604243e-008) (0.0001178901972357636,-1.074038938429677e-008)
 (0.002494633879553372,2.850566828608521e-008) (0.001410979091455493,-4.598531418253146e-008) (0.000886052683613519,-4.447098980545657e-008) (0.0005866236391353028,-3.642519593676012e-008) (0.0004032005759475154,-2.881008675032529e-008) (0.0002857514821766651,-2.2607512341358e-008) (0.0002079487515425822,-1.772975229317423e-008) (0.0001549357327796333,-1.400029894611195e-008) (0.0001178901557374299,-1.115844288443712e-008)
 (0.002494633870488533,2.96262289297242e-008) (0.001410978879293082,-4.777192345438712e-008) (0.0008860524944156105,-4.620025627129264e-008) (0.0005866234881658824,-3.784197038694947e-008) (0.0004032004579869348,-2.99308045329219e-008) (0.0002857513903635328,-2.348701830446767e-008) (0.0002079486799120557,-1.841953247535163e-008) (0.0001549356764205303,-1.454500310537713e-008) (0.0001178901109468081,-1.159259203848396e-008)
 (0.002494633860781148,3.079127572128203e-008) (0.001410978650323354,-4.962691774665017e-008) (0.0008860522902209208,-4.799589493453172e-008) (0.0005866233252275346,-3.931316829341338e-008) (0.0004032003306734755,-3.109458979521861e-008) (0.0002857512912702538,-2.440033081723936e-008) (0.00020794860260149,-1.913583077198412e-008) (0.0001549356155922223,-1.511065037842374e-008) (0.0001178900626042723,-1.204343508163375e-008)
 (0.002494633850393271,3.200262678046344e-008) (0.001410978403224975,-5.155278949454747e-008) (0.0008860520698489542,-4.986034732139715e-008) (0.0005866231493777506,-4.084079720906379e-008) (0.0004032001932704816,-3.23030332387272e-008) (0.0002857511843233602,-2.53486995688555e-008) (0.0002079485191634213,-1.98796279729579e-008) (0.0001549355499426143,-1.569801564751622e-008) (0.0001178900104299699,-1.251158985548285e-008)
 (0.002494633839286138,3.326218057933869e-008) (0.001410978136574401,-5.355210662939304e-008) (0.0008860518320277724,-5.179613179731865e-008) (0.00058662295960089,-4.242692857438555e-008) (0.000403200044984117,-3.355777644641831e-008) (0.0002857510689048408,-2.633341435401915e-008) (0.0002079484291156197,-2.065193640984217e-008) (0.0001549354790922467,-1.630789875204243e-008) (0.0001178899541223128,-1.299769412538303e-008)
 (0.002494633827420294,3.457192015138907e-008) (0.001410977848838297,-5.562751290867328e-008) (0.0008860515753869419,-5.38058443419401e-008) (0.000586622754802642,-4.407369846787915e-008) (0.0004031998849590226,-3.486051251868319e-008) (0.0002857509443487876,-2.735580559356819e-008) (0.0002079483319384787,-2.145380037580489e-008) (0.0001549354026322458,-1.694112482440267e-008) (0.0001178898933563279,-1.350240584940177e-008)
 (0.002494633814756108,3.593391758972717e-008) (0.001410977538365233,-5.778172795148496e-008) (0.0008860512984502523,-5.589215909651075e-008) (0.0005866225338041228,-4.578330818283597e-008) (0.0004031997122736953,-3.621298657460229e-008) (0.0002857508099377806,-2.841724475133988e-008) (0.0002079482270721878,-2.228629646399847e-008) (0.0001549353201220875,-1.759854456514512e-008) (0.0001178898277818901,-1.402640340239947e-008)
 (0.002494633801254362,3.73503388513296e-008) (0.001410977203377221,-6.001754693803327e-008) (0.000886050999627908,-5.805782864144954e-008) (0.0005866222953356443,-4.755802459546604e-008) (0.0004031995259356176,-3.761699609552771e-008) (0.000285750664899079,-2.951914463059962e-008) (0.0002079481139137619,-2.315053381367124e-008) (0.0001549352310873054,-1.828103444335839e-008) (0.0001178897570218634,-1.45703857403246e-008)
 (0.002494633786876453,3.882344889908534e-008) (0.001410976841960173,-6.233783991845399e-008) (0.0008860506772080681,-6.030568396116749e-008) (0.0005866220380299057,-4.94001802950087e-008) (0.0004031993248759358,-3.90743910867365e-008) (0.0002857505084005034,-3.06629595301083e-008) (0.0002079479918138174,-2.404765424723517e-008) (0.000154935135016869,-1.898949681408189e-008) (0.000117889680670081,-1.513507249879068e-008)
 (0.002494633771585493,4.035561718841277e-008) (0.001410976452054241,-6.474555066727744e-008) (0.0008860503293479102,-6.263863404910924e-008) (0.0005866217604148945,-5.131217343174586e-008) (0.0004031991079438675,-4.058707402328418e-008) (0.0002857503395460576,-3.185018523522687e-008) (0.0002079478600731516,-2.497883228010315e-008) (0.0001549350313605585,-1.972485993506706e-008) (0.000117889598289206,-1.572120401182464e-008)
 (0.002494633755346899,4.194932356678273e-008) (0.001410976031443147,-6.724369503409508e-008) (0.0008860499540641115,-6.505966509500752e-008) (0.0005866214609061668,-5.329646725386911e-008) (0.0004031988739006787,-4.215699955157853e-008) (0.0002857501573712277,-3.308235882046723e-008) (0.0002079477179390973,-2.594527498426511e-008) (0.0001549349195260695,-2.048807786859197e-008) (0.0001178895094084511,-1.632954124057547e-008)
 (0.002494633738129642,4.360716456518769e-008) (0.001410975577743033,-6.983535869877462e-008) (0.0008860495492226926,-6.75718391956585e-008) (0.0005866211377987785,-5.53555892664247e-008) (0.0004031986214133473,-4.378617390893989e-008) (0.0002857499608380551,-3.436105823425881e-008) (0.0002079475646016403,-2.694822168290984e-008) (0.0001549347988759526,-2.128013025254514e-008) (0.0001178894135211369,-1.696086559755728e-008)
 (0.002494633719907364,4.533186016459665e-008) (0.001410975088390579,-7.252369427127758e-008) (0.00088604911252821,-7.01782925283074e-008) (0.0005866207892585381,-5.749212998090289e-008) (0.0004031983490477278,-4.547665401888077e-008) (0.0002857497488297953,-3.568790163537078e-008) (0.0002079473991892598,-2.798894345354081e-008) (0.0001549346687243539,-2.21020219197007e-008) (0.0001178893100821046,-1.761597865098141e-008)
 (0.002494633700660043,4.712626105380983e-008) (0.001410974560630501,-7.531191763789379e-008) (0.0008860486415123343,-7.288223289781989e-008) (0.0005866204133128541,-5.970874117239696e-008) (0.0004031980552613551,-4.723054621721952e-008) (0.0002857495201453142,-3.706454644383275e-008) (0.0002079472207645573,-2.906874240846256e-008) (0.0001549345283335544,-2.295478234403717e-008) (0.0001178891985049586,-1.829570169340614e-008)
 (0.002494633680375782,4.899335639456977e-008) (0.001410973991502141,-7.820330346157563e-008) (0.0008860481335216522,-7.568693659304457e-008) (0.0005866200078409632,-6.200813360605785e-008) (0.0004031977383957608,-4.905000456241621e-008) (0.0002857492734930953,-3.849268806972171e-008) (0.0002079470283195621,-3.018895072661574e-008) (0.0001549343769102783,-2.383946489225379e-008) (0.0001178890781591282,-1.900087515093287e-008)
 (0.002494633659052922,5.093628217906072e-008) (0.001410973377825484,-8.120117972126998e-008) (0.0008860475857048948,-7.859574444501889e-008) (0.0005866195705635668,-6.439307414445759e-008) (0.000403197396668431,-5.093722866482517e-008) (0.0002857490074849262,-3.997405827632407e-008) (0.000207946820770812,-3.135092940116231e-008) (0.0001549342136018275,-2.475714585014415e-008) (0.0001178889483667991,-1.973235782361821e-008)
 (0.002494633636702838,5.29583301830153e-008) (0.001410972716186374,-8.430892118040175e-008) (0.0008860469949993142,-8.161205699374813e-008) (0.0005866190990319386,-6.686638215693611e-008) (0.0004031970281641519,-5.289446098781441e-008) (0.0002857487206292083,-4.151042312657158e-008) (0.0002079465969540972,-3.255606666378346e-008) (0.0001549340374919174,-2.570892320018877e-008) (0.0001178888083996093,-2.049102591915028e-008)
 (0.002494633613352846,5.506295757316192e-008) (0.001410972002920886,-8.752994166571837e-008) (0.0008860463581163881,-8.473932865900687e-008) (0.0005866185906163969,-6.943092515147035e-008) (0.0004031966308259972,-5.492398354175048e-008) (0.0002857484113238564,-4.310358046984194e-008) (0.0002079463556189539,-3.380577605049829e-008) (0.0001549338475963557,-2.669591511356204e-008) (0.000117888657475191,-2.127777186494862e-008)
 (0.002494633589049962,5.725379723149253e-008) (0.001410971234099149,-9.086768497516191e-008) (0.0008860456715268269,-8.79810607747001e-008) (0.0005866180424941706,-7.208961352550491e-008) (0.0004031962024458148,-5.702811389583494e-008) (0.0002857480778489124,-4.475535689354606e-008) (0.0002079460954228237,-3.510149405716273e-008) (0.0001549336428584645,-2.77192581211214e-008) (0.0001178884947535252,-2.209350286707475e-008)
 (0.002494633563865172,5.953466880473594e-008) (0.001410970405508244,-9.432561431886163e-008) (0.0008860449314447927,-9.134079337638469e-008) (0.0005866174516367003,-7.484539433880961e-008) (0.0004031957406541855,-5.920920043659764e-008) (0.0002857477183586874,-4.646760409924096e-008) (0.0002079458149249788,-3.644467734141618e-008) (0.0001549334221442226,-2.878010493307209e-008) (0.0001178883193331098,-2.293913918603616e-008)
 (0.002494633537898608,6.190959055232541e-008) (0.001410969512634492,-9.790720007461955e-008) (0.0008860441338113768,-9.482209558102115e-008) (0.0005866168147962113,-7.770124398247638e-008) (0.0004031952429099503,-6.146961677410584e-008) (0.0002857473308735641,-4.824219461501192e-008) (0.0002079455125800499,-3.783679941415593e-008) (0.0001549331842372252,-2.987962185173653e-008) (0.0001178881302469106,-2.381561209131834e-008)
 (0.002494633511285322,6.438279203461763e-008) (0.001410968550645093,-1.016159057021278e-007) (0.0008860432742775092,-9.8428554405054e-008) (0.0005866161284919363,-8.066015963381803e-008) (0.0004031947064892896,-6.381175520246018e-008) (0.000285746913271467,-5.008101677903165e-008) (0.000207945186731377,-3.927934676067333e-008) (0.0001549329278334168,-3.10189857420345e-008) (0.0001178879264581756,-2.472386147064732e-008)
 (0.002494633484202336,6.695872767840074e-008) (0.001410967514369058,-1.054551716151343e-007) (0.0008860423481860782,-1.021637618527293e-007) (0.0005866153889955464,-8.372514934753759e-008) (0.0004031941284742791,-6.623801911011192e-008) (0.0002857464632789067,-5.198596890903779e-008) (0.0002079448356040141,-4.077381433204696e-008) (0.0001549326515355585,-3.219938050458053e-008) (0.0001178877068560615,-2.56648330384901e-008)
 (0.00249463345687678,6.964209125969078e-008) (0.001410966398277831,-1.094283967996006e-007) (0.000886041350553469,-1.060313000945566e-007) (0.0005866145923161907,-8.689922064889444e-008) (0.000403193505741099,-6.875081422376942e-008) (0.0002857459784617598,-5.39589525687752e-008) (0.0002079444572974569,-4.232170033428993e-008) (0.0001549323538475494,-3.34219929986519e-008) (0.0001178874702510615,-2.663947511008802e-008)
 (0.002494633429595434,7.243783134349045e-008) (0.001410965196465229,-1.135389179566576e-007) (0.0008860402760506645,-1.100347245172319e-007) (0.0005866137341850806,-9.018536746314575e-008) (0.0004031928349478499,-7.135253856644491e-008) (0.0002857454562156906,-5.600186484187766e-008) (0.000207944049778206,-4.392450024235288e-008) (0.0001549320331684839,-3.468800835839652e-008) (0.0001178872153703106,-2.764873489420161e-008)
 (0.002494633402715551,7.535116769325682e-008) (0.001410963902627247,-1.17789985918561e-007) (0.000886039118983791,-1.141775444697898e-007) (0.0005866128100396347,-9.358655521812251e-008) (0.0004031921125220042,-7.404557099498778e-008) (0.0002857448937563702,-5.81165894990357e-008) (0.0002079436108720414,-4.55836999586063e-008) (0.0001549316877865855,-3.59986046348771e-008) (0.0001178869408527424,-2.86935542515751e-008)
 (0.002494633376677908,7.838760867864148e-008) (0.001410962510041805,-1.221847391102295e-007) (0.0008860378732744554,-1.184632014386149e-007) (0.000586611815007295,-9.710570393880268e-008) (0.0004031913346476469,-7.683225818363826e-008) (0.0002857442881094283,-6.030498696476517e-008) (0.0002079431382561474,-4.730076803557785e-008) (0.0001549313158730037,-3.73549467025845e-008) (0.0001178866452441194,-2.977486486957168e-008)
 (0.002494633352021371,8.155296967865595e-008) (0.001410961011548391,-1.267261737719863e-007) (0.0008860365324397962,-1.228950444595207e-007) (0.0005866107438892078,-1.007456691518115e-007) (0.0004031904972525104,-7.971489989337166e-008) (0.0002857436361002037,-6.256888296503485e-008) (0.0002079426294511412,-4.90771468628231e-008) (0.0001549309154754748,-3.875817935781099e-008) (0.0001178863269920252,-3.089358279475924e-008)
 (0.002494633329400166,8.485339244814592e-008) (0.001410959399528049,-1.314171106800875e-007) (0.000886035089572655,-1.274763024870192e-007) (0.0005866095911438223,-1.045092203906928e-007) (0.0004031895959949215,-8.269573239562535e-008) (0.0002857429343436288,-6.491005571617379e-008) (0.0002079420818130167,-5.091424273834505e-008) (0.00015493048451201,-4.020941953328919e-008) (0.0001178859844407965,-3.205060226338937e-008)
 (0.002494633309603598,8.829536542656612e-008) (0.001410957665884217,-1.362601580823772e-007) (0.0008860335373219478,-1.322100534820597e-007) (0.0005866083508705573,-1.083990171062588e-007) (0.000403188626250812,-8.577690985766468e-008) (0.0002857421792339227,-6.733022156131268e-008) (0.0002079414925250879,-5.281341471218396e-008) (0.0001549300207644512,-4.170974755298313e-008) (0.0001178856158263515,-3.32467887763906e-008)
 (0.002494633293578691,9.188574490555475e-008) (0.001410955802024068,-1.412576705820783e-007) (0.0008860318678735095,-1.370991899418135e-007) (0.0005866070167938805,-1.12417581766455e-007) (0.000403187583101042,-8.896048355386194e-008) (0.0002857413669344866,-6.98310189042632e-008) (0.0002079408585900719,-5.477596211150687e-008) (0.0001549295218722483,-4.326019734944621e-008) (0.000117885219271308,-3.448297133720333e-008)
 (0.0024946332824564,9.563177691507772e-008) (0.001410953798841664,-1.46411703657594e-007) (0.0008860300729318355,-1.421463806473441e-007) (0.0005866055822478174,-1.165672699399539e-007) (0.0004031864613188932,-9.224837871318658e-008) (0.0002857404933681653,-7.241399030898884e-008) (0.0002079401768223513,-5.680311063607639e-008) (0.0001549289853263335,-4.486174555801919e-008) (0.0001178847927799962,-3.575993380971484e-008)
 (0.002494633277581178,9.954111976028861e-008) (0.001410951646702444,-1.517239635916654e-007) (0.0008860281437028726,-1.473540282972389e-007) (0.0005866040401613563,-1.208502371323991e-007) (0.0004031852553583556,-9.564236884712483e-008) (0.0002857395542078803,-7.508056263963775e-008) (0.0002079394438405925,-5.889599692653752e-008) (0.0001549284084632147,-4.651529940589938e-008) (0.0001178843342338073,-3.707840531132782e-008)
 (0.002494633280545448,1.036218668484046e-007) (0.001410949335430609,-1.571957525211372e-007) (0.0008860260708785912,-1.527242228669061e-007) (0.0005866023830450463,-1.252684021898305e-007) (0.0004031839593432122,-9.914404738499195e-008) (0.0002857385448679465,-7.783202511038212e-008) (0.0002079386560608578,-6.105565149896002e-008) (0.0001549277884595215,-4.822168332189883e-008) (0.0001178838413867269,-3.84390496081916e-008)
 (0.002494633293228135,1.078825697030841e-007) (0.001410946854298868,-1.628279083895021e-007) (0.0008860238446235188,-1.582586903701094e-007) (0.0005866006029790678,-1.298234070549903e-007) (0.0004031825670573167,-1.027547964607599e-007) (0.0002857374604961937,-8.066950511383755e-008) (0.0002079378096903604,-6.328297994827074e-008) (0.0001549271223270359,-4.998162418003058e-008) (0.0001178833118614502,-3.984245338411403e-008)
 (0.00249463331783886,1.123322606543795e-007) (0.001410944192022274,-1.686207396281905e-007) (0.0008860214545640386,-1.639587368623298e-007) (0.0005865986916032952,-1.34516572699061e-007) (0.0004031810719361787,-1.064757527073416e-007) (0.0002857362959672812,-8.35939417181453e-008) (0.0002079369007220754,-6.557874233573113e-008) (0.0001549264069083644,-5.179573511151854e-008) (0.0001178827431458351,-4.128911341318214e-008)
 (0.002494633356967961,1.169804748492118e-007) (0.001410941336756446,-1.74573954408178e-007) (0.0008860188897809931,-1.698251875051979e-007) (0.0005865966401098763,-1.393488510875847e-007) (0.0004031794670607008,-1.103077699342719e-007) (0.0002857350458774575,-8.660605673435318e-008) (0.0002079359249305112,-6.79435306643661e-008) (0.0001549256388735131,-5.366449781887428e-008) (0.0001178821325901373,-4.277942251959118e-008)
 (0.002494633413642791,1.218372709580381e-007) (0.001410938276100875,-1.80686584383559e-007) (0.0008860161388063318,-1.758583205312329e-007) (0.0005865944392388279,-1.443207730327284e-007) (0.0004031777451529842,-1.142513785743757e-007) (0.0002857337045409173,-8.970632325955271e-008) (0.0002079348778687167,-7.037774439831033e-008) (0.0001549248147174599,-5.558824333442189e-008) (0.0001178814774050249,-4.431365430482998e-008)
 (0.002494633491391127,1.269132499363773e-007) (0.001410934997108921,-1.869569029763083e-007) (0.0008860131896245773,-1.820577960862091e-007) (0.0005865920792773196,-1.494323918898032e-007) (0.0004031758985750283,-1.18306741855919e-007) (0.0002857322659884754,-9.289493165917257e-008) (0.0002079337548670392,-7.28815639556836e-008) (0.0001549239307590793,-5.756713120207958e-008) (0.0001178807746606277,-4.58919466136203e-008)
 (0.002494633594312121,1.322195709568719e-007) (0.001410931486304916,-1.933823383154508e-007) (0.0008860100296801556,-1.884225799242551e-007) (0.0005865895500632401,-1.546832230554379e-007) (0.0004031739193307123,-1.224736086550013e-007) (0.0002857307239687011,-9.617175294788671e-008) (0.0002079325510337765,-7.545492218339787e-008) (0.0001549229831414398,-5.960112703132353e-008) (0.0001178800212867871,-4.751428371893333e-008)
 (0.002494633727155712,1.377679635585438e-007) (0.001410927729709992,-1.999593810393767e-007) (0.0008860066458913083,-1.949508621128974e-007) (0.0005865868409940608,-1.60072179361625e-007) (0.0004031717990717793,-1.267512630844818e-007) (0.0002857290719520774,-9.953629960489541e-008) (0.000207931261258169,-7.809747380269577e-008) (0.000154921967834156,-6.168997848759637e-008) (0.0001178792140747328,-4.918047724106847e-008)
 (0.002494633895410479,1.435707347887271e-007) (0.001410923712877717,-2.066834874695057e-007) (0.0008860030246720651,-2.016399709330424e-007) (0.0005865839410415072,-1.65597502470405e-007) (0.0004031695291082715,-1.311384709087659e-007) (0.0002857273031385697,-1.029876838888631e-007) (0.0002079298802161154,-8.08085629007822e-008) (0.0001549208806376668,-6.383318970505202e-008) (0.0001178783496804505,-5.089014581472332e-008)
 (0.002494634105400847,1.496407699734197e-007) (0.001410919420940796,-2.135489786471262e-007) (0.0008859991519628296,-2.084862823898323e-007) (0.0005865808387732989,-1.712566905813197e-007) (0.0004031671004243932,-1.356334229823563e-007) (0.0002857254104694796,-1.065245738039106e-007) (0.0002079284023790268,-8.358718854945133e-008) (0.0001549197171900311,-6.602999422840983e-008) (0.0001178774246299959,-5.264269358108322e-008)
 (0.002494634364394153,1.559915254695069e-007) (0.00141091483867069,-2.205489361739671e-007) (0.0008859950132715847,-2.154851258866688e-007) (0.0005865775223825469,-1.770464228168691e-007) (0.0004031645037002335,-1.402336759950615e-007) (0.0002857233866437041,-1.101451469160039e-007) (0.0002079268220262472,-8.643196873942369e-008) (0.0001549184729765583,-6.827932661540573e-008) (0.0001178764353269926,-5.443728760795309e-008)
 (0.002494634680717106,1.62637011617738e-007) (0.001410909950550697,-2.276750958469769e-007) (0.0008859905937260683,-2.226306867973768e-007) (0.0005865739797261255,-1.829624808272621e-007) (0.0004031617293403994,-1.449360909309187e-007) (0.0002857212241393168,-1.138470423252784e-007) (0.0002079251332615495,-8.934110283966518e-008) (0.0001549171433425739,-7.057979285519142e-008) (0.0001178753780626667,-5.627283436201811e-008)
 (0.002494635063882441,1.695917637383837e-007) (0.001410904740865073,-2.349177404711275e-007) (0.0008859858781391635,-2.299159069221595e-007) (0.0005865701983728148,-1.889996683614428e-007) (0.0004031587675103047,-1.497367697830996e-007) (0.0002857189152410792,-1.176273112246926e-007) (0.0002079233300341849,-9.231233291017425e-008) (0.0001549157235097587,-7.292963986275144e-008) (0.0001178742490287455,-5.814795541780143e-008)
 (0.002494635524725173,1.768707988383715e-007) (0.001410899193804777,-2.422655935694047e-007) (0.0008859808510879246,-2.373323840999e-007) (0.0005865661656625742,-1.951517296917558e-007) (0.0004031556081807199,-1.546309912034407e-007) (0.0002857164520743691,-1.214823665354334e-007) (0.0002079214061649749,-9.53429042567342e-008) (0.000154914208596466,-7.532672436076966e-008) (0.0001178730443334253,-6.006096268815141e-008)
 (0.002494636075547985,1.844895554890185e-007) (0.001410893293591359,-2.497057159933244e-007) (0.0008859754970081696,-2.44870272429203e-007) (0.0005865618687775521,-2.014112680461269e-007) (0.0004031522411817975,-1.596131459581463e-007) (0.0002857138266463268,-1.254079322898278e-007) (0.0002079193553779798,-9.842952573755463e-008) (0.0001549125936424325,-7.776848152649119e-008) (0.0001178717600208353,-6.200983342630221e-008)
 (0.002494636730274385,1.924638139732962e-007) (0.001410887024620286,-2.572234078089246e-007) (0.0008859698003054407,-2.525181850113424e-007) (0.0005865572948260535,-2.077696654390091e-007) (0.0004031486562668933,-1.646766732301175e-007) (0.0002857110308946899,-1.293989935724039e-007) (0.0002079171713381449,-1.015683304343492e-007) (0.0001549108736380896,-8.025189390230478e-008) (0.0001178703920942703,-6.399218543040209e-008)
 (0.002494637504609072,2.008095938132101e-007) (0.001410880371624928,-2.648021183295245e-007) (0.0008859637454835209,-2.602631013120109e-007) (0.0005865524309404374,-2.142170055110936e-007) (0.0004031448431872783,-1.698139990136628e-007) (0.0002857080567449841,-1.334497479311611e-007) (0.0002079148476954769,-1.047548374183796e-007) (0.000154909043559107,-8.277346111894902e-008) (0.0001178689365433827,-6.600525287545162e-008)
 (0.002494638416202723,2.095430253659732e-007) (0.001410873319861099,-2.724233674186362e-007) (0.0008859573172912209,-2.680902816831063e-007) (0.0005865472643893988,-2.207420012809181e-007) (0.0004031407917780711,-1.75016478044898e-007) (0.0002857048961765399,-1.375535594328818e-007) (0.0002079123781359871,-1.079839154686436e-007) (0.0001549070984061676,-8.532917111684534e-008) (0.0001178673893756965,-6.80458632938446e-008)
 (0.00249463948481829,2.186801924907584e-007) (0.001410865855313306,-2.800666816468295e-007) (0.0008859505008882777,-2.759831918454868e-007) (0.0005865417827053502,-2.273319300108629e-007) (0.0004031364920559447,-1.80274340939551e-007) (0.0002857015412974214,-1.417029165371274e-007) (0.0002079097564398211,-1.11249749733464e-007) (0.0001549050332505102,-8.791447362772706e-008) (0.0001178657466525787,-7.011041632847227e-008)
 (0.002494640732496663,2.28236942877458e-007) (0.001410857964921807,-2.877095493261928e-007) (0.0008859432820300032,-2.839234405760827e-007) (0.0005865359738271167,-2.339725776072834e-007) (0.0004031319343288603,-1.85576648406475e-007) (0.0002856979844290907,-1.458893953577178e-007) (0.0002079069765466775,-1.145458124432749e-007) (0.0001549028432850699,-9.052425679951071e-008) (0.0001178640045297582,-7.219486496679683e-008)
 (0.002494642183715321,2.382286632361679e-007) (0.001410849636830057,-2.953273986122567e-007) (0.0008859356472711794,-2.918907340015028e-007) (0.0005865298262578695,-2.406481952308623e-007) (0.0004031271093177694,-1.909112546056982e-007) (0.0002856942182000409,-1.501036297905735e-007) (0.0002079040326285593,-1.178648389092866e-007) (0.0001549005238815475,-9.315282790693344e-008) (0.000117862159302504,-7.429469994883613e-008)
 (0.002494643865536881,2.48670016531929e-007) (0.001410840860650777,-3.028936031432504e-007) (0.0008859275841877722,-2.998628502944562e-007) (0.0005865233292378206,-2.473414710518576e-007) (0.0004031220082900524,-1.962647819008615e-007) (0.00028569023564894,-1.543352903090983e-007) (0.0002079009191697452,-1.211988101585788e-007) (0.0001548980706530244,-9.57938992390941e-008) (0.0001178602074552587,-7.640493827771818e-008)
 (0.002494645807739554,2.595746392671932e-007) (0.00141083162774798,-3.103795199796608e-007) (0.0008859190816151491,-3.078156386498115e-007) (0.0005865164729306697,-2.540335201936225e-007) (0.0004031166232039446,-2.016226093647069e-007) (0.0002856860303362599,-1.585730732294084e-007) (0.0002078976310535328,-1.245389436160316e-007) (0.0001548954795221038,-9.844058023311022e-008) (0.0001178581457156704,-7.852011666064916e-008)
 (0.002494648042923347,2.709547973321062e-007) (0.00141082193153245,-3.177545644238814e-007) (0.0008859101299011101,-3.157230465925657e-007) (0.000586509248622405,-2.60703896039651e-007) (0.000403110946862849,-2.069688775140101e-007) (0.0002856815964637574,-1.628047023524128e-007) (0.0002078941636552653,-1.278756933431844e-007) (0.0001548927467939101,-1.010853770741864e-007) (0.0001178559711124888,-8.063429080899534e-008)
 (0.002494650606583473,2.828210001567315e-007) (0.001410811767764992,-3.249863260996455e-007) (0.0008859007211697938,-3.235571795575401e-007) (0.0005865016489300973,-2.67330626079575e-007) (0.0004031049730780169,-2.122865117549297e-007) (0.0002856769290007584,-1.670169449521708e-007) (0.0002078905129406265,-1.311987612985625e-007) (0.0001548898692333579,-1.037202008975049e-007) (0.0001178536810369318,-8.274104156525795e-008)
 (0.002494653537141813,2.951815742454736e-007) (0.001410801134863326,-3.320407305296873e-007) (0.0008858908495936496,-3.312883965699754e-007) (0.000586493668018192,-2.738902753046122e-007) (0.0004030986968374262,-2.17557266919112e-007) (0.0002856720238154067,-1.711956439185142e-007) (0.0002078866755680234,-1.344971211579612e-007) (0.0001548868441457411,-1.063363857903484e-007) (0.0001178512733066933,-8.483348876007568e-008)
 (0.002494656875927183,3.080421985187866e-007) (0.001410790034204827,-3.388822495699505e-007) (0.0008858805116678807,-3.388854453960898e-007) (0.0005864853018183849,-2.803580400529428e-007) (0.0004030921144782908,-2.227617951827192e-007) (0.0002856668778090841,-1.753257678852843e-007) (0.0002078826489935995,-1.37759055991222e-007) (0.0001548836694593681,-1.089247176654714e-007) (0.0001178487462317089,-8.690431366086874e-008)
 (0.00249466066709369,3.214054062441133e-007) (0.001410778470418457,-3.454741633751661e-007) (0.0008858697064820981,-3.463156400922081e-007) (0.0005864765482491822,-2.867078746275769e-007) (0.0004030852238599642,-2.278797392367083e-007) (0.0002856614890515235,-1.793914808450647e-007) (0.0002078784315769794,-1.409722110598306e-007) (0.0001548803438090259,-1.114754749678227e-007) (0.0001178460986804983,-8.894579082929843e-008)
 (0.002494664957467272,3.352700601720213e-007) (0.001410766451656542,-3.517788751698956e-007) (0.0008858584359823481,-3.535450829409098e-007) (0.0005864674074300075,-2.929126526171889e-007) (0.0004030780245333746,-2.328898523525229e-007) (0.0002856558569136035,-1.833762324671499e-007) (0.0002078740226854355,-1.441236627517173e-007) (0.0001548768666182078,-1.139784820323497e-007) (0.0001178433301457852,-9.094982996251353e-008)
 (0.002494669796309882,3.496308100239188e-007) (0.001410753989837125,-3.577582789556205e-007) (0.0008858467052164217,-3.605389318648269e-007) (0.0005864578818843165,-2.989443639763192e-007) (0.0004030705179030769,-2.377701462092936e-007) (0.0002856499821949103,-1.872628700151693e-007) (0.0002078694227941037,-1.472000042790745e-007) (0.0001548732381784844,-1.164231756069739e-007) (0.0001178404408077946,-9.290802821527079e-008)
 (0.002494675234993143,3.644775442486774e-007) (0.001410741100846921,-3.633741782131571e-007) (0.00088583452255411,-3.672617131108338e-007) (0.0005864479767256013,-3.047743480958581e-007) (0.0004030627073767752,-2.424980668792998e-007) (0.0002856438672419921,-1.910337720761297e-007) (0.000207864633579562,-1.501874483596319e-007) (0.0001548694597236505,-1.187986847869609e-007) (0.0001178374315935494,-9.481173315301801e-008)
 (0.002494681326572543,3.797948505018161e-007) (0.001410727804694236,-3.685887520959804e-007) (0.0008858218998742904,-3.736776774850571e-007) (0.0005864376998198389,-3.103735619445861e-007) (0.0004030545984977629,-2.470506983951664e-007) (0.0002856375160540906,-1.946710038442238e-007) (0.0002078596580034505,-1.530719468345862e-007) (0.0001548655334963909,-1.210939242234004e-007) (0.0001178343042303368,-9.665211627465724e-008)
 (0.002494688125257393,3.955615015773303e-007) (0.001410714125601957,-3.733650629253208e-007) (0.0008858088527101056,-3.797511968876359e-007) (0.0005864270619177142,-3.157128811551504e-007) (0.0004030461990548128,-2.514049924708208e-007) (0.0002856309343717728,-1.981564928907553e-007) (0.0002078545003833969,-1.558393263188895e-007) (0.0001548614628050366,-1.232977000499858e-007) (0.00011783106129135,-9.842025669735215e-008)
 (0.002494695685773539,4.11749986474979e-007) (0.001410700092030319,-3.776675970780979e-007) (0.000885795400343688,-3.854471961076172e-007) (0.0005864160767497424,-3.207634306578646e-007) (0.0004030375191644706,-2.555380218873269e-007) (0.0002856241297447407,-2.01472223639569e-007) (0.0002078491664480076,-1.584754385804205e-007) (0.0001548572520679109,-1.253988274856401e-007) (0.0001178277062316641,-1.001072341291511e-007)
 (0.0024947040626193,4.283261075718293e-007) (0.001410685736621673,-3.814628287991151e-007) (0.0008857815658431061,-3.907316128914622e-007) (0.0005864047610785416,-3.254969399204728e-007) (0.0004030285713208749,-2.594272540303415e-007) (0.0002856171115750498,-2.046004478934188e-007) (0.0002078436633728251,-1.609663236966247e-007) (0.0001548529068430039,-1.273862586121462e-007) (0.000117824243412575,-1.017042300205438e-007)
 (0.002494713309220005,4.452486664306021e-007) (0.001410671096059379,-3.847197942370945e-007) (0.0008857673760340612,-3.955718777733519e-007) (0.0005863931347020426,-3.298861166244813e-007) (0.0004030193704085265,-2.630508399589533e-007) (0.0002856098911320307,-2.075239079730678e-007) (0.0002078379997946578,-1.632983833297252e-007) (0.000154848433840668,-1.292492182733689e-007) (0.0001178206781126039,-1.032026352911991e-007)
 (0.002494723476990524,4.624692610976915e-007) (0.001410656210836867,-3.874106614843573e-007) (0.0008857528614012873,-3.999374032124432e-007) (0.0005863812204034399,-3.339050312634723e-007) (0.0004030099336742931,-2.663879133795062e-007) (0.0002856024815361047,-2.102260682467541e-007) (0.0002078321858017914,-1.654585608865788e-007) (0.000154843840917585,-1.309773455767921e-007) (0.0001178170165237367,-1.045941625563268e-007)
 (0.002494734614320798,4.799322171294188e-007) (0.001410641124934039,-3.895112805455622e-007) (0.0008857380559159103,-4.038000704554259e-007) (0.0005863690438443,-3.375295039147253e-007) (0.0004030002806558855,-2.694188930173743e-007) (0.000285594897709099,-2.126913500569802e-007) (0.000207826232898352,-1.674345247675168e-007) (0.0001548391370504364,-1.325608380969231e-007) (0.0001178132657314999,-1.058709607528711e-007)
 (0.00249474676550432,4.97574672608564e-007) (0.001410625885402875,-3.910016965138387e-007) (0.0008857229967874367,-4.071347013234281e-007) (0.0005863566333991888,-3.407374837177882e-007) (0.0004029904330650304,-2.721257811089475e-007) (0.0002855871562897212,-2.14905364564946e-007) (0.0002078201539416191,-1.692148504618555e-007) (0.0001548343322884064,-1.339905954238397e-007) (0.0001178094336783709,-1.070257293169173e-007)
 (0.002494759969634865,5.15326834614604e-007) (0.001410610541865778,-3.918666087901805e-007) (0.0008857077241410029,-4.099195015434678e-007) (0.0005863440199317434,-3.435094108685642e-007) (0.0004029804146252726,-2.744924503277306e-007) (0.0002855792755138018,-2.168551375932546e-007) (0.0002078139630519106,-1.707891969403554e-007) (0.0001548294376841366,-1.352583585163174e-007) (0.0001178055291100819,-1.080518292478999e-007)
 (0.002494774259500903,5.331124198404175e-007) (0.001410595145935279,-3.920957597944727e-007) (0.0008856922806242517,-4.121364622995016e-007) (0.0005863312365143519,-3.458285508134965e-007) (0.0004029702508654187,-2.765049111494513e-007) (0.0002855712750602019,-2.185293203497968e-007) (0.0002078076754956222,-1.721484725715124e-007) (0.0001548244652035364,-1.363568411561803e-007) (0.0001178015615050612,-1.089433880827098e-007)
 (0.00249478966051257,5.50849286574834e-007) (0.001410579750566641,-3.91684238026383e-007) (0.0008856767109495525,-4.137717070147009e-007) (0.0005863183180955467,-3.476812906507698e-007) (0.0004029599688715908,-2.781515519050714e-007) (0.0002855631758641312,-2.19918380009351e-007) (0.0002078013075428384,-1.732849859362414e-007) (0.0001548194276154635,-1.372798498184894e-007) (0.0001177975409879051,-1.096953958673794e-007)
 (0.002494806189695633,5.684502584800942e-007) (0.001410564409357864,-3.906326822889032e-007) (0.0008856610613812603,-4.148157717733945e-007) (0.000586305301121087,-3.490573883238621e-007) (0.0004029495970021026,-2.794233441380276e-007) (0.0002855549999013117,-2.210147644770875e-007) (0.0002077948763017763,-1.741925770568566e-007) (0.0001548143383631291,-1.38022388462484e-007) (0.0001177934782281616,-1.103037893624567e-007)
 (0.002494823854791556,5.858241330539927e-007) (0.001410549175814877,-3.889473771038869e-007) (0.0008856453791787994,-4.152638093548414e-007) (0.0005862922231169106,-3.49950166498975e-007) (0.0004029391645711318,-2.803140068445795e-007) (0.0002855467699470753,-2.218130361897045e-007) (0.0002077883995334703,-1.74866725025398e-007) (0.0001548092114196692,-1.385807450651656e-007) (0.000117789384326518,-1.10765521892832e-007)
 (0.002494842653499329,6.028768595465502e-007) (0.001410534102601793,-3.866402327467016e-007) (0.0008856297120097501,-4.151157092044815e-007) (0.000586279122243528,-3.503566445249034e-007) (0.0004029287015081107,-2.808201241284586e-007) (0.0002855385093158833,-2.223099707437933e-007) (0.0002077818954506365,-1.753046286721658e-007) (0.0001548040611310216,-1.389525572029357e-007) (0.0001177852706906509,-1.11078616761285e-007)
 (0.002494862572894106,6.195128632856181e-007) (0.00141051924079693,-3.837286475250069e-007) (0.0008856141073471629,-4.143761284812672e-007) (0.0005862660368324835,-3.502776038348256e-007) (0.0004029182380010503,-2.80941212393224e-007) (0.0002855302415871766,-2.225046170978549e-007) (0.0002077753825053065,-1.755052576942474e-007) (0.0001547989020496489,-1.391368546399346e-007) (0.0001177811489036769,-1.112422025042355e-007)
 (0.002494883589052207,6.356364855794267e-007) (0.001410504639176643,-3.802352541653768e-007) (0.0008855986118674552,-4.130544321993904e-007) (0.0005862530049170114,-3.497175843728279e-007) (0.0004029078041325218,-2.806797347934008e-007) (0.0002855219903243331,-2.223983174169506e-007) (0.0002077688791704829,-1.754693726047849e-007) (0.0001547937487632049,-1.391340775208923e-007) (0.0001177770305882879,-1.112565288978625e-007)
 (0.002494905666906728,6.511535020259718e-007) (0.001410490343546743,-3.761875568910523e-007) (0.0008855832708642288,-4.111645438650206e-007) (0.000586240063768346,-3.486848118610136e-007) (0.0004028974295174565,-2.800410622634698e-007) (0.0002855137787936632,-2.219946858644587e-007) (0.0002077624037210659,-1.751995128418458e-007) (0.0001547886157221493,-1.389460696590874e-007) (0.000117772927269879,-1.111229632558278e-007)
 (0.002494928760348945,6.659726767543167e-007) (0.001410476396141632,-3.716174693375141e-007) (0.0008855681276939406,-4.087247108599814e-007) (0.0005862272494497475,-3.471910582672564e-007) (0.000402887142951811,-2.790333825399718e-007) (0.0002855056296903475,-2.212995470854966e-007) (0.0002077559740194111,-1.746999535099249e-007) (0.0001547835170706609,-1.385760471244339e-007) (0.0001177688502419942,-1.108439670914667e-007)
 (0.002494952812583695,6.800073065426249e-007) (0.001410462835107006,-3.665607679906687e-007) (0.0008855532232668439,-4.057571922006699e-007) (0.0005862145963992507,-3.452514398173216e-007) (0.0004028769720805698,-2.776675599034448e-007) (0.0002854975648779959,-2.203208363316285e-007) (0.0002077496073107555,-1.739766321171987e-007) (0.0001547784664848506,-1.380285431977538e-007) (0.0001177648104372746,-1.104230540015263e-007)
 (0.002494977756735996,6.931767084684083e-007) (0.001410449694079424,-3.610564777745526e-007) (0.0008855385955961496,-4.022878782895304e-007) (0.0005862021370506648,-3.428841590635164e-007) (0.0004028669430929454,-2.759569503127617e-007) (0.0002854896051477714,-2.19068464536343e-007) (0.0002077433200332361,-1.730370477208698e-007) (0.0001547734770219161,-1.373093314821519e-007) (0.0001177608183069329,-1.098647301253565e-007)
 (0.002495003516695919,7.054076042912468e-007) (0.001410437001871993,-3.551462096082459e-007) (0.0008855242794144493,-3.98345854892689e-007) (0.0005861899015014645,-3.401101992519546e-007) (0.0004028570804514208,-2.739171776716872e-007) (0.0002854817700024404,-2.175541525302946e-007) (0.0002077371276464445,-1.7189013567085e-007) (0.0001547685609837388,-1.364253295602156e-007) (0.0001177568837113233,-1.091744189970266e-007)
 (0.002495030008181538,7.16635358909579e-007) (0.001410424782271344,-3.488734702203476e-007) (0.000885510305865163,-3.939629245525442e-007) (0.0005861779172336293,-3.369529803045402e-007) (0.0004028474066597943,-2.715658781412731e-007) (0.0002854740774694935,-2.157912395126855e-007) (0.000207731044482207,-1.705461217418701e-007) (0.000154763729797348,-1.353844861959758e-007) (0.0001177530158238005,-1.08358373185783e-007)
 (0.002495057139988914,7.268050358622957e-007) (0.001410413053946358,-3.422829646884451e-007) (0.0008854967022730405,-3.891730997953101e-007) (0.0005861662088916639,-3.334379865228389e-007) (0.0004028379420741366,-2.689224200086642e-007) (0.0002854665439464914,-2.13794471410918e-007) (0.0002077250836198945,-1.690163599905622e-007) (0.0001547589939145877,-1.341956553372655e-007) (0.0001177492230495708,-1.074235752009293e-007)
 (0.002495084815392651,7.358722382565467e-007) (0.001410401830465617,-3.354199120531037e-007) (0.000885483491994919,-3.840120823557231e-007) (0.0005861547981204654,-3.295923765548737e-007) (0.0004028287047587302,-2.66007607022553e-007) (0.0002854591840805068,-2.11579775089847e-007) (0.0002077192567879155,-1.673131588908709e-007) (0.0001547543627319771,-1.328684605489181e-007) (0.0001177455129605191,-1.063776306373162e-007)
 (0.002495112933655118,7.438037139378547e-007) (0.001410391120415443,-3.283293915065334e-007) (0.0008854706943494342,-3.785167423459789e-007) (0.0005861437034625379,-3.25444586095603e-007) (0.0004028197103877164,-2.62843373093866e-007) (0.0002854520106824603,-2.091640244339177e-007) (0.0002077135742921712,-1.654496003376335e-007) (0.0001547498445318236,-1.314131533656092e-007) (0.0001177418922467802,-1.052286560801076e-007)
 (0.002495141391598855,7.505777112752472e-007) (0.001410380927609597,-3.21055735640026e-007) (0.0008854583246218167,-3.727246099885232e-007) (0.000586132940313359,-3.210239329641529e-007) (0.0004028109721915916,-2.594524758854274e-007) (0.0002854450346760329,-2.065648040222111e-007) (0.000207708044971292,-1.634393560764668e-007) (0.000154745446444287,-1.298404691764086e-007) (0.0001177383666847981,-1.039851650044767e-007)
 (0.002495170085196643,7.561840816977747e-007) (0.001410371251376365,-3.136419830566847e-007) (0.0008854463941374869,-3.666733914709954e-007) (0.0005861225209311035,-3.163602335161959e-007) (0.0004028025009464216,-2.558581963077587e-007) (0.0002854382650796025,-2.038001759357967e-007) (0.0002077026761777078,-1.612965057114227e-007) (0.0001547411744296953,-1.281614839524622e-007) (0.000117734941121706,-1.026559538197091e-007)
 (0.002495198911133583,7.606241354261997e-007) (0.001410362086910089,-3.061294003168624e-007) (0.0008854349103968519,-3.604005179924601e-007) (0.0005861124544961736,-3.114834380805419e-007) (0.0004027943050026052,-2.520840500881619e-007) (0.0002854317090191881,-2.008884543869211e-007) (0.0002076974737830581,-1.590353601143902e-007) (0.0001547370332801627,-1.263874747697269e-007) (0.0001177316194749315,-1.012499908425739e-007)
 (0.00249522776830002,7.639102635206128e-007) (0.001410353425670456,-2.985570792820123e-007) (0.0008854238772629313,-3.539427358053986e-007) (0.0005861027472146725,-3.064232917822214e-007) (0.000402786390349099,-2.481535165341433e-007) (0.0002854253717694208,-1.978479923710296e-007) (0.0002076924422055996,-1.566702935144394e-007) (0.0001547330266388155,-1.245297867801651e-007) (0.0001177284047458232,-9.977631012093281e-008)
 (0.002495256559178535,7.66065348089259e-007) (0.001410345255815173,-2.909616129971577e-007) (0.0008854132951911112,-3.473357423055306e-007) (0.000586093402459432,-3.012090256967688e-007) (0.0004027787607085107,-2.44089788751082e-007) (0.0002854192568191192,-1.946969836982266e-007) (0.0002076875844574554,-1.542155869219352e-007) (0.0001547291570345121,-1.225997087825044e-007) (0.0001177252990459159,-9.824391180788005e-008)
 (0.00249528519109249,7.671219879565998e-007) (0.001410337562650841,-2.833768498158204e-007) (0.0008854031614926112,-3.406138716616197e-007) (0.0005860844209416963,-2.958690817964152e-007) (0.000402771417658006,-2.399155483306738e-007) (0.0002854133659576419,-1.914532829850441e-007) (0.0002076829022082779,-1.516852850665901e-007) (0.0001547254259302525,-1.206083590834614e-007) (0.0001177223036340294,-9.666167057161328e-008)
 (0.002495313577294136,7.671215712042536e-007) (0.001410330329088651,-2.758337234981192e-007) (0.0008853934706214785,-3.338098312481585e-007) (0.0005860758009066876,-2.904308737182267e-007) (0.0004027643607708568,-2.356527665195989e-007) (0.00028540769937884,-1.881342451881979e-007) (0.0002076783958631283,-1.490930682313742e-007) (0.0001547218337825527,-1.185665829023721e-007) (0.0001177194189624626,-9.503825301968757e-008)
 (0.002495341637873321,7.66113228732469e-007) (0.001410323536092504,-2.683601538321596e-007) (0.0008853842144760701,-3.269544885750794e-007) (0.0005860675383464311,-2.849205841911662e-007) (0.0004027575877738739,-2.313225328776448e-007) (0.0002854022557976477,-1.847565860320903e-007) (0.0002076740646511757,-1.464521398792794e-007) (0.0001547183801100297,-1.164848620446742e-007) (0.0001177166447304832,-9.338204476628249e-008)
 (0.002495369300477938,7.641527037643219e-007) (0.00141031716310986,-2.609810116221804e-007) (0.0008853753827070647,-3.200767069355156e-007) (0.0005860596272235954,-2.793629988293641e-007) (0.0004027510947154402,-2.269449118142644e-007) (0.0002853970325766774,-1.813362633892936e-007) (0.0002076699067223493,-1.437751306059861e-007) (0.0001547150635684895,-1.143732372572919e-007) (0.0001177139799433362,-9.170108749493905e-008)
 (0.002495396500843494,7.613011720169123e-007) (0.001410311188476962,-2.537181400528906e-007) (0.0008853669630250593,-3.132032269322178e-007) (0.0005860520597007473,-2.737813750071727e-007) (0.0004027448761403589,-2.225388259633103e-007) (0.0002853920258590125,-1.778883794445699e-007) (0.0002076659192497354,-1.410740181031399e-007) (0.000154711882030729,-1.122412432138274e-007) (0.0001177114229752217,-9.000302598221076e-008)
 (0.002495423183134567,7.576240449883036e-007) (0.001410305589792273,-2.46590424257234e-007) (0.0008853589415015223,-3.063585901120065e-007) (0.0005860448263702475,-2.68197343726584e-007) (0.0004027389252668525,-2.181219659371349e-007) (0.0002853872307039846,-1.74427102994916e-007) (0.0002076620985347056,-1.383600628667031e-007) (0.0001547088326690388,-1.100978558360959e-007) (0.0001177089716344907,-8.829506498578324e-008)
