# Supplementary material for: Electromagnetic Analysis, Characterization and Discussion of Inductive Transmission Parameters for Titanium Based Housing Materials in Active Medical Implantable Devices
Source: Materials (Basel). 2018 Oct 25;11(11):2089. doi: 10.3390/ma11112089 (PMC6266279; doi:10.3390/ma11112089)
Supplement: Supplementary file 1 [file materials-11-02089-s001.zip › supplementary/correction_factor_data/L21phi_housing_output.txt]

# Created by Octave 4.0.0, Wed Mar 23 04:24:26 2016 Mitteleurop�ische Zeit <unknown@juno>
# name: L21phi
# type: complex matrix
# rows: 241
# columns: 9
 (0.002341250946676369,-0.0004708364781996832) (0.001316278255040457,-0.000284830839865342) (0.0008253254266554742,-0.000182052396638624) (0.0005462933290428742,-0.0001211159558492884) (0.0003755097716343807,-8.336651301019715e-005) (0.0002661665449569288,-5.914150552901239e-005) (0.0001937123486319312,-4.309618889440885e-005) (0.0001443448112039585,-3.216873756010256e-005) (0.0001097997627475252,-2.452235254902816e-005)
 (0.002330673577480845,-0.0004851755531990375) (0.001309757020803243,-0.0002934359625544649) (0.0008211449749002997,-0.0001875463514053538) (0.0005435167355551032,-0.0001247745227152378) (0.0003736037690628705,-8.588840445910115e-005) (0.0002648179405097873,-6.093304051868428e-005) (0.0001927317626502865,-4.440317666092032e-005) (0.0001436141232029253,-3.314523066029722e-005) (0.0001092434942071701,-2.526728292585705e-005)
 (0.002319485038461334,-0.0004996786079046212) (0.001302860714955516,-0.0003021311593877777) (0.0008167241841364505,-0.0001930970671624634) (0.0005405803721103527,-0.0001284713084697823) (0.0003715879632199337,-8.843707297128861e-005) (0.0002633915569311031,-6.27438912598629e-005) (0.0001916945686076079,-4.572443455372776e-005) (0.0001428412200921275,-3.413249262512733e-005) (0.0001086550665603597,-2.602049284081704e-005)
 (0.002307665690092281,-0.0005143206344060516) (0.001295577569376685,-0.0003109005021126563) (0.0008120555301867196,-0.0001986942902572144) (0.0005374792136251841,-0.0001321995292005428) (0.0003694588793245363,-9.100788843697833e-005) (0.0002618849184910853,-6.457079986587609e-005) (0.0001905989557527153,-4.705760486547617e-005) (0.0001420247460165956,-3.512877331997884e-005) (0.0001080334434834574,-2.678065396735834e-005)
 (0.002295197284867952,-0.0005290743522981552) (0.001287896718206671,-0.0003197266523393367) (0.0008071320697949704,-0.0002043268620547177) (0.0005342086172650587,-0.0001359518000280697) (0.0003672133017132979,-9.359580840243203e-005) (0.0002602957305828071,-6.641021682195027e-005) (0.0001894432436528722,-4.840011791837812e-005) (0.0001411634413769434,-3.613216469824641e-005) (0.0001073776614002324,-2.754631777466315e-005)
 (0.002282063244172748,-0.0005439102626274279) (0.001279808372039326,-0.0003285908979545956) (0.0008019475524835217,-0.0002099827424471733) (0.0005307643964511443,-0.0001397201504321464) (0.0003648483243824305,-9.619538833000575e-005) (0.0002586219153078567,-6.825830806778448e-005) (0.0001882259079589778,-4.974919710374161e-005) (0.0001402561619609256,-3.714060448781613e-005) (0.0001066868440049052,-2.831591829038044e-005)
 (0.002268248940302801,-0.0005587967391770548) (0.001271303995203353,-0.0003374732131574407) (0.0007964965343820055,-0.0002156490485390513) (0.0005271428961832949,-0.0001434960496060494) (0.0003623614024399216,-9.880079869500548e-005) (0.0002568616477111123,-7.01109668855774e-005) (0.0001869456066454439,-5.110186739579944e-005) (0.000139301898430278,-3.815188245416799e-005) (0.0001059602170571328,-2.908777681728661e-005)
 (0.002253741978231189,-0.0005737001598199424) (0.001262376482712709,-0.000346352343833055) (0.0007907744918311067,-0.0002213121096101961) (0.000523341068227344,-0.0001472704425676154) (0.0003597504034778108,-0.0001014058494167927) (0.0002550133919677824,-7.19638309439778e-005) (0.0001856012062212,-5.245496759322894e-005) (0.0001382997957896518,-3.916364942804363e-005) (0.0001051971231655831,-2.986010874622939e-005)
 (0.002238532470904002,-0.0005885850798743232) (0.001253020332959938,-0.0003552059194811628) (0.0007847779322384192,-0.0002269575391369577) (0.0005193565444987553,-0.0001510337975429102) (0.0003570136577269498,-0.0001040040219763158) (0.0002530759367234077,-7.38123047453378e-005) (0.0001841918073332865,-5.380516646762953e-005) (0.0001372491724083585,-4.017342923078435e-005) (0.000104397036234692,-3.063103256683317e-005)
 (0.002222613301153224,-0.0006034144483848825) (0.001243231811783416,-0.0003640105922783887) (0.0007785044993788917,-0.0002325703242430312) (0.0005151877067871131,-0.0001547761648679634) (0.0003541500057285172,-0.0001065885093873157) (0.0002510484286962775,-7.565158759432816e-005) (0.000182716769119384,-5.514898290408541e-005) (0.0001361495381174691,-4.117863356047663e-005) (0.0001035595752123777,-3.139858112348368e-005)
 (0.002205980362777656,-0.000618149867034531) (0.001233009103199665,-0.000372742203087088) (0.0007719530701144323,-0.0002381349324583212) (0.0005108337508213427,-0.0001584872473277603) (0.0003511588421583622,-0.0001091522639659638) (0.0002489304035836169,-7.74767070486476e-005) (0.0001811757316157261,-5.648281000551497e-005) (0.0001350006108678909,-4.217657981774714e-005) (0.0001026845167486181,-3.216071510071728e-005)
 (0.002188632773026398,-0.0006327518899887303) (0.001222352441891379,-0.0003813759733400151) (0.0007651238393780944,-0.0002436354350972106) (0.0005062947425908914,-0.0001621564814764006) (0.0003480401543825357,-0.0001116880525872619) (0.0002467218132719169,-7.928255763245419e-005) (0.000179568635497991,-5.780294300164494e-005) (0.0001338023314134039,-4.316451175315099e-005) (0.0001017718063583878,-3.291533864833862e-005)
 (0.002170573048685538,-0.0006471803614282813) (0.001211264222515166,-0.0003898867207555871) (0.000758018390251155,-0.0002490556459411047) (0.0005015716648269571,-0.0001657731290680727) (0.0003447945543150862,-0.000114188518833789) (0.0002444230483471207,-8.106394439398564e-005) (0.0001778957384287025,-5.910561065979463e-005) (0.0001325548754803101,-4.413962271114404e-005) (0.00010082156768074,-3.366031697552388e-005)
 (0.002151807238261866,-0.0006613947858934956) (0.001199749081074164,-0.0003982490958087499) (0.0007506397460777154,-0.0002543792732488809) (0.0004966664516253175,-0.0001693263772909152) (0.000341423302202536,-0.0001166462511437068) (0.0002420349549381544,-8.281563067877534e-005) (0.0001761576273130137,-6.038700974231204e-005) (0.0001312586629058532,-4.509908113280051e-005) (9.983410944147955e-005,-3.439349565749781e-005)
 (0.002132345003419097,-0.0006753547249159332) (0.001187813944011955,-0.0004064378348430997) (0.0007429924018253607,-0.0002595900824505619) (0.0004915820093673865,-0.0001728054460541939) (0.0003379283210794591,-0.0001190538557635964) (0.0002395588450120151,-8.453238927782743e-005) (0.0001743552258257686,-6.164334190225585e-005) (0.0001299143632734194,-4.604005786564115e-005) (9.880992976158727e-005,-3.511272131212255e-005)
 (0.002112199643872364,-0.0006890202118432452) (0.001175468041340805,-0.0004144280247164684) (0.0007350823323220336,-0.0002646720662414103) (0.0004863222223756786,-0.0001761997001571031) (0.0003343122008309365,-0.0001214040330238975) (0.0002369964993737269,-8.620905590781183e-005) (0.0001724897966709702,-6.287085226259336e-005) (0.0001285228976454339,-4.695975472044525e-005) (9.77497175092564e-005,-3.581586322133364e-005)
 (0.00209138806138687,-0.0007023521753644655) (0.001162722881016846,-0.0004221953729854732) (0.0007269169755771594,-0.0002696096182234604) (0.0004808919421227954,-0.0001794987637910486) (0.0003305781910596692,-0.0001236896551980482) (0.0002343501628091438,-8.784058379999176e-005) (0.0001705629381685984,-6.406586879393862e-005) (0.0001270854360942414,-4.785543361831517e-005) (9.665435046871121e-005,-3.650083539925045e-005)
 (0.002069930660326964,-0.0007153128611208722) (0.00114959218290437,-0.000429716476919996) (0.000718505190120505,-0.000274387705781799) (0.0004752969592934375,-0.0001826926345237897) (0.0003267301822838055,-0.0001259038439998948) (0.0002316225310402545,-8.942209802973304e-005) (0.0001685765749316627,-6.522484150114716e-005) (0.0001256033908566025,-4.872444559380801e-005) (9.552489019397561e-005,-3.716561855004277e-005)
 (0.002047851184307141,-0.0007278662400387533) (0.001136091771992314,-0.0004369690841550774) (0.0007098571861404283,-0.0002789920375723359) (0.0004695439585607682,-0.0001857717937089505) (0.0003227726753761605,-0.0001280400456351835) (0.0002288167294331664,-9.09489481212718e-005) (0.000166532942592408,-6.634438035932838e-005) (0.0001240784050821384,-4.956425886834411e-005) (9.436257352629386e-005,-3.780828131961616e-005)
 (0.002025176490824926,-0.0007399783917338942) (0.001122239431987949,-0.0004439323375962632) (0.0007009844311432771,-0.0002834092208723907) (0.000463640456560666,-0.0001887273101832116) (0.000318710739579932,-0.0001300921012683593) (0.000225936283698481,-9.241675742466192e-005) (0.0001644345667534711,-6.742129091283885e-005) (0.0001225123373081199,-5.037248518838971e-005) (9.31688008762073e-005,-3.842700023044391e-005)
 (0.002001936268193937,-0.0007516178515785885) (0.001108054721949239,-0.0004505869973242491) (0.0006918995318418062,-0.0002876269041316633) (0.0004575947242003141,-0.0001915509341714137) (0.0003145499598823974,-0.0001320543108062689) (0.0002229850831377163,-9.382146779165357e-005) (0.000162284236567202,-6.84526064730822e-005) (0.0001209072419611928,-5.114690363977755e-005) (9.194512149950179e-005,-3.902007770182994e-005)
 (0.001978162701514213,-0.0007627559108290455) (0.001093558760142396,-0.0004569156327471136) (0.0006826160949615222,-0.0002916339003751393) (0.0004514156950860669,-0.0001942351785291253) (0.0003102963749706685,-0.0001339214880460585) (0.0002199673373009909,-9.515937817976858e-005) (0.0001600849735716739,-6.943561592573528e-005) (0.0001192653463542122,-5.188548120549372e-005) (9.069321612312563e-005,-3.958595760065662e-005)
 (0.001953890096673981,-0.0007733668605872837) (0.001078773980738265,-0.0004629027790774742) (0.0006731485705715262,-0.0002954202876520281) (0.0004451128624629118,-0.0001967733848131937) (0.0003059564074079838,-0.0001356890054808788) (0.0002168875272124781,-9.642717598953374e-005) (0.0001578399966227107,-7.036788628592726e-005) (0.0001175890248025081,-5.258638942962559e-005) (8.941487739572015e-005,-4.012323784027345e-005)
 (0.001929154473324542,-0.0007834281722803405) (0.001063723870200342,-0.0004685350534098664) (0.0006635120823434399,-0.0002989774834828691) (0.0004386961675840726,-0.0001991597721738795) (0.0003015367880272906,-0.0001373528274036918) (0.0002137503525719871,-9.76219601839616e-005) (0.0001555526839430536,-7.124727931733383e-005) (0.0001158807706187701,-5.324801668234666e-005) (8.81119887396227e-005,-4.06306796458109e-005)
 (0.001903993139274376,-0.0007929206097051369) (0.001048432691183353,-0.0004738012271327332) (0.0006537222497632822,-0.0003022982911998103) (0.0004321758828391081,-0.0002013894676877848) (0.0002970444768177863,-0.0001389095303774214) (0.0002105606765362714,-9.87412555422818e-005) (0.0001532265334506928,-7.207196175118877e-005) (0.000114143166849915,-5.38689756846212e-005) (8.678650226002049e-005,-4.110721322880025e-005)
 (0.001878444259693514,-0.0008018282703965384) (0.001032925202375641,-0.0004786922531003453) (0.0006437950077201982,-0.0003053769171581029) (0.0004255624932315343,-0.0002034585174693918) (0.0002924865827571937,-0.000140356310632043) (0.0002073234698075744,-9.978301774764964e-005) (0.0001508651226171975,-7.284040889336993e-005) (0.0001123788566848206,-5.444810613895124e-005) (8.544041641641115e-005,-4.155193975662125e-005)
 (0.001852546434819389,-0.0008101385569839494) (0.001017226382941908,-0.0004832012478063506) (0.0006337464290392811,-0.0003082089589632209) (0.0004188665798894927,-0.0002053638786716299) (0.0002878702851045899,-0.0001416909784784342) (0.0002040437557985035,-0.0001007456293812645) (0.0001484720691361381,-7.35514016786222e-005) (0.0001105905144828384,-5.498447251388503e-005) (8.407575417709122e-005,-4.196412965541188e-005)
 (0.001826338299471877,-0.0008178420821457515) (0.001001361170013756,-0.0004873234306421688) (0.0006235925553957106,-0.0003107913660421543) (0.0004120987092043404,-0.0002071033932713562) (0.0002832027586045643,-0.0001429119403655891) (0.0002007265585960613,-0.0001016278872749338) (0.0001460509936469672,-7.420401750530509e-005) (0.0001087808183466231,-5.54773572340093e-005) (8.269454235702255e-005,-4.234321744006632e-005)
 (0.001799858156613967,-0.0008249325135741991) (0.0009853542170430148,-0.0004910560240869396) (0.0006133492416434314,-0.0003131223750200743) (0.0004052693309220254,-0.0002086757452850218) (0.0002784911048665903,-0.0001440181697204462) (0.0001973768553137817,-0.0001024289820343092) (0.0001436054856615317,-7.479761544581178e-005) (0.0001069524250890042,-5.592624972150415e-005) (8.129879278275107e-005,-4.268879341248644e-005)
 (0.001773143655487918,-0.0008314063678582772) (0.0009692296798015855,-0.0004943981202511394) (0.0006030320179330219,-0.0003152014233775905) (0.0003983886880725982,-0.000210080403731276) (0.0002737422918802877,-0.0001450091681678278) (0.0001939995342052949,-0.0001031484708680798) (0.0001411390736829696,-7.53318166611234e-005) (0.0001051079483258429,-5.633083190854524e-005) (7.989048583817601e-005,-4.300059270072769e-005)
 (0.001746231522608663,-0.0008372627642267694) (0.0009530110354421966,-0.0004973505204922906) (0.0005926559731160762,-0.0003170290456983794) (0.0003914667410396638,-0.0002113175542089568) (0.0002689631032251001,-0.0001458849191039163) (0.0001905993596272276,-0.000103786245122299) (0.0001386552002983848,-7.580648103869463e-005) (0.0001032499402713538,-5.669096098123221e-005) (7.847155682659742e-005,-4.327848221891753e-005)
 (0.001719157351229811,-0.0008425031505422116) (0.0009367209384020178,-0.0004999155557598908) (0.0005822356618886233,-0.0003186067574233193) (0.000384513107376461,-0.0002123880223586589) (0.0002641600980549006,-0.00014664583586818) (0.0001871809446004746,-0.0001043424941091136) (0.0001361572027801544,-7.622168120984064e-005) (0.0001013808776282109,-5.700665021689534e-005) (7.704388544372496e-005,-4.352244620422435e-005)
 (0.001691955451981683,-0.0008471310147187022) (0.0009203811151370608,-0.0005020968958531284) (0.0005717850369751997,-0.0003199369313711515) (0.0003775370182102185,-0.0002132931927015864) (0.0002593395824125691,-0.0001472927069105344) (0.0001837487313467508,-0.0001048176669243311) (0.0001336482994598412,-7.657767517777493e-005) (9.950315176281459e-005,-5.727804883167421e-005) (7.560928850279132e-005,-4.373257102861932e-005)
 (0.001664658764378875,-0.0008511515948079374) (0.0009040122978227602,-0.0005038993558780666) (0.0005613174064680062,-0.0003210226723511415) (0.0003705472912877403,-0.0002140349263899795) (0.0002545075918878426,-0.000147826640374707) (0.0001803069797939635,-0.0001052124339633487) (0.0001311315818597199,-7.687487879697823e-005) (9.761906314835302e-005,-5.75054217614999e-005) (7.416951589466526e-005,-4.390902998729959e-005)
 (0.001637298825993605,-0.0008545716003696812) (0.000887634195357288,-0.0005053287078392163) (0.0005508454152800161,-0.0003218676949827436) (0.0003635523199480569,-0.0002146154812605002) (0.0002496698851056757,-0.0001482490104178371) (0.0001768597636719929,-0.0001055276497708359) (0.000128610012297032,-7.711383928920335e-005) (9.573081985709197e-005,-5.7689130257175e-005) (7.27262496126748e-005,-4.405206873294491e-005)
 (0.001609905793451871,-0.0008573989564648104) (0.0008712654983595769,-0.0005063915045788213) (0.0005403810486144327,-0.0003224762093698736) (0.0003565600766066499,-0.0002150374372681413) (0.0002448319470517631,-0.0001485614073673558) (0.00017341097348107,-0.0001057643187026582) (0.0001260864264292633,-7.729521086580148e-005) (9.384053969970963e-005,-5.782961408776631e-005) (7.12811055324538e-005,-4.416199195810213e-005)
 (0.001582508507182267,-0.0008596425797750659) (0.0008549239134537562,-0.0005070949221865293) (0.0005299356544519534,-0.0003228528185899375) (0.0003495781287385683,-0.0002153036299191235) (0.0002399990008332815,-0.0001487655934976452) (0.000169964325326883,-0.0001059235646506263) (0.0001235635400004329,-7.741973335888585e-005) (9.19502554548346e-005,-5.792737602008426e-005) (6.98356375192332e-005,-4.423915183190553e-005)
 (0.001555134590146976,-0.0008613121940899415) (0.000838626221048191,-0.0005074466256578073) (0.0005195199813575138,-0.0003230024310979995) (0.0003426136648842986,-0.0002154170937466957) (0.0002351760261569221,-0.0001488634658116911) (0.0001665233743943028,-0.0001060066057974203) (0.0001210439588873193,-7.748821455647364e-005) (9.006192251222783e-005,-5.798296908756415e-005) (6.839134334461176e-005,-4.428393857850316e-005)
 (0.001527810569688573,-0.0008624181898544804) (0.000822388350096673,-0.00050745466105118) (0.0005091442274405364,-0.0003229301901715442) (0.0003356735278942409,-0.0002153810172240144) (0.0002303677825969243,-0.000148857026763932) (0.0001630915316852951,-0.0001060147350492136) (0.000118530191439445,-7.750151670298755e-005) (8.817742817574998e-005,-5.799698698630072e-005) (6.694967183613867e-005,-4.429677345080816e-005)
 (0.001500562011172427,-0.0008629715298047773) (0.0008062254629955074,-0.0005071273757878117) (0.0004988180960836481,-0.0003226414214953494) (0.0003287642524827787,-0.0002151987098229844) (0.000225578835629957,-0.0001487483633873538) (0.0001596720825809787,-0.0001059493064572505) (0.0001160246620604553,-7.746054738074158e-005) (8.629860183840109e-005,-5.797005775238559e-005) (6.551203065803151e-005,-4.427810421284797e-005)
 (0.001473413652285869,-0.0008629837000874382) (0.0007901520438205935,-0.0005064733671399371) (0.0004885508540730535,-0.0003221415989617532) (0.0003218921041823583,-0.0002148735812488405) (0.0002208135834300908,-0.000148539634820062) (0.0001562682058018835,-0.0001058117276067954) (0.0001135297249902986,-7.736625474531838e-005) (8.442722525171294e-005,-5.790284069318789e-005) (6.407979412922048e-005,-4.422840310555661e-005)
 (0.001446389527628188,-0.0008624667038182767) (0.0007741819835163513,-0.0005055014574710272) (0.0004783513880275858,-0.0003214363278157141) (0.0003150631169591843,-0.000214409132245457) (0.0002160762825389184,-0.0001482330677889852) (0.0001528829914294495,-0.0001056034576416632) (0.0001110476773139718,-7.721962686138224e-005) (8.256504216241853e-005,-5.779602637628827e-005) (6.265431052466954e-005,-4.414816714182312e-005)
 (0.001419513074509196,-0.000861433091911774) (0.0007583286563669034,-0.0005042206934827621) (0.0004682282554639237,-0.0003205313434296995) (0.0003082831270556443,-0.0002138089558090224) (0.0002113710707381282,-0.0001478309592252624) (0.0001495194568050721,-0.0001053260103207641) (0.0001085807703364668,-7.702169468784438e-005) (8.071376667479628e-005,-5.765033933212642e-005) (6.123690837138651e-005,-4.403792046433884e-005)
 (0.001392807212562978,-0.0008598960243077384) (0.0007426049830464429,-0.0005026403656639522) (0.0004581897274523642,-0.0003194325233148997) (0.0003015578010334499,-0.0002130767471939152) (0.0002067019857372452,-0.0001473356848742341) (0.0001461805593279446,-0.0001049809612829288) (0.0001061312186138368,-7.677353810098549e-005) (7.887508981162995e-005,-5.746654300735849e-005) (5.982890133818445e-005,-4.389821840893393e-005)
 (0.001366294391750106,-0.0008578693535052487) (0.0007270234766838691,-0.0005007700433614146) (0.0004482438205372296,-0.0003181459094729558) (0.0002948926564746536,-0.0002122163207621415) (0.0002020729786248466,-0.0001467497125359002) (0.0001428692054136178,-0.0001045699585360278) (0.0001037012061079872,-7.647629422844387e-005) (7.705068387788197e-005,-5.724544641957933e-005) (5.843159142024105e-005,-4.372965285075447e-005)
 (0.001339996605435617,-0.0008553677216179414) (0.0007115962696136501,-0.0004986196204330255) (0.0004383983163788981,-0.0003166777378863723) (0.0002882930743211117,-0.0002112316315251745) (0.0001974879213952489,-0.0001460756184340273) (0.0001395882551352889,-0.0001040947350905778) (0.0001012928891232218,-7.613116729791317e-005) (7.524220437833137e-005,-5.698791191353873e-005) (5.704627022936485e-005,-4.353285837223355e-005)
 (0.001313935367355235,-0.0008524066619871346) (0.0006963351197288478,-0.0004961993662667462) (0.0004286607683689236,-0.0003150344718341195) (0.0002817643023638058,-0.0002101267991541509) (0.000192950608230613,-0.0001453161051647889) (0.0001363405223328523,-0.0001035571226261902) (9.890839587556532e-005,-7.573943918238317e-005) (7.34512893794238e-005,-5.669486340299534e-005) (5.567421831174241e-005,-4.330851878043341e-005)
 (0.001288131653300027,-0.000849002696694695) (0.0006812513965517439,-0.000493519977090188) (0.0004190384952295939,-0.0003132228357893119) (0.0002753114499010678,-0.0002089061322832217) (0.0001884647505699819,-0.0001444740197122772) (0.0001331287702255931,-0.0001029590651073302) (9.654982272998851e-005,-7.530247984607144e-005) (7.167955634966198e-005,-5.636729449996277e-005) (5.43167025202291e-005,-4.305737351491166e-005)
 (0.001262605810153795,-0.0008451734220432206) (0.0006663560482092637,-0.0004905926228613997) (0.0004095385622954401,-0.0003112498468853028) (0.0002689394740429428,-0.0002075741510855782) (0.0001840339663135137,-0.0001435523701280623) (0.0001299557027903183,-0.0001023026313452189) (9.421922730532148e-005,-7.482175695470525e-005) (6.992859663213241e-005,-5.600627597859908e-005) (5.297497156310866e-005,-4.278022352297524e-005)
 (0.001237377436430122,-0.0008409375751343259) (0.0006516595514122591,-0.000487428985612048) (0.00040016775175733,-0.0003091228412957297) (0.0002626531585278422,-0.0002061356063426787) (0.0001796617637794766,-0.0001425543396409462) (0.0001268239523578146,-0.0001015900256252887) (9.191861878674381e-005,-7.429884400530966e-005) (6.819996780905146e-005,-5.561296209083849e-005) (5.165024993055779e-005,-4.247793623216405e-005)
 (0.001212465239623256,-0.0008363150759798512) (0.0006371718472514424,-0.0004840412858390566) (0.0003909325236087822,-0.0003068494933267956) (0.0002564570862240039,-0.0002045954935307744) (0.0001753515212409035,-0.0001414832971765346) (0.0001237360640302546,-0.0001008235956726536) (8.964994589467855e-005,-7.373542644351377e-005) (6.649518429908454e-005,-5.518859533362223e-005) (5.03437304628276e-005,-4.215144931545975e-005)
 (0.001187886876487815,-0.0008313270410293711) (0.0006229022661258832,-0.0004804422943548355) (0.000381838969360261,-0.0003044378255309829) (0.0002503556067052122,-0.0002029590607905209) (0.0001711064630202957,-0.0001403428035025958) (0.0001206944776277075,-0.0001000058373998171) (8.741508303551561e-005,-7.313330536295483e-005) (6.481570658608193e-005,-5.473450936728611e-005) (4.905656586663186e-005,-4.180177301838526e-005)
 (0.001163658782796912,-0.0008259957654898764) (0.0006088594454116178,-0.0004766453278553647) (0.0003728927607805566,-0.0003018962086853411) (0.0002443528004211047,-0.0002012318100038074) (0.0001669296332065509,-0.0001391366124672487) (0.0001177015079327652,-9.913939605873588e-005) (8.521581520368669e-005,-7.249439851292881e-005) (6.316292950914846e-005,-5.425212987958119e-005) (4.778985951173405e-005,-4.142999089269429e-005)
 (0.001139795999220325,-0.000820344673272144) (0.0005950512435727555,-0.0004726642272986984) (0.0003640990959928982,-0.0002992333510028608) (0.0002384524410214644,-0.0001994194905498582) (0.0001628238680889889,-0.0001378686670398129) (0.0001147593240240017,-9.822706359616533e-005) (8.305382221858582e-005,-7.182073846912447e-005) (6.153817005502977e-005,-5.374297328881977e-005) (4.654465584651016e-005,-4.103725885584829e-005)
 (0.001116311999764922,-0.0008143982347482284) (0.0005814846543391793,-0.0004685133189647115) (0.0003554626452127288,-0.0002964582764372338) (0.0002326579573773556,-0.0001975280856468512) (0.0001587917683827812,-0.000136543090092966) (0.0001118699284703222,-9.727177217206268e-005) (8.093066286741624e-005,-7.111446794228701e-005) (5.994265508333867e-005,-5.320864326924959e-005) (4.532193076357212e-005,-4.062480256444398e-005)
 (0.001093218528771341,-0.0008081818536958421) (0.0005681657243532654,-0.0004642073587591801) (0.0003469874982828307,-0.0002935802923802184) (0.0002269723967431429,-0.0001955637914727751) (0.0001548356722579331,-0.0001351641700681415) (0.0001090351371155216,-9.627658394861144e-005) (7.884775949075787e-005,-7.03778323063777e-005) (5.837750938936392e-005,-5.265082516158676e-005) (4.41225822262435e-005,-4.019391315101537e-005)
 (0.001070525451829565,-0.0008017217258093409) (0.0005550994773573791,-0.000459761460912658) (0.0003386771159604707,-0.0002906089474247747) (0.0002213983903765671,-0.0001935329895129408) (0.0001509576300894868,-0.0001337363418394249) (0.0001062565601123234,-9.524467737979368e-005) (7.680638349679866e-005,-6.96131695181198e-005) (5.684374447035181e-005,-5.207127839984273e-005) (4.294742143696043e-005,-3.974594142546728e-005)
 (0.001048240625220874,-0.0007950446719543511) (0.0005422898475867405,-0.000455191012697782) (0.0003305342866616203,-0.0002875539801697787) (0.0002159381227651039,-0.0001914422127831321) (0.0001471593817308645,-0.0001322641632310016) (0.0001035355847817112,-9.417933033125446e-005) (7.480764222876963e-005,-6.882289767298815e-005) (5.534224831445373e-005,-5.147182713975201e-005) (4.179716479249778e-005,-3.928229068406933e-005)
 (0.001026369787661785,-0.000788177949933521) (0.0005297396245796752,-0.0004505115771460664) (0.0003225610900878518,-0.0002844252602733789) (0.000210593305420758,-0.0001892981067311731) (0.0001434423369818698,-0.0001307522877503494) (0.0001008733607798138,-9.308390043682431e-005) (7.285246753889081e-005,-6.800950049796758e-005) (5.387377647946207e-005,-5.085434931569062e-005) (4.067242683095471e-005,-3.880440830048165e-005)
 (0.001004916477273793,-0.00078114904893149) (0.0005174504111452816,-0.0004457387859937058) (0.0003147588688690951,-0.0002812327231246154) (0.0002053651560114464,-0.0001871073857296858) (0.000139807559787238,-0.0001292054341745552) (9.827078795716106e-005,-9.19618031505573e-005) (7.094160635397592e-005,-6.717551111998841e-005) (5.243894467419424e-005,-5.022076438184447e-005) (3.957371433395631e-005,-3.831377629522156e-005)
 (0.0009838819758515149,-0.0007739854710278439) (0.0005054225957585335,-0.0004408882252339425) (0.0003071282090629256,-0.0002779862996034831) (0.0002002543833998177,-0.0001848767861439858) (0.0001362557565667964,-0.0001276283536737708) (9.572850719796951e-005,-9.081648798663121e-005) (6.907561344290933e-005,-6.632349447312936e-005) (5.103822300203921e-005,-4.957302001089843e-005) (3.850142170641143e-005,-3.781190109331292e-005)
 (0.0009632652816991189,-0.0007667145042326043) (0.0004936553402014086,-0.0004359753157135298) (0.0002996689300687926,-0.0002746958424450698) (0.0001952611789776773,-0.0001826130169784519) (0.0001327872689466234,-0.0001260257951771785) (9.324689443360327e-005,-8.965141345403063e-005) (6.725484652954517e-005,-6.54560287178587e-005) (4.967193197429733e-005,-4.891307803128133e-005) (3.745582771668482e-005,-3.730030268564468e-005)
 (0.0009430631115530866,-0.0007593629914411572) (0.0004821465828461348,-0.0004310151912000126) (0.0002923800842506461,-0.0002713710507225454) (0.0001903852145001502,-0.0001803227091251462) (0.0001294020710390907,-0.000124402469687029) (9.082605793675686e-005,-8.847002119253092e-005) (6.547946382967486e-005,-6.457568604520723e-005) (4.834024035297004e-005,-4.824289988338916e-005) (3.643709364319189e-005,-3.678050340898772e-005)
 (0.000923269931430563,-0.0007519570995327112) (0.0004708930575912031,-0.0004260225762656916) (0.0002852599663186009,-0.0002680213939225366) (0.0001856256464676948,-0.0001780123641931256) (0.0001260997713064684,-0.0001227630142281532) (8.846583892208051e-005,-8.727570980370754e-005) (6.3749424031911e-005,-6.368501322886834e-005) (4.704316483850189e-005,-4.756443186772354e-005) (3.54452628397929e-005,-3.625401655383846e-005)
 (0.0009038780156425277,-0.0007445220925813295) (0.0004598903281188623,-0.0004210116662134061) (0.0002783061323029788,-0.0002646560370158822) (0.0001809811269558781,-0.0001756883038621694) (0.000122879618942363,-0.0001211119560880064) (8.616581540864382e-005,-8.607180884649051e-005) (6.206448868995915e-005,-6.27865122708933e-005) (4.578057157865317e-005,-4.687959044483079e-005) (3.448026170228567e-005,-3.572233499918765e-005)
 (0.0008848775326946607,-0.000737082112825203) (0.000449132836844156,-0.0004159960111014822) (0.0002715154277635325,-0.000261283767827825) (0.0001764498206655285,-0.0001733566206360867) (0.0001197405146167249,-0.0001194536779582702) (8.3925309233905e-005,-8.486155343640341e-005) (6.042422694718613e-005,-6.188262146354764e-005) (4.455217944022251e-005,-4.619024782938823e-005) (3.354190199202147e-005,-3.518692005999291e-005)
 (0.0008662566563669247,-0.000729659972666247) (0.0004386139676735032,-0.0004109884057308147) (0.000264884024714386,-0.000257912927895734) (0.0001720294278570541,-0.000171023130795822) (0.0001166810253543965,-0.0001177923845359802) (8.174339605742523e-005,-8.364805984865152e-005) (5.882802247538088e-005,-6.097569716201149e-005) (4.335756495519626e-005,-4.549821810064434e-005) (3.262988445021784e-005,-3.464919071731332e-005)
 (0.000848001699918599,-0.0007222769605640188) (0.0004283261214861611,-0.0004060007872416842) (0.0002584074666115694,-0.000254551347871344) (0.0001677172127424785,-0.0001686933302657952) (0.0001136994032544928,-0.0001161320710826997) (7.961891814627133e-005,-8.243430248359624e-005) (5.727508247652189e-005,-6.006799653163565e-005) (4.219616883047639e-005,-4.480524402625912e-005) (3.174380361771091e-005,-3.411051338335685e-005)
 (0.0008300972711052187,-0.0007149526632609972) (0.0004182608030927049,-0.0004010441417391991) (0.0002520807206444469,-0.0002512062883852985) (0.000163510036836325,-0.0001663723540152282) (0.0001107936077076449,-0.000114476494376918) (7.755049969881367e-005,-8.122309250721859e-005) (5.576444857048642e-005,-5.916166150056432e-005) (4.106730388732287e-005,-4.411298477538489e-005) (3.088315376017551e-005,-3.357219233499566e-005)
 (0.0008125264455167475,-0.0007077048063446887) (0.0004084087183099065,-0.0003961284211341488) (0.0002458982364943383,-0.0002478843871478678) (0.0001594043967138519,-0.000164064939520917) (0.0001079613307308436,-0.0001128291464288913) (7.553656443644778e-005,-8.001705843328412e-005) (5.429500937159293e-005,-5.825870411408348e-005) (3.997016428520428e-005,-4.34230046677705e-005) (3.004733578726103e-005,-3.303546092990717e-005)
 (0.0007952709556468761,-0.0007005491147294894) (0.0003987598797201113,-0.0003912624711564742) (0.0002398540106717424,-0.0002445916129179564) (0.0001553964655875444,-0.0001617753947236698) (0.0001052000250135183,-0.0001111932312621208) (7.357535517438265e-005,-7.881862886646611e-005) (5.286551454279555e-005,-5.736099345384901e-005) (3.890383587228636e-005,-4.273676308270724e-005) (2.92356650462274e-005,-3.25014737003157e-005)
 (0.0007783113930750049,-0.0006934991942419384) (0.0003893037196480197,-0.000386453971279353) (0.0002339416555154313,-0.0002413332268347569) (0.0001514821380921797,-0.0001595075708191928) (0.0001025069342535655,-0.000109571645002108) (7.16649550711417e-005,-7.763001758130211e-005) (5.147459010962805e-005,-5.647024425054181e-005) (3.786730749918369e-005,-4.205560562606422e-005) (2.844737986565959e-005,-3.197129940055656e-005)
 (0.0007616274211759282,-0.0006865664351263851) (0.0003800292088883487,-0.0003817093870903063) (0.0002281544719293001,-0.0002381137514788046) (0.0001476570776629669,-0.0001572648401375943) (9.98791253560967e-005,-0.0001079669594529754) (6.980331025269964e-005,-7.645321106844475e-005) (5.012075480988821e-005,-5.558800728977355e-005) (3.685948312968957e-005,-4.138075663057703e-005) (2.768165072259145e-005,-3.144591506698045e-005)
 (0.0007451979958562294,-0.0006797599379709928) (0.0003709249797430425,-0.0003770339354642441) (0.0002224855249426657,-0.000234936947913287) (0.0001439167658939742,-0.0001550500792885474) (9.731352207105985e-005,-0.0001063814092890692) (6.798825350762821e-005,-7.528995864111551e-005) (4.880243725826982e-005,-5.471566167980017e-005) (3.587919458245984e-005,-4.071331304298267e-005) (2.693758990643338e-005,-3.092620113222438e-005)
 (0.0007290015919349963,-0.0006730864622783246) (0.0003619794519725165,-0.0003724315627392287) (0.0002169277212017377,-0.0002318058008554563) (0.000140256553278115,-0.0001528656576791864) (9.480693965225359e-005,-0.0001048168829379313) (6.621752875580602e-005,-7.41417651590538e-005) (4.751799370721154e-005,-5.385440902528892e-005) (3.492521474028118e-005,-4.005423973217842e-005) (2.621426155481865e-005,-3.041293762103423e-005)
 (0.0007130164329288214,-0.0006665503976963904) (0.0003531809603220682,-0.0003679049359665119) (0.0002114738875300407,-0.000228722512041979) (0.0001366717107481563,-0.0001507134314527461) (9.235612013465013e-005,-0.0001032749171911015) (6.448881600134841e-005,-7.300988639691034e-005) (4.626572619205e-005,-5.300526952807037e-005) (3.399627106742567e-005,-3.940436623520432e-005) (2.551069193956108e-005,-2.990680144163742e-005)
 (0.000697220722145862,-0.0006601537577621867) (0.0003445178823451264,-0.0003634554472038474) (0.0002061168497286395,-0.0002256885017815668) (0.0001331574814594214,-0.0001485947428459382) (8.995776783993011e-005,-0.0001017566955415922) (6.279975649120343e-005,-7.189532705749937e-005) (4.504390085542331e-005,-5.216908001616025e-005) (3.30910592817558e-005,-3.876438494310583e-005) (2.482587988480812e-005,-2.940836477491685e-005)
 (0.0006815928731303346,-0.0006538961959011208) (0.000335978765296677,-0.0003590832307451008) (0.0002008495108179936,-0.0002227044186310266) (0.0001297091322754037,-0.0001465104249217412) (8.760858473545842e-005,-0.0001002630502174493) (6.114797780937891e-005,-7.07988414078634e-005) (4.385076625372073e-005,-5.134649388548658e-005) (3.220825703267425e-005,-3.813485071547145e-005) (2.415880720400208e-005,-2.891809455320589e-005)
 (0.0006661117376110336,-0.0006477750433570028) (0.0003275524509189789,-0.0003547871931122212) (0.0001956649279489527,-0.0002197701570837418) (0.0001263220044355957,-0.0001444608115996284) (8.53053052845983e-005,-9.879446785512618e-005) (5.953111865017255e-005,-6.972093649716798e-005) (4.268457145564074e-005,-5.053798292396966e-005) (3.13465374426472e-005,-3.751618190117069e-005) (2.35084490453764e-005,-2.843635301291096e-005)
 (0.0006507568291855436,-0.0006417853686868173) (0.000319228196963113,-0.0003505650555920759) (0.0001905563872278863,-0.0002168848831193513) (0.0001229915628982646,-0.0001424457528749218) (8.304473043755303e-005,-9.735109873363132e-005) (5.794685301851604e-005,-6.866187789817139e-005) (4.154358374960207e-005,-4.974384097475748e-005) (3.050458237464885e-005,-3.690866273274498e-005) (2.287378404159633e-005,-2.796339929470247e-005)
 (0.0006355085410090841,-0.0006359200584286271) (0.0003109957943007259,-0.0003464134090495452) (0.0001855174757080571,-0.0002140470674243435) (0.0001197134438588284,-0.0001404646350897275) (8.082376041890617e-005,-9.59327694691869e-005) (5.639291361431571e-005,-6.762169789810109e-005) (4.042610578213668e-005,-4.896418938311116e-005) (2.968109529235626e-005,-3.631244705232426e-005) (2.225380416095425e-005,-2.749939206015527e-005)
 (0.0006203483557515583,-0.0006301699185210569) (0.000302845678468098,-0.0003423277806931179) (0.0001805421497973051,-0.0002112545260485539) (0.0001164834999476361,-0.0001385164060875616) (7.8639425973042e-005,-9.453899904794245e-005) (5.486711416188555e-005,-6.660020604874316e-005) (3.933049195391514e-005,-4.819898415925669e-005) (2.887481358391938e-005,-3.572756331763104e-005) (2.164752416170035e-005,-2.704439308446278e-005)
 (0.0006052590460403208,-0.00062452379600203) (0.0002947690344586379,-0.0003383027124051382) (0.0001756247993232033,-0.0002085044682156032) (0.0001132978426088635,-0.0001365996050472186) (7.6488917730538e-005,-9.316901804954602e-005) (5.336737044878155e-005,-6.559700196759379e-005) (3.825516390319569e-005,-4.744802477705429e-005) (2.808452022330959e-005,-3.515392082682018e-005) (2.105399055389833e-005,-2.659837177821936e-005)
 (0.000590224863535809,-0.0006189687204287592) (0.0002867578935428582,-0.0003343318501455241) (0.0001707603064812731,-0.0002057935509320944) (0.0001101528811598082,-0.0001347123967486509) (7.436961335986303e-005,-9.182179088518858e-005) (5.189171984151597e-005,-6.461149026200025e-005) (3.719862491077014e-005,-4.671096451220348e-005) (2.730905464655629e-005,-3.459131709016042e-005) (2.04722899759882e-005,-2.616121058276322e-005)
 (0.000575231714688435,-0.000613490064324824) (0.0002788052208600352,-0.0003304080438231143) (0.0001659440988829475,-0.0002031179399653511) (0.000107045358027437,-0.0001328526099705127) (7.227910217092427e-005,-9.04960408392069e-005) (5.043833904897034e-005,-6.36428974248049e-005) (3.615947306304076e-005,-4.598732221009973e-005) (2.65473227238437e-005,-3.403944626464355e-005) (1.990155689658971e-005,-2.573271117451356e-005)
 (0.0005602673211443105,-0.0006080717217663651) (0.0002709049925002613,-0.0003265234568683742) (0.0001611721959140737,-0.0002004733766551746) (0.0001039723796632357,-0.0001310177796562913) (7.02152068424936e-005,-8.919027766269087e-005) (4.900555991032102e-005,-6.269029052278383e-005) (3.513641301639077e-005,-4.527649535204974e-005) (2.579830571327758e-005,-3.349790855459908e-005) (1.934098055658168e-005,-2.531260140439602e-005)
 (0.0005453213626962803,-0.0006026963039696181) (0.0002630522607938591,-0.0003226696845532444) (0.0001564412476279497,-0.0001978552499085693) (0.0001009314426491273,-0.0001292051924120946) (6.817600195714826e-005,-8.790282742139304e-005) (4.759188299378716e-005,-6.17525974691249e-005) (3.4128266213303e-005,-4.457777426961426e-005) (2.50610680885023e-005,-3.296622046609722e-005) (1.878981107061488e-005,-2.490054288781508e-005)
 (0.0005303856006541819,-0.0005973453504332929) (0.0002552432065598479,-0.0003188378798896697) (0.000151748565431069,-0.000195258672593976) (9.792045453624543e-005,-0.0001274119348191868) (6.615982904752196e-005,-8.663186424924054e-005) (4.619598880764996e-005,-6.082862863832132e-005) (3.313397941271256e-005,-4.389035733414554e-005) (2.433476414219477e-005,-3.24438257887198e-005) (1.824736461742065e-005,-2.449613914861678e-005)
 (0.0005154539795513315,-0.0005919995538403533) (0.0002474751771464831,-0.0003150188857038728) (0.0001470921438839976,-0.0001926785614106813) (9.493774900120997e-005,-0.0001256349439586295) (6.416530788908996e-005,-8.53754436058074e-005) (4.481674644822492e-005,-5.99170995467728e-005) (3.21526314130388e-005,-4.321336692590555e-005) (2.361864327774684e-005,-3.193010716189201e-005) (1.77130276533294e-005,-2.409894421139767e-005)
 (0.0005005227052219845,-0.0005866389965474719) (0.0002397467092346389,-0.0003112033712437993) (0.0001424706730372336,-0.0001901097191681678) (9.198209497109235e-005,-0.000123871059459753) (6.219134381820232e-005,-8.413153658343933e-005) (4.345321953740709e-005,-5.901665429039069e-005) (3.118343786812655e-005,-4.254586596470797e-005) (2.291205392032352e-005,-3.142439806714719e-005) (1.718626009944087e-005,-2.370847152387317e-005)
 (0.0004855902974967688,-0.0005812433961112072) (0.0002320575355727207,-0.0003073819714473247) (0.0001378835408576604,-0.000187546918273952) (8.905269945555985e-005,-0.0001221170763066756) (6.023713091194019e-005,-8.289806476123528e-005) (4.210466934444663e-005,-5.812588939797344e-005) (3.02257541235881e-005,-4.188687476426895e-005) (2.221444599520253e-005,-3.092599507610719e-005) (1.666659746480722e-005,-2.332420308236493e-005)
 (0.0004706576160663041,-0.0005757923569433841) (0.0002244085750710818,-0.0003035454267968585) (0.00013333082547067,-0.0001849849841192716) (8.614920393328185e-005,-0.000120369797568053) (5.830215093697413e-005,-8.167293506275787e-005) (4.077055503102173e-005,-5.72433777354684e-005) (2.927907603331773e-005,-4.123538795590521e-005) (2.152537194608034e-005,-3.043417017054986e-005) (1.61536518864846e-005,-2.29455986261693e-005)
 (0.0004557278584561227,-0.0005702656248800784) (0.0002168019059987375,-0.0002996847215263968) (0.0001288132771479112,-0.000182418876962731) (8.327167426862108e-005,-0.0001186260861696843) (5.638616805720461e-005,-8.045407404590129e-005) (3.945053101517342e-005,-5.636769207754407e-005) (2.834303875375e-005,-4.059039121609868e-005) (2.084448629217482e-005,-2.994818294586064e-005) (1.564711208558245e-005,-2.257210476200986e-005)
 (0.0004408065295264412,-0.0005646433412135318) (0.0002092407223857974,-0.0002957912178503227) (0.0001243322901998916,-0.0001798437708698196) (8.042058427907783e-005,-0.0001168829148048615) (5.448921938201017e-005,-7.923946104079349e-005) (3.814444150949465e-005,-5.54974279563326e-005) (2.741741355444935e-005,-3.995087752843849e-005) (2.017154375180406e-005,-2.946729250558408e-005) (1.514674226012873e-005,-2.220316387685957e-005)
 (0.0004259013824335309,-0.0005589062925965195) (0.0002017292741264494,-0.0002918567838594127) (0.0001198898651789925,-0.000177255128267415) (7.759679322626326e-005,-0.0001151374130844424) (5.261160153423629e-005,-7.802715955717055e-005) (3.685231235291167e-005,-5.463122540190232e-005) (2.65021027268513e-005,-3.931586271431649e-005) (1.95063959903194e-005,-2.899076885843059e-005) (1.465237995675532e-005,-2.183822270247614e-005)
 (0.0004110223315518265,-0.0005530361531922216) (0.0001942727916793625,-0.0002878739127873881) (0.0001154885620492826,-0.0001746487687268059) (7.480151765900041e-005,-0.0001133869110666295) (5.075385351509865e-005,-7.681534640915866e-005) (3.557434031946288e-005,-5.376778920692064e-005) (2.559713271621874e-005,-3.868439997934749e-005) (1.884898708039353e-005,-2.851790363818438e-005) (1.41639329849624e-005,-2.147674040001798e-005)
 (0.0003961813384133517,-0.0005470157155229425) (0.0001868773966572061,-0.0002838358314945193) (0.0001111314452219455,-0.000172020930696769) (7.20362981855378e-005,-0.0001116289783781203) (4.891673623745477e-005,-7.560233805162337e-005) (3.431088014861034e-005,-5.290590737918441e-005) (2.470264564309403e-005,-3.805559324405104e-005) (1.819934779129344e-005,-2.804801998227118e-005) (1.368137545836701e-005,-2.111819604489115e-005)
 (0.0003813922722603026,-0.0005408291066610005) (0.000179549999959727,-0.0002797365962413249) (0.000106822021574088,-0.0001693683250675132) (6.930296188721957e-005,-0.0001098614582411696) (4.710120918268151e-005,-7.438661368957335e-005) (3.30624295965493e-005,-5.204446748961241e-005) (2.381888941731738e-005,-3.742860905726712e-005) (1.755758884922063e-005,-2.758048142577565e-005) (1.320474306523098e-005,-2.076209540742296e-005)
 (0.0003666707472910452,-0.0005344619866877455) (0.0001722981894178532,-0.0002755711741229205) (0.0001025641727553312,-0.0001666881796505899) (6.660358119639743e-005,-0.0001080824958521613) (4.530840470719e-005,-7.316683480412119e-005) (3.182961285339128e-005,-5.11824706781386e-005) (2.294620667818068e-005,-3.680268692790358e-005) (1.69238933319416e-005,-2.711469969366234e-005) (1.273412768564689e-005,-2.040797694330512e-005)
 (0.0003520339390962359,-0.0005279017267221941) (0.0001651301091627815,-0.0002713355088930423) (9.836208322514123e-005,-0.000163978273900286) (6.394043014634218e-005,-0.0001062905607089484) (4.353960057691382e-005,-7.194186083851559e-005) (3.06131627048126e-005,-5.031904314377973e-005) (2.208502281669569e-005,-3.617714795340462e-005) (1.62985083762426e-005,-2.665014130383963e-005) (1.226967148398797e-005,-2.005541692945684e-005)
 (0.0003375003831058748,-0.0005211375642437747) (0.0001580543331010698,-0.0002670265703049913) (9.422016555269089e-005,-0.0001612369634668218) (6.131593894980509e-005,-0.0001044844626514102) (4.17961913366329e-005,-7.071076088973283e-005) (2.941390183592369e-005,-4.945344501315967e-005) (2.123583334940386e-005,-3.555140166984526e-005) (1.56817363863447e-005,-2.618633292546791e-005) (1.181156061136905e-005,-1.970403370340009e-005)
 (0.0003230897581058333,-0.0005141607338959926) (0.0001510797349587135,-0.0002626423865146389) (9.014298453932256e-005,-0.0001584631944457058) (5.873264787804574e-005,-0.0001026633615511569) (4.00796591319658e-005,-6.947282136297677e-005) (2.823272368128749e-005,-4.858507655367396e-005) (2.039919091599265e-005,-3.492495109559224e-005) (1.507392593304417e-005,-2.57228654704779e-005) (1.136001865409053e-005,-1.935349098855112e-005)
 (0.0003088226580229193,-0.0005069645724304605) (0.0001442153573543795,-0.0002581820595095632) (8.613518169952911e-005,-0.0001556565074587289) (5.619316138978628e-005,-0.0001008267707559276) (3.839154458546778e-005,-6.822754965218256e-005) (2.707057321477081e-005,-4.771348176575402e-005) (1.957569216783128e-005,-3.429739598744742e-005) (1.447546252988992e-005,-2.525939692751987e-005) (1.091529996370404e-005,-1.900350030887288e-005)
 (0.0002947203552366276,-0.0004995445969087777) (0.0001374702822774389,-0.0002536457639248119) (8.220140155511142e-005,-0.0001528170319565438) (5.370010340616304e-005,-9.897455455134048e-005) (3.673341829421774e-005,-6.697467400773953e-005) (2.592842805080849e-005,-4.683834945342707e-005) (1.876596479849186e-005,-3.366843437029005e-005) (1.388675946207696e-005,-2.479565397774918e-005) (1.047768299244004e-005,-1.865382252054662e-005)
 (0.0002808045586626181,-0.0004918985557125325) (0.0001308535051924416,-0.0002490347299659474) (7.834622107280484e-005,-0.0001499454713597131) (5.12560745430834e-005,-9.710692004201743e-005) (3.510685346331282e-005,-6.571413984152328e-005) (2.48072801941405e-005,-4.59595119286516e-005) (1.797065494567589e-005,-3.303786244039911e-005) (1.330824882833577e-005,-2.433143245766373e-005) (1.004746375130555e-005,-1.830426850300034e-005)
 (0.0002670971697854545,-0.0004840264523047486) (0.0001243738147813513,-0.0002443512114709461) (7.457408341093008e-005,-0.000147043079842224) (4.886361200868386e-005,-9.52244039691108e-005) (3.351340012099536e-005,-6.444610279113872e-005) (2.370811873254684e-005,-4.507694155152512e-005) (1.71904151643035e-005,-3.240557297178802e-005) (1.274037293662453e-005,-2.386659675549433e-005) (9.624949492284135e-006,-1.79546990693743e-005)
 (0.0002536200397094474,-0.0004759305420386155) (0.0001180396800824325,-0.000239598440392817) (7.088923695395558e-005,-0.0001441116317113494) (4.652515274852262e-005,-9.332785506940175e-005) (3.195456128627075e-005,-6.317091891754921e-005) (2.263191371570656e-005,-4.41907453434547e-005) (1.64258931390557e-005,-3.177155238019127e-005) (1.218357617259702e-005,-2.340107824460266e-005) (9.210452701027972e-006,-1.760502416815519e-005)
 (0.0002403947301677538,-0.0004676153026196573) (0.0001118591465072878,-0.0002347805691778126) (6.729568040949957e-005,-0.0001411533844377647) (4.42430002937715e-005,-9.14184126393651e-005) (3.043177137694614e-005,-6.188913245032354e-005) (2.15796014150437e-005,-4.330115793407735e-005) (1.567772126957089e-005,-3.113587661406026e-005) (1.163829743561432e-005,-2.293487286721219e-005) (8.804285469596716e-006,-1.725520145381053e-005)
 (0.0002274422812832269,-0.0004590873791058006) (0.0001058397419306835,-0.0002299026026429447) (6.379711453203869e-005,-0.0001381710364475841) (4.20192956342349e-005,-8.94974819982609e-005) (2.894637706291291e-005,-6.060146150965635e-005) (2.055207110166245e-005,-4.240853311480041e-005) (1.494650722708881e-005,-3.049870605099843e-005) (1.110496321502239e-005,-2.246803798882772e-005) (8.406754303404377e-006,-1.690523431023123e-005)
 (0.0002147829887248911,-0.000450355504579162) (9.998839376209708e-005,-0.0002249703210321107) (6.039690084190236e-005,-0.0001351676808057407) (3.985599231156726e-005,-8.756670754889996e-005) (2.74996206913728e-005,-5.930878223817184e-005) (1.955015343286009e-005,-4.151333427320332e-005) (1.42328255479539e-005,-2.986027957857485e-005) (1.058398135499625e-005,-2.200068864457366e-005) (8.018155399743629e-006,-1.655516941079576e-005)
 (0.0002024361927492095,-0.0004414303978575981) (9.43113576358011e-005,-0.0002199901959569967) (5.709802751430843e-005,-0.000132146755900016) (3.77548358101525e-005,-8.562794411541517e-005) (2.609262633671422e-005,-5.801211176285427e-005) (1.857461048966446e-005,-4.061612397494311e-005) (1.353721029937956e-005,-2.922090803528039e-005) (1.007573553739198e-005,-2.153299329437868e-005) (7.638770421968175e-006,-1.620509389844425e-005)
 (0.0001904200814550435,-0.0004323246398373333) (8.881415810339895e-005,-0.0002149693009126337) (5.390308244616585e-005,-0.0001291119941883085) (3.571734721947394e-005,-8.368322720116109e-005) (2.472638846393985e-005,-5.671259038364775e-005) (1.762612746648358e-005,-3.971755294680062e-005) (1.286014882521365e-005,-2.858096717606641e-005) (9.580580494041051e-006,-2.106516920244918e-005) (7.268862779817877e-006,-1.585513226353347e-005)
 (0.0001787515104092664,-0.0004230525302756913) (8.350154148294198e-005,-0.0002099152180147332) (5.081423336292582e-005,-0.0001260673699970007) (3.374481105301568e-005,-8.173474275828289e-005) (2.34017631398678e-005,-5.541146335319725e-005) (1.670530598143204e-005,-3.881834869125534e-005) (1.220207655958977e-005,-2.794089031860533e-005) (9.098837942860313e-006,-2.059747754286185e-005) (6.908674416595853e-006,-1.550544299375431e-005)
 (0.0001674458406118003,-0.0004136299270390449) (7.837744081328977e-005,-0.0002048359425317749) (4.783321470537548e-005,-0.0001230170472758579) (3.183826703691768e-005,-7.978479700054749e-005) (2.211946168264011e-005,-5.411006257456362e-005) (1.58126589467811e-005,-3.791930394315491e-005) (1.156337287302569e-005,-2.730116080624984e-005) (8.630793231609362e-006,-2.01302183276139e-005) (6.558423095253316e-006,-1.515621506274403e-005)
 (0.0001565167965565407,-0.0004040740700491096) (7.34449526840634e-005,-0.0001997397866989356) (4.496132093564528e-005,-0.0001199653281149467) (2.999850562609622e-005,-7.783578672507303e-005) (2.088004660630787e-005,-5.280978850290571e-005) (1.494860691615176e-005,-3.702126515308002e-005) (1.094435790797429e-005,-2.666230441196096e-005) (8.176692663246868e-006,-1.966372524253967e-005) (6.218300167356977e-006,-1.480766431813474e-005)
 (0.0001459763459017124,-0.0003944033923603391) (6.870632555225051e-005,-0.000194635284201294) (4.21994058311038e-005,-0.0001169166027287362) (2.822606696442898e-005,-7.589017054209708e-005) (1.968392969396799e-005,-5.151209249541732e-005) (1.411347581426159e-005,-3.612512115389344e-005) (1.034529034453364e-005,-2.60248817909983e-005) (7.736741468978474e-006,-1.919836046458628e-005) (5.888468806481372e-006,-1.44600298224795e-005)
 (0.0001358346019898698,-0.0003846373209811113) (6.416295902123638e-005,-0.0001895310966021735) (3.954788727574031e-005,-0.0001138753015137977) (2.652124298071494e-005,-7.395044134455442e-005) (1.853137201566088e-005,-5.021845981435009e-005) (1.330749594038394e-005,-3.523179214593016e-005) (9.766366034610316e-006,-2.538948107217352e-005) (7.311102390746176e-006,-1.873450952554123e-005) (5.569062681056822e-006,-1.411357019371588e-005)
 (0.0001260997501493447,-0.0003747960702050033) (5.981541344030925e-005,-0.0001844359228801275) (3.700675702424282e-005,-0.0001108458496815201) (2.488408229554855e-005,-7.201910028803267e-005) (1.74224857019114e-005,-4.893039344793447e-005) (1.253080213372889e-005,-3.434221911066123e-005) (9.207717436837159e-006,-2.475671066607953e-005) (6.899894832536768e-006,-1.827257627827843e-005) (5.260185041733762e-006,-1.376855998619237e-005)
 (0.0001167779983713375,-0.0003649004303366531) (5.566342908160624e-005,-0.0001793584131160023) (3.457559489152158e-005,-0.0001078326248822019) (2.331439760992801e-005,-7.009863249268188e-005) (1.635723727872442e-005,-4.764939888134711e-005) (1.178343498642009e-005,-3.34573537421638e-005) (8.669413782082863e-006,-2.412719235330898e-005) (6.503194537013272e-006,-1.781297801048586e-005) (4.961908195747543e-006,-1.342528614725646e-005)
 (0.0001078735525929932,-0.0003549715547687976) (5.170595406723634e-005,-0.0001743070872493834) (3.225358681085386e-005,-0.0001048399181413652) (2.18117752487975e-005,-6.819148462591969e-005) (1.533545237355939e-005,-4.637696991746151e-005) (1.106534299030986e-005,-3.257814896674638e-005) (8.151461901628129e-006,-2.350155470487863e-005) (6.121033744069059e-006,-1.735614074741779e-005) (4.674273340394328e-006,-1.308404457955115e-005)
 (9.938861643657998e-005,-0.0003450307483912982) (4.794118014863981e-005,-0.0001692902596949877) (3.003954620615591e-005,-0.0001018718983531348) (2.037558654121181e-005,-6.630004447945961e-005) (1.435682160698178e-005,-4.511457561983804e-005) (1.037638550717848e-005,-3.170555010504358e-005) (7.653807648858082e-006,-2.288042687654246e-005) (5.753401788785659e-006,-1.690249477440695e-005) (4.397290727617129e-006,-1.274513683469759e-005)
 (9.1323414863883e-005,-0.0003350992602772983) (4.436658538615318e-005,-0.0001643159704827596) (2.793193813148727e-005,-9.893258050027299e-005) (1.900500073062562e-005,-6.442662261196467e-005) (1.342090749247551e-005,-4.386364842739203e-005) (9.716336455268876e-006,-3.084048671562305e-005) (7.176337848642028e-006,-2.226443280980461e-005) (5.400246095782895e-006,-1.645247040706487e-005) (4.13094013210318e-006,-1.240886696030147e-005)
 (8.36762408180137e-005,-0.0003251980835005257) (4.097898273525944e-005,-0.0001593919234506892) (2.592890564735841e-005,-9.602579770362453e-005) (1.76989991258824e-005,-6.257343609491974e-005) (1.252715217621203e-005,-4.262557347001841e-005) (9.084888610654208e-006,-2.998386514871929e-005) (6.718882710353959e-006,-2.165418586498294e-005) (5.061473529098034e-006,-1.600649403084639e-005) (3.875171594730904e-006,-1.20755385190691e-005)
 (7.644352354818946e-005,-0.0003153477647855006) (3.777457352190042e-005,-0.0001545254318906918) (2.402829792396494e-005,-9.31551771440698e-005) (1.645639021546963e-005,-6.074259436765567e-005) (1.16748858583405e-005,-4.140167909748856e-005) (8.481658426712106e-006,-2.913656182694804e-005) (6.281218643464242e-006,-2.105028390509685e-005) (4.736952057175258e-006,-1.556498442792393e-005) (3.629906415096058e-006,-1.174545179556308e-005)
 (6.961991696159891e-005,-0.0003055682264832632) (3.474900477853631e-005,-0.00014972337191461) (2.222769958481157e-005,-9.032411984596339e-005) (1.52758254955059e-005,-5.89360871842242e-005) (1.086333574784669e-005,-4.019322862002107e-005) (7.906191280623331e-006,-2.829941726241988e-005) (5.863071416493829e-006,-2.04533048440492e-005) (4.426512694024273e-006,-1.512834940529859e-005) (3.395038365802622e-006,-1.141890120415855e-005)
 (6.319840602585985e-005,-0.0002958786031032034) (3.189742941753005e-005,-0.0001449921436789271) (2.052446083395519e-005,-8.753578426214819e-005) (1.41558157668946e-005,-5.715577461023296e-005) (1.009163541266478e-005,-3.900141324717101e-005) (7.357967060601106e-006,-2.747323081205564e-005) (5.46411960374968e-006,-1.986380266741119e-005) (4.129951678657218e-006,-1.469698273522506e-005) (3.170435102287666e-006,-1.10961729088909e-005)
 (5.717042897090946e-005,-0.0002862970943212751) (2.921456823991095e-005,-0.0001403376404816144) (1.891572793715731e-005,-8.479307356008481e-005) (1.309474768631436e-005,-5.540337901218065e-005) (9.358834396253496e-006,-3.782734620154244e-005) (6.836406012604971e-006,-2.665875616640408e-005) (5.083998265489303e-006,-1.928230393060082e-005) (3.84703285576053e-006,-1.427126141565967e-005) (2.955939742310266e-006,-1.077754266413229e-005)
 (5.152601281236428e-005,-0.0002768408360346755) (2.669477280942835e-005,-0.0001357652256244999) (1.739847366162123e-005,-8.209862646884728e-005) (1.209090036732869e-005,-5.368047896438035e-005) (8.663907981542973e-006,-3.667205797543055e-005) (6.340874769793995e-006,-2.585669756233394e-005) (4.72230280974444e-006,-1.870930473458295e-005) (3.57749022151515e-006,-1.385154325601906e-005) (2.75137258919353e-006,-1.046327388311197e-005)
 (4.625391955016366e-005,-0.000267525790654051) (2.433208827451802e-005,-0.0001312797168236937) (1.596952731028731e-005,-7.945481151507053e-005) (1.114246184751143e-005,-5.198850498641202e-005) (8.005766990885534e-006,-3.553649269080732e-005) (5.870692491831335e-006,-2.506770670456704e-005) (4.378592986144281e-006,-1.814526817633566e-005) (3.321030599474964e-006,-1.343816479097184e-005) (2.556532973048886e-006,-1.015361593884973e-005)
 (4.134180029363171e-005,-0.0002583666574186133) (2.212031527690727e-005,-0.0001268853778461998) (1.462560402311004e-005,-7.686372444720749e-005) (1.024754525234543e-005,-5.032873701100328e-005) (7.383267519612287e-006,-3.442150551652322e-005) (5.425137046083648e-006,-2.429238037550599e-005) (4.05239696346448e-006,-1.759062226706592e-005) (3.077336411148302e-006,-1.303143952056898e-005) (2.371201184622429e-006,-9.848802700250464e-006)
 (3.677635452048141e-005,-0.0002493768031175505) (2.005307016281743e-005,-0.0001225859169603059) (1.336333305118064e-005,-7.432718862318103e-005) (9.404204505891363e-006,-4.870230347411217e-005) (6.795220508550787e-006,-3.33278610904001e-005) (5.003451165491675e-006,-2.35312587105609e-005) (3.74321544523483e-006,-1.704575830850258e-005) (2.846068509422861e-006,-1.263165647736554e-005) (2.195140476775754e-006,-9.549051304289142e-006)
 (3.254349170676644e-005,-0.0002405682131846046) (1.812384279004278e-005,-0.0001183844917069136) (1.217928474807942e-005,-7.184675811765076e-005) (8.610449453069047e-006,-4.711018190891016e-005) (6.240401068730056e-006,-3.22562328880571e-005) (4.604848522853933e-006,-2.278482410905316e-005) (3.450525778941009e-006,-1.651102971350289e-005) (2.626869039739646e-006,-1.223907910950939e-005) (2.028099108609715e-006,-9.254561161746419e-006)
 (2.862849265354944e-005,-0.0002319514627464417) (1.632605131874119e-005,-0.0001142837194334624) (1.106999605743929e-005,-6.942372328709301e-005) (7.864260273116296e-006,-4.555320091865955e-005) (5.717557479672829e-006,-3.120720347515167e-005) (4.228519665119903e-006,-2.205350074867018e-005) (3.173786017190232e-006,-1.59867512537524e-005) (2.419364298981916e-006,-1.185394447685635e-005) (1.869812408106956e-006,-8.965513194449564e-006)
 (2.501616798826549e-005,-0.0002235357068351198) (1.46530934636326e-005,-0.0001102856929779203) (1.00319943148704e-005,-6.705911852277131e-005) (7.163601084310034e-006,-4.403204339769925e-005) (5.225419790640412e-006,-3.018126557491183e-005) (3.87363775525798e-006,-2.133765466584679e-005) (2.912438891560777e-006,-1.547319871449558e-005) (2.223167561695648e-006,-1.14764627439599e-005) (1.720004829969502e-006,-8.682069295530698e-006)
 (2.169101152368343e-005,-0.0002153286886448137) (1.3098393790814e-005,-0.000106392000855246) (9.061819217344794e-006,-6.475373191034029e-005) (6.506432652097685e-006,-4.254725086434567e-005) (4.762707963063949e-006,-2.917882387855786e-005) (3.539364075048597e-006,-2.063759436181842e-005) (2.665915662286726e-006,-1.497060893198101e-005) (2.037881844816033e-006,-1.110681696035158e-005) (1.578391986275821e-006,-8.404372006548084e-006)
 (1.863734640880304e-005,-0.0002073367644268878) (1.165544673550931e-005,-0.0001026037512753751) (8.15604285172586e-006,-6.250811651440574e-005) (5.890724132555615e-006,-4.109922876712662e-005) (4.328139500868759e-006,-2.820019752243459e-005) (3.224853246274545e-006,-1.995357188966709e-005) (2.433639810849319e-006,-1.447918018732088e-005) (1.863102584453623e-006,-1.074516310734627e-005) (1.444682629041509e-006,-8.132544399071713e-006)
 (1.583946229393303e-005,-0.0001995649433822574) (1.031785512323857e-005,-9.892159931254035e-005) (7.311287708593399e-006,-6.032260300572583e-005) (5.314463798085387e-006,-3.968825262327383e-005) (3.920436524996356e-006,-2.724562315297809e-005) (2.929258134212434e-006,-1.928578437492056e-005) (2.215030545507854e-006,-1.399907292665494e-005) (1.698420201382311e-006,-1.039163039484584e-005) (1.318580565072953e-006,-7.866690149562134e-006)
 (1.3281742044994e-005,-0.0001920169407327389) (9.079364066962213e-006,-9.534577655325608e-005) (6.524242641881209e-006,-5.819731335454621e-005) (4.77566870975429e-006,-3.831447484920986e-005) (3.538332257736078e-006,-2.631525849864235e-005) (2.651734403131545e-006,-1.863437592005761e-005) (2.00950609428122e-006,-1.353041077565671e-005) (1.543422533248955e-006,-1.004632178581817e-005) (1.199786485982475e-006,-7.606893791652093e-006)
 (1.094877686985848e-005,-0.0001846952420320499) (7.93389020747916e-006,-9.187612256897542e-005) (5.791676769359052e-006,-5.613217532063184e-005) (4.272393315806418e-006,-3.697793214399396e-005) (3.180576892308379e-006,-2.540918636716849e-005) (2.391444699549643e-006,-1.799943984150001e-005) (1.816486764188566e-006,-1.307328181437378e-005) (1.397697115093224e-006,-9.70931472620919e-006) (1.087999698209685e-006,-7.353221130630842e-006)
 (8.825469048983574e-006,-0.0001776011767170381) (6.875546346481265e-006,-8.851211758997032e-005) (5.110451337344656e-006,-5.412693748474075e-005) (3.802736973366177e-006,-3.567855329075292e-005) (2.845942832566666e-006,-2.452741898667175e-005) (2.147562445621123e-006,-1.738102118614326e-005) (1.635397748712638e-006,-1.262774007759699e-005) (1.260833295313192e-006,-9.380662053790938e-006) (9.829197395348912e-007,-7.1057198026392e-006)
 (6.897121785192672e-006,-0.0001707349988925816) (5.898661596845795e-006,-8.52529157975692e-005) (4.477529602376964e-006,-5.218118458058592e-005) (3.36485040363523e-006,-3.441616724587205e-005) (2.53322929768161e-006,-2.366990261050606e-005) (1.919275231875752e-006,-1.677911947524176e-005) (1.465671673517125e-006,-1.219380724319717e-005) (1.132424171287378e-006,-9.060393063529133e-006) (8.842478727989747e-007,-6.864419959727672e-006)
 (5.149515992133134e-006,-0.0001640959733897169) (4.997797240526884e-006,-8.209737870167313e-005) (3.889984806592028e-006,-5.029435290535683e-005) (2.956941105701926e-006,-3.319051139350027e-005) (2.241266295408762e-006,-2.283652230888533e-005) (1.705787804165115e-006,-1.619369162339017e-005) (1.306750870561444e-006,-1.177147447445398e-005) (1.012068340874512e-006,-8.748514700946191e-006) (7.91688447572416e-007,-6.629335062543589e-006)
 (3.568974120522158e-006,-0.0001576824652258952) (4.167758539145072e-006,-7.904410812526641e-005) (3.345006345200567e-006,-4.846574560692525e-005) (2.577277766402983e-006,-3.200123985073988e-005) (1.968917976376895e-006,-2.202710687327514e-005) (1.506324647478863e-006,-1.562465498306723e-005) (1.158089378127602e-006,-1.136070437904133e-005) (8.993714622656888e-007,-8.445012859016276e-006) (7.04950126067207e-007,-6.400462761002531e-006)
 (2.142411368953042e-006,-0.0001514920307244902) (3.403602786195014e-006,-7.609147837763776e-005) (2.839904242136703e-006,-4.669454766898866e-005) (2.224193714940246e-006,-3.084793171950422e-005) (1.715085389433352e-006,-2.124143376481632e-005) (1.320132171858163e-006,-1.507189046509251e-005) (1.019154670094187e-006,-1.096143305151465e-005) (7.939476217183143e-007,-8.149853753879519e-006) (6.237469696792632e-007,-6.177785844632868e-006)
 (8.573748380389984e-007,-0.000145521508707017) (2.700643922801469e-006,-7.3237667259937e-005) (2.372112063618677e-006,-4.497984043845518e-005) (1.896089479724163e-006,-2.973009919100195e-005) (1.478708665421356e-006,-2.047923404371189e-005) (1.146480515774687e-006,-1.45352456931009e-005) (8.894291164677004e-007,-1.05735721649188e-005) (6.954205103120375e-007,-7.862985353751201e-006) (5.47799386107409e-007,-5.961273243687509e-006)
 (-2.979286397569764e-007,-0.0001397671103493611) (2.05445406111241e-006,-7.048068560924128e-005) (1.939188409826597e-006,-4.332061556367779e-005) (1.591434513412352e-006,-2.86471954208736e-005) (1.25876866217858e-006,-1.974019722244111e-005) (9.84664981606473e-007,-1.40145381478702e-005) (7.684111865621354e-007,-1.019701108520027e-005) (6.034244146802423e-007,-7.584338838614343e-006) (4.76834939327257e-007,-5.750881064313936e-006)
 (-1.334615127301138e-006,-0.000134224506484634) (1.460862272219384e-006,-6.781840514864938e-005) (1.538817131168579e-006,-4.171578823587059e-005) (1.308768156658892e-006,-2.759862210491352e-005) (1.054288108717119e-006,-1.902397599270084e-005) (8.340071259029946e-007,-1.350955826648398e-005) (6.556164059006588e-007,-9.831618974270293e-006) (5.176050283693185e-007,-7.313830071323531e-006) (4.105890260915637e-007,-5.546553640766201e-006)
 (-2.263115703229213e-006,-0.000128888911330219) (9.159509968419865e-007,-6.524858446969767e-005) (1.168806418658392e-006,-4.016420964986962e-005) (1.04669991592841e-006,-2.658373669823797e-005) (8.643322900926179e-007,-1.833019078317437e-005) (6.938555280152718e-007,-1.302007246319822e-005) (5.505780820885528e-007,-9.47724686322506e-006) (4.376200926886139e-007,-7.051361057677709e-006) (3.488054247166747e-007,-5.348224590433232e-006)
 (-3.093177049529584e-006,-0.0001237551618137492) (4.160504359598752e-007,-6.276889302753363e-005) (8.27086917921619e-007,-3.866467862224437e-005) (8.039091322721785e-007,-2.560185922993763e-005) (6.880093169980409e-007,-1.765843411219694e-005) (5.635862641198466e-007,-1.254582604378583e-005) (4.528478153523538e-007,-9.133729670096794e-006) (3.631398785975605e-007,-6.7968213817445e-006) (2.912367235016455e-007,-5.155817857693328e-006)
 (-3.833869452468088e-006,-0.0001188177918580232) (-4.226873859389151e-008,-6.037693308046365e-005) (5.117090133207326e-007,-3.72159523259004e-005) (5.791441187480171e-007,-2.465227868000461e-005) (5.244700255828566e-007,-1.70082747067279e-005) (4.426031147460975e-007,-1.208654599110661e-005) (3.619958137964137e-007,-8.800888145164941e-006) (2.938475210021655e-007,-6.550089599593308e-006) (2.376446369909159e-007,-4.969248735346825e-006)
 (-4.49360116094781e-006,-0.0001140711011648889) (-4.622040253165402e-007,-5.807025954910711e-005) (2.2083942333621e-007,-3.581675611924684e-005) (3.712208420300876e-007,-2.373425889568891e-005) (3.72907553584077e-007,-1.637926136590726e-005) (3.303375352283548e-007,-1.164194360253066e-005) (2.776110311197088e-007,-8.478530728272434e-006) (2.294392194148042e-007,-6.311034579793723e-006) (1.87800219479288e-007,-4.788424853193181e-006)
 (-5.080138069906342e-006,-0.0001095092181993117) (-8.467307834320456e-007,-5.584639781006637e-005) (-4.724275876200415e-008,-3.446579246515843e-005) (1.790212238589578e-007,-2.284704403055297e-005) (2.325566382478919e-007,-1.577092655395056e-005) (2.262484186922643e-007,-1.121171696577324e-005) (1.993011477042934e-007,-8.166455306358445e-006) (1.69624318334675e-007,-6.079516780857265e-006) (1.414839851872813e-007,-4.613247125968121e-006)
 (-5.600627739660079e-006,-0.0001051261572210537) (-1.198612692533579e-006,-5.370285947188968e-005) (-2.941504540683771e-007,-3.316174894991231e-005) (1.491132178192445e-009,-2.19898635048383e-005) (1.02692680440559e-007,-1.518278971338653e-005) (1.298216808909331e-007,-1.0795553263416e-005) (1.266924146577094e-007,-7.864450861198339e-006) (1.141252816860419e-007,-5.855389457389657e-006) (9.84859460886441e-008,-4.443610653163634e-006)
 (-6.061626819876488e-006,-0.0001009158693403698) (-1.520412729106617e-006,-5.163715620861569e-005) (-5.213933017076523e-007,-3.190330542521441e-005) (-1.623618718906527e-007,-2.116193648860415e-005) (-1.736938268363035e-008,-1.461436029495631e-005) (4.056969506580642e-008,-1.039313089989932e-005) (5.942938130281003e-008,-7.572299004117144e-006) (6.267757540176097e-008,-5.638499789386002e-006) (5.860557660311863e-008,-4.279405566836907e-006)
 (-6.469131016136658e-006,-9.687228768379053e-005) (-1.814504435678568e-006,-4.964681174807695e-005) (-7.303825729735944e-007,-3.06891403068792e-005) (-3.134709685022349e-007,-2.036247591878432e-005) (-1.282763563524081e-007,-1.406514050579567e-005) (-4.19693953633409e-008,-1.00041214497537e-005) (-2.825475921446696e-009,-7.289775389722297e-006) (1.502947180186851e-008,-5.428689931326525e-006) (2.165171644403212e-008,-4.12051782284806e-006)
 (-6.828606815640279e-006,-9.298936684785762e-005) (-2.08308328598801e-006,-4.772937212871055e-005) (-9.224362026042584e-007,-2.951793607301743e-005) (-4.52712639708176e-007,-1.959069206636117e-005) (-2.306381813299075e-007,-1.353462778127888e-005) (-1.18232461465299e-007,-9.628191426543648e-006) (-6.039220392078533e-008,-7.016651012846099e-006) (-2.905821084109434e-008,-5.225797978700349e-006) (-1.255757942537817e-008,-3.966829934358072e-006)
 (-7.145024269405743e-006,-8.926111689437267e-005) (-2.328177977987542e-006,-4.588241435125747e-005) (-1.098783855564595e-006,-2.838838401057855e-005) (-5.809093054196063e-007,-1.884579567540909e-005) (-3.250294073614586e-007,-1.302231699039751e-005) (-1.88632246108536e-007,-9.265003878616338e-006) (-1.135738858651666e-007,-6.752693385053804e-006) (-6.981242055235744e-008,-5.029658852520005e-006) (-4.419523398460947e-008,-3.818221646314903e-006)
 (-7.422890213718233e-006,-8.568163219775582e-005) (-2.551661513254845e-006,-4.410355355861073e-005) (-1.260571959046755e-006,-2.729918826473709e-005) (-6.988319902545727e-007,-1.812700069869152e-005) (-4.11990716656536e-007,-1.252770238670576e-005) (-2.53558273262438e-007,-8.914219815633611e-006) (-1.626572016390446e-007,-6.497667597641017e-006) (-1.074482254678503e-007,-4.840105102410931e-006) (-7.342537528979601e-008,-3.674570551375491e-006)
 (-7.666281397180245e-006,-8.224511549979039e-005) (-2.755261946794332e-006,-4.239044888221831e-005) (-1.40886863992819e-006,-2.624906924856234e-005) (-8.07202982715903e-007,-1.743352665851073e-005) (-4.920304705083451e-007,-1.205027932030437e-005) (-3.133777891663881e-007,-8.575499475619193e-006) (-2.079130203576063e-007,-6.251337272985896e-006) (-1.421691966601608e-007,-4.656967631282199e-006) (-1.004035901727153e-007,-3.535752649004467e-006)
 (-7.87887706184315e-006,-7.894589755598873e-005) (-2.940572715332962e-006,-4.074080809391171e-005) (-1.544668519316458e-006,-2.523676647244002e-005) (-9.066984539745504e-007,-1.676460066290304e-005) (-5.656262557537503e-007,-1.158954572717592e-005) (-3.68436719718125e-007,-8.248503441751813e-006) (-2.495970133546734e-007,-6.013465411594819e-006) (-1.741678117886128e-007,-4.480076345074875e-006) (-1.252771966707155e-007,-3.401642849477007e-006)
 (-8.063990605866655e-006,-7.577845277584882e-005) (-3.109062474263446e-006,-3.915239119982931e-005) (-1.668897325018265e-006,-2.426104085331065e-005) (-9.979510095201427e-007,-1.611945910892224e-005) (-6.332264114746017e-007,-1.114500341446566e-005) (-4.190606269616949e-007,-7.932893619703464e-006) (-2.879502760793679e-007,-5.783815141137447e-006) (-2.036258707609029e-007,-4.309260731937124e-006) (-1.481855287436334e-007,-3.27211542599975e-006)
 (-8.224600029076284e-006,-7.273741126623814e-005) (-3.262084393447431e-006,-3.762301310985744e-005) (-1.782416292840699e-006,-2.332067656305296e-005) (-1.081552151940213e-006,-1.549734910487954e-005) (-6.952515198740962e-007,-1.071615916043957e-005) (-4.65555654619814e-007,-7.628334088055132e-006) (-3.231999497481974e-007,-5.562150375299887e-006) (-2.307149160183069e-007,-4.144350375849578e-006) (-1.692602280138651e-007,-3.147044418431376e-006)
 (-8.363376931688923e-006,-6.981756768477484e-005) (-3.400884879941873e-006,-3.615054550899306e-005) (-1.88602633574732e-006,-2.241448247376401e-005) (-1.158054639095915e-006,-1.489752964383173e-005) (-7.520958486527047e-007,-1.030252564847787e-005) (-5.082094535742256e-007,-7.334491833179374e-006) (-3.555598351437239e-007,-5.348236390428613e-006) (-2.555966517334008e-007,-3.985175410474474e-006) (-1.886255370299789e-007,-3.026303992300477e-006)
 (-8.482713899144579e-006,-6.701388730024259e-005) (-3.526611711925349e-006,-3.473291805041583e-005) (-1.980471968133789e-006,-2.154129325531383e-005) (-1.227974725967112e-006,-1.43192725589641e-005) (-8.041287354532168e-007,-9.903622254236075e-006) (-5.472920765719506e-007,-7.051037381372814e-006) (-3.852309923312393e-007,-5.141840328240761e-006) (-2.784233568482676e-007,-3.831566918475061e-006) (-2.063985914149383e-007,-2.909768757273555e-006)
 (-8.584750162172397e-006,-6.432150964042717e-005) (-3.640321581526353e-006,-3.336811898042679e-005) (-2.066444979598369e-006,-2.069997017692278e-005) (-1.291794283454061e-006,-1.376186329108746e-005) (-8.516959079991376e-007,-9.518975704465493e-006) (-5.83056839284294e-007,-6.777645340581642e-006) (-4.124023218784296e-007,-4.942731633066298e-006) (-2.993382886162043e-007,-3.68335728262993e-006) (-2.226897066250985e-007,-2.797314048960558e-006)
 (-8.671395470852006e-006,-6.173575008638434e-005) (-3.742987056111703e-006,-3.205419529652564e-005) (-2.14458785784586e-006,-1.988940166130658e-005) (-1.349962791072626e-006,-1.322460149584352e-005) (-8.95120736150858e-007,-9.148120625280367e-006) (-6.157411430305545e-007,-6.513994862937543e-006) (-4.37251124502819e-007,-4.750682431300471e-006) (-3.184760734972973e-007,-3.540380493971622e-006) (-2.376026579582482e-007,-2.688816178636626e-006)
 (-8.744352164112121e-006,-5.925209974630037e-005) (-3.835502977147719e-006,-3.078925252911339e-005) (-2.215496966995819e-006,-1.910850363446522e-005) (-1.402899204447097e-006,-1.27068015167226e-005) (-9.347054146607061e-007,-8.790599996210202e-006) (-6.455672581441979e-007,-6.259770039776662e-006) (-4.599436371282115e-007,-4.56546786108951e-006) (-3.35963084229635e-007,-3.402472422559388e-006) (-2.512349520530529e-007,-2.584152654268822e-006)
 (-8.805135452015745e-006,-5.686622391369413e-005) (-3.918692323433598e-006,-2.957145422714251e-005) (-2.279725490491876e-006,-1.835621971096206e-005) (-1.450993700056849e-006,-1.220779274653783e-005) (-9.707320773531156e-007,-8.44596552503544e-006) (-6.72743066728335e-007,-6.01466023847025e-006) (-4.806355448135514e-007,-4.386866358989799e-006) (-3.519178019298582e-007,-3.26947105593764e-006) (-2.636780890209637e-007,-2.483202377350254e-006)
 (-8.855091957700314e-006,-5.457395938535343e-005) (-3.993311571125047e-006,-2.839902121719587e-005) (-2.337786152054964e-006,-1.763152124806879e-005) (-1.494609303749376e-006,-1.172691989821024e-005) (-1.003463845221734e-006,-8.113777956712894e-006) (-6.97462766322205e-007,-5.778360390692132e-006) (-4.994724689140133e-007,-4.214659909892128e-006) (-3.664511632487779e-007,-3.141216709815497e-006) (-2.750178154572848e-007,-2.385845817301835e-006)
 (-8.895416589047342e-006,-5.23713108823633e-005) (-4.060055586857506e-006,-2.72702306951947e-005) (-2.39015372981852e-006,-1.693340729845519e-005) (-1.534083410825775e-006,-1.126354320281448e-005) (-1.033145812156933e-006,-7.793607327840276e-006) (-7.199075364919234e-007,-5.550571239742711e-006) (-5.165904316297617e-007,-4.048634266406975e-006) (-3.796668930016678e-007,-3.017552214844279e-006) (-2.853343673780823e-007,-2.291965168825651e-006)
 (-8.927167827145006e-006,-5.025444678805468e-005) (-4.119562092678963e-006,-2.618341520038827e-005) (-2.437267381142854e-006,-1.626090448555011e-005) (-1.569729204547377e-006,-1.081703854860585e-005) (-1.060005973028302e-006,-7.485033176470271e-006) (-7.402461705814422e-007,-5.330999553626044e-006) (-5.321162998092267e-007,-3.888579141229368e-006) (-3.91661823215938e-007,-2.898323083084229e-006) (-2.947027052053256e-007,-2.201444492085258e-006)
 (-8.951281530974012e-006,-4.821969438624941e-005) (-4.172415742176702e-006,-2.513696151015484e-005) (-2.479532795348216e-006,-1.56130668210679e-005) (-1.601836984436925e-006,-1.038679757400743e-005) (-1.08425609928338e-006,-7.187644715043128e-006) (-7.586356759703442e-007,-5.119358309227173e-006) (-5.461682089431331e-007,-3.734288376907084e-006) (-4.02526199696232e-007,-2.783377656782391e-006) (-3.031927398457049e-007,-2.114169839822888e-006)
 (-8.968583364773827e-006,-4.626353475519309e-005) (-4.21915184629319e-006,-2.412930948895145e-005) (-2.51732419224628e-006,-1.498897548012183e-005) (-1.630675412444236e-006,-9.972227723267828e-006) (-1.106092567494248e-006,-6.901040972688543e-006) (-7.752218460619371e-007,-4.91536685199307e-006) (-5.588559692116243e-007,-3.585560097519999e-006) (-4.12343977485112e-007,-2.672567241726604e-006) (-3.108695525377273e-007,-2.030029371793957e-006)
 (-8.979799957659799e-006,-4.438259744651362e-005) (-4.260259786343785e-006,-2.315895091322942e-005) (-2.550986183309467e-006,-1.438773854521143e-005) (-1.656492686443385e-006,-9.572752271985818e-006) (-1.125697146159382e-006,-6.624830911487756e-006) (-7.901398071745902e-007,-4.718751034194652e-006) (-5.702814565020844e-007,-3.442196840967026e-006) (-4.211931066063864e-007,-2.565746226817162e-006) (-3.177936075486332e-007,-1.948913458337355e-006)
 (-8.985568904814733e-006,-4.257365505461539e-005) (-4.296186148743584e-006,-2.222442829031536e-005) (-2.580835511315936e-006,-1.380849072725401e-005) (-1.679517649574327e-006,-9.187810327328277e-006) (-1.143237745651496e-006,-6.358633519957662e-006) (-8.035145434318702e-007,-4.529243334017063e-006) (-5.805389896766213e-007,-3.304005677207663e-006) (-4.29145809177952e-007,-2.462772190898608e-006) (-3.240209600386789e-007,-1.87071477360425e-006)
 (-8.986447716706843e-006,-4.083361776128477e-005) (-4.327337612498745e-006,-2.132433368326065e-005) (-2.607162682360445e-006,-1.325039306870348e-005) (-1.699960842870057e-006,-8.816856806102626e-006) (-1.158869135688081e-006,-6.102077885822466e-006) (-8.154614022555794e-007,-4.3465829570263e-006) (-5.897156958880125e-007,-3.170798311293779e-006) (-4.362688492345662e-007,-2.363505997809037e-006) (-3.296034589505386e-007,-1.795328379319381e-006)
 (-8.982921817233367e-006,-3.91595279215854e-005) (-4.354083618153385e-006,-2.045730754793844e-005) (-2.630233502650925e-006,-1.271263263190616e-005) (-1.718015507550595e-006,-8.459362392497387e-006) (-1.172733634028894e-006,-5.854803249384825e-006) (-8.2608658269327e-007,-4.170515920758131e-006) (-5.978918654250437e-007,-3.042391172369805e-006) (-4.42623795835117e-007,-2.267811879740035e-006) (-3.34588945983291e-007,-1.722651798764692e-006)
 (-8.975411685819642e-006,-3.754855474252721e-005) (-4.376758841524249e-006,-1.962203758739212e-005) (-2.650290530188775e-006,-1.219442217419252e-005) (-1.733858542476943e-006,-8.114813476393796e-006) (-1.184961769208024e-006,-5.616459038027807e-006) (-8.354876082168739e-007,-4.000795122892485e-006) (-6.051412970279185e-007,-2.918605489113426e-006) (-4.482672803252805e-007,-2.175557509486662e-006) (-3.390214505167553e-007,-1.652585082027602e-006)
 (-8.964279230484718e-006,-3.599798909234472e-005) (-4.395665493456072e-006,-1.881725762464532e-005) (-2.667554449968686e-006,-1.169499980997734e-005) (-1.747651420301218e-006,-7.782712072509073e-006) (-1.195672919506647e-006,-5.386704882050304e-006) (-8.437537851552906e-007,-3.83718039316194e-006) (-6.115316340930547e-007,-2.799267351313169e-006) (-4.532512478516226e-007,-2.08661406131493e-006) (-3.42941381138049e-007,-1.585030861613499e-006)
 (-8.949833471650817e-006,-3.450523846892305e-005) (-4.41107546232836e-006,-1.804174649458064e-005) (-2.682225378637713e-006,-1.121362865988333e-005) (-1.759541065768482e-006,-7.462575720308776e-006) (-1.204975929467913e-006,-5.165210611946387e-006) (-8.509666473883179e-007,-3.679438529016915e-006) (-6.171246923747266e-007,-2.684207758096955e-006) (-4.576232033116552e-007,-2.000856260725708e-006) (-3.463857133835077e-007,-1.519894399126475e-006)
 (-8.932335608291029e-006,-3.306782214752335e-005) (-4.423232313325073e-006,-1.729432695437144e-005) (-2.694484103861636e-006,-1.074959648658737e-005) (-1.769660697676249e-006,-7.153937364751206e-006) (-1.21296970470707e-006,-4.951656237131665e-006) (-8.572003874573752e-007,-3.527343315213368e-006) (-6.219767787595859e-007,-2.573262652448366e-006) (-4.614264515089173e-007,-1.918162423006083e-006) (-3.493881736472132e-007,-1.457083622703386e-006)
 (-8.91200353094981e-006,-3.168336652146717e-005) (-4.432353155769494e-006,-1.657386461227287e-005) (-2.704493261602935e-006,-1.030221531741538e-005) (-1.77813063573866e-006,-6.856345218035373e-006) (-1.219743785178072e-006,-4.745731906422815e-006) (-8.625222739400877e-007,-3.380675527447081e-006) (-6.26139001095773e-007,-2.466272942629626e-006) (-4.647003311893594e-007,-1.83841448087399e-006) (-3.519794188467062e-007,-1.396509155447873e-006)
 (-8.889015840418938e-006,-3.034960064687759e-005) (-4.438630387770591e-006,-1.587926687481859e-005) (-2.712398453723231e-006,-9.870821054165134e-006) (-1.785059072780864e-006,-6.569362602944293e-006) (-1.225378896653098e-006,-4.547137850799109e-006) (-8.669930546022049e-007,-3.239222920566823e-006) (-6.296575682962072e-007,-2.36308451045103e-006) (-4.674804424388381e-007,-1.761498001369127e-006) (-3.541872113733996e-007,-1.338084335099662e-006)
 (-8.863515421227796e-006,-2.90643519957375e-005) (-4.442233325412673e-006,-1.520948191297812e-005) (-2.718329307423666e-006,-9.454773071299008e-006) (-1.790542812005693e-006,-6.2925677787642e-006) (-1.229947479969078e-006,-4.355584309329376e-006) (-8.706673447004841e-007,-3.102780202055893e-006) (-6.325740803313053e-007,-2.263548207371236e-006) (-4.697988668486616e-007,-1.687302192525357e-006) (-3.560365889215516e-007,-1.28172522521205e-006)
 (-8.835612619759257e-006,-2.782554242425594e-005) (-4.4433097230407e-006,-1.456349764911408e-005) (-2.722400477789842e-006,-9.053453804270762e-006) (-1.794667969674207e-006,-6.025553751721337e-006) (-1.233514197370565e-006,-4.170791439594504e-006) (-8.735939997429824e-007,-2.971148991795241e-006) (-6.34925807228032e-007,-2.167519838867286e-006) (-4.716843798887952e-007,-1.615719900458608e-006) (-3.575500284941635e-007,-1.227350618420018e-006)
 (-8.805388066776665e-006,-2.663118435768351e-005) (-4.441987190236179e-006,-1.39403407669845e-005) (-2.724712594290208e-006,-8.666268330528007e-006) (-1.797510642487477e-006,-5.767928071512946e-006) (-1.236136415433311e-006,-3.992489214200778e-006) (-8.75816472082596e-007,-2.84413776942706e-006) (-6.367459566069273e-007,-2.074860138331078e-006) (-4.731626548724055e-007,-1.54664759750647e-006) (-3.587476042718024e-007,-1.174882032386763e-006)
 (-8.772895184353229e-006,-2.547937719400279e-005) (-4.438374510890604e-006,-1.333907574782133e-005) (-2.725353152392344e-006,-8.292643946303777e-006) (-1.799137539557294e-006,-5.519312616804206e-006) (-1.237864664059139e-006,-3.820417305479633e-006) (-8.773731507201961e-007,-2.721561810856295e-006) (-6.380639291541037e-007,-1.985434731597014e-006) (-4.742564580906655e-007,-1.479985362705205e-006) (-3.596471387693129e-007,-1.124243699182905e-006)
 (-8.738162411950615e-006,-2.436830392771205e-005) (-4.432562869673559e-006,-1.275880393742369e-005) (-2.724397351612167e-006,-7.932029742917249e-006) (-1.799606579626198e-006,-5.279343372681451e-006) (-1.238743071375041e-006,-3.654324960570306e-006) (-8.782976840228636e-007,-2.603243115623124e-006) (-6.389055616325421e-007,-1.899114093486794e-006) (-4.74985834728948e-007,-1.415636855302403e-006) (-3.602643470660264e-007,-1.075362548872502e-006)
 (-8.701195185821195e-006,-2.329622799401997e-005) (-4.424626992178132e-006,-1.219866264667974e-005) (-2.721908881846932e-006,-7.583896186516786e-006) (-1.798967453685343e-006,-5.047670203116645e-006) (-1.238809774579436e-006,-3.493970869433661e-006) (-8.786192852161456e-007,-2.489010327158469e-006) (-6.39293357271768e-007,-1.815773497870135e-006) (-4.75368285218662e-007,-1.353509282615392e-006) (-3.606129737752252e-007,-1.028168188368645e-006)
 (-8.661977702644331e-006,-2.226149033349257e-005) (-4.414626204620305e-006,-1.165782429271786e-005) (-2.717940660443706e-006,-7.247734705640715e-006) (-1.797262154139348e-006,-4.823956621906852e-006) (-1.238097307229716e-006,-3.339123028430061e-006) (-8.783630208043778e-007,-2.378698647895022e-006) (-6.392467035422267e-007,-1.735292962808766e-006) (-4.754189321697327e-007,-1.293513363596752e-006) (-3.607049227433467e-007,-9.825928764172945e-007)
 (-8.620474498393353e-006,-2.126250667579178e-005) (-4.402605420452748e-006,-1.113549558316546e-005) (-2.712535522960722e-006,-6.923057290796531e-006) (-1.794525472329503e-006,-4.607879565580624e-006) (-1.236632963789053e-006,-3.189558602103985e-006) (-8.775500823856036e-007,-2.272149751292478e-006) (-6.387820775232951e-007,-1.657557192442476e-006) (-4.751506779309155e-007,-1.235563289235518e-006) (-3.60550379521021e-007,-9.385714957682909e-007)
 (-8.576631870891802e-006,-2.029776504153268e-005) (-4.388596061567237e-006,-1.063091674933571e-005) (-2.705726871471633e-006,-6.609396110465379e-006) (-1.790785465958999e-006,-4.399129171507973e-006) (-1.234439142683333e-006,-3.045063785854376e-006) (-8.761980426346365e-007,-2.169211692898973e-006) (-6.379132394770246e-007,-1.582455517121246e-006) (-4.745743530424613e-007,-1.179576681060687e-006) (-3.601579268004479e-007,-8.960415235125093e-007)
 (-8.530379174617709e-006,-1.936582345924037e-005) (-4.372616922439766e-006,-1.014336083215175e-005) (-2.697539284666191e-006,-6.306303147214169e-006) (-1.786063899790083e-006,-4.197408564703928e-006) (-1.231533669536818e-006,-2.905433671990725e-006) (-8.74321096561831e-007,-2.069738822381075e-006) (-6.366514151568565e-007,-1.509881833485665e-006) (-4.736988561861728e-007,-1.125474548990479e-006) (-3.595346532160455e-007,-8.549430005694514e-007)
 (-8.481630015264713e-006,-1.846530789397055e-005) (-4.35467498699544e-006,-9.67213302418533e-006) (-2.687989095025658e-006,-6.013349857858739e-006) (-1.780376661925486e-006,-4.00243365595794e-006) (-1.227930102641902e-006,-2.77047212153209e-006) (-8.719302894269142e-007,-1.973591698301254e-006) (-6.350054681423018e-007,-1.439734545702914e-006) (-4.725312862914708e-007,-1.073181249710691e-006) (-3.586862559705885e-007,-8.15218501212341e-007)
 (-8.430283371568458e-006,-1.759491038236783e-005) (-4.334766207572375e-006,-9.216570070975376e-006) (-2.677084938524513e-006,-5.730126860435655e-006) (-1.773734160076678e-006,-3.813932954183764e-006) (-1.223638023072315e-006,-2.63999164385597e-006) (-8.690337329856326e-007,-1.880637007459684e-006) (-6.329820630532347e-007,-1.371916509453064e-006) (-4.710770676908534e-007,-1.022624446563591e-006) (-3.576171379724275e-007,-7.768131035199887e-007)
 (-8.376224670763655e-006,-1.675338736798766e-005) (-4.312876257110604e-006,-8.776039733300921e-006) (-2.66482828361161e-006,-5.456243650952978e-006) (-1.766141701263873e-006,-3.631647395022002e-006) (-1.218663312246997e-006,-2.513813285905694e-006) (-8.656368120101397e-007,-1.790747490014006e-006) (-6.305858213180136e-007,-1.30633497955697e-006) (-4.693400692267751e-007,-9.737350718375105e-007) (-3.563305002869989e-007,-7.396743614354598e-007)
 (-8.319326842993618e-006,-1.593955823052895e-005) (-4.288981265587127e-006,-8.349940311069078e-006) (-2.651213945324854e-006,-5.19132835043719e-006) (-1.757599859961909e-006,-3.455330187101069e-006) (-1.213008419991403e-006,-2.391766532432713e-006) (-8.617423834493747e-007,-1.703801871776781e-006) (-6.278194709359218e-007,-1.242901562302952e-006) (-4.673227189516227e-007,-9.26447292335945e-007) (-3.548284307003595e-007,-7.037522790721531e-007)
 (-8.259451382750721e-006,-1.515230399611422e-005) (-4.263048552435368e-006,-7.937700229215947e-006) (-2.636230593041365e-006,-4.935027484394912e-006) (-1.748104838995635e-006,-3.284746677553733e-006) (-1.206672626505167e-006,-2.273689218159546e-006) (-8.573509702097794e-007,-1.619684804170261e-006) (-6.24683992099885e-007,-1.181532173150547e-006) (-4.65026115000154e-007,-8.806984786286478e-007) (-3.531119895415092e-007,-6.689992877523199e-007)
 (-8.196449440463532e-006,-1.439056622073322e-005) (-4.235037367117424e-006,-7.538777681620613e-006) (-2.61986125796456e-006,-4.687005795600252e-006) (-1.737648828592838e-006,-3.119674236620466e-006) (-1.199652301763902e-006,-2.159427452366207e-006) (-8.524609526635047e-007,-1.538286812697714e-006) (-6.211787605046715e-007,-1.122147000166887e-006) (-4.624501347342873e-007,-8.364291786173383e-007) (-3.511812937386118e-007,-6.353702260645553e-007)
 (-8.130162970741184e-006,-1.365334603074496e-005) (-4.204899650115371e-006,-7.152660333654206e-006) (-2.602083850531996e-006,-4.44694608327972e-006) (-1.726220369325709e-006,-2.959902160837348e-006) (-1.191941166159349e-006,-2.048835555815213e-006) (-8.470687602891557e-007,-1.459504253596581e-006) (-6.173016903756138e-007,-1.064670473369482e-006) (-4.595935435054493e-007,-7.93583094618835e-007) (-3.49035600314956e-007,-6.028223230901994e-007)
 (-8.060425961112529e-006,-1.293970330518923e-005) (-4.172580827195543e-006,-6.778865073633406e-006) (-2.582871692086694e-006,-4.214549075385066e-006) (-1.713804723266644e-006,-2.805231594337161e-006) (-1.183530556189946e-006,-1.94177600930986e-006) (-8.411690662201802e-007,-1.383239278652985e-006) (-6.130493792783237e-007,-1.00903123971846e-006) (-4.564541040604028e-007,-7.521070662278096e-007) (-3.466733905437956e-007,-5.713151847267014e-007)
 (-7.987065764964827e-006,-1.224875598020892e-005) (-4.138020647996716e-006,-6.416937809934449e-006) (-2.56219407263433e-006,-3.989533322861076e-006) (-1.70038426001641e-006,-2.655475465343607e-006) (-1.174409699079474e-006,-1.838119412653086e-006) (-8.347549877066892e-007,-1.309399806871784e-006) (-6.084172568546702e-007,-9.551621432145255e-007) (-4.53028689210597e-007,-7.119510547644459e-007) (-3.440924559182728e-007,-5.408107828422599e-007)
 (-7.909904561471093e-006,-1.157967945478803e-005) (-4.101154084242468e-006,-6.066453302071678e-006) (-2.540016839955869e-006,-3.771635114081636e-006) (-1.685938862274714e-006,-2.510458435015453e-006) (-1.16456600019287e-006,-1.737744451887276e-006) (-8.278182950451893e-007,-1.237899502306042e-006) (-6.033997394458621e-007,-9.030002090890791e-007) (-4.493133983183693e-007,-6.730681323812354e-007) (-3.412899872427838e-007,-5.112734467554729e-007)
 (-7.828760962842203e-006,-1.093170607000119e-005) (-4.06191229319377e-006,-5.727015017865678e-006) (-2.516303028464924e-006,-3.56060840273015e-006) (-1.670446356271111e-006,-2.370016854935776e-006) (-1.153985346810183e-006,-1.640537872208703e-006) (-8.203496318812064e-007,-1.168657755370356e-006) (-5.979903926634324e-007,-8.52486630851223e-007) (-4.453036797087243e-007,-6.354144725429797e-007) (-3.382626679104017e-007,-4.826698563281072e-007)
 (-7.743451788730296e-006,-1.030412463592378e-005) (-4.020223663663541e-006,-5.398254999603744e-006) (-2.491013534502498e-006,-3.356224741083907e-006) (-1.653882971808977e-006,-2.233998727657924e-006) (-1.142652431696444e-006,-1.546394453059813e-006) (-8.123387491191901e-007,-1.101599665789329e-006) (-5.921821036967999e-007,-8.035667583169083e-007) (-4.409944602527743e-007,-5.989493415123346e-007) (-3.350067724675073e-007,-4.54969035701818e-007)
 (-7.653794023202455e-006,-9.696279970880108e-006) (-3.976014947986846e-006,-5.079833727068729e-006) (-2.464107843838441e-006,-3.15827320928693e-006) (-1.636223835883775e-006,-2.102263664489514e-006) (-1.130551099390344e-006,-1.455216981232876e-006) (-8.037747545071971e-007,-1.036656024019547e-006) (-5.859672650664229e-007,-7.561900846983965e-007) (-4.363802827163357e-007,-5.636350886673653e-007) (-3.315182714950982e-007,-4.281423464444737e-007)
 (-7.559606967852136e-006,-9.107572416990917e-006) (-3.929212490216612e-006,-4.77143995756461e-006) (-2.435544816321623e-006,-2.966560329894749e-006) (-1.61744350348739e-006,-1.974682833323746e-006) (-1.117664717630956e-006,-1.366916217086234e-006) (-7.946463806938645e-007,-9.737632879829623e-007) (-5.793379710318763e-007,-7.103102297783857e-007) (-4.314554540369914e-007,-5.294371348438676e-007) (-3.277929434797933e-007,-4.021634787875216e-007)
 (-7.460714599068827e-006,-8.537457292946873e-006) (-3.879743554443568e-006,-4.472790523773904e-006) (-2.40528353103334e-006,-2.780909955413071e-006) (-1.597516527719366e-006,-1.851138888368261e-006) (-1.103976575640299e-006,-1.281410848290744e-006) (-7.849422707042786e-007,-9.128635500546816e-007) (-5.722862274678661e-007,-6.658849167846083e-007) (-4.262142014216973e-007,-4.963239550141402e-007) (-3.23826494248698e-007,-3.770084392518212e-007)
 (-7.356948133036287e-006,-7.985444238817831e-006) (-3.82753775549749e-006,-4.1836300672851e-006) (-2.373284193388272e-006,-2.601163115236834e-006) (-1.576418070365405e-006,-1.731525872844111e-006) (-1.089470310132644e-006,-1.198627424922345e-006) (-7.746512840308385e-007,-8.539044910116867e-007) (-5.648041760573503e-007,-6.228759395831991e-007) (-4.206508407285031e-007,-4.642670538621486e-007) (-3.196146843980534e-007,-3.526555327714776e-007)
 (-7.248148795372528e-006,-7.451096406696143e-006) (-3.772528590813798e-006,-3.903730684087898e-006) (-2.339509103681064e-006,-2.427177807483065e-006) (-1.554124552860443e-006,-1.615749084834945e-006) (-1.074130358919057e-006,-1.118500269189734e-006) (-7.63762822286536e-007,-7.96839317282767e-007) (-5.568843325161918e-007,-5.812491164551183e-007) (-4.147599547949567e-007,-4.332409324498097e-007) (-3.151534646097891e-007,-3.290853375204488e-007)
 (-7.134170785132981e-006,-6.93402944784536e-006) (-3.714655068226736e-006,-3.632891457257024e-006) (-2.303923683990078e-006,-2.258828720182534e-006) (-1.530614346057576e-006,-1.503724897028031e-006) (-1.057942440833841e-006,-1.040971352701701e-006) (-7.522671721657648e-007,-7.416266718370122e-007) (-5.485198382415122e-007,-5.409742271374504e-007) (-4.085365811602613e-007,-4.032230407399761e-007) (-3.104391185332625e-007,-3.06280670178186e-007)
 (-7.01488441458138e-006,-6.433910245788661e-006) (-3.653863420173578e-006,-3.370937850923502e-006) (-2.266497557724524e-006,-2.096006866052822e-006) (-1.505868492952984e-006,-1.39538051670544e-006) (-1.040894059410977e-006,-9.659901339790321e-007) (-7.401558668308312e-007,-6.882305201677604e-007) (-5.397047241106841e-007,-5.020249290073113e-007) (-4.019764094868117e-007,-3.741937158260056e-007) (-3.054684125581294e-007,-2.842265396163824e-007)
 (-6.890179396836403e-006,-5.950455344658611e-006) (-3.590108889889663e-006,-3.117720939770823e-006) (-2.227205672780958e-006,-1.938619114722835e-006) (-1.479871462454395e-006,-1.290653680522917e-006) (-1.022975026323591e-006,-8.935133488677851e-007) (-7.27422059623287e-007,-6.366199998724222e-007) (-5.304341843330221e-007,-4.643786488413063e-007) (-3.950759861054768e-007,-3.461361014298995e-007) (-3.002387512091775e-007,-2.629100867376687e-007)
 (-6.75996824348224e-006,-5.483429023592808e-006) (-3.523357569792888e-006,-2.873116449497569e-006) (-2.186029456677182e-006,-1.786587607417998e-006) (-1.452611922130962e-006,-1.189492268810768e-006) (-1.004177999148019e-006,-8.235047467969292e-007) (-7.140609085842761e-007,-5.867692330942842e-007) (-5.207048574717565e-007,-4.28016446304297e-007) (-3.87832923967903e-007,-3.190360464386411e-007) (-2.94748336849904e-007,-2.423205083256799e-007)
 (-6.624189723701982e-006,-5.0326409713199e-006) (-3.453588267147564e-006,-2.637023584391361e-006) (-2.142957987377656e-006,-1.63984903902057e-006) (-1.424083522254053e-006,-1.091853832748377e-006) (-9.8449902633527e-007,-7.559347662388417e-007) (-7.000699658347389e-007,-5.386570952967317e-007) (-5.105151110912908e-007,-3.929228459294051e-007) (-3.802461151977913e-007,-2.928819798796215e-007) (-2.889963312459494e-007,-2.22448963376663e-007)
 (-6.482812325737013e-006,-4.597943520573816e-006) (-3.380794366084455e-006,-2.409363622407061e-006) (-2.097989161863589e-006,-1.498353796065563e-006) (-1.394285677698537e-006,-9.977050253376982e-007) (-9.639380907870206e-007,-6.907801437010144e-007) (-6.854495653161265e-007,-4.922669363042149e-007) (-4.998653254327937e-007,-3.590856344897007e-007) (-3.72315942887808e-007,-2.676647601612028e-007) (-2.82983016762413e-007,-2.032884596002641e-007)
 (-6.335837650953458e-006,-4.179228409863104e-006) (-3.304985650089172e-006,-2.190078261258068e-006) (-2.051130839311325e-006,-1.36206493948746e-006) (-1.363224333109988e-006,-9.070209294642515e-007) (-9.424996419609807e-007,-6.280234515950016e-007) (-6.702032025303864e-007,-4.475862510849026e-007) (-4.887581708759433e-007,-3.26495621342238e-007) (-3.640444882655625e-007,-2.433774967479242e-007) (-2.767099542976778e-007,-1.848337192241445e-007)
 (-6.18330366119221e-006,-3.776423050518467e-006) (-3.226190043914978e-006,-1.979127704885391e-006) (-2.002401934285239e-006,-1.230957026688211e-006) (-1.330912694668887e-006,-8.197842789451252e-007) (-9.201931048648928e-007,-5.676525619954388e-007) (-6.543378973149258e-007,-4.046062975125455e-007) (-4.771988732568041e-007,-2.951463605125248e-007) (-3.554357288229053e-007,-2.200153432018962e-007) (-2.701801340355101e-007,-1.670810230359885e-007)
 (-6.025287691391751e-006,-3.389486290086014e-006) (-3.144455229748078e-006,-1.776488486262637e-006) (-1.951833431621133e-006,-1.105014769569853e-006) (-1.297371909897378e-006,-7.359845705350779e-007) (-8.970333532853322e-007,-5.096600350494159e-007) (-6.378645309638651e-007,-3.633216606474754e-007) (-4.651954604569433e-007,-2.650338335715245e-007) (-3.464957220435404e-007,-1.975752610793853e-007) (-2.633981162859964e-007,-1.500280322895849e-007)
 (-5.861909133816943e-006,-3.018403678162067e-006) (-3.059850089295547e-006,-1.582151030506727e-006) (-1.899469293425611e-006,-9.842315313693995e-007) (-1.262631675838382e-006,-6.556170688099223e-007) (-8.730411335951269e-007,-4.540424331519112e-007) (-6.207981478913585e-007,-3.23729764239318e-007) (-4.527589830691988e-007,-2.36156094026115e-007) (-3.37232770593292e-007,-1.760557552664654e-007) (-2.563701573936472e-007,-1.336735888426103e-007)
 (-5.69333169581818e-006,-2.66318225885293e-006) (-2.972465921697641e-006,-1.396116971148232e-006) (-1.845367227201841e-006,-8.686076701302037e-007) (-1.226730755091293e-006,-5.786817089776271e-007) (-8.482434249427494e-007,-4.007995645229365e-007) (-6.031582118499329e-007,-2.858303320594162e-007) (-4.39903702001085e-007,-2.085128752496147e-007) (-3.276575620660249e-007,-1.554565819329673e-007) (-2.491043172828298e-007,-1.18017494515467e-007)
 (-5.519765133539428e-006,-2.323844932885997e-006) (-2.882417387212838e-006,-1.218396242316482e-006) (-1.789599284158281e-006,-7.581487428716241e-007) (-1.189717379241308e-006,-5.051819069089536e-007) (-8.226737220140715e-007,-3.499336621504057e-007) (-5.849688066318882e-007,-2.496248035706323e-007) (-4.266472356362309e-007,-1.821051648512122e-007) (-3.177832789748924e-007,-1.357784317988118e-007) (-2.416105442588871e-007,-1.030602715441284e-007)
 (-5.341466367354499e-006,-2.000424452835812e-006) (-2.78984312854094e-006,-1.04900397989823e-006) (-1.732252258093936e-006,-6.52863590714089e-007) (-1.151649519979648e-006,-4.351232898570651e-007) (-7.96372226008866e-007,-3.014485082728019e-007) (-5.662587716202417e-007,-2.151157106312764e-007) (-4.130106595146381e-007,-1.569347510998959e-007) (-3.076256732718935e-007,-1.17022592188066e-007) (-2.339007331187635e-007,-8.880290678685805e-008)
 (-5.158739893167558e-006,-1.692957135353878e-006) (-2.694906025974037e-006,-8.879572751001015e-007) (-1.673427857697393e-006,-5.52762331790022e-007) (-1.11259500995201e-006,-3.685123655073092e-007) (-7.693859329012025e-007,-2.553485153410454e-007) (-5.470617633674862e-007,-1.823060239003634e-007) (-3.990185521463932e-007,-1.33003746579752e-007) (-2.972031007403564e-007,-9.919059258689197e-008) (-2.259887529898985e-007,-7.524658329053854e-008)
 (-4.971937416479147e-006,-1.401476393544248e-006) (-2.597793049135461e-006,-7.352718337059738e-007) (-1.61324262916924e-006,-4.578542947235933e-007) (-1.07263149795866e-006,-3.05355151142332e-007) (-7.417686055889187e-007,-2.116377791722481e-007) (-5.274162357108522e-007,-1.511984795423554e-007) (-3.846989814868839e-007,-1.103140979372688e-007) (-2.865365111617402e-007,-8.228383952359016e-008) (-2.178904415701732e-007,-6.239240335986182e-008)
 (-4.781456653527822e-006,-1.126006210410428e-006) (-2.498714676874345e-006,-5.909586031753839e-007) (-1.551827611643278e-006,-3.681459310012931e-007) (-1.03184622685581e-006,-2.456557880660173e-007) (-7.135806256431248e-007,-1.703191218107837e-007) (-5.073653326769894e-007,-1.217948987714824e-007) (-3.700834278620677e-007,-8.886709007800029e-008) (-2.756493911580477e-007,-6.630324746056092e-008) (-2.096235637310952e-007,-5.024110852626043e-008)
 (-4.587739265675527e-006,-8.66554688205852e-007) (-2.397903868175904e-006,-4.550204369858686e-007) (-1.48932771447531e-006,-2.836387490328818e-007) (-9.903356268069525e-007,-1.894151700714155e-007) (-6.848887158273616e-007,-1.313931432209871e-007) (-4.869566906500207e-007,-9.409551406600942e-008) (-3.552066407648031e-007,-6.866285524896551e-008) (-2.645676578020008e-007,-5.124887326049366e-008) (-2.012077327485443e-007,-3.879280189398193e-008)
 (-4.391267918547087e-006,-6.231078185812555e-007) (-2.295614579709513e-006,-3.274488705445342e-007) (-1.425900813656278e-006,-2.043273157682401e-007) (-9.482047220508101e-007,-1.366296156423443e-007) (-6.557655347267801e-007,-9.485730293340713e-008) (-4.662421488057879e-007,-6.809831697769483e-008) (-3.401064288383617e-007,-4.969989763640289e-008) (-2.533195024418981e-007,-3.711956229665934e-008) (-1.926642935141439e-007,-2.804667884510165e-008)
 (-4.192562485609697e-006,-3.956236228684618e-007) (-2.192119840048528e-006,-2.082210854188783e-007) (-1.361716573377976e-006,-1.301973731976013e-007) (-9.055663549210048e-007,-8.728961596548716e-008) (-6.262891443197287e-007,-6.070505344616359e-008) (-4.452773697430207e-007,-4.379844296847088e-008) (-3.248233843315002e-007,-3.197464496774974e-008) (-2.419351857373918e-007,-2.391261456891793e-008) (-1.84016168995496e-007,-1.800077288728365e-008)
 (-3.99217544530322e-006,-1.840268103622789e-007) (-2.087709405626905e-006,-9.729713777716167e-008) (-1.296955007695802e-006,-6.122411683529037e-008) (-8.62540237011875e-007,-4.137868959355124e-008) (-5.965423581731074e-007,-2.892504677819471e-008) (-4.241213751470892e-007,-2.118760853340376e-008) (-3.094005456382759e-007,-1.54810380272868e-008) (-2.304467866283763e-007,-1.162347912062019e-008) (-1.752876713706274e-007,-8.65172259570361e-009)
 (-3.790686550707925e-006,1.179590604973915e-008) (-1.982687038533113e-006,5.38247712366603e-009) (-1.231804807139973e-006,2.629319482059323e-009) (-8.192518439419545e-007,1.127626798519555e-009) (-5.666119809808134e-007,4.9956534185499e-010) (-4.028360044501744e-007,-2.536151846179036e-010) (-2.938830037414748e-007,-2.101687120178938e-010) (-2.188879093717722e-007,-2.45484590453442e-010) (-1.665042811589884e-007,5.434495356520427e-012)
 (-3.588696878129155e-006,1.919997115225307e-007) (-1.877367460509481e-006,9.989885993723426e-008) (-1.166461463375463e-006,6.141313235968489e-008) (-7.758311752208303e-007,4.026262456236274e-008) (-5.365879546713076e-007,2.759171916277503e-008) (-3.814853072337513e-007,1.902006681396177e-008) (-2.783174599970915e-007,1.385002364722303e-008) (-2.072933546165757e-007,1.023038695147974e-008) (-1.576923989290572e-007,7.977435149075447e-009)
 (-3.38682238620581e-006,3.567847045049806e-007) (-1.772073050154681e-006,1.863562878331876e-007) (-1.101125233171966e-006,1.151918376183613e-007) (-7.324114068756953e-007,7.606908423673511e-008) (-5.065624296872235e-007,5.238089911477813e-008) (-3.601348826714461e-007,3.665462365750004e-008) (-2.627517456311829e-007,2.671499004587484e-008) (-1.956987616790915e-007,1.981567692603858e-008) (-1.488790747049801e-007,1.527292663259183e-008)
 (-3.185687136484774e-006,5.063979474202284e-007) (-1.667130360622163e-006,2.648833000803596e-007) (-1.035998989225739e-006,1.64044953891219e-007) (-6.891274679296906e-007,1.08599734283223e-007) (-4.766287832805527e-007,7.49034582354468e-008) (-3.388511815316116e-007,5.267612413175787e-008) (-2.472343134885866e-007,3.840373717659566e-008) (-1.841402303035067e-007,2.85245734657252e-008) (-1.400917215957846e-007,2.190256226281535e-008)
 (-2.98591634099176e-006,6.411345056062188e-007) (-1.562866542341063e-006,3.35633263393641e-007) (-9.712860099368124e-007,2.080673642735547e-007) (-6.46114575185655e-007,1.379174967237574e-007) (-4.468806078115645e-007,9.520279221841031e-008) (-3.177007875825033e-007,6.71156411291028e-008) (-2.318137148193937e-007,4.893891673073252e-008) (-1.726539312317542e-007,3.637397782525378e-008) (-1.313578204968196e-007,2.787905397371919e-008)
 (-2.788129408766094e-006,7.613374598022591e-007) (-1.459605759091024e-006,3.987844086020245e-007) (-9.071877627928203e-007,2.473693518789044e-007) (-6.035067641802258e-007,1.64095516818831e-007) (-4.174106959544536e-007,1.133293627269872e-007) (-2.967496961935697e-007,8.000926668655427e-008) (-2.165380737743318e-007,5.834683711385385e-008) (-1.612757151202822e-007,4.33835131656317e-008) (-1.227046231511036e-007,3.321718110514791e-008)
 (-2.59293316334117e-006,8.673969115948079e-007) (-1.357665685807793e-006,4.545393474617048e-007) (-8.439017358174169e-007,2.82076312484916e-007) (-5.614354479823865e-007,1.872169770021125e-007) (-3.883100453311964e-007,1.293405738801832e-007) (-2.760626079260066e-007,9.139802202972292e-008) (-2.014545727773662e-007,6.665739863642567e-008) (-1.500407293501352e-007,4.957547624917208e-008) (-1.141588609387939e-007,3.793375584289814e-008)
 (-2.400915395279241e-006,9.597480340930197e-007) (-1.25735417278251e-006,5.031240953431293e-007) (-7.816193698488247e-007,3.123281612480746e-007) (-5.200280443473918e-007,2.073747088835512e-007) (-3.596669086024366e-007,1.433005071520228e-007) (-2.557022542414254e-007,1.013276675702674e-007) (-1.866089610615268e-007,7.390395577197615e-008) (-1.389830523302059e-007,5.497473494208349e-008) (-1.057464664376876e-007,4.204754732462115e-008)
 (-2.212638899309672e-006,1.038868250254554e-006) (-1.158966153736214e-006,5.447866409986428e-007) (-7.205241395104777e-007,3.382784577892676e-007) (-4.794067010972853e-007,2.246706174497324e-007) (-3.315659104255638e-007,1.552795266380016e-007) (-2.357287710723619e-007,1.098484208568499e-007) (-1.720450980284219e-007,8.012311235144635e-008) (-1.281353535069411e-007,5.96085755711966e-008) (-9.749231430777008e-008,4.557916761147396e-008)
 (-2.02863612486753e-006,1.105273647406473e-006) (-1.062780864830493e-006,5.797951182261337e-007) (-6.607898250359427e-007,3.600932833435097e-007) (-4.396871448967319e-007,2.392149399414864e-007) (-3.040872508256436e-007,1.653537700930659e-007) (-2.161991339543294e-007,1.170145933452547e-007) (-1.578045412383485e-007,8.53544573308307e-008) (-1.175285867691192e-007,6.350650668427127e-008) (-8.941998733506673e-008,4.855092419799414e-008)
 (-1.849404543618395e-006,1.159514757016696e-006) (-9.690594289600387e-007,6.08435644912391e-007) (-6.025790082069404e-007,3.779499102683758e-007) (-4.009776801761255e-007,2.511253662927999e-007) (-2.77306010491512e-007,1.736045433719197e-007) (-1.971666659072746e-007,1.228841589923691e-007) (-1.439261874797372e-007,8.964025115166129e-008) (-1.071917232297665e-007,6.670002466712348e-008) (-8.155157150434222e-008,5.098664285319549e-008)
