# Supplementary material for: Electromagnetic Analysis, Characterization and Discussion of Inductive Transmission Parameters for Titanium Based Housing Materials in Active Medical Implantable Devices
Source: Materials (Basel). 2018 Oct 25;11(11):2089. doi: 10.3390/ma11112089 (PMC6266279; doi:10.3390/ma11112089)
Supplement: Supplementary file 1 [file materials-11-02089-s001.zip › supplementary/correction_factor_data/L21U_air_output.txt]

# Created by Octave 4.0.0, Thu Mar 24 14:48:56 2016 Mitteleurop�ische Zeit <unknown@juno>
# name: L21U
# type: complex matrix
# rows: 241
# columns: 9
 (-7.982147394100398e-007,15.67424769122286) (1.294847956448817e-006,8.865459862192543) (1.251700603799984e-006,5.567248150171465) (1.025113920489393e-006,3.685876956112833) (8.107555698296901e-007,2.533393252521426) (6.361829399640515e-007,1.795436766559461) (4.989092426576336e-007,1.306586198261821) (3.939571417254363e-007,0.9734943713657987) (3.139855261378104e-007,0.7407292322062755)
 (-8.618924529744327e-007,16.28746037178522) (1.398144655049299e-006,9.212297076531987) (1.351555216475006e-006,5.785051723803428) (1.10689254505095e-006,3.830076954269204) (8.75433723273513e-007,2.632505433065125) (6.869345343702048e-007,1.865678389245605) (5.387098062229233e-007,1.35770286048768) (4.253851348869391e-007,1.011579713936814) (3.3903377105236e-007,0.7697082662823733)
 (-9.306500669951472e-007,16.92466334515209) (1.509681863388531e-006,9.572703361748786) (1.459375746079315e-006,6.011376275016459) (1.195195071888907e-006,3.979918388563979) (9.452715862944363e-007,2.735495110447878) (7.417348449798203e-007,1.938668026034909) (5.81685465837752e-007,1.410819324303039) (4.593203010144666e-007,1.051155042850662) (3.660802435381455e-007,0.7998210269337308)
 (-1.004892831439366e-006,17.58679516684755) (1.630116969210168e-006,9.947209571156034) (1.575797674730899e-006,6.246555164083926) (1.29054194617958e-006,4.135621964975675) (1.02068077544128e-006,2.842513981279) (8.009068587007205e-007,2.014513185569828) (6.280895152368547e-007,1.466013826553145) (4.959626501865032e-007,1.09227864980564) (3.952843524870663e-007,0.8311118681558024)
 (-1.085058325218105e-006,18.27483111084988) (1.760159803503432e-006,10.33636732627156) (1.701507180257555e-006,6.490934793101365) (1.393495131770408e-006,4.297417024008855) (1.102105744052268e-006,2.953719676888458) (8.647993287737159e-007,2.093325582478637) (6.781954547035277e-007,1.523367664888855) (5.355281483161914e-007,1.135011107005561) (4.26818223653608e-007,0.8636268791745234)
 (-1.171619035032857e-006,18.98978460610272) (1.900576824062356e-006,10.74074982931784) (1.837245180344923e-006,6.744875116211971) (1.504661423175305e-006,4.465541878497206) (1.190026401759063e-006,3.06927599550709) (9.337888302504159e-007,2.175221301923234) (7.322986030322406e-007,1.582965317512421) (5.782499900105814e-007,1.179415356378426) (4.608677141377526e-007,0.8974139523325017)
 (-1.265085140546156e-006,19.73270872922475) (2.052195633036443e-006,11.16095270750844) (1.983811699562896e-006,7.008750169794703) (1.624696022028191e-006,4.640244164621265) (1.284960943066128e-006,3.189353143529863) (1.008281979519743e-006,2.260320970584431) (7.907178381087375e-007,1.644894567608001) (6.24379973023043e-007,1.225556802285406) (4.976335078259781e-007,0.9325228536311411)
 (-1.366007520916755e-006,20.50469775561816) (2.215909854503224e-006,11.59759489036613) (2.142070584437093e-006,7.282948623392725) (1.754306398788244e-006,4.821781206659554) (1.387468901488277e-006,3.314127986217853) (1.088717830831579e-006,2.348749934336649) (8.537974763440532e-007,1.709246632640062) (6.741899822876645e-007,1.273503407856957) (5.373322981741718e-007,0.969005296032431)
 (-1.474981001851015e-006,21.30688877125864) (2.392684401481554e-006,12.05131952136194) (2.312954594934968e-006,7.567874352197563) (1.894256462345652e-006,5.010420396008879) (1.49815444735617e-006,3.443784308208719) (1.175570464028836e-006,2.440638442873684) (9.219093020177153e-007,1.776116298710446) (7.279735923882159e-007,1.32332579509774) (5.801980653768487e-007,1.006915015628577)
 (-1.592647861487466e-006,22.14046334754662) (2.583561163142418e-006,12.52279490522143) (2.497470902140245e-006,7.863947031928287) (2.045371062623156e-006,5.206439585033785) (1.617669948800998e-006,3.578513084218362) (1.269351778729716e-006,2.536121841557331) (9.954547585522981e-007,1.845602060171609) (7.860477978597984e-007,1.375097348907907) (6.264834554448391e-007,1.046307850791445)
 (-1.719701615747985e-006,23.0066492816769) (2.789665145321869e-006,13.01271549229052) (2.696707024217212e-006,8.171602756985159) (2.20854085189908e-006,5.410127496323175) (1.746719816661356e-006,3.718512760333757) (1.370614511394488e-006,2.635340770771851) (1.074867314533289e-006,1.917806264702008) (8.487548814994958e-007,1.428894325174005) (6.764612692173792e-007,1.087241824418704)
 (-1.856891105914679e-006,23.90672240509998) (3.012211101277059e-006,13.52180290141273) (2.911837236178196e-006,8.491294682785865) (2.384727534422557e-006,5.621784147958757) (1.88606465617996e-006,3.863989546309642) (1.479955493072021e-006,2.738441373077159) (1.160615018577543e-006,1.992835264057013) (9.164644317467101e-007,1.484795963088467) (7.304260702737678e-007,1.129777229397344)
 (-2.005024912424699e-006,24.84200846273064) (3.252510691447921e-006,14.05080698282224) (3.144129490973118e-006,8.823493693231741) (2.574969534426229e-006,5.841721295420748) (2.036525750025718e-006,4.015157719301461) (1.598019167083888e-006,2.845575508466845) (1.253203257896449e-006,2.07079957071758) (9.89575520988535e-007,1.542884601863453) (7.886959210157516e-007,1.173976717411081)
 (-2.164976120187535e-006,25.81388506568065) (3.511980213849472e-006,14.60050692262298) (3.394952892575015e-006,9.168689094287462) (2.780388116501866e-006,6.070262890781914) (2.19898989867698e-006,4.17223993948058) (1.725501387261125e-006,2.956900978047112) (1.353177737019639e-006,2.151814020667592) (1.068519057664479e-006,1.603245802010772) (8.516142572974095e-007,1.219905391221704)
 (-2.337687464788402e-006,26.82378372038017) (3.792148951938713e-006,15.17171239047272) (3.665785765275473e-006,9.527389334693515) (3.002193994255115e-006,6.307745559865968) (2.374414647266572e-006,4.335467577997083) (1.863153519216329e-006,3.072581756467014) (1.461127694077513e-006,2.235997942539003) (1.153760325936901e-006,1.665968471366509) (9.195519126055981e-007,1.267630900561019)
 (-2.524176888839013e-006,27.87319193709102) (4.0946681876643e-006,15.76526473217328) (3.958224366836305e-006,9.900122754877129) (3.241694465997724e-006,6.554519098074834) (2.563833929054284e-006,4.50508105777355) (2.0117868687886e-006,3.19278823344167) (1.577689373730036e-006,2.323475333374798) (1.245801728071615e-006,1.731144996046122) (9.929093036797255e-007,1.317223541774208)
 (-2.725543541379641e-006,28.96365542090289) (4.421320934157086e-006,16.38203820891099) (4.273992296543406e-006,10.28743836515957) (3.500301119878503e-006,6.810946985612051) (2.768364159480849e-006,4.681330207630926) (2.172277463845129e-006,3.317697464724044) (1.703549777110022e-006,2.414375041267841) (1.345185745486272e-006,1.798871376522668) (1.072118790551997e-006,1.368756361361338)
 (-2.942974256624156e-006,30.09678034844843) (4.774032444483105e-006,17.02294128498371) (4.614950653858343e-006,10.6899066544104) (3.779538153527954e-006,7.077406922863523) (2.989210816026997e-006,4.86447463026914) (2.34557121735903e-006,3.447493432896305) (1.839450710860062e-006,2.508830955145164) (1.452498136089299e-006,1.869247369028776) (1.157647224764823e-006,1.422305263569826)
 (-3.1777505485335e-006,31.27423573369124) (5.1548815586209e-006,17.68891796590602) (4.983109007574367e-006,11.10812043033827) (4.081051357532538e-006,7.354291386724943) (3.227675543202705e-006,5.054784084643602) (2.532689502577295e-006,3.582367318362654) (1.986193159298787e-006,2.606982201977007) (1.568371386660635e-006,1.942376632490767) (1.249998700987146e-006,1.477949122196023)
 (-3.431256164415401e-006,32.49775588626723) (5.566112956234806e-006,18.38094918886268) (5.380637239682005e-006,11.54269569265472) (4.406617815398938e-006,7.64200820869158) (3.485163824249262e-006,5.252538883301416) (2.734735172849399e-006,3.722517780945264) (2.14464200529642e-006,2.708973351701079) (1.693488440615758e-006,2.018366881210745) (1.349717528058941e-006,1.535769896760895)
 (-3.704985240154686e-006,33.76914296599988) (6.010150386231428e-006,19.10005426756036) (5.8098783349266e-006,11.99427254039861) (4.758156377568362e-006,7.940981175566677) (3.763193264862624e-006,5.458030305262266) (2.952899061626551e-006,3.868151252496068) (2.315731127791714e-006,2.814954630164096) (1.82858672321416e-006,2.097330043522521) (1.457391437063211e-006,1.59585275323058)
 (-4.00055110704163e-006,35.09026963735544) (6.489610951977304e-006,19.84729239360597) (6.273362189258735e-006,12.46351611475806) (5.137738970782992e-006,8.25165065366866) (4.063402537776201e-006,5.671561025051766) (3.188467001183867e-006,4.019482240956294) (2.500468905895651e-006,2.925082140393759) (1.974462487808672e-006,2.179382426654021) (1.573655045340177e-006,1.658286189459997)
 (-4.319695800159739e-006,36.46308182775113) (7.007320536084816e-006,20.62376419662196) (6.77382052126479e-006,12.95111757877598) (5.547602809699298e-006,8.574474237461297) (4.387561040794567e-006,5.893445558520145) (3.44282740099005e-006,4.176733646312134) (2.69994416220155e-006,3.039518092527789) (2.13197550890896e-006,2.264644888039785) (1.699193596833474e-006,1.723162165543871)
 (-4.664300326170577e-006,37.88960159376669) (7.566330456055906e-006,21.43061336539673) (7.314202972244076e-006,13.45779513538567) (5.990163582735215e-006,8.909927423556933) (4.737579325356549e-006,6.124010726102041) (3.717479430919024e-006,4.340137088910284) (2.91533258005421e-006,3.158431042738018) (2.302054149459458e-006,2.353243013335477) (1.834747000799904e-006,1.790576239267694)
 (-5.03639574978308e-006,39.3719300994933) (8.169935447643365e-006,22.26902833245908) (7.897694490984504e-006,13.98429508527343) (6.468029689808364e-006,9.258504311091309) (5.115520357167057e-006,6.363596134200139) (4.014041857011308e-006,4.509933250619048) (3.147903632978944e-006,3.281996141501872) (2.485700832586707e-006,2.445307301396904) (1.981114192769634e-006,1.860627706857494)
 (-5.438175163635385e-006,40.91225071140216) (8.821693084119106e-006,23.14024402455451) (8.527734105405326e-006,14.53139292612723) (6.98401761576044e-006,9.620718329495537) (5.52361167501729e-006,6.612554675401703) (4.334262582384246e-006,4.686372229335448) (3.399028066641943e-006,3.410395391586862) (2.683997949660783e-006,2.540973356495524) (2.13915784331152e-006,1.933419749236311)
 (-5.872006616623848e-006,42.5128322142911) (9.525444743838499e-006,24.04554368160846) (9.208035191549401e-006,15.09989449489046) (7.541168530278481e-006,9.99710299474296) (5.964258519173218e-006,6.871253048264598) (4.680028948965377e-006,4.869713907362311) (3.670185977873987e-006,3.5438179161277) (2.898114239762083e-006,2.640382088054089) (2.309809442463266e-006,2.009059584002511)
 (-6.340447068117649e-006,44.17603215304612) (1.028533825016813e-005,24.98626074684717) (9.942607359815081e-006,15.69063715470399) (8.142766212224015e-006,10.38821269518009) (6.44005800806306e-006,7.140072297438799) (5.053378861244965e-006,5.060228334196484) (3.962975538155137e-006,3.682460237191739) (3.129311678060103e-006,2.743679918196567) (2.494074789838505e-006,2.087658623353732)
 (-6.846257461441493e-006,45.90430030514037) (1.110585231892528e-005,25.9637808308674) (1.073578008658789e-005,16.30449102828271) (8.792356403496081e-006,10.79462350810247) (6.953814444774791e-006,7.419408374918327) (5.456512797362066e-006,5.258196124293015) (4.279122412915351e-006,3.82652656524204) (3.3789529136632e-006,2.851018997417425) (2.69303992264826e-006,2.169332638189379)
 (-7.392418993648965e-006,47.7001822889863) (1.199182295467936e-005,26.97954375254331) (1.159222823179576e-005,16.94236027954599) (9.49376770699957e-006,11.21693404827591) (7.50855584542705e-006,7.709672723250908) (5.89180677835137e-006,5.463908870390355) (4.620489932370338e-006,3.976229099925087) (3.648509300851025e-006,2.962557428688809) (2.907877516536973e-006,2.254201928632774)
 (-7.982150689254558e-006,49.56632331345223) (1.294847195258765e-005,28.03504565978063) (1.251699959145765e-005,17.60518444538861) (1.025113415222338e-005,11.655766349654) (8.107551785650459e-006,8.011292881564106) (6.361826371947842e-006,5.677669573006551) (4.989090073615397e-006,4.131788342626186) (3.939569571017504e-006,3.078459500335037) (3.139853797264364e-006,2.342391501225244)
 (-8.618928371895212e-006,51.5054720740722) (1.398143767599233e-005,29.13184123323546) (1.35155446488688e-005,18.29393981955128) (1.106891955966356e-005,12.1117667815914) (8.75433267092076e-006,8.324713115300462) (6.869341813692367e-006,5.899793086736979) (5.387095318897842e-006,4.293433421252207) (4.253849196364175e-006,3.198895928017964) (3.390336003500149e-006,2.434031253051526)
 (-9.30650514950171e-006,53.52048480168179) (1.509680828669265e-005,30.27154597625313) (1.459374869782153e-005,19.0096408906342) (1.195194385042719e-005,12.58560700089963) (9.452710544181829e-006,8.650395070589497) (7.417344334101707e-006,6.130606584014164) (5.816851459862133e-006,4.461402427721577) (4.593200500483639e-006,3.324044106188988) (3.660800445137332e-006,2.5292561630695)
 (-1.004893353713624e-005,55.61432946944627) (1.630115762801086e-005,31.45583859438873) (1.575796653048303e-005,19.75334183636788) (1.290541145389104e-005,13.0779849411514) (1.020680155326832e-005,8.988818454220072) (8.009063788481588e-006,6.370450037009009) (6.280891423167779e-006,4.635942768656286) (4.959623575810779e-006,3.454088369378897) (3.952841204405373e-006,2.628206490924507)
 (-1.085058934104592e-005,57.79009016448222) (1.760158396933232e-005,32.68646346802655) (1.70150598905122e-005,20.52613807634342) (1.393494198115886e-005,13.58962584068754) (1.102105021052069e-005,9.340481740215074) (8.647987693034792e-006,6.619676718386514) (6.781950199132262e-006,4.817311529794985) (5.355278071629761e-006,3.589220263709472) (4.268179531064903e-006,2.731027983541968)
 (-1.171619744998871e-005,60.05097163049199) (1.900575184176732e-005,33.96523322172566) (1.837243791516511e-005,21.32916788548584) (1.504660334607468e-005,14.12128331084163) (1.190025558809714e-005,9.705902904047996) (9.3378817796047e-006,6.87865372165088) (7.322980960993175e-006,5.005775854662097) (5.782495922571654e-006,3.729638829027655) (4.608673987033942e-006,2.837872089802374)
 (-1.265085968288036e-005,62.40030398814432) (2.052193721023562e-005,35.29403139409405) (1.983810080288435e-005,22.16361407065902) (1.624694752859145e-005,14.67374044595867) (1.28495996025296e-005,10.08562018558581) (1.008281218999987e-005,7.147762501849941) (7.907172470679996e-006,5.201613338051213) (6.243795092747263e-006,3.875550892077194) (4.976331400566537e-006,2.948896183615061)
 (-1.366008486037419e-005,64.8415476400932) (2.215907625235907e-005,36.674815212106) (2.14206869648988e-005,23.03070571285191) (1.754304919021124e-005,15.24781097683558) (1.387467755604546e-005,10.48019288187736) (1.088716944128413e-005,7.427399437430057) (8.537967872409876e-006,5.405112434903453) (6.741894415966395e-006,4.027171371139872) (5.373318693862425e-006,3.064263795718625)
 (-1.474982127113992e-005,67.37829836791852) (2.392681802398088e-005,38.10961847396391) (2.31295239379167e-005,23.93171997753352) (1.894254737093203e-005,15.8443404692923) (1.498153111357727e-005,10.89020217095904) (1.175569430212193e-005,7.717976414074602) (9.219084985839739e-006,5.616572885180671) (7.279729619922238e-006,4.184723592595259) (5.801975654527818e-006,3.184144854550393)
 (-1.592649173395903e-005,70.01429262846143) (2.583558132827346e-005,39.60055454473501) (2.497468335778142e-005,24.86798399582339) (2.045369051103108e-005,16.46420756962877) (1.617668391145758e-005,11.31625196789038) (1.26935057339101e-005,8.019921431383549) (9.954538218174652e-006,5.836306155361771) (7.860470628692422e-006,4.348439619864553) (6.264828725693008e-006,3.308715936539313)
 (-1.719703145283404e-005,72.75341305736005) (2.789661612224385e-005,41.14981946919536) (2.696704032058734e-005,25.84087681926624) (2.208538506656177e-005,17.10832529880998) (1.746718000557408e-005,11.75896981427605) (1.370613106070156e-005,8.333679233284181) (1.074866222388241e-005,6.064635897210526) (8.487540245598185e-006,4.518560595223736) (6.764605896352187e-006,3.43816052618996)
 (-1.856892889290873e-005,75.59969418790632) (3.012206981998952e-005,42.75969520645019) (2.911833747558692e-005,26.85183145107717) (2.384724800075189e-005,17.77764239728306) (1.886062538772798e-005,12.21900780259339) (1.47995385458992e-005,8.659711963110908) (1.160613745227576e-005,6.301898424492634) (9.164634326260232e-006,4.69533709498948) (7.304252779398995e-006,3.572669286342944)
 (-2.005026991617358e-005,78.55732839362571) (3.252505888704753e-005,44.43255299109565) (3.144125423555376e-005,27.90233695685576) (2.574966346399533e-005,18.47314472240331) (2.036523281302283e-005,12.69704353667682) (1.598017256764698e-005,8.99849984430727) (1.253201773283683e-005,6.548443208341142) (9.895743561064396e-006,4.87902949859985) (7.886949972207373e-006,3.712440339007514)
 (-2.164978544430249e-005,81.63067206335555) (3.511974614302208e-005,46.17085682588301) (3.394948150309161e-005,28.99394065787175) (2.780384399555657e-005,19.19585670053389) (2.1989870203949e-005,13.19378112978147) (1.725499159980478e-005,9.350541887762722) (1.35317600607976e-005,6.804633392003874) (1.068517699508547e-005,5.069908372135314) (8.516131802356131e-006,3.857679557181478)
 (-2.337690291201187e-005,84.82425201790365) (3.792142423327186e-005,47.97716711102613) (3.665780236223745e-005,30.12825041016541) (3.002189660597352e-005,19.94684283595451) (2.374411291409221e-005,13.70995224169253) (1.863150922398134e-005,9.716356626820289) (1.461125675950713e-005,7.070846325727336) (1.153758742451498e-005,5.268254866843676) (9.195506568433779e-006,4.008600868087471)
 (-2.524180184220856e-005,88.14277217773208) (4.094660575791609e-005,49.85414441548485) (3.958217920421105e-005,31.30693697280448) (3.241689413348621e-005,20.72720927880008) (2.56383001642066e-005,14.24631715640845) (2.011783841129481e-005,10.09648288103932) (1.577687020783977e-005,7.347474122567068) (1.245799881861098e-005,5.474361133255394) (9.929078395736445e-006,4.165426568272834)
 (-2.725547383524616e-005,91.59112049151173) (4.421312059393282e-005,51.80455339580356) (4.273984780562227e-005,32.53173646879424) (3.500295228905127e-005,21.53810545434295) (2.768359597669026e-005,14.80366590198559) (2.172273933837088e-005,10.49148054983914) (1.703547033763756e-005,7.634924235942502) (1.34518359296678e-005,5.68853075150115) (1.072117083523533e-005,4.328387651036609)
 (-2.942978736235019e-005,95.1743761357241) (4.774022097271018e-005,53.83126686824912) (4.614941890847289e-005,33.80445294226495) (3.779531285156914e-005,22.38072575601496) (2.989205497370229e-005,15.38281941419385) (2.34556710168177e-005,10.90193143719081) (1.839447512347415e-005,7.933620059787311) (1.452495626429851e-005,5.911079178464062) (1.157645234514313e-005,4.497724146666114)
 (-3.177755771371114e-005,98.89781699593684) (5.154869494706386e-005,55.93727004027283) (4.983098790634869e-005,35.12696101570327) (4.081043349584043e-005,23.25631130466502) (3.227669342078526e-005,15.98463074569775) (2.532684704039925e-005,11.32844010857407) (1.986189430110639e-005,8.244001552178448) (1.568368460607661e-005,6.142334212424874) (1.249996380527935e-005,4.673685475985279)
 (-3.431262253783219e-005,102.7669274407591) (5.56609889080696e-005,58.12566490751102) (5.38062532773828e-005,36.50120865113797) (4.406608478869312e-005,24.16615177664306) (3.485156594281626e-005,16.6099863225421) (2.734729578172547e-005,11.77163478145905) (2.144637657395582e-005,8.566525883363383) (1.693485029091036e-005,6.382636475886135) (1.34971482260025e-005,4.856530817733026)
 (-3.704992339847314e-005,106.7874063999358) (6.01013398716817e-005,60.39967482280407) (5.809864446535023e-005,37.92922001935092) (4.758145491940885e-005,25.11158730340081) (3.763184835344123e-005,17.25980724979517) (2.952892538726961e-005,12.23216825062611) (2.315726058509312e-005,8.901668109139578) (1.828582745669521e-005,6.632339917284407) (1.457388282729485e-005,5.046529490315638)
 (-4.000559384612298e-005,110.9651757584713) (6.489591832050144e-005,62.7626492439705) (6.273345996619473e-005,39.41309848133859) (5.137726279068368e-005,26.09401044541278) (4.063392709668893e-005,17.9350506682709) (3.188459396037585e-005,12.71071884968631) (2.500462995552465e-005,9.249921870577847) (1.974457850355246e-005,6.891812332331914) (1.573651367664282e-005,5.243961348493525)
 (-4.319705451134454e-005,115.3063890791545) (7.007298243926261e-005,65.21806866732247) (6.773801642074399e-005,40.95502968641338) (5.547588012273743e-005,27.11486824331782) (4.387549582022614e-005,18.636711164331) (3.442818534037917e-005,13.20799145021969) (2.699937271233179e-005,9.611800121120719) (2.131970102017391e-005,7.161435905752876) (1.699189308975407e-005,5.449117195587471)
 (-4.664311578309226e-005,119.817440666327) (7.566304465177055e-005,67.7695497541941) (7.31418096062404e-005,42.55728479151458) (5.990146330195089e-005,28.17566434930908) (4.737565965468614e-005,19.36582223483773) (3.717469092813807e-005,13.72471849999908) (2.915324545790363e-005,9.987835882126632) (2.302047845486577e-005,7.441607774214712) (1.834742001536694e-005,5.662299211810861)
 (-5.036408868608592e-005,124.504974984245) (8.169905144548477e-005,70.4208506580248) (7.897668827380467e-005,44.22222380645238) (6.468009574833932e-005,29.27796124190479) (5.115504780721588e-005,20.12345780942415) (4.014029803671701e-005,14.26166110183577) (3.147894265709435e-005,10.37858302797155) (2.485693482688376e-005,7.732740611282027) (1.981108364046443e-005,5.88382139936028)
 (-5.438190459336497e-005,129.3758964439162) (8.821657753346849e-005,73.17587655985767) (8.527704183806366e-005,45.95229907004944) (6.983994163415993e-005,30.42338252737186) (5.523593514144672e-005,20.91073383231313) (4.334248529214473e-005,14.81961013462792) (3.39901714518976e-005,10.78461710186748) (2.683989380325029e-005,8.035263235255126) (2.139151047516911e-005,6.114010044917317)
 (-5.872024450021818e-005,134.4373795728087) (9.525403551141555e-005,76.03868542039378) (9.208000305613451e-005,47.75005886224977) (7.541141186886273e-005,31.61361533117775) (5.96423734519897e-005,21.72880990602688) (4.680012564167804e-005,15.39938741826975) (3.670173244424811e-005,11.20653616359616) (2.898104248651283e-005,8.349621240788659) (2.309801519150624e-005,6.353204200246541)
 (-6.340467860351552e-005,139.6968795824371) (0.0001028529022309594,79.01349395708617) (9.942566685797652e-005,49.61815115756274) (8.14273433215484e-005,32.85041278301131) (6.440033321036176e-005,22.57889099939618) (5.053359758029169e-005,16.00184692413385) (3.962960692049793e-005,11.64496167040773) (3.129300029270722e-005,8.67627765522124) (2.49406555195154e-005,6.601756181593564)
 (-6.846281702990256e-005,145.1621433493656) (0.0001110579632360798,82.10468385506088) (0.000107357326641646,51.55932752533542) (8.792319234086977e-005,34.13559659901613) (6.953785661804154e-005,23.46222922239575) (5.456490524647232e-005,16.6278760329087) (4.279105103657864e-005,12.10053939238325) (3.378939332193641e-005,9.015713620580536) (2.6930291520531e-005,6.860032088621895)
 (-7.392447257513745e-005,150.8412208258058) (0.0001199175766881841,85.31680822103162) (0.000115921729414294,53.57644718262477) (9.493724370738839e-005,35.47105976504535) (7.508522286936824e-005,24.38012567040875) (5.89178081025235e-005,17.27839684164751) (4.620469751209996e-005,12.57394036360795) (3.648493466025604e-005,9.368429102271428) (2.907864958956048e-005,7.128412343651573)
 (-7.982183642542741e-005,156.7424768966616) (0.0001294839583492644,88.65459828971069) (0.0001251693512767705,55.67248120561626) (0.0001025108362573547,36.85876932490029) (8.107512659336649e-005,25.33393234065292) (6.361796095398747e-005,17.95436752195176) (4.989066544105914e-005,13.06586187055556) (3.93955110896305e-005,9.734943625489018) (3.139839156204416e-005,7.407292251993277)
 (-8.618966792262104e-005,162.8746037003845) (0.0001398134892934938,92.12297039256718) (0.0001351546948955309,57.85051690580585) (0.0001106886065019504,38.30076927763909) (8.754287053097025e-005,26.32505412356963) (6.86930651387081e-005,18.65678373128614) (5.387067885537113e-005,13.57702847914024) (4.253827671205034e-005,10.11579704044104) (3.390318933281176e-005,7.697082584204383)
 (-9.306549944865782e-005,169.246633431923) (0.0001509670481592306,95.72703319925326) (0.0001459366106851642,60.1137623773984) (0.000119518751671441,39.79918358824617) (9.452657357723895e-005,27.35495087212946) (7.417303177520757e-005,19.38668007951295) (5.816819474967666e-005,14.10819310195175) (4.593175403995759e-005,10.51155031750861) (3.660780542745894e-005,7.998210181125)
 (-0.0001004898576437814,175.8679516464839) (0.0001630103699000709,99.47209524229235) (0.0001575786436219299,62.46555122258857) (0.0001290533137502766,41.35621931607521) (0.0001020673954242015,28.42513955209015) (8.009015803479859e-005,20.14513165279724) (6.280854131533372e-005,14.66013810723864) (4.95959431550898e-005,10.92278637351467) (3.952817999934221e-005,8.311118582582223)
 (-0.0001085065023353634,182.7483110838253) (0.0001760144331590992,103.3636727361889) (0.0001701494077124354,64.90934746172877) (0.0001393484861615881,42.97416986569252) (0.0001102097791121594,29.53719647637497) (8.647931746655677e-005,20.93325559712807) (6.781906720255766e-005,15.23367647128129) (5.355243956591546e-005,11.35011093031776) (4.268152476635744e-005,8.636268680692588)
 (-0.0001171626844546031,189.8978460333443) (0.0001900558785174953,107.4074977024059) (0.0001837229903243618,67.44875063557444) (0.0001504649449057355,44.6554183648929) (0.0001190017129333502,30.69275962686993) (9.337816550935366e-005,21.75221276379571) (7.322930268419616e-005,15.82965297584587) (5.782456147409613e-005,11.7941534069959) (4.608642443930389e-005,8.974139398722025)
 (-0.0001265094245777791,197.3270872611868) (0.0002052174601260913,111.6095264122267) (0.0001983793887786338,70.0875011071537) (0.0001624682061251668,46.40244117487666) (0.0001284950132223149,31.89353106705095) (0.0001008273613903844,22.60320941923959) (7.907113367535265e-005,16.44894545248622) (6.243748718323422e-005,12.25556784693453) (4.976294624038095e-005,9.325228396504771)
 (-0.0001366018136766606,205.0469775213266) (0.000221588533323111,115.9759481599225) (0.0002142049817412878,72.82948557104548) (0.0001754290121706908,48.21781153774741) (0.0001387456296963071,33.14127944899812) (0.0001088708077246648,23.48749902179096) (8.53789896323248e-005,17.09246607552418) (6.741840347400065e-005,12.7350338811846) (5.373275815603318e-005,9.690052803458626)
 (-0.0001474993378983118,213.0688876734833) (0.0002392655811840677,120.5131943791329) (0.0002312930382415549,75.67874277821201) (0.0001894237484686525,50.1042033667129) (0.0001498139751578795,34.43784261849137) (0.0001175559092189692,24.40638406792324) (9.219004643678471e-005,17.76116270561648) (7.279666580647569e-005,13.23325772950781) (5.801925662180606e-005,10.06914998027971)
 (-0.0001592662292174161,221.4046334315909) (0.0002583527830095497,125.2279481159052) (0.000249744267243114,78.63946948476658) (0.0002045348936309324,52.06439518455924) (0.0001617652814793345,35.78513032202206) (0.0001269338520154659,25.36121801073481) (9.954444546175659e-005,18.45602028588212) (7.860397130361816e-005,13.75097324058666) (6.264770438938709e-005,10.4630783104326)
 (-0.0001719718440646238,230.066492767546) (0.0002789626281881113,130.1271538723522) (0.0002696674110800521,81.71602663351042) (0.00022085150545381,54.10127421621644) (0.0001746699839870778,37.18512701970613) (0.0001370599053035429,26.35340725348237) (0.0001074855301044281,19.17806229264875) (8.487454552956237e-005,14.28894297292726) (6.764537939093567e-005,10.87241802260883)
 (-0.0001856910722278181,239.0672239957686) (0.0003012165789889825,135.2180278353864) (0.0002911798862012931,84.91294577726678) (0.0002384697456945144,56.21784064142326) (0.0001886041365011911,38.63989480825197) (0.0001479937469990192,27.38441322111076) (0.000116060101188977,19.92835224295905) (9.164534416044184e-005,14.84795931805176) (7.30417354707206e-005,11.29777204535903)
 (-0.000200504778329268,248.4200845653359) (0.0003252457862283144,140.5080685056567) (0.0003144084750014687,88.23493575353706) (0.0002574934466692005,58.41721201377354) (0.0002036498594524837,40.15157645826781) (0.0001597998153724094,28.4557545128196) (0.0001253186927311822,20.70799526104939) (9.89562707447147e-005,15.42884566763059) (7.88685759422383e-005,11.73976689516086)
 (-0.0002165002785589519,258.1388505872728) (0.0003511918619657116,146.0050677422876) (0.00033949007285201,91.68688962026209) (0.0002780347230577254,60.70262785263522) (0.000219895823774674,41.72239857040692) (0.0001725476887511556,29.56900913884707) (0.0001353158696980994,21.51813970611435) (0.0001068504118184395,16.03245762627532) (8.516024097625705e-005,12.19905359923035)
 (-0.0002337718554311514,268.2378371257899) (0.0003792077138398229,151.7171222397215) (0.000366572494650521,95.27389186294116) (0.0003002146324809119,63.07745441472569) (0.0002374377733341795,43.35467485498143) (0.000186312495462163,30.72581684475701) (0.0001461105495038132,22.35997886375148) (0.0001153742907802699,16.6596842717782) (9.195380994105816e-005,12.67630865443389)
 (-0.0002524213136415461,278.7319192833822) (0.0004094584459357315,157.6526454535677) (0.0003958153457465776,99.00122588370601) (0.0003241638887599369,65.54518965235556) (0.0002563790890661993,45.0508095398819) (0.0002011753564971611,31.92788152666181) (0.000157766349160149,23.23475270357992) (0.000124578142004537,17.31144946465674) (9.928931987037166e-005,13.17223502371649)
 (-0.0002725585802926666,289.6365541108179) (0.0004421223314309791,163.8203799929951) (0.0004273909622398535,102.8743817833616) (0.0003500236320325248,68.10946836563923) (0.000276831398045548,46.81330091182097) (0.0002172238634489647,33.17697374092707) (0.0001703519600805011,24.14374970561991) (0.0001345162068092913,17.98871320892572) (0.0001072100013546252,13.68756317151006)
 (-0.0002943023529861241,300.9678033742936) (0.0004773918628258721,170.2294104979631) (0.0004614854263029674,106.8990644479155) (0.0003779462602916833,70.77406755629151) (0.0002989152311684397,48.64474499611479) (0.0002345525945733734,34.47493331206264) (0.0001839415527908165,25.08830875811929) (0.0001452470530317831,18.69247306610863) (0.0001157625332411642,14.22305213965064)
 (-0.0003177807996668017,312.7423572132832) (0.0005154748858895078,176.8891770202228) (0.0004982996624283894,111.0812019514255) (0.0004080963272100758,73.54291199085131) (0.0003227607332238306,50.54783938043471) (0.0002532636719818297,35.82367204264777) (0.000198615213905723,26.06982112963786) (0.0001568339200751361,19.42376562456794) (0.0001249973176426331,14.77949066538662)
 (-0.0003431323143678837,324.9775587239603) (0.0005565958240019463,183.8094889278059) (0.0005380506210662558,115.4269542876116) (0.0004406515115506813,76.42007998156672) (0.0003485084296237927,52.52538718813699) (0.0002734673632770904,37.22517652925536) (0.0002144594179299168,27.08973251826807) (0.0001693450914669957,20.18366802631508) (0.0001349687768647788,15.35769834312391)
 (-0.0003705063331973291,337.691429504358) (0.0006009970000840306,191.0005393535118) (0.0005809725566586481,119.9427224430574) (0.0004758036638529807,79.40980939342977) (0.0003763100542204321,54.58030120704444) (0.0002952827311318377,38.68151108855891) (0.000231567536686838,28.14954518103494) (0.0001828542971246225,20.973299553553) (0.0001457356740205217,15.95852683162372)
 (-0.0004000642155077332,350.9026961989401) (0.0006489400638429979,198.4729202086203) (0.0006273184074830816,124.6351578253716) (0.000513759936560044,82.5165038862195) (0.000406329443130186,56.71560817974829) (0.0003188383346613887,40.19482079789665) (0.0002500403893575306,29.25082014659964) (0.0001974411476875554,21.79382327728984) (0.000157361459185634,16.58286110842315)
 (-0.0004319801953894476,364.6308180815972) (0.000700707532908313,206.237637783975) (0.0006773612855584791,129.5111720601879) (0.0005547440042334693,85.74473940074627) (0.0004387434998134592,58.93445326176519) (0.0003442729867150416,41.76733465480584) (0.0002699868363554654,30.39517951452449) (0.0002131916034642087,22.64644777044281) (0.0001699146431629197,17.23162077333587)
 (-0.0004664424091687716,378.896015717853) (0.0007566044566400224,214.3061289614251) (0.0007313960852420523,134.5779471714632) (0.0005989973810387857,89.09927089884386) (0.0004737432370756653,61.24010465408848) (0.0003717365715041089,43.40136886014455) (0.0002915244205532682,31.58430884449273) (0.0002301984807714824,23.53242888796807) (0.0001834692010348984,17.90576140294341)
 (-0.0005036540048733647,393.7193007483031) (0.0008169602125658443,222.6902780594823) (0.000789741220072561,139.8429461600232) (0.0006467808432080379,92.58503936705446) (0.0005115349021170918,63.63595841698277) (0.0004013909274388223,45.0993302296674) (0.0003147800596100741,32.81995963899425) (0.0002485619986248128,24.45307161662533) (0.0001981050078773214,18.60627595807814)
 (-0.0005438343403094781,409.1225068373167) (0.0008821304460430504,231.4024343380187) (0.0008527404980046828,145.3139239959811) (0.0006983759648875895,96.2071790942895) (0.0005523411912426253,66.12554347210235) (0.0004334108002816925,46.86371973906077) (0.0003398907934783258,34.10395192314209) (0.0002683903690010596,25.40973199711442) (0.0002139083092063094,19.33419624636893)
 (-0.0005872202767819016,425.1283218324573) (0.0009524991643267749,240.4554301877525) (0.0009207651460715218,150.9989390411679) (0.0007540867763901078,99.9710252342182) (0.0005964025613823098,68.71252680028685) (0.0004679848722951232,48.69713620766628) (0.0003670045914828637,35.43817692540745) (0.0002898004341403302,26.40381912139974) (0.0002309722289167388,20.09059444200062)
 (-0.0006340675762245165,441.7603211821382) (0.00102848099757842,249.8626000313908) (0.0009942159964085025,156.9063649184746) (0.000814241554555661,103.8821216635093) (0.0006439786461227989,71.40071884272602) (0.0005053168733808423,50.60228012631902) (0.0003962812237155374,36.82459986323865) (0.000312918354638295,27.43679720818305) (0.0002493973176884521,20.87658466493291)
 (-0.000684652409711177,459.0430026606156) (0.001110523639864286,259.637799964161) (0.00107352584632869,163.0449028454793) (0.0008791947557588634,107.9462291474829) (0.000695349784549827,74.19407911339829) (0.0005456267807605887,52.58195763492813) (0.000427893201859267,38.26526283764595) (0.0003378803523606697,28.5101877595609) (0.0002692921451040492,21.69332462189627)
 (-0.000739272986553354,477.0018224514159) (0.001199110484711319,269.7954281627843) (0.001159162006614433,169.4235944506545) (0.0009493291029554413,112.1693338252437) (0.0007508186719148731,77.09672203109361) (0.000589152114232944,54.6390846556754) (0.0004620267949689306,39.76228784103348) (0.0003648335125476609,29.62557180206002) (0.0002907739389294376,22.54201731158566)
 (-0.0007982513136204636,495.663232642605) (0.001294763470447846,280.3504460927837) (0.001251629052539282,176.0518350908989) (0.001025057838934214,116.5576560267158) (0.0008107121417738779,80.11292297958066) (0.0006361493346144565,56.77669118789626) (0.0004988831261851238,41.31787988269716) (0.0003939366498266138,30.7845922153387) (0.0003139692753358692,23.42391279656379)
 (-0.0008619350949737177,515.0547201888227) (0.001398046152089454,291.3184005455858) (0.00135147179420558,182.9393876901142) (0.001106827159054925,121.1176594346696) (0.0008753830900973996,83.24712460486491) (0.0006868953535798269,58.99792577099336) (0.0005386793567858534,42.93433023659525) (0.0004253612431919372,31.98895615199249) (0.0003390148240894366,24.34031004448275)
 (-0.0009306997833927795,535.2048473976254) (0.001509567017955959,302.715446537631) (0.001459278483328789,190.0963971191519) (0.001195118837765419,125.8560606051316) (0.0009452125526218272,86.50394335879639) (0.000741689163743833,61.30606012194067) (0.0005816499645590479,44.61401981617262) (0.0004592924454711264,33.24043755202257) (0.0003660581531034908,25.29255884133388)
 (-0.001004950795898119,556.1432939997843) (0.001629983070015506,314.5583711053948) (0.001575684275288736,197.5334051383065) (0.001290453064178451,130.7798388602594) (0.001020611947586585,89.88817629866244) (0.0008008535985596329,63.70449395419563) (0.0006280481239940224,46.35942268121595) (0.0004959301731695653,34.54087975567277) (0.0003952585970591201,26.28206177954583)
 (-0.001085125905960616,577.9009008654323) (0.001760003689431689,326.8646180312996) (0.001701374966947822,205.2613659243995) (0.001393391503532132,135.8962465682363) (0.001102025497104426,93.40480815279993) (0.0008647372323428619,66.19675998515177) (0.0006781471963168867,48.17310968188833) (0.0005354902830927135,35.89219821847944) (0.0004267881951859246,27.31027632385787)
 (-0.001171697827403586,600.5097154305407) (0.001900394809594532,339.6523135369438) (0.00183709103189264,213.2916622052983) (0.001504540602239141,141.2128198253284) (0.001189932841238138,97.0590186625995) (0.0009337164315491525,68.7865291394682) (0.0007322423382121869,50.05775224533245) (0.0005782058426602435,37.29638333253748) (0.0004608327037208883,28.37871695800983)
 (-0.001265177004381675,624.0030389004759) (0.002051983421215363,352.9402929814333) (0.001983631976841209,221.6361220255984) (0.001624555156071503,146.7373895558118) (0.001284851860208671,100.8561902117592) (0.001008197569375272,71.47761595596786) (0.0007906522385570916,52.01612631039539) (0.0006243285013168092,38.75550335813215) (0.000497592688931831,29.48895741540981)
 (-0.001366114624707293,648.4154753003858) (0.002215662435577105,366.7481286043) (0.002141861044603345,230.307036168258) (0.001754142162280525,152.4780930461661) (0.001387341721071248,104.801915753972) (0.001088619416491088,74.27398420604251) (0.0008537209933993981,54.05111641628748) (0.0006741299710879686,40.2717074700565) (0.0005372847071561595,30.64263299706692)
 (-0.001475105873715591,673.7829824445242) (0.002392395934582904,381.0961583536225) (0.002312710291333945,239.3171762577208) (0.00189406497809425,158.4433859304612) (0.001498006166986373,108.9020070507523) (0.001175455722179654,77.17975273185991) (0.0009218201301107532,56.16571995118445) (0.0007279036249782674,41.84722892310314) (0.000580142578732733,31.84144298019988)
 (-0.001592793448767857,700.1429248994901) (0.002583224838397718,396.005515842024) (0.002497186067417641,248.6798135712588) (0.002045147810170317,164.64205464463) (0.001617497067973398,113.1625032315479) (0.001269218000627664,80.19920151295437) (0.0009953507925619272,58.36305156703432) (0.0007859662224936933,43.48438834138103) (0.0006264187632716629,33.08715312106811)
 (-0.001719871354833898,727.5341290196933) (0.002789273023179427,411.4981614745712) (0.002696374934279613,258.4087385862599) (0.002208280560941852,171.0832293679627) (0.001746518254146943,117.5896796886877) (0.001370458538915647,83.33677797014404) (0.001074746100128458,60.64634776707171) (0.0008486597724124857,45.18559713631771) (0.0006763858443249055,34.38159825571185)
 (-0.001857089003105046,755.996940135813) (0.003011753925162243,427.5969147943831) (0.002911450051494274,268.5182812921779) (0.002384424060314575,177.7763974708546) (0.001885829653753295,122.1900573203197) (0.001479773644203721,86.59710351604731) (0.001160473694268069,63.01897167278829) (0.0009163535437083215,46.95336105836137) (0.0007303381321114601,35.72668500242942)
 (-0.002005255638491907,785.5732819806274) (0.003251977669130609,444.3254880936744) (0.003143678071498012,279.0233322970714) (0.00257461571319595,184.7314174886334) (0.002036251760084367,126.9704121349205) (0.00159780714900624,89.98498036185643) (0.001253038487488043,65.48441797738148) (0.0009894462363215465,48.790283887626) (0.0007885933936628287,37.12439456997562)
 (-0.002165245120541716,816.3067184397083) (0.003511358762919502,461.7085213396663) (0.003394426582041882,289.9393647599026) (0.002779975595816984,191.9585336420449) (0.002198670453349747,131.9377852315421) (0.00172525419499774,93.50539859039141) (0.001352985630895383,68.04631809298478) (0.001068368324419621,50.69907126891) (0.0008514947204581043,38.57678567560675)
 (-0.002338001088126219,848.2425177179845) (0.003791424402706561,479.7716184668026) (0.003665172139722223,301.2824571807599) (0.003001713036160355,199.4683909257667) (0.00237404220572956,137.0994931704339) (0.001862865317559355,97.16354350581827) (0.001460903717381676,70.70844549923385) (0.001153584585914628,52.6825346967273) (0.0009194125444945648,40.08599757727493)
 (-0.002524542536663305,881.4277190165869) (0.004093823437071854,498.5413850887853) (0.003957508941423241,313.0693170826435) (0.003241133717276197,207.2720507871588) (0.002563399699644439,142.4631387494032) (0.002011450854569828,100.9648032709019) (0.001577428239366595,73.47472130107465) (0.001245596832815409,54.74359565623476) (0.000992746814420249,41.65425322444058)
 (-0.002725969842636384,915.9112018182324) (0.004420336042193996,518.0454676858708) (0.004273158183553429,325.3173056196889) (0.003499647343960883,215.3810074183728) (0.002767857892093773,148.0366222016864) (0.002171885705359441,104.9147768430035) (0.001703245320911672,76.3492200039644) (0.00134494685838373,56.88528992613091) (0.001071929344529489,43.28386253212577)
 (-0.002943471271085897,951.7437578833394) (0.004772884163383734,538.3125943251715) (0.004613978164435035,338.0444631480191) (0.003778775918197254,223.807204685771) (0.002988620560336679,153.8281528318896) (0.002345114467219628,109.0192822205108) (0.001839095746192909,79.33617551500183) (0.001452219618231029,59.11077204988015) (0.001157426350126951,44.97722578304718)
 (-0.003178330004723037,988.9781660626538) (0.005153542784846431,559.3726169739863) (0.004981975186911273,351.2695357969347) (0.004080162670766129,232.5630537215955) (0.00322698736659341,159.8462611070907) (0.002532156979466012,113.2843650118568) (0.001985779307413954,82.43998737878785) (0.001568046663786876,61.4233199818345) (0.001249741184112901,46.73683716282509)
 (-0.003431931734983786,1027.669270036702) (0.005564552090271615,581.2565554683877) (0.005379315325601007,365.012003079496) (0.004405581700827652,241.6614512038028) (0.003484361483113136,166.0998112208981) (0.002734114307152221,117.7163073397244) (0.002144159497671439,85.6652272572141) (0.001693109847991638,63.82633991508759) (0.001349417290517115,48.56528843347645)
 (-0.003705772865428733,1067.874059096678) (0.006008330587481881,603.9966432018209) (0.005808337125947792,379.292106583246) (0.004756948379492959,251.1157983509406) (0.003762257821250502,172.5980141490177) (0.002952175198786402,122.3216370935631) (0.002315168575562866,89.01664566272675) (0.001828145324708675,66.32337129818592) (0.00145704139219535,50.46527275059495)
 (-0.004001469370099512,1109.651752085698) (0.00648748926947615,627.626374601087) (0.006271565309038564,394.1308797831804) (0.005136330577161332,260.9400206600782) (0.004062311912540921,179.3504412154626) (0.003187623055940346,127.1071375440058) (0.002499813031195362,92.49917895495265) (0.001973947865146693,68.91809204806059) (0.00157324693104729,52.43958862984566)
 (-0.004320766365367665,1153.063884623831) (0.007004846895036021,652.1805544594516) (0.006771725559908109,409.5501790210305) (0.005545960779474771,271.1485884168118) (0.004386289492789876,186.3670381894638) (0.003441843454318037,132.0798573333913) (0.002699179484874689,96.11795661101149) (0.002131375515762683,71.61432396686561) (0.001698717780650307,54.49114406860313)
 (-0.004665548449210871,1198.174399745732) (0.007563446476842694,677.6953491996557) (0.007311760486071984,425.5727156962706) (0.005988249161588461,281.7565380075299) (0.004736096844086308,193.6581399337628) (0.003716332260080136,137.2471208570447) (0.002914441052421274,99.87830878018785) (0.002301354624969827,74.41603837068953) (0.00183419225264703,56.62296082879819)
 (-0.005037850872973607,1245.049742084173) (0.008166573068533757,704.2083401423312) (0.007894846835894396,442.2220897164901) (0.006465797695876373,292.7794940653795) (0.005113791954764755,201.2344856258875) (0.004012704387663824,142.6165390506104) (0.003146864214102902,103.7857741341176) (0.002484885267266638,77.32736193842445) (0.001980467420004585,58.83817888729517)
 (-0.005439871611336095,1293.758955738286) (0.008817772955915251,731.758578858051) (0.008524414077399765,459.5228242560828) (0.006981415374044057,304.2336924824425) (0.005521596560920202,209.1072345747996) (0.004332703250030259,148.196020599347) (0.003397816225964815,107.8461080239917) (0.002683047095918046,80.35258278940439) (0.00213840378186623,61.14006106030957)
 (-0.005873984400982912,1344.373785970452) (0.009520874358639018,760.3866446847766) (0.00920416444162871,477.5004018746407) (0.007538134630020428,316.1360043220405) (0.005961909138163499,217.287982656202) (0.004678210954285805,153.9937835858297) (0.003668773116635613,112.0652909568384) (0.002897005657941095,83.49615679874634) (0.002308930296869016,63.53199780871999)
 (-0.006342752833989352,1396.96878488206) (0.01028000975940012,790.1347044951397) (0.009938094545820671,496.1813020481515) (0.008139229058506824,328.5039606663542) (0.006437318918337006,225.7887793906628) (0.005051259302217938,160.0183675932225) (0.003961328314835289,116.4495374033096) (0.003128019207129705,86.76271415969819) (0.002493049813432854,66.01751223129504)
 (-0.006848945583654775,1451.621421223349) (0.01109963999055954,821.0465748017789) (0.01073051871953139,515.5930401682361) (0.008788232528934938,341.3557784359668) (0.006950621010761857,234.6221456897417) (0.005454041657558435,166.278646281958) (0.004277201956891147,121.0053049499543) (0.003377446054294486,90.15706620263796) (0.002691844928298557,68.60026525322587)
 (-0.007395552858379037,1508.4121944993) (0.01198458020801928,853.1677862919724) (0.01158609416463232,535.764208066784) (0.009488959803535431,354.710387219222) (0.007504832713299554,243.8010922961756) (0.00588892574732099,172.7838404582523) (0.004618250927312439,125.7393038094354) (0.0036467524961459,93.68421248075811) (0.002906484306281031,71.28406101755702)
 (-0.007985804185072087,1567.424753539566) (0.01294002790326334,886.5456508866437) (0.01250984809180452,556.7245161257525) (0.01024552877633134,368.5874571510064) (0.008103211106769903,253.3391389453019) (0.006358467470408539,179.5435316537959) (0.004986479688986229,130.6585067026866) (0.003937521368081986,97.34934813286364) (0.003138229497387327,74.07285248747792)
 (-0.008623187630011984,1628.746019707174) (0.01397159310740929,921.2293314224435) (0.01350720698698089,578.5048370339191) (0.01106238445825999,383.00742788187) (0.00874927203061716,263.2503342758581) (0.006865425790701787,186.5676762364542) (0.00538405196426492,135.7701591275293) (0.004251461268976084,101.1578715341062) (0.00338844228946748,76.97074726769347)
 (-0.009311470569791551,1692.466314927527) (0.01508533095387243,957.2699140595945) (0.01458402816911668,601.1372512552194) (0.01194432484306855,397.9915386802033) (0.009446810547261007,273.5492765195251) (0.007412778798833014,193.8666200728965) (0.005813303333034078,141.0817900288919) (0.004590416509881088,105.1153922459151) (0.003658592638152171,79.98201365344482)
 (-0.01005472214964831,1758.679494725782) (0.01628777678489508,994.7204835218192) (0.01574663381959388,624.6550942753224) (0.01289652879833255,413.5618597116343) (0.01019992300991236,284.2511349995373) (0.008003741032456277,201.4511137645451) (0.006276754817653596,146.601222886246) (0.004956377842600558,109.2277392767912) (0.003950267218158193,83.11108691606297)
 (-0.01085733755913824,1827.483086469347) (0.01758598398916129,1033.636201279317) (0.01700184766687904,649.0930056961253) (0.0139245861377394,429.7413245418248) (0.0110130308559072,295.371672470089) (0.008641782151615178,209.332328479392) (0.006777127531263272,152.3365872346671) (0.005351494027840368,113.500969666139) (0.004265178644200072,86.3625758343159)
 (-0.01172406427685109,1898.978433018635) (0.01898756477973665,1074.07438678983) (0.01835703453367275,674.4869802503567) (0.01503453004001826,446.5537639102696) (0.01189090625855418,306.9272683293477) (0.00933064707307826,217.5218724029051) (0.007317358470551923,158.2963306363616) (0.005778084307368832,117.9413774037531) (0.004605175412230757,89.74126948113123)
 (-0.0126600304485418,1973.270841997498) (0.02050073413835025,1116.094601917193) (0.01982014296246078,700.8744208113168) (0.01623287199462876,464.0239408250013) (0.01283869977884674,318.9349427401597) (0.01007437767469381,226.0318078321863) (0.007900617540305242,164.4892311203176) (0.006238651849230462,122.5555026980313) (0.004972252616563591,93.25214427567219)
 (-0.0136707755750615,2050.469740903786) (0.0221343571552044,1159.758738651782) (0.02139975115015518,728.2941934757413) (0.01752663946472033,482.1775870295729) (0.01386197016842002,331.4123816939956) (0.01087733618955734,234.8746689385514) (0.00853032590349382,170.9244101083286) (0.006735898239808351,127.3501416065841) (0.005368563501511022,96.90037131113553)
 (-0.01476228369962872,2130.68883828784) (0.02389800002555809,1205.131110261911) (0.02310511644549634,756.7866848008601) (0.01892341647318822,501.04144089616) (0.01496671648732888,344.3779630549144) (0.01174423041704258,244.0634802246067) (0.009210175757298787,177.6113458464273) (0.007272739102195711,132.3323560433609) (0.005796431910905613,100.6913239690395)
 (-0.01594101930472363,2214.046291236939) (0.02580198497099772,1252.278546010094) (0.0249462286720929,786.3938612796343) (0.02043138733169748,520.6432868003004) (0.01615941270993929,357.8507836218564) (0.01268014088855953,253.6117757029998) (0.009944151642304026,184.5598873614064) (0.007852320925971455,137.5094841770104) (0.006258365703236278,104.6305858311672)
 (-0.01721396614111404,2300.664879411821) (0.02785744937401211,1301.270489573775) (0.02693386756439799,817.1593311419642) (0.02205938374644607,541.011996035286) (0.01744704500583289,371.8506872490459) (0.01369055013354771,263.5336188249258) (0.0107365534002339,191.7802689629764) (0.008478039198614102,142.889151235722) (0.006757071204933875,108.7239589008135)
 (-0.0185886692427039,2390.672185891926) (0.03007640943741455,1352.17910131528) (0.02907966462214612,849.1284085723585) (0.02381693555426778,562.177569326323) (0.01883715189514704,386.3982940657783) (0.01478137420334738,273.843623187767) (0.01159202090277214,199.2831253128358) (0.009153557936721563,148.4792807344562) (0.007295468779110819,112.9774721453813)
 (-0.02007328038190125,2484.200785095905) (0.03247182869591877,1405.079364551089) (0.03139616970689581,882.3481804388234) (0.02571432535503297,584.1711810068073) (0.02033786749104194,401.5150308385589) (0.01595899661951158,284.5569740522005) (0.01251556068371658,207.0795070827841) (0.009882830720340907,154.2881061409944) (0.007876709593007292,117.3973903728758)
 (-0.02167660726501627,2581.38843805363) (0.03505769173127578,1460.049195977368) (0.03389692272754134,916.8675756306336) (0.02776264732752257,607.0252249218114) (0.02195796805613602,417.2231625201495) (0.01723030492611158,295.6894507004087) (0.01351257461361688,215.1808972248741) (0.01067012334092061,160.3241829979771) (0.008504193672043402,121.9902234553268)
 (-0.02340816679202007,2682.378295318058) (0.03784908345824881,1517.169560413305) (0.03659653078746701,952.7374371074892) (0.02997387053492305,630.773362126072) (0.02370692211461789,433.5458250319019) (0.01860273003494196,307.2574496682237) (0.0145888907673197,223.5992278774543) (0.01152003818213844,166.5964015187016) (0.009181589335492426,126.7627359126624)
 (-0.02527824269474894,2787.319107814969) (0.04086227438394236,1576.524590031935) (0.03951075118013789,990.0105967652287) (0.03236090704091215,655.4505704466229) (0.02559494438100071,450.507059327483) (0.02008428856853596,319.278008885252) (0.01575079664401179,232.3468979319513) (0.01243754045916409,173.1139996751312) (0.009912854113631896,131.7219568711004)
 (-0.02729794797155687,2896.365445941967) (0.04411481225297007,1638.201708252856) (0.04265658065891109,1028.741953228606) (0.03493768518839937,681.0931959827412) (0.02763305377382536,468.1318467878922) (0.02168362841527926,331.7688327584291) (0.01700507490804616,241.4367912861016) (0.01342798644930451,179.8865767973647) (0.01070225725378915,136.8751904106521)
 (-0.02947929248823273,3009.677927238975) (0.04762562051718699,1702.291758479627) (0.04605235141281993,1068.98855268523) (0.03771922839709891,707.7390066189088) (0.02983313581178622,486.4461459999151) (0.02341007772584462,344.7483182358116) (0.01835904183205032,250.8822958104433) (0.01449715385879393,186.9241077044132) (0.01155440392830994,142.2300263168776)
 (-0.03183525621548126,3127.423452965574) (0.05141510410315454,1768.889137870685) (0.04971783422955135,1110.809672879267) (0.04072173988004429,735.4272476293143) (0.03220800969675578,505.4769309717427) (0.02527369759525162,358.2355818887968) (0.01982058863257939,260.6973230558655) (0.0156512744744774,194.236957387099) (0.01247426126607011,147.7943512527182)
 (-0.03437986858683162,3249.775453933982) (0.05550526296514411,1838.091936340657) (0.05367434932752096,1154.266910388475) (0.04396269367748128,764.1986994553986) (0.03477150041224426,525.2522308419666) (0.02728533868635083,372.2504880524659) (0.02139822590090507,270.8963287310501) (0.01689706926171499,201.8358962645155) (0.0134671863341141,153.5763603666741)
 (-0.03712829449113036,3376.914145959213) (0.05991981393459697,1910.002080995917) (0.057944885390066,1199.424271312305) (0.04746093245376319,794.0957377412808) (0.03753851618114171,545.8011711400339) (0.02945670206787781,386.8136780653036) (0.02310113134252792,281.4943339798728) (0.01824178607767619,209.7321160363859) (0.01453895620484658,159.5845693543928)
 (-0.04009692751058881,3509.02679530365) (0.06468432140665453,1984.725486217223) (0.06255422734375796,1246.348265504676) (0.05123677250353092,825.1623957151007) (0.04052513164778061,567.1540166587502) (0.03180040455282605,401.9466006511431) (0.02493920105101084,292.5069474898273) (0.01969324017717736,217.9372461545645) (0.01569580025200547,165.8278269912798)
 (-0.04330349101383352,3646.307994505549) (0.06982633742983953,2062.372209608982) (0.06752909346060842,1295.10800448906) (0.05531211645208455,857.4444290075716) (0.04374867716720426,589.3422160014793) (0.03433004883955468,417.671543487694) (0.02692310455432742,303.9503884639049) (0.02125985770122593,226.463370937744) (0.01694443482349076,172.3153281544722)
 (-0.0467671478050077,3788.959948999197) (0.07537555177554411,2143.056614045192) (0.07289828238215677,1345.775303200138) (0.05971057415430319,890.9893830030286) (0.04722783460004448,612.3984478694829) (0.03706029877262276,434.0116660080803) (0.02906434388057679,315.84151048951) (0.02295072234337794,235.3230473543895) (0.01829210045212539,179.0566273532125)
 (-0.05050861909836892,3937.19277494841) (0.08136395258741901,2226.897536049165) (0.0786928306930797,1398.424785700486) (0.06445759231131648,925.8466628212607) (0.05098274003472897,636.3566691569115) (0.0400069600519139,450.9910334831396) (0.03137531690731013,328.1978263392732) (0.02477562540037066,244.529323499941) (0.01974660176055862,186.061652787361)
 (-0.05455031365150076,4091.224808731764) (0.0878259982493933,2314.018460754624) (0.08494618170744053,1453.13399502814) (0.06958059335533096,962.0676060329547) (0.05503509387283408,661.252164924062) (0.04318706673786079,468.6346524344612) (0.03386938526115528,341.0375337400523) (0.02674511942471449,254.0957577951924) (0.02131635024933805,193.340720954653)
 (-0.05891646795244517,4251.282928535517) (0.09479880108500127,2404.547703704894) (0.09169436611980598,1509.98350733495) (0.07510912416660208,999.7055582148885) (0.05940827873080372,687.121600321739) (0.04661897391030575,486.9685074298615) (0.03656094705658052,354.3795421477495) (0.02887057569913976,264.0364389339576) (0.0230104101254331,200.9045518279146)
 (-0.06363329848314835,4417.602888528684) (0.1023223235381399,2498.618599756589) (0.09897619522767118,1569.057050483822) (0.08107501521006548,1038.815951455572) (0.06412748562451988,714.0030745427662) (0.05032245684917042,506.0195993150059) (0.03946551475876292,368.2435005669668) (0.03116424576826582,274.3660066090164) (0.02483854737300047,208.764284624412)
 (-0.068729167149209,4590.429666111963) (0.1104395874909913,2596.369699365775) (0.1068334674258591,1630.441627278098) (0.08751255068176232,1079.456385926226) (0.06921984891734473,741.9361768795416) (0.05431881711953825,525.8159849371028) (0.04259979847590017,382.6498264562042) (0.03363932726070298,285.0996730467859) (0.02681128224729808,216.9314941903627)
 (-0.07423476109541165,4770.017822751406) (0.1191968973590977,2697.944972543115) (0.1153111886888065,1694.227643503313) (0.09445865028123843,1121.686714635997) (0.07471459052523552,770.9620449692075) (0.05863099595073568,546.3868184184829) (0.04598179498655056,397.6197357605971) (0.03631003425222897,296.2532453816484) (0.02893994539305165,225.4182080243782)
 (-0.080183288195793,4956.631878930383) (0.1286440775843283,2803.494020778535) (0.1244578077619554,1760.509040968904) (0.1019530632135034,1165.569131495693) (0.08064317386694335,801.1234253117204) (0.06328369530026341,567.7623940403031) (0.04963088281264033,413.1752741160284) (0.03919167241107777,307.843148903071) (0.03123673778001193,234.2369239646725)
 (-0.08661068974921624,5150.546703769965) (0.1388347251634978,2913.17229724463) (0.1343254667685162,1829.383435744389) (0.1100385750608217,1211.168262818133) (0.08703946806452988,832.4647361488622) (0.06830350700197203,589.9741907987868) (0.05356792365299702,429.3393492700359) (0.04230071917630436,319.8864512089045) (0.03371479465891619,243.4006285657433)
 (-0.09355587188464801,5352.047919893753) (0.149826477749411,3027.141335602366) (0.1449702679326648,1900.952261791974) (0.1187612280951461,1258.551262389164) (0.09393992288629478,865.0321327960769) (0.07371905039089786,613.0549186990738) (0.05781537048841037,446.1357647666605) (0.04565490922069921,332.4008873001564) (0.03638825373582216,252.9228161911862)
 (-0.1010609575347968,5561.432324132238) (0.1616812978863866,3145.56898774386) (0.156452557104788,1975.320920205494) (0.1281705556641312,1307.78791024742) (0.1013837549118728,898.8735755219624) (0.07956111879333252,637.0385668536959) (0.06239738266931286,463.5892549441383) (0.0492733254393223,345.4048856536496) (0.03927232776057781,262.817508850402)
 (-0.109171560886602,5779.008324687791) (0.1744657738177892,3268.629670820581) (0.1688372246903005,2052.598934273711) (0.1383198311642361,1358.950715317367) (0.1094131453834868,934.0389000745052) (0.08586283525032697,661.9604534559081) (0.06733994827467571,481.7255212964161) (0.05317649570054648,358.9175953104001) (0.04238338172222388,273.0992768079218)
 (-0.1179370863939617,6005.096395403813) (0.1882514372430973,3396.504623918045) (0.182194024593456,2132.900110594051) (0.1492663321804283,1412.115022044791) (0.1180734501860555,970.5798909564254) (0.0926598178302753,687.8572777002515) (0.07267101403125249,500.571270251042) (0.05738649558810741,372.9589140189499) (0.04573901482048335,283.7832599951982)
 (-0.1274110548053284,6240.029547807681) (0.2031150982585284,3529.382174753319) (0.1965979116368745,2216.342706472281) (0.1610716202266483,1467.359121190008) (0.1274134223269544,1008.550357556436) (0.09999035485023762,714.7671737258599) (0.07842062304601302,520.1542524184339) (0.06192705733110871,387.5495174745577) (0.0493581474059152,294.8851902559833)
 (-0.137651458711546,6484.153821624194) (0.2191391976063678,3667.458016785003) (0.2121293978646293,2303.049603851636) (0.1738018364789365,1524.764364940209) (0.1374854472860394,1048.006213246427) (0.1078955902755908,742.7297666606493) (0.08462106057145646,540.5033033691403) (0.06682368511581344,402.7108896962865) (0.05326111300185515,306.4214144572227)
 (-0.148721150496766,6737.828794481067) (0.2364121761920268,3810.935497140797) (0.2288749280084737,2393.148490025285) (0.1875280138169405,1584.41528650805) (0.1483457914758994,1089.005557559969) (0.1164197195453465,771.7862308475108) (0.0913070080005406,561.6483859983218) (0.07210377691713524,418.4653545862461) (0.05746975555314622,318.4089184990503)
 (-0.1606882658798693,7001.428111559737) (0.2550288614769034,3960.025915784327) (0.2469272741683164,2486.772045395364) (0.2023264053303976,1646.399724390376) (0.160054863981683,1131.608761571005) (0.1256101959312978,801.9793503371558) (0.09851570520348837,583.6206345385189) (0.07779675295509421,434.836108716359) (0.06200753198199032,330.8653522584569)
 (-0.1736266864029115,7275.340035971447) (0.2750908703434352,4114.948836357356) (0.2663859496618732,2584.058138551639) (0.2182788293353702,1710.808951467589) (0.1726774916660741,1175.878556596338) (0.135517947555824,833.3535817346243) (0.1062871212833554,606.4524002845391) (0.08393419085351303,451.84725538987) (0.06689962009984017,343.8090555025963)
 (-0.1876165447301317,7559.968020671408) (0.2967070274302089,4275.932409152365) (0.2873576416556232,2685.150028953776) (0.2354730307076403,1777.737809130556) (0.186283207531404,1221.880126350628) (0.1461976049771684,865.9551194906437) (0.114664133721433,630.1772990960231) (0.09054996745500495,469.5238400269676) (0.07217303185731475,357.2590848089582)
 (-0.2027447769209324,7855.731302753665) (0.3199937977545145,4443.213706686986) (0.3099566619411685,2790.196577512453) (0.2540030581862969,1847.284846630603) (0.2009465520926717,1269.681202687179) (0.157707739194951,899.8319637321499) (0.1236927157851544,654.8302607467846) (0.09768040723056719,487.8918869253658) (0.07785673190120757,371.2352415313522)
 (-0.2191057262332457,8163.06552100513) (0.3450757319159595,4617.039072369868) (0.3343054148665277,2899.35246537465) (0.2739696569487942,1919.552465853201) (0.2167473873021973,1319.352165062637) (0.1701111097340628,935.0339907295217) (0.1334221319650984,680.4475801915149) (0.1053644370843164,506.9784374485851) (0.08398176125092824,385.7581008517494)
 (-0.2368018034661448,8482.423357630052) (0.372085921658025,4797.664482768215) (0.3605348810193453,3012.778421231627) (0.2954806755116966,1994.647071726204) (0.2337712223093107,1370.966143869839) (0.1834749222820347,971.6130261026186) (0.1439051410380938,707.0669708238335) (0.1136437472562592,526.8115896971917) (0.09058136588600094,400.8490419596398)
 (-0.2559442093362652,8814.275205092754) (0.4011664629703635,4985.355924004113) (0.3887851146806519,3130.641457479973) (0.3186514855697657,2072.67922848006) (0.252109550062686,1424.599127787778) (0.1978710951511501,1009.622920870718) (0.1551982061929835,734.7276198025859) (0.1225629578919936,547.4205397195547) (0.09769112990266736,416.5302794024021)
 (-0.2766537248158196,9159.109859063024) (0.432468923149668,5180.389782830472) (0.4192057526763187,3253.115115578087) (0.3436054129801092,2153.763821986039) (0.2718601933983139,1480.33007530358) (0.2133765335124198,1049.119630456302) (0.1673617114438388,763.4702455254694) (0.1321697906653943,568.8356243216688) (0.1053491127598469,432.824895651511)
 (-0.2990615759710001,9517.435238491091) (0.4661548075501775,5383.05325295724) (0.4519565313191564,3380.379720955204) (0.3704741775548571,2238.020228407493) (0.2931276588881375,1538.241030567765) (0.2300734101295185,1090.161296756095) (0.180460183335239,793.3371573329229) (0.142515244686008,591.0883655373718) (0.1135959900080982,449.7568749312632)
 (-0.3233103803330051,9889.779133873977) (0.5023960206698709,5593.644757220199) (0.487207807659372,3512.622647842352) (0.3993983387572463,2325.572489408487) (0.3160234961925444,1598.41724374973) (0.2480494509046809,1132.80833339747) (0.1945625166122042,824.3723175281139) (0.1536537756817983,614.2115168226201) (0.1224751967044176,467.3511383587034)
 (-0.3495551823481192,10276.68998482364) (0.5413753152593571,5812.474386209374) (0.5251410801064281,3650.0385944106) (0.4305277436379814,2416.549494173052) (0.3406666602590939,1660.94729606711) (0.267398223069978,1177.123514303951) (0.2097422022978586,856.6214058019648) (0.1656434771969809,638.2391110405327) (0.132033072518492,485.6335804449095)
 (-0.3779645861515016,10678.73768808687) (0.5832867218990885,6039.864353998821) (0.565949502649428,3792.829868615961) (0.4640219726353768,2511.085168498496) (0.3671838728916143,1725.923229669646) (0.2882194235786422,1223.172065695793) (0.2260775561491955,890.1318861558623) (0.1785462622662593,663.2065103052454) (0.1423190073457015,504.6311070095616)
 (-0.4087219943481374,11096.51443721502) (0.628335950224081,6276.149471641171) (0.609838385639997,3941.206685166392) (0.5000507779156352,2609.31867123724) (0.3957099797545534,1793.440682565562) (0.3106191645205624,1271.021761659202) (0.243651945136483,924.9530764184981) (0.1924280437050772,689.1504577572472) (0.1533855858760022,524.3716745645462)
 (-0.4420269619094964,11530.6355951299) (0.676740751280091,6521.677639122811) (0.6570256750512171,4095.387474043261) (0.5387945079740352,2711.394598370913) (0.4263882978968004,1863.599028784042) (0.334710251849136,1320.743023422133) (0.2625540090483787,961.1362204566092) (0.2073589107580576,716.1091313437975) (0.1652887294359241,544.8843312212535)
 (-0.4780966752938071,11981.74060087946) (0.7287312291669922,6776.810356496287) (0.7077424002232788,4255.599201025692) (0.5804445109780498,2817.463195013653) (0.4593709481383254,1936.501523978391) (0.3606124530610279,1372.409022479396) (0.2828778738525438,998.7345631839246) (0.2234132994466127,744.1221996818845) (0.1780878329200209,566.1992591818498)
 (-0.5171675662313703,12450.49391193566) (0.7845500879867325,7041.923254943289) (0.7622330792419155,4422.077700686393) (0.6252035082612925,2927.680575652545) (0.4948191656056172,2012.255456679867) (0.3884527486855922,1426.095787716685) (0.3047233528091375,1037.803428476559) (0.2406701535270616,773.2308800847752) (0.1918458944886441,588.3478188746515)
 (-0.5594970713475053,12937.58598343086) (0.8444527983370973,7317.406648542449) (0.8207560685758915,4595.068022343783) (0.6732859278336756,3042.208952945313) (0.5329035806704615,2090.972305422283) (0.4183655615774087,1481.882316688306) (0.3281961307062581,1078.400300107476) (0.2592130723886468,803.4779988355737) (0.2066296348433573,611.3625947986714)
 (-0.6053655473777787,13443.73428579699) (0.9087076655417224,7603.66610755787) (0.8835838423426569,4774.824789477819) (0.7249181863605189,3161.216875409452) (0.5738044613778357,2172.767901965025) (0.4504929571512032,1539.850691210927) (0.3534079259079564,1120.58490581753) (0.2791304417356298,834.9080537951234) (0.2225096031764026,635.2774431419793)
 (-0.655078352750203,13969.6843623241) (0.9775957794171052,7901.123054090677) (0.9510031843331074,4961.612573136237) (0.7803389065205474,3284.879474350762) (0.6177119071984862,2257.762600855165) (0.4849848067112114,1600.086197441775) (0.3804766240265073,1164.419304645923) (0.3005155422532626,867.5672794357578) (0.2395602656927285,660.1275412445335)
 (-0.7089681050822949,14516.2109282178) (1.051410823116049,8210.215380971831) (1.023315273640061,5155.706279880479) (0.8397990547265705,3413.378720393327) (0.6648259825091812,2346.08145557454) (0.5219989048928134,1662.677450615974) (0.4095263764010331,1209.9679776468) (0.3234666307917539,901.503714395343) (0.2578600724944626,685.9494389768921)
 (-0.7673971238453436,15084.11901280214) (1.130458716477395,8531.398094816066) (1.100835642931034,5357.391554843892) (0.9035619827169528,3546.903689989331) (0.7153567769894692,2437.854401532871) (0.5617010313012687,1727.716524628364) (0.4406876554574075,1257.297922126503) (0.3480869880382833,936.7672716515594) (0.277491497984734,712.7811121106411)
 (-0.830760065557806,15674.24514657852) (1.215057066771672,8865.143984188102) (1.183893985720951,5566.965200500103) (0.9719033543691099,3685.650842302434) (0.769524378418367,2533.216446176739) (0.6042649450878668,1795.299086649929) (0.4740972584171045,1306.478749539794) (0.374484925654556,973.4098114187254) (0.2985410493439641,740.6620177591578)
 (-0.899486757410827,16287.45859492543) (1.305534397251609,9211.944313879319) (1.272833787238634,5784.735611763293) (1.045110937598258,3829.824306878107) (0.8275587421391968,2632.307866497998) (0.6498723002335298,1865.524536979631) (0.5098982496239952,1357.58278719113) (0.4027737456609196,1011.485216877967) (0.3210992371436723,769.6331519712193)
 (-0.9740452319630191,16924.66264029108) (1.402229122748542,9572.309546332472) (1.36801175078971,6011.023228073634) (1.123484238926854,3979.63618252944) (0.8896994398167135,2735.274414236138) (0.6987124680421865,1938.496154340421) (0.5482398311265789,1410.685183893419) (0.4330716434981898,1051.049472851759) (0.3452605014363005,799.7371095639721)
 (-1.054944962213253,17586.79591481286) (1.505488238596925,9946.770091297449) (1.469796990063542,6246.161003143904) (1.207333957224147,4135.306847890676) (0.9561952688989237,2842.267529085733) (0.7509822524056152,2014.321246840901) (0.5892771300326518,1465.864019743867) (0.4655015459931426,1092.1607475433) (0.3711230863124017,831.0181462857698)
 (-1.14274029115072,18274.83378537523) (1.615665689388282,10335.8770848522) (1.578569955984672,6490.494893082971) (1.296981231179071,4297.065284106927) (1.027303702899284,2953.444560230934) (0.8068854822516468,2093.111308829541) (0.6331708906925608,1523.200420184139) (0.5001908747364371,1134.879477465352) (0.3987888553774552,863.5222434035878)
 (-1.238034044458293,18989.78979319416) (1.733120382194235,10740.20319896372) (1.6947210653631,6744.384363633109) (1.392756654033315,4465.149410155105) (1.103290161681807,3068.968996548243) (0.8666324648835749,2174.982183884354) (0.680087058811228,1582.778674520667) (0.5372712246516158,1179.268455689049) (0.4283630400322885,897.2971748151411)
 (-1.341481306540181,19732.71715011093) (1.858213809857029,11160.34348283057) (1.818648998120554,7008.202917305197) (1.49499902861017,4639.806431310813) (1.184427080289135,3189.010705833272) (0.9304392835369484,2260.054234190955) (0.7301962443951223,1644.686359089468) (0.5768779474427149,1225.392923550646) (0.4599539121890606,932.3925767907766)
 (-1.453793331201576,20504.71029385776) (1.991307251530221,11596.91623728944) (1.950758630303376,7282.338641218865) (1.604053835125085,4821.29320130446) (1.270992754513878,3313.746183423088) (0.9985269218419088,2348.452516573238) (0.7836730500239016,1709.014465259018) (0.6191496293122896,1273.320665960903) (0.4936723732523691,968.8600204545742)
 (-1.57574154740222,21306.90650465233) (2.132758519969014,12050.56392363305) (2.091458570473725,7567.19477650432) (1.720271385195779,5009.876598730783) (1.363269941927941,3443.358810609157) (1.071120198425805,2440.306965456866) (0.8406952512007819,1775.857532475174) (0.6642274523067428,1323.122110469542) (0.5296314505084897,1006.753087121562)
 (-1.708161606150041,22140.48758556563) (2.282918229414503,12521.95410824615) (2.241158270670637,7863.19031015435) (1.844004637021255,5205.833918307936) (1.461544198013408,3578.039123248562) (1.148446495638417,2535.752583057361) (0.9014428160131336,1845.313786561539) (0.7122544293119093,1374.870430243367) (0.5679456932148979,1046.127446613)
 (-1.851957400784773,23006.68160921358) (2.442125565175997,13011.78044453008) (2.400264685930898,8170.76059026054) (1.975606649049078,5409.453277610202) (1.566101928988229,3717.985091008048) (1.230734267327212,2634.929637101341) (0.9660967523565179,1917.485283501168) (0.7633745031644205,1428.641651128655) (0.60873046069237,1087.040938677445)
 (-2.008104972814353,23906.76473340582) (2.610703543430985,13520.76369364206) (2.569178462851703,8490.357965608831) (2.115427653614403,5621.034039925017) (1.67722814573567,3863.402407691492) (1.31821131360996,2737.983866403997) (1.034837772614121,1992.478058934866) (0.8177315019032304,1484.514762972306) (0.6521010958067607,1129.553657653818)
 (-2.177656198868876,24842.06308848565) (2.788953761372917,14049.65278565547) (2.748289644620379,8822.452450657491) (2.263811737818468,5840.887253919378) (1.795203907462286,4014.50479312607) (1.411102812194183,2845.066694639089) (1.107844768062051,2070.402283625337) (0.875467943781899,1542.571835390252) (0.698171978833554,1173.728040518089)
 (-2.361742128437621,25813.95473920779) (2.977150652435339,14599.22592280171) (2.93797289082826,9167.532416958276) (2.421093125712551,6069.336110830382) (1.920303448995748,4171.5143071041) (1.509629101953082,2956.335452662341) (1.185293088282578,2151.372425146853) (0.9367236882580315,1602.89813817539) (0.7470554586796012,1219.628958462471)
 (-2.561575822519582,26823.87172406571) (3.175535276637977,15170.29172653196) (3.138582221294301,9526.10531214008) (2.587592064961732,6306.716419926873) (2.052790992492928,4334.661675899589) (1.614003217416316,3071.9536097525) (1.267352624884966,2235.507416073122) (1.001634431912058,1665.582266552165) (0.7988606599434266,1267.323812164216)
 (-2.778454515468244,27873.30217511822) (3.38430869590485,15763.69043020084) (3.350445309174753,9898.698407607706) (2.763610332644797,6553.377103021373) (2.192917252771489,4504.186631902638) (1.724428180911619,3192.091014165608) (1.354185703813004,2322.930828948603) (1.070330052682473,1730.716271488865) (0.8536921689332052,1316.88263090633)
 (-3.013760900337835,28963.79252141899) (3.603625008286974,16380.29511923983) (3.573857364857632,10285.85957616078) (2.949426387323819,6809.680708842306) (2.340915655099749,4680.338266935673) (1.841094065638944,3316.924143401733) (1.445944796067028,2413.771058339234) (1.142932809424935,1798.395795292917) (0.9116486038462467,1368.378175722263)
 (-3.26896331163495,30096.94977927616) (3.833584138143364,17021.01302076873) (3.809074672642506,10688.15810078785) (3.145290209825445,7076.003948109612) (2.496998296045292,4863.375399838084) (1.964174852011831,3446.63636460614) (1.542770063880389,2508.161510272572) (1.219555410171528,1868.720212718878) (0.9728210790496877,1421.886046740176)
 (-3.545614559823682,31274.44393264167) (4.074224505690705,17686.78684463341) (4.056307863061613,11106.18551591725) (3.351417891844131,7352.738250182075) (2.661351690699568,5053.566958927014) (2.093825109986595,3581.418205541612) (1.644786766305278,2606.240799385544) (1.300298967354733,1941.792777829935) (1.037291578440706,1477.484794911952)
 (-3.845349155290247,32498.01040702051) (4.325515730200997,18378.5961779503) (4.315715027823591,11540.55648247) (3.567986048847878,7640.290342178823) (2.834132363150003,5251.192379959892) (2.230176549515854,3721.467636577843) (1.752102557741769,2708.152954109583) (1.385250865745067,2017.720776860213) (1.105131257524229,1535.256038315278)
 (-4.169878645235476,33769.4526403797) (4.587351546398325,19097.45893526649) (4.587394807377621,11991.90969807627) (3.795126154332849,7939.082851493861) (3.015462352798684,5456.542020243141) (2.373334494363998,3866.99036416124) (1.864804720027868,2814.047630232474) (1.474482575165272,2096.615687330711) (1.176398699450269,1595.284583223774)
 (-4.520984790232897,35090.64475460856) (4.859543143002647,19844.43286652616) (4.871379606749597,12460.9088438661) (4.032918909418675,8249.554932654171) (3.205424722410893,5669.917589545518) (2.523374344804594,4018.200136236424) (1.982957379263651,2924.080333182656) (1.568047447312486,2178.593343681421) (1.251138156615435,1657.658550143246)
 (-4.90051031209719,36463.53433116979) (5.141813153442696,20620.61712506169) (5.167629116224222,12948.24356926596) (4.281388782397646,8572.162919483657) (3.404059170839053,5891.632598485172) (2.680338106354395,4175.319060096894) (2.106598767482036,3038.41264938608) (1.665978543595959,2263.77410967866) (1.329377813772283,1722.469505016322)
 (-5.310346968921361,37890.14529465399) (5.433790552178545,21427.1538978867) (5.4760243351424,13454.63051626709) (4.540498867960657,8907.381003554487) (3.611357863845385,6122.012825076075) (2.844231073653201,4338.577933155859) (2.235738596650331,3157.212487053371) (1.768286546755985,2352.283057868633) (1.411128115361661,1789.812595798462)
 (-5.752420755537353,39372.58090805316) (5.735006717872111,22265.23010060829) (5.79636231243794,13980.81438464443) (4.810146230972753,9255.701939918557) (3.827261610779555,6361.39680011481) (3.015018765462142,4508.216587120384) (2.37035561942792,3280.654326757137) (1.874957815323716,2444.250156342563) (1.49638020301677,1859.786694610353)
 (-6.228674084875888,40913.02688363307) (6.044892933970937,23136.07913931109) (6.128351826709815,14527.56903963376) (5.090157908567064,9617.637781122547) (4.051656521175249,6610.136312106389) (3.192624215729047,4684.484246070438) (2.510395459839253,3408.919482153607) (1.985952644301616,2539.810463082717) (1.585104513905172,1932.494545671493)
 (-6.741044879442575,42513.75461341489) (6.362779581833125,24040.98274181337) (6.471610232628102,15095.69866358444) (5.380287748930314,9993.720640516236) (4.284371280834604,6868.59693241934) (3.376925728118126,4867.63989892687) (2.655768795771849,3542.196371212515) (2.10120379828348,2639.104328156657) (1.677249592787804,2008.042919217347)
 (-7.291442611112626,44177.12452338691) (6.687897269279195,24981.2728607228) (6.825661693625216,15686.03895312093) (5.680214264020502,10384.50348586568) (4.525175185796663,7137.158561367728) (3.567755202562551,5057.952686804323) (2.806349978472332,3680.680798310937) (2.220615383475961,2742.277604024618) (1.772741169608457,2086.542771603524)
 (-7.88172143734819,45905.58955570738) (7.019380098826385,25958.33365078686) (7.189937001586634,16299.45836337487) (5.989539661044833,10790.5609643015) (4.773777066998934,7416.21599591814) (3.76489713735736,5255.702305741489) (2.961976171293874,3824.576247544892) (2.344062123643866,2849.481864225401) (1.871481555411572,2168.10941179552)
 (-8.513650723417598,47701.69878334897) (7.356271228788104,26973.60352305995) (7.563775160444338,16936.8594008523) (6.307790201732551,11212.49025962278) (5.029825225228852,7706.179519719346) (3.968088401937377,5461.179425296334) (3.122447082241246,3974.094187615605) (2.471389099209656,2960.874630700692) (1.973349404163721,2252.862674442769)
 (-9.188883389185037,49568.10116183221) (7.697530823253601,28028.57727850466) (7.946426866014603,17599.17996654509) (6.634418010960743,11650.91198300642) (5.2929084768199,8007.475516159792) (4.177018861537307,5674.686123501664) (3.287525354918631,4129.454388642464) (2.602412000904638,3076.619610021276) (2.078199880005708,2340.927099735638)
 (-9.908922677209576,51507.54942295737) (8.042046403786371,29124.80832370132) (8.337059968857274,18287.39475092574) (6.968804419033251,12106.47109817942) (5.562558385132667,8320.547105167754) (4.391332914534493,5896.53633867617) (3.456937667865009,4290.8852512608) (2.736917939339546,3196.88693877555) (2.185865266842874,2432.432120238711)
 (-10.67508809338523,53522.90411573515) (8.38864553347538,30263.91097147263) (8.734766944057824,19002.51668251876) (7.310264882126154,12579.83788214504) (5.838252720119021,8645.854804480698) (4.610631981014504,6127.056338598046) (3.630376574272252,4458.624148365626) (2.874666836106982,3321.853438387352) (2.296156037700281,2527.512254904889)
 (-11.48848142574145,55617.13780006831) (8.736110666197195,31447.56282932526) (9.138574324493101,19745.59843179818) (7.658055473245967,13071.70892258734) (6.11942015294971,8983.87721614067) (4.834477952579164,6366.585207561853) (3.807503093127234,4632.91777987285) (3.015393406891203,3451.70287963457) (2.408862395571251,2626.307310472173)
 (-12.34995386872661,57793.33939911877) (9.083195898971116,32677.50727879336) (9.547453984551016,20517.73397226619) (8.011380883442435,13582.80815313448) (6.405446149977656,9335.111738996497) (5.062397582281125,6615.475351864144) (3.987950037754387,4814.022540886362) (3.158809728102376,3586.626257152864) (2.523756279260937,2728.962590455049)
 (-13.26007538198157,60054.71871676967) (9.42864527329885,33955.55604894007) (9.960336084052921,21320.06020064275) (8.369403819328605,14113.88792772341) (6.695679990456596,9700.075308044075) (5.293887761822671,6874.09302428501) (4.171326045219487,5002.204903678382) (3.304608359101473,3726.822074221554) (2.640593813422603,2835.629111955807)
 (-14.21910746895542,62404.6111270079) (9.771212181701802,35283.59188747812) (10.37612341743728,22153.75861824901) (8.731255625919825,14665.73013538517) (6.989442788286919,10079.30516148373) (5.52842160144013,7142.818868181569) (4.357220243136678,5197.741813915844) (3.452465972866995,3872.49663815158) (2.75911816694638,2946.463830532223)
 (-15.22698056842651,64846.48244263556) (10.10967937156576,36663.57133321373) (10.79370684654631,23020.05707578009) (9.096047917005825,15239.14735687062) (7.286036362190621,10473.35963644425) (5.765455196044344,7422.04848184418) (4.545207467205365,5400.921101604713) (3.602047428918159,4023.864366617812) (2.879062767047742,3061.629873383017)
 (-16.28327719965072,67383.93397118767) (10.44287898375687,38097.52759377907) (11.21198144508356,23920.23158385648) (9.462884951048601,15834.98406463908) (7.584752760063338,10882.81899439083) (6.004434936497874,7712.193003829451) (4.734853922238334,5612.041907258369) (3.753010205496238,4181.148105309664) (3.000154806137678,3181.296781127613)
 (-17.38722189711493,70020.70776651123) (10.76971204021807,39587.57353288301) (11.62986294838159,24855.60819188555) (9.83087645858606,16454.11786784635) (7.884884220189975,11308.2862773246) (6.244805200807212,8013.679720035484) (4.925723161672821,5831.415123840839) (3.905009095147434,4344.579457305173) (3.122118964579436,3305.640758489325)
 (-18.53767879517766,72760.69208495853) (11.08916679302186,41135.90477162327) (12.04630407906311,25827.56493798325) (10.19915060762956,17097.46080411439) (8.185733333373216,11750.38819596795) (6.486016247329204,8326.952693358142) (5.117382248398944,6059.363855090121) (4.057701055650557,4514.399124615949) (3.244681265731499,3434.84493421622)
 (-19.73315750421305,75607.92705567066) (11.4003353866016,42744.80290865316) (12.46031032466558,26837.53387287008) (10.56686678390288,17765.96067997383) (8.486623157363853,12209.77605122891) (6.727532122044759,8652.473416834484) (5.309407951908161,6296.223890873228) (4.210750105225986,4690.857262382429) (3.367572975403683,3569.099630606081)
 (-20.97182764478287,78566.61057485454) (11.70242832591737,44416.63886434371) (12.8709547546219,27887.00316088458) (10.9332278754685,18460.60246202969) (8.786907045929533,12687.12669033627) (6.968838394338022,8990.721491251272) (5.501392838543326,6542.344200280792) (4.363832147217441,4874.213846248712) (3.490534453508503,3708.602643033793)
 (-22.25154209314476,81641.10443442132) (11.9947863503266,46153.87635431609) (13.2773915147388,28977.51926141551) (11.29749176501299,19182.4097210287) (9.085977955892753,13183.14349913176) (7.209449540411353,9342.195328271582) (5.692951113219759,6798.08744322632) (4.516639614706472,5064.739053482749) (3.613318872500293,3853.559529910687)
 (-23.56986869822125,84835.94069567634) (12.27688938451441,47959.07549800986) (13.67886767447897,30110.68919428319) (11.65898177058472,19932.44613113046) (9.383277028457444,13698.5574321086) (7.448915813185991,9707.41288019875) (5.883724084902114,7063.830501366434) (4.668885833203605,5262.713658446567) (3.735695720852661,4004.183913539553)
 (-24.92412986302586,88155.82831902702) (12.54836238621359,49834.89656819767) (14.07473318595559,31288.18289273155) (12.01709582137617,20711.81702683288) (9.678301263653355,14234.12808187566) (7.686829454232584,10086.91239757251) (6.073385142959906,7339.965029203486) (4.82030900982606,5468.429443070876) (3.85745401700946,4160.697792356753)
 (-26.3114491050945,91605.66006098385) (12.80897801329194,51784.10388759344) (14.4644487741029,32511.73564790241) (12.37131420026882,21521.67102009956) (9.970610147211495,14790.64478980846) (7.922830132750496,10481.25321584935) (6.261644149278781,7626.898026296442) (4.970675775173744,5682.189623009249) (3.978405175997319,4323.331865083472)
 (-27.72880345664406,95190.51964983522) (13.05865615411279,53809.56987889321) (14.84759166814807,33783.15064879062) (12.72120573889735,22363.2016803508) (10.25983112604376,15368.92779973675) (8.156609524364457,10891.01657248209) (6.448251175881576,7925.052431533125) (5.119784217190811,5904.309290199562) (4.098385476680925,4492.325867335767)
 (-29.17308028937307,98915.6892515748) (13.29746050505064,55914.27927480471) (15.22385915413107,35104.30162182081) (13.06643241057894,23237.64928010242) (10.54566387181396,15969.82945658236) (8.387914974109556,11316.80645576449) (6.632999539915154,8234.867740465204) (5.267466369845078,6135.115872569156) (4.217258103021102,4667.928921260783)
 (-30.64113706657536,102786.6572377711) (13.52559243738534,58101.33349474122) (15.59307000877085,36477.13557432379) (13.40675232358873,24146.30260908634) (10.82788331261688,16594.23545193466) (8.616552219328751,11759.2504868584) (6.815728110197508,8556.800646744914) (5.413590130262446,6374.949611675384) (4.334914727988964,4850.399898800411)
 (-32.12986238248624,106809.1262671634) (13.74338252823376,60373.95519510954) (15.95516392986188,37903.67564630882) (13.7420211560749,25090.50085981591) (11.10634144841682,17243.06611860637) (8.842387172705479,12219.00083646596) (6.996322885337221,8891.32570873206) (5.558060602715677,6624.164059073763) (4.45127665160411,5040.007799184456)
 (-33.63623664187601,110989.021692932) (13.95128014231109,62735.4930001746) (16.3101991490043,39386.02407503174) (14.07219212382586,26071.63558760422) (11.38096800245916,17917.27777627085) (9.065346800267873,12696.73517764067) (7.174717858958447,9238.936042370386) (5.700820880704476,6883.12659223538) (4.566295481418608,5237.032141295199)
 (-35.15739083631635,115332.5003076844) (14.14984152112977,65189.42642076047) (16.65834842536518,40926.36527698147) (14.39731460204195,27091.15274814205) (11.65176998700557,18617.86413033565) (9.285419139937037,13193.15767628436) (7.350895208187136,9600.144041465319) (5.841852289902112,7152.21895086789) (4.679953388845897,5441.7633715414)
 (-36.69066191856574,119845.9594384583) (14.33971682596088,67739.37096810514) (16.99989367614734,42526.96905204398) (14.71753154741079,28150.55481580905) (11.91883027869776,19345.85772625827) (9.502652531329085,13709.00002090386) (7.524884854313322,9975.482126509332) (5.981174129648052,7431.837794502961) (4.792262961957616,5654.503287904202)
 (-38.23364350548845,124536.0464042917) (14.52163658474086,70389.08347047618) (17.33521948375158,44190.19391464811) (15.03307588295187,29251.40298597834) (12.18230532123152,20102.33146156785) (9.717154136887743,14245.02249324057) (7.696763452451491,10365.50352325447) (6.118842956620474,7722.39528222726) (4.903266686081032,5875.565480836917)
 (-39.78423083629272,129409.6683491529) (14.69639794417141,73142.46760030284) (17.66480574012163,45918.490556939) (15.34426601284762,30395.31946465151) (12.44242207348028,20888.40015790753) (9.929087842902495,14802.01508141953) (7.866652879593252,10770.78307221301) (6.254951459994359,8024.31967547922) (5.013036095193132,6105.27579170542)
 (-41.34065914387524,134474.0024635992) (14.86485111560691,76003.57961984532) (17.9892196628509,47714.40544908027) (15.65150063032996,31583.98984886049) (12.69947432413426,21705.22219547313) (10.13867162072631,15380.79863734747) (8.03471828434173,11191.9180703607) (6.389626981713289,8338.055964817544) (5.121670633702146,6343.972789479063)
 (-42.90153485400956,139736.5066088259) (15.02788629835576,78976.63435365543) (18.30910740242144,49580.58458196829) (15.95525297680326,32819.16560137241) (12.95381848866834,22554.00121230847) (10.34617445292994,15982.22608004525) (8.201165764844475,11629.52914629478) (6.523029731835109,8664.066521639776) (5.229296268526317,6592.00826639877)
 (-44.46585926632339,145204.9303574504) (15.18642134851844,82066.01139641406) (18.62518543075445,51519.7773578272) (16.25606469619424,34102.66662333971) (13.20586901051336,23435.98787095019) (10.55191289388689,16607.18364675812) (8.366239747670619,12084.26117015282) (6.655350752099249,9002.831775804985) (5.336063892769213,6849.747753367287)
 (-46.03304462526513,150887.3264659931) (15.34139036243928,85276.26156502024) (18.93823187471401,53534.84063434834) (16.55453940768615,35436.38392866383) (13.45609343971376,24352.48169505532) (10.75624734373333,17256.59219367509) (8.530220114600104,12556.78419966679) (6.786809672141909,9354.850920183651) (5.442147554392529,7117.571055836315)
 (-47.60292267836475,156792.0627946643) (15.49373330584233,88612.11360416048) (19.24907792120012,55628.74292822435) (16.85133609527466,36822.28242398151) (13.70500731549332,25304.83297865985) (10.95957810711556,17931.40854815947) (8.693419141045126,13047.79446371342) (6.91765230141334,9720.642643170098) (5.5477425501514,7395.872810970509)
