# Supplementary material for: Electromagnetic Analysis, Characterization and Discussion of Inductive Transmission Parameters for Titanium Based Housing Materials in Active Medical Implantable Devices
Source: Materials (Basel). 2018 Oct 25;11(11):2089. doi: 10.3390/ma11112089 (PMC6266279; doi:10.3390/ma11112089)
Supplement: Supplementary file 1 [file materials-11-02089-s001.zip › supplementary/correction_factor_data/L21U_housing_output.txt]

# Created by Octave 4.0.0, Wed Mar 23 04:24:26 2016 Mitteleurop�ische Zeit <unknown@juno>
# name: L21U
# type: complex matrix
# rows: 241
# columns: 9
 (2.958352841908431,14.71051354857726) (1.789644948073538,8.270420192230182) (1.143868943696633,5.185672594403399) (0.7609939942572602,3.432462218452411) (0.5238072496564665,2.359397479835502) (0.3715970385843709,1.67237372453613) (0.2707813408567857,1.217130582743399) (0.2021221391881525,0.9069451969243232) (0.1540784852335316,0.6898922560270545)
 (3.167710212516545,15.21696310695975) (1.915842810245793,8.551400958596176) (1.224489751698674,5.361253892116924) (0.8146526082380539,3.548619674959688) (0.5607652202340727,2.439258257947766) (0.3978316991819602,1.72899580178624) (0.2899082512495658,1.258345291303598) (0.2164051444194825,0.9376563219888517) (0.1649700394816618,0.7132505542979846)
 (3.39003325614818,15.73637792999732) (2.049786926717261,8.839163978521293) (1.310053040074073,5.541005961679176) (0.8716042697920858,3.667528307365238) (0.5999949041370579,2.521011572183201) (0.4256813772417517,1.786960904989402) (0.3102141082359403,1.30053789040097) (0.2315694193906756,0.9690958924411769) (0.176534145501328,0.737162414523303)
 (3.62588325578227,16.26869665711858) (2.19180186329953,9.133627354451596) (1.400764915635084,5.72486957104044) (0.9319868332797873,3.789147762397545) (0.6415919501437328,2.604629631066492) (0.4552144448113034,1.846249357650811) (0.3317490493765433,1.343694022759637) (0.2476525778985614,1.001253136738323) (0.1887995897953439,0.7616195571144664)
 (3.875816827650407,16.81382630026943) (2.342207544180466,9.434688623666544) (1.496828350973232,5.912772079499189) (0.9959361515245255,3.913428687816947) (0.6856507173858603,2.690078413242389) (0.4864984189242554,1.906837041667571) (0.3545626255997366,1.38779607902955) (0.2646918176029448,1.03411484446608) (0.2017948545551094,0.7866118347279778)
 (4.140382410897452,17.37164228357392) (2.501316977731174,9.742224842962026) (1.598441715772186,6.104627488964017) (1.063585104099179,4.040312754499776) (0.7322636126169709,2.777317672994845) (0.5195994956158103,1.968695394789308) (0.3787034641515793,1.432823191869767) (0.2827236699094752,1.067665359351351) (0.2155479278356763,0.8121272252857737)
 (4.420116656832478,17.94198895584162) (2.669433921373232,10.05609297822967) (1.705797268755207,6.300336691148334) (1.135062598946895,4.169732807285448) (0.7815204087684811,2.866301032960004) (0.5545820704214587,2.031791468972021) (0.4042189215421472,1.478751273803262) (0.3017837422844201,1.101886604576201) (0.2300861078925807,0.8381518493926258)
 (4.715540789848958,18.52468061274301) (2.846850531673477,10.37613062239017) (1.819079639932369,6.499787925755505) (1.210492566856974,4.301613154515601) (0.8335075580321374,2.956976170786955) (0.5915082546196736,2.096088054357933) (0.4311547331513886,1.525553102261509) (0.3219064579226303,1.136758142927076) (0.2454358053976539,0.8646700140675613)
 (5.027157022958039,19.11950305404878) (3.033845052778571,10.70215705789515) (1.93846433727007,6.702857460058708) (1.289992971252322,4.435870003115987) (0.8883075147024758,3.049285104401895) (0.6304373978702881,2.161543872149154) (0.45955466716371,1.573198454171791) (0.3431247984352036,1.172257273519716) (0.2616223478204573,0.8916642841087621)
 (5.355445120038372,19.72621568683608) (3.230679602183046,11.03397467083052) (2.064116315687955,6.909410494372668) (1.37367485823224,4.572412042173976) (0.9459980846967818,3.143164577873349) (0.6714256290840093,2.228113837766805) (0.4894601913482508,1.621654291090884) (0.3654700558489774,1.208359165840858) (0.2786697907283693,0.9191155816518056)
 (5.700859203537786,20.34455416822424) (3.437598117120152,11.3713707126447) (2.196188649043312,7.119302290839569) (1.461641473622382,4.711141173285895) (1.006651819893686,3.238546546690985) (0.7145254282056009,2.295749393456981) (0.5209101618129582,1.670884994271958) (0.3889716006592916,1.24503703065012) (0.2966007411015731,0.9470033135742602)
 (6.063824909585284,20.97423356135461) (3.654824527031766,11.71411939293513) (2.334821347157773,7.332379514853844) (1.553987474687457,4.851953380604516) (1.07033547603275,3.335358757629813) (0.7597852420098962,2.364398906944308) (0.5539405431518438,1.720852647207979) (0.4136566728919696,1.282262325916775) (0.3154361979176164,0.9753055253623553)
 (6.44473699148612,21.61495195669142) (3.882561217088482,12.06198427294558) (2.480140359625204,7.548481769590512) (1.650798263936202,4.994739727666758) (1.137109552748197,3.433525414388913) (0.8072491568791027,2.434008129940842) (0.5885841693077506,1.771517361171116) (0.4395502030515102,1.32000499447241) (0.3351954151985601,1.003999078923985)
 (6.843957466659197,22.26639448815532) (4.120987844148912,12.41472091504704) (2.63225680583966,7.767443294853872) (1.752149470904845,5.139387461980368) (1.207027933240057,3.532967916043962) (0.8569566407669936,2.50452070740734) (0.6248705539110035,1.822837637174854) (0.4666746694129546,1.358233728505496) (0.3558957923922116,1.033059850655235)
 (7.261814390714231,22.92823765129339) (4.370260559532991,12.77207972919823) (2.791266466168333,7.989094792278757) (1.858106604801413,5.285781202292859) (1.28013763901884,3.633605651237845) (0.9089423650890965,2.575878725580364) (0.6628257577871254,1.874770755702349) (0.495049997317552,1.3969162544866) (0.3775527963519459,1.062462944902732)
 (7.698601325338882,23.60015380999524) (4.630511682385354,13.13380894408161) (2.957249562382743,8.213265330357352) (1.96872489636399,5.433804177830018) (1.356478712052495,3.735356827209506) (0.963236115080882,2.648023284104095) (0.7024723197294278,1.927273183621317) (0.5246935049427212,1.436019630690651) (0.4001799182730583,1.092182916891656)
 (8.154577544078951,24.28181576071903) (4.90184985328026,13.49965761920876) (3.130270846376824,8.43978427542462) (2.084049341259394,5.58333948396775) (1.436084232514078,3.838139309497476) (1.019862794249186,2.720895075327442) (0.7438292545158848,1.980300986068745) (0.5556198984413617,1.475510548274175) (0.4237886677469084,1.122193998275421)
 (8.62996899249837,24.97290121032068) (5.184360680408013,13.86937860579974) (3.310380005064048,8.668483189261888) (2.204114949964147,5.73427131521687) (1.518980475274638,3.941871445739488) (1.078842524977813,2.79443495215392) (0.7869121195633096,2.033810229893232) (0.5878413174234586,1.515355625993657) (0.4483886046328106,1.152470317804784)
 (9.124969987572895,25.67309701686858) (5.478107870753837,14.24273135955092) (3.497612376532027,8.899197630940378) (2.32894720057562,5.886486134437366) (1.605187202481471,4.046472845696565) (1.140190843256782,2.868584464943811) (0.8317331486493449,2.087757364618278) (0.6213674295511408,1.5555216881884) (0.47398740777542,1.182986109277066)
 (9.639745606955332,26.38210304356998) (5.783134817087896,14.61948450833711) (3.691989958617226,9.131768800469926) (2.458562681794292,6.039873737211357) (1.694718083271043,4.151865089676794) (1.203918981074533,2.943286348039026) (0.8783014479239238,2.1420995669606) (0.6562055706362062,1.59597601572733) (0.5005909777877722,1.213715898983564)
 (10.1744346837733,27.09963548502329) (6.099466589310727,14.99941808306071) (3.893522676766211,9.366044965101155) (2.592969903854167,6.194328172537493) (1.787581225202711,4.25797233911539) (1.270034225473834,3.018484937625562) (0.926623246150495,2.196795035790032) (0.69236092419467,1.636686560258882) (0.5282035692728849,1.244634665373521)
 (10.72915328903716,27.82542954289704) (6.427112257409872,15.38232533050388) (4.102209864232639,9.60188261595472) (2.732170246045542,6.34974848558229) (1.883779795793888,4.364721826244916) (1.338540338901451,3.094126504924101) (0.9767021879597018,2.251803226087236) (0.7298367320734769,1.677622113362094) (0.5568279460845279,1.275717964614871)
 (11.30399855387529,28.55924135469363) (6.766067453812311,15.76801404311964) (4.318041895237188,9.839147312965261) (2.876159001279635,6.506039255122927) (1.983312706944623,4.472044204560784) (1.40943802157779,3.170159492096231) (1.028539656084227,2.307085012941839) (0.7686345256824221,1.718752424056239) (0.5864655516514167,1.306942017154202)
 (11.89905266000984,29.30084911366712) (7.116317067532683,16.15630736176037) (4.541001901635539,10.07771418964518) (3.024926471503688,6.663110907325708) (2.086175330561041,4.579873747995663) (1.482725393473181,3.246534642667419) (1.082135106287726,2.362602779852455) (0.8087543657002911,1.760048260533901) (0.6171166851330576,1.338283752215882)
 (12.51438681130138,30.0500533588151) (7.477837951788422,16.54704403251831) (4.771067496753127,10.3174681053304) (3.178459063265149,6.820879798263147) (2.192360210646709,4.688148394125845) (1.558398471379354,3.323205023519444) (1.137486397205765,2.418320429418341) (0.850195077028745,1.801481414839172) (0.6487806733528505,1.369720809357772)
 (13.15006499361659,30.80667645908727) (7.850601522315043,16.94007812678748) (5.008212427074157,10.55830345056271) (3.336740330824494,6.979268069548916) (2.30185773590002,4.796809634955618) (1.636451615745444,3.400125941335829) (1.194590096749422,2.474203318754235) (0.8929544653650743,1.843024652377105) (0.6814560281594798,1.401231498612328)
 (13.80614733592323,31.57056136295277) (8.234576126030005,17.33527826297803) (5.252408073921668,10.80012363009267) (3.499751915243503,7.138203293986866) (2.41465673764142,4.905802267434773) (1.71687792254481,3.477254762465392) (1.253441747198372,2.530218126383427) (0.9370295021395429,1.884651611435238) (0.7151405791662377,1.432794723249768)
 (14.48269290296862,32.34156973041075) (8.629729069326446,17.73252639704841) (5.503624733363218,11.04284026651983) (3.667474332015663,7.297617940443166) (2.530744980805882,5.015074024293733) (1.799669537569814,3.554550651134641) (1.314036072680739,2.586332661695299) (0.9824164657563471,1.926336661124501) (0.7498315727397561,1.464389871655995)
 (15.17976177885197,33.1195796062731) (9.036028212069581,18.13171627542451) (5.761832613239037,11.28637218461309) (3.839887566955627,7.457448698459785) (2.650109520729915,5.124575113530039) (1.884817874124523,3.631974246403186) (1.376367115382798,2.642515632016389) (1.02911102906924,1.96805472909217) (0.7855257296388329,1.495996687054339)
 (15.89741634021011,33.90448282818366) (9.453443056608142,18.53275166605514) (6.027002501037562,11.53064425072151) (4.016971450000753,7.617635712648021) (2.772736905359451,5.234257701386844) (1.972313720028448,3.709487302837358) (1.440428290453504,2.698736385661448) (1.077108285744074,2.00978111282165) (0.8222192557897213,1.527595125669808)
 (16.63572166575054,34.69618238774257) (9.881945289740587,18.93554449975648) (6.299106074623311,11.77558615234588) (4.198705788802068,7.77812178396417) (2.89861321097276,5.344075378464369) (2.062147225886058,3.787052323241812) (1.506212353996621,2.754964651751883) (1.126402711481708,2.05149129012788) (0.8599078032270466,1.559165215296533)
 (17.39474508288121,35.49458997602356) (10.32150876802508,19.34001306323187) (6.578115848582026,12.02113120906103) (4.385070257848306,7.938851598994655) (3.027723909105102,5.453982651313159) (2.154307773415416,3.864632213663198) (1.573711283548946,2.811170298929686) (1.176988059823507,2.093160745436461) (0.8985863810938508,1.590686926957851)
 (18.17455490921889,36.2996239444785) (10.77210897119758,19.74608038642188) (6.864004771000881,12.2672153069809) (4.576044053592843,8.099771048995105) (3.160053572542033,5.563934502216587) (2.248783729875656,3.942189991083921) (1.642916075739415,2.867323135209711) (1.228857196227031,2.134764828500724) (0.9382492196261809,1.622140072391586)
 (18.97521850332941,37.11120789792936) (11.23372198301624,20.15367295969708) (7.156745507549895,12.51377604462577) (4.771605340774029,8.26082669749132) (3.295585438403745,5.673886057768291) (2.345562101862892,4.019688572677691) (1.713816471105582,2.923392770046899) (1.282001878051817,2.176278661321538) (0.9788895930651005,1.653504239400519)
 (19.79679979177497,37.92927010853374) (11.70632309077636,20.56271990108242) (7.456309470449298,12.76075216845283) (4.971730528947602,8.421965448809155) (3.434300855892105,5.783792402338624) (2.444628108523678,4.097090672239122) (1.786400620993104,2.979348557289582) (1.336412491789892,2.217677107211955) (1.020499610263623,1.684758775702295)
 (20.63935648505408,38.75374389934976) (12.18988512313888,20.97315267085894) (7.762665668006238,13.00808336192367) (5.176393430322277,8.583134460258554) (3.576178654588834,5.893608565802607) (2.545964700147879,4.174358824570086) (1.860654715774871,3.035159634121757) (1.392077762109454,2.258934813261191) (1.063069984213085,1.71588282985443)
 (21.50293723041694,39.58456909550132) (12.68437666790918,21.38490540171791) (8.075779464785388,13.2557104335408) (5.385564359600739,8.744281328361994) (3.721194475804829,6.003289706323272) (2.649552052785009,4.251455552458122) (1.936562597035779,3.090795066587612) (1.44898444980303,2.300026334064869) (1.106589793652682,1.746855455223203)
 (22.38757897252343,40.42169458265292) (13.18976032640307,21.79791587878614) (8.395611352239147,13.50357592781359) (5.599209243033232,8.905354565155443) (3.869320113950184,6.112791499016598) (2.755367072686638,4.328343683747082) (2.01410537866104,3.146224107044005) (1.507117057457653,2.340926340640244) (1.15104625122385,1.777655779948908)
 (23.29330480188581,41.26508194974831) (13.70599116769242,22.21212716716247) (8.722115834159258,13.7516251598244) (5.817288806936823,9.066304365036872) (4.020522916961907,6.22207073052362) (2.863382945817941,4.40498681827781) (2.093261102801814,3.201416563222927) (1.566457562416277,2.381609914200336) (1.19642449320771,1.80826324260223)
 (24.22012256538198,42.11471012928318) (14.23301554411642,22.62748984720321) (9.055240530419605,13.9998076503283) (6.039757915309038,9.227083646722878) (4.174765294350666,6.331086088494351) (2.973568767317655,4.481349936603305) (2.174004456401423,3.256343272815689) (1.626985196374526,2.422052920123579) (1.242707405701482,1.838657889911539)
 (25.16802449298021,42.97058088729241) (14.77077041887183,23.04396478176835) (9.394925595994151,14.24807891519989) (6.266565121933652,9.387649339538733) (4.33200437847305,6.439799124349821) (3.085889283636008,4.557400134785147) (2.256306572375622,3.310976671920497) (1.688676289751045,2.462232453282924) (1.289875501163309,1.868820729737936)
 (26.13698806139063,43.83272496013227) (15.31918333825865,23.46152630696117) (9.741103541066957,14.4964025424696) (6.497652494806811,9.547963869318027) (4.492191879352076,6.548175358036007) (3.200304776291156,4.633107462688962) (2.340134936740982,3.365291440644404) (1.751504196863643,2.502127342114811) (1.337906857632428,1.898734129593707)
 (27.12697827053763,44.70120858892989) (15.87817315597527,23.88016571030201) (10.09369952220761,14.74475247222389) (6.732955760273618,9.707996787367847) (4.655274166118455,6.656185485292135) (3.316771110978419,4.708445837357252) (2.425453419162502,3.419265204890966) (1.815439315061608,2.541718695599737) (1.386777130728261,1.928382248537579)
 (28.13795145510262,45.57614016760279) (16.44765158649663,24.29989483914639) (10.45263215567433,14.99311538120028) (6.972404801592479,9.867726476835097) (4.821192599341324,6.763806641657917) (3.435239969468566,4.783393998548619) (2.512222439754988,3.472879270061939) (1.880449207490386,2.580990474892849) (1.436459645862976,1.957751488409583)
 (29.16986069399671,46.4576766980821) (17.0275256306726,24.72074966832799) (10.81781488261806,15.24149306487127) (7.215924532483389,10.02714186478471) (4.989884128702681,6.871023673270416) (3.555659274701297,4.857936470569738) (2.600399279822465,3.526119360260979) (1.946498835285139,2.619930069667938) (1.48692557513717,1.986830949133022)
 (30.22266281870684,47.34602973758383) (17.61770088148114,25.14279365008465) (11.18915789366853,15.48990470571702) (7.463436151361045,10.18624406552845) (5.161282160162685,6.97783036260261) (3.677973812121874,4.932064493181563) (2.689938538816063,3.578976335596595) (2.013550900947303,2.658528858630756) (1.538144200286055,2.015612872257775)
 (31.29632696026073,48.24147052715125) (18.2180856821983,25.56612067078758) (11.56657059822752,15.73838891713508) (7.714858767188517,10.34504788119608) (5.335317686545142,7.084230557618026) (3.802126043005959,5.005776884608721) (2.780792734435976,3.631446860375801) (2.081566300632975,2.696782733621888) (1.590083259975147,2.044093057038454)
 (32.39084451702718,49.14433400734691) (18.82859607656059,25.9908574479479) (11.94996460285959,15.9870054576655) (7.970111373948511,10.50358308898234) (5.511920665822229,7.190239155209432) (3.928057098632828,5.079080801401616) (2.872913037775412,3.683533996262671) (2.150504679315919,2.734692567892167) (1.642709376852068,2.072271234072457)
 (33.50624037418187,50.0550214541511) (19.4491614604438,26.41716521576532) (12.33925714435558,16.23583651931988) (8.229115138199957,10.66189545052693) (5.691021622717816,7.295882893959893) (4.055707937996335,5.151992362894569) (2.966250130869313,3.735247696655967) (2.220325079396244,2.772264610641784) (1.695988557184819,2.100151382798924)
 (34.64258516229626,50.97400150372303) (20.07973081942476,26.84524056737143) (12.7343749070646,16.4849875060507) (8.491795953542875,10.82004738698168) (5.87255344188604,7.401200916898855) (4.185020646510849,5.224537112011919) (3.060755170207452,3.786605181498494) (2.290986670504867,2.809510792181618) (1.74988675372994,2.127741980833029)
 (35.80000830823668,51.90180937621469) (20.72027941654047,27.27531534529662) (13.13525814132539,16.73458723287623) (8.758087207321816,10.97811827291118) (6.056453315112409,7.50624507148969) (4.315939849007641,5.296750288904684) (3.156380836727574,3.837631175190944) (2.362449545882858,2.84644892665107) (1.804370480742155,2.155056175120628)
 (36.9787116069317,52.83904415392387) (21.37081577993849,27.70765549722983) (13.54186499047595,16.98478749202898) (9.027932698656475,11.13620431264592) (6.242664800611752,7.611079921416981) (4.448414207287748,5.36867689906719) (3.253082450595796,3.888357994061827) (2.434675569236374,2.883102802091515) (1.859407468799845,2.18211186702459)
 (38.17898302713997,53.78636401536151) (22.0313888308651,28.14255884047739) (13.95417592791135,17.23576194890157) (9.301289642931202,11.29441797365463) (6.431139949840269,7.715782452153165) (4.582397970530243,5.44037156288412) (3.35081912768202,3.938825473730985) (2.507629254770205,2.919502150527397) (1.914967346313987,2.208931705704078)
 (39.40121045763686,54.744479372214) (22.70209498808324,28.58035170457028) (14.37219820271367,17.48770434679513) (9.578131695752544,11.45288696195035) (6.621841455838204,7.820441459699062) (4.71785254599228,5.511898138876321) (3.449554953965177,3.989080730533435) (2.581278662693851,2.955682493609248) (1.971022334227309,2.235542986305508)
 (40.6458951008901,55.71414389955933) (23.3830850847764,29.02138444633832) (14.7959701921305,17.74082601501233) (9.858451929434288,11.61175273528296) (6.814744777026487,7.925156618944158) (4.854748057264182,5.583329117792744) (3.549260154071199,4.039177754813593) (2.655596292459063,2.991684862061915) (2.027547940399503,2.261977451554102)
 (41.91366422801247,56.69614348951759) (24.07457093750495,29.46602585483264) (15.22556556116042,17.99535268929466) (10.14226569609641,11.77116855892636) (7.009840191272293,8.030037234639511) (4.993064858099171,5.654744789450823) (3.649912230638914,4.089176837259779) (2.730559956349947,3.02755538969859) (2.084523640462209,2.288270997234784)
 (43.20528302038655,57.69128319446705) (24.77683141310019,29.91465648443424) (15.66109713325887,18.25152066676091) (10.42961331407976,11.93129711786358) (7.207134736744828,8.13520068390182) (5.1327949710047,5.726232188345868) (3.75149705209781,4.139143832483215) (2.806153616739537,3.063344785001045) (2.1419335324429,2.314463283761584)
 (44.52166523840971,58.70037225790583) (25.49021784781794,30.36766097318283) (16.10272038125961,18.50957232930196) (10.72056251767497,12.09230770684364) (7.40665399836443,8.240770564511221) (5.273943421416284,5.797883827814649) (3.854009867649345,4.18914926679143) (2.88236817120247,3.099107685283028) (2.199766953138518,2.340597257550173)
 (45.86388247521314,59.72420735875695) (26.21515868300155,30.82541941985943) (16.55063645368464,18.76975107983377) (11.01521061408931,12.25437302667369) (7.608443701391387,8.346874567933911) (5.416529440247645,5.86979623583148) (3.957456229649436,4.239267299364046) (2.959202170734407,3.134901900209661) (2.258019045018433,2.366718587235217)
 (47.23317177245571,60.76355421922435) (26.95216319252419,31.28829790778696) (17.00509465837608,19.03229574501054) (11.31368629604576,12.41766562122071) (7.812571076735349,8.45364210012325) (5.560587509716071,5.942068308403267) (4.061852805137574,4.289574548307693) (3.036662457486685,3.17078755296513) (2.316691263311463,2.392875020928032)
 (48.6309413953262,61.81912774669058) (27.70182418898391,31.75663827586585) (17.46639433265828,19.29743450604554) (11.61615106338474,12.58235399476042) (8.019125965825562,8.561201676791333) (5.706168229672526,6.014799499045173) (4.167228059943729,4.340148794689046) (3.114764709649966,3.206826128709679) (2.375791813860315,2.419115671712495)
 (50.05877458433738,62.8915708980322) (28.46481960776612,32.23074724826086) (17.93488603685092,19.56537842629916) (11.92280021132456,12.74859845425609) (8.228221636292837,8.669678122917313) (5.853338984051669,6.088087865004227) (4.273622800513945,4.391067579315449) (3.193533882399579,3.243079441099938) (2.435336013288424,2.445490239441813)
 (51.518431122532,63.98143246952436) (29.24191288076947,32.71088504350369) (18.41097201585435,19.8363146503621) (12.23386334941251,12.91654672472212) (8.439995283258037,8.779189609027689) (6.002184389531888,6.162027992785714) (4.381090560387226,4.442406708348037) (3.273004535125787,3.279608528649385) (2.495346564008605,2.4720481776435)
 (53.01184657720157,65.0891440279716) (30.03395202393265,33.19725359173669) (18.89510588151729,20.11039935455988) (12.54960441934146,13.08632938960798) (8.654608194618909,8.889844559048425) (6.152806511043846,6.236708827106098) (4.489697820066871,4.494238684979155) (3.353221036506524,3.31647249354307) (2.555853737605153,2.498837814975567)
 (54.54112909555742,66.21499620900792) (30.84186737571224,33.68998449564362) (19.38779147675199,20.387750533224) (12.87032118590808,13.25805521087575) (8.872245562397284,9.001738466499857) (6.305324831273254,6.312211428854873) (4.59952405086289,4.546631085388579) (3.43423764032774,3.353727296234629) (2.616895461127787,2.525905441210983)
 (56.10855365343693,67.35911461698085) (31.66666793613874,34.18912687624373) (19.88958089044865,20.66844070874749) (13.19634418050932,13.43180638586324) (9.093115925893358,9.114950657411931) (6.45987596395466,6.388606688585528) (4.710661575131996,4.599644897959485) (3.516118426299927,3.39142451974287) (2.678517301848438,2.553294368173018)
 (57.71655367487944,68.52143556775923) (32.50943626856425,34.69463524945066) (20.40107160044033,20.95248965649224) (13.52803508208612,13.60763380001393) (9.317450236060388,9.229541039641735) (6.61661310324136,6.465953023125941) (4.823215237166631,4.653332845407978) (3.598937101512578,3.42961011799026) (2.740772347041832,2.581043976407821)
 (59.36770995805053,69.70168192183247) (33.37132193844648,35.20635758337089) (20.9229027298003,21.23985723815778) (13.86578452572652,13.78555233617422) (9.545500534146322,9.345546879337101) (6.775705204024118,6.544294083519564) (4.937301880800128,4.707737709969761) (3.682776659348889,3.468323163059853) (2.803720976344004,2.609188758658375)
 (61.06473685949563,70.89933926062047) (34.2535334754133,35.72402368990612) (21.45575040972879,21.53043643937835) (14.21000933445854,13.96553630243861) (9.777538241258524,9.462979646124777) (6.937335890526152,6.6236565031183) (5.053049631600129,4.762890682216438) (3.767728894258903,3.507594606291914) (2.867430525235339,2.637757371452735)
 (62.81046570414402,72.11363266477937) (35.15732885663748,36.24723410763977) (22.0003222501228,21.82404670926401) (14.56114917497389,14.14751504175694) (10.01385205902934,9.58182196934332) (7.101702093036801,6.704047715105609) (5.170596983261504,4.818809754387377) (3.853893771815775,3.547446068639614) (2.931974839164657,2.666771706291693)
 (64.60782540316816,73.34350436012507) (36.08400452129714,36.775449636666) (22.55735092690056,22.12042770150866) (14.91966264331288,14.33136878750647) (10.25474548514877,9.702024748267382) (7.269012415051152,6.785453869166813) (5.290091689644878,4.875498179379552) (3.9413786549574,3.587888675757943) (2.997433718814271,2.696245992090832)
 (66.45982027641968,74.58759250527558) (37.03488293798117,37.30798168991503) (23.127586903253,22.41923351867598) (15.28602279193645,14.51692483031472) (10.50053395114872,9.823504459908646) (7.439485235665236,6.8678378773778) (5.411689465564447,4.932943016938506) (4.030297388563553,3.628921953541148) (3.063892257996366,2.726185940667737)
 (68.36950509138876,75.84421140576633) (38.01129875988988,37.84398363020103) (23.71179031066817,22.72002756342425) (15.66071211521491,14.703954062653) (10.75154159358683,9.946140708582798) (7.613346554634351,6.951137619827303) (5.535552501512423,4.991113788614057) (4.120769245905462,3.670532799986601) (3.131440076705076,2.756587947192422)
 (70.33995734828062,77.11133345252858) (39.01458361693128,38.38244326727421) (24.31072202501734,23.02227810275095) (16.04421701660998,14.89216796874047) (11.00809767397976,10.06977406217989) (7.790827590365979,7.0352643407984) (5.661847799280473,5.049961263509068) (4.21291774195849,3.712694549422801) (3.200170452936928,2.787438357635096)
 (72.37424686080482,78.38657309795396) (40.04604961033736,38.92217669468555) (24.92513398366653,23.3253546536409) (16.43702178760786,15.08121612851343) (11.27053266715837,10.19420422048591) (7.972162144153077,7.120101266727672) (5.790745337747274,5.109416396899425) (4.306869320155528,3.755366145270232) (3.270179358081961,2.818712815319755)
 (74.47540270818685,79.66717320018252) (41.10697159454121,39.46182365167709) (25.55575880177253,23.62852530055716) (16.83960213626434,15.27068430528804) (11.53917404301864,10.31918856153283) (8.15758374742669,7.205502477341926) (5.922416080467374,5.169389443990863) (4.402751920889919,3.798491437516878) (3.341564401997793,2.850375698716047)
 (76.64637766507045,80.94999408419011) (42.19856835359944,39.99984460000205) (26.20329876005248,23.93095505657482) (17.25241831209368,15.46009318717692) (11.81434177223918,10.44444111192932) (8.347322612663154,7.291292061437001) (6.057029839400445,5.22976927098925) (4.500693442047761,3.841998621115732) (3.414423695308915,2.882379662533326)
 (78.89001025504768,82.23150568557597) (43.32198280624391,40.53451970798914) (26.86841425256257,24.2317053799604) (17.67590788415496,15.6488978518653) (12.0963435931244,10.56963198674984) (8.541602412925529,7.37726358815947) (6.194753012142177,5.290422885363965) (4.600820103980511,3.885799831123514) (3.48885463802855,2.914665294002787)
 (81.20898462080987,83.5077831573435) (44.47826140352216,41.06394993443424) (27.5517118014232,24.52973495596864) (18.11047824057409,15.83648802262748) (12.38547008401247,10.69438734321926) (8.740636919886006,7.463179924110003) (6.335746213330922,5.351195206476327) (4.703254733703288,3.929790909978961) (3.564952645489166,2.947160895689092)
 (83.60578845972239,84.77450632900945) (45.66833291817292,41.58606039942406) (28.25373176594912,24.82390184871607) (18.55649889029829,16.02218917991698) (12.68198959365387,10.81828989006577) (8.944626535422168,7.548773424494853) (6.480161824535329,5.411909096548613) (4.808114985667326,3.973851361375628) (3.642809824149341,2.979782405709988)
 (86.08266933780857,86.02696340829158) (46.89298686234461,42.0986062185098) (28.97493589579138,25.11296711920592) (19.01429366131885,16.20526458695823) (12.98614309050466,10.94087999043648) (9.153754757488517,7.633746524134189) (6.628141490733092,5.472365670078202) (4.915511519130271,4.017844503834999) (3.72251361209546,3.012433465032428)
 (88.64158976629486,87.26005930555655) (48.15285181022419,42.59918095783775) (29.71569490053854,25.3955999921677) (19.48413290360013,16.38491827907772) (13.29813900065405,11.06165739062706) (9.368184626740693,7.717772750264677) (6.779813595393341,5.532344897178732) (5.025546154889893,4.061617835219621) (3.804145400811079,3.045005640226034)
 (91.28418150095914,88.46832893724105) (49.44837394371604,43.08522784021718) (30.47627623190233,25.67038463565078) (19.96622581863815,16.56029905438701) (13.61814811276343,11.18008359909422) (9.588055206000735,7.800498173907314) (6.935290750068635,5.591606512743518) (5.138310036813025,4.105003616905603) (3.887779156817066,3.077378808213238)
 (94.01169960282186,89.6459558253743) (50.77979617736477,43.55405379421265) (31.25683229521586,25.9358285922478) (20.46071305047144,16.73050548791522) (13.94629863640262,11.29558493024068) (9.813478149904244,7.881543310032058) (7.094667337692673,5.649891238973959) (5.253881826037136,4.14781968318315) (3.973480063498578,3.109421707241151)
 (96.82497687512526,90.7867962521014) (52.14713825518415,44.00284639026187) (32.05738932661051,26.19037287032187) (20.96765968386429,16.89459197192201) (14.28267150697855,11.40755621520402) (10.04453442649399,7.96050546867621) (7.258017152147819,5.706922323181898) (5.372325957786206,4.189870477627952) (4.061303204883436,3.140992655540415)
 (99.72437936184998,91.88440915413933) (53.55017823998664,44.42869364922593) (32.87783718578034,26.43240366650866) (21.48704880344919,17.05157576243063) (14.62729603538506,11.5153651674366) (10.28127125569695,8.036961549766716) (7.425391178440092,5.762407386554141) (5.493690992278896,4.230948313745746) (4.151292314259554,3.17194043599316)
 (102.7097636532534,92.93209184907907) (54.98843583451644,44.82860664092147) (33.71792032208804,26.66026564897732) (22.01877577150089,17.20044498596486) (14.98014600295131,11.61835737455498) (10.52369933124402,8.110471263735477) (7.596815559119419,5.816040572301845) (5.618008091824265,4.270834852171118) (4.243478611035437,3.202105341348541)
 (105.7804367885265,93.92292157769066) (56.46115798004084,45.19954471499637) (34.57723017138511,26.87227668498165) (22.56264338120085,17.34016753267054) (15.34113630154113,11.71586187023087) (10.77179039217658,8.180580748484115) (7.772289792232824,5.867504973925771) (5.745289656196781,4.309302781447857) (4.337879748948633,3.231320371155734)
 (108.9351195717529,94.84980272688284) (57.96730716923147,45.53844312653474) (35.45519923119098,27.06674384823925) (23.11835803547675,17.46970073242463) (15.71012021437797,11.80719722153935) (11.02547520716628,8.246826541478935) (7.951785204285861,5.916475316247325) (5.87552814703235,4.346117683524088) (4.434498898169037,3.259412566911424)
 (112.1719141211579,95.70551946985466) (59.5055528848557,45.84224273764573) (36.35109704201791,27.24198049357414) (23.68552708836474,17.58800168162129) (16.08688742490534,11.89167804887017) (11.28464202983489,8.308739853511282) (8.135243738126299,5.962620853935845) (6.008695129444689,4.381040060097492) (4.533323981820587,3.286204468649506)
 (115.4882764515575,96.48279342991673) (61.07426653315728,46.10792139780624) (37.26402827141248,27.39632414101861) (24.26365746659254,17.69403806097343) (16.47116282868347,11.96862187845969) (11.54913557504138,8.365851080091286) (8.322577090479543,6.005608444820728) (6.144740555823249,4.413827490302004) (4.634327085022156,3.311515672092417)
 (118.8809948456056,97.17434584690902) (62.67152018135015,46.33252653431472) (38.19293305721993,27.52815487111023) (24.85215566288129,17.78679926061005) (16.8626062071468,12.03735621261059) (11.81875655599298,8.417694476225822) (8.513666226945977,6.045105748673886) (6.28359231161377,4.44423688594278) (4.737464051255516,3.33516446249686)
 (122.3461747019685,97.77296360612975) (64.29508933330794,46.51320842391512) (39.13658971556017,27.63591390097477) (25.45032916157099,17.8653076098293) (17.26081280241096,12.09722569083842) (12.09326180920727,8.463812912943554) (8.708361293897692,6.080784497014313) (6.425156037541792,4.472026806826204) (4.842674276894621,3.356969498567488)
 (125.8792304606375,98.27156838431326) (65.94245988979547,46.64725357133256) (40.09361986201276,27.71812198853563) (26.05738932121425,17.92862949643256) (17.66531481004156,12.14759920743384) (12.37236502014451,8.5037626287178) (8.906481937250362,6.112323775992183) (6.56931523603796,4.496959796290119) (4.949880709836532,3.376751518211171)
 (129.4748851016117,98.66328807825346) (67.61083934262135,46.73211759311695) (41.0624959319664,27.77339730204792) (26.67245570048861,17.97588615535034) (18.07558378263408,12.18787684785398) (12.65573804691067,8.537117886891473) (9.107818027881278,6.13941326294445) (6.715931662738376,4.518804695971449) (5.058990053754345,3.394335037010581)
 (133.1271775967657,98.94152961410104) (69.29717215033868,46.76545699739928) (42.04155102183466,27.80047239513127) (27.29456177428108,18.00626390954257) (18.49103391259625,12.21749650836354) (12.94301282369737,8.563475451397538) (9.312130783039279,6.161756357898743) (6.864845996801318,4.537338899250077) (5.169893174125023,3.409550010562128)
 (136.8294785725854,99.10005218673525) (70.99815914152181,46.74515926322647) (43.02899090990113,27.79820994393146) (27.92266194850848,18.01902365748945) (18.9110261385865,12.23594007065215) (13.23378381036602,8.582458797573471) (9.519154263010412,6.179073154190106) (7.01587877689898,4.552350504707524) (5.282465697450148,3.422233433155559)
 (140.5745143177213,99.13303995143559) (72.71028069531306,46.66937065557458) (44.02290805715705,27.76561693198052) (28.55563974697351,18.01350942115993) (19.33487299844283,12.24273901512319) (13.52761094062668,8.593721982519037) (9.728597213077107,6.191103197272412) (7.168831583444301,4.563640334203575) (5.396568790714345,3.432230847458193)
 (144.3543991464249,99.03517318004062) (74.42982336146963,46.53652126238557) (45.02129733752297,27.70185700914215) (29.19231701337093,17.98915579420482) (19.76184413235991,12.23747937308528) (13.82402300930866,8.596953109780396) (9.940145212900546,6.197607987513782) (7.323488442221375,4.571023784668039) (5.512050104259457,3.439397742966851)
 (148.1606760141989,98.80169689970975) (76.15290950810915,46.34534680491993) (46.02207320585832,27.60626080026254) (29.83146394755664,17.94549416222327) (20.19117232621426,12.21980593796862) (14.12252143000351,8.591877335655257) (10.15346308928217,6.198373190835545) (7.479617420400455,4.574332488057881) (5.62874485837519,3.4436008247733)
 (151.9843651713288,98.42848604832535) (77.87552952659003,46.094906848256) (47.02308798295452,27.4783339954452) (30.47180977902744,17.88215760207771) (20.62205997413099,12.18942567706762) (14.42258428783005,8.57825937808137) (10.36819754412262,6.193210530077102) (7.636972382939955,4.573415760042664) (5.74647705173846,3.444719138230958)
 (155.816020537147,97.91210620635208) (79.59357608076034,45.78459912077913) (48.02215091969404,27.31776311238122) (31.1120538720553,17.79888440453683) (21.05368583524869,12.14611030894381) (14.72367060923304,8.555905503730987) (10.58397994715494,6.181959339101264) (7.795294876082507,4.568141823980207) (5.865060769007651,3.442645039218812)
 (159.6457933805727,97.24986899499559) (81.30287986284921,45.41416973601407) (49.01704769815336,27.12441888094129) (31.7508770566786,17.6955202010009) (21.48521195951848,12.0896980336695) (15.02522477049052,8.524664982841118) (10.80042924311988,6.164487771058131) (7.954316104330641,4.558398803009094) (5.98430156425598,3.437285004627213)
 (163.463502797259,96.439881265354) (82.99924630834866,44.98371919274635) (50.00556003463078,26.89835725617166) (32.3869529865317,17.57201870997194) (21.91579066164707,12.02009442449489) (15.326680969582,8.48443101464639) (11.01715492455271,6.140693660413479) (8.113758968534746,4.544095478603691) (6.103997898557526,3.42856028018711)
 (167.2587123795066,95.48108724200613) (84.67849272609938,44.49370410760742) (50.9854850670073,26.63981811748922) (33.01895933774486,17.42844114938659) (22.34457143119435,11.93727250827974) (15.62746769126362,8.435141137788591) (11.23376002506858,6.110505046058179) (8.273340134781945,4.52516181884127) (6.223942610333209,3.416407367345959)
 (171.0208123784603,94.37330282919298) (86.33648531487948,43.94493470601208) (51.95465423326663,26.34922175552181) (33.64558868117101,17.26495438767783) (22.77070767823854,11.84127207710624) (15.92701210227342,8.376777149882587) (11.44984409185831,6.073880368569569) (8.432772106562245,4.501549283621046) (6.343924399656313,3.400778352989062)
 (174.7391065585012,93.11724134015476) (87.96917556018958,43.33856816102805) (52.91095137971998,26.02716328498001) (34.26555888175248,17.08182792588045) (23.19336322659547,11.73219828614987) (16.22474432171028,8.309364567048071) (11.66500610175338,6.030808359660024) (8.591765276193755,4.473230917200332) (6.463729309968636,3.381641087968627)
 (178.4029028400444,91.71452997606333) (89.57263553418808,42.6760979256094) (53.85232987098438,25.67440514968713) (34.87762290182619,16.87942981879219) (23.61171848212644,11.61021960102027) (16.52010152041137,8.23297166069494) (11.87884729028177,5.981307644851607) (8.750029934555068,4.440201240202437) (6.583142192319148,3.358979221614655)
 (182.0016067221467,90.16771646113565) (91.14309165309504,41.95933925250085) (54.77682850899974,25.29186790471963) (35.48057790871226,16.65822165196396) (24.02497621683894,11.47556516255508) (16.8125318118237,8.147708110068372) (12.09097386872171,5.925426082313246) (8.907278221905722,4.402475954928454) (6.701948139958285,3.332792100532361)
 (185.5248163717795,88.48026534105153) (92.67695648038007,41.19041113832223) (55.68258610343332,24.88061947547242) (36.07327360963864,16.41875269589123) (24.43236692366568,11.32852163942794) (17.10149790489028,8.053723311455457) (12.30099960874648,5.863239861369505) (9.063226005533943,4.360091477515987) (6.819933882703777,3.303094539874441)
 (188.9624181687114,86.6565435738253) (94.17085819915124,40.37171496600049) (56.56785456825929,24.44186309808213) (36.65461975748173,16.16165335888474) (24.83315370890879,11.16942963803022) (17.38648049657263,7.951204383983487) (12.50854827902757,5.794852384076972) (9.217594671921633,4.313104310927415) (6.936889132607677,3.269916475567178)
 (192.3046814081746,84.70179518731331) (95.62166741200893,39.50591015361899) (57.43101045015351,23.97692414808635) (37.22359278939597,15.88762805740259) (25.22663669982636,10.99867973687975) (17.66698138838588,7.840373910164749) (12.713255920826,5.720392951983811) (9.370112824960627,4.26159027231285) (7.052607873033788,3.23330250526217)
 (195.5423507940756,82.62210494437046) (97.02652096490819,38.59588714872582) (58.27056481987081,23.48723606288333) (37.77924157571702,15.59744761745902) (25.61215695356534,10.81670820905816) (17.94252631484227,7.721487447941288) (12.91477295412705,5.640015280080152) (9.520517881159252,4.205643586818349) (7.16688958490899,3.193311325692045)
 (198.6667353106075,80.42435114359253) (98.38284252874574,37.64473813546574) (59.08517148358655,22.97432555945416) (38.32069226949842,15.29194131442693) (25.98909986057779,10.62399249197309) (18.21266747685334,7.594830848011949) (13.11276610566813,5.553895856395331) (9.668557555457788,4.145375859863409) (7.279540403991565,3.150015073732017)
 (201.6697920432415,78.1161478859449) (99.68835971444568,36.65572584902721) (59.87363349100865,22.43979734205418) (38.84715225715871,14.9719886517033) (26.35689804083242,10.42104645921855) (18.47698577563256,7.460717406959803) (13.30692015327851,5.462232167185915) (9.813991231796816,4.080914939179548) (7.390374203723151,3.103498577527936)
 (204.5442035376569,75.70577734920577) (100.9411175421791,35.63225091442508) (60.6349079361591,21.88531849036264) (39.3579132191845,14.63851097143928) (26.71503373481833,10.20841554543584) (18.73509274325285,7.319484886526086) (13.49693948179315,5.365240803900437) (9.956591212252791,4.012403677053411) (7.499213598212605,3.053858525074868)
 (207.2834473384874,73.20211282798078) (102.1394881321766,34.5778181468072) (61.36810906513367,21.31260270989648) (39.85235331559156,14.29246298492761) (27.06304069453252,9.986671770487909) (18.98663216895711,7.171492425461151) (13.68254944515342,5.26315546931275) (10.09614383946019,3.939998603185326) (7.605890859849289,3.001202556291375)
 (209.8818564411025,70.61453350785521) (103.2821765375928,33.49600226538499) (62.07250971768132,20.72339462061203) (40.32993851670448,13.93482430369726) (27.40050558061842,9.756408707635686) (19.23128142008056,7.017117370213131) (13.86349753115061,5.156224898973594) (10.23245048740517,3.863868518976417) (7.710248746317189,2.945648285957035)
 (212.3346695188129,67.95283214209934) (104.3682226937062,32.39041348189807) (62.74754114864784,20.11945425203886) (40.79022310366192,13.5665910477744) (27.72706887439547,9.518236436757315) (19.46875245738173,6.856752049674426) (14.0395543245324,5.044710713665338) (10.36532841441945,3.784193023722394) (7.812141231631914,2.887322264746899)
 (214.6380699517535,65.22711697978083) (105.396999515884,31.26466342700078) (63.39279128554124,19.5025419053987) (41.23284936671957,13.18876760328753) (28.04242531427046,9.272776522732123) (19.69879254515919,6.690800518766081) (14.21051426502669,4.928885220085543) (10.4946114746099,3.701160983989987) (7.911434136030152,2.826358886313118)
 (216.7892128817381,62.44770944952268) (106.3682072364163,30.12233187187833) (64.00800149469089,18.87440353568611) (41.65754653386937,12.80235859809081) (28.34632386742087,9.02065705787863) (19.9211846576056,6.519675296033499) (14.37619619726885,4.809029176328383) (10.62015068212335,3.61496895855988) (8.008005649776521,2.762899249116098)
 (218.786239741076,59.62503922524128) (107.2818641305849,28.9669346890093) (64.59306194118268,18.23675679681135) (42.06412896532454,12.40836116047873) (28.63856724963295,8.762507806677108) (20.13574758330461,6.343794120429539) (14.53644371042198,4.685429540240377) (10.74181462482002,3.52581959146989) (8.10174674645666,2.697089982682922)
 (220.6282799508734,56.76953838629736) (108.1382938375466,27.80189347272772) (65.1480056407742,17.5912778833333) (42.45249365442746,12.00775752415876) (28.91901100823843,8.498955490664914) (20.3423357322159,6.163576753399526) (14.69112526648694,4.55837721926384) (10.85948972409566,3.433919987231324) (8.192561482111026,2.629082048260535)
 (222.315439745977,53.89153642775109) (108.9381095378409,26.63050720987434) (65.67300131486608,16.93958929103919) (42.82261707909139,11.60150803628508) (29.18756218564196,8.230619250929267) (20.54083865046514,5.979441852686858) (14.84013411771752,4.428164841479757) (10.97308033905651,3.339480082767811) (8.280367177239755,2.559029525570709)
 (223.8487783531239,51.00115787645035) (109.682195297984,25.45592635132261) (66.16834517134426,16.28324860514527) (43.17455145430309,11.19054462847365) (29.44417758419112,7.958106325326642) (20.73118025131114,5.791803944938591) (14.98338801555736,4.295084567803221) (11.08250871450073,3.242711031594122) (8.365094480220476,2.487088397224208)
 (225.2302720179702,48.10822422107221) (110.3716849368882,24.28112958840218) (66.63445174436318,15.62373841220779) (43.50842043948121,10.77576479804404) (29.68886165682484,7.6820079764533) (20.91331777328098,5.601070524117629) (15.12082871545728,4.159425966540733) (11.18771477416886,3.143823616338301) (8.446687311674919,2.413415343368035)
 (226.4627666360171,45.22216177294244) (111.0079388055997,23.10890358622584) (67.07184393719207,14.96245741417055) (43.82441436168606,10.35802614928239) (29.92166405184207,7.402895704856578) (21.08724047944422,5.407639302564085) (15.25242128493343,4.021473970963256) (11.28865576242757,3.043026705948817) (8.525102691116405,2.338166559600999)
 (227.5499199838328,42.35191693710555) (111.5925188998216,21.94182586564351) (67.48114241870312,14.30071280758179) (44.1227850197237,9.93814153477534) (30.14267684449012,7.121317780229714) (21.25296811565146,5.211895640690099) (15.37815322438287,3.881506940551873) (11.38530573995574,2.940525773974879) (8.600310449043851,2.261496611136805)
 (228.4961347637424,39.50588019587433) (112.1271627447797,20.78225096677555) (67.86305453088993,13.63971397106651) (44.40384014004152,9.516874831709895) (30.35203149220746,6.837796119634798) (21.4105491488545,5.014210179476282) (15.49803341355514,3.739794845915918) (11.47765494141073,2.836521494084416) (8.672292829153291,2.183557335947205)
 (229.3064838531307,36.69181989737682) (112.6137565001137,19.63229995909246) (68.21836286827042,12.98056748605037) (44.66793755845784,9.09493737860266) (30.54989555458191,6.552823538395748) (21.56005880938711,4.814936698442496) (15.61209089884243,3.596597595654768) (11.56570900387058,2.731208427294507) (8.741043987338259,2.10449680925034)
 (229.9866292977947,33.91682669874992) (113.0543077328268,18.49385330216379) (68.54791369094968,12.32427349377851) (44.91547920665861,8.672985091229894) (30.73646922273343,6.266861394322108) (21.70159696619914,4.614410217878713) (15.72037353991362,3.452163522118771) (11.64948808132549,2.624773816369037) (8.806569396231909,2.024458380961896)
 (230.5427366782277,31.18726925649911) (113.4509182949671,17.36854699392939) (68.85260533232363,11.67172337290869) (45.14690498347325,8.251616265764923) (30.91198170573118,5.980337640246619) (21.83528586464697,4.412945361292557) (15.82294653618889,3.306728039940157) (11.72902585497606,2.517396497650183) (8.868885164590804,1.943579796200108)
 (230.9813865322246,28.50876148460893) (113.8057577229306,16.25777188704944) (69.13337675568609,11.02369869962294) (45.36268659221641,7.83137006521232) (31.07668752390471,5.693645293697471) (21.96126776051314,4.210834989628264) (15.91989085567497,3.160512488807027) (11.8043684601954,2.409245941752439) (8.928017284765684,1.861992407660848)
 (231.3094845149739,25.8861414305223) (114.1210375437501,15.16267599306904) (69.39119640949356,10.38087143429583) (45.56332142486419,7.41272567834039) (31.23086276006783,5.407141325474713) (22.07970248420336,4.008349113671406) (16.01130159079094,3.013723168554849) (11.87557334327224,2.300481430761018) (8.984000818955391,1.779820486920992)
 (231.5341719315246,23.32346155591639) (114.3989868381653,14.08416955063357) (69.62705151688893,9.743805258304292) (45.74932657063943,6.99610212560478) (31.37480131967734,5.121145962109353) (22.19076497096113,3.805734086981359) (16.09728626590228,2.866550570625536) (11.94270807059946,2.191251376689849) (9.036879040072417,1.697180639633866)
 (231.6627381856044,20.82398996391902) (114.6418293652394,13.02293258500562) (69.84193792441636,9.112957969671641) (45.92123302313092,6.5818586791204) (31.50881124956387,4.835942389629112) (22.29464279198585,3.603212075503066) (16.17796312269701,2.719168806830947) (12.00584910534065,2.081692783372241) (9.086702539767391,1.614181327552019)
 (231.7025365580832,18.3902218947874) (114.8517625021695,11.97942465933993) (70.03685061780024,8.488684830492314) (46.07958015329518,6.170295852532814) (31.63321116253686,4.551776839465548) (22.39153372053933,3.400980795661936) (16.25345940822148,2.571735231897617) (12.06508057303376,1.971930851842985) (9.133528319543949,1.530922497737427)
 (231.6609045671723,16.02390062371486) (115.030938201073,10.95389648757448) (70.21277499602753,7.871242746949061) (46.22491050900685,5.761656908984328) (31.74832681143247,4.268859030658367) (22.48164336548694,3.199213507710081) (16.3239096899101,2.424390253057817) (12.12049303355408,1.86207872501974) (9.177418877708805,1.447495317702349)
 (231.5450899742562,13.72604674352964) (115.1814461090863,9.946403067697061) (70.37067897402061,7.260795155894396) (46.35776499243688,5.356129826788631) (31.85448785160225,3.987362936895738) (22.56518290202148,2.998059246320989) (16.38945422017261,2.277257316558815) (12.17218227786485,1.752237365242251) (9.218441306663816,1.363982012975784)
 (231.3621832978922,11.49699470209042) (115.3052989427109,8.956817986753487) (70.51150596625951,6.657417483947688) (46.47867845724066,4.953849658706755) (31.95202482503681,3.70742784172355) (22.64236692519189,2.797643266627057) (16.45023737160213,2.130443056159745) (12.2202481631224,1.642495558703983) (9.256666413088899,1.280455800738912)
 (231.1190574862292,9.336435392279322) (115.4044201533841,7.984848552058949) (70.63616878205272,6.06110304436836) (46.58817575627134,4.55490121483301) (32.04126639303065,3.429159641984307) (22.71341144885324,2.598067681055062) (16.50640615864342,1.984037590211158) (12.2647935038503,1.532930030984614) (9.292167871685578,1.196980913527167)
 (230.8223151884087,7.243463558858969) (115.480633871588,7.030051414856634) (70.74554444396146,5.471769236974909) (46.68676826054938,4.159321997944055) (32.12253683806099,3.152632356379424) (22.77853206721216,2.399412258839845) (16.55810886304778,1.838114946313257) (12.30592302796122,1.423605666512873) (9.325021423053977,1.113612702382334)
 (230.4782438610635,5.216628789416245) (115.5356570698998,6.091848371110818) (70.84046992098116,4.889263920636198) (46.77495085841647,3.767105319489729) (32.19615384766759,2.877889794859081) (22.83794229290726,2.201735360607171) (16.60549377227861,1.692733594205421) (12.34374240878197,1.314575814785724) (9.355304123008727,1.030397811404352)
 (230.092778756684,3.253988891460717) (115.5710938449018,5.169542048610214) (70.9217387512857,4.313371834486165) (46.85319943427054,3.378203526061917) (32.26242658672425,2.60494734391275) (22.89185207726495,2.00507497520684) (16.64870804039352,1.547937069054773) (12.3783573810631,1.205882669832712) (9.383093650255562,0.9473744117640995)
 (229.6714736675831,1.353164520403484) (115.5884316828468,4.262331219022794) (70.99009851273354,3.743820952632019) (46.92196881512669,2.992531268285641) (32.3216540578365,2.333793824225049) (22.94046652014885,1.809449832734219) (16.68789667331382,1.403754659479716) (12.40987294365222,1.097557707043803) (9.408467675863397,0.864572484159651)
 (229.2194791479649,-0.4886059921941282) (115.5890395455657,3.369325506154463) (71.04624908574446,3.180288668479685) (46.98169116474567,2.609968749805678) (32.37412374267304,2.064393378321523) (22.98398476382878,1.614860560935306) (16.72320164574623,1.260202142800096) (12.43839265134244,0.9896221628424255) (9.431503297942797,0.7820141387980331)
 (228.7415278094402,-2.274412558867567) (115.5741675912035,2.489559297466196) (71.09084164105676,2.622407716903295) (47.03277479687372,2.230364897909098) (32.42011051147854,1.796687349093639) (23.02259906807676,1.421290859466492) (16.75476113799175,1.117282546014196) (12.4640179984174,0.8820875419244004) (9.452276540954294,0.699713961255847)
 (228.2419261791972,-4.007620841392877) (115.5449483289894,1.622004698832113) (71.12447827621641,2.069771755940452) (47.07560337367727,1.853540405279938) (32.45987578299128,1.530596113456059) (23.05649405618295,1.228708665236117) (16.78270889724775,0.9749869144753677) (12.48684788613,0.7749561374916328) (9.470861919470874,0.6176793734809144)
 (227.7245525329897,-5.691822055629036) (115.5023989964848,0.7655834146353298) (71.14771221691562,1.521940543967394) (47.11053544517613,1.479290598798497) (32.49366691213496,1.266020839500046) (23.08584611830264,1.037067286159636) (16.80717370973531,0.8332950691128229) (12.50697817464663,0.6682215525278087) (9.487332062575573,0.5359110001439789)
 (227.1928600519699,-7.330785670658702) (115.4474249454811,-0.08082253896293762) (71.16104849501235,0.9784446624763506) (47.13790428626159,1.107388099568986) (32.52171677949058,1.002845140112348) (23.11082295781413,0.8463064826792268) (16.8282789759864,0.6921763397313473) (12.52450130958884,0.5618692089096863) (9.501757395408498,0.4544030309744608)
 (226.6498846198291,-8.928415472943971) (115.3808238216587,-0.9183613372626849) (71.16494501223008,0.4387897487402179) (47.15801798449556,0.7375852442502112) (32.54424355362993,0.7409366012126205) (23.13158326095221,0.656353480246324) (16.8461423768574,0.5515902584434831) (12.53950601629043,0.4558768353823463) (9.51420587163588,0.3731435713505735)
 (226.0982565556831,-10.48870934844458) (115.3032903293112,-1.748203092433515) (71.15981389803497,-0.09753978310327305) (47.17115972243718,0.3696162502713352) (32.56145059520078,0.4801481676419234) (23.1482764706016,0.4671238993022299) (16.86087561731089,0.4114872041500033) (12.55207705301184,0.350214925058768) (9.524742751277028,0.2921149735830683)
 (225.5402155761772,-12.01572302418257) (115.2154213806023,-2.571532834572454) (71.14602307130085,-0.6310775412717707) (47.17758820902357,0.003199111256534597) (32.57352647071903,0.2203193752812321) (23.16104264303234,0.2785225929359739) (16.87258423127917,0.2718089890195627) (12.56229501212716,0.2448471561653059) (9.533430414884501,0.2112941450465958)
 (224.9776282941766,-13.51353790493133) (115.1177214406951,-3.389544697563716) (71.12389791838434,-1.162372471182121) (47.17753820521872,-0.3619627824852876) (32.58064504311395,-0.038722577000423) (23.17001236469457,0.0904443853695453) (16.88136743820462,0.1324893829274869) (12.57023615854458,0.1397307713176158) (9.54032820832791,0.1306528271040508)
 (224.4120075857448,-14.98623304329537) (115.0106078942301,-4.203437256618043) (71.09372300391902,-1.691986670549871) (47.17122109541543,-0.7261792927927858) (32.58296560709112,-0.2971619164068234) (23.17530670896399,-0.09722529007873475) (16.88731802635513,-0.006545429441975829) (12.57597229484397,0.03481691225275994) (9.545492307733562,0.05015784463295547)
 (223.8445331920781,-16.4378611965402) (114.8944162743091,-5.014409943398262) (71.05574373754774,-2.220493677618588) (47.15882545666988,-1.089772443245373) (32.58063303717078,-0.5551935429405759) (23.17703720775775,-0.2846098542444259) (16.89052225844296,-0.1453764570438134) (12.57957064071821,-0.0699490905424054) (9.548975598054646,-0.03022867667327257)
 (223.2760729696322,-17.8724288430476) (114.7694052141096,-5.823660449090896) (71.01016792492628,-2.748477196439392) (47.14051758250736,-1.453075571741847) (32.57377791969999,-0.813022424547866) (23.17530582228556,-0.4718411399265194) (16.89105977429101,-0.2840915743624792) (12.5810937173968,-0.1746274710396045) (9.550827556030518,-0.1105491240910042)
 (222.7072042499911,-19.29387996643586) (114.6357609978537,-6.63238301177195) (70.95716714057887,-3.276530214868972) (47.11644191984664,-1.816432703229121) (32.56251664043647,-1.070863128187824) (23.17020488857624,-0.6590590387260605) (16.8890034853268,-0.4227852539567693) (12.58059922511944,-0.2792838241029027) (9.551094129806019,-0.1908502398046656)
 (222.138234830851,-20.70608335750407) (114.4936016097806,-7.441767473219329) (70.89687786800263,-3.80525446259465) (47.08672138478578,-2.180198114393378) (32.54695140452373,-1.328939469991934) (23.16181702379384,-0.8464112245157397) (16.88441944199023,-0.5615583498172261) (12.57813990522116,-0.3839889360175889) (9.549817608929729,-0.2711829894834787)
 (221.5692231785085,-22.11282313781394) (114.3429801989494,-8.252998982932164) (70.82940236217233,-4.335260152695316) (47.05145752688395,-2.544736057523689) (32.52717016664501,-1.587484264243694) (23.1502149770107,-1.034052943922609) (16.87736666636733,-0.7005179251708386) (12.57376337832707,-0.488818646128322) (9.547036477162376,-0.3516024519022775)
 (220.9999974865654,-23.5177921737167) (114.1838878968637,-9.067258222205101) (70.75480919969277,-4.867165943930702) (47.01073051853037,-2.910420607927178) (32.50324645543125,-1.846739148373253) (23.13546141145818,-1.222146851944823) (16.86789693945182,-0.8397771128691839) (12.56751195150529,-0.5938537312113279) (9.542785243461266,-0.4321677242046529)
 (220.4301733000811,-24.92458802386109) (114.016255947323,-9.88572201910171) (70.67313349182885,-5.401599060016747) (46.96459895137987,-3.277635595424549) (32.47523907883934,-2.106954459130257) (23.11760861087178,-1.410862881180261) (16.85605453651273,-0.9794549970001598) (12.55942238885821,-0.6991798035632685) (9.537094247123299,-0.5129418375551318)
 (219.8591694780924,-26.33671104864835) (113.8399571247228,-10.7095642255907) (70.58437674616488,-5.9391954996685) (46.91309943016486,-3.646774581312184) (32.44319170252393,-2.368389133796247) (23.09669810136224,-1.600378129588012) (16.84187590551892,-1.119676503303822) (12.54952564270586,-0.8048872144215541) (9.529989433884472,-0.5939916741444136)
 (219.2862223301916,-27.7575643048018) (113.6548064381909,-11.53995673268039) (70.48850637332755,-6.480600272853085) (46.85624595844398,-4.018240839661086) (32.4071322976183,-2.631310609913709) (23.07276018689656,-1.790876739398977) (16.82538928615274,-1.260572284881057) (12.53784654206573,-0.9110709524759424) (9.521492101751631,-0.6753878819605601)
 (218.7103978213563,-29.19045485191148) (113.4605611335435,-12.3780705046277) (70.38545484385691,-7.026467601435829) (46.79402912000543,-4.392447304439778) (32.36707245855692,-2.895994697615676) (23.04581339923956,-1.982549756453193) (16.80661427002156,-1.40227859054776) (12.52440343993195,-1.017830529046943) (9.511618615600788,-0.7572047764265281)
 (218.1306017944563,-30.63859611016269) (113.2569200225889,-13.22507652237264) (70.27511851142641,-7.577461023449581) (46.72641506329452,-4.769816445167643) (32.32300659647745,-3.16272539949824) (23.01586386413631,-2.175594949294759) (16.78556130319812,-1.544937103536351) (12.509207819631,-1.125269839143369) (9.500380093219789,-0.839520224438411)
 (217.5455882077781,-32.10511092742338) (113.0435221806972,-14.08214653672899) (70.15735612289008,-8.134253350029971) (46.65334430392915,-5.150780038756746) (32.2749110168749,-3.431794655446869) (22.98290459206331,-2.370216574635922) (16.76223113673601,-1.688694738412695) (12.49226386399315,-1.23349699146145) (9.487782063397729,-0.9224155035306896)
 (216.9539654267187,-33.59303503839951) (112.8199450652868,-14.95045354420706) (70.03198704702965,-8.697526426182815) (46.57473036170976,-5.535778804555238) (32.22274289382761,-3.70350199211941) (22.94691469950577,-2.566625071880256) (16.73661423034482,-1.833703386576023) (12.47356799196118,-1.342624098776343) (9.473824102350095,-1.005975130264654)
 (216.3542006462882,-35.1053206279147) (112.5857021147779,-15.83117191116254) (69.89878925346483,-9.267970656817649) (46.49045825510056,-5.925261880082434) (32.16643915554384,-3.978154060206694) (22.90785857311081,-2.765036676607486) (16.70869011650625,-1.980119602348686) (12.45310836822462,-1.452767022835251) (9.458499447012144,-1.090286654970433)
 (215.7446225438987,-36.64483974223084) (112.3402398926992,-16.72547708537122) (69.75749708066989,-9.84628426467828) (46.40038287864309,-6.319686119045032) (32.10591529734852,-4.256064045776444) (22.86568498755272,-2.965672944025211) (16.67842673608575,-2.128104219733888) (12.43086439177378,-1.564045068626384) (9.441794599007739,-1.175440414830582)
 (215.1234222855909,-38.21438732362564) (112.0829348452991,-17.63454484799422) (69.60779883109056,-10.43317225772582) (46.30432728441397,-6.719515189731167) (32.0410641397452,-4.537550945943725) (22.820326189554,-3.168760174017774) (16.6457797499517,-2.277821900053542) (12.40680617084432,-1.676580624679247) (9.42368891466365,-1.261529248704428)
 (214.4886530186263,-39.81668367679713) (111.8130897327226,-18.55955007106801) (69.44933423086211,-11.02934508729296) (46.20208089625088,-7.125218471838143) (31.97175454819305,-4.822938702175606) (22.77169695996607,-3.374528734407656) (16.61069183744806,-2.42944060407016) (12.38089399039493,-1.790498746963685) (9.404154194007683,-1.348648165490587)
 (213.8382279897615,-41.45437620471513) (111.5299298040501,-19.50166495502794) (69.28169179056191,-11.63551698749689) (46.09339767784603,-7.537269741033075) (31.89783013107985,-5.112555187951037) (22.71969366611843,-3.583212280212297) (16.57309199700543,-2.583130986209393) (12.3530777788256,-1.905926685763431) (9.383154268878274,-1.436893972810319)
 (213.1699174289061,-43.13004027782068) (111.2325987649243,-20.46205673237208) (69.10440609897954,-12.25240399040854) (45.97799427682858,-7.956145640558073) (31.81910793040445,-5.406731050068376) (22.66419331448694,-3.795046868441679) (16.53289484121039,-2.739065714670899) (12.32329657977477,-2.022993356013253) (9.360644597029834,-1.526364858708778)
 (212.4813443322779,-44.8461791226536) (110.9201545905459,-21.44188482796912) (68.91695507850571,-12.88072161625321) (45.85554816273773,-8.382323940792418) (31.73537711769517,-5.705798404572222) (22.6050526125927,-4.010269970006518) (16.48999990895672,-2.897418716000477) (12.29147803342188,-2.141828751412526) (9.336571864637028,-1.617159933591137)
 (211.7699792732059,-46.60522263376547) (110.5915652274291,-22.44229746833459) (68.71875722414265,-13.52118223844528) (45.72569577348246,-8.816281588480216) (31.64639770491532,-6.010089389574121) (22.54210704767512,-4.229119380587796) (16.4442909905192,-3.058364346391416) (12.25753787220565,-2.262563305070293) (9.310873601739406,-1.70937873000593)
 (211.0331343570423,-48.40952502213584) (110.2457042125814,-23.46442773854459) (68.50916884424379,-14.17449212530891) (45.58803068120685,-9.258492547673399) (31.5518992781426,-6.319934577623537) (22.47516998687819,-4.45183203293838) (16.39563547168019,-3.222076492338818) (12.22137943215276,-2.385327197078084) (9.283477809719002,-1.803120664106677)
 (210.2679564311179,-50.26136122272092) (109.8813462410732,-24.50938907528217) (68.2874813160703,-14.84134815714695) (45.44210178530501,-9.709425435071369) (31.45157975861162,-6.635661248984825) (22.40403180251849,-4.678642712293661) (16.34388370025501,-3.38872760218447) (12.18289318337008,-2.51024961187595) (9.254302606564389,-1.898484457665004)
 (209.4714196476263,-52.16292198184723) (109.4971626997856,-25.57827018749045) (68.05291836414376,-15.52243421677996) (45.28741153721511,-10.16954094631739) (31.34510419377376,-6.957591526592846) (22.32845902413474,-4.909782675808488) (16.28886837397026,-3.55848764841551) (12.14195627869913,-2.637457945247503) (9.223255885648529,-1.995567524025431)
 (208.640317476099,-54.11630754458381) (109.0917171849961,-26.67212938406751) (67.80463336789575,-16.21841724251352) (45.12341419917875,-10.63928907214498) (31.23210357980886,-7.286040370411318) (22.24819351760997,-5.145478175221887) (16.23040395230272,-3.731523022377233) (12.09843212177289,-2.767076961643533) (9.190234991405637,-2.094465316465199)
 (207.7712542577464,-56.12351985281123) (108.6634610172665,-27.79198828132607) (67.54170670263505,-16.92994293181238) (44.94951413868783,-11.11910609433258) (31.11217371534984,-7.621313426669421) (22.16295169152676,-5.385948879780828) (16.16828608937754,-3.907995357709118) (12.05216995301582,-2.899227900464843) (9.155126409501916,-2.19527063916248)
 (206.8606363927479,-58.18645315666171) (108.2107287702218,-28.9388248530549) (67.26314311869953,-17.65763107389558) (44.76506415977581,-11.60941134993086) (30.98487408674941,-7.96370472396224) (22.07242372969612,-5.631406194454626) (16.10229108970819,-4.088060280754318) (12.0030044537586,-3.034027529133294) (9.117805471477039,-2.298072918812023)
 (205.9046632698157,-60.30688293784262) (107.7317338331252,-30.11356577659291) (66.96786916580335,-18.40207048407767) (44.56936387384486,-12.11060374646108) (30.84972678566529,-8.313494204717077) (21.97627285035791,-5.882051465593242) (16.03217538391549,-4.271866081000972) (11.95075536717742,-3.171587139005613) (9.078136073387071,-2.402957433966035)
 (204.8993180357349,-62.48645300865967) (107.2245640330501,-31.31707801592001) (66.65473067405436,-19.16381350491993) (44.36165811477633,-12.6230580040993) (30.70621546145676,-8.670945077405985) (21.87413459310123,-6.138074063762952) (15.9576750274493,-4.459552295746194) (11.89522713664318,-3.312011478713486) (9.03597040779246,-2.510004498861496)
 (203.840358350343,-64.72666067729678) (106.6871773555076,-32.55015957628358) (66.32249030883632,-19.94337003407636) (44.14113541015633,-13.14712060165904) (30.55378431402566,-9.036300970832748) (21.76561613662765,-6.399649331007812) (15.87850522191572,-4.65124819843305) (11.8362085626825,-3.455397618447769) (8.991148710264239,-2.619288595534883)
 (202.7233072663113,-67.02883982496482) (106.1173978125059,-33.81352935508709) (65.96982522540542,-20.74120103131338) (43.90692651992182,-13.68310539243138) (30.39183713563764,-9.409782869707916) (21.65029565322103,-6.666936377828475) (15.79435986429031,-4.847071180841603) (11.77347247988783,-3.601833736807411) (8.943499021833501,-2.730877449348697)
 (201.5434444137747,-69.39414175915329) (105.5129115222228,-35.10781600791027) (65.59532485858757,-21.5577114540452) (43.65810306575903,-14.23128885512354) (30.21973641591174,-9.791585807336812) (21.52772170875801,-6.940075712444624) (15.70491112942063,-5.047125016390646) (11.70677546042156,-3.7513978215122) (8.892836970408304,-2.844831039990537)
 (200.2957976979256,-71.82351368842299) (104.8712630923614,-36.4335457429117) (65.19748889517608,-22.39324256649279) (43.39367628084942,-14.79190494660364) (30.03680252824197,-10.18187529012561) (21.39741272072697,-7.219186684451256) (15.60980909474502,-5.251497991015346) (11.63585754775999,-3.904156273841346) (8.838965575111132,-2.961200541152605)
 (198.9751357502566,-74.31767467817852) (104.1898523966087,-37.79112896040017) (64.77472548840892,-23.24806356652874) (43.1125959166211,-15.36513951525623) (29.84231302301225,-10.58078342678314) (21.2588564920156,-7.504364723488812) (15.50868141929117,-5.460260887729973) (11.56044203021888,-4.060162405133992) (8.781675080929888,-3.080027179878555)
 (197.5759614148989,-76.87708894222416) (103.4659318911078,-39.18084564863998) (64.32534978993176,-24.12236247489194) (42.81374935455566,-15.95112423737641) (29.63550205945239,-10.98840473555712) (21.11150984204775,-7.795678353377022) (15.40113309249682,-5.67346481037891) (11.48023526669037,-4.219454815967968) (8.72074283119751,-3.201341007743873)
 (196.0925065865944,-79.50193634884864) (102.6966046046192,-40.60282945807273) (63.84758288826431,-25.01623623277424) (42.49596098152452,-16.54993004203163) (29.41556001501472,-11.40479160310361) (20.9547983624305,-8.093165962703097) (15.28674627280649,-5.891138832033815) (11.39492657789126,-4.382055646706726) (8.655933188981807,-3.325159575447475)
 (194.5187287705255,-82.19208002679066) (101.878822989367,-42.05705038149038) (63.33955126182219,-25.92967996042836) (42.15799189655274,-17.16155998585619) (29.18163331960764,-11.82994937068243) (20.78811633071335,-8.396832314088241) (15.1650802389565,-6.113287455789219) (11.30418822061381,-4.547968688770653) (8.586997520299269,-3.451486502799773)
 (192.8483097708875,-84.94703098952715) (101.0093888335703,-43.5432959792749) (62.79928686754563,-26.86257533449856) (41.79854003237676,-17.78594155535217) (28.932824569744,-12.26383102665287) (20.61082682094397,-8.70664477675621) (15.03567148354561,-6.339887874360461) (11.20767546599743,-4.717177348444622) (8.51367425492047,-3.580309937385759)
 (191.074656968117,-87.76590972665937) (100.0849544647812,-45.06115111243214) (62.22472800980558,-27.81467805547797) (41.41624078196534,-18.42291836696281) (28.66819298660754,-12.70633148877731) (20.4222620556016,-9.022529269970065) (14.89803397944742,-6.570887022024024) (11.10502680651442,-4.889642455641247) (8.435689042806217,-3.711600895706554)
 (189.1909076876756,-90.6474047591436) (99.10202550632368,-46.60997615800964) (61.61372114618645,-28.78560438614172) (41.0096682382113,-19.07224125891705) (28.38675529086581,-13.15728146579227) (20.22172405202385,-9.344365909332643) (14.75165965921808,-6.806198409459762) (10.99586431897111,-5.065299912899436) (8.352755027721207,-3.845311483113518)
 (187.1899372154389,-93.58972820139556) (98.05696547170092,-48.18888371966675) (60.96402381321559,-29.77481676644954) (40.57733716357303,-19.73355876703897) (28.08748707495233,-13.61644089613592) (20.00848561914977,-9.671984353514894) (14.59601914731904,-7.045698741916171) (10.8797942146328,-5.244058181280064) (8.264573261258311,-3.981372991119534)
 (185.0643710781712,-96.59056842890115) (96.94600250894081,-49.79671387389513) (60.27330885456144,-30.7816085169469) (40.11770581687311,-20.40640700241907) (27.76932476351258,-14.08349197083022) (19.78179177125897,-10.00515885810535) (14.43056279308434,-7.289224322218301) (10.75640761265544,-5.425795610048913) (8.170833283940746,-4.119693872220784)
 (182.8066021998711,-99.64704006089717) (95.76523864332628,-51.432008035454) (59.53917017613738,-31.80508769180123) (39.62917978446734,-21.09019895508278) (27.43116825908584,-14.55803176042224) (19.54086162481035,-10.34360304525342) (14.25472205539645,-7.536567249028035) (10.62528157315128,-5.610357608927675) (8.071213902486273,-4.260157598519257)
 (180.4088136597453,-102.7556315084846) (94.5106618547246,-53.09298157466223) (58.75913026843418,-32.84416014302126) (39.11011696139454,-21.78421327661333) (27.07188437828014,-15.03956447895634) (19.28489085769172,-10.68696441837736) (14.06791129318295,-7.787471426372329) (10.48598043399717,-5.797553682356165) (7.965384194117569,-4.402620411947168)
 (177.8630077450224,-105.9121504850876) (93.17816141607294,-54.77749537376261) (57.93064966426562,-33.89751193723447) (38.55883383985375,-22.48758262096443) (26.69031118904085,-15.52749343573504) (19.01305480552432,-11.03481865416811) (13.86953002028915,-8.041628410285192) (10.33805748324737,-5.987154343264808) (7.853004771081332,-4.546908980576119)
 (175.1610420502203,-109.1116679739413) (91.76354683026528,-56.48302658046556) (57.05113868570611,-34.96359123524006) (37.9736132790034,-23.19928163094653) (26.28526336322047,-16.02111274354881) (18.72451228124265,-11.3866637205236) (13.65896568427744,-8.298673127966401) (10.18105704177663,-6.17888792575763) (7.733729339505876,-4.692817980948767)
 (172.2946733625861,-112.3484612905674) (90.26257080613557,-58.20663886734318) (56.11797164072309,-36.04058988107593) (37.35271391339565,-23.91811471661083) (25.85553866173847,-16.51959887385231) (18.41841019533147,-11.74191388718158) (13.43559703037266,-8.558179516949446) (10.01451695412881,-6.372437344456673) (7.607206587454797,-4.840107631726831)
 (169.2556100889329,-115.6159570326837) (88.67095662942587,-59.94495264807692) (55.12850375169688,-37.12642492060792) (36.69438136698631,-24.64270378304453) (25.39992566557821,-17.02200217381412) (18.09388906745267,-12.09989370756883) (13.1987981097879,-8.819656142138177) (9.837971579645076,-6.567436831946347) (7.473082436413018,-4.988501213143374)
 (166.0355738957865,-118.9066748625353) (86.98443034528208,-61.6941156664949) (54.0800910470689,-38.21872036729887) (35.99686143517997,-25.37147611265486) (24.91721286372958,-17.52723848391361) (17.75008949729817,-12.45983207491953) (12.9479429912858,-9.082541864394358) (9.650955297808389,-6.76346871612653) (7.331002689283372,-5.137682611879563)
 (162.6263712501592,-122.2121732652029) (85.19875803985569,-63.44977464230841) (52.97011342813092,-39.3147895784217) (35.25841537182744,-26.1026526445553) (24.40619919772021,-18.03408102412801) (17.38615967368351,-12.82085646893029) (12.68241122654246,-9.346201647032213) (9.453006578864114,-6.960060300736228) (7.180616104876673,-5.287293940591407)
 (159.0199753749249,-125.5229985880789) (83.30978855944281,-65.20704858131403) (51.79600109283008,-40.41161866459406) (34.47733740802639,-26.83423693122652) (23.86570614872829,-18.54115274363603) (17.00126398030285,-13.1819875305353) (12.40159411739703,-9.609922603432919) (9.243672644509314,-7.15668091474836) (7.021577924011099,-5.436933290685817)
 (155.2086190412712,-128.8286388792457) (81.31350185811907,-66.96050457842249) (50.55526445736536,-41.50585142196434) (33.65197459565684,-27.564005100329) (23.29459143286924,-19.04691935811879) (16.59459274998088,-13.54213414142563) (12.10490181215775,-9.87291040083082) (9.022514760901949,-7.352739251787481) (6.853553868536542,-5.586152682580743)
 (151.1848984605368,-132.1174842110316) (79.20606311327134,-68.70413698186833) (49.24552765661925,-42.59377633531427) (32.78074902998499,-28.28949718223609) (22.69176434359611,-19.54968332654222) (16.16537317701824,-13.90008915088203) (11.79177125883287,-10.13428614882459) (8.789114155140259,-7.54758103652385) (6.676224624179413,-5.734456287385104)
 (146.9418882744251,-135.3767953635346) (76.98388261734836,-70.43135089472712) (47.86456563113767,-43.67131625477924) (31.86218245879357,-29.00801020479111) (22.05620274692134,-20.04757904533484) (15.71288140806608,-14.25452598821861) (11.46167501591766,-10.39308392283436) (8.54307857119389,-7.740487190481118) (6.489290807888197,-5.881299003677856)
 (142.4732674028351,-138.5926828930318) (74.64368131418654,-72.13495106852045) (46.41034472309222,-44.73402140127644) (30.89492322401014,-29.71659349327581) (21.38697169442093,-20.5385695606151) (15.23645580887864,-14.60399636141913) (11.11413089783,-10.64824907482428) (8.284049467311169,-7.930672577848373) (6.292478412810201,-6.02608547594806)
 (137.7734551744982,-141.7500987363349) (72.18256168435305,-73.80713730457067) (44.88106659593725,-45.7770663925151) (29.87777543400025,-30.41204664360552) (20.68324357116042,-21.02044511719113) (14.73551126326679,-14.94692924268324) (10.74871241803566,-10.898637497101) (8.011709778067978,-8.117285450686374) (6.085544703984745,-6.168169648449267)
 (132.837756796049,-144.8328425822377) (69.5980834840948,-75.43950752074896) (43.27521517693229,-46.79525200851534) (28.80973010734645,-31.09092060534349) (19.94431964121379,-21.49082387417398) (14.2095545267366,-15.2816314299067) (10.36505995225497,-11.14301601114513) (7.725792234985049,-8.299407744475406) (5.868284527167117,-6.306854952294719)
 (127.6625167976694,-147.8235852617844) (66.88834362923416,-77.02306965002458) (41.59160618182671,-47.78301241576263) (27.68999809697483,-31.74952243000399) (19.16965279155788,-21.94715511962627) (13.65820037627862,-15.60628985965123) (9.962892522401324,-11.38006405312458) (7.426088140084937,-8.476056333709007) (5.64053697076353,-6.441395220948745)
 (122.2452786376444,-150.703911357398) (64.05205928918964,-78.54826350559314) (39.82943864864254,-48.73442856501259) (26.51804431359665,-32.38392407547102) (18.35887120968943,-22.38672530992488) (13.08118844740868,-15.9189759470873) (9.542020059864019,-11.60837682328623) (7.112456498395678,-8.646185379863741) (5.402192302013117,-6.570996435108492)
 (116.5849481658468,-153.4543830922209) (61.08865298566123,-80.00499368147393) (37.98834772906243,-49.64324840650959) (25.2936228157491,-32.98997575467457) (17.51180265807896,-22.80666723668977) (12.4784004844011,-16.21765215210723) (9.10235597709298,-11.82647005889035) (6.784833378253279,-8.808689887324215) (5.153199088233966,-6.694819378222488)
 (110.6819581523045,-156.0546273210683) (57.99833826485597,-81.38267442263137) (36.06845786848171,-50.50291452653483) (24.01681216149209,-33.56332419936462) (16.62849893989495,-23.20397259090004) (11.84987771163109,-16.50018095358569) (8.643929833379669,-12.03278656725125) (6.443241342666956,-8.962410570237143) (4.89357137112351,-6.811983287520122)
 (104.5384306026067,-158.4834470928753) (54.78220424336737,-82.67028722552521) (34.07043530255806,-51.30659965752793) (22.68805032673875,-34.099436155793) (15.70926007691552,-23.57550814442014) (11.19583800141056,-16.76433640526064) (8.16689984524165,-12.22570463174216) (6.087798765431059,-9.106140115002127) (4.623395764762195,-6.921570566980758)
 (98.15833313084562,-160.7189587885698) (51.44229710650532,-83.85645168396775) (31.99553870926299,-52.04725040019955) (21.30816841007209,-34.59362733035017) (14.75465765819761,-23.91803569773111) (10.51669243799948,-17.00781836292349) (7.671564967692807,-12.40354836950133) (5.718728824341882,-9.238630897460951) (4.342838315415279,-7.022632593653171)
 (91.54762527690735,-162.7387552416082) (47.9816964372454,-84.92950979473753) (29.84566668580974,-52.71763928464134) (19.87842224646411,-35.04109687638145) (13.76555675819989,-24.22823586206902) (9.813060858580643,-17.22826943684977) (7.158376227240156,-12.5646000749423) (5.33636793817027,-9.358604167975118) (4.052150947254646,-7.114196661282778)
 (84.71439035007698,-164.5200945624434) (44.40458410544214,-85.87762357722085) (27.62340065595577,-53.31042509172368) (18.40052100690388,-35.43696737093672) (12.74313578260373,-24.50273564074295) (9.085785911978164,-17.42329464066126) (6.627946976614974,-12.70711452670335) (4.941173403321096,-9.464760718908776) (3.751677307656847,-7.195274026693652)
 (77.66894822380726,-166.0401135647107) (40.71630335702037,-86.6888854496965) (25.33204174587822,-53.81822109508337) (16.87665181128322,-35.77633005965411) (11.68890357450205,-24.73813965756881) (8.33594516023787,-17.5904836295786) (6.081061729036493,-12.82933518372849) (4.533729966495871,-9.555792938559966) (3.441857815233915,-7.264869032921646)
 (70.4239444821073,-167.2760638275008) (36.92340573669143,-87.35144035589401) (22.97564016496706,-54.23367060738583) (15.3094993827054,-36.05429496581577) (10.60471309722697,-24.9310647651763) (7.564860744035526,-17.72743532884844) (5.518683212420661,-12.92951212479395) (4.114755080061191,-9.630398172943726) (3.123233714446237,-7.321989223286235)
 (62.99441149108646,-168.2055674904037) (33.03368356241555,-87.85361815876209) (20.55901567424357,-54.5495289252443) (13.70225980379025,-36.26604526467693) (9.492771069955353,-25.07817760083767) (6.774106152568779,-17.83178465915825) (4.941957330117424,-13.00592151769979) (3.68510258690268,-9.68729322411593) (2.796449945313218,-7.365656328217027)
 (55.39779734242496,-168.8068889495199) (29.05618585815227,-88.18407434313633) (18.08776784453497,-54.75875046801504) (12.05864750868855,-36.40689512946892) (8.355642921576655,-25.17623458910794) (5.96550967265013,-17.90123096913898) (4.352215685170431,-13.05688633578615) (3.245764604226129,-9.725229777251879) (2.462256654222859,-7.394917968306876)
 (47.65395919386989,-169.0592177298002) (25.00121594714546,-88.33193661189669) (15.56827498343969,-54.85457962358117) (10.38289476669322,-36.47235006542954) (7.196252565517892,-25.2221236296636) (5.141154148208696,-17.93356769370079) (3.750975432641278,-13.0807979714433) (2.797871408347988,-9.743010494756723) (2.121509186607968,-7.408859870311829)
 (39.78511834025515,-168.9429570109261) (20.88030931281868,-88.28695454685173) (13.00768085997602,-54.83064356314634) (8.679743067858148,-36.45816858278314) (6.017876592688115,-25.21290679753617) (4.303372766564582,-17.92671267322702) (3.139936230030772,-13.07613833487901) (2.342689162966635,-9.739505471861337) (1.775166450933068,-7.406618376383339)
 (31.81577533405817,-168.4400116398607) (16.70619084125059,-88.03964917726053) (10.41386866643985,-54.68104507130261) (6.954426048206886,-36.36042391397092) (4.824132604729036,-25.14586304611697) (3.454740683089698,-17.87873850087249) (2.520974159079381,-13.04150197737302) (1.881615390201608,-9.713668711104891) (1.424287568269855,-7.387392980190297)
 (23.7725846426461,-167.5340690153512) (12.49271114729834,-87.58145905999473) (7.795422018559929,-54.40045329850324) (5.212643792442282,-36.17556439082001) (3.61896159173853,-25.01853004431458) (2.5980624156827,-17.78790221520777) (1.896132560144025,-12.97561774377528) (1.416172145944975,-9.664554245434687) (1.070026770500787,-7.350458602187051)
 (15.68418961103756,-166.210866033873) (8.254762344693335,-86.90487937033465) (5.161573197486094,-53.98419027281772) (3.460528665985509,-35.90047104108204) (2.4066044431183,-24.82874409678772) (1.736355072038024,-17.65267363439422) (1.267609832758986,-12.87736943768912) (0.9479969327293327,-9.591331526602165) (0.7136265854459604,-7.295177333183882)
 (7.581019850495641,-164.4584353656143) (4.008174305868776,-86.00359053643727) (2.522139269510149,-53.42831101177951) (1.70460307701181,-35.53251097362152) (1.191572865770631,-24.57467719007313) (0.8728276089775059,-17.47176162907971) (0.6377443393171778,-12.74581499087232) (0.4788314581542372,-9.493299701676253) (0.3564093764918881,-7.221009338758107)
 (-0.5049455004611386,-162.267324728383) (-0.2304068541636338,-84.87257313752974) (-0.1125528667439689,-52.72967521011112) (-0.04827014353208072,-35.06958521021188) (-0.02138481524796359,-24.25487021490485) (0.0108564654365201,-17.24413767057402) (0.008996659097119131,-12.58020365502514) (0.01050842036714527,-9.369900410919771) (-0.0002326335905000383,-7.127522652709393)
 (-8.540443905462833,-159.6307834961255) (-4.443655684417625,-83.50820612842919) (-2.731751041798336,-51.88600866555576) (-1.790943766710909,-34.51016972650644) (-1.227322311561451,-23.86826152433864) (-0.8460419675356325,-16.96905605405446) (-0.616070457140044,-12.3799907623149) (-0.4550634227387304,-9.220728786721798) (-0.3548486446145072,-7.014401619105773)
 (-16.49121914028233,-156.5449119732492) (-8.613716737354487,-81.90834593998522) (-5.324370168760122,-50.89595291459553) (-3.516047414894387,-33.85334869774655) (-2.421137664142124,-23.41421011250006) (-1.694241439186953,-16.64607029170382) (-1.234814019811303,-12.14484971464091) (-0.9159155829108039,-9.045542377747115) (-0.7059416416434695,-6.88145376010091)
 (-24.32232786010981,-153.0087698578652) (-12.72236292039324,-80.07238461996896) (-7.879090293839222,-49.75910192183424) (-5.216052624647437,-33.09883915955957) (-3.597618194030234,-22.89251288156337) (-2.530037825112398,-16.27504529784006) (-1.844534108838956,-11.87468089389489) (-1.370037203818736,-8.844267786815111) (-1.051981555309487,-6.728614917375136)
 (-31.99845572907915,-149.0244418487777) (-16.75115911871396,-78.00128588972706) (-10.38445799774615,-48.47602510466963) (-6.883340195530045,-32.2470065941034) (-4.751487098959183,-22.30341561747886) (-3.349682247046927,-15.85616512238724) (-2.4424980199073,-11.56961733642464) (-1.815393039922823,-8.617004897820889) (-1.391418909052722,-6.555952560783585)
 (-39.4842355200532,-144.5970598434759) (-20.68162719204316,-75.69759876697061) (-12.8289888068379,-47.04827645854343) (-8.510268279118177,-31.298871358604) (-5.877450520314756,-21.6476176437392) (-4.14941454537015,-15.38993615006723) (-3.025964674130107,-11.23002709755673) (-2.249941638185039,-8.364028641291524) (-1.722698634070323,-6.363667224723064)
 (-46.74455967702581,-139.7347827414909) (-24.49540846751986,-73.16544920019106) (-15.2012681232441,-45.47839002439335) (-10.08923946701311,-30.25610588670152) (-6.970244064262102,-20.92627013600881) (-4.925496318951934,-14.87718583994764) (-3.592208718782288,-10.85651236881543) (-2.671653284752451,-8.085788332121906) (-2.044273722985541,-6.152092100493344)
 (-53.74488024940145,-134.4487363604443) (-28.17442005011093,-70.41051093284307) (-17.49004845907983,-43.76986244398625) (-11.6127655382316,-29.1210234113094) (-8.024677647651748,-20.14096851032139) (-5.674242786713918,-14.31905723744932) (-4.138543775893739,-10.44990550587044) (-3.078527323056229,-7.782904719614403) (-2.354618415945385,-5.921690874690589)
 (-60.45148984556587,-128.7529173412973) (-31.70100163159264,-67.43995752760001) (-19.68434086902827,-41.92712376418282) (-13.07352837670378,-27.89655889106016) (-9.035677744007833,-19.2937393767838) (-6.392052790478667,-13.71699963618764) (-4.662344345899276,-10.01126224994953) (-3.468608459222707,-7.456164936684558) (-2.652240635286741,-5.673053967096196)
 (-66.8317782821717,-122.6640660713148) (-35.05804999630497,-64.26239808354468) (-21.77349883423243,-39.95549806289402) (-14.46443590278873,-26.58624300887986) (-9.998326230713904,-18.38702277332114) (-7.075436365083775,-13.07275589093961) (-5.161065932508683,-9.541852496626673) (-3.840001780697134,-7.106515631854331) (-2.935693444794118,-5.406893380290668)
 (-72.8544608474521,-116.2015145549427) (-38.2291390447787,-60.88779965825556) (-23.74729323048102,-37.86115570780695) (-15.77867211751013,-25.19417068589587) (-10.90789516174067,-17.42365050712856) (-7.721039422659739,-12.38834698294174) (-5.632263089680062,-9.043149064910594) (-4.190886149769862,-6.735054604485296) (-3.203585252376109,-5.124036358534885)
