# Supplementary material for: Electromagnetic Analysis, Characterization and Discussion of Inductive Transmission Parameters for Titanium Based Housing Materials in Active Medical Implantable Devices
Source: Materials (Basel). 2018 Oct 25;11(11):2089. doi: 10.3390/ma11112089 (PMC6266279; doi:10.3390/ma11112089)
Supplement: Supplementary file 1 [file materials-11-02089-s001.zip › supplementary/correction_factor_data/L22phi_air_output.txt]

# Created by Octave 4.0.0, Thu Mar 24 14:48:56 2016 Mitteleurop�ische Zeit <unknown@juno>
# name: L22phi
# type: complex matrix
# rows: 241
# columns: 9
 (0.006703637843012374,-4.982055792982056e-008) (0.006703677851550013,-4.883401866535024e-008) (0.006703449033902033,-4.862690767715277e-008) (0.006703312838437401,-4.855782212988128e-008) (0.006703544958725022,-4.856187675113467e-008) (0.006703848131241214,-4.855032707495529e-008) (0.006703494264295873,-4.854820249081048e-008) (0.006703557751059109,-4.854364743108847e-008) (0.006703604033743018,-4.854638491791065e-008)
 (0.006703637842078196,-5.176965268969099e-008) (0.006703677850628273,-5.074451773853567e-008) (0.006703449032983014,-5.052930409185281e-008) (0.0067033128375194,-5.045751575898309e-008) (0.006703544957807092,-5.046172900641794e-008) (0.006703848130323424,-5.044972748033193e-008) (0.006703494263378153,-5.044751977756594e-008) (0.006703557750141421,-5.044278651340695e-008) (0.00670360403282533,-5.044563109703691e-008)
 (0.006703637841069609,-5.379500049771094e-008) (0.006703677849633025,-5.272975990792173e-008) (0.006703449031990832,-5.25061266081571e-008) (0.00670331283652818,-5.243152975052218e-008) (0.006703544956816004,-5.243590782998971e-008) (0.006703848129332538,-5.242343677657897e-008) (0.006703494262387291,-5.242114270338206e-008) (0.006703557749150635,-5.241622426304245e-008) (0.006703604031834458,-5.241918013333836e-008)
 (0.006703637839980527,-5.589958454434348e-008) (0.006703677848558336,-5.479266929128507e-008) (0.006703449030919466,-5.456028694227773e-008) (0.006703312835457878,-5.448277168391812e-008) (0.006703544955745765,-5.448732104399744e-008) (0.006703848128262506,-5.447436209429314e-008) (0.006703494261317274,-5.447197827169294e-008) (0.006703557748080724,-5.446686741071652e-008) (0.006703604030764498,-5.446993892138355e-008)
 (0.006703637838804524,-5.808650473029142e-008) (0.006703677847397936,-5.693628440541551e-008) (0.0067034490297626,-5.669481072428445e-008) (0.006703312834302196,-5.661426289068287e-008) (0.006703544954590179,-5.661899023229752e-008) (0.00670384812710709,-5.660552429866915e-008) (0.00670349426016197,-5.660304721544433e-008) (0.006703557746925506,-5.659773640578319e-008) (0.006703604029609181,-5.660092808106624e-008)
 (0.006703637837534699,-6.035898222952608e-008) (0.006703677846144963,-5.916376263902602e-008) (0.006703449028513416,-5.891284195200331e-008) (0.0067033128330543,-5.882914290187846e-008) (0.006703544953342424,-5.883405518807463e-008) (0.006703848125859569,-5.882006243615497e-008) (0.006703494258914439,-5.881748844374561e-008) (0.006703557745678105,-5.881196986269269e-008) (0.006703604028361687,-5.881528640394512e-008)
 (0.006703637836163575,-6.272036423694192e-008) (0.00670367784479202,-6.147838490628684e-008) (0.006703449027164621,-6.121764762484387e-008) (0.006703312831706854,-6.113067407533195e-008) (0.006703544951995141,-6.113577854163763e-008) (0.006703848124512501,-6.112123836108015e-008) (0.006703494257567431,-6.111856366813356e-008) (0.006703557744331236,-6.111282918787479e-008) (0.006703604027014747,-6.111627547951506e-008)
 (0.006703637834683183,-6.517412889604986e-008) (0.006703677843331187,-6.388356047697253e-008) (0.006703449025708243,-6.361262255342492e-008) (0.006703312830251974,-6.352224639864151e-008) (0.006703544950540293,-6.352755056351839e-008) (0.006703848123057935,-6.351244153766104e-008) (0.006703494256112951,-6.350966220459097e-008) (0.006703557742876893,-6.35037033779658e-008) (0.006703604025560301,-6.350728449676378e-008)
 (0.006703637833084615,-6.772389042156867e-008) (0.006703677841753842,-6.638283199752423e-008) (0.006703449024135699,-6.610129435938879e-008) (0.006703312828681003,-6.600738248161205e-008) (0.006703544948969526,-6.601289415776264e-008) (0.006703848121487437,-6.599719403208322e-008) (0.006703494254542473,-6.599430596512794e-008) (0.00670355774130658,-6.598811401584249e-008) (0.006703604023989952,-6.599183523587118e-008)
 (0.0067036378313585,-7.037340442594555e-008) (0.006703677840050575,-6.897988071218994e-008) (0.006703449022437674,-6.868732867434983e-008) (0.006703312826984663,-6.858974274799633e-008) (0.006703544947273319,-6.859547005376535e-008) (0.006703848119791553,-6.857915570307504e-008) (0.006703494252846639,-6.857615464830989e-008) (0.00670355773961087,-6.856972045575108e-008) (0.006703604022294111,-6.857358725845598e-008)
 (0.006703637829494654,-7.312657344712152e-008) (0.006703677838211465,-7.167853188129138e-008) (0.006703449020604154,-7.137453453522059e-008) (0.006703312825153012,-7.127313082308865e-008) (0.006703544945441875,-7.127908219445246e-008) (0.006703848117960408,-7.126212958886367e-008) (0.006703494251015576,-7.125901112590843e-008) (0.006703557737779991,-7.125232521299657e-008) (0.006703604020463082,-7.125634329388541e-008)
 (0.006703637827482211,-7.598745269929154e-008) (0.006703677836225667,-7.448276041813511e-008) (0.006703449018624427,-7.416686999718458e-008) (0.006703312823175284,-7.406149913877325e-008) (0.006703544943464253,-7.406768334169873e-008) (0.006703848115983141,-7.405006751122087e-008) (0.006703494249038391,-7.404682704683274e-008) (0.00670355773580297,-7.403987956568024e-008) (0.006703604018485982,-7.40440548431041e-008)
 (0.006703637825309134,-7.896025604433561e-008) (0.006703677834081395,-7.739669674229118e-008) (0.006703449016486671,-7.706844796217271e-008) (0.006703312821039704,-7.6958954753653e-008) (0.006703544941328953,-7.696538089699331e-008) (0.00670384811384825,-7.694707589475845e-008) (0.006703494246903497,-7.694370865600743e-008) (0.006703557733668307,-7.693648937339099e-008) (0.006703604016351194,-7.694082799727586e-008)
 (0.006703637822962855,-8.204936219931796e-008) (0.006703677831766125,-8.04246328637511e-008) (0.006703449014178502,-8.008354223721562e-008) (0.006703312818733878,-7.996976540280768e-008) (0.006703544939023306,-7.997644295194588e-008) (0.00670384811154298,-7.99574218159872e-008) (0.006703494244598341,-7.995392284309373e-008) (0.006703557731363322,-7.994642112562949e-008) (0.006703604014046086,-7.995092948639058e-008)
 (0.006703637820429213,-8.525932118538421e-008) (0.006703677829266029,-8.357102870496653e-008) (0.006703449011686046,-8.321659382964219e-008) (0.006703312816243932,-8.309836578411052e-008) (0.006703544936533658,-8.310530457440594e-008) (0.006703848109053769,-8.308553928793038e-008) (0.006703494242109206,-8.308190342740288e-008) (0.006703557728874435,-8.307410822530856e-008) (0.006703604011557065,-8.307879296349759e-008)
 (0.006703637817693516,-8.85948610288995e-008) (0.006703677826566606,-8.684051866769503e-008) (0.006703449008994829,-8.647221748611286e-008) (0.006703312813555463,-8.634936408795005e-008) (0.006703544933845437,-8.635657434021224e-008) (0.006703848106366031,-8.633603579034768e-008) (0.006703494239421555,-8.633225768641397e-008) (0.006703557726187031,-8.632415751839328e-008) (0.006703604008869462,-8.632902553422411e-008)
 (0.006703637814739658,-9.206089472651793e-008) (0.006703677823651858,-9.023791846253629e-008) (0.006703449006089026,-8.985520849317107e-008) (0.006703312810652592,-8.972754878802112e-008) (0.006703544930942748,-8.973504112229654e-008) (0.006703848103463864,-8.971369905722963e-008) (0.006703494236519509,-8.970977314520408e-008) (0.006703557723285256,-8.970135607979126e-008) (0.006703604005967506,-8.97064145437995e-008)
 (0.006703637811550121,-9.566252747933792e-008) (0.006703677820504546,-9.376823219766226e-008) (0.006703449002951297,-9.337054973591207e-008) (0.006703312807518037,-9.323789569006224e-008) (0.00670354492780852,-9.324568114212967e-008) (0.006703848100330215,-9.32235041265057e-008) (0.006703494233385951,-9.321942462379061e-008) (0.006703557720151962,-9.321067826379564e-008) (0.006703604002834035,-9.321593462622486e-008)
 (0.006703637808106031,-9.940506421518723e-008) (0.006703677817106097,-9.743665975324253e-008) (0.006703448999563228,-9.702341904111029e-008) (0.006703312804133442,-9.688557526462942e-008) (0.006703544924424243,-9.689366530188398e-008) (0.00670384809694653,-9.687062067054197e-008) (0.006703494230002366,-9.686638156835109e-008) (0.006703557716768722,-9.685729303073711e-008) (0.006703603999450599,-9.686275503406789e-008)
 (0.006703637804387295,-1.032940173994164e-007) (0.006703677813436658,-1.012486044371388e-007) (0.006703448995904997,-1.008191968004693e-007) (0.006703312800478848,-1.006759602592838e-007) (0.006703544920769965,-1.006843667979235e-007) (0.006703848093292931,-1.006604206077711e-007) (0.006703494226348868,-1.006560156621729e-007) (0.006703557713115559,-1.00646571560198e-007) (0.006703603995797208,-1.006522472495636e-007)
 (0.006703637800371877,-1.073351151546899e-007) (0.006703677809474437,-1.052096809441965e-007) (0.006703448991954857,-1.047634738961712e-007) (0.006703312796532752,-1.046146336130389e-007) (0.0067035449168242,-1.04623369035428e-007) (0.006703848089347838,-1.045984860154299e-007) (0.006703494222403964,-1.04593908738243e-007) (0.006703557709170983,-1.045840951614468e-007) (0.006703603991852397,-1.045899928967373e-007)
 (0.006703637796036114,-1.115343096983911e-007) (0.006703677805196075,-1.093257236265332e-007) (0.00670344898768957,-1.088620599360428e-007) (0.00670331279227177,-1.087073966798593e-007) (0.006703544912563723,-1.087164738526891e-007) (0.006703848085088085,-1.086906173519383e-007) (0.006703494218144345,-1.086858610012019e-007) (0.006703557704911785,-1.086756634948014e-007) (0.006703603987592933,-1.086817919629872e-007)
 (0.006703637791354417,-1.158977861092809e-007) (0.006703677800576462,-1.136027950862338e-007) (0.006703448983084083,-1.131209918098404e-007) (0.006703312787670961,-1.12960277772729e-007) (0.006703544907963254,-1.129697100661206e-007) (0.006703848080488482,-1.129428419998354e-007) (0.00670349421354487,-1.129378995697876e-007) (0.006703557700312735,-1.129273031137089e-007) (0.00670360398299357,-1.129336713414976e-007)
 (0.006703637786299294,-1.204319714347257e-007) (0.006703677795588268,-1.18047195102767e-007) (0.006703448978111075,-1.175465425788221e-007) (0.006703312782702993,-1.173795410404772e-007) (0.006703544902995803,-1.173893423476444e-007) (0.006703848075521913,-1.173614231411378e-007) (0.006703494208578465,-1.173562873519462e-007) (0.006703557695346759,-1.17345276338295e-007) (0.006703603978027365,-1.173518937056403e-007)
 (0.006703637780840905,-1.251435441612897e-007) (0.006703677790202185,-1.226654699155764e-007) (0.006703448972741437,-1.221452307188842e-007) (0.006703312777338798,-1.219716956980925e-007) (0.006703544897632091,-1.219818804557897e-007) (0.006703848070159159,-1.219528689860513e-007) (0.006703494203215847,-1.219475322730745e-007) (0.006703557689984684,-1.219360904834886e-007) (0.006703603972664961,-1.219429667372638e-007)
 (0.006703637774947114,-1.300394440465961e-007) (0.006703677784386418,-1.274644218614041e-007) (0.006703448966943461,-1.269238297171001e-007) (0.006703312771546693,-1.267435056092858e-007) (0.006703544891840507,-1.267540888191468e-007) (0.006703848064368623,-1.267239423543679e-007) (0.006703494197425474,-1.267183968569591e-007) (0.006703557684194859,-1.267065074385545e-007) (0.006703603966874773,-1.2671365270702e-007)
 (0.00670363776858304,-1.35126882342062e-007) (0.006703677778106683,-1.324511193949111e-007) (0.006703448960682899,-1.318893780498166e-007) (0.006703312765292474,-1.317019992505338e-007) (0.006703544885586862,-1.317129965010138e-007) (0.006703848058116049,-1.316816706376558e-007) (0.00670349419117318,-1.31675908187734e-007) (0.006703557677943096,-1.316635536282233e-007) (0.006703603960622641,-1.316709784358384e-007)
 (0.006703637761711359,-1.404133524138639e-007) (0.006703677771326031,-1.376329074987108e-007) (0.006703448953922943,-1.370491895484983e-007) (0.006703312758539333,-1.36854480062378e-007) (0.006703544878834362,-1.368659075518221e-007) (0.00670384805136476,-1.368333561491546e-007) (0.00670349418442209,-1.368273682590496e-007) (0.00670355767119264,-1.368145303610967e-007) (0.00670360395387177,-1.368222456439889e-007)
 (0.006703637754291433,-1.459066407793782e-007) (0.006703677764004436,-1.430174185017475e-007) (0.006703448946623701,-1.424108641722747e-007) (0.006703312751247487,-1.422085372063956e-007) (0.00670354487154321,-1.422204117668484e-007) (0.006703848044074895,-1.421865868790198e-007) (0.006703494177132512,-1.421803647290405e-007) (0.006703557663903686,-1.421670245834389e-007) (0.006703603946582427,-1.421750417056073e-007)
 (0.006703637746279595,-1.516148385738195e-007) (0.006703677756098664,-1.486125833185189e-007) (0.006703448938742086,-1.479822991994342e-007) (0.006703312743373894,-1.47772056740887e-007) (0.006703544863670347,-1.477843958630334e-007) (0.006703848036203419,-1.477492476684839e-007) (0.006703494169261279,-1.477427820938123e-007) (0.006703557656033241,-1.477289200514326e-007) (0.006703603938711458,-1.477372508215765e-007)
 (0.006703637737628629,-1.575463534679609e-007) (0.006703677747562312,-1.54426643131122e-007) (0.006703448930231768,-1.537717008600051e-007) (0.006703312734872188,-1.535532332370473e-007) (0.00670354485516946,-1.535660550957475e-007) (0.006703848027704095,-1.535295318237486e-007) (0.006703494160762202,-1.535228133011053e-007) (0.006703557647534908,-1.535084089442167e-007) (0.006703603930212678,-1.535170656329049e-007)
 (0.0067036377282875,-1.637099220496446e-007) (0.006703677738344902,-1.604681615253147e-007) (0.006703448921042539,-1.597875964202629e-007) (0.00670331272569223,-1.595605818460527e-007) (0.006703544845990363,-1.595739053272941e-007) (0.006703848018526615,-1.595359531817633e-007) (0.006703494151584997,-1.595289718152483e-007) (0.006703557638358591,-1.595140039273954e-007) (0.00670360392103574,-1.595229992852511e-007)
 (0.006703637718201237,-1.701146226911621e-007) (0.006703677728392226,-1.667460371031399e-007) (0.006703448911120217,-1.660388467418782e-007) (0.006703312715779976,-1.658029508407144e-007) (0.00670354483607902,-1.6581679556933e-007) (0.006703848008617032,-1.657773586495804e-007) (0.006703494141675768,-1.657701041561809e-007) (0.006703557628450253,-1.657545506907321e-007) (0.006703603911126845,-1.657638979672024e-007)
 (0.006703637707310254,-1.767698889193845e-007) (0.006703677717645553,-1.732695165882494e-007) (0.006703448900406367,-1.72534659331692e-007) (0.006703312705076975,-1.722895346463479e-007) (0.006703544825376989,-1.72303921015048e-007) (0.006703847997916923,-1.722629412333948e-007) (0.00670349413097601,-1.72255402927744e-007) (0.006703557617751556,-1.722392409756564e-007) (0.006703603900427426,-1.722489539386194e-007)
 (0.006703637695550618,-1.836855233080357e-007) (0.006703677706041692,-1.800482084433339e-007) (0.006703448888837934,-1.792846019013225e-007) (0.006703312693520222,-1.790298873813658e-007) (0.006703544813821303,-1.790448365805891e-007) (0.006703847986363289,-1.790022535768884e-007) (0.006703494119422754,-1.789944203557025e-007) (0.006703557606199223,-1.789776261117315e-007) (0.006703603888874532,-1.789877190674659e-007)
 (0.006703637682852634,-1.908717119148164e-007) (0.006703677693511971,-1.870920970209276e-007) (0.006703448876346468,-1.862986164580408e-007) (0.006703312681041423,-1.860339369279387e-007) (0.006703544801343664,-1.86049470977258e-007) (0.006703847973887821,-1.860052220299672e-007) (0.00670349410694781,-1.859970823554657e-007) (0.006703557593725412,-1.859796310829131e-007) (0.006703603876399937,-1.859901188976684e-007)
 (0.006703637669141775,-1.983390392814891e-007) (0.006703677679982711,-1.944115572664959e-007) (0.00670344886285851,-1.935870339454321e-007) (0.006703312667567146,-1.93311999552168e-007) (0.006703544787870683,-1.933281413326137e-007) (0.006703847960417282,-1.932821612663518e-007) (0.006703494093477619,-1.932737031494303e-007) (0.006703557580256495,-1.932555691440543e-007) (0.006703603862930209,-1.932664672654552e-007)
 (0.006703637654337119,-2.060985040216365e-007) (0.006703677665374124,-2.020173699979426e-007) (0.006703448848294526,-2.01160589458123e-007) (0.006703312653017885,-2.008747950967279e-007) (0.006703544773322851,-2.00891568384603e-007) (0.006703847945872065,-2.008437894742329e-007) (0.006703494078932842,-2.008350004567033e-007) (0.006703557565713079,-2.0081615700835e-007) (0.006703603848385964,-2.008274814886707e-007)
 (0.006703637638351396,-2.14161535017742e-007) (0.006703677649600229,-2.099207377814365e-007) (0.006703448832568812,-2.090304380501113e-007) (0.006703312637308072,-2.087334627672216e-007) (0.006703544757614401,-2.087508922689539e-007) (0.006703847930166352,-2.087012441397894e-007) (0.006703494063227697,-2.086921112761587e-007) (0.00670355755000944,-2.086725306302353e-007) (0.006703603832681274,-2.086842981491818e-007)
 (0.006703637621090464,-2.225400082514244e-007) (0.006703677632567949,-2.181333014283252e-007) (0.006703448815588516,-2.172081711620728e-007) (0.00670331262034502,-2.168995775357336e-007) (0.006703544740652937,-2.169176889245148e-007) (0.006703847913207965,-2.168660984487097e-007) (0.006703494046269821,-2.168566082869439e-007) (0.006703557533053087,-2.168362616026036e-007) (0.006703603815723957,-2.168484894928498e-007)
 (0.006703637602452475,-2.312462642925257e-007) (0.006703677614176825,-2.266671571382874e-007) (0.006703448797253576,-2.257058336913943e-007) (0.006703312602028631,-2.253851671869854e-007) (0.006703544722338284,-2.254039871403518e-007) (0.006703847894896562,-2.25350378329121e-007) (0.00670349402795904,-2.253405168909763e-007) (0.006703557514743992,-2.253193741992049e-007) (0.006703603797413801,-2.25332080471443e-007)
 (0.006703637582327747,-2.402931264704865e-007) (0.006703677594318699,-2.355348743104699e-007) (0.006703448777456039,-2.345359417280454e-007) (0.006703312582251168,-2.342027300286724e-007) (0.006703544702562642,-2.34222286267884e-007) (0.006703847875124461,-2.34166580159647e-007) (0.006703494008187585,-2.341563329200162e-007) (0.006703557494974362,-2.341343630793781e-007) (0.00670360377764296,-2.341475664489033e-007)
 (0.006703637560597593,-2.496939197580042e-007) (0.006703677572876376,-2.447495140532438e-007) (0.006703448756079251,-2.437115009856591e-007) (0.006703312560895967,-2.433652532964964e-007) (0.006703544681209346,-2.433855746273749e-007) (0.006703847853774961,-2.433276891714324e-007) (0.006703493986838833,-2.433170410371202e-007) (0.006703557473627552,-2.432942116877835e-007) (0.006703603756294865,-2.433079316019221e-007)
 (0.006703637537133808,-2.594624903915864e-007) (0.006703677549723417,-2.543246484158591e-007) (0.00670344873299694,-2.532460259516706e-007) (0.006703312537837032,-2.528862322771355e-007) (0.006703544658152656,-2.529073486329567e-007) (0.006703847830722366,-2.528471985686226e-007) (0.006703493963786932,-2.528361338554936e-007) (0.006703557450577774,-2.528124113720272e-007) (0.006703603733243749,-2.528266680390512e-007)
 (0.006703637511798238,-2.696132262600525e-007) (0.006703677524723459,-2.642743803739553e-007) (0.006703448708073307,-2.631535597880963e-007) (0.006703312512938658,-2.627796901806665e-007) (0.006703544633256604,-2.628016326653968e-007) (0.006703847805830732,-2.62739129396503e-007) (0.00670349393889614,-2.627276318072157e-007) (0.006703557425689304,-2.627029812483782e-007) (0.006703603708353745,-2.627177956670858e-007)
 (0.006703637484441518,-2.801610780899468e-007) (0.006703677497729058,-2.746133645947248e-007) (0.006703448681161362,-2.734486950084605e-007) (0.006703312486053967,-2.730601987883108e-007) (0.006703544606374428,-2.730829997228817e-007) (0.006703847778953344,-2.730180511871944e-007) (0.00670349391201965,-2.730061037870309e-007) (0.00670355739881528,-2.729804888444192e-007) (0.006703603681478093,-2.729958828351273e-007)
 (0.00670363745490241,-2.911215814585332e-007) (0.006703677468581293,-2.853568290134662e-007) (0.00670344865210258,-2.841465949630589e-007) (0.006703312457024635,-2.837428999066786e-007) (0.006703544577347799,-2.837665928771541e-007) (0.006703847749931878,-2.836991034108102e-007) (0.006703493882999122,-2.836866886018702e-007) (0.006703557369797401,-2.836600715474332e-007) (0.006703603652458552,-2.836760677840247e-007)
 (0.006703637423006808,-3.0251087966861e-007) (0.006703677437108217,-2.96520597257051e-007) (0.006703448620725611,-2.95263016167e-007) (0.006703312425679419,-2.948435276647614e-007) (0.006703544546005479,-2.948681475706949e-007) (0.006703847718595147,-2.947980177672884e-007) (0.006703493851663409,-2.947851172637779e-007) (0.00670355733846461,-2.947574588926519e-007) (0.006703603621123857,-2.947740809361751e-007)
 (0.006703637388566811,-3.143457475146691e-007) (0.006703677403124424,-3.081211119370605e-007) (0.006703448586845576,-3.068143314949384e-007) (0.006703312391833674,-3.063784316750611e-007) (0.006703544512162948,-3.064040147817683e-007) (0.006703847684758632,-3.063311413460424e-007) (0.006703493817827974,-3.063177361466715e-007) (0.00670355730463229,-3.062889957209247e-007) (0.00670360358728952,-3.063062680537815e-007)
 (0.006703637351379342,-3.26643615981912e-007) (0.006703677366429607,-3.201754588615913e-007) (0.006703448550262769,-3.18817554289685e-007) (0.006703312355287963,-3.183646011083319e-007) (0.006703544475620557,-3.183911851000445e-007) (0.006703847648222775,-3.183154606956526e-007) (0.00670349378129334,-3.183015310558042e-007) (0.006703557268101038,-3.182716662432323e-007) (0.006703603550756062,-3.182896143060577e-007)
 (0.006703637311225269,-3.394225979071848e-007) (0.006703677326807406,-3.32701392186175e-007) (0.006703448510761561,-3.312903634068395e-007) (0.006703312315826734,-3.308196897025301e-007) (0.006703544436163091,-3.308473137381841e-007) (0.006703847608772288,-3.307686268296261e-007) (0.006703493741844163,-3.307541522320324e-007) (0.00670355722865547,-3.307231190447466e-007) (0.006703603511308135,-3.307417692732522e-007)
 (0.006703637267867854,-3.527015146429316e-007) (0.006703677284024374,-3.457173605513618e-007) (0.006703448468109152,-3.442511292411972e-007) (0.006703312273217518,-3.437620417523512e-007) (0.006703544393557756,-3.437907465225976e-007) (0.006703847566174579,-3.437089812109985e-007) (0.006703493699247894,-3.436939403361712e-007) (0.006703557186063084,-3.436616930652127e-007) (0.006703603468713171,-3.436810729291214e-007)
 (0.006703637221051666,-3.664999237656329e-007) (0.006703677237828271,-3.59242534240418e-007) (0.006703448422054103,-3.577189407695278e-007) (0.006703312227209105,-3.572107191131034e-007) (0.006703544347553732,-3.572405469013292e-007) (0.00670384752017874,-3.571555827537235e-007) (0.006703493653253484,-3.571399534475108e-007) (0.006703557140072966,-3.571064445962057e-007) (0.006703603422720376,-3.571265826400036e-007)
 (0.006703637170500773,-3.808381478643873e-007) (0.006703677187947042,-3.732968333991277e-007) (0.006703448372325196,-3.717136336502744e-007) (0.006703312177530537,-3.71185529261204e-007) (0.006703544297879687,-3.712165240050766e-007) (0.006703847470513545,-3.711282358770045e-007) (0.006703493603589979,-3.711119951190319e-007) (0.006703557090414006,-3.71077175332026e-007) (0.006703603373058392,-3.710981012170292e-007)
 (0.006703637115917139,-3.957373044532602e-007) (0.006703677134086462,-3.879009573551567e-007) (0.006703448318629056,-3.862558194189301e-007) (0.006703312123888763,-3.857070544473505e-007) (0.006703544244243005,-3.857392618034514e-007) (0.006703847416886388,-3.856475196546727e-007) (0.006703493549964561,-3.856306435240666e-007) (0.006703557036793532,-3.855944615155264e-007) (0.006703603319434742,-3.856162060630037e-007)
 (0.006703637056979145,-4.112193370556802e-007) (0.006703677075929238,-4.030764150858265e-007) (0.006703448260649393,-4.013669158262582e-007) (0.006703312065967845,-4.007966819919717e-007) (0.006703544186327403,-4.00830149403981e-007) (0.006703847358981142,-4.007348181069777e-007) (0.006703493492061179,-4.007172817466583e-007) (0.006703556978895521,-4.006796842245534e-007) (0.006703603261533204,-4.007022794617626e-007)
 (0.006703636993339404,-4.273070474991288e-007) (0.006703677013132483,-4.188455568741138e-007) (0.006703448198044393,-4.17069178360048e-007) (0.006703312003426247,-4.164766357623741e-007) (0.006703544123791655,-4.165114125300892e-007) (0.006703847296456477,-4.164123516710739e-007) (0.006703493429538622,-4.163941292519147e-007) (0.006703556916378663,-4.163550608391251e-007) (0.006703603199012692,-4.16378540046217e-007)
 (0.0067036369246228,-4.440241294729218e-007) (0.006703676945326188,-4.352316072007874e-007) (0.006703448130445113,-4.333857329976093e-007) (0.006703311935895384,-4.327700088783328e-007) (0.00670354405626716,-4.328061462310724e-007) (0.006703847228944028,-4.327032099032257e-007) (0.006703493362028379,-4.326842745852657e-007) (0.006703556848874674,-4.326436777384579e-007) (0.006703603131504645,-4.326680754975722e-007)
 (0.006703636850424463,-4.613952033954689e-007) (0.006703676872110693,-4.522586989215661e-007) (0.006703448057453164,-4.503406102382202e-007) (0.006703311862977355,-4.497007976961906e-007) (0.006703543983355935,-4.497383488675086e-007) (0.006703847156045754,-4.496313854559935e-007) (0.006703493289132455,-4.496117093497752e-007) (0.006703556775985489,-4.495695242748564e-007) (0.006703603058611092,-4.495948765203345e-007)
 (0.00670363677030693,-4.794458526432415e-007) (0.006703676793054508,-4.699519087776779e-007) (0.00670344797863836,-4.679587804626202e-007) (0.006703311784242359,-4.672939371182418e-007) (0.006703543904628222,-4.673329574252522e-007) (0.006703847077332097,-4.672218093840604e-007) (0.006703493210421433,-4.672013635085964e-007) (0.006703556697281671,-4.671575280720405e-007) (0.00670360297990258,-4.671838721446817e-007)
 (0.006703636683798164,-4.982026611931996e-007) (0.006703676707691674,-4.883372942922576e-007) (0.006703447893536215,-4.86266190673022e-007) (0.006703311699226393,-4.855753372805175e-007) (0.006703543819620184,-4.856158842050453e-007) (0.006703846992339166,-4.855003878249245e-007) (0.00670349312543124,-4.854791420658086e-007) (0.006703556612299312,-4.854335917035225e-007) (0.006703602894915171,-4.854609664045772e-007)
 (0.006703636590388091,-5.176932527349039e-007) (0.006703676615519072,-5.074419321081469e-007) (0.006703447801644996,-5.052898026682612e-007) (0.006703311607428262,-5.045719216736935e-007) (0.006703543727830606,-5.04614054946984e-007) (0.006703846900565942,-5.044940401142949e-007) (0.006703493033661073,-5.044719631790195e-007) (0.006703556520537617,-5.0442463080132e-007) (0.006703602803147933,-5.044530764496717e-007)
 (0.00670363648952649,-5.379463313064884e-007) (0.00670367651599353,-5.272939578183155e-007) (0.006703447702423328,-5.250576327049943e-007) (0.006703311508307075,-5.243116667474989e-007) (0.00670354362871856,-5.243554484382303e-007) (0.006703846801471538,-5.24230738384657e-007) (0.006703492934569918,-5.242077977567258e-007) (0.006703556421455586,-5.241586136492713e-007) (0.006703602704059973,-5.241881721412382e-007)
 (0.006703636380618635,-5.589917235202644e-007) (0.006703676408528369,-5.479226073535248e-007) (0.006703447595286303,-5.4559879270983e-007) (0.006703311401278499,-5.448236430648337e-007) (0.006703543521700106,-5.448691376712591e-007) (0.006703846694472109,-5.447395487132817e-007) (0.006703492827574043,-5.447157106037836e-007) (0.006703556314469564,-5.446646023257402e-007) (0.00670360259706751,-5.446953171961475e-007)
 (0.006703636263022851,-5.80860422429086e-007) (0.006703676292490307,-5.693582599814132e-007) (0.006703447479602547,-5.669435330959546e-007) (0.006703311285711919,-5.661380580569763e-007) (0.00670354340614431,-5.661853326015104e-007) (0.006703846578936893,-5.660506738700898e-007) (0.006703492712042622,-5.660259031684915e-007) (0.006703556198948742,-5.65972795444526e-007) (0.006703602481539793,-5.660047119318279e-007)
 (0.006703636136045982,-6.035846331083699e-007) (0.00670367616719555,-5.916324829831514e-007) (0.006703447354690347,-5.891232872498425e-007) (0.006703311160926188,-5.882863004478223e-007) (0.006703543281370183,-5.883354245757752e-007) (0.00670384645418499,-5.881954977351954e-007) (0.006703492587294795,-5.881697579577213e-007) (0.006703556074212442,-5.881145725684226e-007) (0.006703602356795994,-5.881477376799985e-007)
 (0.006703635998939714,-6.271978200108962e-007) (0.0067036760319055,-6.147780780704001e-007) (0.006703447219813396,-6.121707177517898e-007) (0.006703311026185847,-6.113009864073752e-007) (0.00670354314664235,-6.113520324904566e-007) (0.006703846319481183,-6.112066314463081e-007) (0.006703492452595409,-6.111798846817457e-007) (0.006703555939525414,-6.111225403476906e-007) (0.006703602222101016,-6.111570029300894e-007)
 (0.006703635850895985,-6.51734756169147e-007) (0.00670367588582287,-6.388291296117317e-007) (0.00670344707417677,-6.361197643968372e-007) (0.006703310880696688,-6.352160075062232e-007) (0.006703543001166799,-6.352690507485296e-007) (0.006703846174031548,-6.351179613443748e-007) (0.006703492307150561,-6.350901681985005e-007) (0.006703555794093961,-6.350305804614321e-007) (0.006703602076660842,-6.350663912713615e-007)
 (0.006703635691042379,-6.772315743134953e-007) (0.006703675728086857,-6.638210547384307e-007) (0.006703446916922426,-6.610056940883985e-007) (0.006703310723601566,-6.600665805359424e-007) (0.006703542844086222,-6.601216990856691e-007) (0.006703846016978892,-6.599646987873879e-007) (0.006703492150103081,-6.59935818325058e-007) (0.006703555637060968,-6.598738994224939e-007) (0.006703601919618439,-6.599111112024395e-007)
 (0.006703635518436633,-7.03725819980237e-007) (0.006703675557767613,-6.897906553985674e-007) (0.006703446747123163,-6.868651526709375e-007) (0.006703310553974264,-6.858892992702729e-007) (0.006703542674474879,-6.859465743343833e-007) (0.00670384584739775,-6.857834319030506e-007) (0.006703491980527484,-6.857534215878473e-007) (0.006703555467500985,-6.85689080324517e-007) (0.006703601750048296,-6.857277478797932e-007)
 (0.006703635332061713,-7.312565066881227e-007) (0.006703675373861556,-7.167761724390168e-007) (0.00670344656377862,-7.137362187827806e-007) (0.006703310370815392,-7.127221882398411e-007) (0.006703542491332959,-7.127817042042478e-007) (0.006703845664288496,-7.126121793552172e-007) (0.006703491797424244,-7.125809949870192e-007) (0.006703555284414599,-7.125141366008905e-007) (0.006703601566950949,-7.125543168802955e-007)
 (0.006703635130819019,-7.598641732616316e-007) (0.006703675175284687,-7.448173417929604e-007) (0.006703446365808113,-7.416584598043816e-007) (0.006703310173045393,-7.406047586014267e-007) (0.006703542293581394,-7.40666603156108e-007) (0.006703845466572084,-7.404904462054755e-007) (0.006703491599714379,-7.404580418545102e-007) (0.006703555086722907,-7.403885678764097e-007) (0.006703601369247454,-7.404303200566242e-007)
 (0.006703634913522681,-7.895909433817539e-007) (0.006703674960866921,-7.739554528487803e-007) (0.006703446152045027,-7.706729899800208e-007) (0.00670330995949873,-7.695780661762985e-007) (0.006703542080054667,-7.696423304438869e-007) (0.006703845253083357,-7.694592819408352e-007) (0.006703491386232647,-7.694256098816169e-007) (0.006703554873260856,-7.693534179914575e-007) (0.006703601155772614,-7.693968035634508e-007)
 (0.006703634678892091,-8.204805874543208e-007) (0.006703674729344466,-8.042334090917388e-007) (0.006703445921229495,-8.008225308008011e-007) (0.00670330972891695,-7.996847717488206e-007) (0.006703541849494319,-7.997515504200187e-007) (0.006703845022564095,-7.995613407651289e-007) (0.00670349115572097,-7.99526351404722e-007) (0.006703554642770406,-7.994513352797851e-007) (0.006703600925268362,-7.994964181392815e-007)
 (0.006703634425544466,-8.525785868807822e-007) (0.00670367447935288,-8.356957910983635e-007) (0.0067034456720012,-8.321514737330599e-007) (0.006703309479941026,-8.309692037037723e-007) (0.006703541600541626,-8.310385951766051e-007) (0.006703844773655735,-8.308409442245637e-007) (0.006703490906820745,-8.308045860307077e-007) (0.00670355439389313,-8.307266351900547e-007) (0.006703600676376233,-8.307734817323558e-007)
 (0.006703634151986734,-8.859322008251666e-007) (0.006703674209418978,-8.683889219800161e-007) (0.006703445402891539,-8.647059453821e-007) (0.0067033092111039,-8.634774230986293e-007) (0.006703541331729507,-8.635495296244908e-007) (0.006703844504891489,-8.633441462719473e-007) (0.006703490638065341,-8.633063656964848e-007) (0.006703554125162449,-8.632253653378472e-007) (0.006703600407629466,-8.632740445546718e-007)
 (0.006703633856606724,-9.205905355719066e-007) (0.00670367391795194,-9.023609353634482e-007) (0.006703445112314403,-8.985338751848756e-007) (0.006703308920821043,-8.972572912587099e-007) (0.006703541041473849,-8.973322190931669e-007) (0.006703844214687488,-8.971188008503734e-007) (0.006703490347870877,-8.970795422506387e-007) (0.0067035538349947,-8.969953730819368e-007) (0.00670360011744438,-8.970459566631551e-007)
 (0.006703633537663921,-9.566046165738101e-007) (0.006703673603234142,-9.376618460081272e-007) (0.006703444798557565,-9.336850657270626e-007) (0.006703308607381912,-9.323585399958792e-007) (0.006703540728063812,-9.32436399556007e-007) (0.006703843901333273,-9.322146321015402e-007) (0.00670349003452694,-9.321738376582537e-007) (0.006703553521679637,-9.320863757218e-007) (0.006703599804110527,-9.321389381608847e-007)
 (0.006703633193278555,-9.940274632932933e-007) (0.006703673263410937,-9.743436231622867e-007) (0.006703444459771954,-9.7021126578728e-007) (0.006703308268939336,-9.68832844546449e-007) (0.006703540389652737,-9.689137505737037e-007) (0.006703843562982469,-9.686833072917008e-007) (0.00670348969618726,-9.686409169250228e-007) (0.006703553183371108,-9.685500334157225e-007) (0.006703599465781794,-9.686046521188975e-007)
 (0.006703632821421227,-1.032914166940051e-006) (0.006703672896479607,-1.012460266756956e-006) (0.006703444093961002,-1.008166246206586e-006) (0.00670330790349884,-1.006733899334696e-006) (0.006703540024246326,-1.006817971065634e-006) (0.006703843197641085,-1.006578512565387e-006) (0.006703489330857962,-1.006534463844812e-006) (0.006703552818075481,-1.006440024919498e-006) (0.006703599100464197,-1.00649678032084e-006)
 (0.006703632419900587,-1.073321971218654e-006) (0.006703672500277971,-1.052067886549829e-006) (0.006703443698969114,-1.047605878696363e-006) (0.006703307508906981,-1.046117496667328e-006) (0.006703539629691303,-1.046204858009292e-006) (0.006703842803156307,-1.045956031625595e-006) (0.006703488936386052,-1.045910259679103e-006) (0.006703552423639826,-1.04581212626075e-006) (0.006703598706005093,-1.045871101939339e-006)
 (0.006703631986350597,-1.115310356198373e-006) (0.006703672072471253,-1.093224784326771e-006) (0.006703443272468648,-1.088588217690166e-006) (0.006703307082838448,-1.0870416084691e-006) (0.006703539203662379,-1.087132388184185e-006) (0.006703842377203262,-1.086873827458726e-006) (0.006703488510446985,-1.086826264877118e-006) (0.006703551997740094,-1.086724292450384e-006) (0.006703598280079783,-1.086785575253044e-006)
 (0.006703631518216224,-1.158941125419761e-006) (0.006703671610538353,-1.135991539280717e-006) (0.00670344281194625,-1.131173585359144e-006) (0.006703306622782367,-1.129566471176421e-006) (0.006703538743649207,-1.129660803072019e-006) (0.006703841917272011,-1.129392127213929e-006) (0.006703488050530867,-1.129342703952051e-006) (0.006703551537866305,-1.129236742349809e-006) (0.00670359782017848,-1.129300422519479e-006)
 (0.006703631012739041,-1.204278496366121e-006) (0.006703671111757373,-1.180431096682034e-006) (0.006703442314688243,-1.175424659904959e-006) (0.0067033061260279,-1.173754673905581e-006) (0.006703538246941097,-1.173852697032519e-006) (0.006703841420652308,-1.173573510358056e-006) (0.006703487553927494,-1.173522153631496e-006) (0.006703551041308687,-1.173412046814918e-006) (0.00670359732359115,-1.17347821812327e-006)
 (0.006703630466940403,-1.251389194418524e-006) (0.006703670573189072,-1.226608859966171e-006) (0.00670344177776439,-1.221406567255416e-006) (0.006703305589647793,-1.21967125001694e-006) (0.006703537710610967,-1.219773108876263e-006) (0.006703840884417689,-1.21948300022726e-006) (0.006703487017710472,-1.219429634404643e-006) (0.006703550505140992,-1.219315220233789e-006) (0.00670359678739143,-1.219383980118079e-006)
 (0.006703629877604286,-1.300342550430485e-006) (0.006703669991660115,-1.274592786367462e-006) (0.00670344119801107,-1.26918697629153e-006) (0.006703305010481534,-1.267383772205392e-006) (0.006703537131498721,-1.267489616962601e-006) (0.006703840305408536,-1.267188159101274e-006) (0.006703486438720296,-1.267132705594084e-006) (0.006703549926204224,-1.267013815589248e-006) (0.006703596208420008,-1.267085265296265e-006)
 (0.006703629241257889,-1.351210602051531e-006) (0.006703669363743648,-1.324453486226483e-006) (0.006703440572011863,-1.318836197731077e-006) (0.006703304385116309,-1.316962451244319e-006) (0.006703536506191686,-1.31707243795212e-006) (0.006703839680212827,-1.316759186933088e-006) (0.006703485813545194,-1.316701564079681e-006) (0.006703549301086628,-1.316578023174023e-006) (0.006703595583265018,-1.316652267908769e-006)
 (0.006703628554151745,-1.404068198942691e-006) (0.00670366868573997,-1.376264326111132e-006) (0.006703439896078443,-1.370427286811216e-006) (0.006703303709867389,-1.368480238520321e-006) (0.006703535831005547,-1.368594529350636e-006) (0.006703839005146987,-1.368269023867484e-006) (0.006703485138501536,-1.368209146813127e-006) (0.006703548626105131,-1.368080773095173e-006) (0.006703594908243079,-1.368157922175263e-006)
 (0.006703627812237393,-1.45899311202404e-006) (0.006703667953653967,-1.430101535887693e-006) (0.006703439166227803,-1.424036149901917e-006) (0.006703302980755849,-1.422012932495832e-006) (0.006703535101962067,-1.42213169598086e-006) (0.006703838276233262,-1.421793456688552e-006) (0.006703484409611816,-1.421731237260747e-006) (0.006703547897282452,-1.421597841707693e-006) (0.006703594179376898,-1.421678008723805e-006)
 (0.00670362701114328,-1.516066146903565e-006) (0.006703667163172449,-1.486044319891062e-006) (0.00670343837815997,-1.479741655203818e-006) (0.006703302193486104,-1.477639289246387e-006) (0.006703534314765663,-1.477762700529875e-006) (0.006703837489177013,-1.477411229339982e-006) (0.006703483622581385,-1.477346575917909e-006) (0.006703547110324559,-1.477207962118056e-006) (0.006703593392371887,-1.477291265100122e-006)
 (0.006703626146149447,-1.575371261637925e-006) (0.006703666309637651,-1.544174972337755e-006) (0.006703437527231487,-1.537625747666162e-006) (0.006703301343419334,-1.535441137218028e-006) (0.006703533464778139,-1.535569378314635e-006) (0.006703836639340826,-1.535204157662612e-006) (0.006703482772773065,-1.535136975044704e-006) (0.006703546260594554,-1.534992938908265e-006) (0.00670359254259105,-1.535079500499626e-006)
 (0.006703625212159674,-1.63699568898533e-006) (0.006703665388021035,-1.604578997138644e-006) (0.00670343660842896,-1.59777356829153e-006) (0.006703300425547288,-1.595503496357781e-006) (0.006703532546991584,-1.595636756426148e-006) (0.0067038357217177,-1.595257248511432e-006) (0.006703481855180135,-1.595187437772994e-006) (0.006703545343086129,-1.595037767233244e-006) (0.006703591625027727,-1.595127714870126e-006)
 (0.006703624203671195,-1.70103006330613e-006) (0.006703664392892813,-1.667345232271075e-006) (0.006703435616339318,-1.660273577973735e-006) (0.006703299434462388,-1.657914701776231e-006) (0.006703531555999,-1.658053177399825e-006) (0.006703834730901587,-1.657658823394703e-006) (0.006703480864396527,-1.657586281744265e-006) (0.006703544352393752,-1.65743075644639e-006) (0.006703590634276082,-1.657524222544908e-006)
 (0.00670362311474273,-1.767568552283672e-006) (0.006703663318390269,-1.73256597886506e-006) (0.006703434545117814,-1.725217686034985e-006) (0.006703298364325649,-1.722766532100021e-006) (0.00670353048596197,-1.722910427581444e-006) (0.006703833661055102,-1.722500646811277e-006) (0.006703479794585201,-1.722425267439184e-006) (0.006703543282680929,-1.722263658417029e-006) (0.006703589564499264,-1.722360780566542e-006)
 (0.00670362193895904,-1.83670899363142e-006) (0.006703662158183248,-1.800337135180952e-006) (0.006703433388453527,-1.792701383628222e-006) (0.00670329720883279,-1.790154342684157e-006) (0.006703529330576766,-1.790303870350502e-006) (0.006703832505875636,-1.78987805943971e-006) (0.006703478639443664,-1.789799731361498e-006) (0.006703542127645802,-1.789631800700649e-006) (0.006703588409395027,-1.789732721865688e-006)
 (0.006703620669393796,-1.908553036960748e-006) (0.006703660905437231,-1.870758335640227e-006) (0.006703432139532807,-1.862823882175064e-006) (0.006703295961176841,-1.860177203850679e-006) (0.006703528083037031,-1.860332584369914e-006) (0.006703831258558017,-1.859890116356822e-006) (0.006703477392167074,-1.85980872425014e-006) (0.006703540880484031,-1.859634224741212e-006) (0.006703587162158635,-1.859739093472237e-006)
 (0.006703619298568193,-1.983206290993482e-006) (0.006703659552772447,-1.943933095092265e-006) (0.006703430790998491,-1.935688257014317e-006) (0.006703294614008214,-1.932938044330536e-006) (0.006703526735993903,-1.933099507045043e-006) (0.006703829911754762,-1.9326397304607e-006) (0.006703476045408057,-1.932555154495142e-006) (0.006703539533849086,-1.932373829270483e-006) (0.00670358581544311,-1.932482799919214e-006)
 (0.006703617818407419,-2.060778476296136e-006) (0.006703658092221168,-2.019968958489385e-006) (0.006703429334907109,-2.011401596434754e-006) (0.006703293159391521,-2.008543800084336e-006) (0.006703525281512699,-2.008711583351396e-006) (0.006703828457532556,-2.008233821263937e-006) (0.006703474591233606,-2.008145936927759e-006) (0.006703538079808516,-2.007957519083799e-006) (0.006703584361315614,-2.008070752030917e-006)
 (0.006703616220193096,-2.141383583732974e-006) (0.006703656515180508,-2.098977656160813e-006) (0.006703427762682152,-2.090075156285274e-006) (0.006703291588758818,-2.087105568687695e-006) (0.006703523711026221,-2.087279920240755e-006) (0.006703826887325751,-2.086783469261901e-006) (0.00670347302107841,-2.086692147177016e-006) (0.00670353650979793,-2.086496359386096e-006) (0.006703582791211049,-2.086614021274207e-006)
 (0.006703614494511707,-2.225140038815913e-006) (0.0067036548123617,-2.181075264867614e-006) (0.006703426065063149,-2.171824520336311e-006) (0.00670328989285909,-2.168738769464442e-006) (0.006703522015284461,-2.168919946785093e-006) (0.006703825191885894,-2.168404076038257e-006) (0.006703471325694261,-2.16830918177126e-006) (0.006703534814569927,-2.168105735873935e-006) (0.006703581095881627,-2.168227999852691e-006)
 (0.006703612631199766,-2.312170872158619e-006) (0.006703652973736016,-2.26638237483077e-006) (0.006703424232051997,-2.256769766591954e-006) (0.006703288061704336,-2.253563309559352e-006) (0.006703520184300343,-2.253751580264562e-006) (0.006703823361227833,-2.25321553031317e-006) (0.006703469495096293,-2.253116924179233e-006) (0.006703532984140543,-2.25290552076343e-006) (0.006703579265342822,-2.253032566741346e-006)
 (0.006703610619283728,-2.402603896230417e-006) (0.006703650988475367,-2.355024262930066e-006) (0.006703422252853759,-2.345035639743395e-006) (0.006703286084510598,-2.341703756140614e-006) (0.006703518207290686,-2.341899398386848e-006) (0.006703821384570221,-2.341342380121813e-006) (0.006703467518503652,-2.341239916979149e-006) (0.006703531007729853,-2.341020244941877e-006) (0.0067035772888139,-2.34115225984963e-006)
 (0.006703608446915617,-2.496571888604073e-006) (0.006703648844888738,-2.44713107226151e-006) (0.006703420115813056,-2.436751729952823e-006) (0.006703283949634255,-2.43328951492814e-006) (0.006703516072613058,-2.433492817834661e-006) (0.006703819250272738,-2.432914011316157e-006) (0.006703465384276296,-2.432807540354137e-006) (0.006703528873699131,-2.432579276448684e-006) (0.006703575154655425,-2.432716454510705e-006)
 (0.006703606101303453,-2.594212781910422e-006) (0.006703646530353762,-2.542837998261494e-006) (0.006703417808346087,-2.532052658175774e-006) (0.006703281644504274,-2.528455015247997e-006) (0.006703513767697778,-2.52866627933197e-006) (0.006703816945767904,-2.528064832591431e-006) (0.00670346307984718,-2.527954197109717e-006) (0.006703526569482253,-2.527717005471208e-006) (0.006703572850300703,-2.527859548490178e-006)
 (0.006703603568636057,-2.695669860700926e-006) (0.006703644031242344,-2.642285481592835e-006) (0.006703415316866516,-2.631078268214786e-006) (0.006703279155548114,-2.627339901807209e-006) (0.006703511278973318,-2.627559439443508e-006) (0.006703814457486606,-2.626934467233817e-006) (0.006703460591647644,-2.626819504411822e-006) (0.006703524081511873,-2.626573036069371e-006) (0.006703570362181416,-2.626721153719866e-006)
 (0.006703600834002244,-2.801091965425352e-006) (0.006703641332840864,-2.745619407996253e-006) (0.006703412626705568,-2.733973825706302e-006) (0.006703276468111804,-2.730089233393026e-006) (0.006703508591787265,-2.730317369288199e-006) (0.006703811770779065,-2.729667951789167e-006) (0.006703457905028386,-2.729548492450965e-006) (0.006703521395140009,-2.729292384817997e-006) (0.006703567675648908,-2.729446294949739e-006)
 (0.006703597881302736,-2.910633703731795e-006) (0.006703638419263735,-2.852991315307221e-006) (0.006703409722026188,-2.84089022424067e-006) (0.006703273566374371,-2.83685368869554e-006) (0.006703505690319888,-2.837090760383908e-006) (0.006703808869828434,-2.836415941857595e-006) (0.006703455004173024,-2.836291810222477e-006) (0.006703518494551823,-2.836025686567314e-006) (0.006703564774887193,-2.836185615526116e-006)
 (0.006703594693156391,-3.024455669292805e-006) (0.00670363527336006,-2.964558607841699e-006) (0.006703406585729896,-2.951984198820026e-006) (0.00670327043325472,-2.947789779450939e-006) (0.006703502557491811,-2.948036137813354e-006) (0.006703805737558278,-2.947334925206104e-006) (0.006703451872005742,-2.94720593863352e-006) (0.00670351536267307,-2.946929407532483e-006) (0.006703561642820983,-2.947095590484081e-006)
 (0.006703591250797894,-3.142724668368081e-006) (0.006703631876613375,-3.0804847783483e-006) (0.006703403199356853,-3.067418546844484e-006) (0.006703267050311598,-3.06306007111131e-006) (0.006703499174863569,-3.063316080912785e-006) (0.00670380235553241,-3.062587442404937e-006) (0.006703448490091035,-3.06245341112638e-006) (0.006703511981069789,-3.062166065896368e-006) (0.00670355826101544,-3.062338747169499e-006)
 (0.006703587533967726,-3.265613954304776e-006) (0.006703628209032764,-3.200939637724059e-006) (0.006703399542977175,-3.187362356828142e-006) (0.006703263397635482,-3.18283341122406e-006) (0.006703495522527339,-3.183099451677681e-006) (0.006703798703846619,-3.182342315177162e-006) (0.006703444838525178,-3.182203042019091e-006) (0.006703508329840319,-3.181904460123865e-006) (0.006703554609567512,-3.182083893565568e-006)
 (0.006703583520793472,-3.393303470163293e-006) (0.006703624249036021,-3.326099552685108e-006) (0.006703395595074772,-3.311991245031239e-006) (0.006703259453731909,-3.307285165718478e-006) (0.006703491578990764,-3.30756163107009e-006) (0.006703794761012351,-3.306774882648404e-006) (0.0067034408958205,-3.30663016274954e-006) (0.006703504387498678,-3.306319905186499e-006) (0.00670355066699002,-3.306506354527909e-006)
 (0.006703579187662108,-3.525980099674353e-006) (0.006703619973323187,-3.456147691579436e-006) (0.006703391332420681,-3.441487600201922e-006) (0.006703255195395581,-3.436597463288382e-006) (0.006703487321050618,-3.436884763428912e-006) (0.006703790503830536,-3.436067245698794e-006) (0.006703436638778511,-3.435916866205569e-006) (0.006703500130848856,-3.435594476873314e-006) (0.006703546410085462,-3.43578821611061e-006)
 (0.006703574509081157,-3.663837926703921e-006) (0.006703615356739933,-3.591274278515151e-006) (0.006703386729937668,-3.576040836586282e-006) (0.006703250597574654,-3.570959448032326e-006) (0.006703482723657348,-3.571258009140121e-006) (0.006703785907255998,-3.570408519566367e-006) (0.006703432042355025,-3.570252259331125e-006) (0.006703495534848646,-3.569917264364234e-006) (0.006703541813810368,-3.570118578154369e-006)
 (0.006703569457529782,-3.807078503400912e-006) (0.00670361037213054,-3.731676855985234e-006) (0.006703381760552861,-3.715847655400101e-006) (0.006703245633223745,-3.71056754053644e-006) (0.006703477759768118,-3.710877805741139e-006) (0.006703780944250913,-3.709995094895179e-006) (0.00670342707951295,-3.709832724145686e-006) (0.006703490572463718,-3.709484631234731e-006) (0.006703536851128501,-3.709693815305802e-006)
 (0.006703564003298166,-3.955911127184851e-006) (0.006703604990179259,-3.877560556121481e-006) (0.006703376395040256,-3.861112314884738e-006) (0.006703240273146445,-3.855625707535901e-006) (0.006703472400189271,-3.855948137617534e-006) (0.006703775585626629,-3.855030907356821e-006) (0.00670342172106479,-3.85486218737398e-006) (0.006703485214509035,-3.854500485052567e-006) (0.006703531492853296,-3.854717846626636e-006)
 (0.006703558114313465,-4.110553126729819e-006) (0.006703599179238886,-4.029138380744428e-006) (0.006703370601849376,-4.012046909120631e-006) (0.006703234485824292,-4.0063457403128e-006) (0.006703466613405059,-4.006680814429997e-006) (0.00670376979987317,-4.005727716017231e-006) (0.006703415935501405,-4.005552398777069e-006) (0.006703479429478595,-4.005176555685126e-006) (0.006703525707476693,-4.005402413921929e-006)
 (0.006703551755952688,-4.271230157071041e-006) (0.006703592905145878,-4.186631490311593e-006) (0.006703364346921218,-4.168871655690117e-006) (0.006703228237232757,-4.162947541927018e-006) (0.006703460365394347,-4.163295758378906e-006) (0.006703763552975326,-4.162305390521281e-006) (0.006703409688808813,-4.162123218346108e-006) (0.006703473183361392,-4.161732682466705e-006) (0.006703519460985787,-4.16196736891945e-006)
 (0.006703544890840729,-4.438176503921958e-006) (0.006703586131021139,-4.350269501867808e-006) (0.006703357593489384,-4.331815192300113e-006) (0.006703221490642791,-4.325659423402833e-006) (0.006703453619431395,-4.326021300425567e-006) (0.006703756808213968,-4.324992207246936e-006) (0.006703402944269077,-4.324802912431305e-006) (0.006703466439442876,-4.324397110295962e-006) (0.006703512716663784,-4.324640969383232e-006)
 (0.006703537478632308,-4.611635397311646e-006) (0.006703578817054991,-4.520290796083803e-006) (0.006703350301865993,-4.50111488244496e-006) (0.006703214206406869,-4.494718408928475e-006) (0.006703446335872242,-4.49509448553156e-006) (0.00670374952595223,-4.494025154465931e-006) (0.006703395662246594,-4.493828458883365e-006) (0.006703459158091171,-4.49340679475567e-006) (0.00670350543487639,-4.493660184255134e-006)
 (0.006703529475777111,-4.791859334567567e-006) (0.006703570920275174,-4.696942833406862e-006) (0.006703342429210353,-4.677017130137497e-006) (0.006703206341727556,-4.670370550114468e-006) (0.00670343847192347,-4.670761386946572e-006) (0.006703741663404279,-4.669650246553433e-006) (0.006703387799956976,-4.669445861265669e-006) (0.006703451296525787,-4.669007716286364e-006) (0.006703497572840659,-4.66927100783861e-006)
 (0.006703520835266028,-4.979110412673686e-006) (0.006703562394296984,-4.880482479348447e-006) (0.006703333929279608,-4.859777703722466e-006) (0.006703197850409139,-4.852871249314043e-006) (0.006703429981393478,-4.853277429586039e-006) (0.00670373317438682,-4.852122847281529e-006) (0.006703379311218482,-4.85191047211895e-006) (0.006703442808569182,-4.851455203421024e-006) (0.006703489084376219,-4.851728783062047e-006)
 (0.006703511506358124,-5.173660669952999e-006) (0.006703553189053261,-5.071176338865192e-006) (0.006703324752159848,-5.049662068739508e-006) (0.006703188682588222,-5.042485591980124e-006) (0.006703420814423569,-5.042907722418514e-006) (0.006703724009050013,-5.041708002124955e-006) (0.006703370146182805,-5.041487325253098e-006) (0.006703433644377748,-5.0410142650559e-006) (0.006703479919636496,-5.04129853375725e-006)
 (0.0067035014342859,-5.375792437038118e-006) (0.006703543250504093,-5.2693010997467e-006) (0.006703314843976484,-5.2469457297381e-006) (0.006703178784445012,-5.239488687959095e-006) (0.006703410917198971,-5.239927399813466e-006) (0.006703714113588691,-5.238680779523358e-006) (0.006703360251046632,-5.238451477000855e-006) (0.006703423750153108,-5.237959931657481e-006) (0.006703470024819874,-5.23825530589106e-006)
 (0.006703490559937442,-5.58579869694867e-006) (0.006703532520322944,-5.475143884895266e-006) (0.006703304146581688,-5.451914580934904e-006) (0.006703168097890582,-5.444166021600103e-006) (0.006703400231635988,-5.444621971694834e-006) (0.006703703429929483,-5.443326620941229e-006) (0.006703349567738495,-5.443088356256454e-006) (0.006703413067829111,-5.442577605273299e-006) (0.006703459341856715,-5.442884517598104e-006)
 (0.006703478819513887,-5.803983454105237e-006) (0.006703520935558864,-5.689002613257597e-006) (0.006703292597217202,-5.664865265472995e-006) (0.006703156560230627,-5.656813810459318e-006) (0.006703388695045873,-5.657287682304435e-006) (0.00670369189539499,-5.655941699539483e-006) (0.006703338033582989,-5.65569412312997e-006) (0.006703401534736185,-5.655163418157039e-006) (0.006703447808073689,-5.655482317821059e-006)
 (0.006703466144160636,-6.030662112020053e-006) (0.006703508428272589,-5.911186369164744e-006) (0.006703280128151991,-5.886105543029223e-006) (0.006703144103802629,-5.877739372334802e-006) (0.006703376239772545,-5.878231877287956e-006) (0.006703679442340983,-5.876833287170707e-006) (0.006703325580938159,-5.876576035925708e-006) (0.006703389083238574,-5.876024599699699e-006) (0.006703435355831146,-5.876355953265502e-006)
 (0.006703452459569178,-6.266161859278577e-006) (0.006703494925143728,-6.142015779718017e-006) (0.006703266666290138,-6.115954665424124e-006) (0.006703130655585164,-6.107261500271617e-006) (0.006703362792801201,-6.107773378760591e-006) (0.006703665997765853,-6.106320129338386e-006) (0.006703312136804826,-6.106052826088054e-006) (0.006703375640343808,-6.105479851351786e-006) (0.006703421912131987,-6.105824143339222e-006)
 (0.006703437685548785,-6.510822063381661e-006) (0.006703480347048097,-6.381823399734872e-006) (0.006703252132750018,-6.354743759727996e-006) (0.006703116136776743,-6.345710845064746e-006) (0.006703348275337437,-6.346242867878418e-006) (0.006703651482889254,-6.344732827673214e-006) (0.006703297622405123,-6.344455080653271e-006) (0.006703361127281438,-6.343859729030096e-006) (0.006703407398201233,-6.344217462587468e-006)
 (0.006703421735564572,-6.764994671880114e-006) (0.006703464608602502,-6.630954103736204e-006) (0.00670323644241015,-6.60281621836012e-006) (0.006703100462342351,-6.59343030472251e-006) (0.006703332602353945,-6.593983274364581e-006) (0.006703635812698992,-6.592414229353704e-006) (0.006703281952729811,-6.592125631654084e-006) (0.006703345459049837,-6.591507032485381e-006) (0.006703391729032147,-6.59187873007534e-006)
 (0.006703404516240398,-7.029044620110625e-006) (0.006703447617673527,-6.889765484246514e-006) (0.006703219503419685,-6.860528095444797e-006) (0.006703083540524547,-6.850775420174241e-006) (0.006703315682101652,-6.851350172294073e-006) (0.006703618895462489,-6.849719822782962e-006) (0.006703265036049259,-6.849419951777232e-006) (0.006703328543927961,-6.848777200928027e-006) (0.006703374812898099,-6.849163405036664e-006)
 (0.006703385926823327,-7.303350244721256e-006) (0.006703429274849625,-7.158628255597079e-006) (0.006703201216672037,-7.128248508616498e-006) (0.006703065272317622,-7.118114776413611e-006) (0.006703297415583804,-7.118712181313928e-006) (0.006703600632200636,-7.117018138698702e-006) (0.006703246773387643,-7.116706555457662e-006) (0.006703310282949086,-7.116038714068277e-006) (0.006703356550826524,-7.116439987942709e-006)
 (0.006703365858606649,-7.58830370196021e-006) (0.006703409472872555,-7.437926662242926e-006) (0.006703181475238052,-7.406360045286343e-006) (0.006703045550901269,-7.395830408072723e-006) (0.006703277695989683,-7.396451372300851e-006) (0.006703580916121884,-7.39469115572208e-006) (0.006703227057956814,-7.394367404398297e-006) (0.006703290569334951,-7.393673497614446e-006) (0.006703336836032756,-7.394090426016234e-006)
 (0.006703344194309924,-7.884311389614651e-006) (0.006703388096024578,-7.728058890417715e-006) (0.00670316016375536,-7.695259172193357e-006) (0.006703024261030373,-7.684318208276021e-006) (0.006703256408084643,-7.684963676309205e-006) (0.006703559632012189,-7.683134709183699e-006) (0.006703205774546548,-7.682798316384922e-006) (0.006703269287886014,-7.682077332033216e-006) (0.006703315553310368,-7.682510522017864e-006)
 (0.006703320807410549,-8.191794371173614e-006) (0.006703365019470417,-8.029437481763386e-006) (0.006703137157771892,-7.995356646878351e-006) (0.006703001278379885,-7.983988339391488e-006) (0.006703233427554707,-7.98465929542194e-006) (0.006703536655579712,-7.982758901860906e-006) (0.006703182798869194,-7.982409375994826e-006) (0.00670324631432601,-7.981660263224151e-006) (0.006703292578375615,-7.982110344938767e-006)
 (0.006703295561425838,-8.511188800614874e-006) (0.00670334010854788,-8.342489747317178e-006) (0.006703112323039368,-8.30707792946715e-006) (0.006702976468838137,-8.295265644084157e-006) (0.006703208620300196,-8.295963113894285e-006) (0.006703511852748922,-8.293988515003128e-006) (0.006703157996853576,-8.293625345607559e-006) (0.006703221514596175,-8.292847013485349e-006) (0.006703267777161766,-8.293314640998858e-006)
 (0.006703268309140057,-8.842946346005151e-006) (0.00670331321800635,-8.667658180020304e-006) (0.00670308551475371,-8.630863592929278e-006) (0.006702949687748762,-8.618590054815925e-006) (0.006703181841677668,-8.619315107790582e-006) (0.006703485078902226,-8.617263417837865e-006) (0.006703131223886805,-8.61688607488627e-006) (0.006703194744096985,-8.616077390960192e-006) (0.006703241005060539,-8.616563243100591e-006)
 (0.00670323889177374,-9.187534609666871e-006) (0.006703284191187103,-9.005400863588522e-006) (0.006703056576738076,-8.967169729652514e-006) (0.006702920779094154,-8.954416999654533e-006) (0.006703152935683412,-8.955170750893695e-006) (0.006703456178063903,-8.953038973366891e-006) (0.006703102323998401,-8.952646906549049e-006) (0.00670316584687239,-8.951806695359344e-006) (0.006703212106106632,-8.952311476594264e-006)
 (0.006703207138091043,-9.545437542515898e-006) (0.006703252859142804,-9.356191875260168e-006) (0.006703025340565115,-9.316468351850189e-006) (0.00670288957461895,-9.303217801905782e-006) (0.006703121734076834,-9.304001414487243e-006) (0.006703424982023484,-9.301786438010252e-006) (0.006703071128983353,-9.301379075995215e-006) (0.006703134654732908,-9.300506117550021e-006) (0.006703180912100425,-9.301030558868408e-006)
 (0.00670317286344057,-9.917155849652807e-006) (0.006703219039691749,-9.720521679614019e-006) (0.006702991624614085,-9.679247783013256e-006) (0.006702855892887834,-9.6654800707667e-006) (0.006703088055438677,-9.666294758138298e-006) (0.006703391309394334,-9.663993352266617e-006) (0.006703037457461036,-9.663570101941116e-006) (0.00670310098631465,-9.662663130154504e-006) (0.006703147241667249,-9.66320798998382e-006)
 (0.006703135868725394,-1.030320738397967e-005) (0.006703182536401814,-1.009889751018202e-005) (0.006702955233058369,-1.005601303711285e-005) (0.006702819538274295,-1.004170807972884e-005) (0.006703051704159658,-1.004255510826819e-005) (0.006703354964602229,-1.00401639191519e-005) (0.006703001113863652,-1.003972416484187e-005) (0.006703064646067927,-1.003878186592002e-005) (0.00670311089924564,-1.003934793105806e-005)
 (0.006703095939297538,-1.070412752412234e-005) (0.006703143137500458,-1.049184373518007e-005) (0.006702915954778573,-1.044728618190459e-005) (0.00670278029987488,-1.043242312906841e-005) (0.006703012469354538,-1.043330382080415e-005) (0.006703315736799853,-1.04308193667254e-005) (0.00670296188735079,-1.043036246938024e-005) (0.006703025423171916,-1.042938348018742e-005) (0.006703071674002151,-1.042997156675068e-005)
 (0.006703052843772099,-1.112046953240325e-005) (0.006703100614705128,-1.089990220314874e-005) (0.00670287356219671,-1.085360668211896e-005) (0.00670273795034457,-1.083816388821985e-005) (0.006702970123698093,-1.083907962373844e-005) (0.00670327339870289,-1.083649829050798e-005) (0.006702919550645681,-1.083602358688046e-005) (0.006702983090370675,-1.083500649324684e-005) (0.006703029338667215,-1.083561744765202e-005)
 (0.00670300633275497,-1.15528048880775e-005) (0.006703054721968777,-1.132363256371651e-005) (0.00670282781002588,-1.127553171776826e-005) (0.006702692244647672,-1.125948671325741e-005) (0.006702924422175785,-1.126043893480714e-005) (0.006703227705340823,-1.125775697104061e-005) (0.006702873858785841,-1.125726377284099e-005) (0.006702937402724646,-1.125620710784523e-005) (0.006702983648286602,-1.125684180778512e-005)
 (0.006702956137480441,-1.200172359041055e-005) (0.00670300519413665,-1.176361255810717e-005) (0.006702778433931257,-1.171363647219824e-005) (0.006702642918720348,-1.169696593412437e-005) (0.006702875100746411,-1.169795614894503e-005) (0.006703178392719987,-1.169516966120167e-005) (0.006702824547786306,-1.16946572542094e-005) (0.006702888096273126,-1.169355949644008e-005) (0.006702934338883853,-1.169421885189006e-005)
 (0.006702901968351317,-1.246783442541548e-005) (0.006702951745506483,-1.222043827326422e-005) (0.006702725149094936,-1.216851438376411e-005) (0.006702589688037149,-1.215119410550753e-005) (0.006702821874908698,-1.215222388938378e-005) (0.006703125176390485,-1.214932883717738e-005) (0.006702771333206583,-1.214879648036847e-005) (0.006702834886602132,-1.214765605211696e-005) (0.006702881126027759,-1.214834100635545e-005)
 (0.00670284351337717,-1.295176518936264e-005) (0.006702894068289259,-1.269472435277311e-005) (0.00670266764868173,-1.264077735433064e-005) (0.006702532246078029,-1.262278221450105e-005) (0.006702764438168361,-1.262385321557876e-005) (0.006703067749913269,-1.262084540626592e-005) (0.006702713908617704,-1.262029233088237e-005) (0.006702777467310979,-1.261910759635684e-005) (0.00670282370329944,-1.26198191269835e-005)
 (0.006702780436503214,-1.345416286125114e-005) (0.006702831830961731,-1.318710415677587e-005) (0.006702605602196841,-1.313105590680698e-005) (0.006702470262688214,-1.311235983735628e-005) (0.00670270246039841,-1.311347378025217e-005) (0.006703005783221042,-1.311034886379539e-005) (0.006702651943963215,-1.310977427242037e-005) (0.006702715508373812,-1.310854353588766e-005) (0.006702761740653222,-1.310928265586114e-005)
 (0.006702712375825721,-1.397569371551185e-005) (0.006702764676506951,-1.36982298622685e-005) (0.006702538653732392,-1.363999928312277e-005) (0.006702403382326402,-1.362057523667817e-005) (0.006702635586086929,-1.362173392687465e-005) (0.006702938920866122,-1.361848739047955e-005) (0.006702585083807213,-1.361789045608716e-005) (0.006702648654387896,-1.36166119600283e-005) (0.00670269488266498,-1.361737971870381e-005)
 (0.006702638941686598,-1.451704336514795e-005) (0.00670269222053668,-1.422877249401229e-005) (0.006702466420095891,-1.416827547288347e-005) (0.006702331222195283,-1.414809538933416e-005) (0.006702563432468021,-1.414930071791952e-005) (0.006702866780151895,-1.41459278805744e-005) (0.006702512945465687,-1.414530774555381e-005) (0.006702576522704674,-1.41439796688047e-005) (0.006702622746663166,-1.414477715295616e-005)
 (0.006702559714640454,-1.507891672430813e-005) (0.006702614049287503,-1.477942187524877e-005) (0.006702388488812988,-1.47165711619422e-005) (0.006702253370246502,-1.46956059342881e-005) (0.006702485587526808,-1.469685988306732e-005) (0.006702788949138261,-1.469335588995512e-005) (0.006702435117012175,-1.469271166513429e-005) (0.006702498701435721,-1.469133212098275e-005) (0.006702544920734909,-1.469216045585793e-005)
 (0.006702474243289777,-1.566203787815957e-005) (0.006702529717487892,-1.53508864860068e-005) (0.006702304416001499,-1.528559158868873e-005) (0.006702169383057136,-1.526381102822536e-005) (0.006702401607875968,-1.526511567522328e-005) (0.006702704984518373,-1.526147549205403e-005) (0.006702351155154338,-1.526080625568714e-005) (0.006702414747330289,-1.525937329002062e-005) (0.006702460961602617,-1.526023364033491e-005)
 (0.006702382041980951,-1.626714984631758e-005) (0.006702438746087677,-1.594389321560605e-005) (0.006702213724108682,-1.587606029466923e-005) (0.006702078783569283,-1.585343309552536e-005) (0.006702311016495267,-1.585479062092316e-005) (0.006702614409358666,-1.585100902816903e-005) (0.006702260582974629,-1.585031382494832e-005) (0.006702324183515055,-1.584882541436132e-005) (0.006702370392364285,-1.584971898530875e-005)
 (0.006702282588355457,-1.689501422481851e-005) (0.006702340619845803,-1.655918699421566e-005) (0.00670211589950721,-1.648871875447854e-005) (0.00670198105868882,-1.646521245760448e-005) (0.006702213300330624,-1.646662515015781e-005) (0.006702516710698677,-1.646269673721611e-005) (0.006702162887529315,-1.646197457723531e-005) (0.006702226497094043,-1.646042862719553e-005) (0.006702272700093334,-1.646135666542656e-005)
 (0.006702175320751363,-1.754641068973596e-005) (0.006702234784770879,-1.719753028696907e-005) (0.006702010389944023,-1.712432586840694e-005) (0.006701875656737334,-1.709990682505261e-005) (0.006702107907746032,-1.710137708903773e-005) (0.006702411337002996,-1.709729624832849e-005) (0.006702057517301215,-1.709654610606516e-005) (0.006702121136601511,-1.709494044907746e-005) (0.006702167333290879,-1.70959042436475e-005)
 (0.006702059635450426,-1.822213634389398e-005) (0.006702120645409464,-1.785970243208536e-005) (0.006701896601838544,-1.77836572993721e-005) (0.006701761984752888,-1.775829063417646e-005) (0.006701994245824335,-1.775982099688088e-005) (0.006702297695462798,-1.775558191790721e-005) (0.006701943879501254,-1.775480273119741e-005) (0.006702007509303736,-1.775313512502133e-005) (0.006702053699187473,-1.775413600828262e-005)
 (0.006701934883765587,-1.892300488619248e-005) (0.006701997561978565,-1.854649880277199e-005) (0.006701773897424592,-1.846750463393438e-005) (0.006701639405635831,-1.844115420767984e-005) (0.006701871677512853,-1.844274732754837e-005) (0.006702175149142272,-1.843834399092507e-005) (0.006701821337214592,-1.843753465993215e-005) (0.006701884978345398,-1.843580278587117e-005) (0.006701931160889599,-1.843684213432353e-005)
 (0.006701800368966517,-1.96498455808708e-005) (0.006701864847338735,-1.925872977042067e-005) (0.006701641591734629,-1.917667434499043e-005) (0.006701507235136166,-1.914930271719847e-005) (0.006701739518611297,-1.915096139262962e-005) (0.006702043013966814,-1.914638756412175e-005) (0.006701689206389293,-1.914554695033169e-005) (0.006701752859738526,-1.914374841154695e-005) (0.006701799034368099,-1.914482764662831e-005)
 (0.006701655343041036,-2.040350200193339e-005) (0.00670172176380656,-1.999721944458588e-005) (0.00670149894942316,-1.991198653164626e-005) (0.006701364738680914,-1.988355492314237e-005) (0.006701597034598417,-1.988528210202237e-005) (0.006701900555550327,-1.988053132660614e-005) (0.006701546752663709,-1.98796582518135e-005) (0.006701610419190169,-1.987779057178459e-005) (0.006701656585286019,-1.987891116056255e-005)
 (0.006701499003290951,-2.118483052551943e-005) (0.006701567519804452,-2.076280416282019e-005) (0.006701345181429052,-2.067427340945833e-005) (0.006701211128040287,-2.064474166499415e-005) (0.006701443437298975,-2.064654045506914e-005) (0.00670174698586316,-2.06416060510341e-005) (0.006701393188034281,-2.064069929635082e-005) (0.006701456868770817,-2.063875991742708e-005) (0.006701503025666165,-2.063992337321898e-005)
 (0.006701330488763839,-2.199469854050436e-005) (0.006701401266351193,-2.155633070085372e-005) (0.00670117944147878,-2.146437752157348e-005) (0.006701045557835149,-2.143370407282418e-005) (0.0067012778813903,-2.143557775289152e-005) (0.006701581459739164,-2.143045280606479e-005) (0.006701227667362809,-2.142951111097661e-005) (0.006701291363421519,-2.142749739303353e-005) (0.006701337510399048,-2.142870527591552e-005)
 (0.006701148876523969,-2.283398234503599e-005) (0.006701222093394151,-2.237865417129876e-005) (0.00670100082243236,-2.228314963903685e-005) (0.006700867121887763,-2.225129146805886e-005) (0.006701099460753201,-2.225324350016758e-005) (0.006701403071227467,-2.224792085824657e-005) (0.006701049284728688,-2.224694291966072e-005) (0.006701112997306973,-2.224485213897467e-005) (0.006701159133594532,-2.224610605613703e-005)
 (0.006700953177767379,-2.37035646939691e-005) (0.006701029025990186,-2.323063557609334e-005) (0.006700808352478814,-2.313144631556898e-005) (0.006700674849421555,-2.30983589190357e-005) (0.006700907204671792,-2.310039296168146e-005) (0.006701210849793122,-2.309486522875453e-005) (0.006700857069629198,-2.30938497001354e-005) (0.00670092080001581,-2.309167904839431e-005) (0.006700966924783007,-2.309298065437864e-005)
 (0.006700742333790007,-2.46043319592999e-005) (0.006700821020343988,-2.411313897527545e-005) (0.006700600991190039,-2.401012705951623e-005) (0.006700467701120751,-2.397576441398759e-005) (0.006700700073892443,-2.39778843364402e-005) (0.006701003756376907,-2.397214386773238e-005) (0.006700649983039615,-2.397108935825416e-005) (0.006700713732621577,-2.39688359418477e-005) (0.006700759844975306,-2.397018693856792e-005)
 (0.006700515211821201,-2.553717086296249e-005) (0.006700596959715714,-2.502702823189705e-005) (0.006700377625444953,-2.49200510828926e-005) (0.006700244565059131,-2.488436561141622e-005) (0.00670047695655218,-2.488657550926243e-005) (0.006700780679324698,-2.488061440617702e-005) (0.006700426913343264,-2.48795194799481e-005) (0.006700490683612431,-2.487718031945799e-005) (0.006700536782592433,-2.487858245608662e-005)
 (0.006700270600738741,-2.650296473851214e-005) (0.006700355650214715,-2.597316329008563e-005) (0.006700137065239977,-2.586207358463038e-005) (0.006700004252516872,-2.582501612503453e-005) (0.006700236663995561,-2.582732033700054e-005) (0.006700540430205423,-2.582113044250223e-005) (0.006700186672148206,-2.581999361786555e-005) (0.006700250464709341,-2.581756564792383e-005) (0.006700296549283902,-2.581902072047873e-005)
 (0.00670000720668692,-2.750258927534593e-005) (0.006700095816500494,-2.695239594052064e-005) (0.006699878039408815,-2.68370415224138e-005) (0.00669974549370586,-2.67985612977018e-005) (0.006699977926498888,-2.68009644239144e-005) (0.006700281739535872,-2.679453731835687e-005) (0.006699927990014129,-2.679335706727201e-005) (0.006699991806592545,-2.67908371367134e-005) (0.006700037875653048,-2.679234698743386e-005)
 (0.006699723648623088,-2.853690769671048e-005) (0.0066998160974177,-2.796556502513644e-005) (0.006699599191276381,-2.78457888251564e-005) (0.006699466933430084,-2.780583341641651e-005) (0.006699699388930106,-2.78083403381144e-005) (0.006700003252442233,-2.780166733555596e-005) (0.006699649512112442,-2.780044208309347e-005) (0.006699713354562406,-2.779782695554344e-005) (0.006699759406918557,-2.779939347195104e-005)
 (0.006699418453828391,-2.960676532021428e-005) (0.006699515041599167,-2.901349103047431e-005) (0.006699299074281811,-2.888913099558294e-005) (0.006699167126715455,-2.884764631792827e-005) (0.00669939960637783,-2.885026221885071e-005) (0.006699703524289855,-2.884333436398892e-005) (0.006699349793856944,-2.884206248792369e-005) (0.00669941366417078,-2.88393488428178e-005) (0.006699459698544892,-2.884097395643483e-005)
 (0.006699090053420707,-3.071298344767978e-005) (0.006699191103076361,-3.009697001730703e-005) (0.006698976147610195,-2.996785905077334e-005) (0.006698844534448109,-2.992478933287614e-005) (0.006699077039788181,-2.992751972226386e-005) (0.006699381016321409,-2.992032778806788e-005) (0.006699027296542144,-2.991900761861821e-005) (0.006699091196859571,-2.991619205275037e-005) (0.006699137211880754,-2.991787773749021e-005)
 (0.006698736777920344,-3.185635252963125e-005) (0.006698842636947109,-3.121676683256659e-005) (0.006698628771882232,-3.1082732746928e-005) (0.00669849751907154,-3.103802051472537e-005) (0.006698730051661388,-3.104087125222815e-005) (0.006699034091354584,-3.10334057383789e-005) (0.006698680383040864,-3.103203555809141e-005) (0.006698744315658876,-3.102911458773742e-005) (0.00669879030985728,-3.103086285778554e-005)
 (0.00669835685292634,-3.303762454897166e-005) (0.006698467895159037,-3.237360754909882e-005) (0.006698255204960446,-3.223447303397442e-005) (0.006698124340400028,-3.218805909927164e-005) (0.006698356901862805,-3.219103642163349e-005) (0.006698661009594774,-3.218328755393159e-005) (0.006698307313617297,-3.2181865597742e-005) (0.006698371281000691,-3.217883566143204e-005) (0.006698417252800853,-3.218064856879245e-005)
 (0.006697948394972023,-3.42575045683987e-005) (0.006698065022475963,-3.356817107868371e-005) (0.006697853597939527,-3.34237536857938e-005) (0.006697723151617008,-3.337557714047422e-005) (0.006697955743620453,-3.337868769035376e-005) (0.006698259924633167,-3.337064542116596e-005) (0.006697906241925091,-3.33691698766335e-005) (0.006697970246717404,-3.336602733865912e-005) (0.006698016194431931,-3.336790697005205e-005)
 (0.006697509407640211,-3.55166413873926e-005) (0.006697632052709302,-3.480107990521571e-005) (0.006697421991401608,-3.465119205312745e-005) (0.006697291995538405,-3.460119026984079e-005) (0.006697524619785304,-3.460444112651658e-005) (0.006697828879709054,-3.459609513651019e-005) (0.006697475211270192,-3.459456414429724e-005) (0.006697539256304992,-3.459130529908028e-005) (0.006697585178127774,-3.459325377230308e-005)
 (0.006697037778030783,-3.6815617256916e-005) (0.006697166905305028,-3.607288988736534e-005) (0.00669695831202886,-3.591733888875757e-005) (0.006696828801233063,-3.586544752899623e-005) (0.006697061459449934,-3.586884624129791e-005) (0.006697365804329462,-3.586018594252084e-005) (0.006697012151230194,-3.585859759707931e-005) (0.006697076239543308,-3.58552186743814e-005) (0.006697122133542198,-3.58572381340844e-005)
 (0.006696531273688683,-3.815493660471775e-005) (0.006696667382395156,-3.73840790846414e-005) (0.006696460369680083,-3.722266719914796e-005) (0.006696331381107904,-3.716882022966346e-005) (0.006696564075030762,-3.717237485098664e-005) (0.006696868511352911,-3.716338939156203e-005) (0.006696514874738452,-3.716174174209518e-005) (0.006696579009580006,-3.715823891329867e-005) (0.006696624873690029,-3.716033152599133e-005)
 (0.006695987540111996,-3.953501372955943e-005) (0.006696131166431713,-3.873503556666595e-005) (0.006695925855050773,-3.856756008265563e-005) (0.006695797428576534,-3.851168980135783e-005) (0.006696030159932935,-3.851540892682314e-005) (0.006696334694655543,-3.850608719741726e-005) (0.006695981075750465,-3.850437824911601e-005) (0.006696045260597984,-3.850074763457916e-005) (0.006696091092613648,-3.85029155829051e-005)
 (0.00669540409897897,-4.095615943216879e-005) (0.006695555818542692,-4.012604417458892e-005) (0.006695352338054908,-3.995229752349635e-005) (0.006695224516449271,-3.989433459600427e-005) (0.006695457286936922,-3.989822740166316e-005) (0.006695761927519178,-3.988855804393727e-005) (0.006695408327631806,-3.988678575956811e-005) (0.006695472566203506,-3.988302343723691e-005) (0.006695518363771251,-3.988526891339133e-005)
 (0.006694778347247166,-4.241856656147562e-005) (0.006694938777761087,-4.155727221474631e-005) (0.00669473726707991,-4.137704212191297e-005) (0.006694610096196636,-4.131691563001615e-005) (0.006694842907457739,-4.132099191411969e-005) (0.006695147661891729,-4.131096333139979e-005) (0.006694794082419082,-4.130912563318653e-005) (0.006694858378687088,-4.130522764857595e-005) (0.006694904139297958,-4.130755284682962e-005)
 (0.006694107557295208,-4.39222944696009e-005) (0.006694277361296702,-4.302875407936847e-005) (0.006694077969283716,-4.284182375564088e-005) (0.006693951498254679,-4.27794612591077e-005) (0.006694184351845215,-4.278373148512034e-005) (0.006694489228688878,-4.277333185555427e-005) (0.006694135671121117,-4.277142662745474e-005) (0.006694200029325598,-4.27673890050478e-005) (0.006694245750307588,-4.276979611326475e-005)
 (0.006693388878294041,-4.546725238712634e-005) (0.006693568766037104,-4.454037480756732e-005) (0.0066933716521204,-4.434652318622589e-005) (0.006693245933558692,-4.428185079934956e-005) (0.006693478830911848,-4.428632614064639e-005) (0.006693783839323012,-4.427554343309875e-005) (0.006693430305248535,-4.427356852342418e-005) (0.006693494729911626,-4.426938727972474e-005) (0.006693540408422139,-4.427187846984735e-005)
 (0.006692619339011784,-4.705318175266562e-005) (0.006692810071479067,-4.609185262186142e-005) (0.006692615406295187,-4.589085464572965e-005) (0.006692490496505402,-4.582379713032232e-005) (0.006692723438889326,-4.582848951609364e-005) (0.006693028588660823,-4.581731150899344e-005) (0.006692675079771218,-4.581526473356933e-005) (0.00669273957571098,-4.581093589185124e-005) (0.006692785208729582,-4.581351330923185e-005)
 (0.006691795852270946,-4.867963755720371e-005) (0.006691998244308304,-4.768272050253116e-005) (0.006691806210365224,-4.747434746649985e-005) (0.006691682169561286,-4.740482834283653e-005) (0.006691915158029533,-4.740975050488509e-005) (0.006692220459625462,-4.739816480848096e-005) (0.006691866977720173,-4.739604395406037e-005) (0.006691931550064899,-4.739156356104435e-005) (0.006691977134386114,-4.739422931254045e-005)
 (0.006690915221289254,-5.0345968795436e-005) (0.006691130144855993,-4.931230689333307e-005) (0.006690940937216355,-4.909632684767964e-005) (0.00669081782974515,-4.902426852531418e-005) (0.006691050865079015,-4.902943404509173e-005) (0.006691356329671495,-4.901742812719299e-005) (0.006691002876663132,-4.901523095553859e-005) (0.006691067530864897,-4.901059510000036e-005) (0.006691113063091828,-4.901335124090095e-005)
 (0.006689974148147359,-5.205129815276837e-005) (0.006690202535674006,-5.097971566877433e-005) (0.006690016362653956,-5.075589388907413e-005) (0.006689894257224559,-5.068121781923368e-005) (0.00669012733986772,-5.068664117456688e-005) (0.00669043297937432,-5.067420239033513e-005) (0.006690079557293373,-5.067192664260364e-005) (0.006690144299141696,-5.066713147616346e-005) (0.006690189775679601,-5.066997999566831e-005)
 (0.006688969244632675,-5.379450109866334e-005) (0.006689212092473392,-5.268380553493339e-005) (0.006689029176354933,-5.245190506442733e-005) (0.006688908146271475,-5.237453191600212e-005) (0.006689141276254379,-5.238022852642422e-005) (0.006689447103376081,-5.236734415231576e-005) (0.006689093714375806,-5.236498755404705e-005) (0.006689158550010359,-5.236002931425231e-005) (0.00668920396706162,-5.236297211958851e-005)
 (0.006687897045708499,-5.557418460344352e-005) (0.006688155417673707,-5.442316908223414e-005) (0.006687975995424944,-5.418295135279069e-005) (0.006687856118822858,-5.410280121371198e-005) (0.006688089295677396,-5.410878748359006e-005) (0.006688395323936214,-5.40954447559015e-005) (0.006688041970297161,-5.409300502252994e-005) (0.006688106906220011,-5.408788005820018e-005) (0.006688152259779314,-5.409091895739097e-005)
 (0.006686754025855624,-5.738866574800929e-005) (0.006687029056806189,-5.619611176041791e-005) (0.00668685338080494,-5.59473372982556e-005) (0.006686734740887007,-5.586432990444406e-005) (0.006686967963550513,-5.587062326247497e-005) (0.006687274207326889,-5.585680942078631e-005) (0.006686920891461829,-5.585428426355219e-005) (0.006686985934548303,-5.584898906276441e-005) (0.006687031220399157,-5.585212574585365e-005)
 (0.006685536618517,-5.92359505516162e-005) (0.00668582951799713,-5.800063110181314e-005) (0.006685657856750652,-5.774306032419487e-005) (0.006685540542022921,-5.765711531780647e-005) (0.006685773808729913,-5.76637342514952e-005) (0.006686080283299396,-5.764943658732063e-005) (0.006685727007757324,-5.764682371980489e-005) (0.006685792165265763,-5.764135494032653e-005) (0.006685837378978498,-5.764459095922672e-005)
 (0.006684241238856043,-6.111371340229204e-005) (0.006684553294737254,-5.983439657764895e-005) (0.006684385933591651,-5.956779068656868e-005) (0.006684270038094791,-5.947882790561275e-005) (0.006684503346257412,-5.948579198902034e-005) (0.006684810067825942,-5.947099789992481e-005) (0.006684456835296158,-5.946829504506215e-005) (0.006684522114875769,-5.946264954745236e-005) (0.006684567251806928,-5.946598629431526e-005)
 (0.00668286431000248,-6.301927753600225e-005) (0.006683196892106674,-6.169473053352734e-005) (0.006683034133936454,-6.141885251235333e-005) (0.006682919757471409,-6.13267923134734e-005) (0.00668315310354638,-6.133412222621604e-005) (0.006683460089283767,-6.131881927572437e-005) (0.006683106902599863,-6.131602417327552e-005) (0.006683172312296658,-6.131019905668732e-005) (0.006683217367589943,-6.131363774091513e-005)
 (0.006681402292915911,-6.494959707223913e-005) (0.006681756856580203,-6.357859071104068e-005) (0.006681599022448301,-6.329320642948886e-005) (0.006681486270791705,-6.319797004560605e-005) (0.006681719650135507,-6.320568758092888e-005) (0.006682026918206447,-6.318986356439292e-005) (0.006681673780349395,-6.318697397899449e-005) (0.00668173932860961,-6.318096661956389e-005) (0.00668178429719928,-6.318450824351881e-005)
 (0.006679851719933187,-6.690124117322958e-005) (0.006680229809472067,-6.548255492151001e-005) (0.006680077239249438,-6.518743435392976e-005) (0.006679966224356157,-6.50889442881641e-005) (0.00668019963106658,-6.509707234770647e-005) (0.006680507200658291,-6.50807153643638e-005) (0.006680154114759956,-6.507772909383187e-005) (0.006680219810430419,-6.507153718571927e-005) (0.006680264687046871,-6.507518251935808e-005)
 (0.006678209231992348,-6.887038094838789e-005) (0.006678612484008735,-6.740280849137654e-005) (0.006678465536940144,-6.709772705233247e-005) (0.006678356377128157,-6.69959075096642e-005) (0.006678589803874488,-6.700447008201704e-005) (0.006678897695220666,-6.698756861330424e-005) (0.006678544664565574,-6.698448349758766e-005) (0.006678610516891587,-6.697810509651222e-005) (0.006678655296069097,-6.698185465087923e-005)
 (0.006676471619433361,-7.085277977218136e-005) (0.006676901765920572,-6.933513514449621e-005) (0.006676760821123132,-6.901987514492445e-005) (0.006676653641237105,-6.891465250231704e-005) (0.006676887079077896,-6.892367462255913e-005) (0.006677195313477575,-6.890621761672876e-005) (0.006676842341506004,-6.89030315471169e-005) (0.006676908360124024,-6.889646511623276e-005) (0.006676953036212318,-6.890031911631239e-005)
 (0.00667463586616758,-7.284378771723494e-005) (0.006675094737341437,-7.127491201929038e-005) (0.006674960194219981,-7.09492642449404e-005) (0.006674855125767498,-7.084056756038426e-005) (0.00667508856395915,-7.085007524761958e-005) (0.006675397163790019,-7.083205221061166e-005) (0.006675044254098922,-7.082876313928212e-005) (0.006675110449025952,-7.082200759718874e-005) (0.006675155016204513,-7.082596595419002e-005)
 (0.006672699196890158,-7.48383408228151e-005) (0.006673188723679425,-7.321710953558988e-005) (0.006673061002241835,-7.288087494803726e-005) (0.006672958183497712,-7.276863650874872e-005) (0.006673191609294109,-7.277865667825371e-005) (0.006673500598018637,-7.27600577706049e-005) (0.006673147754363487,-7.275666372053641e-005) (0.006673214135981402,-7.274971849103074e-005) (0.006673258588276809,-7.275378077459767e-005)
 (0.00667065912686985,-7.683096591549782e-005) (0.006671181342989012,-7.515629682190768e-005) (0.006671060884043551,-7.480928838052933e-005) (0.006670960460116801,-7.469344428945254e-005) (0.006671193858563691,-7.470400463637354e-005) (0.006671503260728108,-7.468482077588646e-005) (0.006671150487023069,-7.468131985105765e-005) (0.006671217066057679,-7.467418491429579e-005) (0.006671261397365477,-7.467835032498199e-005)
 (0.006668513513712711,-7.881579167160963e-005) (0.006669070557234499,-7.708665338485784e-005) (0.006668957822449422,-7.672869798592106e-005) (0.006668859945305529,-7.660918878529255e-005) (0.006669093299032293,-7.662031763676775e-005) (0.006669403140256088,-7.660054060643595e-005) (0.006669050440574859,-7.659693100218269e-005) (0.006669117228068865,-7.658960694683964e-005) (0.006669161432178616,-7.659387428920615e-005)
 (0.006666260610342658,-8.078656655390128e-005) (0.006666854724679511,-7.90019876438752e-005) (0.006666750196484514,-7.863292817037904e-005) (0.006666655024918027,-7.850969950041265e-005) (0.00666688831393133,-7.852142563306879e-005) (0.006667198620887088,-7.850104819365387e-005) (0.006666845999462493,-7.849732820733951e-005) (0.00666691300674233,-7.84898162829894e-005) (0.006666957077367506,-7.849418394012759e-005)
 (0.006663899118296495,-8.273668416638621e-005) (0.006664532652496578,-8.089576286460987e-005) (0.006664436833805342,-8.051546033762265e-005) (0.006664344533355539,-8.03884636269474e-005) (0.006664577734839014,-8.040081604749743e-005) (0.006664888535221155,-8.037983205389997e-005) (0.006664535996444693,-8.037600009592687e-005) (0.006664603235081077,-8.03683022651239e-005) (0.006664647165892167,-8.037276817487904e-005)
 (0.006661428240286602,-8.465921644794051e-005) (0.006662103648544649,-8.276113089905776e-005) (0.006662017062276636,-8.236946671801565e-005) (0.006661927805079554,-8.223865990226476e-005) (0.006662160893205998,-8.225166758921969e-005) (0.006662472215687385,-8.223007210967843e-005) (0.006662119764108525,-8.222612671458954e-005) (0.006662187245869176,-8.221824570366909e-005) (0.006662231030531876,-8.222280733753835e-005)
 (0.006658847730860575,-8.654695496722672e-005) (0.006659567571139885,-8.459097398117692e-005) (0.006659490759520151,-8.418785223715694e-005) (0.006659404724090667,-8.405320050038969e-005) (0.006659637669852867,-8.406689210547706e-005) (0.006659949544028263,-8.404468154234391e-005) (0.006659597184353479,-8.40406213803831e-005) (0.006659664921148682,-8.403256072852798e-005) (0.006659708553365723,-8.403721507345935e-005)
 (0.006656157943881522,-8.839246038898798e-005) (0.006656924875542765,-8.637795463251401e-005) (0.0066568583991586,-8.596330447467558e-005) (0.006656775770096395,-8.582478100746813e-005) (0.006657008541163075,-8.583918451688821e-005) (0.006657320997478993,-8.581635672750083e-005) (0.006656968734570115,-8.581218061652502e-005) (0.006657036738391395,-8.580394472134642e-005) (0.006657080211947803,-8.580868826582944e-005)
 (0.006653359875481491,-9.018811995983643e-005) (0.006654176655813622,-8.811457350879565e-005) (0.006654121092408614,-8.768835154017203e-005) (0.006654042060021488,-8.754593830694088e-005) (0.006654274620627712,-8.75610806632327e-005) (0.006654587690297007,-8.753763507932364e-005) (0.006654235529169766,-8.753334199739219e-005) (0.006654303812020091,-8.752493615670782e-005) (0.006654347120833018,-8.752976488120238e-005)
 (0.006650455201112234,-9.19262126135672e-005) (0.006651324680662932,-8.979323476958723e-005) (0.006651280623649968,-8.935542744426701e-005) (0.006651205383489273,-8.920911595127501e-005) (0.006651437694367556,-8.922502263822696e-005) (0.006651751409269344,-8.920096038202706e-005) (0.006651399355091845,-8.919654948052878e-005) (0.006651467928908475,-8.918797992867312e-005) (0.006651511067079066,-8.919288930158911e-005)
 (0.006647446305329703,-9.359898103242344e-005) (0.006648371421938978,-9.140631828840643e-005) (0.006648339478617314,-9.095694427805791e-005) (0.006648268230921321,-9.080673633206964e-005) (0.006648500249283332,-9.082343092672422e-005) (0.006648814641847173,-9.079875492166151e-005) (0.006648462699937133,-9.079422553939936e-005) (0.006648531576507796,-9.078549947716527e-005) (0.006648574538376072,-9.079048445674336e-005)
 (0.006644336303023309,-9.51987097313456e-005) (0.00664532007447215,-9.294625774981405e-005) (0.006645300863936115,-9.248537024332083e-005) (0.006645233812977213,-9.233127869008141e-005) (0.006645465492552972,-9.234878238766513e-005) (0.006645780595627559,-9.232349746164688e-005) (0.006645428771449818,-9.231884913992265e-005) (0.00664549796232171,-9.230997475658453e-005) (0.006645540742522709,-9.231502979965042e-005)
 (0.006641129050925911,-9.671780796772482e-005) (0.006642174566122798,-9.440562341694678e-005) (0.006642168716854211,-9.393331231333121e-005) (0.006642106070187838,-9.377536174349864e-005) (0.006642337361331279,-9.379369286253648e-005) (0.006642653208037887,-9.37678058413959e-005) (0.006642301507201237,-9.376303834051286e-005) (0.006642371023583221,-9.375402482692781e-005) (0.006642413617104687,-9.375914390454883e-005)
 (0.006637829148424104,-9.814889603625956e-005) (0.006638939557070007,-9.577720810862135e-005) (0.006638947704211785,-9.529360205978101e-005) (0.006638889671826482,-9.513182946952062e-005) (0.006639120521692751,-9.51510029468579e-005) (0.006639437145264176,-9.512452273577758e-005) (0.006639085573516787,-9.511963605272543e-005) (0.006639155426177535,-9.51104936042335e-005) (0.006639197828416258,-9.511567022525736e-005)
 (0.006634441926928168,-9.948489329855062e-005) (0.006635620427617488,-9.705411471763627e-005) (0.006635643209931516,-9.655938297493491e-005) (0.006635590003300606,-9.639383836691691e-005) (0.006635820356101669,-9.641386525356793e-005) (0.006636137789707622,-9.638680290420427e-005) (0.006635786352931709,-9.638179729233865e-005) (0.006635856552092557,-9.637253710000498e-005) (0.006635898758910247,-9.637776434228679e-005)
 (0.006630973427342718,-0.0001007191061348223) (0.006632223254084768,-9.822984344032154e-005) (0.006632261310603688,-9.772419745664481e-005) (0.006632213141642142,-9.755494436753924e-005) (0.006632442938983652,-9.757583133843298e-005) (0.006632761215544015,-9.75482000993174e-005) (0.006632409919748107,-9.754307608928492e-005) (0.006632480474973818,-9.753371031897492e-005) (0.006632522482749774,-9.75389808683641e-005)
 (0.006627430365502556,-0.0001018453139009397) (0.006628754772673068,-9.929837678693309e-005) (0.006628808739063594,-9.878207152520951e-005) (0.006628765818994569,-9.860918746439999e-005) (0.006628995000295662,-9.8630936356029e-005) (0.006629314152283437,-9.860275170442019e-005) (0.006628963003592748,-9.859751012705605e-005) (0.006629033923680494,-9.858805188492061e-005) (0.006629075729360572,-9.859335808202871e-005)
 (0.006623820085779678,-0.0001028578509398014) (0.0066252223315464,-0.0001002542604103729) (0.006625292836209256,-9.9727595309493e-005) (0.006625255374348141,-9.95511720949045e-005) (0.006625483877342076,-9.957377948558211e-005) (0.00662580393657813,-9.954505913868825e-005) (0.006625452941222058,-9.953970114932137e-005) (0.006625524234090972,-9.953016443320821e-005) (0.006625565835231448,-9.95354983274431e-005)
 (0.006620150503419323,-0.0001037516827315936) (0.006621633831718744,-0.0001010926778321537) (0.006621721491659275,-0.0001005559973827502) (0.006621689694124864,-0.0001003761413592419) (0.006621917455437816,-0.0001003995982076733) (0.006622238452880143,-0.0001003703621118205) (0.006621887617175865,-0.0001003648892160267) (0.006621959289759278,-0.0001003552888522062) (0.006622000684563924,-0.0001003606422624007)
 (0.006616430036502675,-0.0001045224743800345) (0.006617997657686454,-0.0001018095172614305) (0.006618103074198366,-0.0001012632111469677) (0.006618077142563143,-0.0001010800432741611) (0.006618304098362266,-0.0001011043346312556) (0.006618626063892484,-0.0001010746049277795) (0.006618275394224368,-0.0001010690190075713) (0.006618347452366512,-0.0001010593705729115) (0.006618388639716315,-0.0001010647351535677)
 (0.006612667528750313,-0.0001051666498126197) (0.006614322599058347,-0.0001024014288905841) (0.006614446353270768,-0.0001018459316538662) (0.006614426483165408,-0.0001016595874509729) (0.006614652569866753,-0.000101684692259132) (0.006614975532076432,-0.0001016544932261407) (0.006614625034871364,-0.0001016487965665545) (0.006614697483230325,-0.0001016391162959041) (0.006614738462704711,-0.0001016444836080443)
 (0.006608872164648573,-0.0001056814403164898) (0.00661061776470942,-0.0001028658713010109) (0.006610760413057196,-0.0001023016615025667) (0.006610746792745604,-0.0001021122908403016) (0.00661097194776754,-0.000102138181832646) (0.006611295933748775,-0.0001021075398024464) (0.006610945615444968,-0.0001021017351173209) (0.006611018457405497,-0.0001020920397967556) (0.006611059229293872,-0.0001020974013821362)
 (0.006605053378601481,-0.0001060649213250653) (0.006606892491202933,-0.000103201145915343) (0.006607054560885253,-0.0001026287447578788) (0.00660704736982986,-0.000102436511488813) (0.006607271532376395,-0.0001024631551983672) (0.006607596567518204,-0.0001024320984506204) (0.0066072464345295,-0.0001024261889067183) (0.006607319672126873,-0.0001024164957536095) (0.006607360237430165,-0.0001024218432104283)
 (0.00660122075996275,-0.0001063160367005448) (0.006603156247375642,-0.000103406418768479) (0.00660333823187617,-0.0001028263881713884) (0.006603337639313795,-0.000102631469593163) (0.006603560751168308,-0.0001026588264793236) (0.006603886858963604,-0.0001026273851108041) (0.00660353691763731,-0.0001026213743487325) (0.006603610551494607,-0.0001026117008798999) (0.006603650911916726,-0.0001026170259388575)
 (0.006597383955883692,-0.0001064346101040787) (0.006599418537060618,-0.000103481729226751) (0.006599620891805315,-0.0001028946693452864) (0.006599627055355879,-0.0001026972554940887) (0.006599849061666021,-0.0001027252801896358) (0.006600176263531486,-0.0001026934859615892) (0.006599826520100719,-0.0001026873781127915) (0.006599900549382079,-0.0001026777420024561) (0.006599940707310725,-0.0001026830366012098)
 (0.006593552573930076,-0.0001064213433968899) (0.00659568880193373,-0.0001034279856429447) (0.006595911940166384,-0.00010283453183909) (0.006595925004497972,-0.0001026348246141212) (0.006596145854528604,-0.0001026634662922404) (0.006596474169640544,-0.000102631352457023) (0.006596124630171548,-0.0001026251521551067) (0.006596199052552844,-0.000102615571084679) (0.006596239011030925,-0.0001026208274389318)
 (0.00658973608636462,-0.0001062778023508521) (0.006591976326404426,-0.0001032469482785259) (0.006592220615360447,-0.0001026477675633518) (0.006592240710934291,-0.0001024459796856947) (0.006592460358769802,-0.0001024751825422159) (0.006592789803918659,-0.0001024427836515714) (0.006592440474253491,-0.0001024364960367097) (0.006592515285911876,-0.0001024269875390297) (0.006592555048598808,-0.0001024321982091267)
 (0.006585943737879726,-0.0001060063902565032) (0.006588290146358067,-0.00010294120013946) (0.006588555903814792,-0.0001023369871198593) (0.006588583145733072,-0.0001021333409346531) (0.006588801550906661,-0.0001021630447768243) (0.006589132140372682,-0.0001021303964737486) (0.006588783026068201,-0.0001021240271890933) (0.00658885822169245,-0.0001021146084898804) (0.00658889779281768,-0.0001021197664410545)
 (0.006582184458405639,-0.0001056103102866075) (0.006584638963377135,-0.0001025141066485634) (0.006584926454655133,-0.0001019055790248781) (0.006584960941636247,-0.0001017003051574312) (0.006585178069668226,-0.000101730446085464) (0.006585509815119869,-0.0001016975848827696) (0.006585160921385226,-0.000101691140061794) (0.006585236494206078,-0.0001016818279213759) (0.006585275878515168,-0.0001016869265763742)
 (0.006578466782414679,-0.0001050935176972447) (0.00658103106586176,-0.000101969765303036) (0.006581340501345558,-0.0001013576589767082) (0.006581382314845298,-0.0001011509948583275) (0.00658159813767576,-0.000101181506023921) (0.00658193104809273,-0.0001011484690722713) (0.006581582379726029,-0.000101141955316617) (0.006581658321568051,-0.0001011327658747383) (0.006581697524262736,-0.0001011377991584495)
 (0.006574798775917668,-0.0001044606631246481) (0.006577474258227351,-0.0001013129466435479) (0.006577805791464162,-0.0001006980105052871) (0.006577854994964682,-0.0001004901987875867) (0.006578069491267052,-0.0001005210112091093) (0.006578403572888581,-0.0001004878360577611) (0.006578055134215154,-0.0001004812604046061) (0.006578131435569173,-0.0001004722090325385) (0.00657817046224326,-0.0001004771714069768)
 (0.006571187972106369,-0.0001037170283591328) (0.006573975799105526,-0.0001005490279824722) (0.006574329525528799,-9.993201846138087e-005) (0.006574386164010257,-9.972330534071688e-005) (0.006574599319378326,-9.975434875430744e-005) (0.006574934575677616,-9.972107310748774e-005) (0.006574586370491737,-9.97144429872073e-005) (0.006574663020606662,-9.970554414931925e-005) (0.006574701877179007,-9.97104306393572e-005)
 (0.00656764131634873,-0.0001028684560515407) (0.006570542349210833,-9.968392140881318e-005) (0.006570918305524,-9.906559687127516e-005) (0.006570982405132339,-9.885623034838657e-005) (0.006571194212137491,-9.888743407168771e-005) (0.006571530643822857,-9.88540955440306e-005) (0.006571182675333845,-9.884741872805536e-005) (0.006571259662326775,-9.883868585650843e-005) (0.006571298354973366,-9.884349206601242e-005)
 (0.006564165121000582,-0.0001019212748417802) (0.006567179929284838,-9.87239976130019e-005) (0.006567578093524366,-9.810511270473545e-005) (0.006567649661444275,-9.789534080596789e-005) (0.006567860119562778,-9.792663459210935e-005) (0.006568197724604409,-9.789327046600732e-005) (0.006567849995391211,-9.788655500611042e-005) (0.006567927306373024,-9.787800039116758e-005) (0.006567965841458884,-9.78827225096812e-005)
 (0.006560765030267049,-0.0001008822213841338) (0.006563893888284387,-9.767600705186799e-005) (0.006564314180566643,-9.70573070799869e-005) (0.006564393205104956,-9.684737606837124e-005) (0.006564602320521835,-9.687869092826618e-005) (0.006564941094204561,-9.684533791642572e-005) (0.006564593606177754,-9.683859207633362e-005) (0.006564671227391948,-9.683022677510098e-005) (0.006564709611405853,-9.683486157548591e-005)
 (0.006557445995130214,-9.975836070503119e-005) (0.006560688881758508,-9.654699992092603e-005) (0.006561131165698473,-9.592921537176137e-005) (0.006561217616578908,-9.571936797736495e-005) (0.006561425401876798,-9.575063695002075e-005) (0.006561765336877247,-9.571733096589657e-005) (0.00656141809125207,-9.57105631474604e-005) (0.006561496008223906,-9.570239691169549e-005) (0.006561534247715565,-9.570694173998638e-005)
 (0.006554212258162752,-9.855700625340876e-005) (0.00655756886015345,-9.53442463128008e-005) (0.006558032944929224,-9.472808759900587e-005) (0.006558126773793561,-9.451856129645721e-005) (0.006558333247540041,-9.454972015020724e-005) (0.006558674334027407,-9.451649608921996e-005) (0.006558327331306629,-9.450971475400576e-005) (0.006558405528999554,-9.450175597998024e-005) (0.006558443630520683,-9.450620873744418e-005)
 (0.006551067347872734,-9.728564090831675e-005) (0.006554537066611792,-9.407515783029672e-005) (0.006555022709631947,-9.346131035362394e-005) (0.006555123850739986,-9.325233571536825e-005) (0.006555329036988385,-9.328332356570457e-005) (0.00655567126274699,-9.325021509974013e-005) (0.006555324502716498,-9.324342868902676e-005) (0.006555402965691117,-9.323568438855848e-005) (0.006555440935742665,-9.32400435080501e-005)
 (0.006548014082072939,-9.5951840095921e-005) (0.006551596043674286,-9.274721179315745e-005) (0.006552102953794359,-9.213633140175874e-005) (0.006552211324908765,-9.192813055313103e-005) (0.006552415252630787,-9.195889038646431e-005) (0.006552758603202571,-9.192592977374491e-005) (0.006552412084938256,-9.191914662817863e-005) (0.006552490797512297,-9.191162242195186e-005) (0.006552528642495692,-9.191588683867636e-005)
 (0.006545054579639334,-9.456319803778421e-005) (0.00654874764817284,-9.136787903430866e-005) (0.006549275489394733,-9.076058794197809e-005) (0.006549390992835948,-9.055337314151265e-005) (0.006549593695303461,-9.058385223802915e-005) (0.006549938154148655,-9.055107015081332e-005) (0.006549591876034854,-9.054429843276004e-005) (0.006549670822438668,-9.053699856418772e-005) (0.006549708548614718,-9.054116768304291e-005)
 (0.0065421902799164,-9.312725801522873e-005) (0.006545993073504111,-8.994455612875029e-005) (0.006546541469083085,-8.934143935198358e-005) (0.006546663992932679,-8.913541171778196e-005) (0.006546865507068653,-8.91655619707507e-005) (0.006547211055741991,-8.913298734235462e-005) (0.00654686501550046,-8.912623496141465e-005) (0.006546944180026609,-8.911916233112232e-005) (0.006546981793479576,-8.912323599057414e-005)
 (0.00653942196895173,-9.165144738986301e-005) (0.006543332878399492,-8.848450274313549e-005) (0.006543901415278655,-8.788610509721021e-005) (0.006544030834708635,-8.768145349650093e-005) (0.006544231200424258,-8.77112316282032e-005) (0.006544577818764558,-8.76788915210072e-005) (0.006544232013494191,-8.767216606591313e-005) (0.006544311380636943,-8.766532228374005e-005) (0.006544348887244878,-8.76693007184397e-005)
 (0.006536749811677825,-9.014301797262967e-005) (0.006540767021264911,-8.699478463501682e-005) (0.006541355254751349,-8.640160831767733e-005) (0.006541491433455503,-8.619850843239889e-005) (0.0065416906929916,-8.622787611080998e-005) (0.006542038359321901,-8.619579560628917e-005) (0.006541692785545825,-8.618910428358708e-005) (0.00654177234012944,-8.618248973714588e-005) (0.006541809745540662,-8.61863735395068e-005)
 (0.006534173389132375,-8.860899218766832e-005) (0.00653829489914189,-8.548222267905132e-005) (0.006538902357739307,-8.489472545527925e-005) (0.006539045149440021,-8.469333903309085e-005) (0.006539243346726271,-8.472226289553326e-005) (0.00653959203806171,-8.469046500742669e-005) (0.006539246691782181,-8.468381458841495e-005) (0.00653932641907522,-8.467742852488255e-005) (0.006539363728689892,-8.46812186064475e-005)
 (0.006531691739792666,-8.705611533175456e-005) (0.006535915390344745,-8.395334814874345e-005) (0.006536541580657508,-8.337194213695141e-005) (0.006536690830661422,-8.317241643203368e-005) (0.006536888010707914,-8.320086802473144e-005) (0.006537237702968795,-8.316937363559917e-005) (0.006536892579727733,-8.316277041228643e-005) (0.006536972465541838,-8.31566110312033e-005) (0.006537009684498954,-8.316030858517484e-005)
 (0.006529303404111635,-8.549081409653927e-005) (0.00653362689985109,-8.241436434657776e-005) (0.006534271311480317,-8.183941539421586e-005) (0.006534426858256964,-8.164188279856613e-005) (0.006534623066586844,-8.166983844222475e-005) (0.006534973734813903,-8.163866626342871e-005) (0.006534628829757035,-8.163211601413684e-005) (0.006534708860529935,-8.16261805680018e-005) (0.006534745993699082,-8.16297870326537e-005)
