# Supplementary material for: Electromagnetic Analysis, Characterization and Discussion of Inductive Transmission Parameters for Titanium Based Housing Materials in Active Medical Implantable Devices
Source: Materials (Basel). 2018 Oct 25;11(11):2089. doi: 10.3390/ma11112089 (PMC6266279; doi:10.3390/ma11112089)
Supplement: Supplementary file 1 [file materials-11-02089-s001.zip › supplementary/correction_factor_data/L22phi_housing_output.txt]

# Created by Octave 4.0.0, Wed Mar 23 04:24:26 2016 Mitteleurop�ische Zeit <unknown@juno>
# name: L22phi
# type: complex matrix
# rows: 241
# columns: 9
 (0.006600109905427144,-0.0003056024463250189) (0.006658878841395564,-0.000112125245028744) (0.006680574522810717,-4.560788920590737e-005) (0.006690558878265909,-2.005123269975888e-005) (0.006692936119560384,-9.454542413091791e-006) (0.006694825071399073,-4.754602262285904e-006) (0.006695759645522686,-2.536796627720002e-006) (0.006695154967926478,-1.43094835956379e-006) (0.006695671478121158,-8.503648549777201e-007)
 (0.006593479201834025,-0.0003149617489983565) (0.006656342386015866,-0.0001155044589465991) (0.00667953204529314,-4.697743177471559e-005) (0.006690099957350762,-2.065346472795314e-005) (0.006692720380159653,-9.73902149809949e-006) (0.006694717281601229,-4.898073523713088e-006) (0.006695702750473154,-2.613650273465638e-006) (0.006695123414145367,-1.474541969692315e-006) (0.006695653206315455,-8.764742000280935e-007)
 (0.006586468649166611,-0.0003244353677496891) (0.006653661726294174,-0.0001189183634680656) (0.006678430352322268,-4.836041566106894e-005) (0.00668961493831964,-2.126161633383029e-005) (0.006692492351009637,-1.002635768207423e-005) (0.006694603340869254,-5.043035212267039e-006) (0.006695642603740922,-2.691339697318996e-006) (0.006695090054589441,-1.518639535581078e-006) (0.006695633887654953,-9.029104526695035e-007)
 (0.006579066573777373,-0.0003340079918756746) (0.006650832613115663,-0.0001223606953326412) (0.006677267707837945,-4.975423151219907e-005) (0.006689103051015357,-2.187453987720973e-005) (0.006692251665945539,-1.031601514530061e-005) (0.006694483064174999,-5.189222492698008e-006) (0.006695579106676663,-2.769727234429014e-006) (0.006695054834075473,-1.5631663911983e-006) (0.006695613489951593,-9.296317987835019e-007)
 (0.006571262255281269,-0.0003436629297331515) (0.006647851190117909,-0.0001258246536861048) (0.006676042538554317,-5.11560478645577e-005) (0.00668856359618269,-2.249098973474311e-005) (0.006691997991605045,-1.060741199453888e-005) (0.006694356282611596,-5.336347546401035e-006) (0.006695512169013314,-2.848663136689653e-006) (0.006695017702008061,-1.608041218603307e-006) (0.006695591983643781,-9.565926199963306e-007)
 (0.006563046105953168,-0.0003533821519657201) (0.006644714064567853,-0.0001293029184390085) (0.006674753463202525,-5.256281873510965e-005) (0.006687995958283999,-2.310962556523441e-005) (0.006691731033412251,-1.089992175194534e-005) (0.006694222846361905,-5.48410029397635e-006) (0.006695441710422425,-2.927985945343706e-006) (0.006694978613237481,-1.653176251450997e-006) (0.006695569342290889,-9.837436109058935e-007)
 (0.006554409853014157,-0.0003631463595055838) (0.006641418379295309,-0.0001327876784740084) (0.006673399322207541,-5.397129527511859e-005) (0.006687399618509548,-2.372901735122999e-005) (0.006691450541654346,-1.119287567107428e-005) (0.006694082627714803,-5.632149527117287e-006) (0.006695367662096868,-3.007523077845646e-006) (0.006694937528933182,-1.698477596511508e-006) (0.006695545543076624,-1.011031964286304e-006)
 (0.006545346720225419,-0.0003729350781347735) (0.006637961884258823,-0.0001362706704054501) (0.00667197920721008,-5.53780417762946e-005) (0.006686774167723098,-2.434765234380591e-005) (0.006691156317530654,-1.148556593916514e-005) (0.0066939355240683,-5.780144479173859e-006) (0.006695289968326791,-3.087091644367097e-006) (0.006694894417452924,-1.743845681678235e-006) (0.006695520567310185,-1.038401629150301e-006)
 (0.006535851604679883,-0.000382726780870375) (0.006634343006113846,-0.0001397432283895239) (0.006670492489762597,-5.677945623456913e-005) (0.006686119319050395,-2.49639440003789e-005) (0.006690848219037941,-1.17772498076358e-005) (0.006693781460853292,-5.927716855175855e-006) (0.006695208588034574,-3.166499504835382e-006) (0.006694849255190562,-1.789175836474939e-006) (0.006695494400915235,-1.065793645142472e-006)
 (0.006525921244217367,-0.0003924990387770997) (0.006630560913965197,-0.000143196345222075) (0.006668938848447928,-5.817179556902693e-005) (0.00668543491978118,-2.557624295822016e-005) (0.006690526166537618,-1.206715467065362e-005) (0.006693620394300308,-6.074483331172178e-006) (0.006695123496228012,-3.245546571677457e-006) (0.006694802027377899,-1.834359007911895e-006) (0.006695467034892541,-1.093146554901727e-006)
 (0.006515554370533117,-0.0004022287000137524) (0.006626615579346964,-0.0001466207446463984) (0.006667318293614498,-5.955120546364823e-005) (0.006684720962232476,-2.618285002943626e-005) (0.006690190147841574,-1.235448408513618e-005) (0.006693452313969597,-6.22004851956923e-006) (0.00669503468533018,-3.324026356512086e-006) (0.006694752728819851,-1.879282610718572e-006) (0.006695438465744112,-1.12039689383543e-006)
 (0.006504751842833438,-0.0004118920960018948) (0.006622507828385083,-0.0001500069644304053) (0.006665631188884175,-6.09137546498621e-005) (0.006683977593203994,-2.678203113764998e-005) (0.006689840222645115,-1.263842469494832e-005) (0.006693277244958948,-6.364008382012853e-006) (0.006694942166341343,-3.401727751124779e-006) (0.006694701364536771,-1.923831506627123e-006) (0.006695408695844355,-1.147479754241458e-006)
 (0.006493516756860423,-0.0004214652725911301) (0.006618239384082012,-0.0001533454493714989) (0.006663878268582385,-6.225547328240279e-005) (0.006683205121654219,-2.737203404413935e-005) (0.00668947652613276,-1.291815398825062e-005) (0.00669309524970326,-6.505954054577868e-006) (0.006694845969787105,-3.478437024241468e-006) (0.006694647950289678,-1.967889102513991e-006) (0.006695377733743906,-1.174329417904379e-006)
 (0.00648185452428684,-0.0004309242430231348) (0.00661381289673298,-0.0001566266529627744) (0.006662060650269766,-6.357239488581284e-005) (0.006682404024237724,-2.795110663451992e-005) (0.006689099271590952,-1.319284878120667e-005) (0.006692906429283546,-6.645476032327823e-006) (0.006694746146411111,-3.55394000635928e-006) (0.006694592512964706,-2.011338552107797e-006) (0.006695345594392307,-1.200880048360828e-006)
 (0.006469772917901937,-0.0004402452584120962) (0.006609231960644965,-0.0001598411460241114) (0.006660179841620519,-6.486060117140703e-005) (0.006681574948374613,-2.851751645937056e-005) (0.006688708751873509,-1.346169428504679e-005) (0.006692710924169682,-6.782168642362343e-006) (0.006694642767571113,-3.628024425481415e-006) (0.006694535090794851,-2.054064040787755e-006) (0.006695312299267211,-1.227066431042167e-006)
 (0.00645728207867902,-0.0004494050904205289) (0.006604501115593262,-0.0001629797301887637) (0.006658237741002005,-6.611626885416667e-005) (0.006680718712570535,-2.906957114765608e-005) (0.006688305339590506,-1.372389357877454e-005) (0.006692508914332869,-6.915634717291316e-006) (0.006694535925306732,-3.700482347623587e-006) (0.006694475733401141,-2.09595212805112e-006) (0.006695277876400417,-1.252824746654581e-006)
 (0.00644439448174415,-0.0004583813198791247) (0.006599625831810204,-0.0001660335537646257) (0.006656236631256828,-6.73357174456418e-005) (0.006679836303769197,-2.960563924479472e-005) (0.006687889485918027,-1.397867727859061e-005) (0.006692300618676565,-7.045490365644243e-006) (0.006694425732050444,-3.771112667879484e-006) (0.006694414501637797,-2.136893117785299e-006) (0.006695242360290195,-1.278093360604254e-006)
 (0.006431124859425061,-0.0004671526243437136) (0.006594612477760352,-0.0001689942271860197) (0.006654179166381548,-6.851545687367109e-005) (0.006678928871605528,-3.012417097248689e-005) (0.006687461717968335,-1.422531316972768e-005) (0.00669208629375769,-7.17136972317745e-006) (0.00669431231996844,-3.839723591288363e-006) (0.006694351467233717,-2.176782422880788e-006) (0.006695205791697564,-1.302813609202152e-006)
 (0.006417490080925156,-0.0004756990570651435) (0.006589468270492044,-0.0001718539350609933) (0.006652068351012997,-6.965223369252162e-005) (0.006677997719521738,-3.062371836947249e-005) (0.006687022634705265,-1.446311554879015e-005) (0.006691866231789872,-7.292929560413566e-006) (0.006694195839927261,-3.906135038261332e-006) (0.006694286712229086,-2.215521888269454e-006) (0.006695168217324455,-1.32693056198728e-006)
 (0.006403508989679196,-0.0004840023096266871) (0.006584201208947853,-0.000174605541723701) (0.006649907512880754,-7.074307460742984e-005) (0.006677044292816375,-3.110295425530053e-005) (0.006686572901436008,-1.469145401693095e-005) (0.006691640757944866,-7.409853617959498e-006) (0.006694076460093497,-3.970180907372293e-006) (0.006694220328210212,-2.253021035413611e-006) (0.006695129689376064,-1.350393738894114e-006)
 (0.006389202201037838,-0.000492045950620844) (0.006578819991251391,-0.0001772426872386257) (0.006647700268645019,-7.178532605251115e-005) (0.006676070163813356,-3.15606894661089e-005) (0.006686113242969375,-1.490976146760389e-005) (0.006691410226997667,-7.521856542960116e-006) (0.006693954364192626,-4.031711129324835e-006) (0.006694152415357353,-2.289198191848187e-006) (0.006695090265016102,-1.373157761343483e-006)
 (0.006374591864513897,-0.0004998156332197127) (0.006573333917609332,-0.0001797598709831978) (0.006645450483795981,-7.277668863488698e-005) (0.006675077014446285,-3.199588784408583e-005) (0.006685644435578128,-1.511754102815499e-005) (0.006691175019383449,-7.628687307858154e-006) (0.006693829749461003,-4.090593450059165e-006) (0.00669408308132474,-2.323981471700068e-006) (0.006695050005725708,-1.395182917683536e-006)
 (0.006359701396311109,-0.0005072992653428636) (0.006567752781065839,-0.0001821525202598038) (0.006643162227537333,-7.371524539122787e-005) (0.006674066616665886,-3.240767852117818e-005) (0.006685167297957022,-1.531437174221732e-005) (0.006690935536761821,-7.730132006491091e-006) (0.006693702824342867,-4.146714888286906e-006) (0.006694012439980975,-2.357309577171935e-006) (0.006695008976582593,-1.416435625759315e-006)
 (0.006344555189154335,-0.0005144871373223608) (0.006562086748862316,-0.0001844170418485883) (0.006640839723790961,-7.45994829925607e-005) (0.006673040811168316,-3.279536512104343e-005) (0.006684682681409408,-1.549991281911108e-005) (0.006690692197205073,-7.826015942153818e-006) (0.006693573805992272,-4.19998282308193e-006) (0.006693940610043553,-2.389132396706895e-006) (0.006694967245479746,-1.436888778709066e-006)
 (0.006329178307461636,-0.0005213720034590597) (0.006556346237572152,-0.000186550854991432) (0.006638487299630828,-7.542830527164319e-005) (0.006672001485018707,-3.31584316081551e-005) (0.006684191459531007,-1.567390632565848e-005) (0.006690445430142039,-7.91620494678776e-006) (0.006693442917650372,-4.250325680086476e-006) (0.006693867713645543,-2.419411382719425e-006) (0.006694924882305635,-1.456521964231786e-006)
 (0.006313596176567816,-0.0005279491155863701) (0.006550541785458418,-0.0001885524049672654) (0.006636109332571094,-7.620103872324083e-005) (0.006670950548795154,-3.349654463426861e-005) (0.006683694517682074,-1.583617825267999e-005) (0.006690195671204193,-8.000605898775948e-006) (0.006693310385973855,-4.297693199783034e-006) (0.006693793874876999,-2.448119700003874e-006) (0.006694881958110704,-1.475321552316244e-006)
 (0.006297834274969037,-0.0005342162086163371) (0.006544683925622503,-0.0001904211571449958) (0.006633710198182258,-7.691742992706466e-005) (0.006669889913897868,-3.380955236398525e-005) (0.006683192742549944,-1.598663795003679e-005) (0.006689943357121984,-8.079166437476004e-006) (0.006693176438392774,-4.34205628741583e-006) (0.006693719218343701,-2.475242144860255e-006) (0.006694838544284151,-1.493280651587358e-006)
 (0.006281917838391138,-0.000540173439935981) (0.006538783063466148,-0.00019215757214254) (0.006631294219492967,-7.75776351493612e-005) (0.00666882147066242,-3.409747989555726e-005) (0.006682687012098268,-1.612527598696348e-005) (0.006689688920818717,-8.151873903882778e-006) (0.006693041300574541,-4.383406460562867e-006) (0.006693643867785858,-2.500774844043976e-006) (0.006694794711765929,-1.510398939651565e-006)
 (0.006265871583870941,-0.0005458232863367815) (0.006532849361774379,-0.0001937630634366384) (0.006628865619546732,-7.818220267481486e-005) (0.006667747067875007,-3.436052152277523e-005) (0.006682178186181904,-1.625216055503112e-005) (0.006689432786840124,-8.218753566899404e-006) (0.006692905194066483,-4.421754926152905e-006) (0.006693567944796486,-2.524724751356355e-006) (0.006694750530317191,-1.526682377852705e-006)
 (0.006249719461026156,-0.0005511704037920294) (0.006526892636347773,-0.0001952399394163766) (0.006626428478327558,-7.873204868845539e-005) (0.006666668494219294,-3.459903020122767e-005) (0.006681667098072392,-1.636743258588747e-005) (0.006689175367239605,-8.279866221863676e-006) (0.006692768334179364,-4.457131332956956e-006) (0.006693491567673316,-2.547108967547463e-006) (0.006694706067867497,-1.542142825364078e-006)
 (0.006233484436329239,-0.000556221456749204) (0.006520922264606091,-0.0001965913324173527) (0.006623986695060293,-7.922842775242385e-005) (0.006665587462093127,-3.481350468074317e-005) (0.006681154547096323,-1.647129980177161e-005) (0.006688917058018586,-8.335305270649283e-006) (0.006692630928162894,-4.489582257442126e-006) (0.00669341485043275,-2.567953915720801e-006) (0.006694661389955871,-1.556797571306596e-006)
 (0.006217188314559643,-0.0005609849245968707) (0.006514947108963541,-0.0001978211176819247) (0.006621543956638339,-7.967289909227007e-005) (0.006664505594121076,-3.500457483992298e-005) (0.006680641292536873,-1.656402995111587e-005) (0.006688658236195538,-8.385193409551804e-006) (0.006692493173712976,-4.519169489666737e-006) (0.006693337902006926,-2.587294409247555e-006) (0.006694616559278175,-1.57066880633229e-006)
 (0.006200851599809171,-0.0005654708935478845) (0.006508975456087227,-0.0001989338254436165) (0.00661910371264483,-8.006729001309294e-005) (0.006663424412561696,-3.517298580446161e-005) (0.006680128048886916,-1.664594350256107e-005) (0.006688399257545373,-8.429679061394263e-006) (0.006692355257829181,-4.545968191159648e-006) (0.00669326082563397,-2.605172652057441e-006) (0.006694571635345031,-1.583783056746328e-006)
 (0.006184493396540828,-0.0005696908423228684) (0.006503014972435417,-0.0001999345494199965) (0.006616669157141868,-8.041365780331333e-005) (0.006662345331681591,-3.531958144672926e-005) (0.006679615482484438,-1.67174060775516e-005) (0.00668814045502285,-8.468932691419924e-006) (0.006692217356030718,-4.570064998253531e-006) (0.006693183718445831,-2.6216372119581e-006) (0.006694526674253714,-1.596170604663152e-006)
 (0.006168131349381742,-0.0005736574297260467) (0.006497072675767041,-0.0002008288549185106) (0.006614243217110952,-8.071425145304561e-005) (0.006661269653038537,-3.544528784974894e-005) (0.006679104209499288,-1.677882089436023e-005) (0.006687882137852731,-8.503143142597274e-006) (0.00669207963192077,-4.591556142116428e-006) (0.006693106671246868,-2.636742006333207e-006) (0.006694481728569867,-1.60786491690978e-006)
 (0.006151781618652923,-0.0005773842915080683) (0.006491154921660119,-0.0002016226895252388) (0.006611828547156615,-8.097147441964476e-005) (0.006660198563498121,-3.555109727635655e-005) (0.006678594795184066,-1.683062147591417e-005) (0.006687624591240788,-8.532514115433303e-006) (0.006691942237072219,-4.610545651031953e-006) (0.006693029768468876,-2.650545336348627e-006) (0.006694436847309845,-1.61890210349297e-006)
 (0.006135458887206177,-0.0005808858528645352) (0.006485267403513603,-0.000202322298978022) (0.006609427529856014,-8.118784952345241e-005) (0.00665913313570578,-3.563805311773944e-005) (0.006678087754256162,-1.687326484190142e-005) (0.006687368076637991,-8.557260901170857e-006) (0.006691805311201099,-4.627143691785048e-006) (0.006692953088282734,-2.663109000913972e-006) (0.006694392076012619,-1.629320423588663e-006)
 (0.006119176393014261,-0.0005841771615996144) (0.006479415164052253,-0.0002029341503501407) (0.006607042280942994,-8.136598686321642e-005) (0.006658074330653143,-3.570723620957294e-005) (0.006677583552237047,-1.690722536468313e-005) (0.006687112832469359,-8.577607456508935e-006) (0.006691668982577749,-4.641465095932034e-006) (0.006692876702838708,-2.674497515439226e-006) (0.006694347456885015,-1.639159853394282e-006)
 (0.006102945981196093,-0.00058727374547965) (0.006473602616034564,-0.0002034648641225428) (0.006604674658387082,-8.150855541684844e-005) (0.006657023001919784,-3.575975280476562e-005) (0.006677082607549662,-1.693298942138978e-005) (0.006686859075226198,-8.593783884178641e-006) (0.006691533368623335,-4.653628104055089e-006) (0.006692800678606625,-2.68477745334495e-006) (0.006694303029002461,-1.648461726054207e-006)
 (0.006086778168779757,-0.0005901914957097927) (0.006467833569683603,-0.0002039211561359863) (0.006602326274347569,-8.161825875334241e-005) (0.00665597990113851,-3.579672438559781e-005) (0.006676585294159361,-1.695105092420114e-005) (0.006686607000814433,-8.606024358324228e-006) (0.006691398576634028,-4.663753347603809e-006) (0.006692725076783015,-2.694016920750663e-006) (0.006694258828547894,-1.657268449488288e-006)
 (0.006070682215505305,-0.0005929465768804399) (0.006462111264321804,-0.0002043097898253219) (0.006599998508964441,-8.16978150402932e-005) (0.006654945684223194,-3.581927939126553e-005) (0.006676091944539488,-1.696190776029001e-005) (0.006686356786048069,-8.614565508225855e-006) (0.006691264704573452,-4.671963074436858e-006) (0.006692649953732647,-2.702285167252451e-006) (0.006694214889067874,-1.665623303583387e-006)
 (0.006054666194327417,-0.00059555536224165) (0.006456438401783705,-0.0002046375385789999) (0.00659769252498555,-8.174994130197844e-005) (0.006653920917916775,-3.582854683544958e-005) (0.006675602852753813,-1.696605912500123e-005) (0.006686108590183934,-8.619645249862129e-006) (0.006691131841879605,-4.678380611441443e-006) (0.006692575361434135,-2.709652328614655e-006) (0.006694171241729768,-1.67357031409888e-006)
 (0.006038737055944508,-0.0005980343918479146) (0.006450817179391842,-0.0002049111575664239) (0.006595409282308374,-8.177734167690792e-005) (0.006652906086252974,-3.582565169761072e-005) (0.006675118277463888,-1.69640036890073e-005) (0.006685862556402303,-8.621502033370741e-006) (0.006691000070235043,-4.683130046278331e-006) (0.006692501347901932,-2.716189290913066e-006) (0.006694127915563754,-1.68115419699314e-006)
 (0.006022900682600623,-0.0006004003500350964) (0.006445249320581306,-0.0002051373639558995) (0.006593149551639085,-8.178269925036006e-005) (0.006651901596579283,-3.581171189532062e-005) (0.006674638444696558,-1.695623850433973e-005) (0.006685618813150648,-8.620374456598108e-006) (0.006690869464257009,-4.686336100890788e-006) (0.006692427957559977,-2.721967660463069e-006) (0.006694084937674345,-1.688420363866082e-006)
 (0.006007161927496972,-0.0006026700578856466) (0.006439736101635138,-0.000205322824122942) (0.006590913926621029,-8.176867090297053e-005) (0.006650907784857831,-3.578783658596588e-005) (0.006674163550240087,-1.694325852666612e-005) (0.006685377475286982,-8.616501181296834e-006) (0.006690740092075215,-4.688124162282714e-006) (0.006692355231549835,-2.727059819935535e-006) (0.006694042333413506,-1.695414976960848e-006)
 (0.005991524637350111,-0.0006048604758305485) (0.006434278373403234,-0.0002054741462298269) (0.006588702833949826,-8.173788452428472e-005) (0.006649924920031955,-3.575512550589708e-005) (0.006673693761571027,-1.692555661264449e-005) (0.006685138644973337,-8.6101210794637e-006) (0.006690612015770317,-4.688620431384092e-006) (0.006692283207958736,-2.73153904850811e-006) (0.006694000126504849,-1.702185040706506e-006)
 (0.005975991656849715,-0.0006069887113254487) (0.006428876577308565,-0.0002055978764441517) (0.006586516541168515,-8.169293789081089e-005) (0.006648953207326603,-3.571466903392442e-005) (0.006673229219252601,-1.690362384173092e-005) (0.006684902412293223,-8.601473532864604e-006) (0.006690485291661399,-4.687952148604823e-006) (0.006692211921960668,-2.735479682754179e-006) (0.006693958339117142,-1.708778516146476e-006)
 (0.005960564814946923,-0.0006090720266072168) (0.006423530755361608,-0.0002057004970506121) (0.006584355162005329,-8.163639849921239e-005) (0.006647992790424516,-3.56675486627984e-005) (0.006672770037781537,-1.687795001092434e-005) (0.006684668855581811,-8.590798808679248e-006) (0.006690359970436805,-4.686247854789077e-006) (0.006692141405869048,-2.738957295079509e-006) (0.006693916991885004,-1.715244444713602e-006)
 (0.005945244893972187,-0.0006111278418514432) (0.006418240554290251,-0.0002057884247853404) (0.006582218659272019,-8.157080367233897e-005) (0.006647043752529998,-3.561483757502578e-005) (0.006672316305890591,-1.684902415762098e-005) (0.00668443804147542,-8.578338437921981e-006) (0.006690236097132456,-4.68363764841949e-006) (0.006692071689102453,-2.742048867821132e-006) (0.006693876103878559,-1.721633068589299e-006)
 (0.005930031583501729,-0.0006131737295665276) (0.006413005224232327,-0.0002058680078708147) (0.006580106845482822,-8.149866031299058e-005) (0.006646106116393432,-3.555760104540351e-005) (0.006671868086347554,-1.681733497877707e-005) (0.00668421002470213,-8.5643355302197e-006) (0.006690113710971128,-4.680253403784054e-006) (0.00669200279807197,-2.744832943336562e-006) (0.006693835692527176,-1.727995936238871e-006)
 (0.005914923421625211,-0.000615227396722225) (0.006407823612714536,-0.0002059455204334806) (0.006578019381465709,-8.142244376017792e-005) (0.006645179843421326,-3.549689642868759e-005) (0.00667142541531106,-1.67833710322982e-005) (0.006683984847646426,-8.549034967780698e-006) (0.006689992845079737,-4.676228919897011e-006) (0.006691934756000251,-2.747389733339464e-006) (0.006693795773503414,-1.734385983427991e-006)
 (0.005899917726810151,-0.0006173066518679027) (0.006402694154855636,-0.0002060271532277986) (0.006575955773327097,-8.134459529804237e-005) (0.006644264832033118,-3.54337725336629e-005) (0.006670988301324147,-1.674762062748289e-005) (0.006683762539729549,-8.532683432266735e-006) (0.00668987352610898,-4.671699975896324e-006) (0.006691867582685958,-2.749801174112294e-006) (0.006693756360574736,-1.740857582049841e-006)
 (0.005885010523896416,-0.0006194293552917164) (0.006397614860878512,-0.0002061189998509527) (0.006573915368193587,-8.126751797117834e-005) (0.006643360915455642,-3.536926823126837e-005) (0.00667055672403836,-1.671057133386715e-005) (0.006683543116654331,-8.515529229866195e-006) (0.006689755773780707,-4.666804274952763e-006) (0.00669180129422796,-2.752150917814213e-006) (0.006693717465432359,-1.747466551198617e-006)
 (0.005870196467911386,-0.0006216133510630949) (0.006392583302097145,-0.0002062270378960529) (0.006571897349189866,-8.119357046537986e-005) (0.006642467859159728,-3.530441019147065e-005) (0.006670130632767174,-1.6672709060537e-005) (0.006683326579565226,-8.497821891585104e-006) (0.006689639600391529,-4.661681265038175e-006) (0.006691735902725756,-2.754524253681739e-006) (0.006693679097506585,-1.754270127038149e-006)
 (0.005855468769390383,-0.0006238763805466788) (0.006387596596574514,-0.0002063571047451397) (0.006569900730126467,-8.112505891454221e-005) (0.006641585358150003,-3.524020968891479e-005) (0.006669709944971317,-1.66345166797923e-005) (0.006683112914176398,-8.47981153689648e-006) (0.006689525010300564,-4.656471830925214e-006) (0.006691671415972026,-2.757007956318188e-006) (0.006693641263777504,-1.761326890012323e-006)
 (0.005840819124744721,-0.000626235977648069) (0.006382651395623783,-0.0002065148679361036) (0.006567924350364644,-8.106422658844363e-005) (0.006640713034316021,-3.517765845921965e-005) (0.006669294544774809,-1.65964721890833e-005) (0.006682902089917718,-8.461747999122156e-006) (0.006689411999428713,-4.651317857277561e-006) (0.006691607837151877,-2.759690061359091e-006) (0.006693603968590485,-1.76869664975693e-006)
 (0.005826237654975996,-0.0006287093466323395) (0.006377743872270469,-0.0002067057902438814) (0.00656596687030701,-8.101324149985561e-005) (0.006639850434041294,-3.511772362489971e-005) (0.006668884281606268,-1.655904642283843e-005) (0.006682694059147167,-8.443879719886146e-006) (0.006689300554794493,-4.646361667473856e-006) (0.006691545164563961,-2.762659571484792e-006) (0.006693567213484678,-1.776440289643935e-006)
 (0.005811712855723091,-0.0006313132238379072) (0.006372869712708405,-0.0002069350897921498) (0.006564026767928961,-8.097418204135233e-005) (0.006638997026256129,-3.506134174177205e-005) (0.006668478969052426,-1.65227003408751e-005) (0.006682488756473009,-8.426452427551078e-006) (0.006689190654110176,-4.641745346847102e-006) (0.006691483391375856,-2.766006098001177e-006) (0.006693530997041499,-1.784619574192193e-006)
 (0.005797231561269273,-0.0006340637249887735) (0.006368024111680627,-0.0002072076956568828) (0.006562102336729489,-8.094902082225925e-005) (0.006638152201097497,-3.500941204308994e-005) (0.006668078384001702,-1.648788193248791e-005) (0.006682286098224855,-8.409707620745459e-006) (0.006689082265458978,-4.637609962272382e-006) (0.006691422505425243,-2.769819445011557e-006) (0.006693495314761129,-1.793296923629966e-006)
 (0.005782778924767329,-0.0006369761800975598) (0.00636320177260558,-0.0002075281995393519) (0.00656019168543408,-8.093960692470962e-005) (0.006637315269323292,-3.49627889799624e-005) (0.006667682266145377,-1.645502278516182e-005) (0.006682085982106561,-8.393880882924435e-006) (0.006688975347069392,-4.634094692553198e-006) (0.006691362489076459,-2.774189144578069e-006) (0.006693460158970146,-1.802535160671936e-006)
 (0.005768338416568497,-0.0006400649581581508) (0.006358396913156504,-0.000207900804176648) (0.006558292739739687,-8.094764683628109e-005) (0.006636485462604793,-3.492227417323579e-005) (0.006667290317893666,-1.642453437443172e-005) (0.00668188828705923,-8.379200057555058e-006) (0.006688869847202521,-4.63133588591202e-006) (0.00669130331913967,-2.779203952268976e-006) (0.006693425518766918,-1.812397235143707e-006)
 (0.005753891842188851,-0.0006433432839660786) (0.006353603276888117,-0.000208329269226475) (0.006556403246347002,-8.097468434639272e-005) (0.006635661934804012,-3.488860790473704e-005) (0.006666902204754835,-1.639680413701561e-005) (0.006681692873357167,-8.365883316121794e-006) (0.006688765704162959,-4.629466062170871e-006) (0.006691244966859624,-2.784951313149094e-006) (0.006693391380006715,-1.822945932437878e-006)
 (0.005739419381118288,-0.0006468230494906334) (0.006348814151399594,-0.0002088168554145712) (0.00655452077947945,-8.102207971634798e-005) (0.006634843764318794,-3.486246028518869e-005) (0.006666517556213796,-1.637219139332245e-005) (0.006681499582953986,-8.354137152885891e-006) (0.00668866284644227,-4.628612878008448e-006) (0.006691187397977802,-2.791516808653914e-006) (0.006693357725329634,-1.834243571984809e-006)
 (0.005724899647380805,-0.0006505146222699486) (0.006344022393420064,-0.0002093662677715404) (0.006552642750050894,-8.109098845022137e-005) (0.00663402995756316,-3.484442224301206e-005) (0.006666135967139456,-1.635102318813929e-005) (0.006681308240091396,-8.344154341421367e-006) (0.006688561193000654,-4.628898074096277e-006) (0.006691130572870708,-2.798983594953655e-006) (0.006693324534232333,-1.846351701975678e-006)
 (0.005710309772486095,-0.0006544266533211129) (0.006339220461107852,-0.0002099795988152233) (0.006550766417599777,-8.11823400069407e-005) (0.006633219453629596,-3.483499648315676e-005) (0.006665756999738837,-1.633359011998092e-005) (0.006681118652178871,-8.336111888406039e-006) (0.006688460653690088,-4.63043642302852e-006) (0.00669107444676633,-2.807431843387964e-006) (0.006693291783184547,-1.859330796524346e-006)
 (0.005695625511175292,-0.0006585658870640065) (0.006334400453765855,-0.000210658272558231) (0.006548888905073677,-8.129681680435606e-005) (0.006632411130165105,-3.483458856862237e-005) (0.00666538018607018,-1.632014223054518e-005) (0.006680930610947519,-8.330169020332644e-006) (0.006688361129820328,-4.633334696837652e-006) (0.006691018970038294,-2.816938193400668e-006) (0.006693259445789701,-1.873239961314141e-006)
 (0.005680821370148254,-0.000662936975758655) (0.006329554159090655,-0.0002114029902405378) (0.006547007216509161,-8.143483387455835e-005) (0.006631603810474189,-3.484349827982093e-005) (0.006665005031117388,-1.631088502611797e-005) (0.006680743893878656,-8.326465238559071e-006) (0.006688262514866729,-4.637690672603278e-006) (0.006690964088577312,-2.827575228144459e-006) (0.006693227492989744,-1.888136653586681e-006)
 (0.005665870759765256,-0.0006675423009597153) (0.0063246731079871,-0.0002122136787057029) (0.006545118257617146,-8.159651953695292e-005) (0.006630796271847423,-3.486191140872074e-005) (0.006664631016421268,-1.630597570277808e-005) (0.006680558265901688,-8.325118477733447e-006) (0.006688164695316147,-4.643592194232157e-006) (0.006690909744236706,-2.839410982592549e-006) (0.006693195893311339,-1.904076422072084e-006)
 (0.005650746168530041,-0.0006723818045029533) (0.006319748636900379,-0.0002130894423583269) (0.006543218859248383,-8.178169746212321e-005) (0.006629987255098231,-3.488989214597429e-005) (0.006664257604256346,-1.630551964697608e-005) (0.006680373481355095,-8.326223402054767e-006) (0.006688067551646834,-4.651116307986811e-006) (0.006690855875350132,-2.85250849360128e-006) (0.006693164613152445,-1.921112672191041e-006)
 (0.005635419359981232,-0.000677452831562597) (0.006314771957529155,-0.0002140285196593472) (0.006541305803675664,-8.19898705052997e-005) (0.006629175475273818,-3.492737622006462e-005) (0.0066638842423336,-1.63095672825581e-005) (0.006680189286198126,-8.329849873141908e-006) (0.006687970959435036,-4.660328488763364e-006) (0.006690802417316024,-2.866925400959949e-006) (0.006693133617106071,-1.939296461560948e-006)
 (0.005619861591431061,-0.0006827499883550441) (0.006309734233693743,-0.0002150282451353846) (0.006539375853592261,-8.222020669341783e-005) (0.006628359633490788,-3.497416494790315e-005) (0.006663510369003495,-1.631811133456136e-005) (0.006680005420459968,-8.336041622486112e-006) (0.006687874790580719,-4.671281973493859e-006) (0.006690749303245406,-2.882713607997628e-006) (0.006693102868318555,-1.958676330520434e-006)
 (0.005604043853788464,-0.0006882650171149169) (0.006304626665033463,-0.0002160850178968651) (0.006537425783683908,-8.247152775366141e-005) (0.006627538429827788,-3.502992035609234e-005) (0.006663135418924625,-1.633108457912572e-005) (0.006679821620907092,-8.344815160555762e-006) (0.006687778914641208,-4.684017217373057e-006) (0.00669069646466568,-2.899919009864116e-006) (0.006693072328878677,-1.979298172077861e-006)
 (0.005587937131474248,-0.0006939866910291157) (0.006299440577097861,-0.0002171942776757658) (0.006535452414585676,-8.274230057349273e-005) (0.006626710577189047,-3.509416153102349e-005) (0.00666275882915668,-1.634835814751007e-005) (0.006679637623907819,-8.356158953558011e-006) (0.006687683200262029,-4.698561487882081e-006) (0.006690643832274175,-2.918581297100929e-006) (0.006693041960233082,-2.001205145353005e-006)
 (0.005571512681173352,-0.00069990073187836) (0.006294167517274242,-0.0002183504894042537) (0.006533452648989478,-8.303063198142215e-005) (0.006625874816034799,-3.51662623537284e-005) (0.006662380045628038,-1.636974045035845e-005) (0.006679453168469614,-8.370032897623847e-006) (0.006687587516691578,-4.714928610767212e-006) (0.006690591336735119,-2.938733841605639e-006) (0.006693011723625028,-2.024437636257815e-006)
 (0.005554742327858743,-0.000705989753193124) (0.006288799355855195,-0.000219547137356677) (0.006531423509608622,-8.333426723260918e-005) (0.006625029929849288,-3.524545077131343e-005) (0.006661998529918107,-1.639497678578706e-005) (0.006679267999418852,-8.386368118605057e-006) (0.006687491735363827,-4.73311888118726e-006) (0.006690538909510085,-2.960403671514481e-006) (0.006692981580550263,-2.049033268791304e-006)
 (0.005537598776162627,-0.0007122332317705038) (0.006283328391397084,-0.0002207767298645727) (0.006529362178651812,-8.365059257245934e-005) (0.006624174761197987,-3.533080975046678e-005) (0.006661613766287063,-1.642374969135849e-005) (0.006679081870690517,-8.405067123753484e-006) (0.006687395731532598,-4.753119152164608e-006) (0.006690486483713726,-2.983611540896947e-006) (0.006692951493225679,-2.075026969958455e-006)
 (0.005520055934751677,-0.0007186075104024747) (0.006277747459350693,-0.0002220308155819188) (0.006527266038391506,-8.397664223240461e-005) (0.006623308228198423,-3.542128004896733e-005) (0.006661225268873743,-1.64556800952291e-005) (0.006678894548690948,-8.426004329077336e-006) (0.006687299385938677,-4.774903111138212e-006) (0.006690433994984751,-3.008372099414407e-006) (0.006692921425065278,-2.102451090888153e-006)
 (0.005502089250888575,-0.0007250858346168938) (0.006272050042760625,-0.0002233000122195883) (0.006525132712346267,-8.430911018316927e-005) (0.006622429341203577,-3.551566492774482e-005) (0.006660832588973086,-1.649032931542313e-005) (0.006678705815690944,-8.449026983041376e-006) (0.006687202586488397,-4.798431753808774e-006) (0.006690381382360999,-3.03469416623194e-006) (0.006692891341156435,-2.131335586240743e-006)
 (0.005483676051835292,-0.000731638426108806) (0.006266230383636136,-0.0002245740485774924) (0.006522960106523555,-8.464436692968474e-005) (0.006621537219470812,-3.561263690795986e-005) (0.006660435322293887,-1.652720194796657e-005) (0.00667851547320325,-8.473956503371586e-006) (0.006687105229921108,-4.823654062515334e-006) (0.006690328589146097,-3.062581111443693e-006) (0.006692861208731167,-2.161708253440733e-006)
 (0.005464795889181116,-0.0007382325953187516) (0.006260283593393031,-0.0002258418205735365) (0.006520746450101036,-8.497848157650182e-005) (0.006620631107561954,-3.571074665403074e-005) (0.006660033116086653,-1.656574967421073e-005) (0.006678323345294809,-8.500590238876832e-006) (0.006687007223441667,-4.850507893998331e-006) (0.006690275563756736,-3.092031347051473e-006) (0.006692830997624592,-2.193595032609856e-006)
 (0.005445430881584486,-0.0007448328952769937) (0.006254205760569061,-0.0002270914617949232) (0.006518490334852809,-8.530724932107384e-005) (0.006619710391195121,-3.580843403398641e-005) (0.00665962567602193,-1.66053760048496e-005) (0.006678129281777232,-8.528703662327342e-006) (0.006686908486289934,-4.878921078576553e-006) (0.006690222260535094,-3.123038928105218e-006) (0.006692800680714128,-2.227020367318719e-006)
 (0.005425566050818306,-0.0007514013183582709) (0.006247994053823567,-0.0002283104288745693) (0.006516190752564962,-8.562622444358425e-005) (0.00661877461224642,-3.590404137242834e-005) (0.006659212772690415,-1.664544196273152e-005) (0.006677933161219262,-8.558052993476325e-006) (0.006686808951220439,-4.908812729447774e-006) (0.006690168640513432,-3.155594262937774e-006) (0.006692770234330956,-2.26200762539903e-006)
 (0.00540518964544136,-0.0007578975369675657) (0.006241646818068509,-0.0002294856017214608) (0.006513847129630324,-8.593075875530792e-005) (0.006617823482579392,-3.599582886871533e-005) (0.006658794247588918,-1.668527268853122e-005) (0.006677734893718461,-8.588378243234376e-006) (0.006686708565862991,-4.940094756989992e-006) (0.00669011467211545,-3.189684929531631e-006) (0.006692739638636534,-2.29857957806564e-006)
 (0.005384293445915946,-0.0007642791883973945) (0.006235163661445531,-0.0002306033983084015) (0.006511459357974394,-8.621604534345976e-005) (0.006616856896369937,-3.608199210390386e-005) (0.006658370018453401,-1.672416493281806e-005) (0.006677534423371154,-8.619406660888354e-006) (0.006686607293933936,-4.972673578663136e-006) (0.00669006033178023,-3.225296592920459e-006) (0.006692708877956391,-2.33675893448575e-006)
 (0.005362873044598697,-0.0007705022031627771) (0.00622854553078296,-0.0002316499033474682) (0.006509027821442061,-8.647716731037896e-005) (0.006615874940585628,-3.616068150515456e-005) (0.006657940083795374,-1.676139537529107e-005) (0.006677331730376048,-8.650856556208947e-006) (0.006686505116268593,-5.006452010397105e-006) (0.006690005604492783,-3.2624140162068e-006) (0.006692677941062446,-2.376568927739851e-006)
 (0.005340928093787384,-0.0007765211750459968) (0.006221794773150968,-0.0002326110097699595) (0.00650655341678146,-8.670915105199696e-005) (0.00661487790328538,-3.623002357698563e-005) (0.006657504526505083,-1.679622968748781e-005) (0.006677126832711243,-8.682441457549421e-006) (0.006686402031646046,-5.041331320358745e-006) (0.006689950484207879,-3.301022155322854e-006) (0.00669264682139752,-2.418033946836385e-006)
 (0.005318462514958136,-0.0007822897698947228) (0.00621491518119294,-0.0002334725714848314) (0.006504037568393142,-8.690702345890515e-005) (0.006613866279420231,-3.628814364653548e-005) (0.006657063516388705,-1.682793222974783e-005) (0.006676919787326589,-8.71387455588453e-006) (0.006686298057379344,-5.077213420805603e-006) (0.006689894974153252,-3.341107325109058e-006) (0.006692615517234102,-2.461180208141962e-006)
 (0.005295484662508842,-0.0007877611689525508) (0.006207912020060592,-0.0002342205654333259) (0.006501482236077889,-8.706587225883461e-005) (0.006612840773841635,-3.633318980717794e-005) (0.006656617311519395,-1.685577624762173e-005) (0.006676710690797981,-8.744873373622411e-006) (0.006686193229645544,-5.11400316859378e-006) (0.006689839086999235,-3.382658421785264e-006) (0.006692584031760969,-2.506036458283794e-006)
 (0.005272007435767573,-0.0007928885412107078) (0.00620079203403076,-0.0002348412605074307) (0.006498889915120515,-8.718090855926867e-005) (0.006611802301269481,-3.636335768414477e-005) (0.006656166258302431,-1.687905440831142e-005) (0.006676499679401083,-8.775164586349618e-006) (0.006686087603537166,-5.151610740008918e-006) (0.006689782844886903,-3.425668184481193e-006) (0.006692552373093685,-2.552634699373548e-006)
 (0.005248048333746976,-0.0007976255380140564) (0.006193563431226214,-0.0002353213904777075) (0.006496263628178921,-8.72475305008991e-005) (0.006610751983021431,-3.637691559020612e-005) (0.006655710790173743,-1.689708949534189e-005) (0.006676286928568829,-8.804488916063412e-006) (0.006685981252817096,-5.189954041168468e-006) (0.0066897262793045,-3.470134476376803e-006) (0.006692520554203083,-2.601010926288168e-006)
 (0.005223629448128133,-0.0008019268019996812) (0.006186235845314937,-0.0002356483277076797) (0.006493606908625306,-8.726138680612927e-005) (0.006609691140378011,-3.637222959249027e-005) (0.006655251424883652,-1.690924506091735e-005) (0.006676072651713235,-8.832606006426079e-006) (0.006685874269369373,-5.228961111611535e-006) (0.006689669430809604,-3.51606156422507e-006) (0.006692488592761127,-2.651205864868483e-006)
 (0.005198777391225516,-0.000805748481463012) (0.006178820273597674,-0.0002358102541412575) (0.006490923775186557,-8.721843891008946e-005) (0.006608621284535524,-3.634778797627668e-005) (0.006654788760347808,-1.691493582156378e-005) (0.006675857098403523,-8.859299184731505e-006) (0.006685766762341901,-5.268572476061658e-006) (0.006689612348594687,-3.563461373794918e-006) (0.006692456510902553,-2.703265699261916e-006)
 (0.005173523157185102,-0.0008090487405000442) (0.006171328991509719,-0.0002357963258612511) (0.006488218697961613,-8.711502030349553e-005) (0.006607544103188028,-3.630222457142053e-005) (0.006654323469086068,-1.691363757501439e-005) (0.006675640551911639,-8.884380012177055e-006) (0.006685658856986561,-5.308743398006195e-006) (0.006689555089899039,-3.612354698148303e-006) (0.006692424334903839,-2.757242776342563e-006)
 (0.005147901916346843,-0.0008117882548253607) (0.006163775444230342,-0.0002355968274508839) (0.006485496556142329,-8.694789170410099e-005) (0.006606461443877538,-3.623434040448809e-005) (0.006653856291309871,-1.690489641591458e-005) (0.00667542332615217,-8.907692524123343e-006) (0.006685550693210445,-5.349445988874063e-006) (0.006689497719273757,-3.662772335792641e-006) (0.006692392094783562,-2.813196275226076e-006)
 (0.005121952744490396,-0.0008139306830572326) (0.006156174116786288,-0.0002352033124616141) (0.006482762588016826,-8.671429071162816e-005) (0.006605375294347142,-3.614312315668422e-005) (0.006653388026756406,-1.688833703551154e-005) (0.006675205762060925,-8.929117065509554e-006) (0.006685442423858038,-5.390671128343642e-006) (0.006689440307710545,-3.714756136636891e-006) (0.006692359823828786,-2.871192830389796e-006)
 (0.005095718290504341,-0.0008154431035232072) (0.006148540384724959,-0.0002346087265078219) (0.006480022334087908,-8.641197469280045e-005) (0.006604287760231245,-3.602776394517361e-005) (0.006652919525411756,-1.686366990652412e-005) (0.006674988223475412,-8.948573633934635e-006) (0.006685334212755375,-5.43243015476936e-006) (0.006689382931648685,-3.768359935459086e-006) (0.006692327558056307,-2.931307097842539e-006)
 (0.005069244387777967,-0.0008162964072742432) (0.006140890348079546,-0.0002338075098716913) (0.006477281574370998,-8.603925578779253e-005) (0.006603201040503289,-3.588767100319729e-005) (0.006652451677296592,-1.683069717860327e-005) (0.006674771092594548,-8.966024653590332e-006) (0.006685226232551819,-5.47475628982547e-006) (0.006689325671878334,-3.823650355114294e-006) (0.006692295335616712,-2.993622255140001e-006)
 (0.005042579616232752,-0.0008164656389877779) (0.006133240651921069,-0.0002327956770005048) (0.006474546261141891,-8.559502712359342e-005) (0.006602117401182447,-3.572247991101727e-005) (0.006651985401524628,-1.678931714172073e-005) (0.006674554765109942,-8.981477117412552e-006) (0.006685118662403222,-5.517705768091904e-006) (0.00668926861236245,-3.880707465056515e-006) (0.006692263196154192,-3.058230427771391e-006)
 (0.005015774823298779,-0.0008159302787469487) (0.006125608297257694,-0.0002315708708955953) (0.006471822448567952,-8.507877955640576e-005) (0.006601039147860035,-3.553206012247675e-005) (0.006651521634865364,-1.673952715321419e-005) (0.006674339645111326,-8.994984051737181e-006) (0.006685011685544271,-5.561358650253832e-006) (0.006689211838999891,-3.939625284646274e-006) (0.006692231180133058,-3.125233036507748e-006)
 (0.004988882613239722,-0.0008146744592453791) (0.006118010446372689,-0.0002301323911004877) (0.006469116220769011,-8.449060853425762e-005) (0.006599968597649357,-3.531651763690936e-005) (0.006651061320060907,-1.668142496756478e-005) (0.006674126139876351,-9.006645276784517e-006) (0.006684905486801637,-5.60581930748026e-006) (0.006689155438356137,-4.000512125157253e-006) (0.006692199328144727,-3.194741062604286e-006)
 (0.004961956814981448,-0.0008126871147066915) (0.006110464226873536,-0.0002284811947628582) (0.006466433619909716,-8.38312109603137e-005) (0.006598908051183461,-3.507619377861337e-005) (0.006650605394155737,-1.661520845429577e-005) (0.006673914654657815,-9.01660745659008e-006) (0.006684800250100902,-5.651216574021331e-006) (0.006689099496387514,-4.063490769067497e-006) (0.006692167680209069,-3.266875230193637e-006)
 (0.004935051938984303,-0.0008099620596409929) (0.00610298653873775,-0.0002266198710330208) (0.006463780575919746,-8.31018722328935e-005) (0.006597859765279429,-3.481166016064362e-005) (0.006650154777093479,-1.654117373644893e-005) (0.006673705587580962,-9.025063452670538e-006) (0.00668469615601977,-5.697703574681201e-006) (0.006689044097184493,-4.128698489957688e-006) (0.006692136275082611,-3.341766107683234e-006)
 (0.00490822263371125,-0.0008064979973982582) (0.006095593868495795,-0.0002245525898328878) (0.006461162839369546,-8.230444392551616e-005) (0.006596825926860765,-3.452371002075104e-005) (0.006649710360825518,-1.645971182770066e-005) (0.006673499324758017,-9.032251015573711e-006) (0.006684593379437854,-5.745457243085582e-006) (0.006688989321759204,-4.196286920932415e-006) (0.00669210514958746,-3.419554132327044e-006)
 (0.004881523151898761,-0.0008022984602370853) (0.006088302114388993,-0.0002222850267458527) (0.006458585918906695,-8.144131283561328e-005) (0.006595808628681554,-3.421334621962765e-005) (0.006649272999154601,-1.637130388808802e-005) (0.006673296235717673,-9.038450866852641e-006) (0.006684492087327763,-5.794677555191141e-006) (0.006688935246899561,-4.266421783663161e-006) (0.006692074337971528,-3.500389564357663e-006)
 (0.004855006836185095,-0.0007973716842372453) (0.006081126425905469,-0.0002198242664073981) (0.006456055024481697,-8.051536236122676e-005) (0.006594809847323879,-3.388176628025404e-005) (0.00664884349850815,-1.627651525458616e-005) (0.006673096669235643,-9.043984239780406e-006) (0.0066843924367289,-5.84558650983562e-006) (0.00668888194410923,-4.339282493783926e-006) (0.006692043871310752,-3.584432378931606e-006)
 (0.00482872563272926,-0.000791730423784718) (0.006074081060552379,-0.0002171786872917357) (0.006453575017378832,-7.952992735145548e-005) (0.006593831423858622,-3.353034491848257e-005) (0.006648422609801259,-1.617598843193891e-005) (0.006672900949636662,-9.049209959885481e-006) (0.006684294572936294,-5.898426894054378e-006) (0.006688829478650686,-4.41506166129104e-006) (0.006692013776961919,-3.671852105637024e-006)
 (0.004802729640344125,-0.0007853917115158495) (0.006067179260099778,-0.0002143578311725614) (0.006451150367823182,-7.848874371126653e-005) (0.006592875047463275,-3.316061456621929e-005) (0.006648011021510566,-1.607043525002542e-005) (0.006672709373620505,-9.054521155478835e-006) (0.006684198627928639,-5.95346087510842e-006) (0.006688777908702491,-4.493964506671571e-006) (0.006691984078071307,-3.762827626449676e-006)
 (0.004777066701416712,-0.0007783765704976578) (0.006060433147868238,-0.000211372260777987) (0.006448785120678553,-7.73958941215021e-005) (0.006591942242189416,-3.277424441845689e-005) (0.006647609354038655,-1.596062840618725e-005) (0.00667252220764865,-9.060341693676996e-006) (0.006684104719053313,-6.010968463674629e-006) (0.006688727284639371,-4.576208214745477e-006) (0.006691954793144266,-3.857546943605417e-006)
 (0.00475178203957732,-0.0007707096860476211) (0.006053853647955462,-0.0002082334092585159) (0.006446482869489833,-7.625575126003374e-005) (0.006591034356972741,-3.237301854393125e-005) (0.006647218155407008,-1.58473926143723e-005) (0.00667233968590756,-9.06712243894647e-006) (0.006684012947975973,-6.071245893371433e-006) (0.006688677648439155,-4.662021248541416e-006) (0.006691925935677056,-3.956206929102805e-006)
 (0.004726917947747032,-0.0007624190449662338) (0.0060474504266428,-0.000204953425051742) (0.006444246738874319,-7.507291988333783e-005) (0.006590152558880139,-3.19588135875663e-005) (0.006646837898275974,-1.573159557812089e-005) (0.006672162008849245,-9.075337429132835e-006) (0.006683923399894597,-6.134603960876681e-006) (0.006688629033216784,-4.75164264513474e-006) (0.006691897513850889,-4.059013067312661e-006)
 (0.004702513528900401,-0.0007535355500957852) (0.006041231855619124,-0.0002015450155719553) (0.006442079375036293,-7.385217905494535e-005) (0.006589297829500069,-3.153357656340621e-005) (0.006646468978253988,-1.561413899235148e-005) (0.00667198934229271,-9.085480058768279e-006) (0.006683836143011768,-6.201366368530446e-006) (0.006688581462881284,-4.845321314206406e-006) (0.006691869530286676,-4.166179201587078e-006)
 (0.004678604490648789,-0.0007440926180549954) (0.006035204996120401,-0.0001980212928963243) (0.006439982943977733,-7.259842569592386e-005) (0.006588470964304218,-3.109930319239184e-005) (0.006646111713425768,-1.549594976074875e-005) (0.006671821817056937,-9.098059351619187e-006) (0.006683751228250037,-6.271868107772179e-006) (0.006688534951909081,-4.943315358357235e-006) (0.006691841981855675,-4.277927294883437e-006)
 (0.004655222993612498,-0.0007341257677641391) (0.006029375602633058,-0.0001943956242843993) (0.006437959136813783,-7.131662049191588e-005) (0.006587672574745501,-3.065801718372747e-005) (0.006645766345003996,-1.537797159286511e-005) (0.006671659529083127,-9.113596394663715e-006) (0.006683668689192621,-6.346453917234926e-006) (0.006688489505224522,-5.045891432075366e-006) (0.006691814859541848,-4.39448721331667e-006)
 (0.004632397552517756,-0.0007236722069985969) (0.006023748144447238,-0.0001906814899775009) (0.006436009181469409,-7.001173703043583e-005) (0.006586903092806367,-3.021175079532343e-005) (0.00664543303898768,-1.526115711918376e-005) (0.006671502539997024,-9.13262099452e-006) (0.006683588542225428,-6.425476844280188e-006) (0.006688445118175316,-5.153324153724675e-006) (0.006691788148349256,-4.516096540243373e-006)
 (0.004610152988034614,-0.0007127704237164881) (0.006018325843083292,-0.0001868923503020803) (0.006434133859946649,-6.86887148705806e-005) (0.006586162777680019,-2.976252694140711e-005) (0.006645111888697974,-1.514646063500322e-005) (0.00667135087805473,-9.155668605567632e-006) (0.006683510786854932,-6.50929693329969e-006) (0.00668840177659102,-5.265895582336523e-006) (0.006691761827247686,-4.643000427186342e-006)
 (0.004588510426569074,-0.0007014597883219847) (0.006013110723439187,-0.0001830415236670506) (0.006432333530295863,-6.735241707342141e-005) (0.006585451724243669,-2.931234304765367e-005) (0.006644802918051666,-1.50348315562598e-005) (0.006671204539411058,-9.183277566984691e-006) (0.006683435406173455,-6.598280058633644e-006) (0.006688359456909179,-5.383894768301271e-006) (0.006691735869148647,-4.775451486485308e-006)
 (0.004567487344538214,-0.0006897801723692589) (0.006008103676420049,-0.0001791420766173143) (0.006430608152405725,-6.600759255235338e-005) (0.00658476987297961,-2.886315678796695e-005) (0.006644506085432167,-1.492720864357194e-005) (0.006671063489650125,-9.215986674390532e-006) (0.006683362367442817,-6.692796914655799e-006) (0.006688318126355624,-5.507617384456902e-006) (0.006691710240903657,-4.913709729241502e-006)
 (0.004547097653088541,-0.0006777715884979771) (0.006003304530800883,-0.0001752067266993583) (0.006428957316738471,-6.465884344460855e-005) (0.006584117021003839,-2.841687377600304e-005) (0.006644221288018648,-1.482451502580252e-005) (0.006670927665516776,-9.254333100926955e-006) (0.006683291622769605,-6.793222170569307e-006) (0.006688277743164632,-5.637365441655697e-006) (0.006691684903318099,-5.058042550870784e-006)
 (0.004527351818769075,-0.0006654738556359585) (0.005998712132123487,-0.0001712477585199845) (0.006427380275170709,-6.331059756234756e-005) (0.006583492833876391,-2.797533722898721e-005) (0.006643948366439285,-1.472765403188758e-005) (0.006670796976790425,-9.298850672862101e-006) (0.006683223109841803,-6.899933792972027e-006) (0.006688238256823962,-5.773447090658514e-006) (0.006691659811171029,-5.208724765411989e-006)
 (0.004508257015339832,-0.0006529262927204944) (0.005994324426538713,-0.0001672769530449291) (0.006425875973155949,-6.196708585672413e-005) (0.006582896857890246,-2.754031957360431e-005) (0.006643687109624889,-1.463750582012216e-005) (0.006670671308246595,-9.350068496315121e-006) (0.00668315675270333,-7.013312535299782e-006) (0.006688199608332497,-5.916176510287836e-006) (0.006691634913235026,-5.366038688741523e-006)
 (0.004489817301684755,-0.0006401674433927447) (0.005990138547650906,-0.0001633055298938944) (0.006424443082496491,-6.063232472444175e-005) (0.006582328532564427,-2.711351592342203e-005) (0.006643437259749274,-1.455492477768073e-005) (0.006670550521656131,-9.408509924479547e-006) (0.006683092462541224,-7.133741589923593e-006) (0.006688161730457398,-6.065873880087943e-006) (0.006691610152288333,-5.530274269945242e-006)
 (0.004472033820706958,-0.0006272348333241158) (0.005986150904599076,-0.000159344102145092) (0.006423080034089291,-5.931010290001631e-005) (0.006581787203096832,-2.66965393252843e-005) (0.006643198517156138,-1.448073765002396e-005) (0.006670434457777178,-9.474691849013984e-006) (0.006683030138463986,-7.261606395922612e-006) (0.006688124547979683,-6.222865434373674e-006) (0.00669158546511256,-5.701729269366014e-006)
 (0.004454905014107904,-0.0006141647610564675) (0.005982357269808006,-0.0001554026429656211) (0.006421785050097836,-5.800397261391761e-005) (0.006581272132567219,-2.629091764770186e-005) (0.0066429705451839,-1.441574234976867e-005) (0.006670322938300034,-9.549124294733426e-006) (0.006682969668251488,-7.397294593480921e-006) (0.006688087977917181,-6.387483593473123e-006) (0.006691560782470079,-5.880709481278109e-006)
 (0.00443842684808954,-0.0006009921224963358) (0.005978752865050231,-0.0001514904632323331) (0.006420556175087954,-5.671724464878251e-005) (0.006580782513714106,-2.589809196702856e-005) (0.006642752974817336,-1.436070738750747e-005) (0.006670215767712864,-9.632310293561436e-006) (0.006682910929061142,-7.541196114199611e-006) (0.006688051929717089,-6.560067167126299e-006) (0.006691536029055567,-6.067528998620538e-006)
 (0.00442259304526029,-0.0005877502685141795) (0.005975332444670972,-0.0001476161991978741) (0.006419391305750265,-5.545298689715382e-005) (0.006580317480141871,-2.551941629667996e-005) (0.006642545409102998,-1.431637186256581e-005) (0.006670112735058401,-9.724746011565277e-006) (0.006682853788074014,-7.693703395630543e-006) (0.006688016305408597,-6.740961624417653e-006) (0.006691511123416221,-6.262510516925e-006)
 (0.00440739531835898,-0.0005744708944778989) (0.005972090375037305,-0.0001437878091858382) (0.006418288218914025,-5.421402600894266e-005) (0.006579876116846738,-2.515615849953428e-005) (0.006642347427281836,-1.428344594945297e-005) (0.006670013615560077,-9.826921101765628e-006) (0.00668279810307032,-7.855211707609023e-006) (0.006687980999708979,-6.930519424215148e-006) (0.006691485977836156,-6.465985674252424e-006)
 (0.004392823601826091,-0.0005611839600104395) (0.005969020709471955,-0.0001400125782621095) (0.006417244597632594,-5.300295171486933e-005) (0.006579457469978821,-2.480950222370572e-005) (0.006642158588603185,-1.426261181554207e-005) (0.006669918172099523,-9.939319255116376e-006) (0.006682743722924284,-8.026119577770651e-006) (0.006687945900077779,-7.1291003999164e-006) (0.006691460498181037,-6.678295423865054e-006)
 (0.004378866277725486,-0.0005479176368130968) (0.005966117258119037,-0.0001362971298222149) (0.006416258055190259,-5.182212341995131e-005) (0.006579060555783235,-2.448054970539397e-005) (0.006641978435793809,-1.425452490676067e-005) (0.006669826156532391,-1.006241892238375e-005) (0.006682690488010255,-8.206829303613332e-006) (0.006687910886713056,-7.33707219217032e-006) (0.006691434583699063,-6.899790436183295e-006)
 (0.004365510393039731,-0.0005346982820476816) (0.005963373652361855,-0.0001326474430535793) (0.006415326156938975,-5.067367867803794e-005) (0.006578684368687264,-2.417032528959798e-005) (0.006641806498165458,-1.425981554064507e-005) (0.006669737310832331,-1.019669418055005e-005) (0.006682638230514191,-8.397747538768863e-006) (0.006687875832485918,-7.554810723337134e-006) (0.00669140812677423,-7.130831526562718e-006)
 (0.004352741865905122,-0.0005215504345240938) (0.005960783403565901,-0.0001290688752702691) (0.006414446439929524,-4.955954318088232e-005) (0.006578327888519129,-2.387977952846621e-005) (0.006641642294353121,-1.42790907495482e-005) (0.006669651368057754,-1.03426157186631e-005) (0.00668258677464552,-8.599285941586571e-006) (0.006687840602808628,-7.782700707519778e-006) (0.006691381012629537,-7.371790105398035e-006)
 (0.004340545678899415,-0.0005084968307940485) (0.005958339956056625,-0.0001255661881731834) (0.00641361643034469,-4.848144192292032e-005) (0.006577990086862479,-2.360979372786452e-005) (0.006641485334681683,-1.431293632091548e-005) (0.006669568053137799,-1.050065191960346e-005) (0.006682535936746693,-8.811861874696265e-006) (0.006687805055434496,-8.021136190206922e-006) (0.006691353118976032,-7.623048647079751e-006)
 (0.004328906058029738,-0.0004955584382020951) (0.005956036734357259,-0.0001221435771579109) (0.006412833658779737,-4.744091123309946e-005) (0.006577669932562308,-2.336118482449304e-005) (0.00664133512316526,-1.43619189860362e-005) (0.006669487083477198,-1.06712700159693e-005) (0.006682485525297419,-9.035899144891184e-006) (0.006687769040185568,-8.270521111773457e-006) (0.006691324315606437,-7.885001174312709e-006)
 (0.004317806636572698,-0.000482754501983125) (0.005953867184809885,-0.0001188047028671741) (0.006412095673445461,-4.64393113971891e-005) (0.006577366396411133,-2.313471048817466e-005) (0.006641191159147086,-1.442658871337994e-005) (0.006669408169380256,-1.085493730015131e-005) (0.006682435340812515,-9.271828773348082e-006) (0.006687732398606202,-8.531269889263114e-006) (0.00669129446392834,-8.158053754348726e-006)
 (0.004307230603378177,-0.0004701026036096587) (0.005951824811779939,-0.0001155527242678774) (0.006411400051391638,-4.547783962657208e-005) (0.006577078455050098,-2.293107435609053e-005) (0.006641052938591118,-1.450748106731572e-005) (0.006669331014296927,-1.105212237040209e-005) (0.006682385175631788,-9.520089786869068e-006) (0.006687694963539842,-8.803808011123627e-006) (0.006691263416436083,-8.442625003668542e-006)
 (0.004297160835656802,-0.0004576187277703085) (0.005949903208708686,-0.0001123903326164564) (0.006410744407865824,-4.45575431612464e-005) (0.006576805094128061,-2.275093131800338e-005) (0.006640919955040381,-1.460511959776931e-005) (0.006669255314894491,-1.126329639668188e-005) (0.006682334813602126,-9.781130021556676e-006) (0.006687656558627214,-9.088572639781105e-006) (0.006691231016117595,-8.73914659762621e-006)
 (0.004287580016615653,-0.0004453173355871269) (0.005948096084320257,-0.0001093197857590769) (0.006410126403934374,-4.367933232588112e-005) (0.006576545310764471,-2.259489278270537e-005) (0.006640791700256936,-1.472001823055175e-005) (0.006669180760958783,-1.148893439154749e-005) (0.006682284029651217,-1.005540693086729e-005) (0.006687616997724181,-9.386013216986629e-006) (0.006691197095793455,-9.048063781516244e-006)
 (0.004278470738588103,-0.0004332114419406194) (0.005946397284323084,-0.0001063429422948792) (0.00640954375249797,-4.284399338666958e-005) (0.006576298115363615,-2.246353186708198e-005) (0.006640667664559645,-1.485268363244571e-005) (0.006669107035129604,-1.172951647309376e-005) (0.006682232589252516,-1.034338839063666e-005) (0.006687576084236034,-9.696592067126474e-006) (0.006691161477385407,-9.369835879441092e-006)
 (0.004269815592519436,-0.000421312695052083) (0.005944800808962798,-0.0001034612952079284) (0.006408994222837664,-4.205220108387356e-005) (0.00657606253282997,-2.235738845865736e-005) (0.006640547336877412,-1.500361752873109e-005) (0.006669033812474767,-1.198552910832124e-005) (0.006682180247781558,-1.064555349402395e-005) (0.006687533610366924,-1.002078499362521e-005) (0.006691123971110842,-9.704936797240686e-006)
 (0.004261597244821851,-0.0004096314567603036) (0.005943300826792041,-0.000100676004643585) (0.006408475643826732,-4.130453073907473e-005) (0.006575837603232085,-2.227697411181246e-005) (0.0066404302045343,-1.517331895434579e-005) (0.006668960759908027,-1.225746632651411e-005) (0.006682126749763141,-1.096239332981245e-005) (0.00668748935628205,-1.035908186362038e-005) (0.006691084374600608,-1.005385551550178e-005)
 (0.004253798502706528,-0.0003981768822125121) (0.005941891685019027,-9.798792957200215e-005) (0.006407985905939791,-4.06014698583229e-005) (0.006575622381964246,-2.222277674553778e-005) (0.006640315752782092,-1.536228642264128e-005) (0.006668887535454029,-1.254583089335006e-005) (0.006682071828009118,-1.129441173768897e-005) (0.006687443089179537,-1.071198717600447e-005) (0.006691042471935753,-1.041709656853696e-005)
 (0.004246402369142678,-0.0003869569979575703) (0.005940567916791499,-9.539765813925172e-005) (0.006407522962185876,-3.994342917217061e-005) (0.006575415939447499,-2.219526511778778e-005) (0.006640203464096264,-1.557101999861301e-005) (0.006668813787365232,-1.285113543725228e-005) (0.006682015202645476,-1.164212603432933e-005) (0.006687394562269287,-1.108002060778243e-005) (0.006690998032600369,-1.079518050481198e-005)
 (0.004239392088590675,-0.0003759787776753827) (0.005939324245754202,-9.290553655812873e-005) (0.006407084828085007,-3.933075306924361e-005) (0.006575217360416037,-2.219489305722158e-005) (0.006640092817249288,-1.580002326520485e-005) (0.006668739153093592,-1.317390352021851e-005) (0.006681956580028581,-1.200606770414446e-005) (0.006687343513656612,-1.146371753344744e-005) (0.006690950810346083,-1.118864432403248e-005)
 (0.004232751184618392,-0.0003652482149955482) (0.005938155588201844,-9.051169643582096e-005) (0.006406669580798873,-3.876372939539188e-005) (0.006575025742824812,-2.222210343827492e-005) (0.006639983286173826,-1.604980517334378e-005) (0.006668663258119361,-1.351467064578375e-005) (0.006681895651547596,-1.238678304849543e-005) (0.006687289665125933,-1.186362951177876e-005) (0.006690900541964232,-1.159804188561213e-005)
 (0.004226463490444792,-0.0003547703930467335) (0.005937057053128756,-8.821608047376141e-005) (0.006406275357519809,-3.824259860168296e-005) (0.006574840196415913,-2.227733188957052e-005) (0.006639874338627739,-1.632088176760321e-005) (0.00666858571464038,-1.387398519709623e-005) (0.006681832092313255,-1.278483378696351e-005) (0.006687232720822425,-1.228032473408138e-005) (0.006690846945961392,-1.202394428277028e-005)
 (0.004220513173368978,-0.000344549550535248) (0.005936023940449488,-8.601846650592008e-005) (0.006405900353210738,-3.77675622347219e-005) (0.006574659840975968,-2.236101022888803e-005) (0.006639765434670861,-1.661377778028134e-005) (0.006668506120121637,-1.425240929807107e-005) (0.006681765559728862,-1.320079760394909e-005) (0.00668717236582666,-1.271438842728956e-005) (0.006690789721133609,-1.246694017587652e-005)
 (0.0042148847539476,-0.0003345891442774478) (0.005935051737645195,-8.39184898692085e-005) (0.006405542817779935,-3.733879076992869e-005) (0.006574483804311678,-2.247356962040681e-005) (0.006639656024961558,-1.6929028087487e-005) (0.006668424055706728,-1.46505195905534e-005) (0.006681695691941556,-1.363526863344308e-005) (0.006687108264618342,-1.31664232049152e-005) (0.006690728545033811,-1.292763607803349e-005)
 (0.004209563120681038,-0.0003248919082075936) (0.005934136115062945,-8.191566411915331e-005) (0.006405201052767926,-3.695643079491895e-005) (0.00657431121997103,-2.261544345169039e-005) (0.006639545548880992,-1.726717902091253e-005) (0.006668339084490908,-1.506890792007697e-005) (0.006681622106171498,-1.408885787420291e-005) (0.006687040059425146,-1.363704935795689e-005) (0.006690663072328774,-1.340665658507904e-005)
 (0.004204533540866915,-0.0003154599089529049) (0.005933272920074219,-8.000940012091082e-005) (0.006404873407612214,-3.66206115542932e-005) (0.006574141224730641,-2.278706992898955e-005) (0.006639433432491333,-1.762878952910215e-005) (0.006668250749656136,-1.550818192225349e-005) (0.006681544396914901,-1.456219352688394e-005) (0.006686967368452309,-1.412690507714645e-005) (0.006690592933039373,-1.390464454131383e-005)
 (0.004199781668182663,-0.0003062945981156726) (0.00593245817027318,-7.819902355758888e-005) (0.006404558275547157,-3.63314508698822e-005) (0.006573972955868011,-2.298889438995539e-005) (0.006639319086330075,-1.80144321815914e-005) (0.006668158572464419,-1.596896550125029e-005) (0.006681462134017025,-1.505592124380223e-005) (0.006686889783986501,-1.463664659697511e-005) (0.00669051773065847,-1.442226113131532e-005)
 (0.004195293547467926,-0.0002973968614300345) (0.005931688045877947,-7.648379090654415e-005) (0.006404254089192777,-3.608906045250932e-005) (0.006573805548235976,-2.322137133283764e-005) (0.0066392019030471,-1.84246940087784e-005) (0.006668062050111112,-1.645189919085994e-005) (0.006681374860612328,-1.557070428104288e-005) (0.006686806870371504,-1.516694825086244e-005) (0.006690437040142571,-1.496018588705917e-005)
 (0.004191055617097124,-0.000288767064974108) (0.005930958881473958,-7.486290394006599e-005) (0.006403959315873058,-3.589355062186898e-005) (0.006573638131150918,-2.348496616088236e-005) (0.006639081254884256,-1.886017716945656e-005) (0.006667960653433142,-1.69576403876714e-005) (0.006681282090926323,-1.610722354143988e-005) (0.006686718161848721,-1.571850242563393e-005) (0.006690350405770044,-1.551911659839998e-005)
 (0.004187054709261743,-0.0002804050986187865) (0.005930267157224563,-7.333552280983071e-005) (0.006403672452703683,-3.574503445083554e-005) (0.006573469825107729,-2.378015663957875e-005) (0.006638956491000669,-1.932149943690215e-005) (0.006667853824472219,-1.748686344463437e-005) (0.006681183307937122,-1.666617749575949e-005) (0.006686623160259441,-1.629201940221905e-005) (0.006690257338862506,-1.609976911357752e-005)
 (0.004183278048421268,-0.0002723104168866233) (0.005929609489653081,-7.19007777759129e-005) (0.006403392021478433,-3.564363134956506e-005) (0.006573299738328205,-2.410743406329957e-005) (0.006638826934642589,-1.980929449305909e-005) (0.006667740973887964,-1.804025961191874e-005) (0.006681077960889749,-1.724828196791285e-005) (0.0066865213326019,-1.688822706794368e-005) (0.006690157315361958,-1.670287701502903e-005)
 (0.0041797132481328,-0.0002644820773803302) (0.005928982622089517,-7.055777964037134e-005) (0.006403116563382254,-3.558947010302153e-005) (0.006573126963151702,-2.446730412629511e-005) (0.006638691880160432,-2.032421201872615e-005) (0.006667621478220664,-1.861853681036731e-005) (0.006680965462662213,-1.785426976846864e-005) (0.006686412108440788,-1.750787048424045e-005) (0.006690049773261466,-1.732919115402278e-005)
 (0.004176348306427637,-0.0002569187769228733) (0.005928383414858879,-6.930562894340079e-005) (0.006402844633552218,-3.558269137351424e-005) (0.006572950572273277,-2.48602874909361e-005) (0.006638550589871026,-2.086691756603188e-005) (0.006667494676999902,-1.922241922115878e-005) (0.00668084518697798,-1.848489015901575e-005) (0.00668629487716425,-1.815171129186222e-005) (0.006689934109882867,-1.797947902606951e-005)
 (0.004173171599872649,-0.0002496188855319234) (0.005927808835278656,-6.814342397733325e-005) (0.006402574795504977,-3.562344967667215e-005) (0.006572769614834464,-2.528692004411434e-005) (0.006638402290766094,-2.143809219738908e-005) (0.006667359869697558,-1.985264667338401e-005) (0.006680716465462856,-1.914090812800113e-005) (0.006686168985084491,-1.882052693375715e-005) (0.006689809678999525,-1.86545239670219e-005)
 (0.004170171876429291,-0.0002425804783316716) (0.005927255947520506,-6.707026766871024e-005) (0.006402305615445733,-3.57119148368436e-005) (0.006572583112370035,-2.574775283022734e-005) (0.006638246171066856,-2.203843187301284e-005) (0.006667216312523198,-2.050997380907658e-005) (0.006680578584543405,-1.98231034566512e-005) (0.006686033732380491,-1.951510967372672e-005) (0.006689675787799883,-1.935512414779546e-005)
 (0.004167338247204258,-0.0002358013654859103) (0.005926721902384692,-6.608527337537431e-005) (0.006402035656472142,-3.584827292383365e-005) (0.006572390054615928,-2.624335164652396e-005) (0.006638081376625409,-2.266864656675742e-005) (0.00666706321506197,-2.119516900314586e-005) (0.006680430782186053,-2.053226955133116e-005) (0.006685888369880072,-2.023626538687527e-005) (0.006689531693691266,-2.008209134343474e-005)
 (0.004164660177174872,-0.0002292791202183428) (0.005926203927026809,-6.518756963874335e-005) (0.006401763472683413,-3.603272666967529e-005) (0.006572189395181256,-2.677429628373546e-005) (0.006637907007174592,-2.33294590874686e-005) (0.006666899736754954,-2.190901301313471e-005) (0.00668027224447662,-2.126921201642819e-005) (0.006685732095681899,-2.098481209532278e-005) (0.006689376600942759,-2.083624944995844e-005)
 (0.004162127474961691,-0.0002230111049696761) (0.005925699314672268,-6.437630392644779e-005) (0.006401487603207337,-3.62654953599392e-005) (0.006571980047090968,-2.734117939204349e-005) (0.006637722112430212,-2.402160358044396e-005) (0.006666724983224519,-2.265229733125151e-005) (0.006680102102042807,-2.20347469392697e-005) (0.006685564051618984,-2.176157822044365e-005) (0.006689209657169347,-2.161843271985638e-005)
 (0.004159730281716852,-0.0002169944957267623) (0.005925205414346396,-6.365064539439407e-005) (0.006401206566151938,-3.654681419013698e-005) (0.006571760878202783,-2.79446049491205e-005) (0.006637525688047563,-2.474582368076061e-005) (0.006666538002447714,-2.342582220848708e-005) (0.006679919426321434,-2.282969885601424e-005) (0.006685383319565841,-2.256740052010107e-005) (0.006689029949659048,-2.242948368467073e-005)
 (0.004157459059194204,-0.0002112263045457271) (0.005924719620649515,-6.300978669084838e-005) (0.006400918852497047,-3.687693307360385e-005) (0.006571530706509531,-2.858518630388522e-005) (0.006637316671443284,-2.550287028737812e-005) (0.006666337780786303,-2.423039431777175e-005) (0.006679723225679258,-2.365489836479831e-005) (0.00668518891759779,-2.340312167674186e-005) (0.006688836501551737,-2.327025073025231e-005)
 (0.004155304577066628,-0.0002057034002805893) (0.005924239363598589,-6.245294481874461e-005) (0.006400622919933704,-3.725611488293668e-005) (0.006571288295333568,-2.926354376621412e-005) (0.00663709393748738,-2.629349892390035e-005) (0.006666123238878922,-2.506682402046472e-005) (0.006679512441393396,-2.451117934951123e-005) (0.006684979796007978,-2.426958749947179e-005) (0.006688628267875181,-2.414158528772505e-005)
 (0.004153257899557898,-0.0002004225275189398) (0.005923762098561374,-6.197936106612872e-005) (0.006400317186668892,-3.768463310287008e-005) (0.006571032348429312,-2.99803017095474e-005) (0.006636856294082237,-2.711846664891083e-005) (0.006665893227412333,-2.593592219730033e-005) (0.006679285943506481,-2.539937577488545e-005) (0.006684754833198098,-2.516764370033374e-005) (0.006688404131453567,-2.504433860014742e-005)
 (0.004151310371459415,-0.0001953803237186202) (0.005923285296306506,-6.158830000860153e-005) (0.006400000025211123,-3.816276886827957e-005) (0.006570761505009188,-3.073608515002889e-005) (0.006636602477642761,-2.797852847580308e-005) (0.00666564652278461,-2.683849660241942e-005) (0.006679042526571354,-2.632031801069957e-005) (0.006684512831456426,-2.609813220237851e-005) (0.006688162898703375,-2.597935802235113e-005)
 (0.004149453603605712,-0.000190573334532786) (0.005922806433195195,-6.12790475810072e-005) (0.006399669756158842,-3.869080735705699e-005) (0.00657047433471457,-3.153151576258284e-005) (0.006636331148499931,-2.887443325918324e-005) (0.006665381822684005,-2.777534769611904e-005) (0.006678780905307376,-2.727482864021301e-005) (0.006684252512645951,-2.706188693430337e-005) (0.006687903295338096,-2.694748280864175e-005)
 (0.004147679457888936,-0.000185998027305376) (0.005922322981544452,-6.105090821024282e-005) (0.006399324642017701,-3.926903350363947e-005) (0.006570169332558797,-3.236720729141697e-005) (0.006636040886254959,-2.980691900204848e-005) (0.006665097741609588,-2.8747263909241e-005) (0.006678499710195482,-2.826371770535824e-005) (0.006683972513829604,-2.805972906388385e-005) (0.00668762396200941,-2.794953934033505e-005)
 (0.004145980031897556,-0.0001816508027152838) (0.00592183240019391,-6.090320099553408e-005) (0.006398962881077551,-3.989772699570074e-005) (0.006569844913874032,-3.324376030938837e-005) (0.006635730185116383,-3.077670753567539e-005) (0.006664792806366506,-2.975501629014627e-005) (0.006678197483044195,-2.928777733893539e-005) (0.006683671382864909,-2.909246162024921e-005) (0.006687323449917237,-2.898633574318825e-005)
 (0.004144347643272391,-0.0001775280045443788) (0.00592133212531635,-6.083525491763172e-005) (0.006398582601389102,-4.057715651324103e-005) (0.0065694994093032,-3.416175627901369e-005) (0.006635397449261073,-3.178449852190618e-005) (0.006664465451577711,-3.079935248275222e-005) (0.006677872672568867,-3.034777573204676e-005) (0.00668334757400983,-3.016086345294192e-005) (0.006687000216429949,-3.005865584249683e-005)
 (0.00414277481388007,-0.0001736259275431182) (0.005920819561515595,-6.084640305425689e-005) (0.006398181854885571,-4.130757316719422e-005) (0.006569131059883186,-3.512175086513186e-005) (0.00663504098826722,-3.283096272603903e-005) (0.006664114015258659,-3.188098998303939e-005) (0.006677523630031142,-3.144445038370256e-005) (0.0066829994435873,-3.126568247445428e-005) (0.006686652620762904,-3.116725240247239e-005)
 (0.004141254253913523,-0.0001699408233668105) (0.005920292073267101,-6.093597577591413e-005) (0.006397758611704853,-4.208920309268723e-005) (0.006568738012277885,-3.612426644905513e-005) (0.006634659012677053,-3.391673450763944e-005) (0.006663736734515192,-3.300060862039072e-005) (0.006677148604997412,-3.257850057860212e-005) (0.006682625245767369,-3.240762813217915e-005) (0.006686278919773725,-3.231283959563951e-005)
 (0.004139778846037976,-0.0001664689045564543) (0.005919746976763306,-6.110329289351927e-005) (0.006397310754778709,-4.292223915158517e-005) (0.006568318314227838,-3.716978379339211e-005) (0.006634249629758003,-3.504240347656356e-005) (0.006663331741431727,-3.415884221042381e-005) (0.006676745741285502,-3.375057903946288e-005) (0.006682223128535667,-3.358736305562935e-005) (0.006685877263943069,-3.349608464829417e-005)
 (0.004138341629711607,-0.0001632063465401445) (0.005919181532237444,-6.134765472895746e-005) (0.006396836074764453,-4.380683169927725e-005) (0.006567869910295122,-3.825873280769181e-005) (0.006633810839540418,-3.620850526273245e-005) (0.006662897059229009,-3.535626932695739e-005) (0.006676313073177329,-3.496128270125382e-005) (0.006681791129926658,-3.480549382645909e-005) (0.006685445693619784,-3.471759860911634e-005)
 (0.004136935785820641,-0.0001601492876345702) (0.00591859293685117,-6.166833207947917e-005) (0.006396332265408994,-4.474307837266605e-005) (0.006567390637994395,-3.93914823676537e-005) (0.006633340531225016,-3.741551135068452e-005) (0.006662430598785013,-3.659340314362705e-005) (0.006675848521991853,-3.62111425575336e-005) (0.006681327174615544,-3.606256082109055e-005) (0.006684982135624042,-3.597792619091792e-005)
 (0.004135554621781255,-0.0001572938270315343) (0.005917978318246427,-6.20645550497624e-005) (0.006395796919448883,-4.573101285983048e-005) (0.006566878224416707,-4.05683291444879e-005) (0.006632836480065758,-3.866381793391012e-005) (0.006661930155623917,-3.78706802995977e-005) (0.006675349893123642,-3.750061253321738e-005) (0.00668082907097433,-3.735902708009868e-005) (0.006684484400313784,-3.727753463955592e-005)
 (0.004134191557273217,-0.0001546360207615665) (0.005917334728872037,-6.253550072961439e-005) (0.00639522752516232,-4.677059261767458e-005) (0.006566330283463056,-4.178948540716989e-005) (0.006632296344846775,-3.995373375072405e-005) (0.006661393407493636,-3.918844875047187e-005) (0.006674814873666735,-3.883005734454192e-005) (0.006680294508712379,-3.869526616504033e-005) (0.006683950179235519,-3.861680159058615e-005)
 (0.004132840110783026,-0.000152171875636219) (0.005916659141215789,-6.308027970223242e-005) (0.006394621463706877,-4.786168551179042e-005) (0.006565744313824053,-4.305506576885756e-005) (0.006631717666090892,-4.128546687136527e-005) (0.006660817912668193,-4.054695457376549e-005) (0.006674241030761119,-4.019973931548965e-005) (0.006679721057237722,-4.007154897179322e-005) (0.006683377043494984,-3.999600188273397e-005)
 (0.004131493887149441,-0.0001498973411828076) (0.005915948444085381,-6.369792137820233e-005) (0.006393976007392162,-4.900405536384713e-005) (0.006565117697857291,-4.436507285994463e-005) (0.006631097865150756,-4.265911041789863e-005) (0.006660201109127008,-4.19463277099366e-005) (0.00667362581081341,-4.160980413156513e-005) (0.006679106164892093,-4.148802948113645e-005) (0.006682762443001032,-4.141529330867926e-005)
 (0.004130146566317733,-0.0001478082996001796) (0.005915199440099161,-6.438735816294396e-005) (0.006393288319052109,-5.019734640591838e-005) (0.006564447701527889,-4.571938192454783e-005) (0.006630434244350138,-4.407462721283131e-005) (0.006659540314779134,-4.33865666346751e-005) (0.006672966539759919,-4.306026552621339e-005) (0.006678447159226837,-4.294472944173023e-005) (0.006682103706750315,-4.287470129866633e-005)
 (0.004128791893523252,-0.0001459005537828105) (0.005914408844564282,-6.514740848259874e-005) (0.006392555452699972,-5.144106665883812e-005) (0.006563731475598716,-4.711772435569012e-005) (0.006629723988361534,-4.553183337050309e-005) (0.00665883272891804,-4.486752197595986e-005) (0.006672260424557903,-4.455098891361698e-005) (0.006677741248506694,-4.444152199907832e-005) (0.00668139804433901,-4.437410254999053e-005)
 (0.004127423671139999,-0.0001441698134824212) (0.005913573285936203,-6.59767587142459e-005) (0.006391774355663263,-5.273457027369498e-005) (0.006562966058268244,-4.855967020606291e-005) (0.0066289641670197,-4.703038086766568e-005) (0.006658075435107496,-4.638887911211252e-005) (0.006671504556105723,-4.608167400370258e-005) (0.006676985524641184,-4.597811430625093e-005) (0.006680642548902049,-4.591320763839967e-005)
 (0.004126035752441295,-0.0001426116797032146) (0.005912689308067196,-6.687394409152331e-005) (0.006390941872412168,-5.407703890159036e-005) (0.00656214837947172,-5.004460973806465e-005) (0.006628151739786758,-4.856973915597504e-005) (0.006657265405714347,-4.795013981323389e-005) (0.006670695913807239,-4.765183646181814e-005) (0.006676176967760266,-4.755402917854305e-005) (0.006679834201696093,-4.749154267354169e-005)
 (0.004124622037531649,-0.0001412216274570891) (0.005911753374466932,-6.783732868743431e-005) (0.006390054750307144,-5.546746218820583e-005) (0.006561275267073998,-5.15717341081357e-005) (0.006627283562098193,-5.014917591091542e-005) (0.006656399508317376,-4.955060302035849e-005) (0.006669831372010249,-4.926078870713928e-005) (0.00667531245266315,-4.916858588623152e-005) (0.006678969878555727,-4.910843009249793e-005)
 (0.004123176471718159,-0.0001399949870421009) (0.005910761874806339,-6.886508461121072e-005) (0.006389109647501998,-5.690461752544409e-005) (0.006560343455189914,-5.314001531660615e-005) (0.006626356393826978,-5.176773704774619e-005) (0.006655474514229931,-5.11893448924567e-005) (0.006668907708556698,-5.090761998002842e-005) (0.006674388757379138,-5.082088021551e-005) (0.00667804635846084,-5.076296872141316e-005)
 (0.004121693046593382,-0.0001389269240472849) (0.005909711133902752,-6.995517059663362e-005) (0.006388103143243955,-5.838704923383571e-005) (0.006559349594877923,-5.474818559565018e-005) (0.006625366910110474,-5.342422617647944e-005) (0.006654487109381809,-5.28651982935337e-005) (0.006667921615689403,-5.259117585043806e-005) (0.006673402574084239,-5.250976396929006e-005) (0.006677060334460689,-5.245401327723396e-005)
 (0.004120165804102939,-0.0001380124183338417) (0.005908597423428781,-7.110531020531829e-005) (0.00638703175081566,-5.991304739564884e-005) (0.006558290267451185,-5.639471645461515e-005) (0.00662431171478735,-5.51171837148397e-005) (0.006653433907806207,-5.457673193806922e-005) (0.006666869713562317,-5.431003738554379e-005) (0.006672350522622667,-5.423382412658556e-005) (0.006676008427201389,-5.418015352781093e-005)
 (0.004118588843865225,-0.0001372462422927656) (0.005907416976576572,-7.231296991856182e-005) (0.00638589193335483,-6.148062660960905e-005) (0.006557162000644387,-5.807779765309071e-005) (0.00662318735668114,-5.68448659293134e-005) (0.006652311467971187,-5.632222946503632e-005) (0.006665748566592415,-5.606250024671901e-005) (0.006671229166869163,-5.599136193016997e-005) (0.006674887201295673,-5.593969338022487e-005)
 (0.004116956333995695,-0.000136622938734872) (0.005906166005901397,-7.357533744630202e-005) (0.006384680122777119,-6.308750499378167e-005) (0.006555961287862898,-5.979531642763727e-005) (0.006621990348959836,-5.860522422934859e-005) (0.006651116312182037,-5.809966876570053e-005) (0.006664554702881135,-5.784655404109346e-005) (0.006670035034162579,-5.778037222758174e-005) (0.006673693184762581,-5.773063022288243e-005)
 (0.004115262525666723,-0.000136136798827009) (0.005904840724542616,-7.488930064023434e-005) (0.006383392742003073,-6.47310838208825e-005) (0.006554684610715836,-6.154483735666574e-005) (0.006620717191771814,-6.039588509980951e-005) (0.00664984494925808,-5.990670194942559e-005) (0.006663284636907379,-5.965986231180224e-005) (0.006668764638011437,-5.959852345023312e-005) (0.006672422891740234,-5.955063490528218e-005)
 (0.004113501771599588,-0.0001357818405498832) (0.005903437370987469,-7.625142745758497e-005) (0.006382026230655822,-6.640842823186806e-005) (0.006553328465000971,-6.332358330868926e-005) (0.00661936439832825,-6.221413111597673e-005) (0.006648493900652138,-6.174063639254013e-005) (0.006661934895661126,-6.149974361193394e-005) (0.006667414504241859,-6.144313867498259e-005) (0.006671072848640513,-6.139703280065262e-005)
 (0.004111668548638607,-0.0001355517882136429) (0.005901952237495984,-7.765794748295713e-005) (0.006380577074348724,-6.811624953303506e-005) (0.00655188939026157,-6.512841797967224e-005) (0.00661792852455166,-6.40568835472084e-005) (0.006647059730133476,-6.359841737578615e-005) (0.006660502048338989,-6.336315416753494e-005) (0.006665981200708303,-6.33111782741918e-005) (0.006669639623867021,-6.326678645718663e-005)
 (0.00410975748449864,-0.0001354400536272427) (0.0059003817022454,-7.910473557328881e-005) (0.006379041837622612,-6.985088964092316e-005) (0.006550364002974762,-6.695583058374382e-005) (0.006616406202351507,-6.592068711325015e-005) (0.006645539077095078,-6.547661287448442e-005) (0.006658982739660356,-6.524667269396522e-005) (0.006664461370627744,-6.519922471833844e-005) (0.006668119861156697,-6.515648040199653e-005)
 (0.004107763388701062,-0.0001354397195727687) (0.005898722265177373,-8.058729824450287e-005) (0.006377417200514877,-7.160830829212228e-005) (0.006548749033354986,-6.880192331468288e-005) (0.006614794176510304,-6.780169751088816e-005) (0.006643928693468878,-6.737140111903571e-005) (0.006657373726790469,-6.714648798287707e-005) (0.006662851769522109,-6.710347014897656e-005) (0.006666510316529939,-6.706230871582058e-005)
 (0.004105681287624483,-0.000135543526283065) (0.005896970587438986,-8.210076346288717e-005) (0.006375699998651861,-7.338407367999964e-005) (0.006547041365662935,-7.066240224051423e-005) (0.006613089345071937,-6.969567237332385e-005) (0.00664222548414036,-6.92785615881958e-005) (0.006655671919759675,-6.905838992225045e-005) (0.006661149305659956,-6.901970738462958e-005) (0.006664807898740208,-6.898006604101968e-005)
 (0.004103506463490567,-0.0001357438616568669) (0.005895123534205386,-8.363987453714358e-005) (0.006373887266650209,-7.517335721296344e-005) (0.006545238081806595,-7.253257232641969e-005) (0.006611288803018658,-7.159796635749528e-005) (0.006640426550649911,-7.119347013029284e-005) (0.006653874425167055,-7.097776464483135e-005) (0.006659351083785217,-7.094332505509878e-005) (0.00666300971301093,-7.090514271855267e-005)
 (0.004101234496984645,-0.000136032755966066) (0.005893178220547892,-8.519898882364881e-005) (0.006371976284489891,-7.697093310485211e-005) (0.006543336507895908,-7.440733729653512e-005) (0.006609389888898914,-7.350353107091471e-005) (0.006638529237842458,-7.311109892400331e-005) (0.006651978592829694,-7.289959451572516e-005) (0.006657454451794198,-7.286930757595968e-005) (0.006661113107721356,-7.283252476584457e-005)
 (0.004098861313079614,-0.0001364018818099332) (0.005891132059882238,-8.6772081952547e-005) (0.006369964626390673,-7.87711835038303e-005) (0.006541334263282388,-7.628120504187296e-005) (0.006607390233937797,-7.54069205447563e-005) (0.006636531182997045,-7.502602198549045e-005) (0.006649982064908922,-7.481846366677679e-005) (0.006655457049893724,-7.479224067057026e-005) (0.006659115723573057,-7.475679940285197e-005)
 (0.004096383229487483,-0.0001368425600473653) (0.005888982814387253,-8.835275825489583e-005) (0.006367850211579768,-8.056810983655354e-005) (0.006539229311470368,-7.814829925091993e-005) (0.006605287813017044,-7.73023029310264e-005) (0.006634430366824227,-7.693242689964091e-005) (0.00664788282690181,-7.67285697543703e-005) (0.006653356861626734,-7.670632311756815e-005) (0.006657015544624516,-7.667216680466943e-005)
 (0.00409379700701584,-0.0001373457723867752) (0.005886728646638104,-8.993426801180957e-005) (0.00636563135619098,-8.235535098617863e-005) (0.006537020012138606,-8.000237788184509e-005) (0.006603080996763168,-7.918347904281739e-005) (0.006632225165568573,-7.882413339457894e-005) (0.006645679259734347,-7.862374256020303e-005) (0.006651152266003926,-7.860538534345414e-005) (0.006654810950431895,-7.857245870015312e-005)
 (0.004091099900957562,-0.0001379021812296807) (0.005884368171552443,-9.150953205816361e-005) (0.006363306825390077,-8.412620883238459e-005) (0.006534705173365617,-8.183685900420348e-005) (0.006600768603837253,-8.104390826627075e-005) (0.006629914403310896,-8.069461928797561e-005) (0.006643370192051018,-8.049746996293512e-005) (0.006648842089835164,-8.0482915389245e-005) (0.006652500768388771,-8.045116434592216e-005)
 (0.004088289712500207,-0.0001385021572481622) (0.005881900507607774,-9.307117414961261e-005) (0.006360875884680174,-8.587368155725773e-005) (0.006532284103010608,-8.364485441342898e-005) (0.006598349952377841,-8.287674224830826e-005) (0.006627497403420479,-8.25370542090177e-005) (0.006640954951651814,-8.234293168459723e-005) (0.006646425659210914,-8.233209265561217e-005) (0.006650084325216437,-8.230146427987855e-005)
 (0.004085364839012512,-0.0001391358150246489) (0.005879325326165141,-9.461156134320061e-005) (0.006358338349218195,-8.759050496124214e-005) (0.006529756658077545,-8.541921126165187e-005) (0.006595824909425199,-8.467486660394791e-005) (0.006624974037986025,-8.434434134034635e-005) (0.006638433414903664,-8.4153041055149e-005) (0.006643902848961885,-8.414582967072755e-005) (0.006647561496431186,-8.411627209918678e-005)
 (0.004082324321959399,-0.0001397930568995557) (0.005876642897632896,-9.612285245082655e-005) (0.006355694629871996,-8.926920184108497e-005) (0.00652712329079186,-8.715256175494627e-005) (0.006593193937053523,-8.643095069430085e-005) (0.006622344773951809,-8.610916723007798e-005) (0.006635806052854516,-8.592049484555993e-005) (0.006641274128823117,-8.591682193210285e-005) (0.006644932752515565,-8.588828431316982e-005)
 (0.004079167891121399,-0.0001404636249573754) (0.005873854133137264,-9.759705440289248e-005) (0.006352945774679762,-9.090213925806682e-005) (0.006524385090046147,-8.883738074374543e-005) (0.006590458133869868,-8.813750530233212e-005) (0.006619610714617017,-8.782405950150086e-005) (0.006633073972706171,-8.763783099592579e-005) (0.006638540604959541,-8.76376056495115e-005) (0.006642199200450056,-8.761003809899656e-005)
 (0.004075896003755746,-0.0001411371608440768) (0.005870960620337269,-9.902608611393377e-005) (0.00635009350434695,-9.248159327854318e-005) (0.006521543816849763,-9.046605078544361e-005) (0.006587619270510909,-8.978694778551668e-005) (0.00661677363512957,-8.948145203923163e-005) (0.00663023895327894,-8.929749381717416e-005) (0.006635704055483856,-8.930062296835198e-005) (0.006639362619235451,-8.927397653898265e-005)
 (0.004072509877346528,-0.0001418032728535671) (0.005867964652040246,-0.0001004018491807102) (0.00634714024043378,-9.399982050484031e-005) (0.006518601932430995,-9.203093399389286e-005) (0.006584679817786634,-9.137167402120718e-005) (0.006613836010623711,-9.107375696661453e-005) (0.00662730347311659,-9.089190598063992e-005) (0.006632766958615291,-9.089829398843789e-005) (0.006636425488054581,-9.08725206544254e-005)
 (0.004069011514649506,-0.0001424516094599229) (0.005864869246351021,-0.0001017163044759254) (0.006344089124964124,-9.54491354466308e-005) (0.006515562617721691,-9.352444972191807e-005) (0.006581642966199302,-9.288413618963833e-005) (0.006610801035728559,-9.259344246002855e-005) (0.006624270729959199,-9.241354634024501e-005) (0.006629732512204921,-9.242309462335512e-005) (0.006633391005798722,-9.239814728114589e-005)
 (0.004065403719852524,-0.0001430719382164743) (0.005861678157211154,-0.0001029615534411881) (0.006340944030314011,-9.682199252158662e-005) (0.006512429783079596,-9.493915686023221e-005) (0.006578512635691226,-9.431692517889175e-005) (0.006607672634302233,-9.403311518309185e-005) (0.006621144650438598,-9.385503236987137e-005) (0.006626604643481767,-9.386763908316725e-005) (0.006630263100812296,-9.384347156897318e-005)
 (0.00406169010483995,-0.0001436542287060143) (0.005858395874375913,-0.00010412992264345) (0.006337709558426868,-9.811107123250539e-005) (0.006509208067295508,-9.626783929458772e-005) (0.006575293474666867,-9.566285615243322e-005) (0.006604455458435909,-9.5385605880801e-005) (0.006617929889042218,-9.520920575536768e-005) (0.006623388008063339,-9.522476552064204e-005) (0.006627046429899206,-9.520133264497987e-005)
 (0.004057875084769617,-0.0001441887380221061) (0.005855027612110477,-0.0001052140499534906) (0.006334391028644424,-9.930936286324564e-005) (0.006505902825172594,-9.750359285663051e-005) (0.006571990847575085,-9.691505561370017e-005) (0.006601154876014957,-9.664405646827991e-005) (0.006614631815631684,-9.646921947524688e-005) (0.006620087977515599,-9.648762317373176e-005) (0.006623746365876735,-9.646488077314546e-005)
 (0.004053963862434991,-0.0001446660971011105) (0.005851579286174688,-0.000106206970548964) (0.006330994453727564,-0.0001004102568764694) (0.00650252010325331,-9.863991194443195e-005) (0.006568610810626176,-9.806704814299046e-005) (0.006597776946410408,-9.780200678771863e-005) (0.006611256491091198,-9.762862454292345e-005) (0.006616710615036325,-9.764975917807605e-005) (0.006620368973248974,-9.762766418320264e-005)
 (0.004049962401182641,-0.0001450773961216645) (0.005848057478983707,-0.0001071022008454669) (0.006327526503966331,-0.0001014076250985662) (0.006499066603595507,-9.967077389040404e-005) (0.006565160075541578,-9.911284088220239e-005) (0.006594328384200709,-9.88534791091592e-005) (0.006607810631006391,-9.868145448580197e-005) (0.006613262639159906,-9.870520312315011e-005) (0.006616920971899558,-9.8683713642216e-005)
 (0.00404587738647442,-0.0001454142671477322) (0.005844469393172765,-0.0001078938184290828) (0.006323994459621268,-0.0001022959017470903) (0.006495549635841975,-0.0001005907191239433) (0.006561645961582326,-0.000100047003812041) (0.00659081651116879,-9.979305841886696e-005) (0.006604301557619169,-9.962230560506511e-005) (0.006609751375728844,-9.964854739491244e-005) (0.00661340968904789,-9.962762281090775e-005)
 (0.004041716176507891,-0.0001456689622208477) (0.005840822794144036,-0.0001085765361072643) (0.006320406152292146,-0.0001030701573987144) (0.006491977058185476,-0.0001013949252190777) (0.006558076336454531,-0.0001008647439108231) (0.006587249197174185,-0.0001006159665834748) (0.006600737140660233,-0.0001004464111032991) (0.006606184698731,-0.000100475021391111) (0.006609843000068844,-0.0001004546224704555)
 (0.00403748674262371,-0.0001458344252048035) (0.005837125942507454,-0.0001091457683100229) (0.006316769896146944,-0.0001037261651147678) (0.006488357208168199,-0.0001020792730362272) (0.006554459547033199,-0.0001015619713996164) (0.006583634790841584,-0.0001013181285946914) (0.006597125728000387,-0.0001011497072854369) (0.006602570960944336,-0.000101180557812681) (0.006606229259117283,-0.0001011606468225387)
 (0.004033197600514194,-0.0001459043558478) (0.005833387517636244,-0.000109597688259962) (0.00631309441026041,-0.0001042604571287656) (0.006484698824573963,-0.000102640403356037) (0.006550804341158447,-0.000102135356468499) (0.006579982041321892,-0.0001018962292886641) (0.006593476067380318,-0.0001017288902272199) (0.006598918915645417,-0.0001017618494229417) (0.006602577220815012,-0.0001017423902541766)
 (0.004028857733496214,-0.0001458732647462899) (0.005829616533825787,-0.000109929274576711) (0.006309388733577898,-0.0001046703707506724) (0.00648101096193703,-0.0001030757626536157) (0.006547119782034492,-0.0001025823751300602) (0.006576300012654994,-0.0001023477591852207) (0.006589797220747207,-0.00010218146155654) (0.006595237630912113,-0.0001022163949190492) (0.006598895954530597,-0.0001021973532107903)
 (0.004024476509304408,-0.0001457365181558109) (0.005825822250748842,-0.0001101383462765075) (0.006305662134232224,-0.0001049540824437799) (0.006477302899409574,-0.0001033836369648916) (0.006543415156969675,-0.0001029013431464717) (0.006572597992476173,-0.0001026710483942654) (0.00658609847294178,-0.000102505762296041) (0.006591536398262959,-0.0001025425328598692) (0.006595194752994866,-0.0001025238761220826)
 (0.004020063591996243,-0.0001454903718866662) (0.005822014080049836,-0.000110223585458791) (0.006301924015092754,-0.0001051106293643375) (0.006473584045877764,-0.000103563173132992) (0.006539699882352736,-0.0001030914373154813) (0.00656888539696005,-0.0001028652878737666) (0.006582389236632194,-0.0001027009940517723) (0.006587824637529811,-0.0001027394629344424) (0.006591483037150051,-0.0001027211606642822)
 (0.00401562885062965,-0.0001451319938254509) (0.005818201489990696,-0.000110184547318431) (0.006298183817496392,-0.0001051399180084835) (0.006469863843291325,-0.0001036143870777568) (0.006535983406832193,-0.000103152703755502) (0.006565171673971857,-0.0001029305376795896) (0.006578678955463634,-0.0001027672271902041) (0.00658411179993399,-0.0001028072542097051) (0.00658777025920386,-0.0001027892779971841)
 (0.004011182266384243,-0.0001446594749256194) (0.005814393910068133,-0.0001100216574692315) (0.006294450925120638,-0.0001050427199641623) (0.006466151670181363,-0.0001035381590897258) (0.006532275114677901,-0.0001030860531871284) (0.006561466206405105,-0.0001028677222059369) (0.006574977007405234,-0.0001027053960024728) (0.006580407271348973,-0.0001027468403546998) (0.006584065805870815,-0.0001027291639743787)
 (0.004006733839745423,-0.0001440718287930713) (0.005810600637458622,-0.0001097361968970862) (0.006290734569892428,-0.0001048206551064054) (0.006462456747274353,-0.0001033362164906346) (0.006528584231237597,-0.0001028932435520257) (0.006557778217620239,-0.00010267861275669) (0.006571292610208078,-0.0001025172811988411) (0.00657672027766538,-0.0001025600021821838) (0.006580378903719311,-0.0001025426016667302)
 (0.004002293499274167,-0.0001433689802474049) (0.005806830747026834,-0.0001093302751626626) (0.006287043741706811,-0.0001044761628823775) (0.006458788046992454,-0.0001030111043157297) (0.006524919732282601,-0.0001025768506229961) (0.006554116680779421,-0.0001023657981024772) (0.006567634730771564,-0.0001022054803892862) (0.006573059794056846,-0.0001022493381624135) (0.006576718528422099,-0.0001022321918547314)
 (0.003997871013347327,-0.0001425517434540743) (0.005803093006463748,-0.0001088067927357951) (0.00628338710355418,-0.0001040124626048472) (0.006455154208450868,-0.0001025661449465084) (0.006521290258860557,-0.0001021402275332202) (0.006550490233695719,-0.0001019326439529725) (0.006564012000035049,-0.0001017733674818311) (0.006569434459767602,-0.0001018182238386111) (0.006573093319532086,-0.0001018013124203122)
 (0.00399347590609231,-0.0001416217903954826) (0.005799395797913846,-0.0001081693935580891) (0.006279772913443911,-0.0001034335038909831) (0.006451563459352315,-0.0001020053878456525) (0.006517704039061772,-0.0001015874543778207) (0.006546907100605184,-0.0001013832424982657) (0.006560432634803035,-0.0001012250421534246) (0.006565852499832172,-0.000101270761299857) (0.006569511502195042,-0.0001012540677941131)
 (0.00398911737856028,-0.0001405816105765835) (0.005795747047221374,-0.0001074224090927447) (0.006276208954276178,-0.000102743908556544) (0.006448023545941329,-0.0001013335507194273) (0.006514168817865087,-0.0001009232792146703) (0.006543375022027495,-0.0001007223533474934) (0.006556904367670649,-0.0001005652707250613) (0.00656232165489568,-0.0001006117200412381) (0.006565980816966893,-0.000100595229788847)
 (0.003984804236004338,-0.0001394344629458703) (0.005792154161679756,-0.0001065707952335895) (0.006272702472558595,-0.0001019489053892019) (0.006444541671919651,-0.0001005559535505417) (0.006510691795972961,-0.0001001530519122038) (0.006539901193626,-9.995533731380941e-005) (0.006553434385957549,-9.979941989002966e-005) (0.006558849120047769,-9.984647066274239e-005) (0.006562508458649045,-9.983017127103431e-005)
 (0.00398054482195274,-0.0001381843210613219) (0.005788623976926421,-0.0001056200635048856) (0.006269260126612643,-0.0001010542592925261) (0.006441124446972893,-9.967844701278729e-005) (0.006507279578289803,-9.928265235824326e-005) (0.006536492214721018,-9.908808456200133e-005) (0.006550029280304234,-9.89333848146059e-005) (0.006555441493324286,-9.898091292506845e-005) (0.006559101024796761,-9.896479419085881e-005)
 (0.003976346959603104,-0.0001368358125481076) (0.005785162713382589,-0.000104576208003338) (0.006265887944663956,-0.0001000661963097526) (0.006437777845300543,-9.870733679764606e-005) (0.00650393813243984,-9.831841456830079e-005) (0.006533154046852544,-9.812693865802682e-005) (0.006546695003324972,-9.797351315109718e-005) (0.006552104734275247,-9.802139970564716e-005) (0.006555764474297042,-9.800545351306816e-005)
 (0.003972217900916977,-0.0001353941538882562) (0.005781775942416842,-0.0001034456295097166) (0.006262591292972465,-9.899132601463535e-005) (0.006434507174302214,-9.764930536147627e-005) (0.006500672757480191,-9.726704820656476e-005) (0.006529891982549359,-9.707861803575386e-005) (0.006543436838471703,-9.69265264800734e-005) (0.006548844132754598,-9.69746583725422e-005) (0.00655250409617309,-9.695887856817492e-005)
 (0.003968164283661922,-0.0001338650815603698) (0.005778468562202647,-0.0001022350581439135) (0.006259374853947495,-9.783656269921519e-005) (0.006431317053355357,-9.651133254303757e-005) (0.006497488062745002,-9.613555897843578e-005) (0.006526710624236758,-9.595013634161523e-005) (0.006540259379042603,-9.579944064295769e-005) (0.006545664287865723,-9.584771103972624e-005) (0.00654932448854742,-9.583209328796492e-005)
 (0.003964192096532157,-0.0001322547805138659) (0.005775244783056796,-0.0001009514758553583) (0.006256242613988173,-9.66090467010453e-005) (0.006428211402413544,-9.530061641315355e-005) (0.006494387956552263,-9.493116926240965e-005) (0.006523613873016923,-9.474872302622965e-005) (0.006537166517062437,-9.459948633567115e-005) (0.006542569096793244,-9.464779507647432e-005) (0.006546229547494262,-9.463233669826894e-005)
 (0.003960306652378526,-0.0001305698109232791) (0.005772108121883703,-9.960203993948001e-005) (0.006253197860628822,-9.531606710263129e-005) (0.006425193439986958,-9.402449560531453e-005) (0.006491375644329659,-9.366124023987417e-005) (0.006520604926874686,-9.348174544338738e-005) (0.006534161441590317,-9.33340312217046e-005) (0.006539561753074924,-9.338228513316574e-005) (0.006543222465333763,-9.336698493191569e-005)
 (0.003956512569486445,-0.0001288170341270357) (0.005769061405215136,-9.819400865336842e-005) (0.006250243188414331,-9.396498691141096e-005) (0.006422265689913983,-9.269037424869387e-005) (0.006488453635568379,-9.233319664881947e-005) (0.006517686287717484,-9.215663358362058e-005) (0.006531246645857241,-9.201050469438537e-005) (0.006536644753717803,-9.2058617813255e-005) (0.00654030573777245,-9.204347589181704e-005)
 (0.003952813760757489,-0.0001270035386119272) (0.005766106780220573,-9.67346698769375e-005) (0.00624738051282159,-9.256317168626515e-005) (0.006419429996214671,-9.130565047868508e-005) (0.006485623758888198,-9.095445514554092e-005) (0.006514859776530455,-9.078080842703397e-005) (0.006528423942516095,-9.063632627046979e-005) (0.006533819914439978,-9.068421997785198e-005) (0.006537481179168741,-9.066923755048461e-005)
 (0.003949213430572822,-0.0001251365668611394) (0.005763245732973672,-9.523127363119033e-005) (0.006244611091438883,-9.111792243302066e-005) (0.006416687545218983,-8.987764935292608e-005) (0.006482887184403402,-8.953235710558105e-005) (0.006512126555834567,-8.936161474791779e-005) (0.006525694486186919,-8.921883844770307e-005) (0.006531088392220074,-8.926644151666173e-005) (0.006534749945107774,-8.925162071971367e-005)
 (0.003945714079041582,-0.0001232234438375207) (0.005760479113194128,-9.369096912814731e-005) (0.006241935551558024,-8.963641343879507e-005) (0.006414038894098004,-8.841356084255909e-005) (0.006480244452508226,-8.807410653911409e-005) (0.006509487158564394,-8.790625904638463e-005) (0.006523058802414907,-8.776524469999017e-005) (0.006528450714271248,-8.781249326098543e-005) (0.006532112561398068,-8.779783696624644e-005)
 (0.003942317513265747,-0.0001212715078249533) (0.005757807164638069,-9.212074688980758e-005) (0.006239353923282569,-8.812563556700322e-005) (0.00641148400488055,-8.692038341700736e-005) (0.006477695508159018,-8.658671363994168e-005) (0.006506941522440193,-8.642175312652569e-005) (0.006520516822112889,-8.628255312843651e-005) (0.006525906812509598,-8.632939055814585e-005) (0.006529568958562891,-8.631490219215821e-005)
 (0.003939024865183842,-0.0001192880442953527) (0.00575522956028538,-9.052738633907429e-005) (0.006236865677238535,-8.659234538544663e-005) (0.006409022283019113,-8.540487358691968e-005) (0.006475239739708582,-8.507694433540514e-005) (0.006504489028888857,-8.491486368651888e-005) (0.006518067920540968,-8.477752613243038e-005) (0.006523456062569569,-8.482390287368694e-005) (0.006527118510875707,-8.480958624531787e-005)
 (0.003935836615492277,-0.0001172802234090837) (0.005752745441467889,-8.891740913446988e-005) (0.006234469765979207,-8.504302036207386e-005) (0.006406652619577338,-8.387350162709304e-005) (0.006472876021355758,-8.355127605645211e-005) (0.006502128545573166,-8.33920681419169e-005) (0.006515710959885191,-8.325663631907548e-005) (0.006521097326423044,-8.330250963887325e-005) (0.006524760078998078,-8.328836877887784e-005)
 (0.003932752623083162,-0.0001152550416867451) (0.005750353460093744,-8.729703840087405e-005) (0.006232164668188278,-8.348382023004973e-005) (0.006404373436126957,-8.233241356688305e-005) (0.006470602758294977,-8.201585981461867e-005) (0.006499858471613808,-8.18595167643642e-005) (0.006513444334514396,-8.172602873274258e-005) (0.006518828997685816,-8.177136242785625e-005) (0.006522492055301383,-8.175740144102796e-005)
