# Supplementary material for: Electromagnetic Analysis, Characterization and Discussion of Inductive Transmission Parameters for Titanium Based Housing Materials in Active Medical Implantable Devices
Source: Materials (Basel). 2018 Oct 25;11(11):2089. doi: 10.3390/ma11112089 (PMC6266279; doi:10.3390/ma11112089)
Supplement: Supplementary file 1 [file materials-11-02089-s001.zip › supplementary/correction_factor_data/L22U_air_output.txt]

# Created by Octave 4.0.0, Thu Mar 24 14:48:56 2016 Mitteleurop�ische Zeit <unknown@juno>
# name: L22U
# type: complex matrix
# rows: 241
# columns: 9
 (97.93134448378346,42.12019879986838) (97.93133828517435,42.12045018092439) (97.93133698385776,42.11901247724055) (97.93133654978043,42.11815673589815) (97.9313365752562,42.11961519067889) (97.93133650268747,42.12152007977822) (97.93133648933832,42.11929666818654) (97.931336460718,42.1196955672844) (97.93133647791822,42.11998636996402)
 (97.93136921416406,43.76803800881539) (97.93136252106009,43.76829922455854) (97.93136111593071,43.76680527461205) (97.93136064722482,43.76591605470365) (97.93136067473313,43.76743156759585) (97.93136059637507,43.76941098034612) (97.93136058196102,43.76710058377114) (97.93136055105749,43.76751508872106) (97.93136056962976,43.76781726827131)
 (97.93139591741442,45.48034448322289) (97.93138869036689,45.48061591841807) (97.93138717314302,45.47906352172875) (97.93138666704613,45.47813951349543) (97.93138669674877,45.47971431674436) (97.93138661213973,45.48177116868303) (97.93138659657592,45.47937038407139) (97.93138656320717,45.47980110541047) (97.93138658326104,45.48011510692032)
 (97.9314247509207,47.25964033094577) (97.93141694733414,47.2599223854127) (97.93141530907369,47.25830925541186) (97.93141476260267,47.25734909785519) (97.93141479467511,47.25898551103577) (97.93141470331643,47.26112283176233) (97.93141468651091,47.25862812292578) (97.93141465047998,47.25907569507657) (97.93141467213356,47.25940198104861)
 (97.93145588462416,49.10854633049886) (97.93144745850545,49.10883941970065) (97.93144568955228,49.10716318036362) (97.93144509948667,49.10616545924002) (97.93144513411744,49.10786589267487) (97.93144503547053,49.11008683031361) (97.93144501732426,49.10749452272079) (97.93144497841915,49.10795960492592) (97.93144500180037,49.10829865595616)
 (97.93148950202352,51.02978579127791) (97.93148040370991,51.03009034693266) (97.93147849363814,51.02834852927998) (97.93147785649992,51.02731177501715) (97.93147789389326,51.02907873332661) (97.93147778737696,51.03138655916423) (97.93147776778319,51.02869283452602) (97.93147772577429,51.02917611181947) (97.93147775102058,51.02952842730639)
 (97.93152580125575,53.02618856480218) (97.93151597712264,53.02650503551973) (97.93151391467489,53.02469507398036) (97.93151322670879,53.02361775951292) (97.93151326708534,53.0254538453034) (97.93151315207162,53.02785195860655) (97.93151313091458,53.02505284925511) (97.93151308555449,53.02555503347063) (97.93151311281481,53.02592113235054)
 (97.93156499626478,55.10069521288722) (97.93155438841001,55.10102406482906) (97.93155216143001,55.09914329346102) (97.93155141858107,55.09802383198203) (97.93155146217889,55.0999317496791) (97.93155133798989,55.10242368270158) (97.931551315145,55.09951506574428) (97.93155126616631,55.10003689656458) (97.93155129560141,55.10041731807526)
 (97.93160731806111,57.25636133888133) (97.93159586396297,57.25670305644999) (97.93159345932526,57.25474870501409) (97.93159265721552,57.2535854476364) (97.93159270429115,57.25556800747102) (97.93159257019515,57.25815743065674) (97.93159254552779,57.25513502190331) (97.93159249264193,57.25567726794884) (97.93159252442497,57.25607257242518)
 (97.93165301608506,59.49636208835756) (97.93164064823446,59.49671717490775) (97.93163805176634,59.49468636478754) (97.93163718566829,59.49347759811629) (97.93163723649937,59.49553772026018) (97.93163709170571,59.49822844764947) (97.93163706507067,59.49508779530276) (97.93163700796575,59.49565125526404) (97.93163704228455,59.49606202496108)
 (97.93170235967528,61.82399682587643) (97.93168900517739,61.82436580445849) (97.93168620157562,61.82225554441927) (97.93168526638463,61.82099948802832) (97.93168532127071,61.8231402068986) (97.93168516492605,61.82593620174506) (97.93168513616622,61.82267267984389) (97.93168507450558,61.82325818365866) (97.93168511156227,61.82368502361104)
 (97.93175563965751,64.24269399471716) (97.93174121980242,64.24307740884667) (97.93173819254291,64.24088459063131) (97.93173718274693,64.23957939443959) (97.93173724201158,64.24180386316516) (97.93173707319455,64.24470924377481) (97.93173704214034,64.24131804537906) (97.93173697556077,64.24192645545344) (97.93173701557349,64.24236999436749)
 (97.93181317005777,66.7560161667283) (97.93179759985638,66.75641458118874) (97.93179433109665,66.75413597493792) (97.93179324074404,66.75277971648597) (97.93179330473667,66.75509121155547) (97.93179312245212,66.75811025735217) (97.93179308892057,66.7545863874625) (97.93179301702972,66.75521859994295) (97.93179306023448,66.75567949112001)
 (97.93187528995348,69.36766528974964) (97.93185847763698,69.3680792914227) (97.93185494811148,69.36571154091915) (97.93185377077582,69.36430222253621) (97.9318538398734,69.36670414862013) (97.93185364304716,69.36984130644782) (97.93185360684055,69.36617957465054) (97.93185352921458,69.36683652074171) (97.93185357586599,69.36731544304192)
 (97.93194236547224,72.08148814030838) (97.93192421195054,72.08191833904142) (97.9319204008568,72.07945795676542) (97.93191912959868,72.07799350262745) (97.93191920420858,72.08048939759642) (97.93191899168052,72.08374928827055) (97.93191895258559,72.07994430109025) (97.93191886876704,72.08062694842864) (97.93191891914006,72.08112460727136)
 (97.93201479194983,74.90148198965802) (97.93199519022801,74.9019290191618) (97.9319910751035,74.89937238115471) (97.93198970243076,74.89785063422765) (97.9319897829927,74.90044417436087) (97.93198955351016,74.90383159947355) (97.93198951129632,74.89987775242983) (97.93198942079121,74.90058710650736) (97.93198947518277,74.9011042349083)
 (97.93209299625885,77.8318004914664) (97.93207183080661,77.83226501024843) (97.93206738739747,77.82960835077613) (97.93206590521963,77.82802706963747) (97.93206599220831,77.83072207503791) (97.93206574441879,77.83424202403127) (97.93206569883736,77.83013349338364) (97.93206560111196,77.83087059903021) (97.93206565984271,77.83140795868331)
 (97.93217743932678,80.87675979985129) (97.93215458539741,80.87724249218766) (97.93214978751469,80.87448189819192) (97.93214818709566,80.87283875373041) (97.93214828102403,80.87563919395507) (97.93214801346703,80.87929685146935) (97.9321479642494,80.87502758563834) (97.93214785872797,80.87579352855907) (97.93214792214395,80.87635191095782)
 (97.93226861885111,84.04084492676796) (97.93224394174597,84.04134650371275) (97.93223876111144,84.03847790905) (97.93223703301875,84.03677048103533) (97.93223713444033,84.03968048093716) (97.93223684553884,84.0434812344475) (97.932236792395,84.03904494510263) (97.93223667845557,84.03984085347946) (97.93223674693056,84.04042108108167)
 (97.93236707223329,87.32871634811303) (97.93234042650855,87.32923754854571) (97.93233483258791,87.32625672799708) (97.93233296663651,87.32448250151214) (97.93233307614889,87.32750634731826) (97.93233276420034,87.33145579507115) (97.93233270681692,87.32684594786812) (97.9323325837879,87.32767299401867) (97.93233265772558,87.32827592145831)
 (97.93247337974594,90.74521686826384) (97.93244460835416,90.74575845997808) (97.93243856817777,90.74266102302593) (97.93243655336981,90.74081738476795) (97.9324366716185,90.7439595303932) (97.93243633478427,90.74806348965012) (97.93243627282304,90.74327329460669) (97.93243613997936,90.7441326967123) (97.93243621981524,90.74475921205912)
 (97.93258816795264,94.29537875318422) (97.93255710131903,94.29594153402151) (97.93255057928658,94.2927229183835) (97.93254840374681,94.29080715281009) (97.93254853142911,94.29407222641836) (97.93254816772371,94.29833674202642) (97.9325481008194,94.29335914351893) (97.93254795737829,94.29425216742089) (97.93254804358304,94.2949031934878)
 (97.93271211340185,97.98443114258804) (97.9326785684226,97.98501594161576) (97.93267152609418,97.98167140652546) (97.93266917700051,97.97968069185754) (97.93266931486858,97.98307350267213) (97.93266892214861,97.98750485596837) (97.93266884990696,97.98233252234151) (97.93266869502284,97.98326048340222) (97.93266878810459,97.98393697910423)
 (97.93284594661279,101.8178077520853) (97.93280972557787,101.8184154308146) (97.93280212144658,101.8149400500371) (97.93279958495347,101.8128714541016) (97.93279973381998,101.8163969994999) (97.93279930977086,101.8210017175593) (97.9327992317662,101.8156270303274) (97.9327990645259,101.816591295369) (97.93279916503343,101.8172942571379)
 (97.93299045638202,105.8011548766452) (97.93295134580859,105.8017863303079) (97.93294313505666,105.798174984887) (97.93294039621446,105.7960254607988) (97.93294055695679,105.799688933663) (97.93294009907908,105.8044737989166) (97.93294001485165,105.7988888415399) (97.93293983427003,105.7998908308601) (97.93293994279536,105.8006212941074)
 (97.93314649443266,109.9403397071824) (97.93310426380773,109.9409958660468) (97.93309539804167,109.9372432367647) (97.93309244070795,109.9350096184381) (97.93309261427376,109.9388164148096) (97.93309211986863,109.9437884750327) (97.93309202892188,109.9379850212591) (97.93309183393418,109.9390262107187) (97.93309195111732,109.9397852513656)
 (97.93331498043381,114.2414589724938) (97.93326938085451,114.242140803242) (97.93325980782078,114.2382413627838) (97.93325661456534,114.2359203602704) (97.93325680197724,114.2398760872958) (97.93325626813099,114.2450426659877) (97.9332561699289,114.2390121677372) (97.93325595938606,114.2400940909364) (97.93325608591753,114.240882826996)
 (97.93349690742103,118.710847919302) (97.93344767012854,118.7115564264518) (97.9334373334045,118.7075044312657) (97.9334338854068,118.7050926259081) (97.93343408776954,118.7092031100988) (97.93343351133558,118.7145718172739) (97.93343340529941,118.708305392042) (97.9334331779605,118.7094296425806) (97.93343331458587,118.7102492358043)
 (97.93369334764886,123.3550896435959) (97.93364018244421,123.3558258709869) (97.9336290211068,123.3516153528255) (97.93362529804452,123.3491091922217) (97.93362551655073,123.3533804880368) (97.93362489413173,123.3589592314289) (97.93362477963649,123.3524476492104) (97.93362453416158,123.3536158830315) (97.93362468168631,123.3544675406232)
 (97.93390545891143,128.1810247870521) (97.93384805244506,128.1817898193828) (97.93383600071013,128.1774145765123) (97.93383198064008,128.1748103692853) (97.9338322165777,128.1792487680474) (97.93383154450521,128.1850457647595) (97.93383142087609,128.1782794344478) (97.93383115581854,128.1794933722825) (97.93383131511203,128.1803783486713)
 (97.93413449136534,133.1957616127867) (97.93407250528986,133.196556577222) (97.93405949212629,133.1920101652882) (97.93405515135457,133.1893040756458) (97.93405540611431,133.193916114809) (97.93405468042685,133.1999399034191) (97.93405454693549,133.192908858682) (97.93405426073264,133.1941702885761) (97.93405443273394,133.1950898872711)
 (97.93438179489785,138.4066864752975) (97.93431486387448,138.4075125431274) (97.93430081258403,138.4027882656661) (97.93429612552673,138.3999763077539) (97.93429640060991,138.4047687805322) (97.9342956170308,138.411028233664) (97.93429547289006,138.403722118264) (97.93429516385542,138.4050328982202) (97.93429534957815,138.405988473722)
 (97.93464882708382,143.8214747000097) (97.9345765566289,143.8223330883822) (97.93456138439478,143.8174239869542) (97.93455632342672,143.8145020189863) (97.93455662045483,143.81948198436) (97.93455577436553,143.825986321757) (97.93455561872602,143.8183943742981) (97.93455528503814,143.819756435005) (97.93455548557682,143.8207493948098)
 (97.93493716177515,149.4481018884465) (97.93485912593493,149.4489938621673) (97.93484274333397,149.4438927061129) (97.93483727862657,149.4408564242683) (97.93483759935015,149.4460312173823) (97.93483668576395,149.452790019486) (97.93483651770809,149.4449010575597) (97.93483615740043,149.446316405243) (97.9348363739371,149.4473482119072)
 (97.93524849837786,155.2948556656947) (97.93516423721812,155.2957825390911) (97.93514654769288,155.2904818148802) (97.93514064703768,155.2873267469656) (97.93514099334732,155.2927039899329) (97.93514000687955,155.2997272119932) (97.93513982541724,155.2915296157103) (97.93513943636559,155.2930003350774) (97.93513967017668,155.2940725083822)
 (97.93558467186735,161.3703478874207) (97.93549368876245,161.3713110262897) (97.93547458805331,161.3658029264564) (97.93546821667269,161.362524425321) (97.93546859060881,161.3681120384492) (97.9354675254459,161.3754100251893) (97.93546732950706,161.3668917200666) (97.93546690941909,161.3684199773911) (97.93546716188224,161.3695340965664)
 (97.93594766360333,167.6835273244982) (97.93584942230957,167.6845281481211) (97.93582879783879,167.6788045597664) (97.93582191818042,167.6753977964552) (97.93582232194777,167.6812040099146) (97.93582117181113,167.6887875107704) (97.93582096024139,167.6799359499352) (97.93582050664092,167.6815239962387) (97.93582077924428,167.6826817023031)
 (97.93633961300779,174.2436928438314) (97.93623353450228,174.2447328270764) (97.93621126471179,174.2387853199178) (97.93620383622797,174.2352452765608) (97.93620427220598,174.2412786425041) (97.93620303031712,174.2491588274526) (97.9362028018692,174.2399609731764) (97.93620231208253,174.2416111475454) (97.93620260643326,174.2428141457162)
 (97.93676283017403,181.0605071048663) (97.93664828924264,181.0615877803739) (97.93662424287717,181.0554075943348) (97.93661622178503,181.0517290567547) (97.93661669254347,181.0579984619106) (97.93661535158262,181.0661869379226) (97.93661510491044,181.0566292424124) (97.9366145760511,181.0583439754446) (97.93661489388339,181.0595940376478)
 (97.93721980948179,188.1440107919286) (97.93709613103405,188.1451337523684) (97.93707016636691,188.1387117846722) (97.93706150539126,188.1348893347115) (97.93706201370465,188.1414040134854) (97.93706056576855,188.1499128416303) (97.93706029941811,188.1399812270668) (97.93705972836884,188.1417630444488) (97.9370600715563,188.143062011938)
 (97.93771324429922,195.5046374033399) (97.93757969938859,195.5058043037786) (97.93755166338741,195.49913109555) (97.93754231148142,195.4951591030819) (97.93754286034583,195.5019286511485) (97.93754129690059,195.5107703643481) (97.9375410093018,195.5004502021599) (97.93754039269712,195.5023017283923) (97.93754076326235,195.5036515144506)
 (97.93824604285517,203.1532286191398) (97.93810184438421,203.1544411794915) (97.93807157180805,203.1475069018186) (97.93806147385268,203.1433795164623) (97.93806206650318,203.1504139049013) (97.93806037833369,203.1596015263983) (97.93806006779185,203.1488776157083) (97.93805940199753,203.1508015779676) (97.9380598021246,203.1522041707309)
 (97.93882134538137,211.1010502699789) (97.93866564346152,211.1023102775495) (97.9386329558876,211.0951047170226) (97.93862205236702,211.0908158595221) (97.93862269229628,211.0981254495021) (97.93862086945296,211.1076725120387) (97.93862053413756,211.0965290572803) (97.93861981522953,211.0985282894373) (97.93862024727692,211.0999857548192)
 (97.93944254261876,219.359808930771) (97.939274419562,219.3611182429109) (97.9392391243336,219.3536307865681) (97.93922735098356,219.3491741398459) (97.93922804196356,219.3567696978996) (97.93922607370274,219.3666902636515) (97.93922571163758,219.3551108512932) (97.93922493537863,219.3571882980872) (97.93922540189237,219.3587027828287)
 (97.94011329580201,227.9416691635078) (97.93993176071127,227.9430297103672) (97.93989364980295,227.9352493300773) (97.93988093723277,227.930618329927) (97.93988168333611,227.9385110437894) (97.93987955805719,227.948819725079) (97.93987916710833,227.936787299461) (97.9398783289232,227.9389460208384) (97.93987883265319,227.9405197556609)
 (97.94083755823732,236.8592714346243) (97.94064154116738,236.8606852220133) (97.94060038995816,236.8526004582352) (97.94058666324149,236.8477882836529) (97.94058746886574,236.8559897787541) (97.9405851740425,236.8667017595746) (97.94058475190553,236.8541985977772) (97.94058384685414,236.8564417733955) (97.94058439076932,236.8580770762922)
 (97.94161959860217,246.1257507333311) (97.94140794425292,246.1272198457078) (97.94136351020246,246.1188187906118) (97.94134868843615,246.1138183537545) (97.94134955832943,246.1223407103386) (97.94134708043656,246.1334717687168) (97.94134662462355,246.1204794544593) (97.94134564737188,246.1228103883728) (97.94134623467757,246.1245096680246)
 (97.94246402610311,255.7547559183098) (97.94223548701014,255.7562825218679) (97.94218750823021,255.747552801808) (97.94217150405622,255.7423567375518) (97.94217244334583,255.7512125084704) (97.94216976777906,255.7627790397097) (97.94216927560363,255.7492784362252) (97.94216822039154,255.7517005617546) (97.94216885454969,255.7534663210691)
 (97.94337581764081,265.7604698212891) (97.94312904682369,265.7620561671802) (97.9430772405335,265.7529849244735) (97.94305995962549,265.7475855795731) (97.94306097384782,265.7567878087791) (97.94305808483729,265.7688068496062) (97.94305755339862,265.7547780714532) (97.94305641400693,265.7572949562374) (97.94305709875505,265.7591297960442)
 (97.94436034714182,276.1576301370693) (97.94409389016495,276.1592785647625) (97.94403795102497,276.1498524387568) (97.94401929153167,276.1442418605721) (97.94402038666423,276.1538041023216) (97.94401726718264,276.1662933559854) (97.94401669334862,276.1517157397608) (97.9440154630619,276.1543310910158) (97.94401620243582,276.1562377138918)
 (97.94542341722985,286.9615511308233) (97.94513570363054,286.9632640715727) (97.94507530194304,286.9534691789807) (97.94505515388744,286.9476391037629) (97.94505633638519,286.957575442601) (97.94505296804709,286.9705533049395) (97.94505234843513,286.9554053788403) (97.94505102000248,286.9581230488158) (97.94505181835976,286.960104263071)
 (97.9465712934247,298.1881461945699) (97.94626062745641,298.1899261750567) (97.94619540722177,298.1797480895114) (97.94617365185454,298.1736899302409) (97.94617492868696,298.1840150017184) (97.94617129163952,298.1975005882705) (97.9461706225982,298.1817600404684) (97.94616918818974,298.1845840321265) (97.94617005023605,298.1866427559333)
 (97.94781074106706,309.8539512861128) (97.94747529170617,309.8558009321991) (97.94740486852528,309.8452246630184) (97.94738137762276,309.8389294967556) (97.94738275631583,309.8496585090197) (97.9473788291229,309.8636716831636) (97.94737810670871,309.8473153289336) (97.94737655787036,309.8502498018507) (97.94737748868634,309.8523890675517)
 (97.94914906519072,321.976149284893) (97.94878685534397,321.9780713255597) (97.94871081415238,321.9670812956774) (97.94868544926273,321.9605398504263) (97.94868693794231,321.9716886065852) (97.94868269745757,321.9862500088112) (97.94868191741284,321.9692537564023) (97.94868024501611,321.9723030328785) (97.94868125008762,321.9745259914368)
 (97.95059415357446,334.5725953006732) (97.95020304842643,334.5745925720864) (97.95012094104823,334.5631725951234) (97.95009355267413,334.5563752361765) (97.95009516011481,334.5679601576149) (97.95009058134522,334.5830912359184) (97.95008973907262,334.5654300510454) (97.95008793326035,334.5685986224891) (97.95008901851168,334.5709085481494)
 (97.95215452322762,347.6618429723245) (97.95173221765907,347.6639184220873) (97.95164356016484,347.6520516785259) (97.95161398688339,347.6449883942832) (97.95161572255937,347.657026544814) (97.95161077851867,347.6727495862973) (97.95160986905366,347.6543974552802) (97.95160791918315,347.6576899888169) (97.95160909101017,347.6600902839076)
 (97.95383937058448,361.2631717953975) (97.95338337558579,361.2653284869663) (97.95328764544172,361.2529974993898) (97.9532557129522,361.2456578866125) (97.95325758709366,361.258166997641) (97.95325224864236,361.2745051613277) (97.9532512666248,361.2554350527791) (97.9532491612038,361.2588563981203) (97.95325042651287,361.261350598088)
 (97.95565862570129,375.3966155187762) (97.95516625370381,375.3988566360643) (97.95506288669048,375.3860432434381) (97.95502840678743,375.3784164919308) (97.95503043044113,375.3914149885587) (97.95502466611495,375.4083923395238) (97.95502360575722,375.3885761645173) (97.95502133237648,375.3921313611209) (97.95502269862531,375.3947231397102)
 (97.95762301077836,390.0829916522129) (97.95709135981353,390.0853205043634) (97.95697974670158,390.0720058353062) (97.95694251616585,390.0640807120115) (97.95694470125952,390.0775877401687) (97.95693847708462,390.0952292849709) (97.95693733213662,390.0746378556815) (97.95693487739747,390.0783321401588) (97.95693635263839,390.081025314843)
 (97.95974410334745,405.3439321281539) (97.95917003994413,405.3463521545426) (97.95904952290317,405.3325165995528) (97.95900932230384,405.3242814320003) (97.95901168171635,405.3383168866577) (97.95900496100866,405.356648610185) (97.95900372472269,405.3352515969025) (97.95900107415729,405.3390904107352) (97.95900266708514,405.3418889483342)
 (97.96203440450074,421.2019151631077) (97.96141454521721,421.2044299385045) (97.96128441393884,421.190053121107) (97.96124100634,421.181495780243) (97.96124355397832,421.1960803347212) (97.96123629712663,421.2151292384559) (97.96123496221632,421.1928951248906) (97.96123210020268,421.1968841224563) (97.96123382020596,421.1997921449768)
 (97.96450741256238,437.6802983653323) (97.96383810404447,437.6829116053302) (97.96369759155671,437.6679723520861) (97.96365072112103,437.6590802344105) (97.96365347200152,437.6742353708185) (97.9636456362355,437.6940295126202) (97.96364419483292,437.6709255495069) (97.96364110450287,437.6750706064022) (97.96364296171866,437.6780923971006)
 (97.96717770263447,454.8033531377656) (97.96645500008499,454.8060687043781) (97.96630327823046,454.7905450137456) (97.96625266871129,454.7813050227571) (97.9662556390483,454.7970530636368) (97.96624717818526,454.8176215990648) (97.9662456217951,454.7936137559083) (97.96624228493503,454.7979209775968) (97.96624429030929,454.8010609873075)
 (97.9700610124877,472.5963004266354) (97.96928065641647,472.5991223341763) (97.96911683097292,472.5829913441356) (97.96906218408675,472.5733898710587) (97.9690653913883,472.5897540122911) (97.96905625556118,472.6111272375532) (97.96905457501018,472.5861801525126) (97.96905097195344,472.590655883331) (97.96905313730562,472.5939187370024)
 (97.97317433530576,491.0853478686399) (97.97233172642505,491.088280289818) (97.97215483183466,491.0715182442397) (97.97209582550214,491.0615411479996) (97.97209928867268,491.0785454929277) (97.97208942403698,491.1007548895095) (97.97208760942067,491.0748318173065) (97.9720837189314,491.079482649803) (97.97208605702333,491.0828731533202)
 (97.97653601982135,510.2977283911565) (97.97562619194055,510.3007756634547) (97.97543518561875,510.2833578771566) (97.97537147206747,510.2729904635524) (97.97537521152034,510.290660058512) (97.97536455993549,510.3137383395485) (97.97536260055843,510.286801097348) (97.97535839970718,510.2916338820035) (97.97536092431926,510.2951570292594)
 (97.98016587844307,530.261740322482) (97.9791834691988,530.2649069547558) (97.97897722539011,530.246807777208) (97.97890842910461,530.2360347773032) (97.97891246688127,530.2543956485157) (97.97890096556887,530.2783768069741) (97.97889884988342,530.2503857181503) (97.97889431391117,530.2554075734544) (97.97889703992284,530.2590685537176)
 (97.98408530400377,551.0067890710573) (97.98302452325608,551.0100797504743) (97.98280182640021,550.9912725280611) (97.98272754190832,550.9800780757043) (97.98273190180905,550.9991572676174) (97.98271948298297,551.0240766263727) (97.98271719851941,550.9949904620614) (97.9827123006925,551.0002087850143) (97.98271524416982,551.0040129905432)
 (97.9883173958207,572.5634304350989) (97.98717199152863,572.566850034341) (97.98693152909539,572.5473070711988) (97.98685131857931,572.5356746796743) (97.98685602630326,572.5555002947717) (97.98684261676929,572.5813945586383) (97.9868401500637,572.5511704770104) (97.98683486151562,572.5565929540164) (97.98683803980637,572.5605459880271)
 (97.99288709580702,594.9634156063222) (97.99165031718249,594.966969191096) (97.99139067193632,594.9466617083635) (97.99130406265239,594.9345742461455) (97.99130914594888,594.9551754863963) (97.99129466667445,594.9820827962001) (97.99129200318843,594.9506762793608) (97.99128629275,594.9563108975467) (97.99128972458648,594.9604185824523)
 (97.99782133544214,618.239737934141) (97.99648589316239,618.2434307710283) (97.99620553481068,618.2223288645696) (97.99611201630213,618.2097685301052) (97.9961175051353,618.2311757399016) (97.99610187078255,618.2591357286667) (97.99609899481823,618.2265005170867) (97.99609282883388,618.232355576072) (97.99609653444202,618.2366239620644)
 (98.00314919445697,642.4266815189673) (98.00170721770564,642.4305190836154) (98.00140449387997,642.4085916800697) (98.00130351497029,642.3955399755995) (98.00130944169366,642.4177846865284) (98.0012925601179,642.4468385378394) (98.00128945472517,642.4129265622223) (98.00128279685427,642.419010686346) (98.00128679807351,642.4234460603004)
 (98.00890207217837,667.5598717064152) (98.00734506225929,667.5638596920877) (98.00701818877651,667.5410745031925) (98.00690915431927,667.5275122075276) (98.00691555386916,667.5506271847786) (98.00689732557413,667.5808176934747) (98.00689397245068,667.5455790039402) (98.00688678345402,667.5519011549759) (98.0068911038662,667.5565100497032)
 (98.01511387253278,693.6763275564587) (98.01343265278285,693.6804718829413) (98.01307970313077,693.6567953581135) (98.01296197050378,693.6427024983844) (98.01296888060328,693.6667217890179) (98.01294919815629,693.6980934242177) (98.01294557753971,693.6614761167516) (98.01293781504781,693.6680456070959) (98.01294248011581,693.672834810976)
 (98.0218212038052,720.8145163649497) (98.02000586551203,720.8188231878921) (98.01962475949611,720.7942204649391) (98.01949763481349,720.779576287207) (98.01950509619604,720.8045352703235) (98.01948384359405,720.8371342409362) (98.01947993414522,720.7990843809147) (98.01947155240889,720.8059108873254) (98.01947658962661,720.8108874542966)
 (98.02906359432362,749.0144103176655) (98.02710343833047,749.0188860383437) (98.02669192981399,748.9933208922843) (98.02655466383671,748.978103831031) (98.02656272048549,749.0040392698647) (98.02653977247145,749.0379135926563) (98.02653555114991,748.9983751354396) (98.02652650076995,749.0054687132698) (98.02653193982495,749.0106399732113)
 (98.03688372534147,778.3175453602838) (98.03476719899315,778.3221966357771) (98.03432286266039,778.2956314256268) (98.03417464638119,778.2798190720461) (98.03418334578939,778.306769168155) (98.03415856711464,778.3419687384942) (98.03415400904089,778.3008834468488) (98.03414423667834,778.3082545448879) (98.03415010962573,778.3136281144167)
 (98.04532768248816,808.7670823709128) (98.04304231154747,808.7719161247522) (98.04256252861087,808.7443117383133) (98.0424024884865,808.7278808073621) (98.04241188193683,808.7558852568299) (98.04238512656373,808.7924619221884) (98.04238020487399,808.7497692805197) (98.0423696529347,808.7574287563792) (98.04237599438683,808.7630125500611)
 (98.05444522726482,840.4078707250869) (98.05197754239975,840.4128941584498) (98.0514594851669,840.3842099548966) (98.05128667797013,840.3671362510793) (98.05129682083741,840.3962363030762) (98.05126793107827,840.4342439394071) (98.05126261676622,840.3898810646323) (98.05125122306185,840.3978402007398) (98.05125807039165,840.4036424427638)
 (98.06429009018733,873.286514346971) (98.06162554759209,873.2917349503322) (98.06106616280192,873.2619287006062) (98.06087957006322,873.2441870824198) (98.06089052214105,873.2744255999319) (98.06085932772976,873.3139201910299) (98.06085358947509,873.2678217399651) (98.06084128685605,873.2760922601993) (98.06084868041829,873.2821214964356)
 (98.07492028729405,907.4514403437141) (98.07204318298137,907.4568659091263) (98.07143917381137,907.4258937340023) (98.07123769581695,907.4074580769877) (98.07124952167055,907.4388795999572) (98.07121583875849,907.4799193199556) (98.07120964274186,907.4320173930264) (98.07119635870313,907.4406114799705) (98.07120434207117,907.4468765906457)
 (98.08639846188618,942.9529703240639) (98.08329183914198,942.9586089579574) (98.08263964578001,942.9264252637294) (98.08242209509092,942.9072684220965) (98.08243486443767,942.9399192330076) (98.08239849451094,942.9825645320743) (98.08239180421563,942.932788573369) (98.08237746046827,942.9417188863298) (98.08238608069121,942.9482290989704)
 (98.09879225350636,979.8433945059978) (98.09543780296345,979.8492546426892) (98.09473358163045,979.8158120543623) (98.09449867608522,979.7959058211096) (98.09451246420655,979.8298340132383) (98.09447319291552,979.8741477066263) (98.09446596891198,979.8224243999526) (98.09445048092228,979.8317040935164) (98.09445978880176,979.8384689966533)
 (98.11217469632551,1018.177048722642) (98.10855264806774,1018.183139138428) (98.10779224836608,1018.148388430318) (98.10753860352597,1018.12770349584) (98.10755349171087,1018.162959044048) (98.10751108760718,1018.209006404642) (98.10750328732105,1018.155259565531) (98.1074865638119,1018.164902309035) (98.10749661420228,1018.171931866253)
 (98.12662464928002,1058.010394439287) (98.12271365633994,1058.016724267308) (98.12189259679769,1057.980614290973) (98.12161871778774,1057.959120200024) (98.12163479381267,1057.995755034388) (98.12158900698617,1058.043603888888) (98.12158058444638,1057.987754352384) (98.12156252686033,1057.997774350015) (98.12157337899096,1058.005078914651)
 (98.14222726048709,1099.40210189959) (98.13800427305347,1099.408680645446) (98.1371177147158,1099.371158254854) (98.136821987416,1099.348823361825) (98.1368393460636,1099.386891444168) (98.1367899066685,1099.436612272999) (98.13678081223709,1099.378577777068) (98.13676131415559,1099.388989788853) (98.13677303198008,1099.396580119201)
 (98.15907446866638,1142.413136522811) (98.15451459825651,1142.419974080967) (98.15355731617272,1142.380984054742) (98.15323799770766,1142.357775477283) (98.15325674132468,1142.397332880629) (98.15320335799069,1142.448998921806) (98.15319353807027,1142.388693986206) (98.15317248458601,1142.399513349676) (98.15318513715917,1142.407400624865)
 (98.17726554450982,1187.106848679489) (98.17234191731431,1187.113955350578) (98.17130826974969,1187.073440311309) (98.17096347821744,1187.049323882045) (98.17098371732027,1187.09042887326) (98.17092607543481,1187.144116230297) (98.17091547215344,1187.081452030613) (98.17089273919348,1187.092694683517) (98.17090640107808,1187.100890519919)
 (98.19690767518848,1233.549066977073) (98.19159127371394,1233.556453486038) (98.19047516890714,1233.51435381643) (98.190102872292,1233.489294032895) (98.19012472621795,1233.532007158591) (98.19006248607351,1233.5877949126) (98.19005103694194,1233.522679149475) (98.19002649053724,1233.534361653196) (98.19004124224344,1233.542878121597)
 (98.21811659541294,1281.808195192815) (98.21237608750057,1281.815872708281) (98.21117094777048,1281.772126464127) (98.21076895196902,1281.746086436735) (98.21079254958167,1281.790470612333) (98.21072534437309,1281.848440938603) (98.21071298191828,1281.780777701741) (98.21068647741481,1281.792917265797) (98.21070240587346,1281.801766909051)
 (98.24101726876405,1331.955312996407) (98.23481882297176,1331.96329315078) (98.23351754596021,1331.917835970627) (98.23308348185387,1331.890777368581) (98.23310896230379,1331.936897971129) (98.23303639596762,1331.997136260189) (98.23302304733475,1331.926825887152) (98.23299442854032,1331.93944039448) (98.23301162761584,1331.948636246067)
 (98.26574462328163,1384.064280610078) (98.25905170954324,1384.072575521101) (98.25764662637029,1384.025340532344) (98.25717793586675,1383.997223527563) (98.25720544941262,1384.045148491988) (98.25712709429398,1384.107743475435) (98.25711268081659,1384.034682404859) (98.25708177908203,1384.047790438221) (98.25710035012473,1384.057346041372)
 (98.29244434563007,1438.211847559941) (98.28521752001964,1438.220469853331) (98.28370035010035,1438.171387574899) (98.28319427106157,1438.142170783671) (98.28322397995861,1438.191970702922) (98.28313937429088,1438.25701458419) (98.28312381102874,1438.181095203187) (98.28309044425293,1438.194716072585) (98.28311049669708,1438.204645500235)
 (98.32127373849308,1494.47776567835) (98.31347041082672,1494.48672851178) (98.3118322130847,1494.435726753001) (98.31128576305423,1494.405367175421) (98.31131784251238,1494.457115404471) (98.31122648769727,1494.524703994706) (98.31120968293456,1494.44581448045) (98.31117365449349,1494.459968251599) (98.31119530650017,1494.470286127065)
 (98.35240264622198,1552.944906522906) (98.34397682912856,1552.954223611483) (98.34220794932165,1552.901227367098) (98.34161790795328,1552.869680324272) (98.34165254717226,1552.923453088205) (98.34155390484251,1552.993685947461) (98.34153575954872,1552.911710102445) (98.34149685713646,1552.926417626379) (98.34152023629031,1552.937139144896)
 (98.38601445415858,1613.699383384707) (98.37691649214305,1613.709069027988) (98.37500650598841,1613.654000369254) (98.37436939607559,1613.621219437889) (98.37440679936257,1613.677095944205) (98.37430028821066,1613.750076528188) (98.37428069545642,1613.664893609135) (98.37423868983518,1613.68017655293) (98.37426393389583,1613.691317503985)
 (98.42230716748101,1676.830678064381) (98.41248344438752,1676.840747175051) (98.41042109615313,1676.783525136711) (98.40973316314358,1676.7494620814) (98.40977355112219,1676.807524636761) (98.4096585434753,1676.88336044933) (98.40963738780282,1676.794844989299) (98.40959203145336,1676.810725868102) (98.40961928916579,1676.822302658677)
 (98.46149457588582,1742.431772602301) (98.45088719903696,1742.442240736762) (98.4486603352367,1742.382781199681) (98.44791752511593,1742.347385902482) (98.44796113602922,1742.407720033994) (98.44783695415256,1742.486522785583) (98.44781411089633,1742.394544409241) (98.4477651365593,1742.411046619406) (98.44779456853027,1742.423076298103)
 (98.50380751091346,1810.599286155724) (98.49235397006792,1810.610169546579) (98.48994946787244,1810.548385116113) (98.48914740328401,1810.511605503394) (98.48919449440423,1810.574300084625) (98.4890604065092,1810.656185856944) (98.48903574106059,1810.560609088555) (98.48898286016409,1810.577756942265) (98.48901463980731,1810.590257224321)
 (98.5494952032636,1881.433617223441) (98.53712800238858,1881.444932814222) (98.5345316923293,1881.380732693864) (98.53366564679089,1881.342514660498) (98.53371649594119,1881.407662042519) (98.53357171187493,1881.492751459633) (98.53354507888996,1881.393435523511) (98.53348797985025,1881.411254284579) (98.53352229440688,1881.424243578008)
 (98.59882674802611,1955.03909142656) (98.58547300771643,1955.050856908804) (98.5826695902292,1954.984146769259) (98.58173446029444,1954.944434099775) (98.58178936749273,1955.012130247238) (98.58163303408439,1955.10054865347) (98.58160427662837,1954.997347266643) (98.58154262301491,1955.015863187865) (98.58157967465657,1955.029360620463)
 (98.65209268637871,2031.52411506135) (98.63767371458499,2031.536348914267) (98.63464666990224,2031.467030757581) (98.63363694510292,2031.425765044436) (98.63369623433719,2031.496109676933) (98.63352743037444,2031.587987321606) (98.63349637899678,2031.480748478456) (98.63342980755225,2031.499988840312) (98.63346981456995,2031.514014287744)
 (98.70960671296282,2111.00133464918) (98.69403754150655,2111.014056182049) (98.69076903236865,2110.94202820072) (98.68967876276304,2110.899148759376) (98.68974278391093,2110.972245498531) (98.68956051471297,2111.06771772805) (98.68952698645062,2110.95628347638) (98.68945510495388,2110.976276627441) (98.68949830304238,2110.990850742456)
 (98.77170751889477,2193.587802716731) (98.75489640304519,2193.601032114506) (98.75136716965906,2193.526188545434) (98.75018993079307,2193.481632326284) (98.75025906169219,2193.557588848537) (98.75006225325589,2193.656796305927) (98.7500260505556,2193.541002514381) (98.74994843551107,2193.561777913025) (98.74999507915679,2193.576922155886)
 (98.83876078112469,2279.40515004884) (98.8206086592956,2279.418908421068) (98.81679790592547,2279.341139394185) (98.81552676100239,2279.294840891115) (98.81560140969157,2279.373769086286) (98.81538890236493,2279.476857918658) (98.81534981191965,2279.356534035024) (98.8152660060676,2279.378122293041) (98.81531637004451,2279.393858962946)
 (98.91116130971402,2368.579764665773) (98.89156122010917,2368.59407409917) (98.88744649263023,2368.513265480407) (98.8860739516669,2368.465156635928) (98.88615455880309,2368.547172772358) (98.88592510045876,2368.654294846424) (98.88588289195351,2368.529263646447) (98.88579240157797,2368.55169657426) (98.88584678256404,2368.568048842184)
 (98.98933536549748,2461.242977785738) (98.96817181627421,2461.257861401018) (98.96372886997318,2461.17389462975) (98.96224684570191,2461.123904736588) (98.96233388717413,2461.209129632379) (98.96208612583932,2461.320442758496) (98.9620405505942,2461.1905200849) (98.96194284261883,2461.213830738636) (98.9620015609419,2461.23082268124)
 (99.07374316156776,2557.531257044759) (99.05089145082479,2557.546739057628) (99.04609410767016,2557.459490978204) (99.04449386792834,2557.407546577181) (99.04458785768183,2557.496105778483) (99.0443203335782,2557.611773943405) (99.04427112308642,2557.476768434743) (99.0441656219386,2557.500991165032) (99.04422902345864,2557.518647800061)
 (99.16488156307415,2657.586407254658) (99.14020704466807,2657.602513041985) (99.13502703921438,2657.511855729236) (99.13329915554245,2657.457880503347) (99.13340064862921,2657.549904469465) (99.13311178558232,2657.670098078272) (99.13305864992842,2657.529810887156) (99.13294473415566,2657.554981389919) (99.13301319229799,2657.573328713003)
 (99.26328700095094,2761.555778992155) (99.23664429183417,2761.57253516344) (99.23105110485326,2761.478335742001) (99.22918539700021,2761.42225040661) (99.22929499287676,2761.517874702308) (99.22898308903888,2761.642770829955) (99.22892571519363,2761.496995330123) (99.22880271380751,2761.523150699522) (99.22887663175894,2761.54221572216)
 (99.36953861639302,2869.592485322444) (99.34077074082592,2869.609919797365) (99.33473141969291,2869.512040254743) (99.33271689570152,2869.453762443597) (99.33283524179085,2869.553127939143) (99.33249845962796,2869.682910591677) (99.33243650960767,2869.53143207393) (99.33230369813936,2869.558610857041) (99.33238351121642,2869.57842164632)
 (99.48426165421893,2981.855626972546) (99.45319911983337,2981.873769064947) (99.44667808461601,2981.772066057846) (99.44450287613938,2981.711510205073) (99.44463067168212,2981.814763283947) (99.44426702716086,2981.949623670173) (99.44420013603812,2981.792219026023) (99.44405673228057,2981.820461280186) (99.44414291048757,2981.841046999882)
 (99.60813112464157,3098.510526280837) (99.57459092494146,3098.529406790112) (99.56754975905243,3098.423731444445) (99.56520105152322,3098.360808662106) (99.56533905173995,3098.468101436975) (99.56494640265653,3098.608238250637) (99.56487417641624,3098.444675643987) (99.56471933582638,3098.474022995849) (99.56481238661529,3098.495413949273)
 (99.74187575448322,3219.728970262907) (99.70566029194066,3219.748621573476) (99.69805751613259,3219.638819277214) (99.69552147337194,3219.573437228446) (99.69567049396085,3219.684927765599) (99.69524652734107,3219.830547478918) (99.69516854055973,3219.660586004573) (99.69500135129779,3219.691081712012) (99.69510182254938,3219.713309386193)
 (99.88628225047846,3345.6894631457) (99.8471781739141,3345.709919335287) (99.83896900229054,3345.595829524629) (99.83623068512283,3345.527892292197) (99.83639160712295,3345.643744844791) (99.83593382561779,3345.795062013193) (99.83584961896767,3345.618451342306) (99.83566909654031,3345.650140358375) (99.83577757977812,3345.673237470398)
 (100.042199899051,3476.577488734938) (99.99997684849811,3476.598785692893) (99.9911129251185,3476.480241631176) (99.98815620350899,3476.409649581309) (99.98832997855692,3476.530034831661) (99.98783568576059,3476.687272410854) (99.98774476330419,3476.50375242223) (99.98754984478315,3476.536681462002) (99.98766697864657,3476.560682006733)
 (100.2105455288048,3612.585782995517) (100.1649547805086,3612.607958551954) (100.1553838950442,3612.484787101494) (100.152191353249,3612.411436742852) (100.1523790092631,3612.536532054553) (100.1518452938578,3612.699921729832) (100.1517471201381,3612.50922212706) (100.1515366579211,3612.543439736806) (100.1516631319118,3612.568379036762)
 (100.392308863957,3753.914617237998) (100.3430818675928,3753.937711305184) (100.3327476483752,3753.809732691627) (100.3293004825519,3753.733516529348) (100.3295031298775,3753.863506208949) (100.3289268485236,3754.033288737627) (100.3288208454181,3753.835128651164) (100.3285936004914,3753.870685280517) (100.3287301590149,3753.896600037386)
 (100.5885582990961,3900.77209231889) (100.5354050986568,3900.796147046115) (100.524246681328,3900.663174615562) (100.5205245890056,3900.583981000163) (100.5207434270627,3900.719056569331) (100.5201211859262,3900.895482136641) (100.520006729247,3900.689569710283) (100.5197613639208,3900.726517787215) (100.5199088106517,3900.753446135554)
 (100.8004471279162,4053.374444278058) (100.7430546570491,4053.399504221463) (100.7310063268811,4053.261344190059) (100.7269873876485,4053.179057160968) (100.727223712115,4053.319417639323) (100.7265518469295,4053.502746228311) (100.7264282627633,4053.288778189648) (100.7261633328232,4053.327172198391) (100.7263225354122,4053.355153761353)
 (101.0292202610444,4211.946361851581) (100.9672505028899,4211.972474160851) (100.9542413086896,4211.828925356812) (100.9499018554034,4211.743424480852) (100.9501570659949,4211.88927667987) (100.9494316205378,4212.079778455973) (100.9492981812877,4211.857439669958) (100.9490121275284,4211.897336232054) (100.9491840226865,4211.926412179147)
 (101.2762214706738,4376.721316315276) (101.2093094714872,4376.748530938555) (101.1952628088426,4376.599384536724) (101.1905772886076,4376.510544740722) (101.1908528974861,4376.662103569414) (101.1900696003472,4376.860059280129) (101.1899255204619,4376.629022285195) (101.1896166595542,4376.670480243924) (101.1898022585322,4376.700693351068)
 (101.5429012025518,4547.941904129712) (101.4706529275207,4547.970274039514) (101.4554860889603,4547.815313288281) (101.4504269130774,4547.723004686468) (101.4507245539514,4547.880493468913) (101.4498787934616,4548.086194859373) (101.4497232248292,4547.846119385526) (101.4493897394578,4547.889199893531) (101.4495901339633,4547.920594605414)
 (101.8308249988052,4725.860202875372) (101.7528150176074,4725.889784317167) (101.7364387070652,4725.728784258252) (101.7309760890659,4725.632871973575) (101.7312975270375,4725.796522778959) (101.7303843242037,4726.010273023863) (101.730216351178,4725.760805491877) (101.7298562794031,4725.805572102414) (101.7300726479842,4725.838194597142)
 (102.1416825783079,4910.738140984087) (102.0574515669428,4910.768993750847) (102.0397693757134,4910.601720931217) (102.0338711565513,4910.502064911323) (102.034218298775,4910.672118896995) (102.0332322780716,4910.894233049784) (102.0330509121048,4910.635006050839) (102.0326621358854,4910.681524812722) (102.0328957508164,4910.715423069062)
 (102.4772976246832,5102.847881791323) (102.3863496690668,5102.880069526219) (102.3672575102095,5102.706281703357) (102.3608889695937,5102.602736530137) (102.3612638768136,5102.779444298467) (102.3601992346622,5103.010249758037) (102.3600034085116,5102.740881513159) (102.359583641317,5102.789221069471) (102.3598358760272,5102.824444936638)
 (102.8396383356088,5302.4722224512) (102.741438021313,5302.505812982466) (102.7208235192394,5302.325258822056) (102.7139471720101,5302.217673515923) (102.7143520710507,5302.40129548493) (102.7132025417982,5302.641132481223) (102.7129911032793,5302.3612262795) (102.7125378767306,5302.411457970357) (102.7128102138151,5302.448059240057)
 (103.2308287909547,5509.905008277678) (103.1247980622107,5509.9400739887) (103.1025398939252,5509.752492756063) (103.0951152703101,5509.640710573627) (103.0955525676049,5509.831517362354) (103.0943113868139,5510.080739461015) (103.0940830920541,5509.78988307581) (103.0935937415082,5509.842081045352) (103.0938877813743,5509.880113527276)
 (103.6531612013274,5725.45156309239) (103.5386759711463,5725.488181331806) (103.5146431553454,5725.293302576737) (103.5066265638153,5725.177160802799) (103.5070988600582,5725.375433631897) (103.5057587248908,5725.634408258981) (103.5055122310531,5725.332173341704) (103.504983880053,5725.386414649143) (103.5053013502392,5725.425934248677)
 (104.1091091028946,5949.429136182129) (103.9854955947191,5949.467389717545) (103.9595467246514,5949.264932953232) (103.9508909960184,5949.144262686702) (103.9514011020399,5949.350293795087) (103.9499541285116,5949.619402782778) (103.9496879859427,5949.305344232664) (103.94911752945,5949.361708968375) (103.9494602946778,5949.402773767383)
 (104.6013415689176,6182.167366487794) (104.4678723687039,6182.207344009079) (104.4398547843912,6181.997018385816) (104.4305089956795,6181.871644319515) (104.431059949648,6182.085737397281) (104.4294976265044,6182.365377551383) (104.4292102702689,6182.039032860818) (104.4285943565667,6182.097604266747) (104.4289644295835,6182.140274607555)
 (105.1327385131688,6424.008764668649) (104.9886283092019,6424.050561346966) (104.958377204268,6423.832065320747) (104.9482863807659,6423.701805515562) (104.9488814668355,6423.924276154065) (104.9471946057918,6424.214859844111) (104.94688434653,6423.87574841832) (104.9462193577238,6423.936613013568) (104.9466189109875,6423.980951585945)
 (105.7064071655213,6675.309213708332) (105.5508081514591,6675.352931815582) (105.5181456094617,6675.125952813348) (105.507250403259,6674.990618465881) (105.5078931717912,6675.221794625945) (105.5060718538414,6675.523750398844) (105.5057368679175,6675.171372849341) (105.5050188988939,6675.2346205609) (105.5054502771748,6675.280692492238)
 (106.3256998051863,6936.43848874809) (106.157696720003,6936.484238346319) (106.1224306747669,6936.248452427503) (106.1106670179365,6936.107847632995) (106.1113613074336,6936.348070131317) (106.1093948249365,6936.661843349672) (106.1090331438027,6936.295680759989) (106.1082579795514,6936.361405058746) (106.1087237135089,6936.409278007614)
 (106.9942328426408,7207.780796859364) (106.8128376191026,7207.828696565997) (106.7747607331377,7207.583768082834) (106.762059463595,7207.437689591458) (106.7628094244848,7207.687312606718) (106.7606862186916,7208.013366112922) (106.7602957174268,7207.632879275645) (106.7594588085851,7207.701177318189) (106.759961629411,7207.750921571426)
 (107.7159073470936,7489.7353374865) (107.5200533382022,7489.785515326245) (107.4789417928404,7489.531096583143) (107.4652282507466,7489.379333551757) (107.4660383712185,7489.638725150732) (107.4637459648829,7489.977539957421) (107.4633243498276,7489.582168581697) (107.4624207863272,7489.65314135808) (107.4629636415103,7489.704829931104)
 (108.4949311221521,7782.716884316547) (108.2834668727507,7782.769478669078) (108.2390790631567,7782.505209583002) (108.2242726555859,7782.34754332147) (108.2251477896205,7782.617086006175) (108.2226727143293,7782.969162014906) (108.2222175097494,7782.558323902979) (108.2212419924035,7782.63207639068) (108.2218280627352,7782.685785131966)
 (109.335842438702,8087.15638935568) (109.1075249668446,8087.211550010615) (109.0596000945358,8086.93705777407) (109.0436138259575,8086.773261487242) (109.0445592237895,8087.053352763639) (109.0418869415819,8087.419209512323) (109.0413954752949,8086.992299704007) (109.0403422851842,8087.068941028201) (109.0409750030567,8087.124748727064)
 (110.2435355401691,8403.501610014469) (109.9970230902938,8403.559499346724) (109.9452796452712,8403.274398095376) (109.9280196111968,8403.104236620615) (109.9290409524001,8403.39528959053) (109.9261557712566,8403.775467031348) (109.9256251591324,8403.331856915413) (109.9244881246227,8403.411500516213) (109.9251711937523,8403.469489014784)
 (111.2232880418942,8732.217760029869) (110.9571322689149,8732.278554308961) (110.9012663928985,8731.982444796731) (110.8826312338668,8731.805674337837) (110.883734663336,8732.108118314402) (110.8806196460549,8732.503177623088) (110.8800467753162,8732.042214013798) (110.8788192365132,8732.124977820667) (110.8795566531714,8732.185232129661)
 (112.280790352847,9073.788185074531) (111.9934278932566,9073.852075924366) (111.9331116149089,9073.544545207744) (111.9129919277612,9073.360913066177) (111.9141840948343,9073.675194213365) (111.9108209608032,9074.085718631806) (111.910202472008,9073.606722809682) (111.9088772424943,9073.692729423392) (111.9096733183611,9073.755337842063)
 (113.4221772544252,9428.71506392905) (113.1119206372653,9428.782259955458) (113.0467999696083,9428.462881090873) (113.0250776727894,9428.272125394493) (113.0263657738204,9428.598707393287) (113.0227347931191,9429.025303106157) (113.0220670607667,9428.527569821768) (113.0206363863728,9428.616946703625) (113.0214957731534,9428.682000943911)
 (114.6540617776135,9797.52013611495) (114.3190896246566,9797.590864721366) (114.248782514183,9797.259196478895) (114.2253301635546,9797.061045909299) (114.2267219882591,9797.400410650142) (114.2228018675397,9797.843707697579) (114.2220809791723,9797.326504136188) (114.2205364935999,9797.419383806726) (114.2214642094831,9797.486979121733)
 (115.9835715261264,10180.74545691411) (115.6219179869051,10180.8199663275) (115.5460121031224,10180.47555292491) (115.5206921545388,10180.26972644484) (115.522196136488,10180.62237474782) (115.517963895988,10181.08302797587) (115.5171856296454,10180.54559268208) (115.5155183067218,10180.64211292704) (115.5165197648641,10180.71234824406)
 (117.4183875991354,10578.95418071872) (117.0279309625246,10579.03274225016) (116.9459813158642,10578.67511311183) (116.9186453305044,10578.46131969362) (116.9202706021397,10578.82777205815) (116.9157014431714,10579.30646210821) (116.914861243163,10578.74800386916) (116.9130613454058,10578.84830795581) (116.9141423845646,10578.92128601326)
 (118.9667862729629,10992.73137368439) (118.5452366928397,10992.81428425319) (118.4567630680101,10992.44295379943) (118.4272508560981,10992.22089215547) (118.4290073087327,10992.6016895396) (118.4240744709403,10993.09912387888) (118.4231674216994,10992.51882056382) (118.4212244450566,10992.62305746569) (118.4223913625038,10992.69888495592)
 (120.637683606119,11422.68485667702) (120.1825698740861,11422.77244162904) (120.0870540650533,11422.38690910096) (120.0551927634016,11422.15626741872) (120.057091112716,11422.55197205098) (120.0517657203318,11423.06888604597) (120.0507865183037,11422.46588340095) (120.048689132646,11422.57420803386) (120.0499487195603,11422.65299574935)
 (122.4406831364433,11869.44607953193) (121.9493384299378,11869.53869578651) (121.8462212617534,11869.13844511412) (121.81182434018,11868.89890079689) (121.8138761977026,11869.31009702023) (121.8081270939776,11869.84725505474) (121.8070700173515,11869.22066545101) (121.8048060025493,11869.33323891936) (121.8061655820285,11869.41510190431)
 (124.3861268424142,12333.67102766129) (123.8556733714189,12333.7690672268) (123.7443514930889,12333.35356694717) (123.7072176844544,12333.10478636326) (123.7094356356794,12333.53208151342) (123.7032292046592,12334.09027815395) (123.702088080782,12333.43917928739) (123.6996442580034,12333.5561691413) (123.7011117258557,12333.64122684807)
 (126.4851495426385,12816.04116206654) (125.9124820130991,12816.14505596721) (125.7923044446634,12815.71375920166) (125.7522165928533,12815.45539744382) (125.7546142826696,12815.89942276395) (125.7479142573254,12816.47948397411) (125.7466824276704,12815.8029175151) (125.744044585505,12815.92449801931) (125.7456284541026,12816.01287447041)
 (128.7497369082257,13317.26439383747) (128.1315047143522,13317.37461650099) (128.0017691302099,13316.92696100041) (127.9584929501293,13316.65866165948) (127.9610851762806,13317.12007325151) (127.953852432081,13317.72285765786) (127.9525227145295,13317.01982784829) (127.9496755297502,13317.14618026527) (127.9513849749775,13317.2380042188)
 (131.1927872608263,13838.07609423277) (130.5253753129945,13838.19316839218) (130.3853240423063,13837.72857666215) (130.3386067854278,13837.44997161686) (130.3414096008504,13837.92945143181) (130.3336019336712,13838.55585164355) (130.3321665820293,13837.82532384082) (130.3290935344424,13837.95663672517) (130.3309384461004,13838.0520418465)
 (133.8281773256108,14379.24014145755) (133.1076854139047,14379.36464362894) (132.9565011377768,14378.8825231467) (132.9060701565204,14378.59323237407) (132.909100981497,14379.09148924316) (132.9006728687876,14379.7424332292) (132.899123529194,14378.98333239263) (132.8958068103633,14379.1198019005) (132.8977978461646,14379.21892693937)
 (136.6708321011568,14941.55000526979) (135.8930526886039,14941.68257187371) (135.7298538123875,14941.18231540977) (135.6754150160416,14940.88194682067) (135.6786927612219,14941.39971752855) (135.6695951052217,14942.07617005312) (135.6679227693603,14941.28737917346) (135.6643431846695,14941.42920938698) (135.666491828069,14941.53219835865)
 (139.7367989980866,15525.82987056351) (138.8971933305547,15525.97120476465) (138.7210290083595,15525.45219082639) (138.6622652029574,15525.14034012925) (138.6658104043254,15525.6783905312) (138.6559902561124,15526.38135465228) (138.6541852109542,15525.5617131207) (138.6503220746664,15525.70911638801) (138.652640696714,15525.81611875979)
 (143.0433263837689,16132.935801087) (142.1369987966037,16133.08668043806) (141.9468435837256,16132.54827385055) (141.883412687653,16132.22452445112) (141.8872476548691,16132.78365063562) (141.8766479178849,16133.51416926939) (141.8746996917117,16132.66247118309) (141.8705307146138,16132.81566847543) (141.8730326401247,16132.92683935872)
 (146.6089466506466,16763.75694447103) (145.6306169448132,16763.91822945426) (145.4253650524625,16763.35978210016) (145.3568981793513,16763.02370504076) (145.3610471587668,16763.604734541) (145.3496062704692,16764.36389209473) (145.3475035750018,16763.47888449857) (145.3430047440337,16763.63810578486) (145.3457043222951,16763.75360613172)
 (150.4535639007503,17419.21677975199) (149.3975376537995,17419.3894233235) (149.1759967790058,17418.81027506122) (149.1020961788442,17418.46142900847) (149.1065855328604,17419.06522206215) (149.0942371230104,17419.85414613948) (149.0919677912859,17418.93452720006) (149.0871132409345,17419.10001184067) (149.0900259211375,17419.22000864597)
 (154.5985463067122,18100.27440858241) (153.45868297632,18100.45946683512) (153.2195676785841,18099.85894662247) (153.1398045273395,18099.49687790906) (153.1446629319957,18100.1243287716) (153.1313354560035,18100.94419195529) (153.128886375793,18099.98860906483) (153.1236482506089,18100.16060622622) (153.1267906623417,18100.28527273312)
 (159.0668231696985,18807.92589133372) (157.8365018394614,18808.12453541195) (157.5784264342456,18807.5019626604) (157.4923384623307,18807.12620539078) (157.4975971249064,18807.77824370096) (157.4832134707536,18808.63026541475) (157.4805705132901,18807.63731322319) (157.4749188210025,18807.81608231297) (157.4783088600061,18807.9455982255)
 (163.8829866457545,19543.20562930377) (162.5550692554492,19543.41915871135) (162.2765401932069,19542.77384490236) (162.1836291420021,19542.38392113197) (162.1893220411749,19543.06151333395) (162.173799108097,19543.94696179047) (162.1709470516471,19542.91518016288) (162.1648495066402,19543.10099128895) (162.1685064259828,19543.23554298618)
 (169.0733980526372,20307.18779424863) (167.6401899469704,20307.41765171274) (167.3395976450686,20306.7489023098) (167.2393265407644,20306.34432230709) (167.2454906915791,20307.04847313104) (167.2287389388587,20307.96866736877) (167.2256613870788,20306.8965392646) (167.219083243437,20307.08967371803) (167.2230277505027,20307.22945447529)
 (174.6662985977006,21100.98780646912) (173.1195062200475,21101.23559454003) (172.7951163136643,21100.54271123488) (172.6869065470179,21100.12297384067) (172.6935822936135,21100.85472784308) (172.6755052576412,21101.81103985786) (172.6721845521835,21100.69698912968) (172.6650884261501,21100.89773989502) (172.6693427854286,21101.04295010684)
 (180.6919242828793,21925.76386269327) (179.0226098329546,21926.03136227719) (178.6725538098542,21925.31364561279) (178.5557820100467,21924.87823870645) (178.5630133492503,21925.63868187225) (178.5435071270456,21926.63253884883) (178.5399242542086,21925.47492795978) (178.5322699352612,21925.68360025123) (178.5368580774642,21925.83444765892)
 (187.1826246428381,22782.71851500935) (185.381157510001,22783.00770605643) (185.003422692989,22782.26445847023) (184.8774173834777,22781.81285956229) (184.8852523226539,22782.60312097327) (184.8642050198811,22783.63600762307) (184.8603395109723,22782.43313527356) (184.8520837614601,22782.65004710444) (184.8570313987142,22782.80674702793)
 (194.1729848549382,23673.10030212363) (192.2289896323835,23673.41338671291) (191.8214084722604,23672.64391605778) (191.6854464962273,23672.1755930211) (191.6939374494629,23672.99684658894) (191.6712285911255,23674.07030759807) (191.6670584161615,23672.8204062694) (191.6581547587429,23673.04588905097) (191.6634895063701,23673.20866462071)
 (201.6999506244162,24598.20543423489) (199.6022515034065,24598.54486233088) (199.1624901449144,24597.74848592731) (199.0157928475425,24597.26289788761) (199.0249970741897,24598.11636415632) (199.0004969759157,24599.23200675402) (198.9959984303992,24597.93324015427) (198.9863969232201,24598.1676393298) (198.9921484279732,24598.33672172432)
 (209.8029550908474,25559.37953286529) (207.5395164292586,25559.74803104292) (207.0650625117406,25558.92408032702) (206.9067916665501,25558.42067873331) (206.9167717573531,25559.30762675201) (206.8903408554799,25560.46712340295) (206.885488439812,25559.11758381985) (206.8751354389276,25559.36125953639) (206.8813355137561,25559.5368882193)
 (218.5240468227745,26558.01942701488) (216.0819096786731,26558.42003048446) (215.5700593333129,26557.56785632333) (215.3993127997522,26557.04608621909) (215.4101372152808,26557.96783548495) (215.3816253537338,26559.17292671528) (215.3763916450341,26557.77063227015) (215.3652295540013,26558.02396008902) (215.3719123195278,26558.20638304744)
 (227.9080177630488,27595.57500707992) (225.2732321815374,27596.01109537697) (224.7210761875991,27595.13007412844) (224.5368832869988,27594.5893756501) (224.5486269549757,27595.54729812673) (224.517872627074,27596.79979549111) (224.5122281430245,27595.34268728919) (224.5001951494662,27595.60605893884) (224.5073971815575,27595.7955329238)
 (238.0025297571763,28673.55113804914) (235.1600825988005,28674.02647479339) (234.5644916617865,28673.11601519556) (234.3658082593583,28672.55582532394) (234.3785532365029,28673.55134753075) (234.3453827800475,28674.85313672996) (234.3392958344853,28673.33907590582) (234.3263256336382,28673.61290008078) (234.3340861177466,28673.80969084484)
 (248.8582380385235,29793.50963359692) (245.7919761392826,29794.02841075934) (245.1495852558959,29793.08796174545) (244.9352885365945,29792.50771634232) (244.9491247431969,29793.54232152084) (244.9133514869106,29794.89536567681) (244.9067880367836,29793.32213032936) (244.8928095421923,29793.60683353763) (244.9011704331262,29793.81121607305)
 (260.5289097577236,30957.07129282372) (257.2214582156805,30957.63817999279) (256.52865009245,30956.66723953079) (256.297533019556,30956.0663756932) (256.3125590532274,30957.14160604493) (256.2739824134782,30958.54794914611) (256.2669058970895,30956.91323116227) (256.2518429389697,30957.20925862379) (256.260849126315,30957.42151739867)
 (273.0715353265412,32165.91800156642) (269.5042107185096,32166.53820074306) (268.7570982141286,32165.53632581872) (268.5078636602265,32164.91428458555) (268.5241876985298,32166.03174358369) (268.4825922245956,32167.49351411023) (268.4749633906356,32165.79491586888) (268.458734401934,32166.10273247268) (268.4684338806245,32166.32316166155)
 (286.5464300040421,33421.79490041836) (282.6991483472436,33422.47420692588) (281.8935559127475,33421.44102478698) (281.6248104538571,33420.79725423942) (281.6425512542743,33421.9586090135) (281.5977056215571,33423.47802375275) (281.5894823488962,33421.71305470917) (281.5720000403958,33422.033146027) (281.5824440851351,33422.2620497409)
 (301.0173227771527,34726.51262185273) (296.868502068555,34727.2574919969) (295.9999461648146,34726.19271279607) (295.710193530561,34725.5266715957) (295.7294815379898,34726.73365538075) (295.6811374883728,34728.31302344632) (295.6722745963205,34726.47909659128) (295.6534456213879,34726.81196995822) (295.6646889644281,34727.04966246607)
 (316.5514291950762,36081.94959918501) (312.077886382317,36082.7672253612) (311.1415548607133,36081.6706563422) (310.8291890352196,36080.98181775023) (310.8501676073124,36082.23623240233) (310.7980588364359,36083.87795946945) (310.7885078856136,36081.97238765846) (310.7682324962982,36082.31857332131) (310.7803335071154,36082.56537926567)
 (333.2195043972933,37490.05445050095) (328.3963466642123,37490.95284450149) (327.3870771046433,37489.82440588601) (327.0503750753582,37489.1122623181) (327.0732018375104,37490.41598088842) (327.0170428292914,37492.12257365842) (327.0067519126237,37490.14256580832) (326.9849236088743,37490.50261814518) (326.9979444744829,37490.75887275203)
 (351.0958721458497,38952.84844115715) (345.8963824306238,38953.83652649621) (344.8086394407039,38952.67626924062) (344.4457535959405,38951.94033741047) (344.4706019368513,38953.29530676873) (344.4100867463095,38955.06937767855) (344.3990002705151,38953.01203482366) (344.3755054443059,38953.38653364432) (344.3895123482517,38953.65258292227)
 (370.2584252363684,40472.42802903739) (364.6539419450892,40473.51574317847) (363.4817934362082,40472.32386878526) (363.0907436151219,40471.56369549603) (363.117804336056,40472.9719389934) (363.0526053220567,40474.81621118395) (363.0406637792718,40472.67852239204) (363.0153813569033,40473.06807431975) (363.0304446551485,40473.34427524916)
 (390.7885922345245,42050.96749742482) (384.748383164491,42052.16590486088) (383.4854756340868,42050.94278743771) (383.0641408385437,42050.15795608173) (383.0936239678771,42051.62157624588) (383.0233904779013,42053.53888880666) (383.0105302086295,42051.31772694555) (382.9833312939499,42051.72296688657) (382.9995256849665,42052.00968759862)
 (412.771265075645,43690.72168114471) (406.2623956276762,43692.04309835024) (404.9019284938781,43690.78930912143) (404.4480382750872,43689.9794469616) (404.480175061218,43691.50062820289) (404.4045320726614,43693.49394170967) (404.3906850184084,43691.18605905987) (404.361432541404,43691.60765176888) (404.3788372275688,43691.9052717106)
 (436.2946816984324,45394.02879253995) (429.2818775312965,45395.48692588259) (427.8165765841539,45394.20326038129) (427.3277021249783,45393.36804667612) (427.3627472190722,45394.94905798852) (427.2812939402982,45397.02146035016) (427.2663873886469,45394.62348406323) (427.2349357631478,45395.06212580359) (427.253634601089,45395.37103589314)
 (461.4502575765276,47163.31335490035) (453.8957619448481,47164.92345267459) (452.3178520011184,47163.61096083407) (451.7913969201263,47162.75013588896) (451.8296307609987,47164.39333352965) (451.7419391996429,47166.54804616446) (451.7258955198014,47164.05647355427) (451.6920903163141,47164.51289386505) (451.7121719511653,47164.83349662981)
 (488.3323597945285,49001.08925214641) (480.1957859129898,49002.86827194485) (478.496962785346,49001.52829134117) (477.9301536981695,49000.6416665557) (477.9718851078263,49002.34949666843) (477.8774986123049,49004.58988102942) (477.860234983505,49002.00107469616) (477.8239126232377,49002.47603826677) (477.8454706034976,49002.80874797142)
 (517.0380172105905,50909.96290487756) (508.2761961049092,50911.92969758899) (506.4475980252029,50910.56389007633) (505.837474905868,50909.65135907839) (505.8830439054133,50911.4263602385) (505.7814756894201,50913.75592470366) (505.7629038222704,50911.066107481) (505.7238912982833,50911.5604161405) (505.747024167109,50911.90565889853)
 (547.6665603015106,52892.63658437558) (538.2333847384464,52894.81209615038) (536.2655634057415,52893.42248815011) (535.6089698032689,52892.48403908499) (535.6587506532799,52894.32884473154) (535.5494823138959,52896.75125188266) (535.529508164498,52893.95650160804) (535.4876227998162,52894.4709964319) (535.51243415643,52894.82921030411)
 (580.3191845216372,54951.91187769642) (570.1654497625823,54954.31937126645) (568.0483412219224,54952.90839796281) (567.3419143953454,54951.94412703767) (567.3963188630102,54953.86146774759) (567.278798905135,54956.38054205625) (567.2573223844514,54953.47678614788) (567.2123716340304,54954.01234968843) (567.2389701609068,54954.38398477171)
 (615.0984314716231,57090.69331868881) (604.1716737614786,57093.35861546308) (601.8945693571458,57091.92916917358) (601.1347304071672,57090.93929552417) (601.194211257103,57092.93200109606) (601.0678536387437,57095.55173703573) (601.0447683172337,57092.53474687836) (600.996549624766,57093.09230551905) (601.0250490736989,57093.47782402479)
 (652.1075829048041,59311.99220150796) (640.3519167956268,59314.9439458882) (637.9034344860348,59313.49942885538) (637.0863785733687,59312.48431083303) (637.1514332725599,59314.55531211889) (637.0156159885157,59317.27988272475) (636.9908087970252,59314.14526785458) (636.9391095175508,59314.72579429442) (636.9696286486668,59315.12567061696)
 (691.4499636344781,61618.93059499829) (678.8059194484904,61622.20054236313) (676.1739758134703,61620.74492421706) (675.2956625685364,61619.70507716138) (675.3668371891603,61621.8574076089) (675.2209009120251,61624.69117350231) (675.1942518413205,61621.43437558029) (675.1388492405509,61622.0388914468) (675.1715117073671,61622.45361223212)
 (733.2281507806282,64014.74557806295) (719.6325137415723,64018.36890783906) (716.8042970624294,64016.90678796069) (715.8604413054032,64015.84290354424) (715.9383346008627,64018.07970037904) (715.7815814016898,64021.0272192741) (715.7529631993185,64017.64350584801) (715.6936245434488,64018.2730844385) (715.728558717921,64018.70314865324)
 (777.5430885359852,66502.79371784488) (762.9287413383759,66506.80937304975) (759.8906861797118,66505.34604804) (758.8767490885997,66504.25901524322) (758.9620167049771,66506.58352024438) (758.793708877492,66509.64955695742) (758.7629867472074,66506.13401498868) (758.699469496364,66506.78978414784) (758.7368082247466,66507.23570315112)
 (824.4931097610607,69086.55581406009) (808.7888806033585,69091.00686859769) (805.5266443807167,69089.54840503031) (804.4378252580161,69088.43933281365) (804.531184033308,69090.85489260858) (804.35054304861,69094.04442957843) (804.3175743506785,69090.39195875182) (804.2496264704751,69091.07510386186) (804.2895067555704,69091.5374015009)
 (874.1728682277278,71769.64193409108) (857.303386605321,71774.57598899724) (853.8018286731204,71773.12930159058) (852.6330574792383,71771.99954329885) (852.7352897690868,71774.50960913082) (852.5414953901046,71777.82785746767) (852.5061293452213,71774.03316324417) (852.4334897515669,71774.74493034391) (852.4760523527838,71775.22414306966)
 (926.672188221188,74555.79676442537) (908.5577510508695,74561.2663740592) (904.8009148988039,74559.83930934931) (903.5468457400046,74558.69048888513) (903.6588036897218,74561.29861577976) (903.4509932763053,74564.75102684586) (903.4130706756241,74560.80861327874) (903.3354698271168,74561.55031229265) (903.3808587737916,74562.04698930493)
 (982.074841423,77448.90530445201) (962.6312923555151,77454.96843344589) (958.6023915520113,77453.56985898987) (957.2573973214184,77452.40389876827) (957.3800069905828,77455.11374405754) (957.1572750287228,77458.70602159372) (957.1166279516654,77454.61018387297) (957.0337886053419,77455.38319194423) (957.0821506174983,77455.8978953933)
 (1040.45726448928,80452.99892863612) (1019.595889544859,80459.71944015172) (1015.277298112458,80458.35933920504) (1013.835466500309,80457.17848986936) (1013.969731726579,80459.99381101846) (1013.731129615805,80463.73192380709) (1013.687581156839,80459.47674054676) (1013.599219302963,80460.2825054555) (1013.65070311418,80460.81581069472)
 (1101.887234392379,83572.26184233726) (1079.514677322584,83579.71001783269) (1074.887925271132,83578.39958936413) (1073.343056374627,83577.20646123128) (1073.490062242837,83580.13111294291) (1073.234598377559,83584.02130801239) (1073.187962386487,83579.60063325187) (1073.093788374185,83580.44067690811) (1073.148543957161,83580.99317283374)
 (1166.422522306993,86811.03795513694) (1142.440723338554,86819.29104548438) (1137.486498114155,86818.04280929506) (1135.832103881155,86816.8404054608) (1135.993019649862,86819.87833602859) (1135.719659829685,86823.92715238842) (1135.669740669274,86819.33460730915) (1135.569460537457,86820.21052930503) (1135.627638228081,86820.78281877721)
 (1234.109550426806,90173.83819329433) (1208.415712260561,90182.98100062915) (1203.11386688845,90181.80890722208) (1201.343172645021,90180.60065821644) (1201.519253962185,90183.75590514552) (1201.226922166717,90187.97018803655) (1201.173514488133,90183.19915238231) (1201.066831509966,90184.11263356761) (1201.128581035682,90184.70533395394)
 (1304.98207942787,93665.34826994351) (1277.468664543992,93675.47375909492) (1271.798233250927,93674.39330382638) (1269.904181557715,93673.18310368487) (1270.096771779135,93676.45978860484) (1269.784351340163,93680.84670424496) (1269.727239884927,93675.89030743431) (1269.613856339635,93676.84311350084) (1269.679325750651,93677.45685734508)
 (1379.059957142147,97290.43692778007) (1349.61472058176,97301.64686556168) (1343.553942672282,97300.67520645827) (1341.529199755573,97299.46745002686) (1341.739730175163,97302.86977295426) (1341.406065375993,97307.43682375933) (1341.345024808008,97302.28793567624) (1341.224643974625,97303.2819207259) (1341.293978494509,97303.91735656347)
 (1456.34796118879,101054.1646644045) (1424.854023024567,101066.5702843804) (1418.380375753567,101065.7263628754) (1416.217340747094,101064.5259841174) (1416.447329533926,101068.0582171899) (1416.091227663388,101072.8132574262) (1416.026022441286,101067.464478883) (1415.898350825059,101068.5015889341) (1415.97169162269,101069.159382289)
 (1536.83476959836,104961.7929453228) (1503.170731266167,104975.5156349449) (1496.260972393945,104974.8202986209) (1493.951789613435,104973.6328096552) (1494.202839253168,104977.2992904551) (1493.82307313541,104982.2505422972) (1493.753457430054,104976.6941951649) (1493.618207210282,104977.7764715694) (1493.695690114526,104978.4573061276)
 (1620.492093709567,109018.7939038769) (1584.532202224767,109033.9659101376) (1577.162422858417,109033.4420364211) (1574.698997303059,109032.2735669774) (1574.972790349342,109036.0786916568) (1574.568101362514,109041.2347616043) (1574.493819033833,109035.462878569) (1574.350710727787,109036.5924613166) (1574.432464898676,109037.2970403155)
 (1707.27400666822,113230.8605215302) (1668.888370463111,113247.6256704676) (1661.034058672765,113247.2982900598) (1658.408074921091,113246.1556269813) (1658.706367880587,113250.1038434069) (1658.275469473175,113255.4737390083) (1658.196254116697,113249.4780529712) (1658.045019438595,113250.6571838291) (1658.13116602273,113251.3862316605)
 (1797.116498593462,117603.9172760523) (1756.171358309108,117622.4317006005) (1747.807473865325,117622.3281192828) (1745.010418484252,117621.2187456635) (1745.33503368001,117625.3145468881) (1744.876615379537,117630.9076937267) (1744.792190460949,117624.679626815) (1744.632575356664,117625.9106522586) (1744.723226144576,117626.6649163209)
 (1889.937285918713,122144.1312395731) (1846.29534289559,122164.5641094681) (1837.396403290937,122164.7140267877) (1834.419590834049,122163.646160302) (1834.772406141559,122167.8940786697) (1834.285138044548,122173.7203375557) (1834.195217131747,122167.2509897176) (1834.026984957721,122168.5363636509) (1834.122241081912,122169.3166164256)
 (1985.635897572945,126857.9236036137) (1939.156702048851,126880.4578502102) (1929.69687975918,126880.8934734448) (1926.531482357526,126879.8761033641) (1926.91441874988,126884.280705644) (1926.396956469568,126890.350389964) (1926.301243592035,126883.6305271385) (1926.124178394306,126884.9728133298) (1926.224129092396,126885.7798547227)
 (2084.094054692599,131751.9816041697) (2034.634454782056,131776.8146323413) (2024.587685469895,131777.5707840339) (2021.224765963937,131776.6137064334) (2021.639772875834,131781.1795903784) (2021.09076290806,131787.5034835424) (2020.988953048177,131780.5235253584) (2020.802862904533,131781.9253995936) (2020.907584380763,131782.7600595096)
 (2185.17635362654,136833.2708171724) (2132.59100505928,136860.6151957688) (2121.931106153439,136861.7294130931) (2118.361654615198,136860.8432636952) (2118.810693203933,136865.5750564578) (2118.228778667861,136872.1644294069) (2118.120558417264,136864.9144363873) (2117.925278778521,136866.3786882976) (2118.034833200952,136867.2418294594)
 (2288.731254451839,142109.047793233) (2232.873189741586,142139.1319150992) (2221.573988521942,142140.644539291) (2217.788961949791,142139.8408234075) (2218.273986410105,142144.7431822374) (2217.657813099757,142151.609810963) (2217.542861492202,142144.0794711915) (2217.338258464285,142145.6090057477) (2217.452693129016,142146.5015267377)
 (2394.592369269009,147586.8730007538) (2335.313623536672,147619.9417029277) (2323.349093532834,147621.895957065) (2319.339458391419,147621.1870761004) (2319.862395582747,147626.2646917758) (2319.210618260848,147633.4208748155) (2319.088607805642,147625.5994900143) (2318.874581300475,147627.1973286827) (2318.993927993591,147628.1201671851)
 (2502.580036672519,153274.6240481984) (2439.732325728878,153310.939182836) (2427.076729909456,153313.3812363511) (2422.833507100891,153312.7805103376) (2423.396234826526,153318.038113697) (2422.707523678939,153325.4966895945) (2422.578121597282,153317.3731605547) (2422.354608284667,153319.042442114) (2422.478882867594,153319.9965783354)
 (2612.503161247789,159180.5091596479) (2545.9386058101,159220.3501063134) (2532.566644707697,159223.329124759) (2528.080956448527,159222.8508104518) (2528.685280819555,159228.2931823963) (2527.958327978392,159236.0675470911) (2527.821197664571,159227.6303584198) (2527.58817363845,159229.3743394408) (2527.71737588181,159230.3607996809)
 (2724.16129010259,165313.0808823742) (2653.733178196369,165356.7449928091) (2639.620140794348,165360.3131716547) (2634.883258792721,165359.9724757515) (2635.530891188224,165365.6044609716) (2634.764417228591,165373.7085851528) (2634.619219930506,165364.9457892252) (2634.376703011905,165366.7678442769) (2634.510816696604,165367.7877045969)
 (2837.346892555419,171681.2500111108) (2762.910470332844,171729.0529783588) (2748.032385238238,171733.2655598557) (2743.035779452453,171733.0786470015) (2743.728313653013,171738.9051716318) (2742.92107395806,171747.3536180327) (2742.767470674949,171738.252818126) (2742.51552227319,171740.1564397237) (2742.654515558845,171741.2108296849)
 (2951.847804414074,178294.2997205269) (2873.26108378834,178346.5758654171) (2857.594867964752,178351.4911379495) (2852.3302551498,178351.4751332591) (2853.069145279051,178357.5012265085) (2852.219936172686,178366.3091672077) (2852.05758974416,178356.8574997082) (2851.796316198839,178358.8462980682) (2851.940142271677,178359.9364044987)
 (3067.449794829011,185161.8999047808) (2984.574364644158,185219.0023742978) (2968.097966766342,185224.6816540292) (2962.557357943253,185224.8546399794) (2963.343897866715,185231.0854597183) (2962.45156240307,185240.2686934764) (2962.280139776275,185230.4528090972) (2962.009693109942,185232.5305117858) (2962.158291095302,185233.6575825179)
 (3183.939211656697,192294.1217309333) (3096.641037589321,192356.4226048817) (3079.333572953133,192362.9301999891) (3073.50931888098,192363.3112076692) (3074.344623715065,192369.7520697383) (3073.408057020658,192379.3270394368) (3073.227231646467,192369.1330833793) (3072.947809665299,192371.3035349362) (3073.101105784986,192372.4688825031)
 (3301.105660453981,199701.4524207276) (3209.255857611162,199769.3427252642) (3191.097731471579,199776.7458835529) (3184.982565140047,199777.3548783941) (3185.867555492565,199784.0112893947) (3184.88570956828,199793.9950996498) (3184.695163876662,199783.4086906356) (3184.407009575458,199785.6758522702) (3184.564918537655,199786.8808574825)
 (3418.744672652577,207394.8102828914) (3322.220233922737,207468.6999121656) (3303.193250158851,207477.0687533691) (3296.780325356171,207477.9266156131) (3297.715714870099,207484.8043086731) (3296.687602743444,207495.2147437326) (3296.487030640895,207484.2209518291) (3296.190430880239,207486.5889013357) (3296.352857458385,207487.8350167497)
 (3536.660319919457,215385.5600254138) (3435.344782692111,215465.8775751897) (3415.432234837117,215475.2850098039) (3408.71515980252,215476.4135101961) (3409.701446453267,215483.518483182) (3408.626145602888,215494.3740251889) (3408.41525492004,215482.9573484157) (3408.110538364057,215485.4302803798) (3408.277379124771,215486.7190336082)
 (3654.667734033186,223685.5283838359) (3548.451767919831,223772.7209040323) (3527.638509821803,223783.2425410616) (3520.611375073387,223784.6643122874) (3521.648836600997,223792.0028678303) (3520.525491567813,223803.3227155986) (3520.304006391479,223791.467055243) (3519.991540701503,223794.0492817127) (3520.162685857912,223795.3822785591)
 (3772.595494715539,232307.0201077345) (3661.377393479221,232401.5527837749) (3639.649887177562,232413.2668302322) (3632.307286661896,232415.0053349341) (3633.395980334534,232422.584121529) (3632.223804452955,232434.3882099299) (3631.991467245115,232422.076844568) (3631.671655590869,232424.7727963053) (3631.846990906473,232426.1517237327)
 (3890.287851445854,241262.8343529742) (3773.973913486873,241365.1901288791) (3751.320252305183,241378.1772842955) (3743.657297102594,241380.256780519) (3744.797063912282,241388.082833962) (3743.575340092985,241400.3918540886) (3743.331913543968,241387.6074123051) (3743.005190452128,241390.42164073) (3743.184599174211,241391.8482696466)
 (4007.606749270223,250566.2815320302) (3886.111532737639,250676.9606909313) (3862.52143810728,250691.3040405253) (3854.533762077095,250693.7495456524) (3855.72423526844,250701.8303300811) (3854.452315791657,250714.6657503382) (3854.197584317935,250701.3901821117) (3853.864410953982,250704.3273620844) (3854.047775724631,250705.8035499753)
 (4124.433633083768,260231.2006787394) (3997.680073901372,260350.7203990946) (3973.144864961412,260366.5053094694) (3964.82862183245,260369.3425637716) (3966.069239548674,260377.6860115457) (3964.746544821298,260391.0700998067) (3964.480315657373,260377.2846466694) (3964.141174627726,260380.3495801763) (3964.328379328995,260381.8772735657)
 (4240.671009212812,270271.9773873077) (4108.59039307867,270400.8712951693) (4083.102928729867,270418.1853165799) (4074.45478032606,270421.4407476359) (4075.744802002851,270430.0552974575) (4074.370818264613,270444.011144481) (4074.092922084464,270429.6963083771) (4073.748311891113,270432.8939292264) (4073.939243384474,270434.4751660624)
 (4356.243747964837,280703.5623881674) (4218.775530478733,280842.3801275225) (4192.330124162357,280861.312906782) (4183.347219658263,280865.0135960642) (4184.685745667212,280873.9082287264) (4183.260021627778,280888.4597729826) (4182.970312685303,280873.5952839593) (4182.62074191153,280876.9306635545) (4182.815291663464,280878.5675754777)
 (4471.100115424096,291541.4908254555) (4328.191587922175,291690.7976696542) (4300.783896054839,291711.4408777266) (4291.463842293057,291715.6145306258) (4292.849836264094,291724.7988019759) (4291.371978683349,291739.9708560851) (4291.070334412424,291724.5356387703) (4290.716315843428,291728.0139930063) (4290.914381377186,291729.7088075527)
 (4585.212527472602,302801.9023024273) (4436.818329746961,302962.2788302281) (4408.445215292502,302984.7261082874) (4398.786038453576,302989.4010289204) (4400.218351622072,302998.8850996897) (4398.688019854142,303014.703378639) (4398.374339965851,302998.6755176357) (4398.016384721424,303002.3022148921) (4398.217870922733,303004.0572577315)
 (4698.578023680885,314501.5617621208) (4544.659508318267,314673.6036214815) (4515.318881566906,314697.9505490289) (4505.318980645356,314703.1556210251) (4506.79637753265,314712.9502833852) (4505.213277061736,314729.4414347021) (4504.887482118797,314712.7981388973) (4504.52609398193,314716.5787091826) (4504.730914207275,314718.3964063089)
 (4811.218463018659,326657.8812709042) (4651.74291962029,326842.1990528057) (4621.433558694171,326868.5431410163) (4611.091651401503,326874.3078155403) (4612.61283613266,326884.4245162884) (4610.976711174007,326901.6161523837) (4610.638740719376,326884.3337182019) (4610.274410739787,326888.2738633442) (4610.482487771911,326890.156743401)
 (4923.180447470631,339288.9427722552) (4758.120198223898,339486.162015467) (4726.841552265597,339514.6027284769) (4716.156614163938,339520.9570204821) (4717.720256769291,339531.4078810082) (4716.030881994678,339549.3286138263) (4715.680692212305,339531.3823874578) (4715.313893762273,339535.4879923452) (4715.52516056276,339537.4386889996)
 (5034.534983322076,352413.5218776452) (4863.866364315118,352624.2832230316) (4831.618342565633,352654.9220294669) (4820.589540370834,352661.8965231354) (4822.19430243054,352672.694356314) (4820.451473916191,352691.3738345049) (4820.089034953367,352672.7381731591) (4819.720219270557,352677.0153179026) (4819.934619593825,352679.0365723585)
 (5145.376893040246,366051.1127599485) (4969.079138091388,366276.0722707) (4935.861888344882,366309.0127271156) (4924.488508431395,366316.638591288) (4926.133067527466,366327.7969156873) (4924.336593023149,366347.2658644375) (4923.961885991146,366327.9140965234) (4923.591478348973,366332.3690695132) (4923.808967195401,366334.4637331917)
 (5255.823993309448,380221.954213651) (5073.878038994972,380461.7838748503) (5039.69171897947,380497.1317423242) (5027.973092240244,380505.4407565271) (5029.656164734075,380516.973808224) (5027.80585338853,380537.2640719009) (5027.418867129914,380517.168456211) (5027.047263652108,380521.8077679278) (5027.267807573033,380523.9788052971)
 (5366.016056577903,394947.0569443339) (5178.403288533745,395202.4453523544) (5143.247833807039,395240.3087468569) (5131.183258030766,395249.3333383633) (5132.903619806703,395261.2560809158) (5130.999271470379,395282.4006686851) (5130.599999165803,395261.5323525169) (5130.227564346718,395266.3627499738) (5130.451141655205,395268.6132416027)
 (5476.113574858947,410248.2321483192) (5282.814536186605,410519.885397378) (5246.689428088022,410560.374974183) (5234.278089061259,410570.1482663991) (5236.034593956159,410582.4763993532) (5234.075988198113,410604.5095338726) (5233.664423897018,410582.8385100159) (5233.291488817554,410587.86699178) (5233.518089674665,410590.2001376082)
