# Supplementary material for: Electromagnetic Analysis, Characterization and Discussion of Inductive Transmission Parameters for Titanium Based Housing Materials in Active Medical Implantable Devices
Source: Materials (Basel). 2018 Oct 25;11(11):2089. doi: 10.3390/ma11112089 (PMC6266279; doi:10.3390/ma11112089)
Supplement: Supplementary file 1 [file materials-11-02089-s001.zip › supplementary/correction_factor_data/L22U_housing_output.txt]

# Created by Octave 4.0.0, Wed Mar 23 04:24:26 2016 Mitteleurop�ische Zeit <unknown@juno>
# name: L22U
# type: complex matrix
# rows: 241
# columns: 9
 (99.85118825257324,41.46971358355034) (98.63553514411439,41.83896969854571) (98.2175942713359,41.97528768524258) (98.05701706267577,42.03802124074026) (97.99043609396185,42.05295788831342) (97.9609054990617,42.06482652275216) (97.94697061528447,42.07069862515417) (97.94002236569412,42.06689932376604) (97.93637445194844,42.07014465303235)
 (99.9874158369159,43.04881246787964) (98.68515959071433,43.45924607116226) (98.23774676792371,43.61065131001446) (98.06587763993865,43.67964918661647) (97.99461726200923,43.69675792187341) (97.96301072240576,43.70979568737535) (97.94809572759247,43.71622981166106) (97.94065849176465,43.7124473259404) (97.93675370849758,43.71590633795501)
 (100.1321391589807,44.68541860313992) (98.73782395677462,45.14128515904591) (98.2591286799159,45.309326104998) (98.07527884230488,45.38520711708759) (97.99905404526857,45.40472871468336) (97.96524505558692,45.419050572202) (97.94929014801657,45.42610137574075) (97.94133404886627,45.42235264611823) (97.93715667958355,45.42604224208789)
 (100.2857368641616,46.38143160653932) (98.79365519889211,46.88737140938441) (98.28179052962396,47.07373485838201) (98.08524288927421,47.15717225090059) (98.00375702523654,47.17936951344569) (97.9676139067393,47.1951005359557) (97.95055682841584,47.20282747103968) (97.94205075561635,47.19913142791216) (97.93758443185469,47.20306986796584)
 (100.4485868467699,48.13880831171029) (98.85277852164131,48.69987251972232) (98.3057819838517,48.90639264716621) (98.09579162203852,48.99811761104941) (98.00873661667275,49.02327681128843) (97.97012261053359,49.04055284050434) (97.95189868972712,49.04902046692995) (97.94281032003775,49.04539817162988) (97.93803803154965,49.04960516147528)
 (100.6210643042875,49.95956599114791) (98.91531653505142,50.58124313647087) (98.33115149744097,50.80991063235547) (98.10694634573763,50.91071585240564) (98.01400299389394,50.93914818844897) (97.97277639192318,50.95811649851198) (97.95331860335688,50.96739479984983) (97.94361442971551,50.96386958701453) (97.93851853923384,50.96836636589597)
 (100.8035397710502,51.84578601815226) (98.98138840242719,52.53402882513095) (98.35794595227651,52.78700005519878) (98.1187276694555,52.89774326206906) (98.01956601590949,52.92978631388478) (97.97558032929082,52.95060627689156) (97.95481937226826,52.96077097807645) (97.94446474180802,52.95736859823385) (97.93902700447607,52.96217802759254)
 (100.9963771835207,53.79961799664503) (99.05110899934705,54.56087032729642) (98.38621030031483,54.8404764441718) (98.13115534767245,54.96208393998517) (98.0254351521217,54.99810311448093) (97.97853931784771,55.02094686232968) (97.95640371221056,55.03207974601315) (97.94536287315992,55.02882850710672) (97.93956446061338,55.0339751593116)
 (101.1999320369038,55.82328437970891) (99.12458810773352,56.66450811668423) (98.4159872204517,56.97326404138393) (98.14424812743667,57.10673416709214) (98.03161941055728,57.14712411851319) (97.9816580342524,57.17217719528367) (97.95807423359346,57.18436641427227) (97.94631039079647,57.18129732079348) (97.9401319197686,57.18680756726681)
 (101.4145496993822,57.91908558809751) (99.20192967149713,58.84778726273154) (98.44731680012535,59.18840045569185) (98.15802360598366,59.33480696776308) (98.03812727082058,59.37999297991385) (97.98494090352872,59.40745497890366) (97.9598334245745,59.42079536196088) (97.94730880311054,59.41794225032389) (97.94073036829688,59.42384434839035)
 (101.6405639551645,60.08940562844068) (99.28323114225947,61.1136626058948) (98.48023625336789,61.4890415481474) (98.17249810388518,61.64953687274042) (98.04496662411378,61.6999761897707) (97.98839206943465,61.73006136941104) (97.96168363595879,61.74465471774857) (97.94835955207668,61.74205438657864) (97.94136076286044,61.74837856436195)
 (101.8782958502821,62.33671819762832) (99.3685829447993,63.46520424364157) (98.51477968748826,63.87846655342954) (98.18768655902021,64.05428488803436) (98.05214472277201,64.11046798128655) (97.99201536949232,64.14340585448949) (97.96362706854387,64.15936122643043) (97.94946400683992,64.15705356049693) (97.94202402733274,64.163832099242)
 (102.1280529150623,64.66359324534443) (99.45806809191241,65.90560332049003) (98.55097793058631,66.36008343873804) (98.20360244664415,66.55254367446912) (98.0596681417446,66.61499543419532) (97.99581431586832,66.65103132626928) (97.96566576353155,66.66846530782759) (97.95062345902295,66.66649339449988) (97.94272105073136,66.67376070776153)
 (102.3901288340515,67.07270395148709) (99.55176197719135,68.43817810951359) (98.58885843160331,68.93743449935869) (98.22025773063154,69.14794294172093) (98.06754275436572,69.21722378440612) (97.99979208325752,69.25661935551247) (97.96780159660774,69.2756563150414) (97.95183912008673,69.27406655232313) (97.94345268637665,69.28185926156333)
 (102.6648036274009,69.56683406001453) (99.64973237161327,71.06638036678348) (98.62844524352649,71.61420218781333) (98.23766285046969,71.84425505986081) (98.07577372450979,71.92096194440244) (98.00395150479953,71.96399567364477) (97.97003627622485,71.98476799920282) (97.95311212103609,71.98361019466743) (97.94421975244526,71.99196720093548)
 (102.9523443973141,72.14888549643152) (99.75203964574233,73.79380193461706) (98.66975909868469,74.3942151713846) (98.25582674784715,74.6454008906677) (98.08436551690026,74.73016823976263) (98.00829507688508,74.77713586934223) (97.97237134653751,74.79978418807323) (97.9544435147227,74.79911164831853) (97.94502303406871,74.80807419985356)
 (103.2530066790098,74.82188618373281) (99.85873723379639,76.6241815645776) (98.71281758276321,77.28145461093817) (98.27475693566213,77.55545584033165) (98.09332192684238,77.64895636700838) (98.01282497347304,77.70017130646259) (97.97480819530739,77.72484468600791) (97.9558342809197,77.72471429661915) (97.94586328707877,77.73432605239252)
 (103.5670364182198,77.58899796203357) (99.96987234893133,79.5614119274139) (98.75763541131911,80.28006065264607) (98.29445961102626,80.57865613479862) (98.10264613008457,80.68160157801846) (98.01754307025251,80.73739527030999) (97.97734806695398,80.76425140308686) (97.95728533426784,80.76472369948183) (97.94674124346172,80.77503078891516)
 (103.8946725769982,80.45352451141441) (100.085486951064,82.60954677483389) (98.80422480925013,83.39433912341536) (98.31493981237543,83.71940531885589) (98.11234075281203,83.83254709636945) (98.02245097863377,83.89326934943985) (97.97999208073622,83.92247472148085) (97.9587975350827,83.92361395143999) (97.94765761851905,83.93466503074072)
 (104.2361503475794,83.41891917643635) (100.20561895975,85.77280821747253) (98.85259599003139,86.62876842085406) (98.33620161920615,86.982280980266) (98.12240796104845,87.10641077122675) (98.02755008919476,87.17243006052455) (97.98274125386709,87.20416010744141) (97.96037170292212,87.20603428655461) (97.9486131196802,87.21788059234085)
 (104.5917049312267,86.48879259500031) (100.3303036954872,89.0555940850887) (98.90275772773535,89.98800658948829) (98.35824839128571,90.37204170090749) (98.13284956794858,90.50799197494962) (98.03284162382135,90.57969572427335) (97.98559652915868,90.61413497776132) (97.96200863268893,90.6168159394165) (97.94960845684371,90.62951134051185)
 (104.9615758168829,89.6669200440294) (100.4595755238364,92.46248533872665) (98.95471801114083,93.47689857671064) (98.38108304257197,93.89363423782662) (98.14366715672615,94.04227875120728) (98.03832669540222,94.12007360088668) (97.98855880660261,94.15741582995231) (97.96370911294709,94.16097927188733) (97.95064435406532,94.17458032036131)
 (105.3460114744029,92.95724842979085) (100.5934696685321,95.99825351063085) (99.00848476580475,97.1004836646548) (98.4047083435663,97.55220093859178) (98.15486221625264,97.71445522133506) (98.04400637360672,97.79876729420873) (97.99162897810864,97.83921564596582) (97.9654739460276,97.84374117570304) (97.95172156235535,97.85830715839221)
 (105.745274360709,96.36390287107453) (100.7320241528375,99.66786815565851) (99.06406662711034,100.8640030777416) (98.42912724458775,101.3530873971088) (98.16643628579779,101.529909257697) (98.04988175498416,101.6211844344699) (97.99480796448562,101.6649515798415) (97.96730396942235,101.670522761574) (97.95284087330631,101.6861157534399)
 (106.1596461257017,99.89119284807987) (100.875281823346,103.4765043076758) (99.12147374517203,104.7729077699033) (98.45434321152833,105.3018503581976) (98.17839110495051,105.4942404340763) (98.05595403542097,105.5929446503307) (97.99809675363829,105.6402529403188) (97.96920007791169,105.6469573459483) (97.95400313323402,105.6636422667025)
 (106.5894328993879,103.5436179174091) (101.0232924076668,107.4295499453761) (99.180718601308,108.8328664003067) (98.4803605651518,109.4042658816149) (98.19072876454918,109.6132682644529) (98.06222458289324,109.7198878418685) (98.00149643890622,109.7709694801317) (97.97116324583921,109.7788987472013) (97.95520925751023,109.7967434226388)
 (107.0349705431562,107.3258730224495) (101.1761145572799,111.5326134835265) (99.24181681569209,113.0497735114404) (98.5071848149754,113.6663377786704) (98.20345185444276,113.8930407429622) (98.0686950084491,114.0080827670532) (98.0050082564762,114.0631800044192) (97.97319454895826,114.0724299035986) (97.95646024476133,114.0915051330361)
 (107.4966297569197,111.2428534569902) (101.333817829477,115.7915313172109) (99.30478792683375,117.4297579285387) (98.53482297924623,118.0943063371432) (98.21656360414191,118.3398431992499) (98.0753672334952,118.4638359552433) (98.00863362087244,118.5232013114138) (97.97529518531545,118.5338718260101) (97.95775719064034,118.5542514571228)
 (107.9748209497172,115.2996595660109) (101.4964845676552,120.212375457475) (99.36965612570471,121.9791914041107) (98.56328388350209,122.6946573525708) (98.23006801290344,122.9602074848502) (98.08224355169493,123.0937009621716) (98.01237415766246,123.1575974793144) (97.97746649471213,123.1697928989817) (97.95910130092251,123.191553911176)
 (108.4699988037782,119.5016012896146) (101.6642116471076,124.8014613060548) (99.43645093053684,126.7046975355319) (98.59257843164183,127.4741314861227) (98.24396996646394,127.7609215074559) (98.08932668414329,127.904487981758) (98.01623173270133,127.9731895139401) (97.97970997639058,127.9870185443745) (97.96049390373618,128.0102411416247)
 (108.9826664898656,123.8542026723584) (101.8371120634377,129.5653556242486) (99.50520779238984,131.6131609870711) (98.62271984524156,132.439733971096) (98.25827533852249,132.7490391311067) (98.09661982692364,132.9032738309496) (98.02020847748264,132.9770653724625) (97.9820273047328,132.9926412624292) (97.96193646082465,133.0174089762676)
 (109.5133795233479,128.3632064692375) (102.0153163522504,134.510884755673) (99.57596862632101,136.7117370501107) (98.65372386895829,137.5987446914167) (98.27299107606153,137.9318904612531) (98.10412669066015,138.0974123245204) (98.02430681042893,138.1765903792038) (97.98442034290156,138.1940310657203) (97.96343057782335,138.2204308688159)
 (110.0627492841445,133.0345789807637) (102.1989738411721,139.6451431644223) (99.6487822680681,142.007861576435) (98.68560894213132,142.9587286563296) (98.28812526868417,143.3170925342917) (98.11185153222523,143.4945450573568) (98.02852945425123,143.5794180499988) (97.98689115453138,143.5988463220207) (97.96497801363431,143.626968752501)
 (110.6314462573068,137.8745152421888) (102.3882537477559,144.975502348943) (99.72370486131329,147.5092613194698) (98.7183963389635,148.5275468958279) (98.30368720322252,148.912560431688) (98.11979917930803,149.1026126123312) (98.03287944979742,149.1935013422738) (97.98944201373023,149.2150450227318) (97.96658068907315,149.2449843191514)
 (111.2202030825344,142.8894446764408) (102.5833461486921,150.5096201876256) (99.80080018549202,153.2239647170664) (98.75211028186312,154.3133678011101) (98.31968740591475,154.7265188389824) (98.12797504907762,154.9298662122448) (98.03736016709115,155.0271043484714) (97.99207541381895,155.0508964940425) (97.96824069506525,155.0827507406776)
 (111.8298175283185,148.0860372971447) (102.7844628562115,156.2554507650082) (99.88013993845736,159.160313146968) (98.78677803443642,160.3246789336681) (98.33613767535755,160.7675140699659) (98.13638516262948,160.9848798346393) (98.04197531450731,161.0888144508635) (97.99479407536477,161.1149935685484) (97.96996030074013,161.1488648505023)
 (112.4611555279445,153.4712105185847) (102.9918382460164,162.2212547181075) (99.96180399184514,165.3269726828456) (98.82242998221103,166.5702993254923) (98.35305111018857,167.0444265761712) (98.14503615728552,167.2765628085421) (98.04672894723112,167.3875549563624) (97.99760095419106,167.4162652356361) (97.97174196184847,167.4522598030985)
 (113.1151544288535,159.0521365950877) (103.2057300869765,168.4156101310672) (100.0458806394906,171.7329463745718) (98.85909971027674,173.0593922914586) (98.3704421359821,173.5664839614698) (98.15393529907715,173.8141729123705) (98.05162547628677,173.9325982302316) (98.00049925010902,173.963989789418) (97.97358832996736,174.0022182303791)
 (113.7928266128708,164.836250674898) (103.4264204258325,174.847423993947) (100.1324668605975,178.387587071952) (98.89682408763569,179.8014787733629) (98.38832653612181,180.3432745212253) (98.16309049788778,180.6073299924044) (98.05666967950393,180.7335793481278) (98.00349241717832,180.7678084936468) (97.97550226299248,180.8083859143242)
 (114.4952636421609,170.8312594153452) (103.6542165800804,181.5259442286202) (100.2216686194553,185.3006108063779) (98.93564336811056,186.8064512334057) (98.40672149143457,187.3847613250331) (98.17251032773305,187.6660301214151) (98.06186671578527,187.800510286315) (98.00658417628999,187.8377397835597) (97.97748683741345,187.8807859959169)
 (115.2236410744546,177.0451500688328) (103.8894522890983,188.4607722722176) (100.3136012223753,192.482110740237) (98.97560131716288,194.084588113324) (98.42564563314062,194.701296861729) (98.18220405454545,195.0006603172363) (98.0672221439837,195.1437946703465) (98.00977853084697,195.18419402524) (97.97954536285873,195.2298337410805)
 (115.9792240717389,183.4861999150114) (104.1324890675685,195.661876196998) (100.4083897502234,199.9425716898259) (99.01674537297345,201.6465688740051) (98.44511911318455,202.3036382651765) (98.19218167357762,202.6220138413834) (98.07274194756258,202.7742431031249) (98.01307978623338,202.8179888537676) (97.9816813993458,202.8663518851169)
 (116.7633739002045,190.1629858850081) (104.3837177967568,203.139604335627) (100.5061695816187,207.6928852238767) (99.05912684868119,209.5034896293439) (98.46516369532664,210.2029631392161) (98.20245395819305,210.5413060982126) (98.07843256602878,210.7030890937973) (98.01649257367049,210.7503651121323) (97.98389877762801,210.8015865778877)
 (117.5775553871917,197.0843942002807) (104.6435605786344,210.9046993728705) (100.6070870177303,215.7443653371974) (99.10280118086921,217.6668793873653) (98.48580286951464,218.4108860003525) (98.21303252137803,218.7701911556107) (98.08430093389966,218.9420056096404) (98.02002187892765,218.9930034136327) (97.98620162294786,219.0472239527477)
 (118.4233453647844,204.2596298321965) (104.9124728657914,218.9683128593651) (100.7113000148613,224.1087646972132) (99.14782822729777,226.1487169115131) (98.50706199106274,226.9394753571444) (98.22392989081378,227.32077890892) (98.09035452770058,227.5031222739431) (98.02367307621324,227.5580413514036) (97.98859438243269,227.6154073432511)
 (119.3024420913489,211.6982255796278) (105.1909458671379,227.3420201001239) (100.8189790259059,232.7982914605074) (99.19427261465871,234.9614482151467) (98.52896844511864,235.8012714458711) (98.23515959781408,236.2056529105041) (98.09660142121375,236.3990432336347) (98.0274519674192,236.458091379524) (97.99108185628145,236.5187551724112)
 (120.2166756034046,219.4100505603299) (105.4795092161636,236.037835370235) (100.9303079465295,241.8256266569238) (99.24220413483781,244.118004703145) (98.55155183582039,245.0093046429606) (98.24673627990504,245.4378888884402) (98.10305034891726,245.6428657215386) (98.03136482673987,245.7062593912442) (97.99366923280149,245.770379540436)
 (121.1680189123297,227.4053179174258) (105.7787338755096,245.068227412334) (101.0454851567857,251.2039421402378) (99.29169818593762,253.6318219757002) (98.57484419850088,254.57711457586) (98.25867579629667,255.0310739788226) (98.10971077728247,255.2481993391002) (98.03541845053883,255.3161640208707) (97.9963621272841,255.3839055378214)
 (122.1585999248728,235.6945915540432) (106.0892352393218,254.4461351748166) (101.1647246440176,260.9469191066386) (99.34283625221052,263.5168593110164) (98.59888023231994,264.5187699552519) (98.27099535502032,264.9993266974124) (98.1165929833472,265.2291860865988) (98.0396202122047,265.3019566969502) (97.99916662462277,265.3734913117954)
 (123.1907139342266,244.2887917260103) (106.4116763835732,264.1849837560563) (101.288257188441,271.0687671855258) (99.39570641513387,273.7876198456711) (98.62369754982245,274.8488891532555) (98.2837136500717,275.3573176777489) (98.12370813976858,275.6005211691758) (98.04397812162178,275.6783424756618) (98.0020893255254,275.7538489153021)
 (124.2668365000855,253.1991993432243) (106.7467714045464,274.2987005275778) (101.4163315888485,281.5842441107542) (99.45040388618037,284.4591714737213) (98.6493369391543,285.5826615538275) (98.29685100653242,286.1202912042625) (98.13106840536618,286.3774746082291) (98.04850088878395,286.4606016844762) (98.00513739611866,286.5402659688933)
 (125.3896365119232,262.4374588539682) (107.0952887769762,284.8017314180318) (101.5492159024672,292.5086759847247) (99.50703155039913,295.5471684881119) (98.67584263402959,296.7358697034918) (98.31042953134175,297.304087570442) (98.13868702002449,297.5759136891725) (98.05319799101269,297.6646124075449) (98.00831862070818,297.748628167158)
 (126.5619892094134,272.0155796115104) (107.4580546560015,295.7090573494627) (101.6871986701065,303.857978152303) (99.5657005087252,307.067873990759) (98.70326258601739,308.324912292491) (98.32447326715236,308.9251662937633) (98.14657840271251,309.2123262779795) (98.05807974318043,309.3068738455338) (98.01164145743709,309.3954426626469)
 (127.786988917147,281.9459356483487) (107.8359560408881,307.0362108273815) (101.8305900953353,315.6486767063017) (99.62653060596914,319.0381831004062) (98.73164873330998,320.3668279984113) (98.33900834652412,321.0006302207186) (98.15475825129441,321.3038450404219) (98.06315737031275,321.4045305841265) (98.01511509657232,321.4978623616274)
 (129.067961236883,292.2412638096618) (108.2299437133364,318.7992926966928) (101.9797231444351,327.8979306512578) (99.68965093065907,331.475646990356) (98.76105725982201,332.8793202265196) (98.35406314358441,333.5482505570457) (98.16324364276358,333.8682725994811) (98.06844308193109,333.9753978068343) (98.01874952115426,334.0737111673633)
 (130.4084744287927,302.9146602235366) (108.6410348588161,331.0149890859975) (102.1349545322297,340.6235547572367) (99.75520027228315,344.3984977911408) (98.79154883823627,345.8807827830896) (98.36966842020119,346.5864928599487) (98.17205313250415,346.9241076679913) (98.07395014748926,347.0379874892302) (98.02255556975138,347.1415102081465)
 (131.8123497028144,313.9795751114946) (109.0703152756359,343.7005885736862) (102.2966655575155,353.8440431406735) (99.82332752098803,357.8256743961719) (98.8231888504418,359.390326520261) (98.38585746366319,360.1345440310201) (98.1812068511781,360.4905721951903) (98.07969297228065,360.611535613342) (98.02654500108274,360.7205050887698)
 (133.2836701317704,325.4498059690438) (109.5189410731611,356.8739996203566) (102.4652627506313,367.5785936145145) (99.8941919943961,371.7768492117433) (98.85604757869075,373.427806993183) (98.4026662128386,374.2123403503678) (98.19072659785017,374.5876395676191) (98.08568717320213,374.7160304425255) (98.0307305602924,374.8306942057102)
 (134.8267878887717,337.3394891725611) (109.988139757642,370.5537683236106) (102.6411782947139,381.8471328555532) (99.96796367587957,386.2724558957688) (98.89020036072284,388.0138531725706) (98.42013336978587,388.8405965944431) (98.20063592798637,389.2360639065323) (98.0919496538029,389.3722418988058) (98.03512604669876,389.4928581679903)
 (136.4463295025367,349.663090096942) (110.4792106014945,384.7590965634443) (102.824870181341,396.6703424425716) (100.044823348402,401.3337181332033) (98.92572770206003,403.1698972581381) (98.43830049380659,404.0408362819864) (98.21096023499113,404.4574105057379) (98.0984986780729,404.601752086412) (98.03974638286374,404.7285903672062)
 (138.1471988154909,362.4353918582279) (110.9935241896281,399.5098606196102) (103.0168220606176,412.0696858251494) (100.1249626078784,416.9826794994935) (98.96271533867973,418.918205640902) (98.45721207496827,419.8354230946595) (98.22172682400252,420.274087455794) (98.10535394247833,420.4269870070032) (98.0446076848791,420.5603287421726)
 (139.93457732114,375.6714828279902) (111.5325210346568,414.8266303562176) (103.2175427453461,428.0674362895989) (100.2085837399617,433.2422344673006) (99.00125424331604,435.2819110650293) (98.47691558419525,436.2475935210517) (98.23296497671866,436.7093785023279) (98.11253664579634,436.871249514004) (98.04972733380851,437.0113887852746)
 (141.8139215496609,389.3867431020056) (112.0977091517875,430.730689084394) (103.427565328827,444.6867059954465) (100.2958994442502,450.1361606154945) (99.04144056874611,452.285046042522) (98.49746149710528,453.3014907750016) (98.24470600610304,453.7874771883422) (98.12006955636643,453.9587535553285) (98.05512404827,454.1059978396167)
 (143.7909571645783,403.5968301455271) (112.6906604841063,447.2440542303654) (103.6474458761784,461.9514761636994) (100.3871323901794,467.6891521038143) (99.08337552160665,469.9525775770526) (98.51890328890916,471.0222000414939) (98.25698329990878,471.5335223324804) (98.12797707644469,471.7146597558183) (98.06081795820975,471.8693307379414)
 (145.8716694295649,418.3176638814999) (113.313006070226,464.3894989546115) (103.877761649928,479.8866285060885) (100.4825145893572,485.9268544808886) (99.12716516056497,488.3104432561314) (98.54129739785699,489.4357851058923) (98.26983235208154,489.9736348973673) (98.13628530343028,490.1651123928233) (98.06683067997723,490.3275468363947)
 (148.0622897038721,433.565411537058) (113.9664298491915,482.1905748874984) (104.1191088322258,498.5179779934013) (100.582286569872,504.8759008981295) (99.1729201130713,507.3855887741013) (98.56470315494099,508.5693264247409) (98.28329078123343,509.1349563044979) (98.14502208783314,509.3372778204818) (98.07318539288913,509.507828498242)
 (150.3692776288259,449.3564726176062) (114.6526610026467,500.6716361681432) (104.3720997084433,517.8723070702355) (100.6866963392387,524.5639498068546) (99.22075520547385,527.206006951658) (98.58918267786551,528.4509606991197) (98.29739833556097,529.0456882545218) (98.15421708796407,529.2593844005538) (98.0799069175507,529.438421084972)
 (152.7992986775767,465.7074644370165) (115.3734647419821,519.8578649957919) (104.6373592804157,537.9774014332755) (100.7959981241726,545.0197242212448) (99.27078900199541,547.8007783210408) (98.61480072765927,549.1099220141277) (98.31219688379412,549.7351341141245) (98.16390182146702,549.9607639999352) (98.08702179630411,550.1486745143147)
 (155.3591967574292,482.6352086965002) (116.1306314591147,539.7752989271659) (104.9155212822703,558.8620875005117) (100.9104508774174,566.273052635077) (99.32314324900184,569.2001133496668) (98.6416245267725,570.5765846111444) (98.32773039201108,571.233741933422) (98.17410971396801,571.4718951174999) (98.09455837627934,571.6690864472494)
 (158.0559615803595,500.1567196735586) (116.9259641742257,560.4508601778439) (105.2072235779206,580.5562717091075) (101.0303165444326,588.3549116856495) (99.37794222215624,591.4353963785558) (98.66972353806719,592.8825073622255) (98.34404488646295,593.5731491603121) (98.18487614530112,593.8244477053154) (98.10254689564509,594.0313471684107)
 (160.8966905545741,518.2891946546134) (117.7612642327955,581.9123872111272) (105.5131029270616,603.0909817903702) (101.1558580859718,611.2974706639134) (99.43531197547061,614.5392313557036) (98.69916920479157,616.0604800192281) (98.36118840291998,616.7862291210461) (98.19623849398444,617.0513297520431) (98.11101957380598,617.26838622692)
 (163.8885450002302,537.0500073198683) (118.63831522822,604.1886689227664) (105.8337891160747,626.4984101805471) (101.2873372565115,635.1341379753006) (99.49537949299321,638.5454894482382) (98.73003465244514,640.1445713131592) (98.37921092346004,640.907139338973) (98.20823618086342,641.1867356988295) (98.12001070644322,641.4144209072757)
 (167.0387005576274,556.4567048640542) (119.5588651556876,627.3094817539562) (106.1698984618104,650.8119597359746) (101.4250121431838,659.8996096610606) (99.55827174589764,663.4893586210165) (98.762394354394,665.1701789825044) (98.39816430212566,665.9713717664363) (98.22091071312116,666.2661967608885) (98.12955676648363,666.5050066025998)
 (170.354291738184,576.5270097100988) (120.5246068382652,651.3056300868625) (106.5220267098913,676.0662919304634) (101.5691344753713,685.6299200951479) (99.62411466010306,689.4073952729919) (98.79632376419106,691.1740818124531) (98.41810218142388,692.0158050076985) (98.23430573016806,692.3266332309313) (98.13969651227292,692.5770891655811)
 (173.8423506688297,597.2788267406474) (121.5371567075746,676.2089902954071) (106.8907413650216,702.2973777199707) (101.7199467214433,712.362494975965) (99.6930320022651,716.3375780261015) (98.83189891881509,718.1944937699894) (98.43907990228337,719.0787586137435) (98.24846705328261,719.4064088433174) (98.15047110446331,719.6690593150901)
 (177.5097402002118,618.7302570314077) (122.5980320690698,702.0525588377674) (107.2765735087823,729.5425512658588) (101.8776789962638,740.1362067363735) (99.76514419499991,744.319363764918) (98.86919601842482,746.2711203230002) (98.46115441077853,747.2000495328748) (98.26344274126335,747.5453872810114) (98.16192423336238,747.8208091796658)
 (181.3630816884769,640.8996191152569) (123.7086270355056,728.8705047842273) (107.680009180394,757.8405667110779) (102.0425458109637,768.9914324982776) (99.84056707554534,773.3937460280742) (98.90829098976387,775.4452170346635) (98.48438416570485,776.4210508041867) (98.27928315478191,776.7849909104916) (98.17410225875908,777.0737910621624)
 (185.4086779188052,663.8054788323392) (124.8701873710684,756.6982271730178) (108.1014804176647,787.2316582040264) (102.2147427049993,798.9701146997951) (99.91941061563998,803.6033158552025) (98.94925904197731,805.7596505271285) (98.50882905190169,806.7847525839182) (98.29604103257493,807.1682618328784) (98.18705436452851,807.4710785128854)
 (189.6524318143827,687.4666888232812) (126.0837845517452,785.5724175756908) (108.5413560783639,817.7576033612127) (102.3944428094755,830.1158245236259) (100.0017776241739,834.9923251951656) (98.99217422533275,837.2589619114134) (98.53455030508309,838.3358255978881) (98.31377158310823,838.7399253427201) (98.20083273061427,839.0574298020904)
 (194.0997617636309,711.9024386942567) (127.3502894132155,815.5311282306577) (108.9999325859576,849.4617903523275) (102.5817933998836,862.4738282539348) (100.0877624579942,867.6067529828755) (99.03710900507394,869.9894327831106) (98.5616104548175,871.1206871163819) (98.33253259581879,871.5464558894445) (98.21549272530359,871.8793538858826)
 (198.7555145964552,737.1323168192525) (128.6703458237479,846.6138460674296) (109.4774247671813,882.3892887785266) (102.7769125054661,896.0911566862646) (100.1774497700372,901.4943739927949) (99.08413386437267,903.9991538856117) (98.59007329316154,905.187569550597) (98.35238457655039,905.6361456394075) (98.2310931210185,905.9851789632426)
 (203.6238774402459,763.1763846412522) (130.0443448835025,878.8615728930131) (109.9739569713272,916.5869244970739) (102.9798856509729,931.0166777100923) (100.2709133275175,936.7048305774865) (99.13331695196274,939.3380965450747) (98.62000387728946,940.5865917731271) (98.37339091225957,941.059175740244) (98.24769633716593,941.4251237252773)
 (208.7082898800965,790.0552641871977) (131.4724002101345,912.3169119461347) (110.4895546811847,952.1033585223763) (103.1907628141881,967.3011721768302) (100.3682149360755,973.2897073988727) (99.18472379151035,976.058186983003) (98.65146857520445,977.3698332677644) (98.39561807052591,977.8676903924277) (98.26536871387954,978.2513714016676)
 (214.0113580256107,817.7902393197802) (132.9543249199781,947.0241609433873) (111.0241368420022,988.9891701051296) (103.4095556887507,1004.997413157631) (100.4694035083452,1011.302609258949) (99.23841707095895,1014.213383614311) (98.68453516426032,1015.591411216888) (98.41913583977957,1016.11587383674) (98.28418082077209,1016.518146713026)
 (219.5347722378309,846.4033710129826) (134.4896109504253,983.0294116457183) (111.5775091462021,1027.296944057735) (103.636235345965,1044.160248684577) (100.5745143171407,1050.799242134315) (99.2944565309293,1053.859757439988) (98.719272992692,1055.307560637729) (98.44401761648193,1055.860030369626) (98.30420780505462,1056.281795841648)
 (225.279230383123,875.917626660924) (136.0774113884971,1020.380655865592) (112.1493585165043,1067.081362357058) (103.8707303909435,1084.846688057314) (100.6835684741772,1091.837497517305) (99.35289897164945,1095.05557564528) (98.75575321462476,1096.576717681858) (98.47034074571917,1097.158667502502) (98.32552978358585,1097.600869537498)
 (231.2443685452427,906.3570231178581) (137.7165264691413,1059.127897717326) (112.7392490272486,1108.399300014981) (104.1129257070658,1127.115991784344) (100.7965726747079,1134.477540163325) (99.4137983977424,1137.861388515524) (98.79404910906975,1139.459606215304) (98.49818692177648,1140.072582384719) (98.34823228356068,1140.53620948016)
 (237.4287011322139,937.7467828297488) (139.4053938812651,1099.323271789805) (113.3466194918969,1151.309925165251) (104.3626618779351,1171.029765214623) (100.9135192465475,1178.78189934153) (99.47720631946335,1182.340119783197) (98.83423649316134,1184.019327799852) (98.52764265524827,1184.664951613719) (98.37240673664552,1185.151038021934)
 (243.829572253173,970.1135020675812) (141.1420839675027,1141.021166797829) (113.9707829232154,1195.874803274311) (104.6197353674969,1216.652055903098) (101.034386538505,1224.81556368399) (99.54317222757373,1228.557160521885) (98.8763942393723,1230.321455199868) (98.5587998130915,1231.00142456077) (98.39815103139328,1231.511051442086)
 (250.4431201067444,1003.485329924049) (142.9243003238282,1184.278354150006) (114.610928040943,1242.158005344124) (104.8838995265829,1264.049454741198) (101.1591396782469,1272.646079726168) (99.6117442569774,1276.580466704501) (98.92060490558633,1278.434129542191) (98.59175623773244,1279.150220344198) (98.42557012873696,1279.684516846474)
 (257.2642559152299,1037.892156404815) (144.7493861977451,1229.154120766262) (115.2661229601867,1290.226219942429) (105.1548664779693,1313.291200874719) (101.2877317230745,1322.343654231437) (99.68297005151814,1326.480660546253) (98.96695548579582,1328.4281612613) (98.62661645091669,1329.182228587518) (98.45477674526808,1329.74237285238)
 (264.2866586608636,1073.365807650868) (146.6143369506032,1275.710405391353) (115.9353211429436,1340.148868869137) (105.4323099123692,1364.449290424804) (101.4201052191642,1373.981260392607) (99.75689783901579,1378.331135755843) (99.01553828778545,1380.377134966104) (98.66349244744853,1381.171114104561) (98.4858921088591,1381.758334203236)
 (271.5027865385318,1109.940246085769) (148.51581869443,1324.011937590223) (116.6173696365698,1391.998226251707) (105.7158688051999,1417.598589025255) (101.5561941757052,1427.6347480061) (99.83357772180851,1432.208166823102) (99.06645194255417,1434.357518369887) (98.7025045833233,1435.193425659034) (98.51904679100601,1435.80900046366)
 (278.9039056457601,1147.651773106665) (150.4501930419191,1374.126378581467) (117.3110195587388,1445.849540858353) (106.0051520392506,1472.816948192228) (101.6959264504314,1483.382957719162) (99.91306318391011,1488.191022476345) (99.11980254847293,1490.448775430889) (98.74378256206573,1491.328708952089) (98.5543816200621,1491.973968951182)
 (286.4801360004461,1186.539231841364) (152.4135477269111,1426.124463071371) (118.014938721073,1501.78116142708) (106.2997438925946,1530.185325549774) (101.8392265326753,1541.307839456752) (99.995412811547,1546.36208344926) (99.17570495135379,1548.733483856737) (98.78746652236198,1549.659623997417) (98.59204867933693,1550.335952067022)
 (294.2205145289556,1226.64420748506) (154.4017326701174,1480.080141295325) (118.7277262163573,1559.874664832785) (106.5992103253883,1589.78790894862) (101.9860186997811,1601.494575145141) (100.0806922195966,1606.806964705014) (99.23428415982565,1609.297457133654) (98.833708229408,1610.272067050268) (98.63221239386799,1610.980899195262)
 (302.1130742212075,1268.011222810239) (156.4104008899352,1536.070720556668) (119.4479287303337,1620.214986952832) (106.9031059749129,1651.712244534454) (102.1362305130301,1664.031705859899) (100.1689761724251,1669.614642273973) (99.2956768937851,1672.229871248499) (98.88267237178763,1673.25529726382) (98.67505070956271,1673.998123346009)
 (310.1449382263287,1310.687926610956) (158.4350534999628,1594.177005672764) (120.1740582819849,1682.890556144085) (107.2109817466275,1716.049368847191) (102.2897966106721,1729.01126354139) (100.2603508841579,1734.877584871713) (99.36003326230403,1737.623396280559) (98.93453796526124,1738.702068254339) (98.72075636839482,1739.480432726451)
 (318.3024272805776,1354.725273088655) (160.4710879018494,1654.483437890617) (120.9046110490688,1747.993429308547) (107.5223928713333,1782.893945061955) (102.4466627487303,1796.528907436422) (100.3549164806642,1802.691890475099) (99.42751856636758,1805.574333048632) (98.98949986457217,1806.708764764098) (98.76953828343494,1807.524267430243)
 (326.5711785349908,1400.177690500449) (162.5138481814168,1717.078232012536) (121.6380869011718,1815.61943059896) (107.8369072858437,1852.34440351586) (102.6067900353838,1866.684065442906) (100.4527896037003,1873.157428046244) (99.49831522122894,1876.182755008818) (99.04777038437025,1877.375544619965) (98.82162301773491,1878.229841444473)
 (334.9362735950351,1447.103237754202) (164.5586766531612,1782.053511669466) (122.3730092427251,1885.868292896245) (108.1541141875764,1924.503086701199) (102.770159302219,1939.580080554224) (100.5541061368665,1946.377984606995) (99.57262479310106,1949.552655608363) (99.10958103059255,1950.80648619441) (98.87725637148436,1951.701290181575)
 (343.3823734058454,1495.563748032567) (166.6009654761011,1849.505442884045) (123.1079447643824,1958.843802274598) (108.4736326126595,1999.476398942506) (102.9367755556756,2015.32436261928) (100.6590240333793,2022.461417879762) (99.65067014537479,2025.792101311384) (99.17518434417083,2027.109741584454) (98.93670508242569,2028.046823751796)
 (351.8938575162213,1545.624958940894) (168.6362072832791,1919.534366270239) (123.841522713061,2034.653945752223) (108.7951198925197,2077.374961012053) (103.1066724546065,2094.02854565468) (100.7677262271209,2101.519814724033) (99.73269769056742,2105.01339052299) (99.24485585977422,2106.39769573426) (99.00025864524494,2107.378886201469)
 (360.4549652295975,1597.356629083916) (170.6600438259029,1992.244928409708) (124.5724533180489,2113.411062705039) (109.1182798552322,2158.313769974692) (103.2799167648934,2175.808650965207) (100.8804236109968,2183.669655611099) (99.81897974575317,2187.333218648931) (99.31889618338479,2188.787131736143) (99.0682312565731,2189.814320950879)
 (369.0499361950567,1650.832641372062) (172.6683117269777,2067.746213120311) (125.2995450510703,2195.232000390565) (109.4428706543927,2242.412364584586) (103.4566127492322,2260.785256347104) (100.9973580701269,2269.031985392944) (99.90981699122844,2272.872849539257) (99.39763319387646,2274.399402554977) (99.14096389329913,2275.474542675281)
 (377.6631480957219,1706.131093724014) (174.6570845621956,2146.151873481189) (126.021720449796,2280.238274090368) (109.7687121290775,2329.794996586096) (103.6369064591563,2349.083671666056) (101.1188055617191,2357.732590634008) (100.0055410345825,2361.758293575157) (99.48142437535191,2363.360609431324) (99.21882653308514,2364.48571588253)
 (386.2792492469414,1763.334378165781) (176.6227106301687,2227.580265597) (126.7380302938116,2368.556232427099) (110.0956926223384,2420.590808295086) (103.820989906592,2440.834121117559) (101.2450792383652,2449.902183786259) (100.1065170850417,2454.120492668536) (99.57065928874724,2455.801787228192) (99.30222052733761,2456.978940450135)
 (394.8832841103526,1822.529249617916) (178.5618459321815,2312.154585170053) (127.4476659864495,2460.317228447301) (110.4237752114081,2514.934016855815) (104.0091051032606,2536.171932490724) (101.3765326167659,2545.676594500611) (100.2131467458854,2550.095512455589) (99.66576219312489,2551.8590969972) (99.39158113828815,2553.090444395349)
 (403.4608099546605,1883.806885915729) (180.4714820447869,2400.003007999709) (128.1499700617401,2555.65779708258) (110.7530033290769,2612.964105583607) (104.2015479675132,2635.237733768954) (101.5135627993273,2645.19696837768) (100.3258709357479,2649.824741975549) (99.76719482905347,2651.674026050469) (99.48738025337165,2652.9617841621)
 (411.9980031406049,1947.262940817654) (182.3489687297527,2491.258835547624) (128.8444448000211,2654.719839610494) (111.0835057813432,2714.826022812253) (104.3986721092414,2738.177657410817) (101.6566137614298,2748.609973472492) (100.4451729526707,2753.4551011367) (99.87545937851982,2755.393595835079) (99.59012929166062,2756.740052719229)
 (420.4817537715772,2012.997591930128) (184.192031278314,2586.060646697696) (129.5307589957921,2757.65081573366) (111.4155011904124,2820.670388670969) (104.6008925139099,2845.143552663434) (101.8061797223213,2856.068014876969) (100.5715816977498,2861.139256282868) (99.99110161786773,2863.170577917891) (99.70038231873568,2864.578095775844)
 (428.8997477276144,2081.115585610847) (185.9987827252736,2684.552456803405) (130.2087529750654,2864.603943882753) (111.7493019135593,2930.653710217055) (104.8086891562103,2956.29320626826) (101.9628086223713,2967.729457714906) (100.7056750781185,2973.035844183513) (100.1147142822999,2975.163718399847) (99.81873938804625,2976.634736430478)
 (437.2405353863697,2151.72628100915) (187.7677311895137,2786.883885060315) (130.8784420052812,2975.738410330223) (112.0853175067563,3044.938605349867) (105.022610582085,3071.790571925825) (102.1271057337529,3083.75885889264) (100.8480836116869,3089.309704782499) (100.2469406625197,3091.537971090249) (99.94585012851364,3093.075008582996)
 (445.4935866276472,2224.94369546109) (189.4977826986778,2893.210331170496) (131.5400182778554,3091.219587674867) (112.4240578169225,3163.694035929025) (105.2432775047822,3191.80600889236) (102.2997374354362,3204.327207959791) (100.999494258659,3210.132123051068) (100.3884784560587,3212.464739783275) (100.0824175998573,3214.070399449775)
 (453.649332014457,2300.886553476383) (191.1882399362279,3003.693162185746) (132.1938516714016,3211.219263230918) (112.7661357980262,3287.095550516866) (105.4713864661908,3316.516530087959) (102.4814351867045,3329.612177443802) (101.1606545071857,3335.681080302883) (100.5400838978306,3338.122129991722) (100.2292024389222,3339.79910153583)
 (461.6991903396624,2379.678341532404) (192.8387974089212,3118.499910330119) (132.8404895227731,3335.915877825084) (113.1122701544028,3415.325537160784) (105.7077136189489,3446.106060101557) (102.6729997362134,3459.798383032002) (101.3323767427647,3466.141515340058) (100.7025761963943,3468.695210504523) (100.3870273221007,3470.446274429717)
 (469.63558301777,2461.447370826737) (194.4495335729696,3237.804482515485) (133.4806556439405,3465.494775477336) (113.4632879193374,3548.573486629643) (105.9531186878853,3580.765703486099) (102.8753056060252,3595.07765398695) (101.5155429330925,3601.705595812147) (100.8768423043858,3604.376285148808) (100.5567817708429,3606.204316800777)
 (477.4519360789266,2546.326850031267) (196.0209004795779,3361.787382179846) (134.1152488262661,3600.148464415963) (113.820127079209,3687.036266516593) (106.2085491714012,3720.694023744942) (103.0893058920677,3735.649314191446) (101.7111096620796,3742.573000183586) (101.0638420535594,3745.365175150545) (100.7394273292262,3747.273148992998)
 (485.1426707795352,2634.454969940244) (197.5537115067955,3490.635943996561) (134.7453410710736,3740.076889854584) (114.1838393531308,3830.918406621018) (106.4750448445824,3866.097333418893) (103.3160374242354,3881.720474232107) (101.9201135487151,3888.951210716641) (101.2646136869242,3891.869512501218) (100.936003144617,3893.860506622157)
 (492.7031840721141,2725.975001713163) (199.0491277373729,3624.544581931152) (135.3721757774501,3885.487718940956) (114.5555932360636,3980.432396024836) (106.7537426263772,4017.189995694207) (103.5566263309264,4033.506334943216) (102.1436770884235,4041.055817893843) (101.4802798225879,4044.105044753705) (101.1476319846474,4046.182245600001)
 (500.1298203682724,2821.035410186636) (200.5086435233202,3763.715051057025) (135.9971661071463,4036.596638275349) (114.9366774098734,4135.79899228378) (107.0458818732937,4174.194737962606) (103.8122940542652,4191.230502846899) (102.3830149565733,4199.110836716161) (101.7120538861281,4202.295951685074) (101.3755267260303,4204.462659023184)
 (507.41983617548,2919.789983474572) (201.9340717495884,3908.356723485733) (136.6218937311087,4193.627664386649) (115.3285046225576,4297.247543160406) (107.3528101619333,4337.342977777235) (104.0843638637581,4355.125317939243) (102.6394408158622,4363.349035330216) (101.9612470506649,4366.675174279962) (101.6209973531849,4368.934806381013)
 (514.5713592849436,3022.397979801009) (203.3275292737515,4058.686878722673) (137.2481081471395,4356.813467552395) (115.7326161311098,4465.016321335649) (107.6759896224426,4506.875161660881) (104.3742679176205,4525.43219428787) (102.914374671559,4534.012276452433) (102.2292757262976,4537.484756504101) (101.8854585072855,4539.840855552608)
 (521.5833442311299,3129.024292227192) (204.6914229777914,4214.931008723853) (137.877726740321,4526.395709350707) (116.1506867985509,4639.352872547317) (108.0170038848338,4683.041117240587) (104.6835549227037,4702.401973923291) (103.2093508208924,4711.351872076866) (102.5176696432424,4714.976200355634) (102.170437629096,4717.432438081256)
 (528.4555257323238,3239.839631653467) (206.0284368234556,4377.32313790369) (138.5128357413323,4702.625394337487) (116.5845309310477,4820.514377616896) (108.3775657001598,4866.100419194926) (105.0138984457786,4886.295294521457) (103.5260264454971,4895.628951967796) (102.8280805758414,4899.410834697789) (102.4775837419705,4901.971018230534)
 (535.1883717575697,3355.020728208835) (207.34152025667,4546.106158330018) (139.1556922210622,4885.763236253731) (117.036108936686,5008.768028842612) (108.7595252988559,5056.322769520187) (105.3671059310068,5077.382971394383) (103.8661908985284,5087.114846458491) (103.1622917576734,5091.060198395128) (102.8086769245348,5093.728276345766)
 (541.7830377536181,3474.750550898639) (208.6338782598491,4721.53218033639) (139.8087272447194,5076.080039181585) (117.5075348839723,5204.391421253375) (109.1648795493033,5253.988392639027) (105.7451284808127,5275.946394323077) (104.2317757411141,5286.091484095272) (103.5222280412884,5290.206438295216) (103.1656385260093,5292.986507062468)
 (548.2413234116568,3599.218545169884) (209.9089633051147,4903.862898785305) (140.4745502943797,5273.85709408597) (118.001085035084,5407.672959236953) (109.5957819807678,5459.388445893578) (106.150071459979,5482.277939786743) (104.6248655860118,5492.851804684573) (103.9099668595485,5497.142722614615) (103.5505421806952,5500.039032923082)
 (554.5656331673645,3728.620887884561) (211.1704694185756,5093.369975228571) (141.1559550569814,5479.386591197402) (118.5192074270406,5618.912279076475) (110.0545537365018,5672.825445984841) (106.5842059857749,5696.681399160756) (105.04770980988,5707.700188321203) (104.3277500493451,5712.173670309783) (103.9656256820221,5715.190633981792)
 (560.7589414183259,3863.160759067488) (212.4223285253147,5290.335436229253) (141.8559266641478,5692.972048716481) (119.0645325727106,5838.420687949956) (110.5436955248599,5894.613711941907) (107.0499813702296,5919.472423477526) (105.5027351993347,5930.952900995368) (104.7779966024077,5935.615797031893) (104.4133037806177,5938.757993999345)
 (566.8247632206694,4003.048629718077) (213.6687092083108,5495.05208813623) (142.5776504620925,5914.928758344166) (119.6398853534223,6066.521619970756) (111.0659006388995,6125.079825224049) (107.5500385842841,6150.978985364441) (105.9925596000146,6162.938557397812) (105.2633164121902,6167.797978287127) (104.8961819752069,6171.070163848282)
 (572.7671310028228,4148.502564947362) (214.9140179841662,5707.823948632347) (143.324522383392,6145.584248168422) (120.2482981756528,6303.551109868966) (111.6240691180065,6364.56310758241) (108.0872248175297,6391.541858795022) (106.5200066422302,6403.998601562987) (105.786525090314,6409.061930443664) (105.4170713696845,6412.469042772936)
 (578.5905776180895,4299.748541719015) (216.1629031704248,5928.966695413506) (144.1001609882102,6385.278763465924) (120.893025465945,6549.858284939027) (112.2213231286662,6613.416117328962) (108.6646092115863,6641.515117310597) (107.0881216213713,6654.487806011884) (106.3506599307689,6659.762710249333) (105.9790046745441,6663.309878166646)
 (584.3001258580995,4457.020780529712) (217.4202613991965,6158.808132392543) (144.9084212403337,6634.365766005123) (121.5775595805363,6805.805875901164) (112.8610236455078,6872.005164683699) (109.2854998497192,6901.266651392894) (107.7001886161159,6914.774790078633) (106.9589971050999,6920.269233544872) (106.5852534358989,6923.961784554439)
 (589.90128437387,4620.562090458546) (218.6912468156833,6397.688673864814) (145.7534100826316,6893.21245246722) (122.305648209685,7071.770747351604) (113.5467885183713,7140.71084689553) (109.9534620904115,7171.178705690812) (108.3597489326843,7185.2425581278) (107.6150701770869,7190.964813881868) (107.2393465806129,7194.808282489558)
 (595.4000498048272,4790.624227134188) (219.9812829885439,6645.961847111812) (146.6395038780624,7162.200292630326) (123.0813133604162,7348.144448500038) (114.2825120158367,7419.928603854756) (110.6723383376663,7451.648436827397) (109.0706209687116,7466.289058392319) (108.3226900307977,7472.247721776737) (107.9450903715874,7476.24785809601)
 (600.8029148027483,4967.468263308886) (221.2960775533637,6903.994813962157) (147.5713677849622,7441.72558799137) (123.9088720064946,7635.333784918463) (115.0723859411738,7710.069294938639) (111.4462693464839,7743.088492536655) (109.8369215960401,7758.327763184425) (109.0859663117409,7764.53176535426) (108.7065898729757,7768.69454401262)
 (606.1168815584768,5151.364971879378) (222.6416396092415,7172.168911871289) (148.5539771397623,7732.200051530195) (124.7929584992824,7933.761412052008) (115.9209224221236,8011.559797858291) (112.2797171676925,8045.92761290437) (110.6630891674677,8061.788271257633) (109.9093304866184,8068.246893159782) (109.5282720310408,8072.578522517507)
 (611.3494803933307,5342.595221348956) (224.0242998887403,7450.880215121268) (149.5926409251675,8034.05140934923) (125.7385488393239,8243.866451266003) (116.8329784819873,8324.843630296957) (113.1774898422433,8360.611254510444) (111.5539082586285,8377.116933119507) (110.7975606332916,8383.839819942435) (110.4149104823724,8388.346751636374)
 (616.5087929633088,5541.450383876155) (225.4507337283159,7740.540116780161) (150.6930274083462,8347.724024950792) (126.7509869143769,8566.105129233536) (117.8137825053752,8650.381595155648) (114.1447679613081,8687.602238294874) (112.5145362622475,8704.777500121232) (111.7558080787496,8711.774676234707) (111.3716522074942,8716.463615060444)
 (621.6034796379975,5748.23275619672) (226.9279868732573,8041.575932100473) (151.8611920413384,8673.679546942134) (127.8360128164232,8900.951441486002) (118.868962718718,8988.652450247029) (115.1871332146892,9027.38142199381) (113.5505319583097,9045.251798172374) (112.789626009125,9052.533682579167) (112.404046154029,9057.411596726837)
 (626.6428106533789,5963.255993831986) (228.463504160623,8354.431524067742) (153.1036077221333,9012.397580986495) (128.9997933565868,9248.89784098358) (120.0045778114976,9340.153603302562) (116.3105990563936,9380.448398017254) (114.6678861899056,9399.040426955829) (113.9050001820582,9406.61784927828) (113.5180739599707,9411.69198093573)
 (631.6367006937704,6186.845559105803) (230.0651611352326,8679.56795184456) (154.4271975241739,9364.376386843354) (130.2489549038474,9610.455952579074) (121.2271498309112,9705.401833182621) (117.5216436224277,9747.322217662419) (115.8730547807749,9766.663485539277) (115.1083818779292,9774.547702564387) (114.7201829137489,9779.825578904662)
 (636.5957466270752,6419.339183581921) (231.741298665821,9017.46414288792) (155.8393700092237,9730.133601370422) (131.5906186801041,9986.157314279897) (122.5436994888128,10084.934038204) (118.8272450420303,10128.54214258469) (117.1729938365662,10148.6613253076) (116.4067232325588,10156.86403811545) (116.0173212938633,10162.35348268422)
 (641.5312681944112,6661.087345601165) (233.5007606394111,9368.617589540894) (157.348057247152,10110.20698838218) (133.0324386505897,10376.55414623403) (123.9617840256489,10479.30801252339) (120.2349192892936,10524.66842446764) (118.5751975776301,10545.59533116106) (117.8075150996142,10554.12870286224) (117.4169762365728,10559.83784738328)
 (646.4553515355885,6912.453763647431) (235.3529348260133,9733.545070930735) (158.9617556729365,10505.15521628381) (134.5826421547735,10782.22014838945) (125.4895377819824,10889.10325153826) (121.752760727668,10936.28311386094) (120.0877388565598,10958.04873194938) (119.3188275965398,10966.92540605904) (118.9272142855521,10972.86270267432)
 (651.3808955113549,7173.815906300894) (237.3077970153513,10112.78340102571) (160.6895699190665,10915.5586644269) (136.2500734284497,11203.75132780296) (127.1357156329524,11314.92178729131) (123.3894855046856,11363.99089917663) (121.7193125184388,11386.62744113693) (120.9493534924001,11395.86056061191) (120.5567247821551,11402.03479457673)
 (656.3216608577058,7445.565519549143) (239.3759585388838,10506.89020372774) (162.5412597675171,11342.02025915153) (138.0442401724797,11641.76685659368) (128.9097394455219,11757.38905488826) (125.1544779582297,11808.4199768592) (123.4792817658345,11831.96092871435) (122.7084546001285,11841.56415568351) (122.3148662589088,11847.98445853423)
 (661.2923222763661,7728.10917222601) (241.5687172992363,10916.44471589263) (164.527290370318,11785.16634049923) (139.9753633273853,12096.90996155843) (130.8217477214616,12217.15479095499) (127.0578401989387,12270.22295376106) (125.3777276935461,12294.70312539401) (124.6062113386903,12304.69066161058) (124.2117160019185,12311.36652482615)
 (666.3085236239403,8021.868820334027) (243.8981124368106,11342.04861919502) (166.6588858919614,12245.64756060968) (142.0544302153985,12569.8488464915) (132.882648591131,12694.89396519111) (129.1104450349989,12750.07778278662) (127.4255021599135,12775.53336015262) (126.6534756323582,12785.91996819943) (126.2581229494898,12792.86125737733)
 (671.386936411693,8327.2823909824) (246.3769827689421,11784.32690176206) (168.9480867288175,12724.13981482161) (144.2932512125663,13061.27764826434) (135.1041763233658,13191.30774608801) (131.323992405852,13248.68873287743) (129.6342841615306,13275.15733219807) (128.8619273143802,13285.9583574776) (128.4657640944594,13293.17532704545)
 (676.5453218662192,8644.804386643813) (249.0190291397123,12243.92875052349) (171.4078104605988,13221.34520652673) (146.7045201119884,13571.91742774758) (137.4989515152898,13707.12450190537) (133.7110694895859,13766.78739444046) (132.0166398765223,13794.30811846495) (131.2441342005914,13805.53951200626) (130.8472045557734,13813.04282049186)
 (681.802596828911,8974.906510394807) (251.8388808193131,12721.52847522773) (174.0519166864909,13737.99304683214) (149.3018783358779,14102.51719666647) (140.0805451218223,14243.1008380125) (136.2852146446014,14305.13372133065) (134.5860865371697,14333.74721775281) (133.8136159941102,14345.42555986926) (133.4159614807475,14353.22628575154)
 (687.1789037892171,9318.078312768379) (254.8521660885411,13217.8264650938) (176.8952758928533,14274.84089010989) (152.0999831475811,14653.85498150588) (142.8635464775332,14800.02267172493) (139.0609853389824,14864.51711052465) (137.3571602855625,14894.26563264785) (136.5849121751529,14906.40815748) (136.1865719319351,14914.51781564612)
 (692.6956853532083,9674.827860801874) (258.0755871370301,13733.55017906868) (179.9538424906167,14832.67560651917) (155.1145800042289,15226.7389255899) (145.8636354533422,15378.70634577537) (142.0540302105196,15445.75752063285) (140.3454881553488,15476.68499037788) (139.5736540193869,15489.30961135732) (139.1746649022542,15497.74017018881)
 (698.3757634458329,10045.68242982349) (261.526999393407,14269.45517067362) (183.2447321460143,15412.3144926026) (158.3625791767223,15822.00843047887) (149.097658875711,15979.99978157713) (145.2811653856216,16049.7066304138) (143.5678643078039,16081.85870376876) (142.7966408733396,16094.98404003887) (142.397037586889,16103.74793915478)
 (704.2434235319483,10431.18921847411) (265.2254953866924,14826.32614842071) (186.7863035112347,16014.60642106605) (161.8621367443863,16440.53533783444) (152.583711316539,16604.78367344901) (148.760455165506,16677.24903846795) (147.0423306308301,16710.67317348246) (146.2719207956965,16724.31857731463) (145.8717360209062,16733.42874599582)
 (710.3245041183696,10831.91608741586) (269.1914932189638,15404.97807278997) (190.5982444357703,16640.43303086153) (165.6327400465235,17083.2251529202) (156.341220336726,17253.97272498385) (152.5112971629981,17329.30350530016) (150.7882617839362,17364.0490327308) (150.0188756480585,17378.23461797359) (149.6181401659972,17387.70449429779)
 (716.6464917662988,11248.45232213606) (273.4468296963671,16006.25729075362) (194.7016627090839,17290.70995869826) (169.6952976412127,17751.018310909) (160.3910362342196,17928.51692875132) (156.5545119408623,18006.82423895173) (154.8264547402887,18042.94243566777) (154.0583106860615,18057.68910727018) (153.6570534976866,18067.53265798516)
 (723.2386218000164,11681.40942020657) (278.0148581294865,16631.04270884001) (199.1191813454736,17966.38811311995) (174.07223378238,18444.89148718461) (164.7555263076609,18629.40289054202) (160.9124371628213,18710.80222541291) (159.1792228367957,18748.34639067915) (158.412548662447,18763.67587532749) (158.01079710412,18773.90761649219)
 (730.1319848441902,12131.42190331449) (282.9205507670559,17280.24700571974) (203.8750383740376,18668.4549922802) (178.7875873770248,19165.85895282362) (169.4586735978179,19357.6551993555) (165.6090262195898,19442.26660503409) (163.8704942943228,19481.29213978873) (163.1055284042296,19497.22701769993) (162.7033082589648,19507.8620361242)
 (737.359639254289,12599.14815433558) (288.1906057688987,17954.81788530949) (208.9951910380929,19397.93604657181) (183.867115325865,19914.97397646684) (174.5261800099607,20114.33784436675) (170.6699512328069,20202.28609617391) (168.9259151111046,20242.85058542485) (168.1629077670839,20259.41432333955) (167.7602433712615,20270.46829885364)
 (744.9567294265846,13085.2712796755) (293.8535585541942,18655.73937137093) (214.5074242376947,20155.8960872529) (189.3384000796041,20693.33027378162) (179.9855736492701,20900.55568008954) (176.1227102692873,20991.97046731459) (174.3729561610902,21034.13376578554) (173.6121707991284,21051.3507512043) (173.2090851446259,21062.83997979227)
 (752.9606098784203,13590.4999970623) (299.9398972781978,19384.03314459851) (220.4414629651149,20943.44074223758) (195.2309611589393,21502.06350574343) (185.8663201171887,21717.45594099236) (181.9967385128658,21812.47205891261) (180.2410242450306,21856.29638006963) (179.4827388616815,21874.1919567796) (179.0792536931107,21886.13337460863)
 (761.4109748795845,14115.56954893297) (306.4821820928077,20140.75992318363) (226.8290883840706,21761.71796022105) (201.5763702872443,22342.35282697055) (192.1999374173323,22566.22980681968) (188.3235230428777,22664.98735624329) (186.5615767426258,22710.5373648453) (185.8060853556885,22729.13786978222) (185.4022212624807,22741.54907816518)
 (770.3499932868971,14661.24264151951) (313.5151677293654,20927.02088785148) (233.7042570879045,22611.91956432688) (208.408369668711,23215.42248536496) (199.02011400367,23448.11401989989) (195.1367207516347,23550.75861453819) (193.3682393980976,23598.10152285376) (192.6158535861134,23617.43432434841) (192.2116300892999,23630.3336156755)
 (779.8224480851291,15228.31040971011) (321.0759288089876,21743.95915238388) (241.1032229368711,23495.28285648969) (215.7629928104354,24122.5434743425) (206.3628293685154,24364.39255574802) (202.4722787981694,24471.07553772939) (200.6969266368163,24520.2812055731) (199.9479771618226,24540.37474303133) (199.5434127948805,24553.78112770776)
 (789.8758799682289,15817.59340773743) (329.2039871303204,22592.76128065724) (249.0646607201797,24413.09227380999) (223.6786871305897,25065.03523896348) (214.266476413269,25316.39834830123) (210.3685568416144,25427.27701215413) (208.5859636555275,25478.41805089973) (207.8408021736707,25499.30187596705) (207.4359145571184,25513.23511039825)
 (800.5607340998423,16429.94262573462) (337.9414400068399,23474.65885126578) (257.6297907100126,25366.6810981708) (232.1964374196376,26044.26743732863) (222.7719846666784,26305.51507117853) (218.8664501183053,26420.75289662549) (217.076209350919,26473.90477735947) (216.3352102152111,26495.60959662158) (215.9300161243506,26510.09021228425)
 (811.9305089738612,17066.24053219792) (347.3330885238834,24390.93007083562) (266.8425029740502,26357.43322045363) (241.3598890161951,27061.6617586553) (231.9229432138115,27333.17897641311) (228.0095122262654,27452.945870325) (226.2111789499431,27508.18703631471) (225.4747411091879,27530.74475558678) (225.0692565343525,27545.79408923067)
 (824.0419060485219,17727.40214241894) (357.4265643580674,25342.9014372158) (276.7494800842422,27386.78496077289) (251.215469334772,28118.69379954167) (241.7657219712212,28400.88079219056) (237.8440762521759,28525.35334007219) (236.0371649771043,28582.76532372328) (235.3057139752885,28606.20909398359) (234.899954173378,28621.84931900645)
 (836.9549785527378,18414.3761129871) (368.2724535446319,26331.94945381334) (287.4003166055237,28456.22694625265) (261.8125061261513,29216.89500002417) (252.3495896887336,29510.16768123479) (248.4193726219126,29639.52940862087) (246.6033549401103,29699.19695311376) (245.8773450188708,29723.5612181367) (245.4713245558998,29739.81537717805)
 (850.7332775581048,19128.14586253502) (379.9244152972151,27359.50239645918) (298.8476334646776,29567.30604798995) (273.2033405681984,30357.85464116814) (263.7268267758605,30662.64526160876) (259.7876417719543,30797.08690576854) (257.961943831513,30859.09809156697) (257.2418601391856,30884.41863731217) (256.835592921931,30901.31067611442)
 (865.4439930740249,19869.73071900158) (392.4392936690867,28427.04213434852) (311.1471849885923,30721.62737902558) (285.4434329746158,31543.22190610341) (275.9528307394295,31859.97969188549) (272.0042394288996,31999.69948424872) (270.1682392337312,32064.14586068073) (269.4546001429325,32090.45986649843) (269.0480994385234,32108.01466908354)
 (881.1580875577793,20640.18709383481) (405.8772195065552,29536.10600680514) (324.3579560612973,31920.85635535332) (298.5914585691019,32774.70800663986) (289.0862116787338,33103.89982284974) (285.1277319437191,33249.10378258107) (283.2807564751184,33316.0805047081) (282.5741160098364,33343.42659641797) (282.1673944516984,33361.6700216308)
 (897.9504188351671,21440.60968375159) (420.3016997762768,30688.28875784692) (338.5422464839745,33166.72082225149) (312.7093904070808,34054.08837784654) (303.1888749213115,34396.19941815731) (299.2199787635201,34547.10165732849) (297.3613009199556,34616.70762831808) (296.6622512923632,34645.12593322616) (296.2553208704011,34664.0848526989)
 (915.8998490049819,22272.13270092295) (435.7796909563763,31885.24453086573) (353.7657392318317,34461.01324855413) (327.862566138306,35383.20494332256) (318.3260874902398,35738.73944672086) (314.3461987327508,35895.56248754165) (312.4750340854838,35967.9005067759) (311.7842083411405,35997.43271068883) (311.3770803740305,36017.13504828052)
 (935.0893354550614,23135.9311327811) (452.3816527720266,33128.68892609639) (370.0975488938062,35805.59299187182) (344.1197348952683,36763.96845428373) (334.5665246879266,37133.45044998007) (330.5750165084423,37296.42555457108) (328.6905198720132,37371.60247172946) (328.0085946403671,37402.29187803398) (327.6012797264896,37422.76665080178)
 (955.605999653239,24033.22203304203) (470.1815781286683,34420.40112401484) (387.6102461596627,37202.38863823725) (361.5530801708041,38198.36090605581) (351.9822926595465,38582.3349876957) (347.9784849540604,38751.70250090555) (346.0797467704705,38829.82937627124) (345.4074451156441,38861.7209671414) (344.9999530608731,38882.99832790705)
 (977.541168905587,24965.26584603321) (489.2569946691415,35762.22607835967) (406.3798537932444,38653.40042023242) (380.2382141260077,39688.43803616014) (370.6489223745573,40087.4701664924) (366.6320789498892,40263.47987227986) (364.7181214886655,40344.67214352862) (364.0562158530025,40377.8126433323) (363.6485555705095,40399.92392490156)
 (1000.990385801695,25933.36776701209) (509.6889329588066,37156.07678312409) (426.4858091142334,40160.70271831069) (400.2541383503447,41236.33190882934) (390.6453300489009,41651.01025603815) (386.6146556438796,41833.92174796076) (384.6844290204277,41918.29940370518) (384.0337442509836,41952.73734467629) (383.6259236292026,41975.71510578013)
 (1026.053379614478,26938.87914186564) (531.5618559007698,38603.93661862476) (448.0108876141891,41726.44665081569) (421.6831657033746,42844.25359159402) (412.0537386347176,43275.18939854425) (408.0083757702283,43465.27246492002) (406.0607537878817,43552.96022528759) (405.4221702317922,43588.74601553995) (405.0141959661228,43612.62408856263)
 (1052.833993495785,27983.19891041437) (554.963543625075,40107.8617826572) (471.0410819804845,43352.86275910337) (444.6107975147779,44514.49593049043) (434.9595546536792,44962.32441818983) (430.8985803131406,45159.85944251499) (428.9323561354818,45250.98694705614) (428.3068127877312,45288.17294101106) (427.8986901703516,45312.98648157813)
 (1081.440060948499,29067.7750985104) (579.984927795172,41669.98381374751) (495.6654305078467,45042.26379520474) (469.1255501286155,46249.43643146579) (459.451194358156,46714.81773810061) (455.3736164994297,46920.0961153348) (453.3874981631705,47014.79811856549) (452.7759958458635,47053.4386898743) (452.3677285069385,47079.22422837179)
 (1111.983224762133,30194.10636521238) (606.7198690628518,43292.51221466396) (521.9757886751343,46797.04762063128) (495.3187245760286,48051.54025675189) (485.6198530021967,48535.1604136981) (481.5246069059995,48748.48498305231) (479.5172126872276,48846.90155794763) (478.920817232499,48887.05317498614) (478.5124068276373,48913.84867009375)
 (1144.578691427649,31363.74361256399) (635.2648713111341,44977.7371856578) (550.066537579675,48619.70022623941) (523.2841130789799,49923.36334627108) (513.5592109240546,50425.93529255536) (509.4451553817489,50647.62078743753) (507.4150090318267,50749.89753720891) (506.834854439149,50791.61884123668) (506.4263002742118,50819.46373554949)
 (1179.344914007706,32578.29166688278) (665.7187263772174,46728.0324782777) (580.0342229870512,50512.79888448004) (553.1176361558358,51867.55567557785) (543.3650702102469,52389.82031230618) (539.2309835571623,52620.19382811841) (537.1765094279083,52726.48210661252) (536.6138009583134,52769.83399268164) (536.2050995428696,52798.76927051404)
 (1216.403196588556,33839.41104195754) (698.1820831907595,48545.85838217028) (611.9771190114163,52479.01544692369) (584.9169043578225,53886.86466340006) (575.1349159643165,54429.59194975073) (570.9794919687725,54668.9934302402) (568.8990100515792,54779.4505713214) (568.3550272134732,54824.49627203664) (567.9461717371189,54854.56451949033)
 (1255.877213797158,35148.8197961778) (732.7569357330269,50433.76485889082) (645.9947109157766,54521.11980159629) (618.7806991489778,55984.13874349488) (608.9673966977309,56548.12883592206) (604.7892403120983,56796.9115788373) (602.6809612199953,56911.70113511846) (602.1570605992326,56958.50630734934) (601.7480403177119,56989.75177474793)
 (1297.892439494154,36508.29549731103) (769.5460249487959,52394.39483845652) (682.1870922765647,56641.98350637127) (654.8083681937491,58162.3311172562) (644.9617190999445,58748.41555363533) (640.7593420889543,59006.94673645202) (638.6213620160482,59126.23872775598) (638.1189798901687,59174.87154241911) (637.7097794138685,59207.34020920293)
 (1342.575479667183,37919.67731037935) (808.6521507809118,54430.48769610089) (720.6542727968148,58844.58361640503) (693.0991313691815,60424.50370526032) (683.2169535074852,61033.54663576755) (678.988769967784,61302.20786228849) (676.8190656654194,61426.17903424142) (676.3397203387752,61476.710269267) (675.9303188133019,61510.44991145905)
 (1390.053305802199,39384.86822584014) (850.1773918621237,56544.88292840043) (761.4953944442359,61132.00672534004) (733.7512952113485,62773.83131766952) (723.8312477793519,63406.7307842703) (719.5755695690798,63685.91865293244) (717.3719933863662,63814.75274608847) (716.9172871720239,63867.25588271445) (716.5076573403662,63902.3161430659)
 (1440.452386624839,40905.8374469354) (894.2222321333038,58740.52404957626) (804.807855336424,63507.45324161513) (776.861375260083,65213.60606505202) (766.9009490454671,65871.29533155213) (762.6159811460186,66161.42202630779) (760.376256187007,66295.31005623534) (759.9478769561819,66349.86137876869) (759.5379840937092,66386.29383970494)
 (1493.897718097683,42484.62295662157) (940.8845957641919,61020.46273021526) (850.6863429256027,65974.24192270395) (822.5231279028305,67747.24203264411) (812.5196349302302,68430.69096734266) (808.2034707674836,68732.18487201211) (805.9251862251309,68871.32542077282) (805.5249084366959,68928.00411998462) (805.1147091497126,68965.86237947381)
 (1550.511753942442,44123.33428580667) (990.258794245306,63387.86320190412) (899.2217805461484,68535.81469132724) (870.8264958396229,70378.28024232818) (860.777058374554,71088.49675539751) (856.4276751314677,71401.80309243099) (854.1082818693923,71546.40261189875) (853.7379669828547,71605.29089223371) (853.3274078636647,71644.63064271059)
 (1610.413241716363,45824.15550560764) (1042.434392376578,65846.00695210075) (950.500194260335,71195.74175853368) (921.856474165763,73110.39392743698) (911.7580130657625,73848.42546525288) (907.3732670243741,74174.00695987426) (905.0100734780943,74324.28008735288) (904.6716696539218,74385.46327814583) (904.2606857875065,74426.34238863598)
 (1673.715972570491,47589.34846694014) (1097.495003048808,68398.29773402557) (1004.601510139063,73957.72707899372) (975.6919072883571,75947.39414595891) (965.5411296907432,76714.32924469255) (961.1187516489168,77052.66681542549) (958.7089201366958,77208.83670203503) (958.4044611152764,77272.40337296895) (957.9929744337983,77314.88197454982)
 (1740.527456199471,49421.25631080146) (1155.517024168822,71048.26691621599) (1061.598295568689,76825.61416370438) (1032.404230346635,78893.23575756287) (1022.197616702068,79690.20565846103) (1017.735207516634,80041.79913508905) (1015.275751049115,80204.09778740264) (1015.007354105308,80270.13986843801) (1014.595271592556,80314.28044319971)
 (1810.947536074257,51322.30727207015) (1216.568334664655,73799.57919562026) (1121.554461794955,79803.39227452409) (1092.056172442414,81952.02378908539) (1081.789962913877,82780.20411795538) (1077.284989231947,83145.57298799405) (1074.772768924314,83314.24162340979) (1074.542631788295,83382.85452946958) (1074.129843537672,83428.72200313791)
 (1885.06696370122,53295.01879840454) (1280.706970163762,76656.03869663955) (1184.523948570844,82895.20302347117) (1154.700442647537,85128.02021163968) (1144.370622915088,85988.6327251715) (1139.820413163437,86368.31690997435) (1137.252136358057,86543.60632632038) (1137.062533000231,86614.88908702754) (1136.648910137986,86662.55092541144)
 (1962.965954254316,55342.00200382884) (1347.979802468547,79621.59547623659) (1250.549415318942,86105.34739740712) (1220.378423306605,88425.65115017473) (1209.980709844346,89319.96555183933) (1205.382450554256,89714.52621349602) (1202.754669772814,89896.69717337402) (1202.607944954857,89970.75256816963) (1202.193337441591,90020.27887761641)
 (2044.712749280742,57465.96647381733) (1418.421250196828,82700.35245217825) (1319.660966463165,89438.29322564953) (1289.118898407468,91849.5145432273) (1278.648723323936,92778.85037161461) (1273.9994558863,93188.87075183172) (1271.308568729637,93378.19438220178) (1271.207131234648,93455.1290812081) (1270.791365573036,93506.59271324465)
 (2130.362215144975,59669.72543513958) (1492.052050728304,85896.57276759735) (1391.874941351707,92898.68310414569) (1360.936847554131,95404.3882667116) (1350.389343126801,96370.11685925569) (1345.685961071521,96796.20315146167) (1342.928211198286,96992.96135898813) (1342.874525670078,97072.88607000383) (1342.457402543153,97126.3627303527)
 (2219.954508210232,61956.20129946771) (1568.87812567838,89214.68760049439) (1467.192801252657,96491.342785221) (1435.832338147787,99095.23873091175) (1425.202321220279,100098.785266106) (1420.441568132612,100541.5675220415) (1417.613047442346,100746.0534247016) (1417.6096247816,100829.0830467618) (1417.19091666401,100884.6514089215)
 (2313.513839318265,64328.43158485316) (1648.889573329511,92659.3044215867) (1545.600147095119,100221.2900366928) (1513.789549559204,102927.2299546587) (1503.071506010101,103970.0755759312) (1498.249974205499,104430.208648032) (1495.346626354823,104642.7270235112) (1495.396012646144,104728.9808074568) (1494.975461433094,104786.7226310403)
 (2411.047370721458,66789.57521386447) (1732.059821608128,96235.21569826039) (1627.065901729184,104093.7439684263) (1594.775963172627,106905.7331148851) (1583.964032727449,107989.4171394427) (1579.078162803377,108467.5816603626) (1576.09578818152,108688.4494117488) (1576.200552157576,108778.051128291) (1575.77786686463,108838.0513823152)
 (2512.544278127806,69342.91918157932) (1818.344974151241,99947.40803658779) (1711.541689390049,108114.1348185682) (1678.741751081153,111036.3365639462) (1667.829712774087,112162.458779987) (1662.87579418075,112659.3621806235) (1659.810056457888,112888.9088199174) (1659.972775541287,112981.9869356928) (1659.547630139667,113044.3339270169)
 (2617.975008851932,71991.88558105713) (1907.683379695028,103801.0717474904) (1798.961442662434,112288.1141858188) (1765.619393793278,115324.8563011455) (1754.600652459124,116495.0793569407) (1749.574825222185,117011.4569243875) (1746.42125957489,117250.0250743353) (1746.644504576785,117346.7129364821) (1746.21653603134,117411.4984435786)
 (2727.290764206794,74740.03896858792) (1999.995451400343,107801.6108177522) (1889.241263515818,116621.5656886214) (1855.323553569422,119777.3468794667) (1844.19112779275,120993.3987678924) (1839.089385520207,121530.0147447499) (1835.843408621762,121777.9606595293) (1836.12972723124,121878.3966893105) (1835.698533812999,121945.716101555)
 (2840.423230281476,77591.09404625646) (2095.183757852733,111954.6532617045) (1982.279560024542,121120.6160273454) (1947.751225001352,124400.1127236355) (1936.497737002836,125663.7893658291) (1931.315931318951,126221.4380923605) (1927.972853159618,126479.1321976282) (1928.324752385223,126583.4600936385) (1927.88989234004,126653.4125563082)
 (2957.284576234072,80548.92363541631) (2193.133401518621,116266.0618256135) (2077.957474256732,125791.646421644) (2042.78217828027,129199.7198317671) (2031.399846280872,130512.8877636565) (2026.133692804804,131092.3948642978) (2022.688730375521,131360.222317126) (2023.1086581723,131468.5912686166) (2022.669648818697,131541.2798337595)
 (3077.767733430513,83617.56691175241) (2293.712693544938,120741.9450140822) (2176.139609801876,130641.3043925516) (2140.279703529201,134183.0078302438) (2128.760337168678,135547.6069957239) (2123.405423156277,136149.8306115023) (2119.853715997257,136428.1918807495) (2120.344042344963,136540.7567915856) (2119.900359680309,136616.288574931)
 (3201.746962379189,86801.23787093737) (2396.774126291887,125388.6684065503) (2276.675059740902,135676.5158576429) (2240.091656847876,139357.102350181) (2228.426656252388,140775.1490048231) (2222.978449998584,141400.9810732754) (2219.315077584603,141690.2925409321) (2219.878075329,141807.2142646781) (2219.429154212509,141885.7006087465)
 (3329.078707808037,90104.3339935046) (2502.155637209004,130212.866232271) (2379.398727870899,140904.4975079832) (2342.051800665078,144729.4276943322) (2330.232159802175,146203.017423493) (2324.686021871049,146853.3850077156) (2320.906022744693,147154.0795918177) (2321.543848563243,147275.5251784002) (2321.089083537805,147357.0818219644)
 (3459.602735685471,93531.44507855223) (2609.682149907865,135221.4531739729) (2484.132928097882,146332.7694375005) (2445.981423012261,150307.7197651549) (2433.997737938351,151839.0306204566) (2428.348934271488,152514.8972889731) (2424.447326801101,152827.4250886574) (2425.162002682047,152953.5680430502) (2424.70074948181,153038.3152970861)
 (3593.143539806423,97087.36221805026) (2719.167370976656,140421.636373779) (2590.68923937957,151969.167998999) (2551.691212745429,156100.0392284548) (2539.533695320232,157691.334986548) (2533.7774122356,158393.7022457414) (2529.749216823211,158718.5312091295) (2530.542612458741,158849.5517623857) (2530.074190240561,158937.6146926668)
 (3729.512000064004,100777.0868868747) (2830.415814496495,145820.9276197752) (2698.870586825593,157821.8588659541) (2658.983360872807,162114.7848919272) (2646.64185848694,163768.41843961) (2640.77321952718,164498.3272204965) (2636.613482032534,164835.943836077) (2637.487298568559,164972.0292290485) (2637.010992872351,165063.5378455221)
 (3868.50726983632,104605.8401278243) (2943.225020619548,151427.1556973967) (2808.473513830291,163899.3502853315) (2767.653852362704,168360.7072841979) (2755.117874093819,170079.1241339004) (2749.131958664611,170837.6563351475) (2744.835774769324,171188.5663474111) (2745.791530309784,171329.9111273992) (2745.306596747444,171425.0005804823)
 (4009.918866268103,108579.07181565) (3057.387930219412,157248.4788967108) (2919.290605571306,170210.5065138393) (2877.494908207373,174846.9224271576) (2864.75365771833,176632.664366927) (2858.645521388871,177420.9444560364) (2854.208061560451,177785.6736062093) (2855.247078849232,177932.4799367319) (2854.752747488394,178031.2907206925)
 (4153.528934546725,112702.4699891735) (3172.695374558205,163293.397673897) (3031.113021069104,176764.5614375904) (2988.297534296515,181582.9258020808) (2975.339949642554,183438.6346842636) (2969.10464592438,184257.831358983) (2964.521180615828,184636.9261517513) (2965.644577257263,184789.4041355619) (2965.140057634685,184892.0822991587)
 (4299.114655623199,116981.9702457159) (3288.938637191545,169570.7674729) (3143.733089202739,183571.1323832038) (3099.854131888528,188578.6065182463) (3086.668932181002,190507.028191194) (3080.301535575887,191358.3561032886) (3075.567460222879,191752.384600532) (3076.776141767888,191910.7526159716) (3076.260628470444,192017.4499805275)
 (4446.4507659971,121423.7651969248) (3405.912044939682,176089.811720737) (3256.946923701376,190640.2341362726) (3211.961124010211,195844.2617007422) (3198.53686269476,197848.2500880334) (3192.032492716806,198732.971631682) (3187.143352089398,199142.5242743074) (3188.438008250222,199307.0093250395) (3187.910686948814,199417.8837101834)
 (4595.312158079529,126034.3139896975) (3523.415545491983,182860.1350172186) (3370.557012906695,197982.2931908763) (3324.421552967112,203390.6111221422) (3310.746677231221,205473.1324539832) (3304.100523058811,206392.5596211958) (3299.052034484425,206818.2500803153) (3300.43313868136,206989.088158441) (3299.893192491371,207104.3036157481)
 (4745.476529978002,130820.3518999766) (3641.257230987547,189891.7365466104) (3484.374742092507,205608.1622609662) (3437.047606126552,211228.8121099497) (3423.110521688197,213392.9493117213) (3416.317867066276,214348.4456172934) (3411.105942035541,214790.9116760819) (3412.573754368486,214968.3481386412) (3412.020370408475,215088.0751934522)
 (4896.727054192143,135788.9000109065) (3759.255769502983,197195.0237449089) (3598.222808846255,213529.1350910487) (3549.663029986063,219370.4747684934) (3535.452170271582,221619.4320117636) (3528.508418225497,222612.4144904811) (3523.129181862877,223072.3189581618) (3524.683755559943,223256.608917039) (3524.116131556293,223381.0248187942)
 (5048.855035427634,140947.2749900202) (3877.242709575514,204780.8262619077) (3711.937495655028,221756.9616095025) (3662.105396210978,227827.6775600735) (3647.609294664215,230164.7849816889) (3640.509991543732,231196.7262606342) (3634.959799488947,231674.7579202312) (3636.600990739791,231866.1666454566) (3636.018341517448,231995.4556268884)
 (5201.662528413286,146303.0989831777) (3995.0646266099,212660.4102619046) (3825.370767804209,230303.8634728463) (3774.228187476444,236612.983295134) (3759.435551556815,239041.7018905608) (3752.176409891091,240114.1323395805) (3746.451862100684,240611.0069311482) (3748.179343163669,240809.8102676858) (3747.580906859853,240944.1638132775)
 (5354.96488720026,151864.3096457607) (4112.585083897636,220845.4931110598) (3938.392169183127,239182.5500537038) (3885.902675555926,245739.4555859076) (3870.802460720428,248263.3822834691) (3863.379380369062,249377.8922470531) (3857.477331430682,249894.3534882601) (3859.290606750264,250100.8382863738) (3858.675650619236,250240.4554105502)
 (5508.593217886496,157639.170334435) (4229.686385203543,229348.2585026656) (4050.890493195577,248406.234928744) (3997.019568885965,255220.6758214789) (3981.601050788467,257843.5487447128) (3974.010137837138,259001.7908587361) (3967.927703415233,259538.6115048048) (3969.826128478769,259753.0760642098) (3969.193954125356,259898.1635997133)
 (5662.396707102464,163636.2804857824) (4346.271100018635,238181.3720744938) (4162.775210751924,257988.6529256342) (4107.490411806893,265070.7607250934) (4091.743254783016,267796.4646510829) (4083.98083765186,269000.1562481356) (4077.715396760731,269558.1391932146) (4079.698199329176,269780.8937212927) (4079.048147253011,269931.6666183132)
 (5816.24479907258,169864.5862112474) (4462.2633468404,247357.9975744971) (4273.977642102323,267944.0777904703) (4217.248722626737,275304.3805568961) (4201.163042574875,278136.9525790348) (4193.225684838099,279387.8781861896) (4186.774877697466,279967.8576084754) (4188.841181002264,280199.2246928798) (4188.172634351763,280355.9063294759)
 (5970.02919468271,176333.3911412627) (4577.609823988879,256891.8136328843) (4384.451863949419,278287.340538333) (4326.25086255554,285936.778026498) (4309.8172823072,288880.41343093) (4301.701791749947,290180.4273641435) (4295.063513107529,290783.2699169974) (4297.212360559945,291023.5850131495) (4296.524748006343,291186.4075175838)
 (6123.665646926589,183052.3675551247) (4692.280581559297,266797.0311996904) (4494.175347816633,289033.8485509129) (4434.476632236478,296983.7879808841) (4417.686327720277,300042.8463463953) (4409.389761230664,301393.8754058724) (4402.562149034429,302020.4814574524) (4404.79253004078,302270.0933914673) (4404.08532771814,302439.2979770558)
 (6277.095528507104,190031.5678369807) (4806.269532008837,277088.4117077754) (4603.149330081824,300199.6054851282) (4541.929597191544,308461.8579332388) (4524.774332774116,311640.8694651662) (4516.293996742684,313044.9157363119) (4509.27541625294,313696.2206601486) (4511.586292624931,313955.4921478743) (4510.859025108303,314131.3294610417)
 (6430.287149263281,197281.4363021962) (4919.594700617015,287781.2860213676) (4711.3989179677,311801.2320569351) (4648.637147485432,320388.0694981043) (4631.109299238907,323691.7416073558) (4622.442745206857,325150.8853721047) (4615.23176864885,325827.8608912787) (4617.622101195244,326097.169074213) (4616.874341505769,326279.8995563688)
 (6583.236803602536,204812.8214421433) (5032.298220475092,298891.5742301415) (4818.972939557712,323855.9877633622) (4754.650300794682,332780.1607973197) (4736.742866657698,336213.3849362959) (4727.8878820823,337729.7876998565) (4720.483264075167,338433.4432873431) (4722.952038942392,338713.1802862828) (4722.183407595338,338903.0745502858)
 (6735.969531154304,212636.9886389443) (5144.446079768727,310435.8063483047) (4925.943548976577,336381.7936052923) (4860.0432611189,345656.5499001752) (4841.749857334669,349224.4086678152) (4832.704451436109,350800.3163060464) (4825.105100502024,351531.7006439502) (4827.651354874819,351822.2741313257) (4826.861518025138,352019.6133531521)
 (6888.5395774409,220765.6334048303) (5256.127631821323,322431.1439773436) (5032.405600621692,349397.2558717984) (4964.912748153304,359036.3593595661) (4946.227591659943,362744.133888322) (4936.989976447935,364381.8799211127) (4929.194922994056,365142.082421499) (4931.817769784555,365443.9162134174) (4931.006436531092,365648.9925398055)
 (7041.030545251761,229210.8952032623) (5367.454880609265,334895.4029899779) (5138.47580824679,362921.6910453862) (5069.377114208386,372939.4419042089) (5050.294991125751,376792.6195421639) (5040.863557738599,378494.6285384327) (5032.871918996768,379284.7809284223) (5035.570570247732,379598.3155975665) (5034.737489138305,379811.4325703241)
 (7193.555231641215,237985.3719109783) (5478.56155608649,347847.077291771) (5244.291706241348,376975.1518861601) (5173.575266944637,387386.4073455332) (5154.091487570674,391390.6896471445) (5144.464778320928,393159.4807671346) (5136.275720726259,393980.7587411159) (5139.049509411963,394306.4522515419) (5138.19446430874,394527.9252492666)
 (7346.255149602261,247102.1349812816) (5589.601994963617,361305.363715504) (5350.010431123676,391578.4547508441) (5277.665416837706,402398.6507556423) (5257.775757986106,406559.9617951468) (5247.952434423718,408398.1524759068) (5239.565134034022,409251.7774175298) (5242.413534104612,409590.1057827575) (5241.536339431477,409820.262480652)
