# Supplementary material for: Electromagnetic Analysis, Characterization and Discussion of Inductive Transmission Parameters for Titanium Based Housing Materials in Active Medical Implantable Devices
Source: Materials (Basel). 2018 Oct 25;11(11):2089. doi: 10.3390/ma11112089 (PMC6266279; doi:10.3390/ma11112089)
Supplement: Supplementary file 1 [file materials-11-02089-s001.zip › supplementary/fem_models/simulation_model_with_housing_L1_A_B.FEM]

[Format]      =  4.0
[Frequency]   =  125000
[Precision]   =  9.9999999999999998e-013
[MinAngle]    =  30
[Depth]       =  1
[LengthUnits] =  millimeters
[ProblemType] =  axisymmetric
[Coordinates] =  cartesian
[ACSolver]    =  0
[Comment]     =  "Add comments here."
[PointProps]   = 0
[BdryProps]   = 1
  <BeginBdry>
    <BdryName> = "asymptotic Boundary"
    <BdryType> = 2
    <A_0> = 0
    <A_1> = 0
    <A_2> = 0
    <Phi> = 0
    <c0> = 3183098.8618379072
    <c0i> = 0
    <c1> = 0
    <c1i> = 0
    <Mu_ssd> = 0
    <Sigma_ssd> = 0
  <EndBdry>
[BlockProps]  = 6
  <BeginBlock>
    <BlockName> = "Air"
    <Mu_x> = 1
    <Mu_y> = 1
    <H_c> = 0
    <H_cAngle> = 0
    <J_re> = 0
    <J_im> = 0
    <Sigma> = 0
    <d_lam> = 0
    <Phi_h> = 0
    <Phi_hx> = 0
    <Phi_hy> = 0
    <LamType> = 0
    <LamFill> = 1
    <NStrands> = 0
    <WireD> = 0
    <BHPoints> = 0
  <EndBlock>
  <BeginBlock>
    <BlockName> = "Backlack 0.1mm"
    <Mu_x> = 1
    <Mu_y> = 1
    <H_c> = 0
    <H_cAngle> = 0
    <J_re> = 0
    <J_im> = 0
    <Sigma> = 58
    <d_lam> = 0
    <Phi_h> = 0
    <Phi_hx> = 0
    <Phi_hy> = 0
    <LamType> = 3
    <LamFill> = 1
    <NStrands> = 1
    <WireD> = 0.10000000000000001
    <BHPoints> = 0
  <EndBlock>
  <BeginBlock>
    <BlockName> = "0.2mm"
    <Mu_x> = 1
    <Mu_y> = 1
    <H_c> = 0
    <H_cAngle> = 0
    <J_re> = 0
    <J_im> = 0
    <Sigma> = 58
    <d_lam> = 0
    <Phi_h> = 0
    <Phi_hx> = 0
    <Phi_hy> = 0
    <LamType> = 3
    <LamFill> = 1
    <NStrands> = 1
    <WireD> = 0.20000000000000001
    <BHPoints> = 0
  <EndBlock>
  <BeginBlock>
    <BlockName> = "10 AWG"
    <Mu_x> = 1
    <Mu_y> = 1
    <H_c> = 0
    <H_cAngle> = 0
    <J_re> = 0
    <J_im> = 0
    <Sigma> = 58
    <d_lam> = 0
    <Phi_h> = 0
    <Phi_hx> = 0
    <Phi_hy> = 0
    <LamType> = 3
    <LamFill> = 1
    <NStrands> = 1
    <WireD> = 2.5887801724742099
    <BHPoints> = 0
  <EndBlock>
  <BeginBlock>
    <BlockName> = "TiAl6V4"
    <Mu_x> = 1.0000500000000001
    <Mu_y> = 1.0000500000000001
    <H_c> = 0
    <H_cAngle> = 0
    <J_re> = 0
    <J_im> = 0
    <Sigma> = 0.58479532163742698
    <d_lam> = 0
    <Phi_h> = 0
    <Phi_hx> = 0
    <Phi_hy> = 0
    <LamType> = 0
    <LamFill> = 1
    <NStrands> = 0
    <WireD> = 0
    <BHPoints> = 0
  <EndBlock>
  <BeginBlock>
    <BlockName> = "Ti Gr.2"
    <Mu_x> = 1.000178
    <Mu_y> = 1.000178
    <H_c> = 0
    <H_cAngle> = 0
    <J_re> = 0
    <J_im> = 0
    <Sigma> = 2.0833333333333299
    <d_lam> = 0
    <Phi_h> = 0
    <Phi_hx> = 0
    <Phi_hy> = 0
    <LamType> = 0
    <LamFill> = 1
    <NStrands> = 0
    <WireD> = 0
    <BHPoints> = 0
  <EndBlock>
[CircuitProps]  = 2
  <BeginCircuit>
    <CircuitName> = "Coil1"
    <TotalAmps_re> = 1
    <TotalAmps_im> = 0
    <CircuitType> = 1
  <EndCircuit>
  <BeginCircuit>
    <CircuitName> = "Coil2"
    <TotalAmps_re> = 0
    <TotalAmps_im> = 0
    <CircuitType> = 1
  <EndCircuit>
[NumPoints] = 35
35	-11.5	0	1
35	-8.5	0	1
36	-11.5	0	1
36	-8.5	0	1
0	-17.600000000000001	0	1
25.25	-14.6	0	1
25.25	-17.600000000000001	0	1
39	-12.5	0	1
39	-14.6	0	1
30	-2.9000000000000004	0	1
39	-11.9	0	1
0	-2.9000000000000004	0	1
35	-1.5	0	2
35	1.5	0	2
36	-1.5	0	2
36	1.5	0	2
0	250	0	0
0	-250	0	0
0	60	0	0
0	-130	0	0
60	60	0	0
60	-130	0	0
0	0	0	0
0	-3.2000000000000002	0	1
30	-3.2000000000000002	0	1
38.700000000000003	-11.9	0	1
38.700000000000003	-12.5	0	1
0	-12.5	0	1
38.5	-14.6	0	1
38.5	-19.600000000000001	0	1
39	-19.600000000000001	0	1
30	-28.600000000000001	0	1
30	-28.100000000000001	0	1
0	-28.600000000000001	0	1
0	-28.100000000000001	0	1
[NumSegments] = 36
0	2	-1	0	0	1
3	1	-1	0	0	1
7	8	-1	0	0	1
5	6	-1	0	0	1
1	0	-1	0	0	1
3	2	-1	0	0	1
10	7	-1	0	0	1
9	11	-1	0	0	1
4	6	-1	0	0	1
5	28	-1	0	0	1
13	15	-1	0	0	2
15	14	-1	0	0	2
12	13	-1	0	0	2
12	14	-1	0	0	2
11	23	-1	0	0	0
18	16	-1	0	0	0
19	17	-1	0	0	0
18	22	-1	0	0	0
22	11	-1	0	0	0
4	34	-1	0	0	0
19	21	-1	0	1	0
21	20	-1	0	1	0
20	18	-1	0	1	0
23	27	-1	0	0	0
27	4	-1	0	0	0
26	27	-1	0	0	1
24	23	-1	0	0	1
33	19	-1	0	0	0
34	33	-1	0	0	0
33	31	-1	0	0	1
34	32	-1	0	0	1
29	28	-1	0	0	1
8	30	-1	0	0	1
28	8	-1	0	0	1
26	25	-1	0	0	1
26	7	-1	0	0	1
[NumArcSegments] = 5
10	9	90	1	0	0	1
17	16	180	1	1	0	0
25	24	90	1	0	0	1
32	29	90	1	0	0	1
31	30	90	1	0	0	1
[NumHoles] = 0
[NumBlockLabels] = 9
69.5	69.299999999999997	1	-1	0	0	0	1	0
35.5	-10.300000000000001	2	0.10000000000000001	2	0	1	200	0
10.9	-15.199999999999999	6	0.10000000000000001	0	0	1	1	0
35.600000000000001	0.099999999999999645	2	0.10000000000000001	1	0	2	200	0
10.800000000000001	-22.100000000000001	1	0.29999999999999999	0	0	1	1	0
38.82	-14.859999999999999	6	0.10000000000000001	0	0	1	1	0
38.920000000000002	-12.220000000000001	6	0.10000000000000001	0	0	1	1	0
15.199999999999999	-8.5999999999999996	1	0.29999999999999999	0	0	1	1	0
15	11.6	1	0.5	0	0	0	1	0
