# Supplementary material for: Electromagnetic Analysis, Characterization and Discussion of Inductive Transmission Parameters for Titanium Based Housing Materials in Active Medical Implantable Devices
Source: Materials (Basel). 2018 Oct 25;11(11):2089. doi: 10.3390/ma11112089 (PMC6266279; doi:10.3390/ma11112089)
Supplement: Supplementary file 1 [file materials-11-02089-s001.zip › supplementary/measurement_data/AA_AB_MG_Gain_res.csv]

---Measurement Setup-----------------------------------------------------------------
Device Type: Bode100
Serial Number: EK407C
Date: 16.03.2016
Time: 17:05
Start Frequency (Hz): 1000
Stop Frequency (Hz): 10000000
Number of Points: 241
Sweep Mode: Logarithmic
Reference Resistance (Ohm): 50
Source Level (dBm): 0
Receiver Bandwidth (Hz): 10
Reference Signal: SourceVoltage
Attenuator CH1 (dB): 20
Attenuator CH2 (dB): 10
Input Impedance CH1 (Ohm): 1M
Input Impedance CH2 (Ohm): 1M
Probe CH1: 1:1
Probe CH2: 1:1
-------------------------------------------------------------------------------------
Frequency (Hz)	TR1: Gain (Real)	TR1: Gain (Imag)	TR1: Gain (dB)	TR1 (10mm): Gain (Real)	TR1 (10mm): Gain (Imag)	TR1 (10mm): Gain (dB)	TR1 (50mm): Gain (Real)	TR1 (50mm): Gain (Imag)	TR1 (50mm): Gain (dB)	TR1 (90mm): Gain (Real)	TR1 (90mm): Gain (Imag)	TR1 (90mm): Gain (dB)
1000	4.00490404555534E-07	-7.47082946895664E-07	-121.435578182471	1.59395108755285E-05	-4.71773817798561E-07	-95.946697319263	2.67316960496706E-06	-1.23151339096233E-06	-110.62358709202	4.00490404555534E-07	-7.47082946895664E-07	-121.435578182471
1039.12230383517	6.62760426742206E-07	-3.20937060508676E-07	-122.657988534603	1.80750798449188E-05	-2.58283902512885E-06	-94.7706101943397	4.05321188924542E-06	-8.97673148817479E-07	-107.636052502521	6.62760426742206E-07	-3.20937060508676E-07	-122.657988534603
1079.77516232771	1.35005119645299E-06	-1.70722511353832E-06	-113.244731618635	1.78761404634902E-05	-2.61512155975637E-06	-94.8625615861993	4.1818566910337E-06	-3.18481034717873E-07	-107.547500721143	1.35005119645299E-06	-1.70722511353832E-06	-113.244731618635
1122.01845430196	2.0059387039832E-06	-3.47077388698307E-07	-113.825537606525	2.0219229405333E-05	-2.38910708740408E-06	-93.8244919824747	4.50323185686515E-06	-6.95173950467508E-07	-106.827231997546	2.0059387039832E-06	-3.47077388698307E-07	-113.825537606525
1165.91440117983	1.34216916457485E-06	2.29457788349711E-08	-117.442585713467	2.11279965393064E-05	-2.98810622384542E-06	-93.4168230319567	3.27100141440252E-06	-1.02745233976837E-06	-109.297733556229	1.34216916457485E-06	2.29457788349711E-08	-117.442585713467
1211.52765862859	1.34653690923509E-06	-5.03238890713106E-07	-116.84783288868	2.32140258426778E-05	-4.01547315197452E-06	-92.5569526333845	3.74338650780552E-06	-1.43808526033307E-06	-107.936860902568	1.34653690923509E-06	-5.03238890713106E-07	-116.84783288868
1258.92541179417	1.63778434324586E-06	-2.72357612330917E-07	-115.596394470583	2.46507987374903E-05	-4.7064821870474E-06	-92.0078848069789	3.83379929836859E-06	-1.79366897142582E-06	-107.467767527818	1.63778434324586E-06	-2.72357612330917E-07	-115.596394470583
1308.17747426019	1.87126876539288E-06	-2.14078366702836E-07	-114.500804924713	2.65573030609115E-05	-4.67538027925869E-06	-91.3837627427055	4.70984040683034E-06	-1.15288542394366E-06	-106.287152025284	1.87126876539288E-06	-2.14078366702836E-07	-114.500804924713
1359.35639087853	6.7663279583443E-07	3.07761094514626E-07	-122.576293350206	2.82667834945748E-05	-6.07021719486914E-06	-90.7786719211682	5.76673297614747E-06	-5.6318954663306E-07	-104.740177186864	6.7663279583443E-07	3.07761094514626E-07	-122.576293350206
1412.53754462275	1.69346431888218E-06	-6.30536700695679E-07	-114.8606388686	2.98707091244352E-05	-5.99386210327614E-06	-90.3236515180778	5.31353710848702E-06	-1.86275626165508E-06	-104.988922763237	1.69346431888218E-06	-6.30536700695679E-07	-114.8606388686
1467.79926762207	1.31174915355325E-06	-3.84303366495387E-07	-117.285359712184	3.32139214973761E-05	-5.99298139531363E-06	-89.4344561816197	5.69408424552631E-06	-1.51617211935697E-06	-104.594031060542	1.31174915355325E-06	-3.84303366495387E-07	-117.285359712184
1525.22295653902	1.30315070824557E-06	-7.42279031471116E-07	-116.479758006649	3.41896903330035E-05	-7.19322177164655E-06	-89.1339910863751	5.42500145967194E-06	-1.61204887763598E-06	-104.94451977531	1.30315070824557E-06	-7.42279031471116E-07	-116.479758006649
1584.89319246111	1.61385588201337E-06	-4.82292941036099E-07	-115.471196482149	3.75402584871769E-05	-7.56019436649475E-06	-88.3373938995416	5.55631035461428E-06	-1.62700119621855E-06	-104.746996482718	1.61385588201337E-06	-4.82292941036099E-07	-115.471196482149
1646.89786548287	8.16722132123364E-07	-1.60508024130648E-06	-114.89010518245	3.9469518517427E-05	-9.67564856313522E-06	-87.8213166026291	7.12949846798621E-06	-2.24838827288111E-06	-102.527047584828	8.16722132123364E-07	-1.60508024130648E-06	-114.89010518245
1711.32830416178	1.45575060139981E-06	-5.5419667127973E-07	-116.150476683487	4.30268215810654E-05	-1.03570481208176E-05	-87.0805961121449	6.83094126756986E-06	-1.70180349671053E-06	-103.048871598321	1.45575060139981E-06	-5.5419667127973E-07	-116.150476683487
1778.27941003892	1.93650531467629E-06	-9.61758775443611E-07	-113.302153400112	4.60152430495115E-05	-1.03342961934682E-05	-86.5282611072636	7.12045886124987E-06	-2.18071480868224E-06	-102.560479233558	1.93650531467629E-06	-9.61758775443611E-07	-113.302153400112
1847.84979742229	3.8719300823412E-06	-5.51397201078766E-07	-108.154254914341	4.85880779896673E-05	-1.19205524200582E-05	-86.0155634679326	6.99807719374411E-06	-2.06937342529813E-06	-102.736364241562	3.8719300823412E-06	-5.51397201078766E-07	-108.154254914341
1920.1419386388	1.97618452388995E-06	-6.81328796980044E-07	-113.595668447445	5.27751735565748E-05	-1.35517862574916E-05	-85.2740884000129	8.2565913896633E-06	-2.27423829345297E-06	-101.346385988641	1.97618452388995E-06	-6.81328796980044E-07	-113.595668447445
1995.26231496888	2.51135887851219E-06	-4.51247773310203E-07	-111.86382456876	5.68690297671314E-05	-1.47279302306214E-05	-84.6205523255661	9.10089284115486E-06	-2.25602011570858E-06	-100.559326859332	2.51135887851219E-06	-4.51247773310203E-07	-111.86382456876
2073.32157348595	2.44011410131891E-06	-4.75606283623276E-07	-112.089863559227	6.02369836501741E-05	-1.62360792555302E-05	-84.0981551125006	9.35723996383562E-06	-2.70884486401414E-06	-100.227530990591	2.44011410131891E-06	-4.75606283623276E-07	-112.089863559227
2154.43469003188	1.7405989788978E-06	-1.29303316851712E-06	-113.2775251364	6.42357822062822E-05	-1.92200598831529E-05	-83.472078533418	9.35697480214649E-06	-3.84809207374484E-06	-99.8986637073672	1.7405989788978E-06	-1.29303316851712E-06	-113.2775251364
2238.72113856834	2.63722714853285E-06	-1.1835881974882E-06	-110.780094659902	6.91434480269548E-05	-2.06176015129912E-05	-82.835040202268	1.07393487854016E-05	-3.22592960958351E-06	-99.0052573514853	2.63722714853285E-06	-1.1835881974882E-06	-110.780094659902
2326.30506715363	2.60086499379986E-06	-9.02493609629512E-07	-111.203884693308	7.3868983448863E-05	-2.30222061731494E-05	-82.2281622627628	1.14084259024328E-05	-3.74870900050608E-06	-98.4101967888912	2.60086499379986E-06	-9.02493609629512E-07	-111.203884693308
2417.3154808041	2.75931058795783E-06	-6.135665429249E-07	-110.97439152631	7.8900533840948E-05	-2.51668307709521E-05	-81.6376049693416	1.21164711947791E-05	-4.43024304573206E-06	-97.7875291903399	2.75931058795783E-06	-6.135665429249E-07	-110.97439152631
2511.88643150958	3.62594042305042E-06	-1.38469232378887E-06	-108.220361458084	8.38809524379388E-05	-2.79789636063083E-05	-81.0685786352643	1.28688023052763E-05	-4.91755508334287E-06	-97.2173028795245	3.62594042305042E-06	-1.38469232378887E-06	-108.220361458084
2610.15721568254	3.55689468382185E-06	-6.74241060081327E-07	-108.825264962122	8.97084781263071E-05	-3.08601607861379E-05	-80.4575939318559	1.35215745506566E-05	-4.75727233910355E-06	-96.8726295403303	3.55689468382185E-06	-6.74241060081327E-07	-108.825264962122
2712.27257933203	4.13431276645097E-06	-1.29538012380349E-06	-107.265229621316	9.54172707625362E-05	-3.38323928790736E-05	-79.8931484711098	1.45070341268898E-05	-5.77316626990133E-06	-96.1299571356576	4.13431276645097E-06	-1.29538012380349E-06	-107.265229621316
2818.38293126445	3.73729387306805E-06	-1.42306646411576E-06	-107.960840844787	0.000101798658562872	-3.74569171150273E-05	-79.2937161641457	1.53884674286442E-05	-6.34530311031812E-06	-95.574139415665	3.73729387306805E-06	-1.42306646411576E-06	-107.960840844787
2928.64456462524	4.18631144140879E-06	-1.24523249776031E-06	-107.195170697763	0.00010871363423952	-4.08437526995241E-05	-78.7008894443303	1.69295405077171E-05	-6.66235993634595E-06	-94.8017675367428	4.18631144140879E-06	-1.24523249776031E-06	-107.195170697763
3043.21988710772	4.35318992536278E-06	-1.73609229370102E-06	-106.582830487513	0.00011571062200609	-4.49710005118984E-05	-78.1215962828014	1.73748699949385E-05	-7.42182108470023E-06	-94.4736884580713	4.35318992536278E-06	-1.73609229370102E-06	-106.582830487513
3162.27766016838	4.68167213143993E-06	-1.58979569316083E-06	-106.118009991405	0.000123352570789411	-4.95714538768011E-05	-77.5268515772573	1.86012191891287E-05	-8.22238101666769E-06	-93.8340591952312	4.68167213143993E-06	-1.58979569316083E-06	-106.118009991405
3285.99324760065	5.11233819474913E-06	-1.57662576440528E-06	-105.433038066107	0.000131007906474598	-5.39050776484963E-05	-76.9747796847691	1.94080240985839E-05	-8.94093529703264E-06	-93.4045294229555	5.11233819474913E-06	-1.57662576440528E-06	-105.433038066107
3414.5488738336	5.49065029414874E-06	-1.97692298050583E-06	-104.67813183824	0.000139666515736156	-5.86348393538337E-05	-76.3931610199365	2.06391650050366E-05	-9.19638186463969E-06	-92.9196293460875	5.49065029414874E-06	-1.97692298050583E-06	-104.67813183824
3548.13389233575	5.02155870161368E-06	-2.70027147084299E-06	-104.880161908415	0.000147855298276397	-6.4396512004758E-05	-75.8489137388628	2.23130979313339E-05	-1.10195834084056E-05	-92.0809502251606	5.02155870161368E-06	-2.70027147084299E-06	-104.880161908415
3686.94506451957	5.60673689575653E-06	-2.93199690387003E-06	-103.975915787071	0.000158274072757643	-7.03754818641026E-05	-75.2282966474439	2.31720627838877E-05	-1.16905504780202E-05	-91.7158924077343	5.60673689575653E-06	-2.93199690387003E-06	-103.975915787071
3831.18684955729	6.14006558799542E-06	-2.65223329868769E-06	-103.493550155058	0.000167660250058644	-7.64659529780041E-05	-74.6907066726809	2.43766012263456E-05	-1.27050793954187E-05	-91.2168636542536	6.14006558799542E-06	-2.65223329868769E-06	-103.493550155058
3981.07170553497	6.73944812195639E-06	-2.94941142338284E-06	-102.666487222639	0.000178104508316846	-8.32610914575551E-05	-74.1280976836747	2.64062620228965E-05	-1.38296903795155E-05	-90.513176351269	6.73944812195639E-06	-2.94941142338284E-06	-102.666487222639
4136.82040238851	7.30559592602439E-06	-3.65113470295136E-06	-101.758577813574	0.000188871812210864	-9.03058044583631E-05	-73.5825132206448	2.78572868613036E-05	-1.50211491752059E-05	-89.9927821474179	7.30559592602439E-06	-3.65113470295136E-06	-101.758577813574
4298.66234708228	7.34590613371814E-06	-3.52463260967601E-06	-101.779276070408	0.000200995373076919	-9.82805522629226E-05	-73.0052471056167	2.90681823148344E-05	-1.59490127266408E-05	-89.5887182937578	7.34590613371814E-06	-3.52463260967601E-06	-101.779276070408
4466.83592150963	7.68494885796311E-06	-4.03950749815895E-06	-101.227665686873	0.000213103364029676	-0.000106715536040358	-72.4564211149706	3.08046356190043E-05	-1.77487066969501E-05	-88.9827279787424	7.68494885796311E-06	-4.03950749815895E-06	-101.227665686873
4641.58883361278	8.46510569288814E-06	-4.06691108226552E-06	-100.545423455241	0.000226145678646044	-0.000115756145600134	-71.9016193314624	3.33114118222849E-05	-1.91883099990592E-05	-88.3037217187929	8.46510569288814E-06	-4.06691108226552E-06	-100.545423455241
4823.17848223931	8.09245489237521E-06	-4.65125278328025E-06	-100.598722698193	0.000240422918793342	-0.000124950554931461	-71.3421033983693	3.49352843780535E-05	-2.06604677466274E-05	-87.8321965025044	8.09245489237521E-06	-4.65125278328025E-06	-100.598722698193
5011.87233627273	9.18475468059744E-06	-5.89744455625931E-06	-99.2394396864458	0.0002537848508203	-0.000135640088709202	-70.8194352151486	3.56879282480121E-05	-2.35618757708909E-05	-87.3783611124784	9.18475468059744E-06	-5.89744455625931E-06	-99.2394396864458
5207.94832859546	1.00394526463707E-05	-7.74418794439388E-06	-97.9381374578504	0.000268730438952266	-0.000147968933814049	-70.2636028470756	3.86263822126649E-05	-2.45805731005934E-05	-86.7856687379691	1.00394526463707E-05	-7.74418794439388E-06	-97.9381374578504
5411.69526546464	1.14211091335805E-05	-5.26626367740118E-06	-98.0086142388559	0.00028731871959528	-0.000160741755413193	-69.6501094974039	4.1181602341284E-05	-2.91368918035145E-05	-85.9433220748267	1.14211091335805E-05	-5.26626367740118E-06	-98.0086142388559
5623.41325190349	1.13732427308593E-05	-6.71366773081634E-06	-97.5839379652684	0.000304239341734018	-0.000170944689234319	-69.144109644259	4.26210074810761E-05	-2.94582092558858E-05	-85.7116306412478	1.13732427308593E-05	-6.71366773081634E-06	-97.5839379652684
5843.41413373517	1.15693306234637E-05	-7.70418449979351E-06	-97.1398417889614	0.000323541031585205	-0.000185314184029016	-68.5692225997187	4.59025136365728E-05	-3.20390771975401E-05	-85.0396431002478	1.15693306234637E-05	-7.70418449979351E-06	-97.1398417889614
6072.02195690988	1.25190581679337E-05	-8.64805772184114E-06	-96.3541951532149	0.000342063083349867	-0.000199723475938726	-68.043864127176	5.01238409882691E-05	-3.44639587535997E-05	-84.3177903965034	1.25190581679337E-05	-8.64805772184114E-06	-96.3541951532149
6309.57344480193	1.21063200442572E-05	-8.737450875132E-06	-96.5187817745809	0.000363144959240537	-0.000214492141254899	-67.4987009571905	5.17050093274086E-05	-3.65708219874441E-05	-83.9676541933926	1.21063200442572E-05	-8.737450875132E-06	-96.5187817745809
6556.41849417978	1.45001706596397E-05	-9.49638660817183E-06	-95.222475839463	0.000384652431678838	-0.000234859957577863	-66.922543832255	5.48465266036314E-05	-4.03473930989645E-05	-83.3385155058783	1.45001706596397E-05	-9.49638660817183E-06	-95.222475839463
6812.92069057962	1.33760991647443E-05	-9.40218833021812E-06	-95.729666398184	0.000408389434582989	-0.000250947730420452	-66.3873182711534	5.8077355272897E-05	-4.32628884887073E-05	-82.8028293288087	1.33760991647443E-05	-9.40218833021812E-06	-95.729666398184
7079.45784384138	1.5338966657019E-05	-1.09906203215784E-05	-94.4845530546373	0.000432585527727543	-0.000269973302656405	-65.8500022276276	6.00315446410206E-05	-4.57168215807652E-05	-82.4459671434874	1.5338966657019E-05	-1.09906203215784E-05	-94.4845530546373
7356.42254459641	1.64051827545476E-05	-1.28904307184663E-05	-93.6121809192838	0.000457617618446792	-0.000290623448156913	-65.3183606724174	6.28990320366647E-05	-4.88476592056438E-05	-81.9774760126988	1.64051827545476E-05	-1.28904307184663E-05	-93.6121809192838
7644.222742526	1.70766956589716E-05	-1.22258772645096E-05	-93.5547711091292	0.000487068059809935	-0.00031081324669194	-64.7646140817503	6.71991893828831E-05	-5.31907920974034E-05	-81.3400870732949	1.70766956589716E-05	-1.22258772645096E-05	-93.5547711091292
7943.28234724281	1.68716458457469E-05	-1.4589932649601E-05	-93.0319070598519	0.000515184023253367	-0.000336366884513853	-64.2186842182885	7.09576331603095E-05	-5.64542203878368E-05	-80.8501910987377	1.68716458457469E-05	-1.4589932649601E-05	-93.0319070598519
8254.04185268018	1.83058733856631E-05	-1.52593207009655E-05	-92.4568846720816	0.000545594576670804	-0.000359824471218828	-63.6942254576657	7.41151420026655E-05	-6.14634319604342E-05	-80.328824252085	1.83058733856631E-05	-1.52593207009655E-05	-92.4568846720816
8576.95898590895	1.9119467205188E-05	-1.65786379741423E-05	-91.9354510740934	0.000577880794648298	-0.000387681179264782	-63.1493672962393	7.79963331300109E-05	-6.48539531963622E-05	-79.8760728059865	1.9119467205188E-05	-1.65786379741423E-05	-91.9354510740934
8912.50938133746	1.98665999463311E-05	-1.66186638066317E-05	-91.7336694973206	0.000614144830363426	-0.000416794580297907	-62.5893385377977	8.30200247942599E-05	-7.0071025996065E-05	-79.2803433645985	1.98665999463311E-05	-1.66186638066317E-05	-91.7336694973206
9261.18728128794	2.05233968614868E-05	-1.78483538132646E-05	-91.3090119907488	0.000650008680392184	-0.00044814375143648	-62.0527214224354	8.72247567270186E-05	-7.47548893904154E-05	-78.7954282831096	2.05233968614868E-05	-1.78483538132646E-05	-91.3090119907488
9623.50626398089	2.32222534392974E-05	-1.87470883120475E-05	-90.5025568775603	0.000688435498814171	-0.000481351711842626	-61.5141501985622	9.13601808748293E-05	-7.89870285365049E-05	-78.3607470852126	2.32222534392974E-05	-1.87470883120475E-05	-90.5025568775603
10000	2.40937661604106E-05	-2.24692289255927E-05	-89.6441985933943	0.000730971621528744	-0.000518415211153355	-60.9524451950998	9.72190405171949E-05	-8.57250601580222E-05	-77.7468224500828	2.40937661604106E-05	-2.24692289255927E-05	-89.6441985933943
10391.2230383517	2.41346558768362E-05	-2.26292796373182E-05	-89.6075808150821	0.000774540996736836	-0.000556449479802894	-60.4117352723289	0.000102424093916155	-9.14636364648504E-05	-77.2454370952185	2.41346558768362E-05	-2.26292796373182E-05	-89.6075808150821
10797.7516232771	2.53131189572678E-05	-2.42581424751934E-05	-89.1037339673006	0.000820894399937461	-0.00059787317785824	-59.866065799984	0.000107807341728172	-9.70754512474469E-05	-76.7682906858465	2.53131189572678E-05	-2.42581424751934E-05	-89.1037339673006
11220.1845430196	2.74190705906265E-05	-2.60924484728969E-05	-88.4386859629639	0.000872053669605542	-0.000641746483299082	-59.3095525151255	0.000115222348106902	-0.000103271839560298	-76.2085295430802	2.74190705906265E-05	-2.60924484728969E-05	-88.4386859629639
11659.1440117983	2.80972781538901E-05	-2.89125066011378E-05	-87.8904239577609	0.00092344941635766	-0.000689681716870526	-58.7666469417385	0.000120777856737203	-0.00011057957483885	-75.7162004384162	2.80972781538901E-05	-2.89125066011378E-05	-87.8904239577609
12115.2765862859	2.91530825273711E-05	-3.04890192226798E-05	-87.4970627521106	0.000979581137046061	-0.000740394225199875	-58.2166697226518	0.000127062522920571	-0.000119002533734216	-75.1846439131906	2.91530825273711E-05	-3.04890192226798E-05	-87.4970627521106
12589.2541179417	3.17211744801726E-05	-3.2804245923871E-05	-86.8144596805008	0.00103828419113289	-0.000797030562967709	-57.6616866879591	0.000134121580455407	-0.000126802719719397	-74.6765937754445	3.17211744801726E-05	-3.2804245923871E-05	-86.8144596805008
13081.774742602	3.26191050855729E-05	-3.54434700632886E-05	-86.3446604471746	0.00110138156049331	-0.00085564978013656	-57.1104067595135	0.000140872953566214	-0.0001363574523375	-74.1523307282344	3.26191050855729E-05	-3.54434700632886E-05	-86.3446604471746
13593.5639087852	3.34105721012655E-05	-3.80173026658535E-05	-85.914917998711	0.00116732511437042	-0.0009213481841094	-56.5530708657793	0.000148652041861453	-0.000145557380957726	-73.6366879184952	3.34105721012655E-05	-3.80173026658535E-05	-85.914917998711
14125.3754462276	3.62571078239684E-05	-4.0476919822122E-05	-85.2974259671996	0.00123869528477181	-0.000989232651243966	-55.9981662826489	0.000157734363015235	-0.000157133996712657	-73.0477037325514	3.62571078239684E-05	-4.0476919822122E-05	-85.2974259671996
14677.9926762207	3.74063673429548E-05	-4.30842980533852E-05	-84.8738322659743	0.00131361293645836	-0.00106504075911915	-55.4365055459232	0.000163068862560365	-0.000166929557252293	-72.6394683743828	3.74063673429548E-05	-4.30842980533852E-05	-84.8738322659743
15252.2295653902	3.87317583484861E-05	-4.55730743504516E-05	-84.4647447803663	0.00139101978736302	-0.00114557055977361	-54.8848187302424	0.000174036048333078	-0.000179541031206887	-72.0395652408844	3.87317583484861E-05	-4.55730743504516E-05	-84.4647447803663
15848.9319246111	4.11878633957518E-05	-4.89362913164801E-05	-83.8814921512522	0.00147512785274559	-0.00123144895786434	-54.3268317530023	0.000184102781707829	-0.000190359086167946	-71.5409358544312	4.11878633957518E-05	-4.89362913164801E-05	-83.8814921512522
16468.9786548287	4.37367779671798E-05	-5.33602977482978E-05	-83.2237232547313	0.00156415632425554	-0.00132716397557233	-53.7592950923863	0.000193146601707832	-0.000205241746482007	-71.0001661709363	4.37367779671798E-05	-5.33602977482978E-05	-83.2237232547313
17113.2830416178	4.6261176768355E-05	-5.73215224747664E-05	-82.6553194334175	0.00165639425930589	-0.00142801751574998	-53.2031088137076	0.000204401125094356	-0.0002210325756009	-70.4270300954075	4.6261176768355E-05	-5.73215224747664E-05	-82.6553194334175
17782.7941003892	4.77080421779796E-05	-6.02069919053407E-05	-82.290788628089	0.00175752918286576	-0.00153918900098263	-52.6296554490645	0.000215950890446693	-0.000236095041552838	-69.8980330350503	4.77080421779796E-05	-6.02069919053407E-05	-82.290788628089
18478.4979742229	5.05603808144831E-05	-6.49457191300472E-05	-81.6913566803442	0.00186213499831728	-0.0016585033259269	-52.0633670804537	0.000226333722186563	-0.000252782833055251	-69.3882615255717	5.05603808144831E-05	-6.49457191300472E-05	-81.6913566803442
19201.419386388	5.25040616713412E-05	-6.94650880552224E-05	-81.2021192679021	0.00197302217232941	-0.00178903378596842	-51.49141975101	0.000239368504881233	-0.000270745747897508	-68.8405502359024	5.25040616713412E-05	-6.94650880552224E-05	-81.2021192679021
19952.6231496888	5.50051010871349E-05	-7.49561239617093E-05	-80.6328616298399	0.00208922714279832	-0.00192792160635653	-50.9249449274973	0.000252649088726673	-0.000290997379534319	-68.2824126958049	5.50051010871349E-05	-7.49561239617093E-05	-80.6328616298399
20733.2157348595	5.77815103056068E-05	-7.99332815794023E-05	-80.1197498995305	0.00221266156871987	-0.00207990117299116	-50.3518147018594	0.000266494223570695	-0.000313140713591875	-67.7191732193723	5.77815103056068E-05	-7.99332815794023E-05	-80.1197498995305
21544.3469003188	6.03334326876338E-05	-8.5779281216906E-05	-79.5867806378135	0.00234272126719209	-0.00224445741596348	-49.7773943880617	0.000281074778264928	-0.000335889239412897	-67.170956712711	6.03334326876338E-05	-8.5779281216906E-05	-79.5867806378135
22387.2113856834	6.22285697053896E-05	-9.22865899395753E-05	-79.0695640066408	0.00248043736138541	-0.00242528547755863	-49.1956909237812	0.000295843429774874	-0.00036106111985525	-66.6176575625536	6.22285697053896E-05	-9.22865899395753E-05	-79.0695640066408
23263.0506715363	6.61619331783255E-05	-9.95706159185283E-05	-78.4491583657574	0.00262339427648371	-0.00262077343566351	-48.6167674263111	0.000311250510990959	-0.00038742535020555	-66.073465090029	6.61619331783255E-05	-9.95706159185283E-05	-78.4491583657574
24173.154808041	6.87048594240234E-05	-0.000106591160904334	-77.9365904318623	0.002775338935742	-0.00283172394783016	-48.0351522652755	0.000327263639021786	-0.000417616750303344	-65.5051351736435	6.87048594240234E-05	-0.000106591160904334	-77.9365904318623
25118.8643150958	7.262982504879E-05	-0.000114534011833276	-77.3534432765879	0.00293440555749818	-0.00306232184070034	-47.4500381743215	0.000345740612837152	-0.000448233976383978	-64.942393595817	7.262982504879E-05	-0.000114534011833276	-77.3534432765879
26101.5721568254	7.50076833696938E-05	-0.00012278452504373	-76.8398366467433	0.00310007442907454	-0.00331432681441623	-46.8623348651782	0.00036243648648957	-0.000482937935254059	-64.3819613356511	7.50076833696938E-05	-0.00012278452504373	-76.8398366467433
27122.7257933203	7.76625959187723E-05	-0.000132126226644668	-76.291388265803	0.00327475775018846	-0.00358824548808771	-46.2709638846795	0.00038375580906051	-0.000520804637926048	-63.782983197048	7.76625959187723E-05	-0.000132126226644668	-76.291388265803
28183.8293126446	8.2314064016912E-05	-0.000142221428998258	-75.6859538189068	0.00345531735624592	-0.00388625392384713	-45.6795817881265	0.000401694851369064	-0.000560432467685806	-63.229012642814	8.2314064016912E-05	-0.000142221428998258	-75.6859538189068
29286.4456462524	8.54464262593822E-05	-0.000154680275058257	-75.0546863452738	0.00364578102767799	-0.00421035676542502	-45.0837467986903	0.000422691556724143	-0.000604116866991252	-62.6470030681927	8.54464262593822E-05	-0.000154680275058257	-75.0546863452738
30432.1988710772	8.87700699778662E-05	-0.000166065214925533	-74.5028844750225	0.0038441349309281	-0.00456417635634753	-44.4843925667227	0.000444017765282603	-0.000653573357383081	-62.0459977166892	8.87700699778662E-05	-0.000166065214925533	-74.5028844750225
31622.7766016838	9.34672437837736E-05	-0.000178296555463187	-73.9226853875737	0.00405023938261153	-0.00495171691065748	-43.8802256689755	0.000466067436723785	-0.000705958148896737	-61.4533223918417	9.34672437837736E-05	-0.000178296555463187	-73.9226853875737
32859.9324760065	9.63118226778772E-05	-0.000194091704916268	-73.283870011293	0.00426202797087734	-0.00537651833832663	-43.2723890018061	0.000488669443263297	-0.00076341336774873	-60.8534073505285	9.63118226778772E-05	-0.000194091704916268	-73.283870011293
34145.488738336	9.79233131875981E-05	-0.000208332917502829	-72.7579313313918	0.00448266593211595	-0.00583748672847636	-42.6623679371749	0.000512399115630946	-0.000825632341613865	-60.2492606095719	9.79233131875981E-05	-0.000208332917502829	-72.7579313313918
35481.3389233575	0.000102323550873887	-0.000225663758749877	-72.1187236478668	0.00471056479199351	-0.00634543509613942	-42.0443996903449	0.0005367174918608	-0.000893865977786128	-59.6374566455408	0.000102323550873887	-0.000225663758749877	-72.1187236478668
36869.4506451957	0.000105082976404887	-0.000243943059171692	-71.5149899264749	0.00494381098655085	-0.00689799566426954	-41.4252510694682	0.0005623877397099	-0.000969299779681198	-59.0107190176713	0.000105082976404887	-0.000243943059171692	-71.5149899264749
38311.8684955729	0.000108469222947338	-0.000265126698597877	-70.8588045557954	0.00518140075271993	-0.00750584044774795	-40.7995730448088	0.00058625228557982	-0.00105120719023697	-58.390130563802	0.000108469222947338	-0.000265126698597877	-70.8588045557954
39810.7170553497	0.000112303404348563	-0.000287337507870101	-70.2147757969022	0.00542606960734311	-0.00817050869152212	-40.1682743955506	0.00061251378823399	-0.00114184909329784	-57.7495124573897	0.000112303404348563	-0.000287337507870101	-70.2147757969022
41368.2040238851	0.000116193721843529	-0.000312567510206404	-69.5389744112591	0.00567189659021243	-0.00890469485566337	-39.5286537043242	0.000637480665249598	-0.00123979381450293	-57.1142209161108	0.000116193721843529	-0.000312567510206404	-69.5389744112591
42986.6234708227	0.00011897352186289	-0.000338996466572996	-68.891635753066	0.00592072136922876	-0.00971045971543365	-38.8824038471218	0.000663034852152007	-0.00135097847979881	-56.4497818452253	0.00011897352186289	-0.000338996466572996	-68.891635753066
44668.3592150963	0.000121158532566093	-0.000370076660816217	-68.1919732262638	0.00616823085379806	-0.0105999431157446	-38.2273522565787	0.000689309011294739	-0.00147193158294109	-55.7811165438945	0.000121158532566093	-0.000370076660816217	-68.1919732262638
46415.8883361278	0.000123028869617215	-0.00040285312091286	-67.5098092752869	0.00641547048550349	-0.0115790688623423	-37.5638386275776	0.000717085304952649	-0.00160689948621053	-55.0915173640406	0.000123028869617215	-0.00040285312091286	-67.5098092752869
48231.7848223931	0.000124483358462035	-0.000441603073270875	-66.7672854608325	0.00665518457806321	-0.0126643086634619	-36.8893266383952	0.000741564670298482	-0.00175432945409627	-54.4038180472017	0.000124483358462035	-0.000441603073270875	-66.7672854608325
50118.7233627273	0.000125230576173031	-0.000481927165216724	-66.0565955171159	0.00688379597105399	-0.0138666540651968	-36.2038497969919	0.000766309096210367	-0.00192208632913476	-53.6838929434211	0.000125230576173031	-0.000481927165216724	-66.0565955171159
52079.4832859547	0.000124106278018725	-0.000529247421938613	-65.2943486969114	0.00709715691895353	-0.0152005699720797	-35.506342947045	0.0007871756405727	-0.00210689015835512	-52.9596694493245	0.000124106278018725	-0.000529247421938613	-65.2943486969114
54116.9526546464	0.00012306572755247	-0.000581953453584672	-64.5122376470612	0.00728910638774654	-0.0166886341189088	-34.7933102356603	0.000807848043819385	-0.00231592634717774	-52.2068254907024	0.00012306572755247	-0.000581953453584672	-64.5122376470612
56234.1325190349	0.000118062641045209	-0.000642305179260048	-63.70086330317	0.007447741676954	-0.0183502961523717	-34.0648994690515	0.000823881172315708	-0.00255107408208204	-51.4346690891323	0.000118062641045209	-0.000642305179260048	-63.70086330317
58434.1413373518	0.000112894786358424	-0.000711207056025328	-62.8520039225014	0.0075636680194749	-0.0202147966800645	-33.3175662357854	0.000835589807280181	-0.00281858814480309	-50.6335310153056	0.000112894786358424	-0.000711207056025328	-62.8520039225014
60720.2195690988	0.000103567294054121	-0.000787502899071963	-62.0004842122837	0.0076229642504097	-0.0223084856859883	-32.5509855652926	0.00084009176422404	-0.0031231311826198	-49.8048066537803	0.000103567294054121	-0.000787502899071963	-62.0004842122837
63095.7344480193	9.10114282494946E-05	-0.000875598114785387	-61.1072343760244	0.0076026862949043	-0.0246710975806241	-31.7622337324734	0.000834656344058177	-0.00347238181992978	-48.9435063453582	9.10114282494946E-05	-0.000875598114785387	-61.1072343760244
65564.1849417979	7.3606995013321E-05	-0.000978982213834262	-60.1600218939356	0.00747885559429134	-0.0273461211976924	-30.9488245841667	0.000819083948159227	-0.00387558787051754	-48.0434716734574	7.3606995013321E-05	-0.000978982213834262	-60.1600218939356
68129.2069057961	4.99747541648239E-05	-0.00109802840292158	-59.17874163244	0.00721293756141896	-0.0303974323745145	-30.1053667170082	0.000785270111747907	-0.00434515143455606	-47.1003242799703	4.99747541648239E-05	-0.00109802840292158	-59.17874163244
70794.5784384137	1.66098625339825E-05	-0.00123811279213276	-58.1440142351069	0.00675932294562203	-0.0338820918280495	-29.2311041145856	0.000728304789719964	-0.00489437897045783	-46.1109326911445	1.66098625339825E-05	-0.00123811279213276	-58.1440142351069
73564.2254459642	-2.67917127069489E-05	-0.00140284810593824	-57.058203254203	0.006046660956258	-0.0378845934025452	-28.321498658942	0.00063600168818253	-0.00554485797903805	-45.0654267182935	-2.67917127069489E-05	-0.00140284810593824	-57.058203254203
76442.2274252599	-8.65564931981593E-05	-0.0015980766407123	-55.9153260263908	0.00498147952280774	-0.0425078731364072	-27.3713749446299	0.000493168328718935	-0.00632011906271987	-43.9591311665148	-8.65564931981593E-05	-0.0015980766407123	-55.9153260263908
79432.8234724282	-0.000171395621975204	-0.00183787584288453	-54.6760695233695	0.00343412878671803	-0.0478715753747993	-26.3761537139635	0.000282451569492601	-0.00725667014613213	-42.7786777575296	-0.000171395621975204	-0.00183787584288453	-54.6760695233695
82540.4185268019	-0.000286483607174992	-0.00212796698699338	-53.36269272771	0.00122356977287346	-0.0541283895582078	-25.3292792708102	-3.06214747432855E-05	-0.00839920336882989	-41.5151803377885	-0.000286483607174992	-0.00212796698699338	-53.36269272771
85769.5898590895	-0.000448574272735878	-0.00248753759298827	-51.9456288690186	-0.00192350452295322	-0.0614527400513504	-24.2249221549385	-0.00050030030297662	-0.00981240834344626	-40.1532123703916	-0.000448574272735878	-0.00248753759298827	-51.9456288690186
89125.0938133746	-0.000681984385315292	-0.00294115084413309	-50.4022088674914	-0.00639858011155895	-0.0700508001532125	-23.0556535615242	-0.00120602771741427	-0.011587462790639	-38.6734399976836	-0.000681984385315292	-0.00294115084413309	-50.4022088674914
92611.8728128794	-0.00102682010964098	-0.00351635313991609	-48.722766449409	-0.0127627390016473	-0.0801338742600787	-21.8148872014462	-0.00228573215273424	-0.013848625946247	-37.0551390681251	-0.00102682010964098	-0.00351635313991609	-48.722766449409
96235.0626398089	-0.0015478886295412	-0.00426729566095853	-46.8601112111486	-0.0218711469052317	-0.0919052977252401	-20.4939514170859	-0.00396599615420819	-0.0167845684153909	-35.265847676064	-0.0015478886295412	-0.00426729566095853	-46.8601112111486
100000	-0.00237074943894532	-0.00526038693129259	-44.7765850208094	-0.0349870152748496	-0.10547683711125	-19.0835222897948	-0.00667148824747854	-0.0206648490109166	-33.2647709518931	-0.00237074943894532	-0.00526038693129259	-44.7765850208094
103912.230383517	-0.00371895914132576	-0.00660133238301259	-42.4102571950817	-0.0539418068103745	-0.120634210328023	-17.5789777839162	-0.0111949891298437	-0.0259079177578712	-30.9878805711233	-0.00371895914132576	-0.00660133238301259	-42.4102571950817
107977.516232771	-0.00608028051071603	-0.00845497240172438	-39.6474493774559	-0.0813817714535661	-0.136528644623732	-15.9751398582708	-0.0191964416099272	-0.0331447390344962	-28.3354706301291	-0.00608028051071603	-0.00845497240172438	-39.6474493774559
112201.845430196	-0.0106225393506999	-0.0110511454530865	-36.2899468418113	-0.120850428824996	-0.150987554924883	-14.271043858177	-0.0346075918056413	-0.0433343690536229	-25.1207679131841	-0.0106225393506999	-0.0110511454530865	-36.2899468418113
116591.440117983	-0.0209820298863279	-0.0144884319808045	-31.8697959333183	-0.176692744894349	-0.159325605235832	-12.4714540028514	-0.0692606117593479	-0.0573138842703089	-20.924857928716	-0.0209820298863279	-0.0144884319808045	-31.8697959333183
121152.765862859	-0.0552289170872143	-0.0120766665661502	-24.9538247296048	-0.253266761425547	-0.152973106874282	-10.577695266937	-0.178690463285796	-0.059333405454507	-14.5037476017789	-0.0552289170872143	-0.0120766665661502	-24.9538247296048
125892.541179417	-0.00271359203095703	0.11851114068003	-18.5225400731372	-0.353487291894564	-0.11763997670322	-8.576342215687	-0.138396151313728	0.437035606602947	-6.77463132639533	-0.00271359203095703	0.11851114068003	-18.5225400731372
130817.74742602	0.0334999911665445	0.0251052439400776	-27.563363526112	-0.478241735699191	-0.0293666463688876	-6.39070568584935	0.121581990856685	0.108047095660517	-15.7746998429023	0.0334999911665445	0.0251052439400776	-27.563363526112
135935.639087852	0.0219335711119431	0.00747166365339105	-32.7010069158735	-0.622579282521178	0.164468921528083	-3.8231310477255	0.0804359388063398	0.0317580866468554	-21.2618455431864	0.0219335711119431	0.00747166365339105	-32.7010069158735
141253.754462276	0.0151199110152895	0.00168519669179972	-36.3553981826835	-0.699163838695002	0.619243715754027	-0.593376859158317	0.0548905163132086	0.00761430340603223	-25.1272776397946	0.0151199110152895	0.00168519669179972	-36.3553981826835
146779.926762207	0.0107264903500549	-0.000623146710666756	-39.3762145967949	0.0309168914302311	1.20699175137842	1.63693459948588	0.0383290741681667	-0.00192872321595538	-28.3184504886826	0.0107264903500549	-0.000623146710666756	-39.3762145967949
152522.295653902	0.00777098315753772	-0.00149205507191153	-42.0332572415008	0.729754714997863	0.471881307076435	-1.21930018362909	0.0271949471443114	-0.00554243395569268	-31.133492784417	0.00777098315753772	-0.00149205507191153	-42.0332572415008
158489.319246111	0.00575803821151467	-0.00171597720197226	-44.4249782916699	0.485634831799478	0.0436969394870225	-6.23878355770989	0.0196391619777741	-0.00653697706292724	-33.6812139089628	0.00575803821151467	-0.00171597720197226	-44.4249782916699
164689.786548287	0.0043768876649735	-0.00166467469303778	-46.58995284116	0.298424327242066	-0.0509499311224395	-10.3785343556896	0.0144765649249647	-0.00639418557618839	-36.01267621295	0.0043768876649735	-0.00166467469303778	-46.58995284116
171132.830416178	0.00341618585561665	-0.00150804388010186	-48.5559636369222	0.192908962517638	-0.0677542974020362	-13.7877683527843	0.0109082382759821	-0.00581565232947819	-38.1584403424615	0.00341618585561665	-0.00150804388010186	-48.5559636369222
177827.941003892	0.0027383456440887	-0.00132248998172464	-50.3397487956241	0.13093609889661	-0.0649039900015478	-16.7046402449491	0.00841050632408504	-0.00511229679575983	-40.1380085889763	0.0027383456440887	-0.00132248998172464	-50.3397487956241
184784.979742229	0.00225190318423077	-0.00114368789490627	-51.9524127378199	0.0924278451048193	-0.0572414747129934	-19.2740115302861	0.00662735813384995	-0.00442426281923765	-41.9725378777247	0.00225190318423077	-0.00114368789490627	-51.9524127378199
192014.19386388	0.00189470028920431	-0.000978969118266938	-53.4215378879045	0.0673711571794548	-0.0490529274943054	-21.583238406395	0.00533789772940812	-0.0037984071180042	-43.6732967430848	0.00189470028920431	-0.000978969118266938	-53.4215378879045
199526.231496888	0.00162723717210963	-0.000838760099270599	-54.7477123128595	0.0504268734128583	-0.0415990295479851	-23.6923165549012	0.00438573266781797	-0.00325366709877935	-45.2547778818474	0.00162723717210963	-0.000838760099270599	-54.7477123128595
207332.157348595	0.00142565540556618	-0.000715996839651001	-55.942875027919	0.0386213962037719	-0.0351861680841543	-25.6388847399136	0.0036747216719044	-0.00278767342041869	-46.7213650498098	0.00142565540556618	-0.000715996839651001	-55.942875027919
215443.469003189	0.0012717711339207	-0.000614315967623937	-57.001037047461	0.0301833219810298	-0.0297772250890711	-27.4527890180918	0.00313068340390987	-0.0023896081734072	-48.0934884031553	0.0012717711339207	-0.000614315967623937	-57.001037047461
223872.113856834	0.00115102205307576	-0.000528734907229636	-57.9468399859984	0.0240223008313052	-0.0252587802130263	-29.1539623010071	0.00271255731214046	-0.00205224957089049	-49.3667807200711	0.00115102205307576	-0.000528734907229636	-57.9468399859984
232630.506715363	0.00105381139490677	-0.000452945946464541	-58.8085022669352	0.0194464019617967	-0.0214873748626769	-30.757880204514	0.00238577364623773	-0.00176630757749594	-50.5493742129887	0.00105381139490677	-0.000452945946464541	-58.8085022669352
241731.54808041	0.000976453909234871	-0.000392787475588154	-59.5556050036315	0.0159926311631974	-0.0183339836830909	-32.277522402516	0.00213121032824461	-0.00152304598177052	-51.6356659474692	0.000976453909234871	-0.000392787475588154	-59.5556050036315
251188.643150958	0.00091508248455819	-0.000337223733718596	-60.2177573608925	0.0133486909282713	-0.015690136527392	-33.7225743985786	0.00192566431378066	-0.00131713268139484	-52.641599462403	0.00091508248455819	-0.000337223733718596	-60.2177573608925
261015.721568253	0.000865692366785883	-0.000292158009634763	-60.784281848098	0.0113042941454082	-0.0134719075652757	-35.0964906261097	0.00176061964590656	-0.00114207177012691	-53.5614189502569	0.000865692366785883	-0.000292158009634763	-60.784281848098
271227.257933203	0.000823991406898912	-0.000254271772647226	-61.2865129007428	0.00970669061160536	-0.0115971141059593	-36.4070934275613	0.00162727326352116	-0.000989931480441623	-54.4033480329283	0.000823991406898912	-0.000254271772647226	-61.2865129007428
281838.293126446	0.000788055697167499	-0.000221171236849171	-61.7395858231459	0.00844411205457634	-0.0100136860615603	-37.6554108966507	0.00151958084421079	-0.000861942616595778	-55.1540536532062	0.000788055697167499	-0.000221171236849171	-61.7395858231459
292864.456462524	0.000759536667022377	-0.000191656164040998	-62.1209480774237	0.00744285499826369	-0.00866465524080159	-38.844815453257	0.00143045183837377	-0.000751208602023931	-55.8327516690708	0.000759536667022377	-0.000191656164040998	-62.1209480774237
304321.988710772	0.000736067274533142	-0.000166927149316832	-62.4438449874574	0.00664139755091144	-0.00751438247465562	-39.9751382174001	0.00135514794169732	-0.000655284214845768	-56.4477395272469	0.000736067274533142	-0.000166927149316832	-62.4438449874574
316227.766016838	0.000714808909405362	-0.000146842220910576	-62.7366863167043	0.00599407567512082	-0.00653109979703877	-41.0466472078845	0.0012945442887467	-0.000572147985957328	-56.9827607147765	0.000714808909405362	-0.000146842220910576	-62.7366863167043
328599.324760065	0.000696329392523577	-0.000126928472816428	-63.0017487830109	0.0054694750182247	-0.00568508742672709	-42.0596268211152	0.0012445640283398	-0.000502401522849697	-57.4440264090766	0.000696329392523577	-0.000126928472816428	-63.0017487830109
341454.88738336	0.000682409481149579	-0.000110040872354698	-63.2076140476643	0.00504526985843754	-0.00495789291145555	-43.0072218940837	0.00119914865659425	-0.000439372485649592	-57.8754452605248	0.000682409481149579	-0.000110040872354698	-63.2076140476643
354813.389233575	0.000670048614905611	-9.73271464660371E-05	-63.3871965627475	0.00469541246117568	-0.00433005957337194	-43.8937907325563	0.00116342503139366	-0.000383285498248496	-58.237739635577	0.000670048614905611	-9.73271464660371E-05	-63.3871965627475
368694.506451957	0.000657298422450095	-8.4442181673426E-05	-63.5736565514974	0.00440882326963816	-0.00378677994394756	-44.7137346208716	0.0011319574763339	-0.000337674343215484	-58.5531631719021	0.000657298422450095	-8.4442181673426E-05	-63.5736565514974
383118.684955729	0.000648864254586648	-7.3311545942672E-05	-63.7018341137412	0.0041738584160976	-0.00331213467716323	-45.4681425933001	0.00110631557205582	-0.000296154474659825	-58.8218481180367	0.000648864254586648	-7.3311545942672E-05	-63.7018341137412
398107.170553497	0.00064111933705682	-6.47630057899819E-05	-63.8171310566051	0.00397924787772623	-0.0029043841814275	-46.1493270837438	0.0010846662804072	-0.000259506105040091	-59.0523395928708	0.00064111933705682	-6.47630057899819E-05	-63.8171310566051
413682.040238851	0.000633213330854077	-5.56328945103487E-05	-63.9356043760627	0.00381809999577233	-0.00254622807034292	-46.7651761019665	0.00106525107338974	-0.000229131140166899	-59.2545382404123	0.000633213330854077	-5.56328945103487E-05	-63.9356043760627
429866.234708227	0.000627438243811265	-4.84887184465753E-05	-64.0227201772965	0.00368600250428285	-0.00223332539093857	-47.3108621708002	0.00104864579637016	-0.000201457538955905	-59.4300252952865	0.000627438243811265	-4.84887184465753E-05	-64.0227201772965
446683.592150963	0.000620768431033455	-4.35385502175609E-05	-64.1200963861738	0.00357469704240345	-0.00196218985754315	-47.7914306033075	0.0010358559394525	-0.0001754445538222	-59.5711814092236	0.000620768431033455	-4.35385502175609E-05	-64.1200963861738
464158.883361277	0.000615456748501124	-3.61156149176314E-05	-64.2011201734562	0.00348382362684573	-0.00172317293983332	-48.2084039857528	0.0010237356879747	-0.000155109042266322	-59.6976730715943	0.000615456748501124	-3.61156149176314E-05	-64.2011201734562
482317.848223931	0.000611391658343761	-3.30483413530875E-05	-64.2609388182459	0.00340666085677548	-0.00151467380948085	-48.5699848054258	0.0010131711060949	-0.000135248636603484	-59.8096355895013	0.000611391658343761	-3.30483413530875E-05	-64.2609388182459
501187.233627272	0.000606586807382288	-2.75940817389276E-05	-64.3331627521119	0.00334310475304129	-0.00133161821085885	-48.8774510686622	0.00100438428333415	-0.000121477800839802	-59.8989320964398	0.000606586807382288	-2.75940817389276E-05	-64.3331627521119
520794.832859546	0.000605063387515348	-2.51564188196069E-05	-64.3564817529245	0.00328974834782006	-0.00117105437552041	-49.1386048574698	0.000995637424811512	-0.000104137519114024	-59.9907225090928	0.000605063387515348	-2.51564188196069E-05	-64.3564817529245
541169.526546464	0.000601867843040526	-2.11590912885878E-05	-64.404612960822	0.0032456818227372	-0.00103026504538898	-49.3569566744645	0.000990544768524928	-9.18811449572042E-05	-60.0453106091135	0.000601867843040526	-2.11590912885878E-05	-64.404612960822
562341.325190349	0.000597843135138364	-1.94966514638276E-05	-64.4636387121361	0.00320995339332116	-0.00090535500881185	-49.5375977151886	0.000984132454954674	-8.01348352060996E-05	-60.1102287681027	0.000597843135138364	-1.94966514638276E-05	-64.4636387121361
584341.413373518	0.000597672093352607	-1.45658597928337E-05	-64.4681617324719	0.0031809179808642	-0.000794204987228651	-49.686319062977	0.000979742318561403	-7.2255100524925E-05	-60.1542056979576	0.000597672093352607	-1.45658597928337E-05	-64.4681617324719
607202.195690988	0.000595307717408208	-1.39971914288652E-05	-64.5027694602783	0.00315671719051014	-0.000699485093123259	-49.8071157120449	0.00097687955181699	-5.91866146923316E-05	-60.1872665721129	0.000595307717408208	-1.39971914288652E-05	-64.5027694602783
630957.344480193	0.000593108916649934	-1.18560732888421E-05	-64.5355758932456	0.0031376067802084	-0.000614215801558839	-49.9047103348097	0.00097223576295287	-5.30003825349554E-05	-60.231681072627	0.000593108916649934	-1.18560732888421E-05	-64.5355758932456
655641.849417979	0.000591350382801362	-1.01990306528094E-05	-64.5618106957353	0.00312108047401817	-0.000539802649035594	-49.9858952318453	0.000969821551149149	-4.53502919953211E-05	-60.2566773140357	0.000591350382801362	-1.01990306528094E-05	-64.5618106957353
681292.069057962	0.000590438605526428	-6.8487882692292E-06	-64.5759207864477	0.00310923954013735	-0.000474722273884178	-50.0468376680283	0.000967512115478414	-3.82732137422509E-05	-60.2800809452895	0.000590438605526428	-6.8487882692292E-06	-64.5759207864477
707945.784384137	0.000588497670652672	-6.30948046952262E-06	-64.6046058563178	0.00310026563606171	-0.000416129887963698	-50.0944755426497	0.000966087227621901	-3.47579405271252E-05	-60.2940552291561	0.000588497670652672	-6.30948046952262E-06	-64.6046058563178
735642.254459642	0.000588604503802074	-6.08078512182487E-06	-64.6030649005469	0.00309347872987693	-0.000366279336097675	-50.1305945182633	0.000966234189025665	-2.86206805383636E-05	-60.2945431848589	0.000588604503802074	-6.08078512182487E-06	-64.6030649005469
764422.274252599	0.000588378908342524	-4.00130524704286E-06	-64.6066572308486	0.00309188606688328	-0.000320962229945557	-50.1489807889492	0.000964837170200692	-2.47328638308321E-05	-60.3080666022182	0.000588378908342524	-4.00130524704286E-06	-64.6066572308486
794328.234724282	0.000589285962159809	-2.31632443716252E-06	-64.5934109882033	0.00308993527006641	-0.000282277627701776	-50.1649185739017	0.000963352182807018	-2.27703595930939E-05	-60.3218726096589	0.000589285962159809	-2.31632443716252E-06	-64.5934109882033
825404.185268017	0.00058818850346767	-1.73964590330782E-06	-64.6096313762079	0.00309145717047402	-0.000249254745956167	-50.1685944873637	0.000966718411432888	-1.97322511940997E-05	-60.2921911655348	0.00058818850346767	-1.73964590330782E-06	-64.6096313762079
857695.898590895	0.000589479024055136	-2.59100429193065E-06	-64.5905489800241	0.00309492380333007	-0.000221139396111954	-50.1648845840059	0.000965201784153471	-1.71061262559945E-05	-60.3062737773855	0.000589479024055136	-2.59100429193065E-06	-64.5905489800241
891250.938133746	0.000590445996325062	-1.59622314461782E-06	-64.5763646177865	0.00310413139717353	-0.00019804271184789	-50.1435564080423	0.000967696029778386	-1.38413206120039E-05	-60.284332397676	0.000590445996325062	-1.59622314461782E-06	-64.5763646177865
926118.728128794	0.00059248372225154	-1.31479412092983E-06	-64.5464501502173	0.00311370680719113	-0.000179857238299668	-50.1199792531715	0.000969241519666553	-1.51321996912242E-05	-60.2703013500702	0.00059248372225154	-1.31479412092983E-06	-64.5464501502173
962350.626398089	0.000593750869654944	-2.74509759267078E-06	-64.5278219956309	0.00312721728001613	-0.000165255506880983	-50.0847280123118	0.00097267012614148	-1.63529712715152E-05	-60.2394610530613	0.000593750869654944	-2.74509759267078E-06	-64.5278219956309
1000000	0.000595801846052147	-1.71356907124147E-06	-64.4979271859478	0.00314603154515608	-0.000158845929855386	-50.0336810303206	0.000977170279197097	-1.64192463744059E-05	-60.1993690170787	0.000595801846052147	-1.71356907124147E-06	-64.4979271859478
1039122.30383517	0.000597660787725388	-4.96122494887147E-06	-64.4706054898103	0.00316692078670114	-0.000159560609419438	-49.9762453963991	0.000983086264080133	-2.01030430236676E-05	-60.1463517811977	0.000597660787725388	-4.96122494887147E-06	-64.4706054898103
1079775.16232771	0.000602333356191357	-1.02850196653797E-05	-64.4019956443912	0.00319442014584595	-0.000172858014994264	-49.8994610179203	0.000990645183835677	-2.5542819767018E-05	-60.078751050601	0.000602333356191357	-1.02850196653797E-05	-64.4019956443912
1122018.45430196	0.00060780728016363	-1.51838095383922E-05	-64.3219726133598	0.00322563781716196	-0.000202598813659368	-49.8105889202942	0.000998527821985235	-3.62281449334549E-05	-60.0070835152341	0.00060780728016363	-1.51838095383922E-05	-64.3219726133598
1165914.40117983	0.000612005875800893	-2.49948407452937E-05	-64.257650275212	0.0032586221573417	-0.000261111575939315	-49.7115241495752	0.0010085670256524	-5.28882612980388E-05	-59.9139786394712	0.000612005875800893	-2.49948407452937E-05	-64.257650275212
1211527.65862859	0.000616721012658777	-4.05995538199301E-05	-64.1794444624482	0.00327696061918886	-0.000361026851743591	-49.6381795173294	0.00101298195566966	-8.09793753152391E-05	-59.8602998564087	0.000616721012658777	-4.05995538199301E-05	-64.1794444624482
1258925.41179417	0.000611109054186905	-6.59469189307129E-05	-64.2273428489117	0.00324039257964745	-0.000510258396002042	-49.6816723735844	0.00100435440124153	-0.000122792499296047	-59.8978243090985	0.000611109054186905	-6.59469189307129E-05	-64.2273428489117
1308177.4742602	0.000588064163946835	-9.25787469867742E-05	-64.505181916754	0.00308522089812736	-0.000665091171177417	-50.0169992630595	0.000962592540802777	-0.000169220401067899	-60.1989661861763	0.000588064163946835	-9.25787469867742E-05	-64.505181916754
1359356.39087852	0.000544956728053634	-9.83847292215664E-05	-65.1334656442159	0.00281825482392539	-0.000689382578127276	-50.7480095368365	0.000888233616873641	-0.000182116953007705	-60.8506185843781	0.000544956728053634	-9.83847292215664E-05	-65.1334656442159
1412537.54462276	0.000509634334134826	-7.53332038398391E-05	-65.7609540597173	0.00261234986842645	-0.000541771932820872	-51.4764880949657	0.000828314386966103	-0.000143565508889616	-61.5075521198914	0.000509634334134826	-7.53332038398391E-05	-65.7609540597173
1467799.26762207	0.000496941631853531	-5.00056663247345E-05	-66.0301378945556	0.0025425832874256	-0.000362543898773855	-51.8070830143797	0.000802863570289909	-9.3577124202305E-05	-61.8485637081591	0.000496941631853531	-5.00056663247345E-05	-66.0301378945556
1525222.95653902	0.000493198154328966	-2.87583441968664E-05	-66.1248299776329	0.00254277688090939	-0.00022460020787428	-51.8600829244592	0.000801809907404824	-5.48894749334675E-05	-61.8982665894802	0.000493198154328966	-2.87583441968664E-05	-66.1248299776329
1584893.19246111	0.000496710115789241	-1.04986924929841E-05	-66.0760001284123	0.00256878253041569	-0.000129255006498841	-51.7944713774338	0.000807180813550297	-2.78614438572303E-05	-61.8554121943794	0.000496710115789241	-1.04986924929841E-05	-66.0760001284123
1646897.86548287	0.000499759155804921	1.09588673774206E-06	-66.0247639304566	0.00259694485070498	-5.70178805333836E-05	-51.7086524266504	0.000811171853792945	-3.82439194566944E-06	-61.8176460061573	0.000499759155804921	1.09588673774206E-06	-66.0247639304566
1711328.30416178	0.000505299177577452	1.21360508257102E-05	-65.9265236975032	0.00263182940846599	3.83237762051627E-06	-51.5948360814008	0.000818962414840624	1.19578624333273E-05	-61.7337947826469	0.000505299177577452	1.21360508257102E-05	-65.9265236975032
1778279.41003892	0.000508231915865224	1.99702264244727E-05	-65.8720610579873	0.00266763198227468	4.90604176594664E-05	-51.4760130283178	0.000828496313757497	2.87713341954238E-05	-61.6289540573291	0.000508231915865224	1.99702264244727E-05	-65.8720610579873
1847849.79742229	0.000515563047903794	2.7961609538505E-05	-65.7416085669287	0.00271180054170906	7.74324701096755E-05	-51.3313056683376	0.000839827477458928	4.28950016165976E-05	-61.5048834800631	0.000515563047903794	2.7961609538505E-05	-65.7416085669287
1920141.9386388	0.000520661317179963	3.36429013826073E-05	-65.6507988735704	0.00274944275407314	8.70150726684286E-05	-51.2107585964291	0.000850928214525711	4.90131884688106E-05	-61.3877566843479	0.000520661317179963	3.36429013826073E-05	-65.6507988735704
1995262.31496888	0.000525169801232604	3.73980064491773E-05	-65.5720374871608	0.00276276296722651	9.06227355725202E-05	-51.1684572547701	0.000860057839697346	5.36620258153389E-05	-61.292572778471	0.000525169801232604	3.73980064491773E-05	-65.5720374871608
2073321.57348595	0.000529480050661342	4.30994438304301E-05	-65.4943270105331	0.0027620671906926	0.00011136767211789	-51.1682604724107	0.000865606124985638	6.10757940823982E-05	-61.2320259208262	0.000529480050661342	4.30994438304301E-05	-65.4943270105331
2154434.69003189	0.000534936056328598	4.81183933566502E-05	-65.398963884393	0.00277358099248238	0.000155071709431868	-51.1256282538129	0.00087720620519356	7.40677881616143E-05	-61.1071131886114	0.000534936056328598	4.81183933566502E-05	-65.398963884393
2238721.13856834	0.00054304888090949	5.32615068844768E-05	-65.2616445668444	0.00281807183456082	0.000201507303675169	-50.9788098261079	0.000894939283500354	8.11552154900021E-05	-60.9285612972975	0.00054304888090949	5.32615068844768E-05	-65.2616445668444
2326305.06715363	0.000555808813616544	5.31718857508562E-05	-65.061925811793	0.00288658447965076	0.000224516733772345	-50.7661204945982	0.000913092984586723	8.10449226654397E-05	-60.7556197833511	0.000555808813616544	5.31718857508562E-05	-65.061925811793
2417315.4808041	0.000566206643917456	5.1160743904389E-05	-64.9051872409555	0.00295427206593516	0.000218805983616664	-50.5672320536999	0.000929157056451424	7.51896593133342E-05	-60.6098706015936	0.000566206643917456	5.1160743904389E-05	-64.9051872409555
2511886.43150958	0.000572024566287384	4.32962029974193E-05	-64.8268971466862	0.0030122559641434	0.000187874924204236	-50.4053010936538	0.000943922175676114	6.66525008282734E-05	-60.4796756896749	0.000572024566287384	4.32962029974193E-05	-64.8268971466862
2610157.21568253	0.000576107369789076	3.75757173042313E-05	-64.7714952466292	0.00305298085834008	0.000143113955222795	-50.2959855090991	0.000952865608407025	5.15787868979597E-05	-60.4066603999534	0.000576107369789076	3.75757173042313E-05	-64.7714952466292
2712272.57933203	0.000577237056630226	2.62747302128732E-05	-64.7639271046713	0.0030701971250091	9.50280084905844E-05	-50.2525161869938	0.000950782645948322	3.78740194384671E-05	-60.4314891825713	0.000577237056630226	2.62747302128732E-05	-64.7639271046713
2818382.93126445	0.000570895327390314	2.34309808636769E-05	-64.8615607465495	0.00306793275901598	6.10540618868114E-05	-50.261363631107	0.000948353206157694	2.83179120738701E-05	-60.4567271115108	0.000570895327390314	2.34309808636769E-05	-64.8615607465495
2928644.56462524	0.000565742859872055	2.08827717174639E-05	-64.9417051129386	0.00306573318067148	3.72982900423791E-05	-50.2686701355451	0.000943933843461205	2.51492806035831E-05	-60.4980870960135	0.000565742859872055	2.08827717174639E-05	-64.9417051129386
3043219.88710772	0.000563295986682838	2.98288101221458E-05	-64.9731057091347	0.00306835556184242	2.44594701816933E-05	-50.261610348472	0.000939738682767218	2.68078443226477E-05	-60.5363251302106	0.000563295986682838	2.98288101221458E-05	-64.9731057091347
3162277.66016838	0.000568959515489453	3.9194536161801E-05	-64.8778116999026	0.00308311348424944	1.3590214722177E-05	-50.2201254037628	0.000946914702936402	3.34265527412931E-05	-60.4683743192002	0.000568959515489453	3.9194536161801E-05	-64.8778116999026
3285993.24760065	0.000580205170374609	4.0640896543691E-05	-64.7071119659294	0.00310335199449492	-3.7593423697261E-06	-50.1633728713531	0.000957397957309053	3.05134730253155E-05	-60.373740845572	0.000580205170374609	4.0640896543691E-05	-64.7071119659294
3414548.8738336	0.000600136914427237	3.71204951378622E-05	-64.418409468856	0.00313687144634272	-3.05082084848351E-05	-50.0696548046757	0.000976904748448712	2.4520608834165E-05	-60.2002202842874	0.000600136914427237	3.71204951378622E-05	-64.418409468856
3548133.89233575	0.000604430020217801	1.49569863187345E-05	-64.3704209075522	0.00316394434103534	-8.30792287648914E-05	-49.9924299210091	0.000986492944319954	1.45292945681903E-06	-60.1181109112456	0.000604430020217801	1.49569863187345E-05	-64.3704209075522
3686945.06451957	0.000602780677216341	-3.50872321941617E-07	-64.3968120867184	0.00318432150827281	-0.000147440709595361	-49.9303609971143	0.000989627620471178	-2.00458946413354E-05	-60.0887822729297	0.000602780677216341	-3.50872321941617E-07	-64.3968120867184
3831186.84955729	0.000596568640769217	-1.14111670257923E-05	-64.4852028817343	0.00319276608376501	-0.000226090244400314	-49.8949346060449	0.000983681118400765	-4.27415160269812E-05	-60.134721749435	0.000596568640769217	-1.14111670257923E-05	-64.4852028817343
3981071.70553497	0.000592281437153419	-2.50484871435874E-05	-64.5416768324762	0.00318150109916057	-0.000318721398564427	-49.9039901494005	0.000980347540386027	-6.5901957813743E-05	-60.1528174348325	0.000592281437153419	-2.50484871435874E-05	-64.5416768324762
4136820.40238851	0.000577884363097677	-3.58627410174839E-05	-64.7464873677849	0.0031455003794689	-0.00042016882196318	-49.9693971692811	0.000964462691036378	-9.0104092197919E-05	-60.2765502991129	0.000577884363097677	-3.58627410174839E-05	-64.7464873677849
4298662.34708227	0.000564504334286805	-4.04600491408818E-05	-64.9444013395301	0.00308355121819641	-0.000524872173636244	-50.0949336970428	0.000944047555855801	-0.000109886281976379	-60.4416761346386	0.000564504334286805	-4.04600491408818E-05	-64.9444013395301
4466835.92150963	0.00055785133510543	-2.95903543978216E-05	-65.0574282834099	0.00299332713215017	-0.000623900406470564	-50.2922280717887	0.000924016634975079	-0.000116893196765652	-60.61745154555	0.00055785133510543	-2.95903543978216E-05	-65.0574282834099
4641588.83361277	0.000589651332453377	-5.16901986796172E-05	-64.5548477515307	0.00287299944492432	-0.000734238057756058	-50.5585150109147	0.000926854231728357	-0.000150757698675957	-60.5463648026825	0.000589651332453377	-5.16901986796172E-05	-64.5548477515307
4823178.48223931	0.000549661356489024	-0.000102932674582934	-65.0484053416355	0.00266534256436435	-0.000816695332180196	-51.0952072978211	0.000864216674278035	-0.000204411054679712	-61.0311330274101	0.000549661356489024	-0.000102932674582934	-65.0484053416355
5011872.33627271	0.000493409732596994	-0.000108292803175801	-65.9315252370486	0.00242335030849033	-0.000810027399894893	-51.8516855716352	0.000785757268021397	-0.000207577463546579	-61.801252793741	0.000493409732596994	-0.000108292803175801	-65.9315252370486
5207948.32859547	0.000453493743651888	-8.93379874431071E-05	-66.7032179820234	0.00220335088373884	-0.000717915530573239	-52.700129504429	0.000714870808274014	-0.000178647221280682	-62.6523608141616	0.000453493743651888	-8.93379874431071E-05	-66.7032179820234
5411695.26546464	0.000424503635262099	-6.56036412106947E-05	-67.3398674274345	0.00202927998849518	-0.000570643806391563	-53.5226390569012	0.000666440617267209	-0.000139835360612798	-63.3376569099571	0.000424503635262099	-6.56036412106947E-05	-67.3398674274345
5623413.25190349	0.000398333136505766	-4.15412776128141E-05	-67.9480926784839	0.00190527250277624	-0.000398145626651039	-54.2152316517683	0.00062289074099209	-9.37786347980309E-05	-64.0144222851779	0.000398333136505766	-4.15412776128141E-05	-67.9480926784839
5843414.13373518	0.000376382297279671	-1.0412302843623E-05	-68.4840938151689	0.00182774688063175	-0.000215654212862639	-54.7016359573822	0.000595446827018795	-3.83513795263589E-05	-64.4851614775158	0.000376382297279671	-1.0412302843623E-05	-68.4840938151689
6072021.95690988	0.00036800098455674	2.55457685034035E-05	-68.6621428157342	0.00179436388607137	-3.9106923132607E-05	-54.9197272275823	0.00058180105752851	1.68287463591532E-05	-64.700877778494	0.00036800098455674	2.55457685034035E-05	-68.6621428157342
6309573.44480193	0.00036073745621159	5.16042588051571E-05	-68.7681987320965	0.00177984619021044	0.000121811132938976	-54.9720560407517	0.000573970445104333	6.3858422976966E-05	-64.7687815689642	0.00036073745621159	5.16042588051571E-05	-68.7681987320965
6556418.49417979	0.000353965500703712	8.3653316346079E-05	-68.7847477921394	0.00177841857188789	0.000278688049205292	-54.8939606303186	0.000568620545476091	0.000113863069040372	-64.7328072195564	0.000353965500703712	8.3653316346079E-05	-68.7847477921394
6812920.69057962	0.000357611419828138	0.000116624718657512	-68.4928268648394	0.0017978008515042	0.000436890607347152	-54.6559801040218	0.000574418537338241	0.000165228351292259	-64.4701917506873	0.000357611419828138	0.000116624718657512	-68.4928268648394
7079457.84384137	0.000358145803370747	0.00014439440004589	-68.2646946603008	0.00183009120895886	0.000595683759717175	-54.313204657814	0.00057801025570327	0.000216303173759018	-64.1920850355573	0.000358145803370747	0.00014439440004589	-68.2646946603008
7356422.54459642	0.000366457139070918	0.000177736221983871	-67.8020335681171	0.00189046321444899	0.000759121832159901	-53.8193964680757	0.000594172218709868	0.000266969235669326	-63.7231345927455	0.000366457139070918	0.000177736221983871	-67.8020335681171
7644222.74252599	0.00037093838048545	0.00022221885674802	-67.2821296840574	0.00197456665791968	0.000921530086457986	-53.2347729036552	0.000609562372735813	0.000325773445260331	-63.208496463598	0.00037093838048545	0.00022221885674802	-67.2821296840574
7943282.34724282	0.00040680345323142	0.000268048923691782	-66.2463038851016	0.00210706838081656	0.00107744563172985	-52.5176340834247	0.000657839792432413	0.000387780031800986	-62.3423718781471	0.00040680345323142	0.000268048923691782	-66.2463038851016
8254041.85268017	0.000441816046535829	0.000292113448154214	-65.5201807882618	0.00227485517634221	0.00120416859431363	-51.7881489899985	0.00071733182545014	0.000427474425749156	-61.5658075054633	0.000441816046535829	0.000292113448154214	-65.5201807882618
8576958.98590895	0.000491128274855065	0.000313824299126151	-64.6891382043479	0.00248939419386682	0.00128455037458738	-51.0528787315167	0.000787030006428611	0.000460369323986932	-60.8021288850823	0.000491128274855065	0.000313824299126151	-64.6891382043479
8912509.38133744	0.000544337430915442	0.000312233360157098	-64.0473210745413	0.00271382045280377	0.00128924075975515	-50.4445832865565	0.000864956429509971	0.000460052415445849	-60.1782022728759	0.000544337430915442	0.000312233360157098	-64.0473210745413
9261187.28128794	0.000581553461282491	0.000295627009091029	-63.7099862884691	0.00291010702019845	0.001227425567242	-50.0107419142536	0.000926976596461391	0.000435818360309205	-59.7913209285759	0.000581553461282491	0.000295627009091029	-63.7099862884691
9623506.26398089	0.000615746782638566	0.000281271128972172	-63.3889037269845	0.00306197587735628	0.00113541001144259	-49.7204516020915	0.000976676613178457	0.000410413669300816	-59.4987687942938	0.000615746782638566	0.000281271128972172	-63.3889037269845
10000000	0.000643056657141582	0.000254497970864834	-63.2030771719444	0.00318312752427465	0.00101839974336766	-49.5196864429205	0.00101983241508287	0.000373609330056514	-59.2824974142082	0.000643056657141582	0.000254497970864834	-63.2030771719444
