# Supplementary material for: Electromagnetic Analysis, Characterization and Discussion of Inductive Transmission Parameters for Titanium Based Housing Materials in Active Medical Implantable Devices
Source: Materials (Basel). 2018 Oct 25;11(11):2089. doi: 10.3390/ma11112089 (PMC6266279; doi:10.3390/ma11112089)
Supplement: Supplementary file 1 [file materials-11-02089-s001.zip › supplementary/measurement_data/AA_AB_OG_Gain_res.csv]

---Measurement Setup-----------------------------------------------------------------
Device Type: Bode100
Serial Number: EK407C
Date: 15.03.2016
Time: 17:38
Start Frequency (Hz): 1000
Stop Frequency (Hz): 10000000
Number of Points: 241
Sweep Mode: Logarithmic
Reference Resistance (Ohm): 50
Source Level (dBm): 0
Receiver Bandwidth (Hz): 10
Reference Signal: SourceVoltage
Attenuator CH1 (dB): 20
Attenuator CH2 (dB): 40
Input Impedance CH1 (Ohm): 1M
Input Impedance CH2 (Ohm): 1M
Probe CH1: 1:1
Probe CH2: 1:1
-------------------------------------------------------------------------------------
Frequency (Hz)	TR1: Gain (Real)	TR1: Gain (Imag)	TR1: Gain (dB)	TR1 (10mm): Gain (Real)	TR1 (10mm): Gain (Imag)	TR1 (10mm): Gain (dB)	TR1 (50mm): Gain (Real)	TR1 (50mm): Gain (Imag)	TR1 (50mm): Gain (dB)	TR1 (90mm): Gain (Real)	TR1 (90mm): Gain (Imag)	TR1 (90mm): Gain (dB)	TR2: Gain (Real)	TR2: Gain (Imag)	TR2: Gain (Degree)
1000	-4.37334764413352E-06	3.26674759932927E-06	-105.258156607412	1.19093589447275E-05	-8.74289219347896E-06	-96.610039730273	8.39111514670263E-06	-3.36306159611299E-05	-89.2030183748439	-4.37334764413352E-06	3.26674759932927E-06	-105.258156607412	-4.37334764413352E-06	3.26674759932927E-06	143.24147200886
1039.12230383517	-1.03560565683008E-05	-2.1629499242174E-05	-92.4026936078284	1.33805747181733E-05	-3.80030509337843E-05	-87.8960879342444	-1.38889157059086E-05	-2.56187656206056E-05	-90.709781848939	-1.03560565683008E-05	-2.1629499242174E-05	-92.4026936078284	-1.03560565683008E-05	-2.1629499242174E-05	-115.584781301898
1079.77516232771	-1.2019608850635E-05	-1.10719560593092E-05	-95.7339244345074	1.00137665910894E-05	-2.58679132392534E-05	-91.1383401345603	-6.94551907471183E-06	-2.01384624001628E-05	-93.4313751526376	-1.2019608850635E-05	-1.10719560593092E-05	-95.7339244345074	-1.2019608850635E-05	-1.10719560593092E-05	-137.350037965779
1122.01845430196	-2.6187610937745E-06	-3.26407683636085E-05	-89.6969273841757	1.81261750138188E-06	-3.29288015760947E-05	-89.6353417313148	-7.80998808903202E-06	-2.84839270343476E-05	-90.5931918499966	-2.6187610937745E-06	-3.26407683636085E-05	-89.6969273841757	-2.6187610937745E-06	-3.26407683636085E-05	-94.5870017260511
1165.91440117983	-1.16998791880278E-05	-1.61154448804763E-05	-94.0165305370338	1.54335421783324E-05	-1.22170834134474E-05	-94.117828200936	-1.13996544352545E-05	-2.01439249366745E-05	-92.7105416846957	-1.16998791880278E-05	-1.61154448804763E-05	-94.0165305370338	-1.16998791880278E-05	-1.61154448804763E-05	-125.979803776316
1211.52765862859	-4.88773300169408E-06	-1.90737801651786E-05	-94.11505292644	-1.05691123435049E-07	-3.11826922350062E-05	-90.1216779406806	5.86497996380364E-06	-3.32591768848053E-05	-89.4287773697554	-4.88773300169408E-06	-1.90737801651786E-05	-94.11505292644	-4.88773300169408E-06	-1.90737801651786E-05	-104.372995265602
1258.92541179417	-1.87464410761576E-05	-1.54027555745086E-05	-92.3012519521318	8.77509700644739E-06	-3.44485698900058E-05	-88.9835385113979	-8.86865030072834E-06	-2.66476888355798E-05	-91.0305937321836	-1.87464410761576E-05	-1.54027555745086E-05	-92.3012519521318	-1.87464410761576E-05	-1.54027555745086E-05	-140.592234983646
1308.17747426019	-2.09128155359477E-05	-2.24938227265835E-05	-90.2534191782176	1.08596964619072E-05	-4.3412633979114E-06	-98.6397874960793	-5.00507472182982E-06	-1.71114746764013E-05	-94.9777322259791	-2.09128155359477E-05	-2.24938227265835E-05	-90.2534191782176	-2.09128155359477E-05	-2.24938227265835E-05	-132.914028435305
1359.35639087853	-2.10332987212139E-05	-1.13431236761818E-05	-92.4331361246873	2.06722552410498E-05	-3.65103267006259E-06	-93.5588436963292	-2.68361820070618E-05	-2.67328242648586E-05	-88.4320119871917	-2.10332987212139E-05	-1.13431236761818E-05	-92.4331361246873	-2.10332987212139E-05	-1.13431236761818E-05	-151.662298475948
1412.53754462275	-2.32113840755674E-05	-1.66913583784291E-05	-90.8758141508463	2.10047210389231E-05	-2.47137689209475E-05	-89.7799719004765	-5.55819743489631E-06	-2.31308104659481E-05	-92.4723885545776	-2.32113840755674E-05	-1.66913583784291E-05	-90.8758141508463	-2.32113840755674E-05	-1.66913583784291E-05	-144.280003368552
1467.79926762207	-2.84197951284646E-05	-2.24594601964229E-05	-88.820290570559	-1.5701341491354E-06	-1.73162226852903E-05	-95.1953758970884	-1.40693049145399E-05	-2.15528539933078E-05	-91.7883322281233	-2.84197951284646E-05	-2.24594601964229E-05	-88.820290570559	-2.84197951284646E-05	-2.24594601964229E-05	-141.681555955992
1525.22295653902	-2.79113989709347E-05	-6.98594645587309E-06	-90.8204853552767	1.55520150016513E-05	-2.21802517986977E-05	-91.3440528306655	-2.01076793409423E-05	-1.98874541291901E-05	-90.9700252746705	-2.79113989709347E-05	-6.98594645587309E-06	-90.8204853552767	-2.79113989709347E-05	-6.98594645587309E-06	-165.948114571423
1584.89319246111	-2.27308509922991E-05	-2.25010471771107E-05	-89.9012915887885	-1.45306236718417E-07	-1.15997850561191E-05	-98.710319737143	-3.07944903267731E-05	-1.71913653864137E-05	-89.0523419673719	-2.27308509922991E-05	-2.25010471771107E-05	-89.9012915887885	-2.27308509922991E-05	-2.25010471771107E-05	-135.291092701678
1646.89786548287	-1.59460837301472E-05	-2.51525024138944E-05	-90.5211263131141	1.72763199112059E-05	-1.64377956838875E-05	-92.4513788245537	-2.42012357279357E-05	-7.87339396018719E-06	-91.8863271215015	-1.59460837301472E-05	-2.51525024138944E-05	-90.5211263131141	-1.59460837301472E-05	-2.51525024138944E-05	-122.373717895875
1711.32830416178	-2.35686619578032E-05	-1.17667922519639E-05	-91.5867856240195	2.88548237961189E-05	-3.43956379944864E-06	-90.7343559740649	-1.92509964817469E-05	-2.35228715191131E-05	-90.3436264679277	-2.35686619578032E-05	-1.17667922519639E-05	-91.5867856240195	-2.35686619578032E-05	-1.17667922519639E-05	-153.469068506848
1778.27941003892	-2.84471153574219E-05	-2.15717112245485E-05	-88.9463388955897	1.57034866980741E-05	-1.83565450598118E-05	-92.3391281659308	-3.12583980869784E-05	-8.1837187573107E-06	-89.8127424989759	-2.84471153574219E-05	-2.15717112245485E-05	-88.9463388955897	-2.84471153574219E-05	-2.15717112245485E-05	-142.826620591741
1847.84979742229	-2.11609884836337E-05	-1.90634079350682E-05	-90.9087154635341	1.63305132886279E-05	-6.85671675827266E-07	-95.7323537664674	-4.02349806733562E-05	-4.07145956944256E-06	-87.8636791965434	-2.11609884836337E-05	-1.90634079350682E-05	-90.9087154635341	-2.11609884836337E-05	-1.90634079350682E-05	-137.985097676966
1920.1419386388	-3.48754489679719E-05	-1.64315860002834E-06	-89.1399739493922	3.61196274655032E-05	-1.55657718789649E-05	-88.105319371119	-1.90827331908615E-05	5.86562842528814E-07	-94.3830870836121	-3.48754489679719E-05	-1.64315860002834E-06	-89.1399739493922	-3.48754489679719E-05	-1.64315860002834E-06	-177.30250116954
1995.26231496888	-3.03697539274791E-05	-6.33066733000462E-06	-90.1664470044211	3.61625436870652E-05	-5.97107403362069E-06	-88.718000577471	-2.38552602429888E-05	-8.67627706395793E-06	-91.9087734152442	-3.03697539274791E-05	-6.33066733000462E-06	-90.1664470044211	-3.03697539274791E-05	-6.33066733000462E-06	-168.225138203474
2073.32157348595	-2.25388775496058E-05	1.00893824263072E-06	-92.9326604277862	6.27983108034413E-05	6.46432026641619E-06	-83.9952641886085	-2.45387081574777E-05	-5.47255868204742E-06	-91.9921620452768	-2.25388775496058E-05	1.00893824263072E-06	-92.9326604277862	-2.25388775496058E-05	1.00893824263072E-06	177.436902676793
2154.43469003188	-3.17393039075925E-05	6.8065915962029E-07	-89.9660551780238	4.67025884565613E-05	-7.16435410798817E-06	-86.5121636472602	-2.98874968156231E-05	6.72694643181261E-06	-90.2755911765179	-3.17393039075925E-05	6.8065915962029E-07	-89.9660551780238	-3.17393039075925E-05	6.8065915962029E-07	178.771462652468
2238.72113856834	-2.83161791947889E-05	1.56114351435682E-05	-89.8066644567749	4.75186070581289E-05	4.78749665216726E-06	-86.4188649263347	-1.99463143740189E-05	-8.08759295029613E-06	-93.3417086901619	-2.83161791947889E-05	1.56114351435682E-05	-89.8066644567749	-2.83161791947889E-05	1.56114351435682E-05	151.130925948844
2326.30506715363	-1.86142684829106E-05	1.35579332706645E-05	-92.7547137433043	5.78279815987668E-05	3.32417997507025E-06	-84.7429121360129	-2.35360748303319E-05	-1.52724290880518E-06	-92.5470710885448	-1.86142684829106E-05	1.35579332706645E-05	-92.7547137433043	-1.86142684829106E-05	1.35579332706645E-05	143.931812787606
2417.3154808041	-3.84991914977208E-05	1.57590758086414E-05	-87.6181930744547	7.2990591999193E-05	5.3828617553728E-06	-82.711106434856	-1.07564322019909E-05	1.82866601042558E-06	-99.2428937658266	-3.84991914977208E-05	1.57590758086414E-05	-87.6181930744547	-3.84991914977208E-05	1.57590758086414E-05	157.738985172885
2511.88643150958	-3.84757912351444E-05	1.66223248706352E-05	-87.5530531709801	8.01932174710752E-05	3.3913206658131E-06	-81.9094872868053	-2.18465288568236E-05	1.25490162916891E-05	-91.9739822576641	-3.84757912351444E-05	1.66223248706352E-05	-87.5530531709801	-3.84757912351444E-05	1.66223248706352E-05	156.634672843906
2610.15721568254	-1.43584515087003E-05	1.53187555009238E-05	-93.5572944919281	8.3353185569059E-05	-3.58143508716227E-06	-81.5735455685203	-2.37118773417814E-05	1.43016275345612E-05	-91.1532374237893	-1.43584515087003E-05	1.53187555009238E-05	-93.5572944919281	-1.43584515087003E-05	1.53187555009238E-05	133.146652604771
2712.27257933203	-2.42312257455143E-05	7.75280413909502E-06	-91.8892238977667	0.000108038133877108	2.07476644493678E-05	-79.1711759000301	-1.49787600398805E-05	9.96875780387113E-06	-94.898044633288	-2.42312257455143E-05	7.75280413909502E-06	-91.8892238977667	-2.42312257455143E-05	7.75280413909502E-06	162.257876771603
2818.38293126445	-2.39541277497131E-05	1.53096706505626E-05	-90.9248854175658	0.000106469526198805	2.99964910908563E-06	-79.4520476748959	-1.01221337884698E-05	3.21827889663264E-06	-99.4763349300308	-2.39541277497131E-05	1.53096706505626E-05	-90.9248854175658	-2.39541277497131E-05	1.53096706505626E-05	147.416356141108
2928.64456462524	-2.0009257425158E-05	1.97807311321057E-05	-91.0146804191969	0.000114533667901812	4.52919767779873E-06	-78.8145505041261	-4.42935841793974E-06	2.38627298447994E-05	-92.2984850938928	-2.0009257425158E-05	1.97807311321057E-05	-91.0146804191969	-2.0009257425158E-05	1.97807311321057E-05	135.329063882914
3043.21988710772	-3.17671907107484E-05	2.35590290710145E-05	-88.0571264491634	0.000125920944094672	1.32606797046001E-05	-77.9501419780792	5.79567763583897E-06	2.95191739916426E-05	-90.433650917329	-3.17671907107484E-05	2.35590290710145E-05	-88.0571264491634	-3.17671907107484E-05	2.35590290710145E-05	143.438809376914
3162.27766016838	-1.18875535705886E-05	2.03073073862335E-05	-92.5672495632909	0.000149726293525582	1.68891007051802E-05	-76.4391283517011	-1.28278253485423E-05	1.4937776882554E-05	-94.1151508576649	-1.18875535705886E-05	2.03073073862335E-05	-92.5672495632909	-1.18875535705886E-05	2.03073073862335E-05	120.343982782397
3285.99324760065	-2.43161637693341E-05	1.69768359849134E-05	-90.5576969638979	0.000166343540822577	2.00561461833532E-05	-75.5172010732496	6.58393442369541E-06	2.24651256465831E-05	-92.6119561714451	-2.43161637693341E-05	1.69768359849134E-05	-90.5576969638979	-2.43161637693341E-05	1.69768359849134E-05	145.078378736294
3414.5488738336	-1.2300182025537E-05	2.35958197983975E-05	-91.4993166290334	0.000198352056041069	3.21634032562E-05	-73.9385495274019	3.75513064687884E-06	9.52920424777918E-06	-99.791966095058	-1.2300182025537E-05	2.35958197983975E-05	-91.4993166290334	-1.2300182025537E-05	2.35958197983975E-05	117.532422410532
3548.13389233575	-1.66838945401098E-05	2.21265192293818E-05	-91.1467543063457	0.000201279427939345	8.12113936162287E-06	-73.9169479587728	4.57053839335431E-06	2.12258615174465E-05	-93.2658553087049	-1.66838945401098E-05	2.21265192293818E-05	-91.1467543063457	-1.66838945401098E-05	2.21265192293818E-05	127.017117300031
3686.94506451957	-1.60821428191918E-05	2.4576891490411E-05	-90.6416088619462	0.000222222010307769	2.1684073100072E-05	-73.0231026236891	1.01856300318817E-05	2.18270657233711E-05	-92.3644633587554	-1.60821428191918E-05	2.4576891490411E-05	-90.6416088619462	-1.60821428191918E-05	2.4576891490411E-05	123.199144138984
3831.18684955729	-1.27610225509793E-05	2.00881852624288E-05	-92.4689294682668	0.000237529813740813	1.85083145459523E-05	-72.4593488815616	1.23876019819248E-05	4.01082851184133E-05	-87.5396274059932	-1.27610225509793E-05	2.00881852624288E-05	-92.4689294682668	-1.27610225509793E-05	2.00881852624288E-05	122.425759867768
3981.07170553497	-1.74005222561913E-05	1.31464124634441E-05	-93.2275236887371	0.000254999543094902	5.12312212242187E-06	-71.8674593364895	1.95396058968933E-05	2.42312392583233E-05	-90.1369901186152	-1.74005222561913E-05	1.31464124634441E-05	-93.2275236887371	-1.74005222561913E-05	1.31464124634441E-05	142.928286680434
4136.82040238851	-1.16195051013503E-05	2.09365642967549E-05	-92.4157819605409	0.000271002660945576	2.65059355607085E-05	-71.2991809030475	2.58698146859965E-05	2.28924135447802E-05	-89.2324675278037	-1.16195051013503E-05	2.09365642967549E-05	-92.4157819605409	-1.16195051013503E-05	2.09365642967549E-05	119.029671953797
4298.66234708228	-1.10178177854867E-05	2.66789874818698E-05	-90.7927123329344	0.000313087671719165	4.1377481806726E-05	-70.0114811369502	4.02241517324258E-05	3.14908021368044E-05	-85.8341723573322	-1.10178177854867E-05	2.66789874818698E-05	-90.7927123329344	-1.10178177854867E-05	2.66789874818698E-05	112.439517042871
4466.83592150963	4.87600408841048E-06	3.94093753935034E-05	-88.0220292912149	0.000335076081031524	2.58515569730024E-05	-69.471357469551	4.07710688036751E-05	2.59056793843269E-05	-86.3201373308874	4.87600408841048E-06	3.94093753935034E-05	-88.0220292912149	4.87600408841048E-06	3.94093753935034E-05	82.9468098502768
4641.58883361278	-3.28225823120951E-07	3.59887639393432E-05	-88.8763001600412	0.000371623602621066	3.50146616311254E-05	-68.5595496218314	4.28464592749975E-05	2.60255407062068E-05	-85.9978196232693	-3.28225823120951E-07	3.59887639393432E-05	-88.8763001600412	-3.28225823120951E-07	3.59887639393432E-05	90.5225362291429
4823.17848223931	5.43152011337888E-06	2.96351415893749E-05	-90.420370781519	0.00039804488362221	3.25387446812372E-05	-67.9724339885175	4.30880472637892E-05	4.00742203448402E-05	-84.6060733895617	5.43152011337888E-06	2.96351415893749E-05	-90.420370781519	5.43152011337888E-06	2.96351415893749E-05	79.6141147753557
5011.87233627273	2.0014372038161E-05	1.00171765133124E-05	-93.0023257018345	0.000474527724481689	-3.55768673555602E-05	-66.4504249093232	5.43191197748973E-05	-1.47053555480214E-05	-84.9937740882002	2.0014372038161E-05	1.00171765133124E-05	-93.0023257018345	2.0014372038161E-05	1.00171765133124E-05	26.5879266929074
5207.94832859546	4.6415811071599E-05	-1.73981206173464E-06	-86.6605836200138	0.000441937647416929	-1.05979076001828E-05	-67.0902832455575	4.77926213838113E-05	2.42573446007688E-05	-85.4173188524311	4.6415811071599E-05	-1.73981206173464E-06	-86.6605836200138	4.6415811071599E-05	-1.73981206173464E-06	-2.14662289403466
5411.69526546464	1.93540883489969E-05	5.91395718114435E-05	-84.1205683482181	0.000523504062996879	-1.80571234485846E-05	-65.6164349040523	-2.15276178390851E-05	-2.03516250411938E-05	-90.5669003828687	1.93540883489969E-05	5.91395718114435E-05	-84.1205683482181	1.93540883489969E-05	5.91395718114435E-05	71.8787353496183
5623.41325190349	5.05795612229615E-05	-1.79188191430266E-05	-85.4070160554855	0.00058234734944794	2.15816817711839E-05	-64.6903973014726	9.5704674942408E-05	9.39831204199997E-05	-77.449154468285	5.05795612229615E-05	-1.79188191430266E-05	-85.4070160554855	5.05795612229615E-05	-1.79188191430266E-05	-19.5077070050083
5843.41413373517	9.91730370366376E-06	-2.12965922067481E-05	-92.5814137461523	0.000584084592300182	-3.5407119734102E-05	-64.6545549446388	0.000103512540302602	4.78955901082321E-05	-78.8576164308215	9.91730370366376E-06	-2.12965922067481E-05	-92.5814137461523	9.91730370366376E-06	-2.12965922067481E-05	-65.0297525996007
6072.02195690988	5.61367744801003E-06	-5.84157538743862E-05	-84.6294774306414	0.000619881568694719	-5.76081289754486E-05	-64.1164776759728	0.000102750412688428	3.71298515535306E-06	-79.7586611508011	5.61367744801003E-06	-5.84157538743862E-05	-84.6294774306414	5.61367744801003E-06	-5.84157538743862E-05	-84.5108066992464
6309.57344480193	9.23331592136461E-05	-1.20891364713946E-05	-80.6190279109192	0.000718987082685404	-7.06511044610954E-07	-62.8655740480144	0.00010870613741457	-3.62360114898725E-06	-79.2700957261704	9.23331592136461E-05	-1.20891364713946E-05	-80.6190279109192	9.23331592136461E-05	-1.20891364713946E-05	-7.4592785252124
6556.41849417978	7.73964941318961E-05	2.80371034499304E-06	-82.2198788397988	0.00073222304194883	1.99715141303002E-05	-62.7039025039826	0.000103054568316029	4.03069095664354E-05	-79.1204507612849	7.73964941318961E-05	2.80371034499304E-06	-82.2198788397988	7.73964941318961E-05	2.80371034499304E-06	2.07464897108622
6812.92069057962	1.80444097462674E-05	-8.03089795707902E-06	-94.0882845267481	0.000771572001440822	-1.4757389126223E-05	-62.2508823648727	8.6936549761356E-05	-6.80788665400248E-07	-81.2156856796898	1.80444097462674E-05	-8.03089795707902E-06	-94.0882845267481	1.80444097462674E-05	-8.03089795707902E-06	-23.992073804766
7079.45784384138	4.08050472089435E-05	-1.72513824123632E-05	-87.0715446989828	0.000874479361413747	-8.0020406880293E-06	-61.164645079584	9.68675948263925E-05	1.48355668847038E-05	-80.1757385224468	4.08050472089435E-05	-1.72513824123632E-05	-87.0715446989828	4.08050472089435E-05	-1.72513824123632E-05	-22.9174602833575
7356.42254459641	7.4517849660913E-05	-2.1188216877552E-05	-82.2171483004533	0.000989816972799668	-4.81234112468707E-06	-60.0887994131965	0.000163360019007872	7.26950116453554E-05	-74.952429572854	7.4517849660913E-05	-2.1188216877552E-05	-82.2171483004533	7.4517849660913E-05	-2.1188216877552E-05	-15.8724373416033
7644.222742526	6.27940500647152E-05	-1.76018249441267E-05	-83.7131309648667	0.00101996044701637	5.05939090378805E-05	-59.8176605387019	0.000140113206773507	1.64331019472469E-05	-77.0110856874532	6.27940500647152E-05	-1.76018249441267E-05	-83.7131309648667	6.27940500647152E-05	-1.76018249441267E-05	-15.6587364976153
7943.28234724281	6.58541409574364E-05	-1.58407900545233E-05	-83.3840513030892	0.00109959915720108	-1.88922714385079E-05	-59.1740302354048	0.000199107240680314	-1.21800169933882E-05	-74.00203728876	6.58541409574364E-05	-1.58407900545233E-05	-83.3840513030892	6.58541409574364E-05	-1.58407900545233E-05	-13.5251776138579
8254.04185268018	5.12353654532217E-05	1.67687478359483E-05	-85.3666649522196	0.00120888687231645	-1.69640861900865E-05	-58.3514316425783	0.000219526548485087	4.35526578579873E-05	-73.0025989737222	5.12353654532217E-05	1.67687478359483E-05	-85.3666649522196	5.12353654532217E-05	1.67687478359483E-05	18.1226784743173
8576.95898590895	0.000104742176334934	-2.40258144687502E-05	-79.3748708483043	0.00134056271184031	1.47176088856389E-05	-57.4537338664211	0.00023628751716711	4.14835426495965E-05	-72.3993448532042	0.000104742176334934	-2.40258144687502E-05	-79.3748708483043	0.000104742176334934	-2.40258144687502E-05	-12.9190494306082
8912.50938133746	7.89432783450998E-05	-6.68204366697256E-05	-79.707375189245	0.00143715266611582	-1.90040558454875E-05	-56.8491825675377	0.000209108606395376	1.16207229800169E-06	-73.5924277244381	7.89432783450998E-05	-6.68204366697256E-05	-79.707375189245	7.89432783450998E-05	-6.68204366697256E-05	-40.2457796630465
9261.18728128794	7.05681840910915E-05	-8.09430995877435E-06	-82.9710556265727	0.00149270243700627	7.17722407169702E-06	-56.5204347601294	0.000247330649248423	2.58644613085273E-05	-72.0872054379976	7.05681840910915E-05	-8.09430995877435E-06	-82.9710556265727	7.05681840910915E-05	-8.09430995877435E-06	-6.54334303013798
9623.50626398089	6.19384560870857E-05	1.85706482457027E-05	-83.7869476658903	0.00163900543943274	-2.96190439190449E-05	-55.7069740420686	0.000252805094773548	7.30991697888689E-05	-71.5955573584876	6.19384560870857E-05	1.85706482457027E-05	-83.7869476658903	6.19384560870857E-05	1.85706482457027E-05	16.6900030411784
10000	3.99867099682082E-05	-2.59942538926602E-05	-86.4308766982225	0.00178700106077766	-1.66156183772071E-05	-54.9571283466171	0.000288875665052853	1.13664719491121E-05	-70.7790622488646	3.99867099682082E-05	-2.59942538926602E-05	-86.4308766982225	3.99867099682082E-05	-2.59942538926602E-05	-33.0267809596048
10391.2230383517	9.76856746517312E-05	-1.1777801563528E-07	-80.2033760819799	0.00188170383612834	-5.38156125446587E-05	-54.5054238386048	0.000329126415738786	2.97415572302755E-06	-69.6523905709302	9.76856746517312E-05	-1.1777801563528E-07	-80.2033760819799	9.76856746517312E-05	-1.1777801563528E-07	-0.0690805480896259
10797.7516232771	9.45640162370164E-05	-4.12152861163204E-05	-79.730153946662	0.00207236365707086	-2.332491852651E-05	-53.6701305205771	0.000333231288897192	3.33556791570271E-05	-69.5017867592378	9.45640162370164E-05	-4.12152861163204E-05	-79.730153946662	9.45640162370164E-05	-4.12152861163204E-05	-23.5497554972133
11220.1845430196	0.000120697140244068	-4.01004203036062E-05	-77.9113306694407	0.00227498050887332	1.2379214254136E-06	-52.8604451111374	0.000416184860758774	1.5626202505412E-05	-67.6081563911152	0.000120697140244068	-4.01004203036062E-05	-77.9113306694407	0.000120697140244068	-4.01004203036062E-05	-18.3785523341022
11659.1440117983	9.80487078561911E-05	-3.61873286311546E-05	-79.6165520900076	0.00241106681042985	-3.13186109252344E-05	-52.3550823904899	0.000415174362794342	2.39732333264132E-05	-67.6209332668033	9.80487078561911E-05	-3.61873286311546E-05	-79.6165520900076	9.80487078561911E-05	-3.61873286311546E-05	-20.2578438362192
12115.2765862859	0.000126266888742303	-6.04662349834888E-05	-77.0775516802571	0.00266483287676417	-1.10316092863592E-05	-51.4865260205858	0.000440079863651378	5.17975714376484E-06	-67.1287684492347	0.000126266888742303	-6.04662349834888E-05	-77.0775516802571	0.000126266888742303	-6.04662349834888E-05	-25.5886611355881
12589.2541179417	0.000130332587494525	2.31106660715191E-06	-77.6975743305284	0.00283500663706639	-7.9538248587004E-06	-50.9488842164782	0.000490854538521997	5.46876441691957E-05	-66.1273671344615	0.000130332587494525	2.31106660715191E-06	-77.6975743305284	0.000130332587494525	2.31106660715191E-06	1.01586632890068
13081.774742602	0.000165126929866002	-7.0318489518162E-06	-75.6357733349267	0.00305265833000249	-3.82531591517715E-05	-50.3057541191202	0.000490593276045701	1.32625572156202E-05	-66.1823954099678	0.000165126929866002	-7.0318489518162E-06	-75.6357733349267	0.000165126929866002	-7.0318489518162E-06	-2.43843926559825
13593.5639087852	0.000150259685385261	-1.21747894254946E-05	-76.4347320338583	0.00332531162191893	-7.19408564203502E-06	-49.563332669323	0.000587881350154724	-1.17739913891436E-05	-64.6124646738371	0.000150259685385261	-1.21747894254946E-05	-76.4347320338583	0.000150259685385261	-1.21747894254946E-05	-4.63227058973478
14125.3754462276	0.000170620243241106	-8.029206101058E-07	-75.3592926894241	0.00358231453415119	-3.63964828874916E-05	-48.9162774142647	0.000598579676225589	5.64316540253068E-06	-64.4571746781722	0.000170620243241106	-8.029206101058E-07	-75.3592926894241	0.000170620243241106	-8.029206101058E-07	-0.269625818022903
14677.9926762207	0.000179630223115051	-1.49770120402377E-05	-74.8823253833672	0.00388192086700874	-2.10391101407094E-05	-48.2189388718011	0.000663029346063321	-6.87366100737032E-06	-63.5688782444628	0.000179630223115051	-1.49770120402377E-05	-74.8823253833672	0.000179630223115051	-1.49770120402377E-05	-4.76612093494548
15252.2295653902	0.0001599015932789	-2.87571430610161E-05	-75.784702252055	0.00421077822392818	-1.54016067154795E-05	-47.5126945320829	0.000713989074215798	2.56634096091774E-05	-62.9205614343177	0.0001599015932789	-2.87571430610161E-05	-75.784702252055	0.0001599015932789	-2.87571430610161E-05	-10.1952467526132
15848.9319246111	0.000185517402880301	-1.16761977050493E-05	-74.6151373250558	0.00457790830006821	-2.94113682695832E-06	-46.7866564256709	0.000736564181646502	4.39969259203157E-05	-62.6403200854078	0.000185517402880301	-1.16761977050493E-05	-74.6151373250558	0.000185517402880301	-1.16761977050493E-05	-3.60136340431372
16468.9786548287	0.000214129555204811	1.82706453271023E-05	-73.3549639190385	0.00490765371297962	-1.55444916572635E-05	-46.1824782089363	0.000799248557467561	1.29819888352832E-06	-61.9463513201008	0.000214129555204811	1.82706453271023E-05	-73.3549639190385	0.000214129555204811	1.82706453271023E-05	4.87696086616786
17113.2830416178	0.000236691344568829	-1.71063824044788E-05	-72.4937266553437	0.00536971707212242	-1.40283508268689E-05	-45.4009422883816	0.000877887296017094	-2.29045458580775E-07	-61.1312244172182	0.000236691344568829	-1.71063824044788E-05	-72.4937266553437	0.000236691344568829	-1.71063824044788E-05	-4.13374779547891
17782.7941003892	0.000224472409039129	1.01565269058415E-05	-72.9678587762672	0.0058121136374245	-4.11115525117466E-05	-44.7131007742004	0.000926965325753565	2.17408380950022E-05	-60.6563419083385	0.000224472409039129	1.01565269058415E-05	-72.9678587762672	0.000224472409039129	1.01565269058415E-05	2.59065025190239
18478.4979742229	0.000273532128007116	-8.76641026242089E-06	-71.2553746215067	0.00629403502674502	-3.64511636869154E-05	-44.0212712303336	0.0010575433148287	-2.19110902527323E-05	-59.5121728147037	0.000273532128007116	-8.76641026242089E-06	-71.2553746215067	0.000273532128007116	-8.76641026242089E-06	-1.83563974776515
19201.419386388	0.000273195665874607	5.12844974921998E-07	-71.2705085923063	0.00685445136674437	-1.32630053672068E-05	-43.2805297519816	0.00111622129007322	-2.75566440323662E-05	-59.0423478792678	0.000273195665874607	5.12844974921998E-07	-71.2705085923063	0.000273195665874607	5.12844974921998E-07	0.107555945289955
19952.6231496888	0.000323591268504057	-1.23844075730443E-05	-69.7937075330512	0.00740985159319581	-3.74666312295385E-05	-42.6036987701389	0.00120135884366193	-4.15902389257239E-05	-58.4013431109531	0.000323591268504057	-1.23844075730443E-05	-69.7937075330512	0.000323591268504057	-1.23844075730443E-05	-2.19174067573645
20733.2157348595	0.000378251673901557	-1.62379546541867E-05	-68.4363865960845	0.00804524643960305	-4.91834045581155E-05	-41.8890506575934	0.00132319269166964	-1.9693342475766E-05	-57.5665762323589	0.000378251673901557	-1.62379546541867E-05	-68.4363865960845	0.000378251673901557	-1.62379546541867E-05	-2.45813949280722
21544.3469003188	0.000391013153535606	-8.54961746522424E-06	-68.1540968301406	0.00870878545143942	-5.84891814308713E-05	-41.2006522816721	0.00144939952318415	-1.60400330498582E-05	-56.7757058643097	0.000391013153535606	-8.54961746522424E-06	-68.1540968301406	0.000391013153535606	-8.54961746522424E-06	-1.25258945830077
22387.2113856834	0.000429569978023808	1.38399335334893E-05	-67.3348159003865	0.00948471033227783	-6.55350626746067E-05	-40.4593112275057	0.00154704952276394	-1.14550778877494E-05	-56.2096775762733	0.000429569978023808	1.38399335334893E-05	-67.3348159003865	0.000429569978023808	1.38399335334893E-05	1.84532351466554
23263.0506715363	0.00048979986942167	-1.06632243999928E-05	-66.1975688144695	0.0102614309707307	-0.000102416742154093	-39.7754088384908	0.00164394947947563	-6.01315717727154E-05	-55.6764240566452	0.00048979986942167	-1.06632243999928E-05	-66.1975688144695	0.00048979986942167	-1.06632243999928E-05	-1.24716500951613
24173.154808041	0.000504705242094619	-9.03600404845825E-06	-65.9378518409668	0.011175142647531	-0.000106978223476764	-39.0345405214922	0.0017975020209984	-2.42925283743479E-05	-54.9058191103549	0.000504705242094619	-9.03600404845825E-06	-65.9378518409668	0.000504705242094619	-9.03600404845825E-06	-1.02568696847457
25118.8643150958	0.000592696615930956	2.0617487201847E-05	-64.5380990053788	0.0121317065339813	-0.000118629903522346	-38.3211468278467	0.00193470570668439	-7.65596228153411E-05	-54.260906358835	0.000592696615930956	2.0617487201847E-05	-64.5380990053788	0.000592696615930956	2.0617487201847E-05	1.99228211503618
26101.5721568254	0.000633769694928519	5.15773660007644E-06	-63.9610830034961	0.0131995816521083	-0.00014807213614997	-37.5882501709323	0.00213490929473111	-9.98021444619905E-06	-53.4123165323179	0.000633769694928519	5.15773660007644E-06	-63.9610830034961	0.000633769694928519	5.15773660007644E-06	0.466273502218444
27122.7257933203	0.000650900239312441	9.66899034942658E-06	-63.7287531456163	0.0143791566411904	-0.000140896108231106	-36.8449147441759	0.00233574719963738	-4.95737543616544E-05	-52.6295274001056	0.000650900239312441	9.66899034942658E-06	-63.7287531456163	0.000650900239312441	9.66899034942658E-06	0.851054527578179
28183.8293126446	0.000763071306344943	1.11886256149122E-05	-62.3477639369119	0.0156125062179855	-0.000190250098492992	-36.129902666154	0.00252354373323205	-3.51706246093195E-05	-51.9589397987411	0.000763071306344943	1.11886256149122E-05	-62.3477639369119	0.000763071306344943	1.11886256149122E-05	0.840046121227543
29286.4456462524	0.000799473930284119	-2.58087685968055E-05	-61.9393902696799	0.0170272514473097	-0.000209344567973596	-35.3764525849093	0.00271435641839207	-6.42220266373157E-05	-51.3242320185193	0.000799473930284119	-2.58087685968055E-05	-61.9393902696799	0.000799473930284119	-2.58087685968055E-05	-1.84899106484049
30432.1988710772	0.000880953488757379	4.99941034669787E-06	-61.1008005390853	0.0185206719853852	-0.000257225190873782	-34.6460275601262	0.00296471249315379	-7.9949096028806E-05	-50.5571912301751	0.000880953488757379	4.99941034669787E-06	-61.1008005390853	0.000880953488757379	4.99941034669787E-06	0.325150012557622
31622.7766016838	0.000945494122841132	4.11979492774289E-06	-60.4867408730238	0.0202124006501004	-0.000276632851543303	-33.8868286143672	0.0032379573469759	-3.26081237437963E-05	-49.7941371038497	0.000945494122841132	4.11979492774289E-06	-60.4867408730238	0.000945494122841132	4.11979492774289E-06	0.249652919327201
32859.9324760065	0.00102814724461391	3.14701160071379E-07	-59.758893273783	0.0221153872140657	-0.000317094997542254	-33.1052162960109	0.00351775769461289	-5.25999722827881E-05	-49.0737106655594	0.00102814724461391	3.14701160071379E-07	-59.758893273783	0.00102814724461391	3.14701160071379E-07	0.0175374177301149
34145.488738336	0.00114835276523397	1.53015807967041E-05	-58.7977225659393	0.0241461318448401	-0.000416209546055544	-32.3417584711365	0.00383570927286998	-8.65531544622284E-05	-48.320875557433	0.00114835276523397	1.53015807967041E-05	-58.7977225659393	0.00114835276523397	1.53015807967041E-05	0.763410116184471
35481.3389233575	0.00125162738843438	-2.40881901517209E-05	-58.0488905598518	0.0264364745341468	-0.000426842430997965	-31.5547971986685	0.00419954507654101	-5.47014192692941E-05	-47.5352182721168	0.00125162738843438	-2.40881901517209E-05	-58.0488905598518	0.00125162738843438	-2.40881901517209E-05	-1.10254959638461
36869.4506451957	0.00140063063219028	-4.40213116348836E-05	-57.0692396556631	0.0289929045526051	-0.000515181007887506	-30.7527944379757	0.00461879162012801	-7.51173885326575E-05	-46.7082840627737	0.00140063063219028	-4.40213116348836E-05	-57.0692396556631	0.00140063063219028	-4.40213116348836E-05	-1.8001929221587
38311.8684955729	0.00148854431780152	-3.9197420464054E-05	-56.5417542081446	0.0317969613703364	-0.000619316729938049	-29.950640376947	0.00505761253794561	-8.80629900763511E-05	-45.9197724176376	0.00148854431780152	-3.9197420464054E-05	-56.5417542081446	0.00148854431780152	-3.9197420464054E-05	-1.50840512457034
39810.7170553497	0.00166905850092688	-2.26832535170082E-05	-55.549766749334	0.034910452280795	-0.000649626740522399	-29.1393869153216	0.00554225718645883	-0.000108833081055176	-45.1245921351699	0.00166905850092688	-2.26832535170082E-05	-55.549766749334	0.00166905850092688	-2.26832535170082E-05	-0.778627402671552
41368.2040238851	0.00180100173544257	-2.45884216797677E-05	-54.888907948396	0.0383604550890225	-0.000781709467556316	-28.320521894455	0.00612675631788261	-9.324334465305E-05	-44.2543820613884	0.00180100173544257	-2.45884216797677E-05	-54.888907948396	0.00180100173544257	-2.45884216797677E-05	-0.782189843331294
42986.6234708227	0.00199753329985956	-8.32343175674498E-05	-53.9825854630224	0.0422659257991716	-0.000893061807223142	-27.4782537575266	0.00677427059216206	-0.000135833637354984	-43.3810034285395	0.00199753329985956	-8.32343175674498E-05	-53.9825854630224	0.00199753329985956	-8.32343175674498E-05	-2.38605179009211
44668.3592150963	0.00218466978354128	-7.46779924729307E-05	-53.2072123685255	0.0466828988656494	-0.0010600725450239	-26.6146048035468	0.0074552145113336	-0.000123730702259743	-42.5496010415763	0.00218466978354128	-7.46779924729307E-05	-53.2072123685255	0.00218466978354128	-7.46779924729307E-05	-1.9577642725468
46415.8883361278	0.00244090809183787	-7.98524450461697E-05	-52.244326031016	0.0515912794149173	-0.00123062697763046	-25.7460036734264	0.00821188963059262	-0.00018824651117948	-41.7088563337988	0.00244090809183787	-7.98524450461697E-05	-52.244326031016	0.00244090809183787	-7.98524450461697E-05	-1.87371945130424
48231.7848223931	0.00265389767205979	-3.99262838967896E-05	-51.5213336860578	0.0572082045835431	-0.00139693625854305	-24.8482448797421	0.00913554961437959	-0.000213672642940692	-40.7829312223027	0.00265389767205979	-3.99262838967896E-05	-51.5213336860578	0.00265389767205979	-3.99262838967896E-05	-0.861915294925707
50118.7233627273	0.00297333835512919	-7.31223089225134E-05	-50.5324875218025	0.0635758075589218	-0.00164326121571156	-23.9312618192976	0.0101649816755842	-0.000237653665593359	-39.8554947595511	0.00297333835512919	-7.31223089225134E-05	-50.5324875218025	0.00297333835512919	-7.31223089225134E-05	-1.40877184953686
52079.4832859547	0.00327767615076993	-9.40635484068969E-05	-49.6851038478307	0.0708823149073389	-0.00194869477071739	-22.9859609545848	0.0113186998472532	-0.000280543963079129	-38.9214019082513	0.00327767615076993	-9.40635484068969E-05	-49.6851038478307	0.00327767615076993	-9.40635484068969E-05	-1.64383705098288
54116.9526546464	0.00368578200872221	-0.000162601678312489	-48.6609629951039	0.0792921644692774	-0.00230348216815507	-22.0117309187912	0.0126650148872663	-0.00034591597008194	-37.94464734571	0.00368578200872221	-0.000162601678312489	-48.6609629951039	0.00368578200872221	-0.000162601678312489	-2.52601836907813
56234.1325190349	0.00411387532636404	-0.000121325336191113	-47.7112017908419	0.0891103903681873	-0.00274484738039901	-20.9973143958562	0.0141955184517137	-0.000414961844391745	-36.9532653524624	0.00411387532636404	-0.000121325336191113	-47.7112017908419	0.00411387532636404	-0.000121325336191113	-1.68926251937059
58434.1413373518	0.00466931604902046	-0.000150241697025313	-46.6104405754527	0.100449462724125	-0.00333499865206123	-19.956263085978	0.0159565137830021	-0.000526360841170314	-35.9365165345198	0.00466931604902046	-0.000150241697025313	-46.6104405754527	0.00466931604902046	-0.000150241697025313	-1.84293505707472
60720.2195690988	0.00523085166388608	-0.000194164328181942	-45.6225722101239	0.11385243240068	-0.00404683361544694	-18.8676702503447	0.0179988056380386	-0.000635569581271921	-34.8897143213921	0.00523085166388608	-0.000194164328181942	-45.6225722101239	0.00523085166388608	-0.000194164328181942	-2.12578985792065
63095.7344480193	0.00597889001262842	-0.000199937397234204	-44.4627348409254	0.129711058421732	-0.00495531248875878	-17.7341262639903	0.0204198089659288	-0.000749303083287479	-33.7931225905606	0.00597889001262842	-0.000199937397234204	-44.4627348409254	0.00597889001262842	-0.000199937397234204	-1.91528891226347
65564.1849417979	0.00682364610264571	-0.000244217246634229	-43.3141107295396	0.148766779768128	-0.00610621228570105	-16.5425701947338	0.0233325686820889	-0.000955725852814899	-32.6334684321354	0.00682364610264571	-0.000244217246634229	-43.3141107295396	0.00682364610264571	-0.000244217246634229	-2.04973227671511
68129.2069057961	0.00784948416866688	-0.000332355369091805	-42.0953987372765	0.171814714950217	-0.00770031734525491	-15.2900783297281	0.0267892571542369	-0.00116324692225383	-31.4326057416066	0.00784948416866688	-0.000332355369091805	-42.0953987372765	0.00784948416866688	-0.000332355369091805	-2.42451505820025
70794.5784384137	0.00909645779333814	-0.000412768456229837	-40.8136206471063	0.200267135855855	-0.00977456914955022	-13.957472860935	0.0309715082330613	-0.00145165459826805	-30.1712225358974	0.00909645779333814	-0.000412768456229837	-40.8136206471063	0.00909645779333814	-0.000412768456229837	-2.5981188349654
73564.2254459642	0.0106425513308867	-0.00051412246401922	-39.4489616853604	0.235912259025607	-0.0127009976329107	-12.5324199575462	0.0361806738825942	-0.00182034579291126	-28.819487288746	0.0106425513308867	-0.00051412246401922	-39.4489616853604	0.0106425513308867	-0.00051412246401922	-2.76570570331358
76442.2274252599	0.0125205916692208	-0.000707022901142548	-38.033676524927	0.281507719599316	-0.0168789698895922	-10.9946084931351	0.0425990689243765	-0.00234623202628216	-27.39884354903	0.0125205916692208	-0.000707022901142548	-38.033676524927	0.0125205916692208	-0.000707022901142548	-3.23199204066513
79432.8234724282	0.0149403320230656	-0.000915621759052299	-36.4965139953464	0.341399060800856	-0.0230335845398682	-9.31502950704586	0.0507536838583704	-0.00303948134977454	-25.8751007407612	0.0149403320230656	-0.000915621759052299	-36.4965139953464	0.0149403320230656	-0.000915621759052299	-3.50699907839965
82540.4185268019	0.0180063561340085	-0.00123476724594113	-34.8711089422421	0.422441012802032	-0.0325246044293248	-7.45901048802704	0.0612569093517516	-0.00410554664896254	-24.2374339080202	0.0180063561340085	-0.00123476724594113	-34.8711089422421	0.0180063561340085	-0.00123476724594113	-3.92285757067017
85769.5898590895	0.0220942199411392	-0.00169160040036787	-33.0890429693095	0.537136313715136	-0.0481607328403275	-5.36353515916377	0.0751880871842609	-0.00559732718499539	-22.453017298503	0.0220942199411392	-0.00169160040036787	-33.0890429693095	0.0220942199411392	-0.00169160040036787	-4.37819690875769
89125.0938133746	0.0276756092870766	-0.00235899868784033	-31.1266169170002	0.708910493844539	-0.0763125656747046	-2.93813511486992	0.0941143379057656	-0.0079086994782751	-20.4963241294262	0.0276756092870766	-0.00235899868784033	-31.1266169170002	0.0276756092870766	-0.00235899868784033	-4.87197060879008
92611.8728128794	0.0354703905195013	-0.00345313981624792	-28.9617139222236	0.988906979615424	-0.13414522238057	-0.0177033283031305	0.120792224730588	-0.0116812351406931	-18.318794375341	0.0354703905195013	-0.00345313981624792	-28.9617139222236	0.0354703905195013	-0.00345313981624792	-5.56037921168952
96235.0626398089	0.0469712370977295	-0.00524183300187567	-26.5096078239137	1.50942032309667	-0.28137672381712	3.72455859652425	0.160116201050031	-0.0180337723223643	-15.8565491595094	0.0469712370977295	-0.00524183300187567	-26.5096078239137	0.0469712370977295	-0.00524183300187567	-6.36767070437075
100000	0.0647938597417315	-0.00859912219249985	-23.6934952599272	2.7290829755919	-0.849890764475253	9.12233123682252	0.221481077219626	-0.0297300971123934	-13.0157106185099	0.0647938597417315	-0.00859912219249985	-23.6934952599272	0.0647938597417315	-0.00859912219249985	-7.55983591945195
103912.230383517	0.0946509525160588	-0.0154627868221247	-20.3631128861908	5.52625807178759	-6.76714724015651	18.8271693984313	0.325149820089026	-0.0539923256604943	-9.64019930312488	0.0946509525160588	-0.0154627868221247	-20.3631128861908	0.0946509525160588	-0.0154627868221247	-9.27824440861091
107977.516232771	0.149872752232996	-0.0313045027977324	-16.300087888009	-5.47632704682806	-2.74337366441349	15.7421950211551	0.521201483685343	-0.112952273635986	-5.46056355115866	0.149872752232996	-0.0313045027977324	-16.300087888009	0.149872752232996	-0.0313045027977324	-11.797968284545
112201.845430196	0.269395217670678	-0.0780773037742676	-11.0419168525101	-3.00549365943508	-0.534900791939417	9.69374484375184	0.962061482030324	-0.300818257431013	0.0691675538305867	0.269395217670678	-0.0780773037742676	-11.0419168525101	0.269395217670678	-0.0780773037742676	-16.1628772460928
116591.440117983	0.598193919420902	-0.282482138339126	-3.58890806786241	-2.16454935909745	-0.195740230976662	6.74272025894504	2.2561408480775	-1.32584550466922	8.35566150721895	0.598193919420902	-0.282482138339126	-3.58890806786241	0.598193919420902	-0.282482138339126	-25.277853525375
121152.765862859	1.57262217283182	-2.3283790086561	8.97324040794988	-1.80133728229815	-0.0820912095585191	5.12091100654704	-2.8212268665685	-10.4137826847252	20.6597607803719	1.57262217283182	-2.3283790086561	8.97324040794988	1.57262217283182	-2.3283790086561	-55.9643169818336
125892.541179417	-7.58491468560865	4.80431268576243	19.0640158813584	-1.63781602846928	-0.0234579906461313	4.28619316278321	-8.3453616487125	1.1713543232898	18.5136312949221	-7.58491468560865	4.80431268576243	19.0640158813584	-7.58491468560865	4.80431268576243	147.649680915304
130817.74742602	1.18415616105872	1.04375368708497	3.96486614274468	-1.59213600936176	0.0205861527333145	4.04032930049593	2.67869121754971	6.9958171943727	17.4909324503409	1.18415616105872	1.04375368708497	3.96486614274468	1.18415616105872	1.04375368708497	41.3939990777519
135935.639087852	0.449851116781187	0.185639567243797	-6.25566812869343	-1.64535086145275	0.0688980390086495	4.33277898401751	1.69853640375535	0.848812485881448	5.5696652990063	0.449851116781187	0.185639567243797	-6.25566812869343	0.449851116781187	0.185639567243797	22.4244172294066
141253.754462276	0.222445041180644	0.0616016577395979	-12.734638200318	-1.81810226846254	0.143621316020139	5.21938297683518	0.794207350185005	0.240455370301603	-1.62043009626404	0.222445041180644	0.0616016577395979	-12.734638200318	0.222445041180644	0.0616016577395979	15.478995209005
146779.926762207	0.131212103195209	0.0276041063069883	-17.4524406449118	-2.19388240328291	0.301609217413355	6.9055826523237	0.454417179029765	0.10106018993589	-6.64124786234184	0.131212103195209	0.0276041063069883	-17.4524406449118	0.131212103195209	0.0276041063069883	11.8805065552507
152522.295653902	0.086227764214055	0.0146675057972283	-21.1631795493043	-3.03603900372212	0.792532990204639	9.93244012555908	0.293337581266165	0.0520900356978539	-10.5178119745972	0.086227764214055	0.0146675057972283	-21.1631795493043	0.086227764214055	0.0146675057972283	9.6537191985709
158489.319246111	0.0608741512931817	0.00877619707518598	-24.2219994547917	-4.83284156974995	3.75839073139455	15.7382111712775	0.204583105315599	0.0304509604856681	-13.687439113561	0.0608741512931817	0.00877619707518598	-24.2219994547917	0.0608741512931817	0.00877619707518598	8.20377848520263
164689.786548287	0.0451999145142551	0.00562379452147572	-26.8305320509343	3.9874122738406	5.24523315828328	16.3760906930942	0.150591738833913	0.0193507141989657	-16.3728532376124	0.0451999145142551	0.00562379452147572	-26.8305320509343	0.0451999145142551	0.00562379452147572	7.09232012981039
171132.830416178	0.0348397126661864	0.00382299729117323	-29.1065280781808	2.42605376619514	0.971497131107368	8.34391678882618	0.115259203324336	0.0131278304647424	-18.7105097679944	0.0348397126661864	0.00382299729117323	-29.1065280781808	0.0348397126661864	0.00382299729117323	6.26207101095788
177827.941003892	0.0276241260357891	0.00272963437188313	-31.1320298356596	1.42144195409044	0.35332358992119	3.31495075194095	0.090913270044501	0.00932148114634154	-20.7820365510056	0.0276241260357891	0.00272963437188313	-31.1320298356596	0.0276241260357891	0.00272963437188313	5.64327237008989
184784.979742229	0.0224705285143288	0.00204703665484703	-32.931840980076	0.951900270716752	0.176409120701899	-0.281518243828179	0.0734349741277378	0.00682442819685949	-22.6445952279816	0.0224705285143288	0.00204703665484703	-32.931840980076	0.0224705285143288	0.00204703665484703	5.20520529445053
192014.19386388	0.018605981587142	0.00156005262664948	-34.5765229204842	0.690406675868095	0.103841061520822	-3.12074964400944	0.0603835970862807	0.00516787981035729	-24.3499257734562	0.018605981587142	0.00156005262664948	-34.5765229204842	0.018605981587142	0.00156005262664948	4.792858891174
199526.231496888	0.015652575863525	0.00122624914679115	-36.0817106406721	0.526896938339901	0.0675948866217482	-5.49459223327105	0.0504303490149601	0.00402989777106075	-25.918516231715	0.015652575863525	0.00122624914679115	-36.0817106406721	0.015652575863525	0.00122624914679115	4.47949859706505
207332.157348595	0.013338974122414	0.000975400398409785	-37.4743909613575	0.416713116042803	0.0468964846432537	-7.54859846727177	0.0427035218238399	0.00320509445488795	-27.3663301542647	0.013338974122414	0.000975400398409785	-37.4743909613575	0.013338974122414	0.000975400398409785	4.18225820615296
215443.469003189	0.0114595996000104	0.00078816624877442	-38.79611575089	0.33812722261141	0.0341897033513461	-9.37421947052764	0.0365398944480127	0.00258233808247303	-28.7230173998374	0.0114595996000104	0.00078816624877442	-38.79611575089	0.0114595996000104	0.00078816624877442	3.93448259101747
223872.113856834	0.00999106742091576	0.000643566036984077	-39.9897798201035	0.279888877017517	0.025818297447011	-11.0234889695005	0.0316236930224103	0.00209426630654227	-29.9807430929166	0.00999106742091576	0.000643566036984077	-39.9897798201035	0.00999106742091576	0.000643566036984077	3.68556675128884
232630.506715363	0.00874121627545366	0.000573978560711179	-41.149877504263	0.235276362791454	0.0200424014771948	-12.5370321277971	0.0275497674937904	0.00176543967026931	-31.1798435352979	0.00874121627545366	0.000573978560711179	-41.149877504263	0.00874121627545366	0.000573978560711179	3.75684623082381
241731.54808041	0.00775399256181159	0.000441491598693613	-42.1954359559974	0.200303927591096	0.0159140981291333	-13.9388830444807	0.0241565208331013	0.0014567605294696	-32.3235469638501	0.00775399256181159	0.000441491598693613	-42.1954359559974	0.00775399256181159	0.000441491598693613	3.25875001969465
251188.643150958	0.00688045868345986	0.000343079774495083	-43.2368676639324	0.172260774913191	0.0128492642624997	-15.2521750879888	0.0213371150223479	0.00125314223258044	-33.4023317451602	0.00688045868345986	0.000343079774495083	-43.2368676639324	0.00688045868345986	0.000343079774495083	2.8545707663961
261015.721568253	0.00616241611483178	0.000324403785980098	-44.1929610126811	0.149448654364681	0.0106226309216324	-16.4882736528006	0.0189919440003595	0.0010611679781832	-34.4150741343244	0.00616241611483178	0.000324403785980098	-44.1929610126811	0.00616241611483178	0.000324403785980098	3.01340033892096
271227.257933203	0.00555400158468634	0.000297579144911091	-45.0954304343536	0.130631502083917	0.0088583725755135	-17.6591165227718	0.0169105300174565	0.000902687600186241	-35.4244982151098	0.00555400158468634	0.000297579144911091	-45.0954304343536	0.00555400158468634	0.000297579144911091	3.06693138133115
281838.293126446	0.00505558242186179	0.000261626620983247	-45.9129609450663	0.114918198767479	0.00748322665704101	-18.77384718818	0.0151068364827596	0.000768179720118383	-36.4053143601217	0.00505558242186179	0.000261626620983247	-45.9129609450663	0.00505558242186179	0.000261626620983247	2.96241657285254
292864.456462524	0.0045324440747243	0.000150050204378361	-46.8685936820627	0.101657255491814	0.00636572540951303	-19.8402361322719	0.0136355610645707	0.000698638309794203	-37.2951536826238	0.0045324440747243	0.000150050204378361	-46.8685936820627	0.0045324440747243	0.000150050204378361	1.89613032283455
304321.988710772	0.00413098359844616	0.000162810901261146	-47.6721898516934	0.0903078466257464	0.00548658696017898	-20.869489616614	0.0124058610513291	0.000628274997910845	-38.116337421003	0.00413098359844616	0.000162810901261146	-47.6721898516934	0.00413098359844616	0.000162810901261146	2.25698112818719
316227.766016838	0.00381412469560874	0.000177967315966527	-48.3626572363139	0.0806605548284897	0.00474945518475773	-21.8517445596949	0.0111939796644273	0.000512313871823635	-39.0112224653388	0.00381412469560874	0.000177967315966527	-48.3626572363139	0.00381412469560874	0.000177967315966527	2.67148731363416
328599.324760065	0.00352739478150299	0.000141401897689705	-49.0439453451902	0.0722436756531907	0.00412408456822547	-22.8098736123369	0.0101518898603115	0.000473418234031355	-39.8596277743272	0.00352739478150299	0.000141401897689705	-49.0439453451902	0.00352739478150299	0.000141401897689705	2.29557419604616
341454.88738336	0.00318142569182631	0.000133022247198981	-49.9399783718851	0.0649424087252308	0.00361656891546998	-23.7359844332832	0.00931473516003265	0.000419787186968003	-40.607778046232	0.00318142569182631	0.000133022247198981	-49.9399783718851	0.00318142569182631	0.000133022247198981	2.39426509582784
354813.389233575	0.00301468010616419	0.000145779900088767	-50.4050317516218	0.0585864185552668	0.0032096193662325	-24.6310459289836	0.00851672922140876	0.000336583649948152	-41.3877654546293	0.00301468010616419	0.000145779900088767	-50.4050317516218	0.00301468010616419	0.000145779900088767	2.76847671243317
368694.506451957	0.00282010685768852	0.000110067623233736	-50.9880780933832	0.0529510693417865	0.00281567376928089	-25.5102425950315	0.00778065702214286	0.000370852230030584	-42.1698194739088	0.00282010685768852	0.000110067623233736	-50.9880780933832	0.00282010685768852	0.000110067623233736	2.2350965087001
383118.684955729	0.00260777050728841	7.0132459915759E-05	-51.6714726343781	0.0479616795788913	0.00255012081392268	-26.3698519544299	0.00721541194746178	0.000272161946490462	-42.8286027867626	0.00260777050728841	7.0132459915759E-05	-51.6714726343781	0.00260777050728841	7.0132459915759E-05	1.54052114664557
398107.170553497	0.00242501747473819	8.49681632754809E-05	-52.3003741041588	0.0435980521159011	0.00233372521998352	-27.1982323681753	0.0066228530156896	0.000241626938674249	-43.5733207532285	0.00242501747473819	8.49681632754809E-05	-52.3003741041588	0.00242501747473819	8.49681632754809E-05	2.00671806767059
413682.040238851	0.00227633499743973	3.79669782527783E-05	-52.8540684994357	0.0396885271317035	0.00205201892771318	-28.0151062499434	0.00609444500813645	0.000290954305028216	-44.2914295974912	0.00227633499743973	3.79669782527783E-05	-52.8540684994357	0.00227633499743973	3.79669782527783E-05	0.955547374050644
429866.234708227	0.00209414505401382	0.000109188385865024	-53.5680742426492	0.0362134312296672	0.00186641126717571	-28.8110856524353	0.00568898661432889	0.000214097206984963	-44.8931552441438	0.00209414505401382	0.000109188385865024	-53.5680742426492	0.00209414505401382	0.000109188385865024	2.98468998553876
446683.592150963	0.00202847116890281	8.11715139424799E-05	-53.8496744666674	0.0330721159153723	0.00172408683491153	-29.5989737543051	0.00522335436871299	0.000179348386760584	-45.6358930794996	0.00202847116890281	8.11715139424799E-05	-53.8496744666674	0.00202847116890281	8.11715139424799E-05	2.29153127869595
464158.883361277	0.00184737559501937	3.84989921301809E-05	-54.6670102345999	0.030238059301123	0.00156493799761443	-30.3773048243369	0.00491101453640766	0.00019453654912881	-46.1697662869273	0.00184737559501937	3.84989921301809E-05	-54.6670102345999	0.00184737559501937	3.84989921301809E-05	1.19386145632103
482317.848223931	0.00180786584389752	5.22983255482278E-05	-54.8530431698821	0.0277763762557846	0.00147456698929429	-31.1142660286205	0.00455149994268813	0.000185016347668193	-46.8297388755477	0.00180786584389752	5.22983255482278E-05	-54.8530431698821	0.00180786584389752	5.22983255482278E-05	1.65700231651389
501187.233627272	0.00169874486549562	2.22137222265435E-05	-55.3966942950918	0.025430140318557	0.00134491866169723	-31.8808945514606	0.00427375159717796	0.000203773933347953	-47.3739523683994	0.00169874486549562	2.22137222265435E-05	-55.3966942950918	0.00169874486549562	2.22137222265435E-05	0.749188426634149
520794.832859546	0.00156989903133872	6.48041451278562E-05	-56.0751716171155	0.023377354695794	0.00123692171421617	-32.6119512178479	0.00399040907263057	0.00011513401185025	-47.9760377164377	0.00156989903133872	6.48041451278562E-05	-56.0751716171155	0.00156989903133872	6.48041451278562E-05	2.36378081659386
541169.526546464	0.00158396702274605	2.20566053491948E-05	-56.004235258665	0.0214752214148626	0.0011469237468951	-33.3488772872094	0.00372826383298032	0.000156373456286278	-48.5622338884276	0.00158396702274605	2.20566053491948E-05	-56.004235258665	0.00158396702274605	2.20566053491948E-05	0.797787268600108
562341.325190349	0.00142799138960986	0.000108448752534796	-56.8805116527406	0.0197918589968187	0.00110746559602177	-34.0566915852832	0.00348546076140134	0.000126173238250375	-49.1491086388175	0.00142799138960986	0.000108448752534796	-56.8805116527406	0.00142799138960986	0.000108448752534796	4.34298903465625
584341.413373518	0.00141499693070266	4.38348133310757E-05	-56.9807241963701	0.0182499067509992	0.000961445379434588	-34.7627502266592	0.00331316207055183	0.00015011095809379	-49.5862404712956	0.00141499693070266	4.38348133310757E-05	-56.9807241963701	0.00141499693070266	4.38348133310757E-05	1.77438323558893
607202.195690988	0.00135161140751763	5.61565884154563E-05	-57.3754725868301	0.0168603143075185	0.00094714753890664	-35.4490029609376	0.00310658238199143	9.42561825091522E-05	-50.150346381771	0.00135161140751763	5.61565884154563E-05	-57.3754725868301	0.00135161140751763	5.61565884154563E-05	2.37914981126095
630957.344480193	0.00128269442494711	6.10693006836791E-06	-57.8374374155106	0.0155336107165776	0.000895684280464201	-36.1601361987163	0.00293140087147288	0.000131906777330426	-50.6497110098457	0.00128269442494711	6.10693006836791E-06	-57.8374374155106	0.00128269442494711	6.10693006836791E-06	0.272784123918361
655641.849417979	0.00126119119933501	6.56003455367437E-05	-57.9726473207178	0.0143952655442336	0.000839987019729255	-36.8208441651661	0.00275297416875418	0.000139487195899848	-51.1928222298505	0.00126119119933501	6.56003455367437E-05	-57.9726473207178	0.00126119119933501	6.56003455367437E-05	2.97753326696581
681292.069057962	0.00119130203932921	6.93240912178017E-05	-58.4648806536522	0.0133149405128747	0.000835514354371437	-37.4961482780277	0.00261390389812264	0.000128253778573079	-51.6437647224455	0.00119130203932921	6.93240912178017E-05	-58.4648806536522	0.00119130203932921	6.93240912178017E-05	3.33039260750836
707945.784384137	0.00115926961620904	4.14879827556996E-05	-58.7107521188075	0.0123099623464967	0.000775392224156787	-38.1776684732186	0.00248539313649618	0.000146557788366982	-52.0770230842449	0.00115926961620904	4.14879827556996E-05	-58.7107521188075	0.00115926961620904	4.14879827556996E-05	2.04962867483983
735642.254459642	0.00111643022851858	8.50223459352409E-05	-59.0182533896543	0.0114201681694782	0.000734795325859992	-38.8286078578694	0.00235449610058671	0.000110962680910504	-52.5524052971544	0.00111643022851858	8.50223459352409E-05	-59.0182533896543	0.00111643022851858	8.50223459352409E-05	4.35498480656422
764422.274252599	0.00109453906557672	6.35742050014268E-05	-59.2007477716064	0.0105838297250417	0.000732650553022375	-39.4863818461108	0.00226171427237643	0.000106710740851471	-52.9015882290228	0.00109453906557672	6.35742050014268E-05	-59.2007477716064	0.00109453906557672	6.35742050014268E-05	3.32418075672485
794328.234724282	0.00106516465797072	2.55805281655171E-05	-59.4491609772428	0.0097788784295839	0.000690031311338879	-40.1726483298228	0.00214991017417688	0.000126669897158239	-53.3365436560091	0.00106516465797072	2.55805281655171E-05	-59.4491609772428	0.00106516465797072	2.55805281655171E-05	1.37572591902038
825404.185268017	0.00106636303920384	4.17754848013273E-05	-59.4352381736907	0.00913823462590208	0.000669729985884314	-40.7594893188241	0.00206446079141448	0.00011307501798265	-53.6908579238377	0.00106636303920384	4.17754848013273E-05	-59.4352381736907	0.00106636303920384	4.17754848013273E-05	2.24345322680647
857695.898590895	0.00103792307910887	2.55943153158703E-05	-59.6740565898041	0.00850391129849499	0.000678486716171425	-41.3800673638044	0.00193172881163272	0.000113746959562198	-54.2660447493334	0.00103792307910887	2.55943153158703E-05	-59.6740565898041	0.00103792307910887	2.55943153158703E-05	1.41257974594819
891250.938133746	0.00100278190354233	2.78693048744969E-05	-59.9725170678053	0.00786059094425027	0.000707995735679683	-42.0558063756739	0.00191887456644365	6.45783478109591E-05	-54.3341521859308	0.00100278190354233	2.78693048744969E-05	-59.9725170678053	0.00100278190354233	2.78693048744969E-05	1.59195395703967
926118.728128794	0.000931010122606387	4.12816647994568E-05	-60.612381659865	0.0072725468452464	0.000679416804813491	-42.7285300092245	0.00183530880492994	6.58984412309944E-05	-54.7202215680098	0.000931010122606387	4.12816647994568E-05	-60.612381659865	0.000931010122606387	4.12816647994568E-05	2.5388734418642
962350.626398089	0.000913631521351939	2.19148312255799E-05	-60.7820804972592	0.0067707488963154	0.000615438475631907	-43.3515309770302	0.00174992622718559	0.000118326299996735	-55.1197937368696	0.000913631521351939	2.19148312255799E-05	-60.7820804972592	0.000913631521351939	2.19148312255799E-05	1.3740622802768
1000000	0.000916958822202058	2.35916765726529E-05	-60.7501295210595	0.0063337128824088	0.000612317025146638	-43.9264309535553	0.00169428028024612	0.000129195679569865	-55.3951151988604	0.000916958822202058	2.35916765726529E-05	-60.7501295210595	0.000916958822202058	2.35916765726529E-05	1.47379068342326
1039122.30383517	0.00089270851227458	-5.56477497102835E-06	-60.9856377281711	0.00587389494063653	0.000623478675593609	-44.572820097214	0.00165019611006445	9.32671537004317E-05	-55.6354379219071	0.00089270851227458	-5.56477497102835E-06	-60.9856377281711	0.00089270851227458	-5.56477497102835E-06	-0.357153522938355
1079775.16232771	0.000913726359805377	1.50084123126187E-05	-60.7825053659763	0.0054853063982177	0.000587780138255447	-45.1663993951309	0.00159669301929814	0.000102300076851979	-55.9177803392104	0.000913726359805377	1.50084123126187E-05	-60.7825053659763	0.000913726359805377	1.50084123126187E-05	0.941027203042308
1122018.45430196	0.00087129179867066	-3.33232876843751E-05	-61.1903795013696	0.00506318944841886	0.000586801528471321	-45.8535711840675	0.00151947398757181	9.6753366537443E-05	-56.3485614018827	0.00087129179867066	-3.33232876843751E-05	-61.1903795013696	0.00087129179867066	-3.33232876843751E-05	-2.1902577661801
1165914.40117983	0.000927672952680422	-4.03163883984507E-05	-60.6439071299941	0.00470367128346515	0.000606087674563162	-46.4797451618236	0.001483859216068	8.51082372057405E-05	-56.5578824459654	0.000927672952680422	-4.03163883984507E-05	-60.6439071299941	0.000927672952680422	-4.03163883984507E-05	-2.48849147908336
1211527.65862859	0.000855289487543345	-5.54567041457523E-05	-61.339517047414	0.00434984303983211	0.000615915877681373	-47.1443173611834	0.00145786995909942	3.8326731269008E-05	-56.7226237147805	0.000855289487543345	-5.54567041457523E-05	-61.339517047414	0.000855289487543345	-5.54567041457523E-05	-3.70984736313408
1258925.41179417	0.000804811579943008	-8.15418383953732E-05	-61.8417612120799	0.00398582581417582	0.000635647375418613	-47.8805612164591	0.00137664537295057	-2.3320336346677E-05	-57.2223123276655	0.000804811579943008	-8.15418383953732E-05	-61.8417612120799	0.000804811579943008	-8.15418383953732E-05	-5.7853471783433
1308177.4742602	0.000758355344337163	-3.32450115685485E-05	-62.3942067179488	0.0037030507207794	0.000704523528676514	-48.474383794438	0.00125252759808902	-2.12133432577553E-05	-58.0430083600385	0.000758355344337163	-3.32450115685485E-05	-62.3942067179488	0.000758355344337163	-3.32450115685485E-05	-2.5101425867081
1359356.39087852	0.000711366536226851	-4.28062073060572E-05	-62.9424340388794	0.00347658917668745	0.000691440796164302	-49.0084570990324	0.00113298329807264	3.57746672417171E-05	-58.9112019963303	0.000711366536226851	-4.28062073060572E-05	-62.9424340388794	0.000711366536226851	-4.28062073060572E-05	-3.44359906223341
1412537.54462276	0.000686904108385658	-3.41886323169183E-05	-63.2513324313007	0.00315143598112565	0.000709442239344428	-49.8151349674008	0.00111086082561863	0.000111839566203719	-59.0430079691212	0.000686904108385658	-3.41886323169183E-05	-63.2513324313007	0.000686904108385658	-3.41886323169183E-05	-2.84937763185889
1467799.26762207	0.00066571878027354	2.55638665140356E-05	-63.527784475431	0.00288847272525181	0.0007562554084391	-50.4986905927466	0.00111553070744224	0.00011577778070014	-59.0038383336295	0.00066571878027354	2.55638665140356E-05	-63.527784475431	0.00066571878027354	2.55638665140356E-05	2.19910027157033
1525222.95653902	0.000678283859480011	4.06215138233035E-05	-63.3562215822309	0.00260346992480007	0.000753132556560719	-51.3399257282093	0.00100768851706192	0.000150120056561125	-59.8381428690703	0.000678283859480011	4.06215138233035E-05	-63.3562215822309	0.000678283859480011	4.06215138233035E-05	3.42727409149345
1584893.19246111	0.000654688418261362	7.21830861775285E-05	-63.6268309910257	0.00224792280088704	0.000771573785206129	-52.480681720801	0.00101827333029756	0.000208115875986107	-59.6649872462615	0.000654688418261362	7.21830861775285E-05	-63.6268309910257	0.000654688418261362	7.21830861775285E-05	6.29176969071572
1646897.86548287	0.000654010379716989	0.000113566816574495	-63.5592889577878	0.00185739994123995	0.000748348275567104	-53.9685999381989	0.000991118188874684	0.000219689342218525	-59.8691884983146	0.000654010379716989	0.000113566816574495	-63.5592889577878	0.000654010379716989	0.000113566816574495	9.85100008529594
1711328.30416178	0.000615619733391404	0.00010717623884849	-64.0840743117949	0.00126478813933109	0.000847867938315117	-56.3477996043636	0.00101124123701762	0.000269793418378615	-59.6042832276142	0.000615619733391404	0.00010717623884849	-64.0840743117949	0.000615619733391404	0.00010717623884849	9.87591880448133
1778279.41003892	0.00069795341335488	0.0001466231085273	-62.935917920842	0.000575958915142711	0.00117440614569008	-57.6676053270669	0.000945398690742689	0.000342317126620841	-59.9526615655002	0.00069795341335488	0.0001466231085273	-62.935917920842	0.00069795341335488	0.0001466231085273	11.8639376064712
1847849.79742229	0.000709060534039385	0.000189814416887012	-62.6857535195068	-0.000114678883342624	0.00203059255578937	-53.8337144670714	0.000969131951333764	0.000330211113802933	-59.7953259389702	0.000709060534039385	0.000189814416887012	-62.6857535195068	0.000709060534039385	0.000189814416887012	14.9865958758252
1920141.9386388	0.000695580168797673	0.000188867593844678	-62.8441215815681	-0.000455703104756097	0.00319650725905805	-49.8191044002887	0.00102573837192864	0.000465139939012825	-58.9671145580618	0.000695580168797673	0.000188867593844678	-62.8441215815681	0.000695580168797673	0.000188867593844678	15.1909974368944
1995262.31496888	0.000713961574992977	0.000106798000234249	-62.8303980507112	-0.00020916398174498	0.00459623035511232	-46.7429795329823	0.00104361048035041	0.000544192950819826	-58.5846594639709	0.000713961574992977	0.000106798000234249	-62.8303980507112	0.000713961574992977	0.000106798000234249	8.50751422935678
2073321.57348595	0.000797353956134961	0.000134525196654391	-61.845083488646	0.000881658515167569	0.00590102986728088	-44.4855640386887	0.00110614964443594	0.000575541722008859	-58.0832119169169	0.000797353956134961	0.000134525196654391	-61.845083488646	0.000797353956134961	0.000134525196654391	9.57644680594255
2154434.69003189	0.000791697346305712	0.000173142280670345	-61.8259136333683	0.00268129796689468	0.00644844962409202	-43.1183066956704	0.00122299927865785	0.000598115977613192	-57.3201444878286	0.000791697346305712	0.000173142280670345	-61.8259136333683	0.000791697346305712	0.000173142280670345	12.3362200566168
2238721.13856834	0.00079881068832458	7.93206120173263E-05	-61.9085102229907	0.00438104425500622	0.0059742955668202	-42.6054034716825	0.00131086336178784	0.000511986380715062	-57.0322673051235	0.00079881068832458	7.93206120173263E-05	-61.9085102229907	0.00079881068832458	7.93206120173263E-05	5.67078886908916
2326305.06715363	0.000788229264811645	7.75919770889362E-05	-62.0250678940018	0.00536481439773858	0.0048311591005931	-42.8298449594874	0.00138336331972158	0.000364894037311689	-56.8891573683024	0.000788229264811645	7.75919770889362E-05	-62.0250678940018	0.000788229264811645	7.75919770889362E-05	5.62198865129471
2417315.4808041	0.00074581003625497	9.4090374220202E-05	-62.478857529427	0.00564397120286844	0.0036933151902117	-43.420364448699	0.00136114730724792	0.000285232816215068	-57.1352562181916	0.00074581003625497	9.4090374220202E-05	-62.478857529427	0.00074581003625497	9.4090374220202E-05	7.1903704449513
2511886.43150958	0.00075154184917617	8.40730117392287E-05	-62.4269249250613	0.00563290222475935	0.00280970887965507	-44.0204112098117	0.00127959099217602	0.000200066749220724	-57.7536858836612	0.00075154184917617	8.40730117392287E-05	-62.4269249250613	0.00075154184917617	8.40730117392287E-05	6.38299033052812
2610157.21568253	0.000757382202078669	8.9069416901625E-05	-62.3540460507837	0.00535798176566568	0.00211057392733367	-44.793528561311	0.00122674619348721	0.000228802532380445	-58.0763975788447	0.000757382202078669	8.9069416901625E-05	-62.3540460507837	0.000757382202078669	8.9069416901625E-05	6.70727209034576
2712272.57933203	0.000695571493888818	7.60913252233222E-05	-63.101500816791	0.00502335659010057	0.00172991487117519	-45.4933963259518	0.00125319029063271	0.000178825779908876	-57.952115654208	0.000695571493888818	7.60913252233222E-05	-63.101500816791	0.000695571493888818	7.60913252233222E-05	6.24298824174777
2818382.93126445	0.000694773782044018	7.19082973169516E-05	-63.1168572844104	0.00481823139937016	0.00134718233298302	-46.0153474229604	0.00115232812305279	0.000164459077886277	-58.6809054826328	0.000694773782044018	7.19082973169516E-05	-63.1168572844104	0.000694773782044018	7.19082973169516E-05	5.90900890714928
2928644.56462524	0.000694309073373466	0.000102564716959039	-63.0751916063483	0.00449633598362993	0.00120495601162572	-46.6416200691377	0.00113857786116949	0.000217556155517848	-58.7170084163926	0.000694309073373466	0.000102564716959039	-63.0751916063483	0.000694309073373466	0.000102564716959039	8.40307479316415
3043219.88710772	0.000679299559473711	0.000109871345918664	-63.2466203609015	0.00426512394867726	0.00108474876791568	-47.1291607145773	0.00118249042794336	0.000166889354283142	-58.4583915794337	0.000679299559473711	0.000109871345918664	-63.2466203609015	0.000679299559473711	0.000109871345918664	9.18757459023593
3162277.66016838	0.000649916086626311	0.00010968376778304	-63.6208874058781	0.00409110543387502	0.000991343436990728	-47.5153859899107	0.00116466879129405	0.000249369699857433	-58.4812821509226	0.000649916086626311	0.00010968376778304	-63.6208874058781	0.000649916086626311	0.00010968376778304	9.5793167963132
3285993.24760065	0.000693222824612739	0.000128489673108074	-63.035846485128	0.00387541214272016	0.000845688267049287	-48.0316063553007	0.00111677610364848	0.000229846300162292	-58.8605057182939	0.000693222824612739	0.000128489673108074	-63.035846485128	0.000693222824612739	0.000128489673108074	10.5006725609977
3414548.8738336	0.000714706631573272	0.000137006204749048	-62.7607148414101	0.00371371358302847	0.000871197816777413	-48.371174799021	0.00115172278449709	0.00022961254947314	-58.6037675213396	0.000714706631573272	0.000137006204749048	-62.7607148414101	0.000714706631573272	0.000137006204749048	10.8517104564779
3548133.89233575	0.000695236143636155	0.000132899694047053	-63.0014873051435	0.00362585852810015	0.000818180051317124	-48.596092303506	0.00112287931872523	0.000234544643278193	-58.8078729345201	0.000695236143636155	0.000132899694047053	-63.0014873051435	0.000695236143636155	0.000132899694047053	10.8219698416883
3686945.06451957	0.000708348266136951	9.68834465700206E-05	-62.9145701453097	0.00347182534898036	0.000789071985953228	-48.9701071678167	0.00108212723069873	0.000223709078505739	-59.1326829654162	0.000708348266136951	9.68834465700206E-05	-62.9145701453097	0.000708348266136951	9.68834465700206E-05	7.78823339921687
3831186.84955729	0.00067386991516652	0.000109252635154652	-63.3157978765097	0.0033304181039372	0.000843136114520263	-49.2802366333323	0.0011059315579607	0.000231794332475892	-58.9387262814987	0.00067386991516652	0.000109252635154652	-63.3157978765097	0.00067386991516652	0.000109252635154652	9.20907406345709
3981071.70553497	0.000688568837434394	0.00010266412519122	-63.1455657953717	0.00325263877436341	0.000833329564111123	-49.4791822679822	0.000984509640650946	0.000272520019579715	-59.8149656197692	0.000688568837434394	0.00010266412519122	-63.1455657953717	0.000688568837434394	0.00010266412519122	8.48020630864555
4136820.40238851	0.000689554427975592	0.000190638872567077	-62.9087554452034	0.00319742717546155	0.000884366114515474	-49.583845407452	0.00101341453743803	0.000306389753020379	-59.5043944423178	0.000689554427975592	0.000190638872567077	-62.9087554452034	0.000689554427975592	0.000190638872567077	15.4543519867774
4298662.34708227	0.000647131556307184	0.000229640196628831	-63.2650552658884	0.00306503120954046	0.000960276845139486	-49.8646559957727	0.00103333792128927	0.000294094994560258	-59.3768915828356	0.000647131556307184	0.000229640196628831	-63.2650552658884	0.000647131556307184	0.000229640196628831	19.5376670037253
4466835.92150963	0.000683131523023433	0.000255269976469367	-62.7422599340136	0.00309708527091319	0.00104041008900681	-49.7165692046966	0.00103292925760624	0.000353411411930538	-59.2378114036701	0.000683131523023433	0.000255269976469367	-62.7422599340136	0.000683131523023433	0.000255269976469367	20.4895181698542
4641588.83361277	0.000726520305344252	0.000260456833028289	-62.2499462483661	0.00317051856016055	0.00106438148756045	-49.5136028828435	0.00104984271281637	0.000438371903925132	-58.8795174545098	0.000726520305344252	0.000260456833028289	-62.2499462483661	0.000726520305344252	0.000260456833028289	19.7227080656348
4823178.48223931	0.000784759305432994	0.000212625922277484	-61.7976112428075	0.0031880257989614	0.00105681401324387	-49.4767687250432	0.00121820010369086	0.000377598436883644	-57.8872134873419	0.000784759305432994	0.000212625922277484	-61.7976112428075	0.000784759305432994	0.000212625922277484	15.1599819044165
5011872.33627271	0.000767795813779744	0.00018422904092164	-62.0519784745729	0.00329646602737566	0.000984710476413483	-49.2678245840032	0.00113796875617247	0.000276954918505666	-58.6274816977127	0.000767795813779744	0.00018422904092164	-62.0519784745729	0.000767795813779744	0.00018422904092164	13.4927729639287
5207948.32859547	0.000712502663346791	0.000198757788715992	-62.6188192557323	0.0031847568974808	0.000874590028232479	-49.6227142529668	0.00117170812510041	0.000259552392035129	-58.4155687696679	0.000712502663346791	0.000198757788715992	-62.6188192557323	0.000712502663346791	0.000198757788715992	15.5868301713941
5411695.26546464	0.000693064691367861	0.000179937664062099	-62.9012293531203	0.00311443992424999	0.000817512690884776	-49.8430237080016	0.00114829106781192	0.000222950935234248	-58.6382518101828	0.000693064691367861	0.000179937664062099	-62.9012293531203	0.000693064691367861	0.000179937664062099	14.5541465118932
5623413.25190349	0.000716399023286359	0.000166565028814031	-62.668256388	0.00296141905993406	0.000759404745664327	-50.2934177017636	0.00107029502048169	0.000219452262842427	-59.2310818003905	0.000716399023286359	0.000166565028814031	-62.668256388	0.000716399023286359	0.000166565028814031	13.088903958016
5843414.13373518	0.000669276069402294	0.00020634007065935	-63.0935507214949	0.00286303375221443	0.000711440542989023	-50.603255316905	0.00103827372107794	0.000273387393865465	-59.3826374376623	0.000669276069402294	0.00020634007065935	-63.0935507214949	0.000669276069402294	0.00020634007065935	17.1347069956814
6072021.95690988	0.000617044920301079	0.000188432815314367	-63.8064433499435	0.00272937284332824	0.000798022706539255	-50.9224927192298	0.00102322824788885	0.000284927790788903	-59.4762164466741	0.000617044920301079	0.000188432815314367	-63.8064433499435	0.000617044920301079	0.000188432815314367	16.9815923840824
6309573.44480193	0.000621699241987158	0.000205329355306795	-63.6787681620862	0.00259936762139173	0.000859594134407597	-51.2519278011037	0.000992502435372239	0.00037748915307481	-59.4786066839997	0.000621699241987158	0.000205329355306795	-63.6787681620862	0.000621699241987158	0.000205329355306795	18.2769015013405
6556418.49417979	0.00059035495227994	0.000257418632094833	-63.8217871463202	0.00252123989057142	0.0010571383046392	-51.2643575112194	0.000923176330018518	0.000381824831926197	-60.0084999049242	0.00059035495227994	0.000257418632094833	-63.8217871463202	0.00059035495227994	0.000257418632094833	23.559148508877
6812920.69057962	0.000543173001263928	0.000292936790121969	-64.1924732601176	0.00246433286127759	0.00125305469600194	-51.1673145131315	0.000892951686485904	0.000489478748244824	-59.8424127967264	0.000543173001263928	0.000292936790121969	-64.1924732601176	0.000543173001263928	0.000292936790121969	28.3382783933236
7079457.84384137	0.000547431922324684	0.000325018823834482	-63.9220309598187	0.00250398584069128	0.001504109492446	-50.6893436874789	0.000866726103203379	0.000480579143540005	-60.0781313585562	0.000547431922324684	0.000325018823834482	-63.9220309598187	0.000547431922324684	0.000325018823834482	30.6982615437511
7356422.54459642	0.000573496173951132	0.000379631969056541	-63.2512206307222	0.00246796684714081	0.0016162746065891	-50.6032083852221	0.000910076304268144	0.000627197298070239	-59.1306552586846	0.000573496173951132	0.000379631969056541	-63.2512206307222	0.000573496173951132	0.000379631969056541	33.502996339585
7644222.74252599	0.000534539584273896	0.000408750073131218	-63.4408476803269	0.00255089720818293	0.00181058887945078	-50.0942547087834	0.00090465522309542	0.000737869631873247	-58.6555109182866	0.000534539584273896	0.000408750073131218	-63.4408476803269	0.000534539584273896	0.000408750073131218	37.4043088530055
7943282.34724282	0.000546314670035925	0.000550370523780764	-62.2086009539662	0.00265623916517538	0.0020440509186355	-49.4947521976317	0.000945388873327598	0.000823354460708028	-58.0363789329873	0.000546314670035925	0.000550370523780764	-62.2086009539662	0.000546314670035925	0.000550370523780764	45.2118951215547
8254041.85268017	0.000696680448302338	0.000648812233197178	-60.4271797571891	0.00297709116293471	0.00231188645590874	-48.4747039017318	0.00103838717394484	0.000892742865875201	-57.2694366344649	0.000696680448302338	0.000648812233197178	-60.4271797571891	0.000696680448302338	0.000648812233197178	42.9624634985608
8576958.98590895	0.000786432309524112	0.000699324548208057	-59.5564426533579	0.00328824175142666	0.00244972649726548	-47.7433686781367	0.00121312201922654	0.000930791744216021	-56.3114837796697	0.000786432309524112	0.000699324548208057	-59.5564426533579	0.000786432309524112	0.000699324548208057	41.6446727809042
8912509.38133744	0.00090938602432232	0.000675445612633969	-58.9170236043587	0.0037283845106857	0.0024623473110804	-46.9975232264225	0.00136057647408037	0.000957116163383513	-55.5795322162596	0.00090938602432232	0.000675445612633969	-58.9170236043587	0.00090938602432232	0.000675445612633969	36.6030839644168
9261187.28128794	0.000967869591781998	0.00059015073517546	-58.910801643401	0.00403804792025213	0.00225246499603252	-46.7000388660384	0.00147782862106358	0.000889929147535671	-55.2637417704122	0.000967869591781998	0.00059015073517546	-58.910801643401	0.000967869591781998	0.00059015073517546	31.3724160911403
9623506.26398089	0.00101981763960499	0.000580041941797701	-58.6123114437226	0.00429702142667184	0.00207246901914385	-46.4283688284875	0.00155551196031818	0.000869124137244639	-54.9825706035998	0.00101981763960499	0.000580041941797701	-58.6123114437226	0.00101981763960499	0.000580041941797701	29.6299313981161
10000000	0.00107970005395387	0.000550164947845659	-58.3314566415475	0.00441336862765142	0.00183169825495944	-46.4143814287104	0.00156688600111503	0.000770122762661202	-55.159535763361	0.00107970005395387	0.000550164947845659	-58.3314566415475	0.00107970005395387	0.000550164947845659	27.0012761801238
