# Supplementary material for: Electromagnetic Analysis, Characterization and Discussion of Inductive Transmission Parameters for Titanium Based Housing Materials in Active Medical Implantable Devices
Source: Materials (Basel). 2018 Oct 25;11(11):2089. doi: 10.3390/ma11112089 (PMC6266279; doi:10.3390/ma11112089)
Supplement: Supplementary file 1 [file materials-11-02089-s001.zip › supplementary/measurement_data/AB_AA_OG_Gain_res.csv]

---Measurement Setup-----------------------------------------------------------------
Device Type: Bode100
Serial Number: EK407C
Date: 15.03.2016
Time: 19:40
Start Frequency (Hz): 1000
Stop Frequency (Hz): 10000000
Number of Points: 241
Sweep Mode: Logarithmic
Reference Resistance (Ohm): 50
Source Level (dBm): 0
Receiver Bandwidth (Hz): 10
Reference Signal: SourceVoltage
Attenuator CH1 (dB): 20
Attenuator CH2 (dB): 40
Input Impedance CH1 (Ohm): 1M
Input Impedance CH2 (Ohm): 1M
Probe CH1: 1:1
Probe CH2: 1:1
-------------------------------------------------------------------------------------
Frequency (Hz)	TR1: Gain (Real)	TR1: Gain (Imag)	TR1: Gain (dB)	TR1 (10mm): Gain (Real)	TR1 (10mm): Gain (Imag)	TR1 (10mm): Gain (dB)	TR1 (50mm): Gain (Real)	TR1 (50mm): Gain (Imag)	TR1 (50mm): Gain (dB)	TR1 (90mm): Gain (Real)	TR1 (90mm): Gain (Imag)	TR1 (90mm): Gain (dB)	TR2: Gain (Real)	TR2: Gain (Imag)	TR2: Gain (Degree)
1000	-1.78667582596075E-06	5.20771322758104E-06	-105.183784221729	1.16061669555124E-05	-3.99489083375355E-05	-87.6179868598179	-1.1350410218843E-05	-2.07095950695398E-05	-92.5358445092061	-1.78667582596075E-06	5.20771322758104E-06	-105.183784221729	-1.78667582596075E-06	5.20771322758104E-06	108.936202902938
1039.12230383517	-5.79848191740384E-06	-2.58251984169908E-05	-91.5455263874034	1.02816118420897E-05	-1.2058834288965E-05	-96.0010654567194	-5.36521038122114E-06	-2.39795790183425E-05	-92.1910279701582	-5.79848191740384E-06	-2.58251984169908E-05	-91.5455263874034	-5.79848191740384E-06	-2.58251984169908E-05	-102.65464412863
1079.77516232771	1.71457585334654E-06	-3.72163354459307E-05	-88.576119749462	1.47836666232755E-05	-2.58053836119149E-05	-90.5331462358252	-1.1556825054986E-05	-1.76438998827878E-05	-93.5176941007457	1.71457585334654E-06	-3.72163354459307E-05	-88.576119749462	1.71457585334654E-06	-3.72163354459307E-05	-87.3622189251572
1122.01845430196	-5.37325561558389E-06	-1.89932698289339E-05	-94.0936302191828	2.51629954194183E-05	-2.04364978580797E-05	-89.7846886656786	-9.84536355240951E-06	-2.0680634423373E-05	-92.8015530289652	-5.37325561558389E-06	-1.89932698289339E-05	-94.0936302191828	-5.37325561558389E-06	-1.89932698289339E-05	-105.796374615628
1165.91440117983	-1.91760881450415E-05	-2.74172677867429E-05	-89.5100347379856	1.92629406792929E-08	-1.95763766753273E-05	-94.1653495385488	-2.28288433208217E-05	-2.33560418421369E-05	-89.7197367402477	-1.91760881450415E-05	-2.74172677867429E-05	-89.5100347379856	-1.91760881450415E-05	-2.74172677867429E-05	-124.969574538448
1211.52765862859	-1.7153417273891E-05	-2.16348988041483E-05	-91.1786919754206	1.60489176446091E-06	-2.1045680859275E-05	-93.5115583968998	-9.90640340007684E-06	-3.24792106456492E-05	-89.3815715088017	-1.7153417273891E-05	-2.16348988041483E-05	-91.1786919754206	-1.7153417273891E-05	-2.16348988041483E-05	-128.409445254167
1258.92541179417	-1.9850498016843E-05	-1.95943884006073E-05	-91.0903026779744	1.16067069784535E-05	-2.09894523967948E-05	-92.4012619086676	-1.73787251228087E-05	-3.14005767155752E-05	-88.9007863921887	-1.9850498016843E-05	-1.95943884006073E-05	-91.0903026779744	-1.9850498016843E-05	-1.95943884006073E-05	-135.372007508114
1308.17747426019	-1.4651302504708E-05	-1.3080107581716E-05	-94.136942010037	9.60660599503003E-06	-2.51083088457311E-05	-91.4103350114796	-1.61194227198385E-05	-2.65439624356997E-05	-90.1573481381229	-1.4651302504708E-05	-1.3080107581716E-05	-94.136942010037	-1.4651302504708E-05	-1.3080107581716E-05	-138.242774016394
1359.35639087853	-2.71330936518033E-05	-4.17141304199196E-05	-86.0620139910398	3.61377753545765E-06	-2.7351110020561E-05	-91.1853396633223	-2.37121803330727E-05	-1.51298293208979E-05	-91.0172512155591	-2.71330936518033E-05	-4.17141304199196E-05	-86.0620139910398	-2.71330936518033E-05	-4.17141304199196E-05	-123.042121763224
1412.53754462275	-8.78395585357199E-06	-3.04859435210499E-05	-89.9716437378553	1.96054535594795E-05	-1.62248735550473E-05	-91.886795256263	-2.46560104857385E-05	-2.31926821694707E-05	-89.4088384436563	-8.78395585357199E-06	-3.04859435210499E-05	-89.9716437378553	-8.78395585357199E-06	-3.04859435210499E-05	-106.073349319834
1467.79926762207	-2.05277049760809E-05	-1.08257092493215E-05	-92.6874763925749	4.88667581099542E-06	-1.86744048388726E-05	-94.2874200118622	-2.40379978424166E-05	-2.039721065541E-05	-90.026697442357	-2.05277049760809E-05	-1.08257092493215E-05	-92.6874763925749	-2.05277049760809E-05	-1.08257092493215E-05	-152.194151054834
1525.22295653902	-3.16756057698027E-05	-2.08694408927598E-05	-88.4197615916638	1.65043290181371E-05	-1.27295396687411E-05	-93.6207613650935	-2.83118487645174E-05	-2.49675528050362E-05	-88.4620358257974	-3.16756057698027E-05	-2.08694408927598E-05	-88.4197615916638	-3.16756057698027E-05	-2.08694408927598E-05	-146.621150696657
1584.89319246111	-3.77482151743787E-05	-1.56243361037861E-05	-87.7753127022271	-4.74954340865934E-07	-1.12234835856423E-05	-98.9896760720868	-2.72909589104012E-05	-1.00649442398153E-05	-90.7257854065242	-3.77482151743787E-05	-1.56243361037861E-05	-87.7753127022271	-3.77482151743787E-05	-1.56243361037861E-05	-157.514883128783
1646.89786548287	-2.10888520006057E-05	-2.35315797939793E-05	-90.0066283665667	1.45348618283879E-05	-1.0665736209986E-05	-94.8808973060607	-2.46354291228137E-05	-9.01539368619948E-06	-91.6229688567817	-2.10888520006057E-05	-2.35315797939793E-05	-90.0066283665667	-2.10888520006057E-05	-2.35315797939793E-05	-131.866493182367
1711.32830416178	-2.32189530927456E-05	-2.1862761528219E-05	-89.9263629258565	2.41166191724675E-05	-2.53471413716691E-05	-89.1218704162566	-3.08768044011433E-05	-3.7046203050498E-06	-90.1452805015158	-2.32189530927456E-05	-2.1862761528219E-05	-89.9263629258565	-2.32189530927456E-05	-2.1862761528219E-05	-136.72310716009
1778.27941003892	-2.86187432275165E-05	-4.3339432443892E-06	-90.7685159474065	3.06001713161724E-05	-9.94701330461367E-06	-89.8492809851711	-1.91664697872909E-05	-1.68048526845209E-05	-91.8724927509078	-2.86187432275165E-05	-4.3339432443892E-06	-90.7685159474065	-2.86187432275165E-05	-4.3339432443892E-06	-171.388716161753
1847.84979742229	-3.73611343956215E-05	-3.7353723951958E-06	-88.5084022333672	2.16356899421595E-05	-1.35632628466929E-05	-91.8570899142957	-3.37163029740335E-05	-1.06223182023976E-06	-89.4388925303502	-3.73611343956215E-05	-3.7353723951958E-06	-88.5084022333672	-3.73611343956215E-05	-3.7353723951958E-06	-174.290532053546
1920.1419386388	-4.00294173917605E-05	-1.15273843019043E-06	-87.9488145759743	1.91020330056257E-05	-1.56616288785369E-05	-92.145460997398	-3.24546318040988E-05	-4.53596909553205E-06	-89.6904499761017	-4.00294173917605E-05	-1.15273843019043E-06	-87.9488145759743	-4.00294173917605E-05	-1.15273843019043E-06	-178.35049313549
1995.26231496888	-2.28068399766459E-05	-3.44823510157643E-06	-92.7405385814583	2.80614165165059E-05	-5.81966012621281E-06	-90.8549207451487	-2.50891366750181E-05	-1.08467704638893E-05	-91.2661126022938	-2.28068399766459E-05	-3.44823510157643E-06	-92.7405385814583	-2.28068399766459E-05	-3.44823510157643E-06	-171.402395033634
2073.32157348595	-3.00209324465523E-05	-1.09114542606665E-05	-89.912652097066	3.59546445598568E-05	-1.42482050660019E-05	-88.2514162347863	-1.47459074764555E-05	-9.07805728551736E-06	-95.2309173007925	-3.00209324465523E-05	-1.09114542606665E-05	-89.912652097066	-3.00209324465523E-05	-1.09114542606665E-05	-160.025740935305
2154.43469003188	-3.61142287687525E-05	9.57643039619643E-07	-88.8433804170275	4.94882920126999E-05	-6.74524744311436E-06	-86.0300092575385	-2.01753554088754E-05	-7.58164259554844E-06	-93.3298972035093	-3.61142287687525E-05	9.57643039619643E-07	-88.8433804170275	-3.61142287687525E-05	9.57643039619643E-07	178.481040539739
2238.72113856834	-2.80307123036605E-05	-5.84691539699462E-06	-90.8623527232575	4.46446620822307E-05	1.07481083002269E-05	-86.7599185751638	-2.47824276987746E-05	4.11519781573947E-06	-91.9989935919188	-2.80307123036605E-05	-5.84691539699462E-06	-90.8623527232575	-2.80307123036605E-05	-5.84691539699462E-06	-168.217638917358
2326.30506715363	-2.07388795727897E-05	1.88880474023554E-06	-93.6284191259107	7.7544251090416E-05	5.21596294509417E-06	-82.1894025816525	-2.55948177358199E-05	2.61428796218339E-07	-91.8365061063797	-2.07388795727897E-05	1.88880474023554E-06	-93.6284191259107	-2.07388795727897E-05	1.88880474023554E-06	174.796112344063
2417.3154808041	-3.54848073996727E-05	-8.03612499273968E-07	-88.9969241517356	6.65818253883998E-05	1.24237419507793E-06	-83.5313742231974	-1.60524404546798E-05	8.20857995609169E-06	-94.8803429197142	-3.54848073996727E-05	-8.03612499273968E-07	-88.9969241517356	-3.54848073996727E-05	-8.03612499273968E-07	-178.702663509121
2511.88643150958	-3.33753754451737E-05	-4.25959130263411E-07	-89.5307694560214	8.10522596701737E-05	2.43974598511781E-05	-81.4480169597165	-2.02590869355316E-05	2.75277035785399E-06	-93.7881504478114	-3.33753754451737E-05	-4.25959130263411E-07	-89.5307694560214	-3.33753754451737E-05	-4.25959130263411E-07	-179.26879218285
2610.15721568254	-2.52631174792108E-05	1.11628945982254E-05	-91.175692065835	8.10303468729672E-05	6.49297555011818E-06	-81.7992498093523	-1.86658728084142E-05	6.74235287356762E-06	-94.0464254312978	-2.52631174792108E-05	1.11628945982254E-05	-91.175692065835	-2.52631174792108E-05	1.11628945982254E-05	156.16102878112
2712.27257933203	-2.29072698272769E-05	2.9220151820329E-06	-92.7304373972832	8.8059545235343E-05	1.2364261914532E-05	-81.0196857203508	-1.37400850666549E-05	3.17039966365645E-06	-97.0149324963172	-2.29072698272769E-05	2.9220151820329E-06	-92.7304373972832	-2.29072698272769E-05	2.9220151820329E-06	172.730697811072
2818.38293126445	-1.19652651692729E-05	1.36965426925043E-05	-94.8048327163352	0.00010510480650779	1.87191420015232E-05	-79.4319319491642	-9.52199714493729E-06	7.93149985248313E-06	-98.1367348221147	-1.19652651692729E-05	1.36965426925043E-05	-94.8048327163352	-1.19652651692729E-05	1.36965426925043E-05	131.14038072636
2928.64456462524	-1.73947671471787E-05	1.24722560070836E-05	-93.3900643917464	0.000105319579731744	9.51059932498912E-06	-79.5145467056154	-1.5067769373157E-06	7.20620935411106E-06	-102.660020756893	-1.73947671471787E-05	1.24722560070836E-05	-93.3900643917464	-1.73947671471787E-05	1.24722560070836E-05	144.359024386994
3043.21988710772	-1.83760327074296E-05	2.28430511263173E-05	-90.657624245535	0.000117400422501296	1.19940373082636E-05	-78.5615127645638	-5.26984211849533E-06	7.99725669496694E-06	-100.375011502275	-1.83760327074296E-05	2.28430511263173E-05	-90.657624245535	-1.83760327074296E-05	2.28430511263173E-05	128.81484731642
3162.27766016838	-1.83557911434595E-05	2.09289674433438E-05	-91.1072253642708	0.000154706992005054	1.56251004629177E-05	-76.1657249323722	-6.87949262103954E-07	2.05827088973929E-05	-93.7251003922285	-1.83557911434595E-05	2.09289674433438E-05	-91.1072253642708	-1.83557911434595E-05	2.09289674433438E-05	131.252443847499
3285.99324760065	-2.15933600359449E-05	8.62154891080955E-06	-92.6712050159675	0.000156799045983154	9.57492588899645E-06	-76.0769672709334	6.78522921842167E-06	2.89020750371226E-05	-90.548420923135	-2.15933600359449E-05	8.62154891080955E-06	-92.6712050159675	-2.15933600359449E-05	8.62154891080955E-06	158.234729535637
3414.5488738336	-2.30780088400984E-05	2.43029810717799E-05	-89.495315449589	0.00017492812037006	1.66177724869883E-05	-75.1037900067516	1.01996086030202E-05	1.0180566640148E-05	-96.826137884154	-2.30780088400984E-05	2.43029810717799E-05	-89.495315449589	-2.30780088400984E-05	2.43029810717799E-05	133.519024029848
3548.13389233575	-8.86412602830601E-06	1.9783942254804E-05	-93.2792330160361	0.000187385404174194	1.89242445319837E-05	-74.5012146545701	-1.85118967155761E-06	1.72609070322897E-05	-95.2090601312139	-8.86412602830601E-06	1.9783942254804E-05	-93.2792330160361	-8.86412602830601E-06	1.9783942254804E-05	114.134598332736
3686.94506451957	-1.44364502410368E-05	1.64691028482688E-05	-93.1908239258453	0.000205171100353149	9.76744083138106E-06	-73.7478447008789	1.364028134965E-05	2.89177136715502E-05	-89.9042527599096	-1.44364502410368E-05	1.64691028482688E-05	-93.1908239258453	-1.44364502410368E-05	1.64691028482688E-05	131.237086460974
3831.18684955729	-2.4155264843444E-06	1.66832515839552E-05	-95.4642841837799	0.000230786615346058	1.82577048342557E-05	-72.7086919673021	6.8834896031751E-06	2.81913134465793E-05	-90.7461952902862	-2.4155264843444E-06	1.66832515839552E-05	-95.4642841837799	-2.4155264843444E-06	1.66832515839552E-05	98.2384628896359
3981.07170553497	7.21565153597717E-07	2.96169862429765E-05	-90.5666056658957	0.000237925317558671	3.48279061261454E-05	-72.3791109839776	2.11332467330451E-05	1.50022930245101E-05	-91.7283569931001	7.21565153597717E-07	2.96169862429765E-05	-90.5666056658957	7.21565153597717E-07	2.96169862429765E-05	88.6043664048225
4136.82040238851	-1.41813630803569E-05	3.42628307773956E-05	-88.6168067840224	0.000274289879708849	2.60289141372052E-05	-71.196870349301	3.19797439469726E-05	3.46348160681021E-05	-86.5320229575273	-1.41813630803569E-05	3.42628307773956E-05	-88.6168067840224	-1.41813630803569E-05	3.42628307773956E-05	112.484631295727
4298.66234708228	-2.138140559449E-05	3.41992367751189E-05	-87.8867857024259	0.000290777917824356	2.58338204093168E-05	-70.6946262978539	2.15825540485457E-05	1.69540301046762E-05	-91.2306329502653	-2.138140559449E-05	3.41992367751189E-05	-87.8867857024259	-2.138140559449E-05	3.41992367751189E-05	122.013674268244
4466.83592150963	6.54929250637245E-08	2.3521219285022E-05	-92.5707697133651	0.000314766407162658	3.62397553464423E-05	-69.9830430715996	5.36160563163911E-05	1.89548441295931E-05	-84.9026433398992	6.54929250637245E-08	2.3521219285022E-05	-92.5707697133651	6.54929250637245E-08	2.3521219285022E-05	89.8404649669272
4641.58883361278	-1.48123806037719E-06	2.36546490870687E-05	-92.5046736403987	0.000339175453449734	2.99977135174336E-05	-69.3576726195158	4.37378684396666E-05	2.59919083103274E-05	-85.8693833592554	-1.48123806037719E-06	2.36546490870687E-05	-92.5046736403987	-1.48123806037719E-06	2.36546490870687E-05	93.5831443030421
4823.17848223931	-1.83255109018349E-06	2.72187292306412E-05	-91.2830014267757	0.000389173975600851	2.75747476598291E-05	-68.1753755499329	5.86242176285872E-05	3.15417008284261E-05	-83.5343182360502	-1.83255109018349E-06	2.72187292306412E-05	-91.2830014267757	-1.83255109018349E-06	2.72187292306412E-05	93.8517310872277
5011.87233627273	5.13598639429622E-05	-1.04608946774789E-05	-85.6109929783486	0.000410982087313339	-3.82213883727816E-07	-67.723538373191	6.34246314222504E-05	4.02806903277707E-05	-82.4831929127026	5.13598639429622E-05	-1.04608946774789E-05	-85.6109929783486	5.13598639429622E-05	-1.04608946774789E-05	-11.5124388935121
5207.94832859546	5.89198772602397E-05	-8.5224377337657E-05	-79.6920820980315	0.000402880799178827	9.23702587509057E-05	-67.6739721071207	8.91907795340462E-05	-8.60735252544124E-06	-80.9533412444184	5.89198772602397E-05	-8.5224377337657E-05	-79.6920820980315	5.89198772602397E-05	-8.5224377337657E-05	-55.3419545699154
5411.69526546464	9.77003207800138E-05	7.89879654092778E-06	-80.1737859234086	0.000465424163617218	-1.8987163381441E-05	-66.6357996597984	3.19439739523359E-05	9.4293103262439E-05	-80.038559352707	9.77003207800138E-05	7.89879654092778E-06	-80.1737859234086	9.77003207800138E-05	7.89879654092778E-06	4.62214981274874
5623.41325190349	2.85733667174183E-05	-4.90683126009779E-05	-84.9158656805906	0.000530747607069914	2.41539847878181E-05	-65.4932537243015	0.000105943605984674	7.94435049433511E-06	-79.4741530500041	2.85733667174183E-05	-4.90683126009779E-05	-84.9158656805906	2.85733667174183E-05	-4.90683126009779E-05	-59.7869822750929
5843.41413373517	6.07918384713472E-05	1.20899505493078E-05	-84.1546360537004	0.000598666646100935	-6.95367521403724E-06	-64.4557128593742	7.00700953522073E-05	2.12533172673637E-05	-82.7071192726598	6.07918384713472E-05	1.20899505493078E-05	-84.1546360537004	6.07918384713472E-05	1.20899505493078E-05	11.2479166101934
6072.02195690988	3.60163216597061E-05	-1.27062381955497E-05	-88.36056670207	0.000622741454041269	1.01410145760964E-05	-64.1126929459054	8.52002963857299E-07	-2.67678526950608E-05	-91.4433316876338	3.60163216597061E-05	-1.27062381955497E-05	-88.36056670207	3.60163216597061E-05	-1.27062381955497E-05	-19.4323888461797
6309.57344480193	5.51727906081899E-06	3.61706816938262E-06	-103.612756848583	0.000672333875789069	-1.21851647248799E-05	-63.4468738387793	0.000109449149703588	-3.54243758776681E-06	-79.2112050396434	5.51727906081899E-06	3.61706816938262E-06	-103.612756848583	5.51727906081899E-06	3.61706816938262E-06	33.2484131143723
6556.41849417978	6.61866967095567E-05	-3.91621174411758E-05	-82.2809295895587	0.000706231992879551	1.52458567127261E-05	-63.0190288008278	0.000101159129406695	4.11690590826638E-06	-79.8927111899869	6.61866967095567E-05	-3.91621174411758E-05	-82.2809295895587	6.61866967095567E-05	-3.91621174411758E-05	-30.6124497287987
6812.92069057962	8.23921908866289E-05	-1.49872387959072E-05	-81.5409056009322	0.000785995724399204	3.68363329383987E-05	-62.0820679227696	6.43415865455256E-05	1.65415123503051E-05	-83.5522066836745	8.23921908866289E-05	-1.49872387959072E-05	-81.5409056009322	8.23921908866289E-05	-1.49872387959072E-05	-10.3094510532683
7079.45784384138	3.14897458135129E-05	-9.42751700269705E-06	-89.6638239611133	0.000825497009858132	-2.66685778331141E-05	-61.6611596152978	0.000142158581004554	4.28028813506637E-05	-76.5676577339856	3.14897458135129E-05	-9.42751700269705E-06	-89.6638239611133	3.14897458135129E-05	-9.42751700269705E-06	-16.6668436213211
7356.42254459641	3.95622553143565E-05	-1.06782708645836E-05	-87.7489821732893	0.000962661172803157	1.75822905695404E-05	-60.3290823950155	0.000151123450303529	3.79132482532205E-05	-76.1482803020786	3.95622553143565E-05	-1.06782708645836E-05	-87.7489821732893	3.95622553143565E-05	-1.06782708645836E-05	-15.1047991854877
7644.222742526	0.000137146801043572	-1.69772825320717E-05	-77.1902409169717	0.000983231542117717	4.01009620528446E-05	-60.1396658800748	0.000149088393721642	-2.49385012797846E-06	-76.5299082855144	0.000137146801043572	-1.69772825320717E-05	-77.1902409169717	0.000137146801043572	-1.69772825320717E-05	-7.05669554074661
7943.28234724281	5.62447399018531E-05	-1.42338746268462E-05	-84.728763466927	0.00104381077854188	1.21797951670998E-05	-59.6269731801485	0.000166913964684607	4.26777782667731E-05	-75.2751175015643	5.62447399018531E-05	-1.42338746268462E-05	-84.728763466927	5.62447399018531E-05	-1.42338746268462E-05	-14.2016921274093
8254.04185268018	4.54127369031074E-05	-5.60972954359792E-05	-82.8322703156225	0.00116635218342416	5.18073746697955E-05	-58.6548457431918	0.000135905152724615	2.6930055866393E-05	-77.1680196364382	4.54127369031074E-05	-5.60972954359792E-05	-82.8322703156225	4.54127369031074E-05	-5.60972954359792E-05	-51.0086107006042
8576.95898590895	4.37857572438218E-05	-3.29222240055775E-05	-85.2272454442624	0.00128174484069946	-5.40676469909595E-06	-57.8438911629159	0.000195003280675572	-2.65178488100299E-05	-74.1195838133831	4.37857572438218E-05	-3.29222240055775E-05	-85.2272454442624	4.37857572438218E-05	-3.29222240055775E-05	-36.9392659920428
8912.50938133746	7.47587026047808E-05	-2.878337160376E-06	-82.5203317517293	0.00135748606167732	5.09132564103382E-05	-57.3391876386759	0.000207223957157168	2.04064774130528E-05	-73.6292882839031	7.47587026047808E-05	-2.878337160376E-06	-82.5203317517293	7.47587026047808E-05	-2.878337160376E-06	-2.20489586146011
9261.18728128794	8.05792231668284E-05	-1.57180097512004E-05	-81.7133578395018	0.00148663933930579	1.74021502008665E-05	-56.5552925383672	0.000241507788663276	3.91752041218783E-05	-72.2285814649084	8.05792231668284E-05	-1.57180097512004E-05	-81.7133578395018	8.05792231668284E-05	-1.57180097512004E-05	-11.0376759167532
9623.50626398089	6.7193042679208E-05	-9.04647329925419E-06	-83.3754971390662	0.00160617688923284	9.97713790318663E-06	-55.8839649743078	0.000297850701700808	1.48728323923242E-05	-70.509212273319	6.7193042679208E-05	-9.04647329925419E-06	-83.3754971390662	6.7193042679208E-05	-9.04647329925419E-06	-7.66785620608164
10000	6.73030577360761E-05	-1.51112781744438E-05	-83.2257078776092	0.00169891381115815	-1.01577711332332E-05	-55.3964178120002	0.000268352724136315	-2.12705891573863E-05	-71.398679726437	6.73030577360761E-05	-1.51112781744438E-05	-83.2257078776092	6.73030577360761E-05	-1.51112781744438E-05	-12.6545246852256
10391.2230383517	0.000111966809665028	-2.09874959367138E-05	-78.8682430810678	0.00185835909937346	7.4262616401024E-06	-54.6173378773129	0.000325197936393674	6.74463595515637E-06	-69.7551766567207	0.000111966809665028	-2.09874959367138E-05	-78.8682430810678	0.000111966809665028	-2.09874959367138E-05	-10.6165503447093
10797.7516232771	5.83773898763738E-05	-3.18473709098684E-05	-83.5436410612363	0.00201980850325168	1.19355875195351E-05	-53.8936444251234	0.000314579264180346	4.72815611051409E-05	-69.9483811504013	5.83773898763738E-05	-3.18473709098684E-05	-83.5436410612363	5.83773898763738E-05	-3.18473709098684E-05	-28.6143613305716
11220.1845430196	7.4245462269141E-05	5.46398949195706E-06	-82.5631436996003	0.00216980874237647	3.13075217120712E-05	-53.2706668540082	0.000346386631540182	3.40264639790948E-05	-69.1670705755513	7.4245462269141E-05	5.46398949195706E-06	-82.5631436996003	7.4245462269141E-05	5.46398949195706E-06	4.20901387865445
11659.1440117983	8.71020251948672E-05	2.38122901190286E-07	-81.199402484802	0.00232601703632336	-4.21536594625932E-06	-52.6677279107424	0.000354090320308685	3.83576591710212E-08	-69.0177188549351	8.71020251948672E-05	2.38122901190286E-07	-81.199402484802	8.71020251948672E-05	2.38122901190286E-07	0.156637038271637
12115.2765862859	0.000151791873324321	-1.34086978026354E-05	-76.3412719886263	0.00254025135942796	-1.7064348657926E-05	-51.902270176027	0.000437484391824432	2.39171199292385E-05	-67.1677880259529	0.000151791873324321	-1.34086978026354E-05	-76.3412719886263	0.000151791873324321	-1.34086978026354E-05	-5.04818054066665
12589.2541179417	0.0001073491718824	-3.13587174966337E-05	-79.0283942388014	0.00272807704840962	-2.35819497039929E-05	-51.2825428637451	0.000460934682148415	1.53071695251652E-05	-66.7224253421528	0.0001073491718824	-3.13587174966337E-05	-79.0283942388014	0.0001073491718824	-3.13587174966337E-05	-16.2840792209499
13081.774742602	0.00014641406009647	-3.41520511626346E-05	-76.4582546871094	0.00298628253168119	-2.34242394288748E-05	-50.4971149205253	0.000515303731762152	2.07375158592112E-05	-65.7517064425345	0.00014641406009647	-3.41520511626346E-05	-76.4582546871094	0.00014641406009647	-3.41520511626346E-05	-13.1298547166426
13593.5639087852	0.000132990751690912	-5.14044978802433E-05	-76.9188478659114	0.00324551053443165	1.50374061835052E-05	-49.7742463067282	0.00052534650629318	-1.681951103766E-05	-65.5866336786526	0.000132990751690912	-5.14044978802433E-05	-76.9188478659114	0.000132990751690912	-5.14044978802433E-05	-21.1328560949899
14125.3754462276	0.000175271605588518	-9.38644724143517E-06	-75.1133309541286	0.00348828077549884	-1.09218562955767E-05	-49.1477287352214	0.000588769642563134	-1.04116843534136E-05	-64.5997339139731	0.000175271605588518	-9.38644724143517E-06	-75.1133309541286	0.000175271605588518	-9.38644724143517E-06	-3.06547402236378
14677.9926762207	0.000151070987569438	4.22575468314991E-06	-76.4129819059704	0.0037985566379844	1.68445948125595E-06	-48.4076270201524	0.000599541171255579	4.2910807609675E-07	-64.4436175349795	0.000151070987569438	4.22575468314991E-06	-76.4129819059704	0.000151070987569438	4.22575468314991E-06	1.60225861508894
15252.2295653902	0.000178577058457136	-4.33124059917129E-06	-74.9609326483539	0.00408860320415833	-1.83844148086712E-05	-47.7684128999212	0.00067432560769027	2.17177734240212E-05	-63.4181044851046	0.000178577058457136	-4.33124059917129E-06	-74.9609326483539	0.000178577058457136	-4.33124059917129E-06	-1.38938990279033
15848.9319246111	0.000203335865883628	5.97047459816414E-06	-73.8319774944941	0.00443124349088399	-3.21231740838837E-05	-47.069259485713	0.000745534638957863	2.01725805083801E-05	-62.5474650419516	0.000203335865883628	5.97047459816414E-06	-73.8319774944941	0.000203335865883628	5.97047459816414E-06	1.68187119862004
16468.9786548287	0.000202270994645003	-1.17920035644636E-05	-73.8665926227332	0.00480005992567738	1.79672116276807E-07	-46.3750668079511	0.000792685199010044	-1.22156843326765E-05	-62.0169537603775	0.000202270994645003	-1.17920035644636E-05	-73.8665926227332	0.000202270994645003	-1.17920035644636E-05	-3.33645552836183
17113.2830416178	0.000245696892666885	-2.71519252017813E-05	-72.1392900778477	0.0052139925995378	-3.79243882463412E-06	-45.6565894939998	0.000828114844382942	3.63097531981313E-05	-61.6298473279789	0.000245696892666885	-2.71519252017813E-05	-72.1392900778477	0.000245696892666885	-2.71519252017813E-05	-6.30615954098883
17782.7941003892	0.0002533034327677	-8.26143178541928E-06	-71.9225612578486	0.00562033163945124	-5.8977679442928E-05	-45.004282941831	0.000937604440528469	8.91490671081949E-06	-60.5592142818885	0.0002533034327677	-8.26143178541928E-06	-71.9225612578486	0.0002533034327677	-8.26143178541928E-06	-1.86802618456373
18478.4979742229	0.000271966474725048	-2.19527694157386E-05	-71.2814878802899	0.00608387941124773	-2.72018336075554E-05	-44.3163012348767	0.000991724969756226	-1.91264376141381E-06	-60.0721588847354	0.000271966474725048	-2.19527694157386E-05	-71.2814878802899	0.000271966474725048	-2.19527694157386E-05	-4.61483325123726
19201.419386388	0.000291578990023271	-2.99538006782226E-05	-70.659282880559	0.0065907705372196	-5.32767654170551E-05	-43.6209923933601	0.00107482333892594	-7.26849532828258E-06	-59.3730596310399	0.000291578990023271	-2.99538006782226E-05	-70.659282880559	0.000291578990023271	-2.99538006782226E-05	-5.86539851298644
19952.6231496888	0.000309979121390551	-1.05037932210137E-05	-70.1683673185797	0.00718204573349903	-6.63481871111403E-05	-42.8746660555105	0.00119411682679981	2.57572887942496E-05	-58.4570434562975	0.000309979121390551	-1.05037932210137E-05	-70.1683673185797	0.000309979121390551	-1.05037932210137E-05	-1.94075276207057
20733.2157348595	0.000338723478971104	2.97684224795335E-05	-69.3696795830453	0.00772923082689188	-6.5751575949682E-05	-42.2369601795322	0.00127868953506745	-3.36642536678663E-05	-57.8616886478889	0.000338723478971104	2.97684224795335E-05	-69.3696795830453	0.000338723478971104	2.97684224795335E-05	5.02248637774253
21544.3469003188	0.000417013679477258	1.26136509628919E-05	-67.5930223576761	0.00841950216019865	-0.000116237500245124	-41.4934440656353	0.00137225684668113	-6.72575121528719E-06	-57.2511875484459	0.000417013679477258	1.26136509628919E-05	-67.5930223576761	0.000417013679477258	1.26136509628919E-05	1.73252992647617
22387.2113856834	0.000395755523123663	3.25228293763444E-06	-68.0511670224111	0.00913735821996993	-7.02698845653831E-05	-40.7833301309036	0.00149111190340834	-2.72217347258726E-05	-56.5283480751787	0.000395755523123663	3.25228293763444E-06	-68.0511670224111	0.000395755523123663	3.25228293763444E-06	0.470840912079625
23263.0506715363	0.000456659226295363	5.66069771903536E-06	-66.8074879923615	0.00988921805097006	-9.02956002361206E-05	-40.0963988859391	0.0016579682714576	-3.89601305161368E-05	-55.6060782280739	0.000456659226295363	5.66069771903536E-06	-66.8074879923615	0.000456659226295363	5.66069771903536E-06	0.710195828902878
24173.154808041	0.00047158978495107	2.40797392112587E-06	-66.5285989856056	0.0107765634855789	-0.000108688050564677	-39.3499524270372	0.00178118501463234	-3.73559203940151E-05	-54.9839095384813	0.00047158978495107	2.40797392112587E-06	-66.5285989856056	0.00047158978495107	2.40797392112587E-06	0.292554139753016
25118.8643150958	0.000521563339854429	4.2864938509078E-05	-65.6246232465827	0.0117021494843047	-0.000171029522013217	-38.6337595949407	0.00191511806419121	-3.87965687726873E-05	-54.3543070147554	0.000521563339854429	4.2864938509078E-05	-65.6246232465827	0.000521563339854429	4.2864938509078E-05	4.69832248257082
26101.5721568254	0.00058767496807067	2.94805941035737E-06	-64.6171468629128	0.0126644714266543	-0.000174317626301758	-37.9474359111204	0.00207772047902542	-3.04012211510898E-05	-53.6473278855968	0.00058767496807067	2.94805941035737E-06	-64.6171468629128	0.00058767496807067	2.94805941035737E-06	0.287420690479107
27122.7257933203	0.000637942589501874	1.75485743247287E-05	-63.9010830224204	0.0137961452484736	-0.000183631791187752	-37.2040754851556	0.0022421745630524	-3.8188122807967E-05	-52.9853519554452	0.000637942589501874	1.75485743247287E-05	-63.9010830224204	0.000637942589501874	1.75485743247287E-05	1.57569939436717
28183.8293126446	0.000685704520840618	-2.48879762968082E-05	-63.2715422790854	0.0149970134037874	-0.000211852146187512	-36.4790378503687	0.00241091626533304	-6.12752119254497E-05	-52.3535529995063	0.000685704520840618	-2.48879762968082E-05	-63.2715422790854	0.000685704520840618	-2.48879762968082E-05	-2.07866548642049
29286.4456462524	0.000767523067458902	-9.14654886509676E-06	-62.2975545478739	0.0163452615924796	-0.000228759059763657	-35.7313119110729	0.00264857073198775	-6.75848993233294E-05	-51.5369415318974	0.000767523067458902	-9.14654886509676E-06	-62.2975545478739	0.000767523067458902	-9.14654886509676E-06	-0.68275972865925
30432.1988710772	0.000852320562153169	3.12311428765933E-05	-61.3821134445779	0.0177931964873416	-0.000251855003565935	-34.9940504779638	0.00290244167860182	-4.62698207058012E-05	-50.7436263989061	0.000852320562153169	3.12311428765933E-05	-61.3821134445779	0.000852320562153169	3.12311428765933E-05	2.09852083314512
31622.7766016838	0.000937420236172865	-1.09799145330119E-05	-60.5607177341496	0.0194211533948679	-0.000298887616027385	-34.2334711437988	0.00317394241065626	-3.31333536434037E-05	-49.9675458976444	0.000937420236172865	-1.09799145330119E-05	-60.5607177341496	0.000937420236172865	-1.09799145330119E-05	-0.671069357080901
32859.9324760065	0.00100686076997303	2.70690312146171E-05	-59.9374737389756	0.0212079133068141	-0.000333691907831062	-33.4689661679138	0.00342399523067794	-6.01355577450966E-05	-49.307997567989	0.00100686076997303	2.70690312146171E-05	-59.9374737389756	0.00100686076997303	2.70690312146171E-05	1.54000214211359
34145.488738336	0.00109773748342644	-7.48142752207494E-06	-59.1898284030612	0.0231849580596855	-0.000373779454662733	-32.6947450919077	0.0037666785123856	-5.40301773244329E-05	-48.4799354071236	0.00109773748342644	-7.48142752207494E-06	-59.1898284030612	0.00109773748342644	-7.48142752207494E-06	-0.390482780827512
35481.3389233575	0.00119267149918022	-1.76461458580914E-05	-58.4686325823914	0.0253557011572535	-0.000428044202648396	-31.9172500002829	0.00411363788839156	-8.89118952271647E-05	-47.7134504273054	0.00119267149918022	-1.76461458580914E-05	-58.4686325823914	0.00119267149918022	-1.76461458580914E-05	-0.84765664117243
36869.4506451957	0.0013238039366221	-4.20682694159993E-06	-57.5634827779946	0.0277718641513969	-0.000458686516385077	-31.1267148235658	0.00448136800197386	-7.95146491901734E-05	-46.970420758049	0.0013238039366221	-4.20682694159993E-06	-57.5634827779946	0.0013238039366221	-4.20682694159993E-06	-0.182075767312912
38311.8684955729	0.00147050982982712	-1.11608410238317E-05	-56.6503911940458	0.0304686237091523	-0.000524066125988073	-30.3216585997051	0.00492400976038795	-9.20900581922516E-05	-46.1521031134552	0.00147050982982712	-1.11608410238317E-05	-56.6503911940458	0.00147050982982712	-1.11608410238317E-05	-0.434853814048668
39810.7170553497	0.00159837647852846	-1.8672440947631E-05	-55.9258257511149	0.0334062798924702	-0.000631776155940658	-29.5218846705177	0.00545388270377123	-0.000108593776010516	-45.2641626742842	0.00159837647852846	-1.8672440947631E-05	-55.9258257511149	0.00159837647852846	-1.8672440947631E-05	-0.669306267657106
41368.2040238851	0.00174075100714085	-5.22989615054276E-05	-55.1813485659559	0.0367493145043719	-0.000714831883940783	-28.6933722490686	0.00595029928454748	-0.000102907455304924	-44.507925017318	0.00174075100714085	-5.22989615054276E-05	-55.1813485659559	0.00174075100714085	-5.22989615054276E-05	-1.72087142655224
42986.6234708227	0.00193343063865293	-6.70220277742367E-05	-54.2682125044333	0.0404787513716772	-0.000805498803850704	-27.8537384605113	0.00658504745105154	-0.000134736058413874	-43.6270040361625	0.00193343063865293	-6.70220277742367E-05	-54.2682125044333	0.00193343063865293	-6.70220277742367E-05	-1.98535298530767
44668.3592150963	0.00214468658090116	-5.93880667530548E-05	-53.3693945042676	0.0446762779239794	-0.000949192884644996	-26.9965003876848	0.00724293199322352	-0.000119189114867567	-42.8005359522406	0.00214468658090116	-5.93880667530548E-05	-53.3693945042676	0.00214468658090116	-5.93880667530548E-05	-1.5861600967613
46415.8883361278	0.00233655936080535	-6.40421791052912E-05	-52.6252022551177	0.0493761558045471	-0.00113867588332141	-26.1273454478648	0.00801194831030613	-0.00014764182003734	-41.9237626968555	0.00233655936080535	-6.40421791052912E-05	-52.6252022551177	0.00233655936080535	-6.40421791052912E-05	-1.57001281286709
48231.7848223931	0.00255166067834172	-9.44576718634242E-05	-51.8575943368961	0.0546977774517471	-0.00125114208107126	-25.2383347352777	0.00886462734539888	-0.000194761447832005	-41.044694463405	0.00255166067834172	-9.44576718634242E-05	-51.8575943368961	0.00255166067834172	-9.44576718634242E-05	-2.12001380513136
50118.7233627273	0.0028649708702243	-7.24646909939976E-05	-50.8548182633424	0.0607808548245916	-0.00147850860036129	-24.3220948909165	0.00986243956846603	-0.000221782376234031	-40.1181172641225	0.0028649708702243	-7.24646909939976E-05	-50.8548182633424	0.0028649708702243	-7.24646909939976E-05	-1.44889288018602
52079.4832859547	0.00314323850698644	-0.000121878424265509	-50.0459286276269	0.0676952128190623	-0.00178790468919853	-23.3858124944745	0.0109655610222519	-0.000289807059762123	-39.196350462338	0.00314323850698644	-0.000121878424265509	-50.0459286276269	0.00314323850698644	-0.000121878424265509	-2.22051963012425
54116.9526546464	0.00353786855831204	-0.000133463943226706	-49.0189899470278	0.0757652143851735	-0.00217994033211672	-22.4070090693265	0.0122619826490582	-0.000327791202042637	-38.2256836221512	0.00353786855831204	-0.000133463943226706	-49.0189899470278	0.00353786855831204	-0.000133463943226706	-2.16042402710563
56234.1325190349	0.00397594249337802	-0.000127538273477944	-48.0067316706731	0.0849954097787782	-0.00260602720494338	-21.4080097412668	0.013702687770049	-0.000413561274913956	-37.259930595144	0.00397594249337802	-0.000127538273477944	-48.0067316706731	0.00397594249337802	-0.000127538273477944	-1.83727506091696
58434.1413373518	0.00446182903945971	-0.00015000038993777	-47.0048358198804	0.0957411626474103	-0.00313561225190982	-20.3733702098448	0.0154131856203598	-0.000494633025341207	-36.2376814706829	0.00446182903945971	-0.00015000038993777	-47.0048358198804	0.00446182903945971	-0.00015000038993777	-1.92547799719174
60720.2195690988	0.00502228555909191	-0.000189839918246247	-45.9757711700602	0.108350557900181	-0.00382722934201453	-19.297961691921	0.0174080144931789	-0.000574804435545712	-35.1802827213677	0.00502228555909191	-0.000189839918246247	-45.9757711700602	0.00502228555909191	-0.000189839918246247	-2.16472162571187
63095.7344480193	0.00571969437866879	-0.000216000035277987	-44.8463542935747	0.123289657299378	-0.0046511235768752	-18.1752906563395	0.0197531528725612	-0.000705868870186818	-34.081729301282	0.00571969437866879	-0.000216000035277987	-44.8463542935747	0.00571969437866879	-0.000216000035277987	-2.1627050953569
65564.1849417979	0.00654274657631784	-0.000222270969223685	-43.6797886988452	0.141135906539509	-0.00572030044992594	-17.0001212829377	0.0224753829562037	-0.000887917264664932	-32.9590850650616	0.00654274657631784	-0.000222270969223685	-43.6797886988452	0.00654274657631784	-0.000222270969223685	-1.94571078647491
68129.2069057961	0.00751468432861985	-0.00030253144139476	-42.4747519775691	0.162712742693555	-0.00716574753775256	-15.7631538955755	0.0258221131079084	-0.00110014974580751	-31.7522883307526	0.00751468432861985	-0.00030253144139476	-42.4747519775691	0.00751468432861985	-0.00030253144139476	-2.30540877737791
70794.5784384137	0.00870196164191484	-0.000415204442003518	-41.1977807309754	0.189174753850355	-0.00908554760816659	-14.4527304656766	0.0297727388445158	-0.00139047193535581	-30.5141619128714	0.00870196164191484	-0.000415204442003518	-41.1977807309754	0.00870196164191484	-0.000415204442003518	-2.73173275277482
73564.2254459642	0.0101054941165117	-0.000477519937679154	-39.899162408213	0.222272202796688	-0.0117105575012462	-13.0502585758469	0.0347069877232795	-0.00175069890150794	-29.1806253084214	0.0101054941165117	-0.000477519937679154	-39.899162408213	0.0101054941165117	-0.000477519937679154	-2.70541351994642
76442.2274252599	0.0119093801395385	-0.000654744319026638	-38.4691101240051	0.264311991759497	-0.0155251687743591	-11.5427045973192	0.040736654456765	-0.00222150626750732	-27.7873965580152	0.0119093801395385	-0.000654744319026638	-38.4691101240051	0.0119093801395385	-0.000654744319026638	-3.1467934311788
79432.8234724282	0.0141612372487458	-0.000865907816830067	-36.9617685779852	0.319180269673281	-0.0210122097651105	-9.9004983574493	0.048421938617207	-0.00287450046403847	-26.2838787503925	0.0141612372487458	-0.000865907816830067	-36.9617685779852	0.0141612372487458	-0.000865907816830067	-3.49907064803721
82540.4185268019	0.0170044079308733	-0.00110839659515191	-35.3703564407186	0.392833316775396	-0.0294115088252895	-8.09155712135698	0.0582499781235935	-0.00382682893409148	-24.6753806317378	0.0170044079308733	-0.00110839659515191	-35.3703564407186	0.0170044079308733	-0.00110839659515191	-3.72942906926621
85769.5898590895	0.0208433589087224	-0.00153768700563705	-33.5970733638216	0.495846017042394	-0.0430884554438203	-6.06039125702086	0.071239732580404	-0.00524702248959098	-22.9220585867577	0.0208433589087224	-0.00153768700563705	-33.5970733638216	0.0208433589087224	-0.00153768700563705	-4.21926531656724
89125.0938133746	0.0259341104319736	-0.00217963590454572	-31.6920039589074	0.647579948033714	-0.0670096752815188	-3.7278772471876	0.088717303965326	-0.00736738226131979	-21.0099862782814	0.0259341104319736	-0.00217963590454572	-31.6920039589074	0.0259341104319736	-0.00217963590454572	-4.80414146816434
92611.8728128794	0.033090413140417	-0.00313178472919618	-29.5672281375459	0.88903700884093	-0.114465202179762	-0.950200182116176	0.113256797140238	-0.0107253096078325	-18.879940956649	0.033090413140417	-0.00313178472919618	-29.5672281375459	0.033090413140417	-0.00313178472919618	-5.40655520668822
96235.0626398089	0.043492056114239	-0.00479695996870422	-27.1792880264219	1.3207146723249	-0.227879464685784	2.54358632195011	0.148971964327627	-0.0163683507531015	-16.4857924463025	0.043492056114239	-0.00479695996870422	-27.1792880264219	0.043492056114239	-0.00479695996870422	-6.29400287355146
100000	0.0594229158524569	-0.00770557870086213	-24.4485004372382	2.2623198851106	-0.610877996287569	7.39672259363055	0.203982630664498	-0.0266675642017444	-13.7345359601005	0.0594229158524569	-0.00770557870086213	-24.4485004372382	0.0594229158524569	-0.00770557870086213	-7.3885163434569
103912.230383517	0.085626293783942	-0.013550972036986	-21.2404263918988	4.93738248246603	-3.50793183931099	15.6446877126296	0.295429947573094	-0.0475630205998023	-10.4797759964311	0.085626293783942	-0.013550972036986	-21.2404263918988	0.085626293783942	-0.013550972036986	-8.99288436719748
107977.516232771	0.133276066426649	-0.0268789883604596	-17.3318078244474	-6.12946729113236	-4.97381117049856	17.9455194412396	0.464107758390112	-0.0967570637775757	-6.48284955524364	0.133276066426649	-0.0268789883604596	-17.3318078244474	0.133276066426649	-0.0268789883604596	-11.4024040488974
112201.845430196	0.232807744634452	-0.0645913443711098	-12.3379923757119	-3.3053835134426	-0.731414914254676	10.5920462456903	0.829374271705385	-0.246042292257732	-1.25867096176318	0.232807744634452	-0.0645913443711098	-12.3379923757119	0.232807744634452	-0.0645913443711098	-15.5064084524127
116591.440117983	0.493395715155853	-0.220648322082762	-5.34431254125111	-2.26318480517778	-0.246524059934477	7.14562738531245	1.84275854448019	-0.983757712487025	6.39838791261896	0.493395715155853	-0.220648322082762	-5.34431254125111	0.493395715155853	-0.220648322082762	-24.094363562389
121152.765862859	1.18984949998516	-1.63047649645027	6.10041858156771	-1.83198802880803	-0.104559489824548	5.27257668892952	0.164404634646343	-8.30338424209361	18.3868049357252	1.18984949998516	-1.63047649645027	6.10041858156771	1.18984949998516	-1.63047649645027	-53.8796886022366
125892.541179417	-4.38793913486066	-0.820840197123612	12.9945910482058	-1.63482314886674	-0.0381173511935445	4.27177588869429	-6.39722905646128	-0.551870173747255	16.1520385763505	-4.38793913486066	-0.820840197123612	12.9945910482058	-4.38793913486066	-0.820840197123612	-169.404293081059
130817.74742602	1.12456067440082	2.61800767548749	9.09481192534478	-1.56507774470031	0.00711899078161909	3.89080817249344	-4.3938314568545	8.0175248198785	19.2213592802849	1.12456067440082	2.61800767548749	9.09481192534478	1.12456067440082	2.61800767548749	66.754142030607
135935.639087852	0.584710021444807	0.297699231009915	-3.66016109227153	-1.59293900743137	0.0520646743333085	4.04861998137187	2.22628979939768	1.49590815013112	8.56976920958746	0.584710021444807	0.297699231009915	-3.66016109227153	0.584710021444807	0.297699231009915	26.9824621614115
141253.754462276	0.26565916517475	0.0825812864052926	-11.1129012050796	-1.72920167455225	0.115865589167916	4.77636784209885	0.958284585427176	0.332354634639385	0.123178479601803	0.26565916517475	0.0825812864052926	-11.1129012050796	0.26565916517475	0.0825812864052926	17.2680802478808
146779.926762207	0.149524692047094	0.0340995810779143	-16.2855502044089	-2.03514346669938	0.240432898470451	6.23209675631515	0.520060887549969	0.126518150801373	-5.42920595366172	0.149524692047094	0.0340995810779143	-16.2855502044089	0.149524692047094	0.0340995810779143	12.8467790781185
152522.295653902	0.0955778864756558	0.017362008195073	-20.2518575539524	-2.70252996276878	0.586055769374057	8.83498448455161	0.325535669103977	0.0619483841542888	-9.59353860219954	0.0955778864756558	0.017362008195073	-20.2518575539524	0.0955778864756558	0.017362008195073	10.2956838982266
158489.319246111	0.066247263516411	0.0100273816715444	-23.4782637249907	-4.29122256224914	2.29007936814738	13.7399738635949	0.222622530401371	0.035039895076056	-12.9423388423045	0.066247263516411	0.0100273816715444	-23.4782637249907	0.066247263516411	0.0100273816715444	8.6071235589871
164689.786548287	0.0486063426144214	0.0063323022941145	-26.1930504371879	2.16876045122839	7.8975148619945	18.2655590870944	0.161586942732791	0.0218570522705416	-15.7531317350646	0.0486063426144214	0.0063323022941145	-26.1930504371879	0.0486063426144214	0.0063323022941145	7.42253473769273
171132.830416178	0.0371293244121484	0.00424504465084683	-28.5492574344015	2.8071225553245	1.3570011812113	9.87728332718629	0.122492986564355	0.0145790967788885	-18.1766862422997	0.0371293244121484	0.00424504465084683	-28.5492574344015	0.0371293244121484	0.00424504465084683	6.52238103386616
177827.941003892	0.0292548134134603	0.0030098424100966	-30.6303246634968	1.57715097313152	0.434764294988112	4.27555107789259	0.0958527730891259	0.010233665553032	-20.3186827056884	0.0292548134134603	0.0030098424100966	-30.6303246634968	0.0292548134134603	0.0030098424100966	5.87413195059125
184784.979742229	0.0236417606014332	0.00224109717932097	-32.4875527062818	1.02801032436603	0.20485704581406	0.409074399814064	0.0769285603756149	0.00744544179020938	-22.237756392553	0.0236417606014332	0.00224109717932097	-32.4875527062818	0.0236417606014332	0.00224109717932097	5.41511520989651
192014.19386388	0.0195076225876867	0.00168123307776482	-34.1637747559369	0.733537744797828	0.11682870405188	-2.58276101504938	0.0629934667008241	0.00560727350035414	-23.9798144634925	0.0195076225876867	0.00168123307776482	-34.1637747559369	0.0195076225876867	0.00168123307776482	4.92577314825237
199526.231496888	0.0163791912943013	0.00129583325002544	-35.6870525994025	0.553854192618434	0.0745047993845818	-5.05420462181529	0.0523941925649796	0.00434730287211177	-25.5845403332789	0.0163791912943013	0.00129583325002544	-35.6870525994025	0.0163791912943013	0.00129583325002544	4.52351093368221
207332.157348595	0.0138784444811708	0.00102441762228725	-37.1295860880609	0.434735544759586	0.0510571844172371	-7.17600347361445	0.0442249816455111	0.00344470151138226	-27.0603781032553	0.0138784444811708	0.00102441762228725	-37.1295860880609	0.0138784444811708	0.00102441762228725	4.22155054668984
215443.469003189	0.0119556048607512	0.000834572136581661	-38.4274577383906	0.350842176442035	0.0368669980572519	-9.05007163865034	0.0377947216292265	0.0027338811688974	-28.4287124069888	0.0119556048607512	0.000834572136581661	-38.4274577383906	0.0119556048607512	0.000834572136581661	3.9931077167487
223872.113856834	0.0103829340499648	0.000689741596790595	-39.6544748956783	0.289142242214153	0.0276019889411069	-10.7383714334854	0.0325636952058328	0.00223324556371814	-29.7249479538162	0.0103829340499648	0.000689741596790595	-39.6544748956783	0.0103829340499648	0.000689741596790595	3.80059268485413
232630.506715363	0.00911971066181755	0.000564526311696126	-40.7837691787157	0.242204836046861	0.0212786365334088	-12.2829523152435	0.0283076612625796	0.00177904822150492	-30.9448005238915	0.00911971066181755	0.000564526311696126	-40.7837691787157	0.00911971066181755	0.000564526311696126	3.54219092276937
241731.54808041	0.00807188488975524	0.000479853748255859	-41.8451798436132	0.205565582310617	0.0168551904821647	-13.7118918078777	0.024769339219139	0.00153196468111976	-32.1051300887068	0.00807188488975524	0.000479853748255859	-41.8451798436132	0.00807188488975524	0.000479853748255859	3.40208958413957
251188.643150958	0.00714740954953046	0.000359349827516605	-42.906062524813	0.17639198729357	0.0135736527478846	-15.0447817932889	0.0218275836982339	0.00131797105300063	-33.204081765328	0.00714740954953046	0.000359349827516605	-42.906062524813	0.00714740954953046	0.000359349827516605	2.87823250218441
261015.721568253	0.00637725292437557	0.000322100148936266	-43.8962623178932	0.152789415246596	0.0111738320904024	-16.294969040084	0.0193660297921038	0.00113108167101026	-34.2443986598483	0.00637725292437557	0.000322100148936266	-43.8962623178932	0.00637725292437557	0.000322100148936266	2.89141896630853
271227.257933203	0.00572261710001723	0.000300222023834376	-44.8361695682399	0.133338165999962	0.00929681210776405	-17.4798489212887	0.0172662017240132	0.000946316431758992	-35.2430377617243	0.00572261710001723	0.000300222023834376	-44.8361695682399	0.00572261710001723	0.000300222023834376	3.00311892366042
281838.293126446	0.00522245865354696	0.00025848814321726	-45.6318734432213	0.117088816216468	0.0078281781491325	-18.6103227452009	0.0154195794117365	0.000814505438137119	-36.2264484192278	0.00522245865354696	0.00025848814321726	-45.6318734432213	0.00522245865354696	0.00025848814321726	2.83357021987189
292864.456462524	0.00473081284711071	0.000202508392541711	-46.4933340251767	0.103451870910954	0.00670540394302029	-19.6870256623403	0.0138843743376136	0.000741650213903586	-37.1370996881655	0.00473081284711071	0.000202508392541711	-46.4933340251767	0.00473081284711071	0.000202508392541711	2.45112149265772
304321.988710772	0.00431221355792761	0.000191023724153161	-47.2974808058331	0.0918622968379073	0.00573430485723449	-20.7203641243799	0.0125431006622879	0.000672896508136004	-38.0194209201654	0.00431221355792761	0.000191023724153161	-47.2974808058331	0.00431221355792761	0.000191023724153161	2.53644729780563
316227.766016838	0.00395239653922123	0.000204320340260412	-48.0511991685285	0.0819461191540144	0.00493122331546547	-21.7137339155728	0.0113804865694211	0.000521392403056346	-38.8676771991902	0.00395239653922123	0.000204320340260412	-48.0511991685285	0.00395239653922123	0.000204320340260412	2.95928847201999
328599.324760065	0.00367818693361206	0.000124231060939369	-48.6823726374964	0.0733107548784336	0.00430678245284784	-22.6816835921625	0.0103101082690445	0.000500523962099376	-39.724512058015	0.00367818693361206	0.000124231060939369	-48.6823726374964	0.00367818693361206	0.000124231060939369	1.93443423456217
341454.88738336	0.00335584065758727	0.000146766730106254	-49.4756744458525	0.0659053812367829	0.00381777187554563	-23.6070334108691	0.00940384508121608	0.000442878538147332	-40.524268767098	0.00335584065758727	0.000146766730106254	-49.4756744458525	0.00335584065758727	0.000146766730106254	2.50421869468863
354813.389233575	0.00313697529420957	0.000146332829447868	-50.0603379988025	0.0593851222903553	0.00331261806563885	-24.512954257387	0.00860827706448392	0.000388761453770058	-41.2928266428436	0.00313697529420957	0.000146332829447868	-50.0603379988025	0.00313697529420957	0.000146332829447868	2.67078292320326
368694.506451957	0.00289750075045157	0.000120213665429662	-50.7520597044906	0.0536377997024287	0.00299001840868313	-25.3971063058718	0.00786875638496919	0.000326007918320572	-42.0744297238456	0.00289750075045157	0.000120213665429662	-50.7520597044906	0.00289750075045157	0.000120213665429662	2.37576737638791
383118.684955729	0.00272093912205059	8.73432751126093E-05	-51.3011506738267	0.0486123512912555	0.00264280847264083	-26.2522505936372	0.00726752441335564	0.00033715483958196	-42.7629331029697	0.00272093912205059	8.73432751126093E-05	-51.3011506738267	0.00272093912205059	8.73432751126093E-05	1.83858695997352
398107.170553497	0.00252402500798395	0.00013107322661173	-51.946430856065	0.0441209773921201	0.00236399290892425	-27.0946476681871	0.00668607333127314	0.00027485121632367	-43.4892444754701	0.00252402500798395	0.00013107322661173	-51.946430856065	0.00252402500798395	0.00013107322661173	2.97271332811411
413682.040238851	0.00236189273238957	6.5129657625423E-05	-52.5314955200469	0.0401233824372874	0.00213249824183762	-27.9197987505602	0.00610288497326635	0.000298896661848108	-44.2788914626927	0.00236189273238957	6.5129657625423E-05	-52.5314955200469	0.00236189273238957	6.5129657625423E-05	1.57954213743489
429866.234708227	0.00225124758961357	0.000102325895886213	-52.9425716332914	0.0366429304643764	0.00194150886096415	-28.708020896528	0.00570800471619208	0.000229797452610132	-44.8632803116841	0.00225124758961357	0.000102325895886213	-52.9425716332914	0.00225124758961357	0.000102325895886213	2.6024722927189
446683.592150963	0.00210280589098615	7.96316892420878E-05	-53.5377926293196	0.0334417692511986	0.0017401534218612	-29.5024716887153	0.00524413192230193	0.000187414481148542	-45.6009845611015	0.00210280589098615	7.96316892420878E-05	-53.5377926293196	0.00210280589098615	7.96316892420878E-05	2.16871208969167
464158.883361277	0.00195472727084268	2.54543880059544E-05	-54.1775401836434	0.0305948753717519	0.00164563986709665	-30.2744795446808	0.00492674925986834	0.000203087172614924	-46.1414175377276	0.00195472727084268	2.54543880059544E-05	-54.1775401836434	0.00195472727084268	2.54543880059544E-05	0.746061405572794
482317.848223931	0.0018795422945334	5.85167391937343E-05	-54.5147503855658	0.0280061181350909	0.00145164929207477	-31.0432891710173	0.00457460157913391	0.000180889664584701	-46.7861492371953	0.0018795422945334	5.85167391937343E-05	-54.5147503855658	0.0018795422945334	5.85167391937343E-05	1.78324241703526
501187.233627272	0.00176644844590189	1.85047381776137E-05	-55.0575040925311	0.0257342181191348	0.00137880006424744	-31.7773312214492	0.00420313949124233	0.000176048768786918	-47.5209115258468	0.00176644844590189	1.85047381776137E-05	-55.0575040925311	0.00176644844590189	1.85047381776137E-05	0.600189957409064
520794.832859546	0.00165676736752194	6.50174855213367E-05	-55.6080861170282	0.0235968301089425	0.00123951542983241	-32.53095976568	0.00396652487456799	0.000149806099747107	-48.025606032985	0.00165676736752194	6.50174855213367E-05	-55.6080861170282	0.00165676736752194	6.50174855213367E-05	2.24733839928617
541169.526546464	0.00160286356503186	5.02489113310614E-05	-55.8978027586142	0.0217099915368885	0.00119786819074981	-33.2536054306854	0.00367338630712241	0.000164014861658417	-48.6900185644076	0.00160286356503186	5.02489113310614E-05	-55.8978027586142	0.00160286356503186	5.02489113310614E-05	1.79560381603442
562341.325190349	0.00151824823074392	4.54490468764427E-05	-56.369254288511	0.0199940755922778	0.00107094834972336	-33.9695312264214	0.00349772220681332	0.00011195318260733	-49.119846743223	0.00151824823074392	4.54490468764427E-05	-56.369254288511	0.00151824823074392	4.54490468764427E-05	1.7146479043216
584341.413373518	0.00147418109934079	4.0403989808658E-05	-56.6257220951739	0.0183977494439259	0.00105519233365359	-34.6904431992742	0.00323720179316176	0.000145387781783744	-49.787853447979	0.00147418109934079	4.0403989808658E-05	-56.6257220951739	0.00147418109934079	4.0403989808658E-05	1.56995547890632
607202.195690988	0.00140338797813869	9.43570936874552E-05	-57.0368565993759	0.0169881570099738	0.000956298098111414	-35.3833345349527	0.003050344998479	0.000108668341315119	-50.3075124778468	0.00140338797813869	9.43570936874552E-05	-57.0368565993759	0.00140338797813869	9.43570936874552E-05	3.84650493874379
630957.344480193	0.00134736575482441	4.47849042644313E-05	-57.405494368726	0.0156681105867157	0.000932871087099734	-36.0842991419074	0.0028915311970573	0.00011868573093954	-50.7701316365794	0.00134736575482441	4.47849042644313E-05	-57.405494368726	0.00134736575482441	4.47849042644313E-05	1.90374560962227
655641.849417979	0.00131411414560041	6.71392953739825E-05	-57.6160166559307	0.0144895827677994	0.00086647752602732	-36.7633795414516	0.00269595076000004	9.10986724336524E-05	-51.380804822797	0.00131411414560041	6.71392953739825E-05	-57.6160166559307	0.00131411414560041	6.71392953739825E-05	2.92475081705437
681292.069057962	0.00124866314655686	6.21504760501626E-05	-58.0603481596464	0.0133724605322891	0.000870001139107224	-37.4574299367692	0.00257435008389435	0.000142584861046313	-51.7733454612573	0.00124866314655686	6.21504760501626E-05	-58.0603481596464	0.00124866314655686	6.21504760501626E-05	2.84946639932291
707945.784384137	0.00119543366816908	2.07038432330846E-05	-58.4481878600928	0.0123747723015201	0.000818982741586232	-38.1302750658005	0.00246692375891556	0.000133806267436076	-52.1441272962973	0.00119543366816908	2.07038432330846E-05	-58.4481878600928	0.00119543366816908	2.07038432330846E-05	0.992212520687109
735642.254459642	0.00120991057320081	0.000124911144498894	-58.2988902586566	0.0114662454428659	0.000753040604525146	-38.7928838404001	0.0022921586416412	9.51688643645661E-05	-52.787626401365	0.00120991057320081	0.000124911144498894	-58.2988902586566	0.00120991057320081	0.000124911144498894	5.89433280588886
764422.274252599	0.00110285006294155	9.57840414714478E-05	-59.1170339597019	0.0106048765008597	0.000745250487870889	-39.4684929328234	0.00219519379820813	8.56944880942297E-05	-53.1639294281648	0.00110285006294155	9.57840414714478E-05	-59.1170339597019	0.00110285006294155	9.57840414714478E-05	4.96376127098183
794328.234724282	0.00110075197649324	1.5968759176559E-05	-59.1652966140923	0.00982702134875127	0.000730729012137522	-40.1276147783574	0.00207141948446242	0.000174116230398473	-53.6440617124479	0.00110075197649324	1.5968759176559E-05	-59.1652966140923	0.00110075197649324	1.5968759176559E-05	0.831139391220091
825404.185268017	0.00109321042761202	5.56902570032231E-05	-59.2146689935955	0.00903683596202364	0.000724501558617101	-40.8518468291796	0.0019643379058018	0.000104514542406125	-54.1233990790072	0.00109321042761202	5.56902570032231E-05	-59.2146689935955	0.00109321042761202	5.56902570032231E-05	2.9162371240995
857695.898590895	0.00107731500849986	8.78978221648251E-05	-59.3243311296544	0.00837289711026782	0.000683694122280844	-41.5136238269107	0.00186051369307762	0.000142760226078495	-54.5818474317029	0.00107731500849986	8.78978221648251E-05	-59.3243311296544	0.00107731500849986	8.78978221648251E-05	4.66441435518266
891250.938133746	0.000989098048190532	0.000104714008790692	-60.046807828864	0.00774338468100356	0.000659678369980457	-42.1899770659101	0.00183429380329091	0.000125731926393659	-54.710264758649	0.000989098048190532	0.000104714008790692	-60.046807828864	0.000989098048190532	0.000104714008790692	6.0432890334195
926118.728128794	0.00095668542555255	4.78065277984311E-05	-60.373785589726	0.00717020013517665	0.000719887907958433	-42.8458160566221	0.00176376805022079	0.000133313531994036	-55.0464298605765	0.00095668542555255	4.78065277984311E-05	-60.373785589726	0.00095668542555255	4.78065277984311E-05	2.86074781347953
962350.626398089	0.000953559704447765	4.3151834334817E-05	-60.4041574933873	0.00658886216575964	0.000736372961838134	-43.5698825966181	0.00163981321860381	0.000164995896298587	-55.660364903012	0.000953559704447765	4.3151834334817E-05	-60.4041574933873	0.000953559704447765	4.3151834334817E-05	2.59106201030995
1000000	0.000945588946621807	3.16267701853338E-05	-60.4810966222925	0.00598085339223522	0.000772139294232118	-44.3929483555472	0.00155941774822473	0.000125965279072337	-56.112505124977	0.000945588946621807	3.16267701853338E-05	-60.4810966222925	0.000945588946621807	3.16267701853338E-05	1.9156370214329
1039122.30383517	0.000870784559062129	2.12808156663248E-05	-61.1991925680958	0.00550947349619997	0.000860403487376232	-45.0731513218299	0.00143533113720431	0.000149322574685222	-56.8142068224242	0.000870784559062129	2.12808156663248E-05	-61.1991925680958	0.000870784559062129	2.12808156663248E-05	1.39995393193198
1079775.16232771	0.000925388325152226	3.72166614169383E-05	-60.666500923061	0.00494381437543888	0.000991090441975619	-45.9476362191145	0.00138028247487076	0.000169866893610865	-57.1353578937534	0.000925388325152226	3.72166614169383E-05	-60.666500923061	0.000925388325152226	3.72166614169383E-05	2.3030429857424
1122018.45430196	0.000817966666105694	4.91995058612766E-05	-61.7296041290554	0.00443659451844696	0.00118938902754684	-46.7575835836414	0.00130585010086124	0.000249816911562208	-57.5260299143779	0.000817966666105694	4.91995058612766E-05	-61.7296041290554	0.000817966666105694	4.91995058612766E-05	3.44211083128838
1165914.40117983	0.00083134303060751	9.8826869123434E-05	-61.5434518880826	0.00396195646324602	0.00155966158120664	-47.4161074139606	0.00126947760374057	0.00027265016957483	-57.7316522655365	0.00083134303060751	9.8826869123434E-05	-61.5434518880826	0.00083134303060751	9.8826869123434E-05	6.77928791755783
1211527.65862859	0.000805709259135191	0.000168196637230805	-61.6911793267267	0.00368959206176432	0.00211963772536458	-47.4217859527191	0.00120137945711478	0.000402687485067096	-57.9439785653163	0.000805709259135191	0.000168196637230805	-61.6911793267267	0.000805709259135191	0.000168196637230805	11.7914962931311
1258925.41179417	0.000877416926264188	0.000233340221804695	-60.8391042119036	0.00390508690373955	0.0027263803559285	-46.4430231079495	0.00130091396995145	0.000477177420178916	-57.1668170577144	0.000877416926264188	0.000233340221804695	-60.8391042119036	0.000877416926264188	0.000233340221804695	14.8925371933577
1308177.4742602	0.000902320334064563	0.000256867045020562	-60.5543705786602	0.00450871287098062	0.00285288672851397	-45.4565136575302	0.00141104812013012	0.000492115009131442	-56.5106577280963	0.000902320334064563	0.000256867045020562	-60.5543705786602	0.000902320334064563	0.000256867045020562	15.8902696966811
1359356.39087852	0.000956653613134806	0.000196954509887826	-60.2046199818884	0.00476044355438653	0.00236719066549884	-45.4874464170457	0.00140974315837661	0.0003885143095478	-56.6992747641084	0.000956653613134806	0.000196954509887826	-60.2046199818884	0.000956653613134806	0.000196954509887826	11.6334279063318
1412537.54462276	0.000972574639253337	0.000119856690497719	-60.1760797064759	0.00459791856651125	0.00195082990352738	-46.0298876780772	0.00142209043635384	0.000329723870123351	-56.7140451825391	0.000972574639253337	0.000119856690497719	-60.1760797064759	0.000972574639253337	0.000119856690497719	7.02550798845907
1467799.26762207	0.000880105889227407	0.000142582755560957	-60.9967864214641	0.00439014920664753	0.00171559772393637	-46.5332073072161	0.00139484224931545	0.000223241631714845	-56.9996530339475	0.000880105889227407	0.000142582755560957	-60.9967864214641	0.000880105889227407	0.000142582755560957	9.20232850579273
1525222.95653902	0.000908021778594866	8.62353325743203E-05	-60.7990795083096	0.00396551862278271	0.00164809523120082	-47.3420244208513	0.00129602364598495	0.000235693396515843	-57.6064328585523	0.000908021778594866	8.62353325743203E-05	-60.7990795083096	0.000908021778594866	8.62353325743203E-05	5.42514052869947
1584893.19246111	0.000849180125309315	7.29226584223729E-05	-61.3880945747549	0.00367606006091573	0.00179134802161635	-47.7670281290008	0.0012756521283303	0.000221989235391376	-57.7557893787975	0.000849180125309315	7.29226584223729E-05	-61.3880945747549	0.000849180125309315	7.29226584223729E-05	4.908187550862
1646897.86548287	0.000899864878961576	0.000113961573905861	-60.8473525469593	0.00357031852244909	0.00202469249184442	-47.7348892062129	0.00122154196285937	0.000226858857004099	-58.1145687177707	0.000899864878961576	0.000113961573905861	-60.8473525469593	0.000899864878961576	0.000113961573905861	7.2176853586773
1711328.30416178	0.000864846173415719	0.000101367133255608	-61.2019663106042	0.00371594631953825	0.00242548080484853	-47.0572750390668	0.0012439858493497	0.000238019811967575	-57.9475388073375	0.000864846173415719	0.000101367133255608	-61.2019663106042	0.000864846173415719	0.000101367133255608	6.68503863512589
1778279.41003892	0.000869835841545878	9.80482374136089E-05	-61.1564206789014	0.00409475642161666	0.00255360365792193	-46.3286926602157	0.00124672436513953	0.000261692201717542	-57.8973380977132	0.000869835841545878	9.80482374136089E-05	-61.1564206789014	0.000869835841545878	9.80482374136089E-05	6.43125616103396
1847849.79742229	0.000835986947575864	0.000129154256445008	-61.4535698019033	0.00457859413407664	0.00234578290873851	-45.7730805386925	0.0012187635222784	0.00026045200846431	-58.0876708967252	0.000835986947575864	0.000129154256445008	-61.4535698019033	0.000835986947575864	0.000129154256445008	8.78237174277734
1920141.9386388	0.000865661704964964	8.22666700490886E-05	-61.2139894009653	0.00498685355048662	0.00189417531052951	-45.4581686191586	0.00121337732652777	0.000316971035895842	-58.0333887737692	0.000865661704964964	8.22666700490886E-05	-61.2139894009653	0.000865661704964964	8.22666700490886E-05	5.42870216616373
1995262.31496888	0.000818434323303115	6.74071996004249E-05	-61.7109630194993	0.00504243632772651	0.00137074548603384	-45.6375611238616	0.00119441419042351	0.000259656238004336	-58.256358505874	0.000818434323303115	6.74071996004249E-05	-61.7109630194993	0.000818434323303115	6.74071996004249E-05	4.70831993055685
2073321.57348595	0.000863166411250304	8.68418588152861E-05	-61.2343707750275	0.00492110271610046	0.000705376871941242	-46.070427507326	0.00124802975896456	0.000258952388450344	-57.892442967807	0.000863166411250304	8.68418588152861E-05	-61.2343707750275	0.000863166411250304	8.68418588152861E-05	5.7451090894712
2154434.69003189	0.000896654699472061	6.18678092463242E-05	-60.926868632847	0.00460684460542285	9.69676908217434E-05	-46.730005045753	0.00123111696033501	0.000250062923418121	-58.0184334476033	0.000896654699472061	6.18678092463242E-05	-60.926868632847	0.000896654699472061	6.18678092463242E-05	3.94706577780123
2238721.13856834	0.000861383754088773	8.21927940184276E-05	-61.2567034120982	0.00404499753665431	-0.000253245927939386	-47.8446451776776	0.00125708547944633	0.000175085488320366	-57.9292634176562	0.000861383754088773	8.21927940184276E-05	-61.2567034120982	0.000861383754088773	8.21927940184276E-05	5.45063129120489
2326305.06715363	0.000857344139015047	3.09457591580991E-05	-61.3312418441698	0.00346990633269913	-0.000395675012108927	-49.1375378875559	0.00117978482541869	0.000150507248398559	-58.4938333457088	0.000857344139015047	3.09457591580991E-05	-61.3312418441698	0.000857344139015047	3.09457591580991E-05	2.0671885509185
2417315.4808041	0.000790308360452908	7.19503099592473E-06	-62.043708528161	0.0029562400392966	-0.000353537113487455	-50.5235341518459	0.00120903656698033	0.000114998801595503	-58.3120970371644	0.000790308360452908	7.19503099592473E-06	-62.043708528161	0.000790308360452908	7.19503099592473E-06	0.521610982732302
2511886.43150958	0.000765867857493291	9.2095184671926E-05	-62.2545741662973	0.00259384355729196	-0.000201073568818462	-51.6951045544074	0.00111444034338842	7.92352821299049E-05	-59.0369650860379	0.000765867857493291	9.2095184671926E-05	-62.2545741662973	0.000765867857493291	9.2095184671926E-05	6.85686224702368
2610157.21568253	0.000797502362104757	4.16920911534262E-05	-61.9535072577669	0.00218626702254948	4.68189783279489E-05	-53.2039446870174	0.0010182202545442	0.000116654411313516	-59.7865325080342	0.000797502362104757	4.16920911534262E-05	-61.9535072577669	0.000797502362104757	4.16920911534262E-05	2.99260333125925
2712272.57933203	0.00072266787827368	8.00137164638621E-05	-62.7683089502433	0.00218283069870619	0.000289997708900961	-53.1436138227894	0.00105397812138192	0.000136478890973297	-59.4711516124272	0.00072266787827368	8.00137164638621E-05	-62.7683089502433	0.00072266787827368	8.00137164638621E-05	6.31804949902139
2818382.93126445	0.000741483836379245	0.000114240969836216	-62.4960788605186	0.00207521097194058	0.000476002110221326	-53.4360675179867	0.0009704358251089	0.00017428942045022	-60.1227900815251	0.000741483836379245	0.000114240969836216	-62.4960788605186	0.000741483836379245	0.000114240969836216	8.75873264269985
2928644.56462524	0.000693342334054946	0.000123316751080012	-63.045790823271	0.00204774449459324	0.000561982370819681	-53.4591189562138	0.00102477515143909	0.000165392871525561	-59.6757509822392	0.000693342334054946	0.000123316751080012	-63.045790823271	0.000693342334054946	0.000123316751080012	10.0850751487129
3043219.88710772	0.000688727204297007	0.000144040563394279	-63.0531334923692	0.00202228185950652	0.000614274795486932	-53.4998818499667	0.00101748634936494	0.000222110149514684	-59.6472583928731	0.000688727204297007	0.000144040563394279	-63.0531334923692	0.000688727204297007	0.000144040563394279	11.8125902397156
3162277.66016838	0.000690588407436805	0.000144214442386346	-63.030234990418	0.00186966915744928	0.000703320561316597	-53.9899199533242	0.000990403224499251	0.000261617186999517	-59.7908290288213	0.000690588407436805	0.000144214442386346	-63.030234990418	0.000690588407436805	0.000144214442386346	11.795469186647
3285993.24760065	0.000705140970828306	0.000147222563533923	-62.8491777559918	0.00186426823850678	0.000793622210172082	-53.8665168617404	0.000943160823446518	0.000266874276877884	-60.1737865932555	0.000705140970828306	0.000147222563533923	-62.8491777559918	0.000705140970828306	0.000147222563533923	11.7930659114365
3414548.8738336	0.000662178899677385	0.000186526198537288	-63.2488834644045	0.0017463646976215	0.000900553781811974	-54.1332418354049	0.000923557813784729	0.000279205001524796	-60.3109021983579	0.000662178899677385	0.000186526198537288	-63.2488834644045	0.000662178899677385	0.000186526198537288	15.7317587599652
3548133.89233575	0.000671687228869387	0.000212351189560014	-63.0429356324527	0.0016666035042825	0.000927065789652611	-54.3925452343857	0.000930950960831487	0.00026800991042048	-60.2756618415086	0.000671687228869387	0.000212351189560014	-63.0429356324527	0.000671687228869387	0.000212351189560014	17.5441383740865
3686945.06451957	0.000712887380637071	0.00020408800533119	-62.5974761052204	0.00158469806008022	0.00110248679291812	-54.2867031435653	0.000879386288966726	0.000285316730638383	-60.6817314494492	0.000712887380637071	0.00020408800533119	-62.5974761052204	0.000712887380637071	0.00020408800533119	15.9755517771824
3831186.84955729	0.000615663714179657	0.000217409496379373	-63.7027580625328	0.00155136007861161	0.00122052828519481	-54.0933564180495	0.000837701614578594	0.000312943810582512	-60.970849474993	0.000615663714179657	0.000217409496379373	-63.7027580625328	0.000615663714179657	0.000217409496379373	19.449668643295
3981071.70553497	0.000666503193656701	0.000230967470331599	-63.0314364827147	0.00141800726128066	0.00135231638583196	-54.157248529547	0.000791253577694164	0.000404478328108536	-61.0254614312549	0.000666503193656701	0.000230967470331599	-63.0314364827147	0.000666503193656701	0.000230967470331599	19.1130517931508
4136820.40238851	0.000624566198856303	0.000322339685863143	-63.0628552637669	0.00136818271800023	0.00153323306724848	-53.7440693436891	0.000764444312532994	0.000420388294468655	-61.1855746488258	0.000624566198856303	0.000322339685863143	-63.0628552637669	0.000624566198856303	0.000322339685863143	27.2983362353
4298662.34708227	0.00060777524106351	0.000355616336282199	-63.0464642225139	0.00127478372238555	0.00180810293474353	-53.1030854756138	0.00076859018462698	0.000459245207765672	-60.9602222816332	0.00060777524106351	0.000355616336282199	-63.0464642225139	0.00060777524106351	0.000355616336282199	30.3323972513058
4466835.92150963	0.000554365917657776	0.000415263153245376	-63.189713863382	0.0012136938792673	0.00213922228217262	-52.1829309638503	0.00076020347168048	0.000640064545287309	-60.0542246290321	0.000554365917657776	0.000415263153245376	-63.189713863382	0.000554365917657776	0.000415263153245376	36.8360630192623
4641588.83361277	0.000688712549620365	0.000599048362040909	-60.7925912234182	0.00125720179213597	0.00267948400892313	-50.5748642967543	0.00077562385915162	0.000790727932510336	-59.1121099861669	0.000688712549620365	0.000599048362040909	-60.7925912234182	0.000688712549620365	0.000599048362040909	41.0170390003673
4823178.48223931	0.000728522355527661	0.000595095409728598	-60.531139671077	0.00160421329108704	0.0031903055119153	-48.9443703743115	0.000917712396485464	0.000932025134338724	-57.6678377747193	0.000728522355527661	0.000595095409728598	-60.531139671077	0.000728522355527661	0.000595095409728598	39.2437587728555
5011872.33627271	0.000868039202837561	0.000687715175041689	-59.1135219931332	0.00218091488536884	0.00351289059340727	-47.670854212308	0.00106477838048154	0.000960473930753194	-56.8692130286521	0.000868039202837561	0.000687715175041689	-59.1135219931332	0.000868039202837561	0.000687715175041689	38.3884761230066
5207948.32859547	0.000935454486689983	0.000633158971056092	-58.9416110914475	0.00301886351223054	0.00365714375412204	-46.4804458377581	0.00129259870128499	0.00101278284416762	-55.6919305383982	0.000935454486689983	0.000633158971056092	-58.9416110914475	0.000935454486689983	0.000633158971056092	34.0919638131072
5411695.26546464	0.00102948680022349	0.000577169442616477	-58.5605897337834	0.00375005189408672	0.00331856980622675	-46.0074529330197	0.00150993876837763	0.000928932382966871	-55.0267904686888	0.00102948680022349	0.000577169442616477	-58.5605897337834	0.00102948680022349	0.000577169442616477	29.2766475787062
5623413.25190349	0.00112906184122932	0.000539851492427899	-58.051471582583	0.00420881757930643	0.00277491358888986	-45.9492200431029	0.00156763479014376	0.000782236199359095	-55.1295042958487	0.00112906184122932	0.000539851492427899	-58.051471582583	0.00112906184122932	0.000539851492427899	25.5544057408658
5843414.13373518	0.00118379553445712	0.000402656847691816	-58.0590089101127	0.00439208840231389	0.00217448207694224	-46.19448462013	0.0015805633405003	0.000633905515095882	-55.3759950485468	0.00118379553445712	0.000402656847691816	-58.0590089101127	0.00118379553445712	0.000402656847691816	18.7852506650595
6072021.95690988	0.00112664652427081	0.000358656821254488	-58.5450304734165	0.0043803508435824	0.00169656518094266	-46.5628018618065	0.00161877492468496	0.000567680315410442	-55.3125501471595	0.00112664652427081	0.000358656821254488	-58.5450304734165	0.00112664652427081	0.000358656821254488	17.6583614949461
6309573.44480193	0.00113964288806675	0.000256664177913401	-58.6497477023617	0.00419802756283497	0.00135824871369963	-47.1067252803801	0.00157948115079826	0.000451567624188833	-55.6884957106352	0.00113964288806675	0.000256664177913401	-58.6497477023617	0.00113964288806675	0.000256664177913401	12.6920842748348
6556418.49417979	0.00111611288399276	0.000239110759998863	-58.8509494076272	0.00398355130736767	0.00104899808733969	-47.7034175390663	0.00153593002372709	0.000379979614443709	-56.0145838135378	0.00111611288399276	0.000239110759998863	-58.8509494076272	0.00111611288399276	0.000239110759998863	12.0919944261683
6812920.69057962	0.00105774523636446	0.000203542066740534	-59.3544679166984	0.00378857235753256	0.00094643746161447	-48.1675794131629	0.00153895438423839	0.000372918764793918	-56.0076789117605	0.00105774523636446	0.000203542066740534	-59.3544679166984	0.00105774523636446	0.000203542066740534	10.8922925798504
7079457.84384137	0.00102445273356527	0.000246870725638351	-59.5450155533512	0.00364795465430217	0.000775472357381313	-48.5670626179628	0.00150417536673925	0.000254856168152873	-56.33111205927	0.00102445273356527	0.000246870725638351	-59.5450155533512	0.00102445273356527	0.000246870725638351	13.5487131193381
7356422.54459642	0.000975528069244907	0.000177150022786736	-60.0743007186432	0.00349593705188471	0.000823413659174647	-48.8942423027722	0.00142289108551636	0.000306102912172916	-56.7400883644842	0.000975528069244907	0.000177150022786736	-60.0743007186432	0.000975528069244907	0.000177150022786736	10.2924111179544
7644222.74252599	0.00098939862217629	0.000217926728897249	-59.8868264039809	0.00337283936847672	0.000781923035013938	-49.2127322611632	0.00136334395891616	0.000288605847938589	-57.1175075524536	0.00098939862217629	0.000217926728897249	-59.8868264039809	0.00098939862217629	0.000217926728897249	12.4217257027763
7943282.34724282	0.000965561945461722	0.000239443725063008	-60.0452136914539	0.00332783295136471	0.000681321919032487	-49.3784418272433	0.00138642028546899	0.000225620003228527	-57.048584765526	0.000965561945461722	0.000239443725063008	-60.0452136914539	0.000965561945461722	0.000239443725063008	13.927467786331
8254041.85268017	0.00099226278191723	0.000239807896190011	-59.820934148978	0.00320039835876517	0.000640804872599267	-49.7252071292438	0.00128575991082507	0.000212957219902099	-57.6992695045997	0.00099226278191723	0.000239807896190011	-59.820934148978	0.00099226278191723	0.000239807896190011	13.5865944478001
8576958.98590895	0.00094658264397112	0.000205161672199034	-60.2774622825125	0.00308421902558027	0.000558134890676403	-50.0771511412089	0.00126018185706954	0.000181924443195416	-57.9017550921756	0.00094658264397112	0.000205161672199034	-60.2774622825125	0.00094658264397112	0.000205161672199034	12.2290983218999
8912509.38133744	0.000949449046605094	0.00020631308273451	-60.2501945781862	0.00291391589129289	0.000554385149168316	-50.5560376524056	0.00116516169221065	0.00021466266375653	-58.5273132234422	0.000949449046605094	0.00020631308273451	-60.2501945781862	0.000949449046605094	0.00020631308273451	12.2596518583869
9261187.28128794	0.000895770309648615	0.000205270829110325	-60.7337948763736	0.00278349575237726	0.000674267069241483	-50.8605457186401	0.00113083473343989	0.000268516098108337	-58.6938062745	0.000895770309648615	0.000205270829110325	-60.7337948763736	0.000895770309648615	0.000205270829110325	12.9068090509981
9623506.26398089	0.000876468847660026	0.000247303390857894	-60.8125869067221	0.00262093505430345	0.000643626195961827	-51.3765658170513	0.00106224956968685	0.000301095502489108	-59.1398466231452	0.000876468847660026	0.000247303390857894	-60.8125869067221	0.000876468847660026	0.000247303390857894	15.756879419465
10000000	0.000838223269258378	0.000273726613121912	-61.0927474189774	0.00247254908659582	0.000681392935458877	-51.819196446257	0.00103876083709181	0.000328788371582528	-59.2550323072317	0.000838223269258378	0.000273726613121912	-61.0927474189774	0.000838223269258378	0.000273726613121912	18.0847459488269
