# Supplementary material for: Electromagnetic Analysis, Characterization and Discussion of Inductive Transmission Parameters for Titanium Based Housing Materials in Active Medical Implantable Devices
Source: Materials (Basel). 2018 Oct 25;11(11):2089. doi: 10.3390/ma11112089 (PMC6266279; doi:10.3390/ma11112089)
Supplement: Supplementary file 1 [file materials-11-02089-s001.zip › supplementary/measurement_data/AB_MG_AA_Gain_res.csv]

---Measurement Setup-----------------------------------------------------------------
Device Type: Bode100
Serial Number: EK407C
Date: 16.03.2016
Time: 16:35
Start Frequency (Hz): 1000
Stop Frequency (Hz): 10000000
Number of Points: 241
Sweep Mode: Logarithmic
Reference Resistance (Ohm): 50
Source Level (dBm): 0
Receiver Bandwidth (Hz): 10
Reference Signal: SourceVoltage
Attenuator CH1 (dB): 20
Attenuator CH2 (dB): 10
Input Impedance CH1 (Ohm): 1M
Input Impedance CH2 (Ohm): 1M
Probe CH1: 1:1
Probe CH2: 1:1
-------------------------------------------------------------------------------------
Frequency (Hz)	TR1: Gain (Real)	TR1: Gain (Imag)	TR1: Gain (dB)	TR1 (10mm): Gain (Real)	TR1 (10mm): Gain (Imag)	TR1 (10mm): Gain (dB)	TR1 (50mm): Gain (Real)	TR1 (50mm): Gain (Imag)	TR1 (50mm): Gain (dB)	TR1 (90mm): Gain (Real)	TR1 (90mm): Gain (Imag)	TR1 (90mm): Gain (dB)
1000	2.54601802956158E-06	-3.42331293955054E-07	-111.804956448554	4.40114422913472E-05	-2.95076267051782E-05	-85.5164820189231	1.06855997982281E-05	-4.0956347911796E-06	-98.8287371199228	2.54601802956158E-06	-3.42331293955054E-07	-111.804956448554
1039.12230383517	3.84268586495634E-06	-8.57606203660553E-07	-108.096200261727	5.45410641717022E-05	-2.55682029808577E-05	-84.4027757825452	9.42243527364696E-06	-2.8672514802746E-06	-100.132129647915	3.84268586495634E-06	-8.57606203660553E-07	-108.096200261727
1079.77516232771	2.36756127429497E-06	-1.34430921309783E-06	-111.300344940016	5.27407922039166E-05	-3.10886459847606E-05	-84.2618940164555	1.05796214633307E-05	-2.38048320051259E-06	-99.2961080904701	2.36756127429497E-06	-1.34430921309783E-06	-111.300344940016
1122.01845430196	3.24814551084975E-06	-1.18140518322225E-06	-109.227714014164	5.28711843426224E-05	-2.30474019034808E-05	-84.7800661443339	1.13305862939014E-05	-3.77222741857206E-06	-98.4584427830593	3.24814551084975E-06	-1.18140518322225E-06	-109.227714014164
1165.91440117983	3.92061533140534E-06	-1.68558367742161E-06	-107.396324165765	5.75145504092866E-05	-2.64619472755388E-05	-83.9705514949099	1.23606023959265E-05	-3.42256827944784E-06	-97.8383814969339	3.92061533140534E-06	-1.68558367742161E-06	-107.396324165765
1211.52765862859	4.01111294006655E-06	-1.53160429575161E-06	-107.343606571386	6.34355817455826E-05	-3.05026269608415E-05	-83.0500163261792	1.20942767480753E-05	-5.41329016507568E-06	-97.5553672809538	4.01111294006655E-06	-1.53160429575161E-06	-107.343606571386
1258.92541179417	3.87966946057492E-06	-1.38487462953805E-06	-107.703255061285	6.44363535242444E-05	-2.92396465714526E-05	-83.0042235767537	1.21120377301718E-05	-6.29686656934426E-06	-97.2966597317332	3.87966946057492E-06	-1.38487462953805E-06	-107.703255061285
1308.17747426019	4.42026726346587E-06	-1.68258802143896E-06	-106.503366342904	7.33498273143053E-05	-2.26536757926002E-05	-82.2963509862861	1.23819638899575E-05	-5.50524218611004E-06	-97.3607831094288	4.42026726346587E-06	-1.68258802143896E-06	-106.503366342904
1359.35639087853	4.84128712202656E-06	-1.41468801896567E-06	-105.944930814987	7.81978620568537E-05	-3.16778636473224E-05	-81.4761805846364	1.28121176820137E-05	-3.99398597848319E-06	-97.4448078078071	4.84128712202656E-06	-1.41468801896567E-06	-105.944930814987
1412.53754462275	5.21506703979625E-06	-1.78523735400289E-06	-105.173551006376	8.40646989996843E-05	-3.35066731788883E-05	-80.8673886003357	1.64777696185871E-05	-5.27787495900406E-06	-95.2378757994541	5.21506703979625E-06	-1.78523735400289E-06	-105.173551006376
1467.79926762207	5.36199246114704E-06	-2.39374070358179E-06	-104.624206801407	9.14145143590283E-05	-4.12575107887461E-05	-79.9745401547263	1.63197232555475E-05	-6.74159953997177E-06	-95.0614822105176	5.36199246114704E-06	-2.39374070358179E-06	-104.624206801407
1525.22295653902	5.98181156130027E-06	-2.53526854206173E-06	-103.745881858499	0.000101318892605724	-4.22646850952117E-05	-79.1894730551817	1.71316710989191E-05	-7.34220019452909E-06	-94.5916761271039	5.98181156130027E-06	-2.53526854206173E-06	-103.745881858499
1584.89319246111	6.04011449626103E-06	-2.05986801406038E-06	-103.901278233121	0.000105880304795403	-4.03527194244769E-05	-78.9146944693475	1.85956946323747E-05	-5.69449260103214E-06	-94.2224735158228	6.04011449626103E-06	-2.05986801406038E-06	-103.901278233121
1646.89786548287	7.35627206031305E-06	-2.4471860904634E-06	-102.211005377302	0.000112620712882048	-4.3608578512564E-05	-78.3608960356892	2.15855477073842E-05	-1.02154902637888E-05	-92.4390263596275	7.35627206031305E-06	-2.4471860904634E-06	-102.211005377302
1711.32830416178	7.02940540715975E-06	-2.89579863589614E-06	-102.380857607859	0.000120087876784993	-4.19770928669944E-05	-77.9093628356988	2.16240542372504E-05	-9.14878604096339E-06	-92.5861200147159	7.02940540715975E-06	-2.89579863589614E-06	-102.380857607859
1778.27941003892	6.69596551772768E-06	-3.04874710256655E-06	-102.665554492338	0.000134813925197583	-4.83753503387948E-05	-76.8792913606507	2.39856380173953E-05	-9.32510169435725E-06	-91.7896599774052	6.69596551772768E-06	-3.04874710256655E-06	-102.665554492338
1847.84979742229	7.8793059952269E-06	-4.29016849984875E-06	-100.942634212052	0.000138648407843119	-5.44499543492697E-05	-76.5387834844604	2.38204513529024E-05	-7.25909153328286E-06	-92.0753244690165	7.8793059952269E-06	-4.29016849984875E-06	-100.942634212052
1920.1419386388	8.11947701353937E-06	-3.77973591114864E-06	-100.957589735416	0.000151154696193892	-5.67598899242322E-05	-75.8386850966027	2.72183355555666E-05	-1.13542940758183E-05	-90.6060167560569	8.11947701353937E-06	-3.77973591114864E-06	-100.957589735416
1995.26231496888	8.86080688248382E-06	-3.60995835896859E-06	-100.383620598297	0.000161418736129631	-5.55145397959488E-05	-75.3554216135737	2.67408280066102E-05	-1.13521108606091E-05	-90.7368724311466	8.86080688248382E-06	-3.60995835896859E-06	-100.383620598297
2073.32157348595	9.64990374087812E-06	-3.78199271903311E-06	-99.6889823113484	0.000173897083987007	-6.35535341701256E-05	-74.6496871998858	3.05470373085663E-05	-1.39497339915407E-05	-89.4780003949907	9.64990374087812E-06	-3.78199271903311E-06	-99.6889823113484
2154.43469003188	1.03436320565039E-05	-4.71075473343487E-06	-98.8879821692578	0.000189783593837302	-6.79175741144572E-05	-73.9114666423093	3.24082732591093E-05	-1.45682360751075E-05	-88.9875840423487	1.03436320565039E-05	-4.71075473343487E-06	-98.8879821692578
2238.72113856834	1.09796763838052E-05	-4.34164919543126E-06	-98.5572722191167	0.000201145590352292	-7.45964251562514E-05	-73.3701398608996	3.37401845701722E-05	-1.3961910812057E-05	-88.7506071780315	1.09796763838052E-05	-4.34164919543126E-06	-98.5572722191167
2326.30506715363	1.16890747695371E-05	-4.94960839230951E-06	-97.9281525854932	0.000217169361813487	-8.24014448476254E-05	-72.6798818652126	3.72668774306073E-05	-1.60581456833375E-05	-87.8338968254965	1.16890747695371E-05	-4.94960839230951E-06	-97.9281525854932
2417.3154808041	1.186833045057E-05	-5.15227518884455E-06	-97.7623622554383	0.000234549089229888	-9.06469045042723E-05	-71.9907588026298	3.95825030072532E-05	-1.68633856332702E-05	-87.3255878292813	1.186833045057E-05	-5.15227518884455E-06	-97.7623622554383
2511.88643150958	1.27396733850167E-05	-5.92902400826693E-06	-97.0453713520021	0.000254623123299379	-9.18492660165902E-05	-71.3507841646123	4.19625771781615E-05	-1.83105992037185E-05	-86.7858055839044	1.27396733850167E-05	-5.92902400826693E-06	-97.0453713520021
2610.15721568254	1.33467712744718E-05	-6.41857416600126E-06	-96.5889325344104	0.000270258754902953	-0.000109933729277448	-70.6994175555977	4.6576447792805E-05	-2.22826362161402E-05	-85.7415918101078	1.33467712744718E-05	-6.41857416600126E-06	-96.5889325344104
2712.27257933203	1.46075770294741E-05	-7.25296868329997E-06	-95.7513981511881	0.000294456967786999	-0.000119038451687242	-69.9621619886838	4.90966462544534E-05	-2.18154142718421E-05	-85.3964454139508	1.46075770294741E-05	-7.25296868329997E-06	-95.7513981511881
2818.38293126445	1.5658490817892E-05	-7.51052884971856E-06	-95.2057387797237	0.000309286959508024	-0.000120255720337683	-69.5813434312217	5.28817524579758E-05	-2.33408902544093E-05	-84.7608753168075	1.5658490817892E-05	-7.51052884971856E-06	-95.2057387797237
2928.64456462524	1.68944071117801E-05	-8.23107525240251E-06	-94.5201423760955	0.000339543927339718	-0.000137081029431313	-68.726318293279	5.64168461609833E-05	-2.55113060328573E-05	-84.1638331766549	1.68944071117801E-05	-8.23107525240251E-06	-94.5201423760955
3043.21988710772	1.72125459180914E-05	-8.68244691326181E-06	-94.2985812546046	0.000351057506672664	-0.000147745195248304	-68.3842234191972	5.89118161134893E-05	-2.93417897280518E-05	-83.6335739977969	1.72125459180914E-05	-8.68244691326181E-06	-94.2985812546046
3162.27766016838	1.88421305369009E-05	-9.33690070006584E-06	-93.5437772824049	0.000378945511498722	-0.000159401937146283	-67.7209099467766	6.24073058051522E-05	-3.03245121227673E-05	-83.1747155457456	1.88421305369009E-05	-9.33690070006584E-06	-93.5437772824049
3285.99324760065	1.99158170773447E-05	-1.01466484897352E-05	-93.0138257268242	0.000411269154115469	-0.000179582456750698	-66.9595740582655	6.59059911447345E-05	-3.3111625351323E-05	-82.6440274470222	1.99158170773447E-05	-1.01466484897352E-05	-93.0138257268242
3414.5488738336	2.05909754454145E-05	-1.15796161947583E-05	-92.5330682428724	0.000429785933844829	-0.00019044415493714	-66.5563735155297	7.12715098619565E-05	-3.74499254269422E-05	-81.8828259619871	2.05909754454145E-05	-1.15796161947583E-05	-92.5330682428724
3548.13389233575	2.16070316196969E-05	-1.22407882028576E-05	-92.0992555070097	0.000463244726899794	-0.000218892613196766	-65.8085472190967	7.58220470918223E-05	-3.97256062028842E-05	-81.3506748919441	2.16070316196969E-05	-1.22407882028576E-05	-92.0992555070097
3686.94506451957	2.36459754747413E-05	-1.28949252887111E-05	-91.3941571086516	0.000492594580568862	-0.000232755068013129	-65.2750048554842	8.06558079017474E-05	-4.43202978666078E-05	-80.7213463088966	2.36459754747413E-05	-1.28949252887111E-05	-91.3941571086516
3831.18684955729	2.47356336434139E-05	-1.41366715625676E-05	-90.9060602994683	0.0005276207242394	-0.000249526778225751	-64.6769512329559	8.50826463745186E-05	-4.66894240539239E-05	-80.2599709204661	2.47356336434139E-05	-1.41366715625676E-05	-90.9060602994683
3981.07170553497	2.66020386488329E-05	-1.53655093980474E-05	-90.2513505622788	0.000567211378709848	-0.000271769194414461	-64.0275772190281	9.04529763381666E-05	-5.10534879103291E-05	-79.6705102872141	2.66020386488329E-05	-1.53655093980474E-05	-90.2513505622788
4136.82040238851	2.83311827019775E-05	-1.65424352489461E-05	-89.6806340050708	0.000597157028989377	-0.000296572757773851	-63.5207751174292	9.49864249383864E-05	-5.60968647239711E-05	-79.1473514638151	2.83311827019775E-05	-1.65424352489461E-05	-89.6806340050708
4298.66234708228	2.9402811005915E-05	-1.78190739449879E-05	-89.2736610313253	0.00063881368703262	-0.000316833890707417	-62.937375345545	0.000101575898320758	-5.94237456160681E-05	-78.5858645602464	2.9402811005915E-05	-1.78190739449879E-05	-89.2736610313253
4466.83592150963	3.1233722009367E-05	-1.91945381917615E-05	-88.7160858776842	0.000676056484309256	-0.000345869283557387	-62.3906666815646	0.000107582279243652	-6.4699414058477E-05	-78.0244486192589	3.1233722009367E-05	-1.91945381917615E-05	-88.7160858776842
4641.58883361278	3.30462020479236E-05	-2.13354273402105E-05	-88.1043896702512	0.000722368177635673	-0.000373527010317847	-61.795763834458	0.00011444268659506	-6.92236779372786E-05	-77.4741281670318	3.30462020479236E-05	-2.13354273402105E-05	-88.1043896702512
4823.17848223931	3.49018568614881E-05	-2.27891118087801E-05	-87.6007937862769	0.000762833339002394	-0.000408046595100686	-61.2585651472524	0.000120743483006579	-7.3631215807042E-05	-76.9895817801157	3.49018568614881E-05	-2.27891118087801E-05	-87.6007937862769
5011.87233627273	3.68106131534872E-05	-2.56546032710573E-05	-86.9611741223898	0.000819798665267381	-0.000439463327170568	-60.6288455965973	0.000127119362970451	-7.90914583818622E-05	-76.4946530175265	3.68106131534872E-05	-2.56546032710573E-05	-86.9611741223898
5207.94832859546	3.80660786321448E-05	-2.82039421252126E-05	-86.488825779296	0.000895292406222971	-0.000475292115952592	-59.8823884357555	0.000136673731729417	-8.93509563199673E-05	-75.7408606275109	3.80660786321448E-05	-2.82039421252126E-05	-86.488825779296
5411.69526546464	4.17198969483959E-05	-2.83864551592603E-05	-85.9408349885132	0.000938972413831897	-0.000528646251991493	-59.3511688973476	0.000143830523844865	-9.21627192440432E-05	-75.3489705514478	4.17198969483959E-05	-2.83864551592603E-05	-85.9408349885132
5623.41325190349	4.44332136582786E-05	-3.08954388724055E-05	-85.3330455756258	0.000975414080323885	-0.000563438402998385	-58.9657415577555	0.000155962122067461	-0.000101539692424053	-74.604911697342	4.44332136582786E-05	-3.08954388724055E-05	-85.3330455756258
5843.41413373517	4.75091104585144E-05	-3.27865951529854E-05	-84.772850495902	0.00103170708601493	-0.000623311640956881	-58.3775324247661	0.00016173986005699	-0.000112454074508252	-74.1110446461516	4.75091104585144E-05	-3.27865951529854E-05	-84.772850495902
6072.02195690988	4.90336876415859E-05	-3.6800530394836E-05	-84.2497602114225	0.001115429443042	-0.000649208129402757	-57.7841519808278	0.000165404804941779	-0.000120736532962067	-73.7741237617444	4.90336876415859E-05	-3.6800530394836E-05	-84.2497602114225
6309.57344480193	5.40857370904723E-05	-3.78502076838235E-05	-83.6072222360257	0.00117023856574091	-0.000706614981713409	-57.2844576546389	0.000177614578694686	-0.000127164291329187	-73.2132053801688	5.40857370904723E-05	-3.78502076838235E-05	-83.6072222360257
6556.41849417978	5.49714254471181E-05	-4.02019366340026E-05	-83.3366426248142	0.00125494475585426	-0.000756857215936815	-56.6802250329535	0.000190415799501066	-0.000136192504166538	-72.6116733809406	5.49714254471181E-05	-4.02019366340026E-05	-83.3366426248142
6812.92069057962	5.64918160280962E-05	-4.39940004881821E-05	-82.9015384823733	0.00132979573016269	-0.000820087614568846	-56.1244994508264	0.000199285120531524	-0.000144812537086901	-72.1691699655764	5.64918160280962E-05	-4.39940004881821E-05	-82.9015384823733
7079.45784384138	6.07633978925759E-05	-4.7568797995087E-05	-82.251196150175	0.0014007337834936	-0.000891034165691909	-55.597212568852	0.000210604588256123	-0.000159101036557339	-71.5697019496039	6.07633978925759E-05	-4.7568797995087E-05	-82.251196150175
7356.42254459641	6.38563203194771E-05	-5.10815757121408E-05	-81.7477146806336	0.0014887155679344	-0.000947596138069617	-55.0665175879188	0.000224799392528121	-0.00017077844114694	-70.9854144515518	6.38563203194771E-05	-5.10815757121408E-05	-81.7477146806336
7644.222742526	6.66566838543033E-05	-5.36659817794077E-05	-81.3530200472218	0.0015814942290849	-0.00103918631916674	-54.4599177356042	0.000239079474946832	-0.00018392104363681	-70.4102568685794	6.66566838543033E-05	-5.36659817794077E-05	-81.3530200472218
7943.28234724281	7.15023227225248E-05	-5.84158842747619E-05	-80.6930572999905	0.00168243046586868	-0.00110561979510275	-53.9222688907944	0.000253007337231154	-0.00019593174227643	-69.8969172939664	7.15023227225248E-05	-5.84158842747619E-05	-80.6930572999905
8254.04185268018	7.54123676723867E-05	-6.258218106884E-05	-80.1756799080965	0.00178032313788368	-0.00119928690397918	-53.3650265161441	0.000261883338472999	-0.000210347941006966	-69.4757872496575	7.54123676723867E-05	-6.258218106884E-05	-80.1756799080965
8576.95898590895	8.02569125699861E-05	-6.60476564117508E-05	-79.6643693341721	0.00189810499669014	-0.00128137423306618	-52.8027748522679	0.000279769902339383	-0.00022685448020539	-68.8694567773395	8.02569125699861E-05	-6.60476564117508E-05	-79.6643693341721
8912.50938133746	8.43159561687974E-05	-7.06112543131637E-05	-79.173894701844	0.0019950801470944	-0.0013655784352645	-52.3320439462841	0.000293605428956038	-0.000236624334171139	-68.4711499200939	8.43159561687974E-05	-7.06112543131637E-05	-79.173894701844
9261.18728128794	8.81528550643331E-05	-7.75008458732927E-05	-78.6083566513094	0.00212290081739527	-0.00145189979518837	-51.7948847588859	0.00031605667439114	-0.000258074117610152	-67.7860122590547	8.81528550643331E-05	-7.75008458732927E-05	-78.6083566513094
9623.50626398089	9.32417970766717E-05	-8.08320298731849E-05	-78.1736141620166	0.00226032175126417	-0.00157838118880367	-51.1916688796911	0.000325648179221689	-0.000276007747084781	-67.3938724337549	9.32417970766717E-05	-8.08320298731849E-05	-78.1736141620166
10000	9.84358898322959E-05	-8.76331596136358E-05	-77.602203073069	0.0023784894058203	-0.00168446502812033	-50.7085531386575	0.000346044537136977	-0.000293028326491417	-66.8695065154439	9.84358898322959E-05	-8.76331596136358E-05	-77.602203073069
10391.2230383517	0.000103695570134385	-9.39749098907334E-05	-77.0809738086684	0.00252716445511763	-0.0018200094107127	-50.1327328970677	0.000368827537934979	-0.000312985927694424	-66.3079538303018	0.000103695570134385	-9.39749098907334E-05	-77.0809738086684
10797.7516232771	0.000109335078970725	-0.000100343148984807	-76.5712535435389	0.00269417864784583	-0.00196031945086678	-49.5462025614141	0.000387096652418062	-0.000338789974909453	-65.7737328868032	0.000109335078970725	-0.000100343148984807	-76.5712535435389
11220.1845430196	0.000116892736412348	-0.000106296688394485	-76.027050014822	0.00284129396742576	-0.00209403161717038	-49.0455446849508	0.000405387244243214	-0.0003586813764751	-65.3314550113263	0.000116892736412348	-0.000106296688394485	-76.027050014822
11659.1440117983	0.00012333613043016	-0.000115030276056919	-75.4601291080459	0.00301384264637667	-0.00223712630658855	-48.5115122399307	0.000433449103755055	-0.000385389021393778	-64.7314036791817	0.00012333613043016	-0.000115030276056919	-75.4601291080459
12115.2765862859	0.000129761255025865	-0.00012083888448963	-75.0251719588714	0.00318675689981628	-0.00240333634094808	-47.9774482851749	0.000461006934292113	-0.000410007716829904	-64.1949273907359	0.000129761255025865	-0.00012083888448963	-75.0251719588714
12589.2541179417	0.000136371544778901	-0.000130032201550039	-74.4970349050429	0.00339187943695601	-0.00257520494036746	-47.4144588282198	0.000485319178290165	-0.000445997274137015	-63.6206192447255	0.000136371544778901	-0.000130032201550039	-74.4970349050429
13081.774742602	0.000143976674147247	-0.000139060805936909	-73.97211109687	0.0035963621996681	-0.00278682010892005	-46.8402572302757	0.000514790109110288	-0.000471330014441742	-63.1232763029074	0.000143976674147247	-0.000139060805936909	-73.97211109687
13593.5639087852	0.00015169248706277	-0.000147349715680398	-73.4947344810525	0.00382371063883266	-0.00299574176810308	-46.2717575195449	0.000538928528953874	-0.000505796599217313	-62.6258934282356	0.00015169248706277	-0.000147349715680398	-73.4947344810525
14125.3754462276	0.000159999269027447	-0.000158507059386891	-72.9478433170427	0.00405314833044622	-0.00321550675808855	-45.7239226815507	0.000572213676747786	-0.00054087720767633	-62.0762466995383	0.000159999269027447	-0.000158507059386891	-72.9478433170427
14677.9926762207	0.00016944624773059	-0.00017023253049172	-72.3889083916927	0.0042867894480046	-0.00344270818933503	-45.195790432299	0.000602492572401845	-0.000577058452380412	-61.5739465578938	0.00016944624773059	-0.00017023253049172	-72.3889083916927
15252.2295653902	0.000178778925963046	-0.000182041116867614	-71.8641319019754	0.00454967556854078	-0.00371158056318585	-44.6249096266531	0.000639080000886015	-0.000619686766157778	-61.0103638618733	0.000178778925963046	-0.000182041116867614	-71.8641319019754
15848.9319246111	0.000189235755834057	-0.000193452275452745	-71.3528751611285	0.00483116603703504	-0.00399367779138356	-44.0572208778892	0.000674767259474108	-0.000660403304373315	-60.4990623635689	0.000189235755834057	-0.000193452275452745	-71.3528751611285
16468.9786548287	0.000199097940104251	-0.000206861655380344	-70.8390556325893	0.00512022790415316	-0.00429296760247056	-43.5021448183276	0.000716932420832116	-0.000712151738758285	-59.909095247619	0.000199097940104251	-0.000206861655380344	-70.8390556325893
17113.2830416178	0.0002111479572263	-0.000221513766146974	-70.2848383190233	0.0054414192208107	-0.00463189994260469	-42.9188907902449	0.000756625658569151	-0.000759432246863647	-59.3959692854654	0.0002111479572263	-0.000221513766146974	-70.2848383190233
17782.7941003892	0.000223152957903132	-0.000236618547617392	-69.7557352969822	0.00577870785250633	-0.00496088140131401	-42.365434882842	0.000801124465717466	-0.000815906489434552	-58.8355703725475	0.000223152957903132	-0.000236618547617392	-69.7557352969822
18478.4979742229	0.000235831189016494	-0.00025316289736251	-69.2187754222977	0.00611355394325901	-0.00535889763190851	-41.7984239499675	0.000846538685593775	-0.000874237488723767	-58.2946871457749	0.000235831189016494	-0.00025316289736251	-69.2187754222977
19201.419386388	0.000248940261155238	-0.000271718915999569	-68.6709248146674	0.00648457090845456	-0.00576732492366736	-41.2313756838687	0.000894043712286504	-0.00093985962927083	-57.7400613731451	0.000248940261155238	-0.000271718915999569	-68.6709248146674
19952.6231496888	0.000263093344987086	-0.000289529538483002	-68.1517954376097	0.00687755592508219	-0.00622018517196791	-40.6554458100674	0.00094582999182519	-0.00100564762717847	-57.198949854494	0.000263093344987086	-0.000289529538483002	-68.1517954376097
20733.2157348595	0.000278163788820779	-0.000311178927135411	-67.5893335579701	0.00727936489878234	-0.0067062324109255	-40.0893922484739	0.00100167312233088	-0.00107601694933482	-56.653127739311	0.000278163788820779	-0.000311178927135411	-67.5893335579701
21544.3469003188	0.000293817271285046	-0.000333272438947491	-67.0465481530802	0.0077278956845006	-0.00724614533136657	-39.4990266999225	0.00105575002065202	-0.00115743376526026	-56.1007924903035	0.000293817271285046	-0.000333272438947491	-67.0465481530802
22387.2113856834	0.000311112281606281	-0.000358877674417012	-66.4669163565029	0.00820412479004852	-0.00782553531718302	-38.9093918085323	0.00111979577719157	-0.00124531664538493	-55.5210489413969	0.000311112281606281	-0.000358877674417012	-66.4669163565029
23263.0506715363	0.000328092803505346	-0.000384578143422929	-65.9253221077665	0.00869441979866301	-0.00844944764118083	-38.3272372995379	0.00117814918063464	-0.00133916020097574	-54.9738369779469	0.000328092803505346	-0.000384578143422929	-65.9253221077665
24173.154808041	0.000347527099055166	-0.000413376663324101	-65.3513005211608	0.00919789141793728	-0.00913550195409206	-37.7453925220343	0.00124662997689015	-0.00143997693474731	-54.4037822772876	0.000347527099055166	-0.000413376663324101	-65.3513005211608
25118.8643150958	0.00036603618073279	-0.000444002878434755	-64.8001322037111	0.00974354106337821	-0.00986403831455887	-37.1616563050163	0.00131841923331191	-0.00155104735015609	-53.8258264721369	0.00036603618073279	-0.000444002878434755	-64.8001322037111
26101.5721568254	0.00038849287445525	-0.000476782069087082	-64.222235262403	0.0102945426193479	-0.0106802866982255	-36.5748626171607	0.00139427288234894	-0.00166717392868844	-53.2573922671745	0.00038849287445525	-0.000476782069087082	-64.222235262403
27122.7257933203	0.000410743579123579	-0.000512864390330138	-63.6477754114148	0.0108872127991391	-0.0115596947328495	-35.9832734378351	0.00147000055518699	-0.00179929481632314	-52.6773787803039	0.000410743579123579	-0.000512864390330138	-63.6477754114148
28183.8293126446	0.000433087240417931	-0.000553630059518668	-63.0621081198044	0.011507002755475	-0.0125135992798833	-35.3910023470267	0.00155300424832371	-0.00193804707088106	-52.0986629218283	0.000433087240417931	-0.000553630059518668	-63.0621081198044
29286.4456462524	0.000457634114653418	-0.000595823047825727	-62.4838676628138	0.0121555716300101	-0.0135555225641068	-34.7950321769567	0.00163913015773385	-0.00209016479674171	-51.5146995391408	0.000457634114653418	-0.000595823047825727	-62.4838676628138
30432.1988710772	0.000485090711112148	-0.000643801503191676	-61.8722472182874	0.0128408941741614	-0.0146904952947076	-34.1941801847449	0.00173315528562972	-0.00225779557063477	-50.9143627463697	0.000485090711112148	-0.000643801503191676	-61.8722472182874
31622.7766016838	0.000513105321218077	-0.000696942448979382	-61.2551479153978	0.0135460382358259	-0.0159460951657199	-33.5875092529889	0.00182647342262265	-0.00244076143251514	-50.3182903669848	0.000513105321218077	-0.000696942448979382	-61.2551479153978
32859.9324760065	0.000537603920103044	-0.000746826815586785	-60.7223542551775	0.0143046256056597	-0.0173331124192242	-32.9665779962513	0.00192869494408469	-0.00263906639443853	-49.7124434868592	0.000537603920103044	-0.000746826815586785	-60.7223542551775
34145.488738336	0.000568459377673019	-0.000810579425928127	-60.0869191695482	0.0150645555398187	-0.0188183960761262	-32.3576940519677	0.00202723268576939	-0.00285887212277516	-49.1070183556288	0.000568459377673019	-0.000810579425928127	-60.0869191695482
35481.3389233575	0.000605123172549459	-0.000879080582492022	-59.4349277695739	0.0158661094774193	-0.0204769812643609	-31.7325146717935	0.00213865423316404	-0.0030972161796232	-48.4873467520977	0.000605123172549459	-0.000879080582492022	-59.4349277695739
36869.4506451957	0.000635947042366822	-0.000951817285893173	-58.8260115771746	0.0166991764903104	-0.0222727290262579	-31.107336287972	0.00225512232866543	-0.0033504605246067	-47.8751508708303	0.000635947042366822	-0.000951817285893173	-58.8260115771746
38311.8684955729	0.00066981111838771	-0.0010321674288708	-58.1986938160378	0.0175458590360493	-0.0242452074683987	-30.4784360568986	0.00236876880732683	-0.00363506102739064	-47.2527114407684	0.00066981111838771	-0.0010321674288708	-58.1986938160378
39810.7170553497	0.000707328217713715	-0.00112267566385551	-57.5431121860326	0.01843474630351	-0.0263952223396867	-29.8441073548999	0.00249230159243846	-0.00395076234445584	-46.6114345586696	0.000707328217713715	-0.00112267566385551	-57.5431121860326
41368.2040238851	0.000746039694475404	-0.00121917671850799	-56.897386279066	0.0193182921867485	-0.028802149056376	-29.1982095019454	0.00262622331088629	-0.00429976924489394	-45.9542172983578	0.000746039694475404	-0.00121917671850799	-56.897386279066
42986.6234708227	0.000786486595246075	-0.00133018866605649	-56.2197239719113	0.0202329934356038	-0.0314172064887601	-28.5498552989949	0.0027586279475456	-0.00468105924758108	-45.2984916605477	0.000786486595246075	-0.00133018866605649	-56.2197239719113
44668.3592150963	0.000829725815447497	-0.00145069584327561	-55.5393476186369	0.0211511921194187	-0.0343256366755647	-27.8898036213104	0.0028972428705897	-0.00510576895469151	-44.6264826999038	0.000829725815447497	-0.00145069584327561	-55.5393476186369
46415.8883361278	0.000874256396105716	-0.00158543869282013	-54.8439898753354	0.0220794996537856	-0.0374954657418136	-27.2275435725613	0.00303898569260245	-0.00558441621588704	-43.9339145819921	0.000874256396105716	-0.00158543869282013	-54.8439898753354
48231.7848223931	0.00092107270741107	-0.00173740145650454	-54.126327064556	0.0229913121136678	-0.0410212630683539	-26.5534360302254	0.00319050888052227	-0.00610779519614333	-43.2344804765152	0.00092107270741107	-0.00173740145650454	-54.126327064556
50118.7233627273	0.000968463329795273	-0.00190766717400385	-53.3940815036589	0.0239034158675925	-0.0449427197110225	-25.8649548748624	0.00333880861118982	-0.00670224210801242	-42.5128731938279	0.000968463329795273	-0.00190766717400385	-53.3940815036589
52079.4832859547	0.00101773307195678	-0.00209680949555249	-52.6500900563509	0.0247576679681127	-0.0493390835024624	-25.1608660058195	0.00349393107234561	-0.00736302144052189	-41.776904116179	0.00101773307195678	-0.00209680949555249	-52.6500900563509
54116.9526546464	0.00106779673526743	-0.00231317678031395	-51.8768995082377	0.0255847811304398	-0.0542509587525984	-24.4396931375987	0.00364923554098213	-0.00811360426291922	-41.0156283046527	0.00106779673526743	-0.00231317678031395	-51.8768995082377
56234.1325190349	0.0011198658930024	-0.0025591683879847	-51.0771376782337	0.0262987546503509	-0.059744844099687	-23.7048124025792	0.00379583933803958	-0.00895870070165772	-40.2380269503853	0.0011198658930024	-0.0025591683879847	-51.0771376782337
58434.1413373518	0.00117129764866114	-0.00283915365440118	-50.2536252031427	0.0269309604119703	-0.0659224439616178	-22.9490251442669	0.00394769226780486	-0.00992668987002642	-39.4262512306859	0.00117129764866114	-0.00283915365440118	-50.2536252031427
60720.2195690988	0.00122252795604433	-0.00316270194167078	-49.3940571628743	0.0273776162882279	-0.0728547330091149	-22.1771761873802	0.00408517205705699	-0.0110234212495856	-38.5947798314394	0.00122252795604433	-0.00316270194167078	-49.3940571628743
63095.7344480193	0.00127142082176755	-0.00353354725659557	-48.5070490414295	0.0275870765393833	-0.0807326876592327	-21.3793939923369	0.00420808874488766	-0.0123035267619743	-37.7189547895023	0.00127142082176755	-0.00353354725659557	-48.5070490414295
65564.1849417979	0.00131469649467689	-0.00396656963049767	-47.5790349156724	0.027496878520841	-0.0896748450804741	-20.5563301519378	0.00429728461374121	-0.0137782762971501	-36.812949832074	0.00131469649467689	-0.00396656963049767	-47.5790349156724
68129.2069057961	0.00134872096574878	-0.00447823736849281	-46.6007857905368	0.0269670091908485	-0.0998618980024617	-19.7063171686455	0.00435156773228902	-0.0155052472521993	-35.8611570006495	0.00134872096574878	-0.00447823736849281	-46.6007857905368
70794.5784384137	0.00137182237572664	-0.00507927091761989	-45.5781995543167	0.0258233650849366	-0.111591800787692	-18.820801941119	0.00434067147103662	-0.0175405119790404	-34.8610219719202	0.00137182237572664	-0.00507927091761989	-45.5781995543167
73564.2254459642	0.00137070084411982	-0.0057968863777349	-44.4998318787472	0.0238293705374981	-0.12512999309378	-17.8980581719148	0.00424481971908768	-0.0199572616900573	-33.805823343105	0.00137070084411982	-0.0057968863777349	-44.4998318787472
76442.2274252599	0.00133545385029798	-0.00666678346380834	-43.35081379194	0.0206676295531671	-0.140808888146673	-16.9348289264125	0.00400050726855621	-0.0228622388574917	-32.6866429192369	0.00133545385029798	-0.00666678346380834	-43.35081379194
79432.8234724282	0.00124689037532196	-0.00772479606314398	-42.130555312733	0.0158809412006551	-0.159064750152384	-15.9254452499885	0.00354222702644823	-0.0263879391377544	-31.494329715218	0.00124689037532196	-0.00772479606314398	-42.130555312733
82540.4185268019	0.00107190680493735	-0.00903939411153425	-40.8165700978948	0.00881169136703991	-0.180403878484102	-14.8647337114173	0.00275385546541712	-0.0307250063168215	-30.2154112463496	0.00107190680493735	-0.00903939411153425	-40.8165700978948
85769.5898590895	0.000763009621956564	-0.0106897719708019	-39.3985611184766	-0.00150079302621044	-0.205444629364747	-13.7458723947786	0.00145238765318598	-0.0361386940897889	-28.8335419369068	0.000763009621956564	-0.0106897719708019	-39.3985611184766
89125.0938133746	0.000232907628044493	-0.0127930657333716	-37.8590681412686	-0.0164354526265249	-0.234853920261439	-12.5628263909929	-0.00066996095744955	-0.0429779254928729	-27.3340358153145	0.000232907628044493	-0.0127930657333716	-37.8590681412686
92611.8728128794	-0.000667348552222198	-0.0155282634706783	-36.169528289111	-0.0381037587516628	-0.269308385429737	-11.3089211355471	-0.00411901027416246	-0.0517808419927353	-25.6892234625787	-0.000667348552222198	-0.0155282634706783	-36.169528289111
96235.0626398089	-0.00219353930896887	-0.0191520218083536	-34.299107914999	-0.0694473569783381	-0.30936075259646	-9.97717231824683	-0.00978795425796195	-0.0633105999375326	-23.8678882635376	-0.00219353930896887	-0.0191520218083536	-34.299107914999
100000	-0.00484118394851407	-0.0240681822201851	-32.1988839091645	-0.114982579012321	-0.355023013589389	-8.56166331516149	-0.0193475531908178	-0.0787223927384705	-21.8233265044153	-0.00484118394851407	-0.0240681822201851	-32.1988839091645
103912.230383517	-0.00957754414254109	-0.030940025088308	-29.7921850696395	-0.181170952245512	-0.40516489403215	-7.05574548081967	-0.0359884540164372	-0.0997639967142714	-19.489237709592	-0.00957754414254109	-0.030940025088308	-29.7921850696395
107977.516232771	-0.0185889303820169	-0.0408672147928104	-26.9557893524121	-0.276810801508755	-0.455807824464208	-5.4609332556016	-0.0666627057343051	-0.129255396632578	-16.7467168409496	-0.0185889303820169	-0.0408672147928104	-26.9557893524121
112201.845430196	-0.0375713671187359	-0.0558580714024849	-23.4373580382528	-0.412969214590944	-0.498164214215263	-3.78085467213599	-0.128861417467311	-0.17169564602016	-13.3644361439812	-0.0375713671187359	-0.0558580714024849	-23.4373580382528
116591.440117983	-0.0872466214026405	-0.0786318967951535	-18.6027992785243	-0.60208987239602	-0.515232547941849	-2.02056405468983	-0.281974432147689	-0.230180177166567	-8.77808723664415	-0.0872466214026405	-0.0786318967951535	-18.6027992785243
121152.765862859	-0.297384259477023	-0.040607982407425	-10.4534073883183	-0.855510773496259	-0.478430813285848	-0.173693892277679	-0.857652496653644	-0.129403287471117	-1.23601424354034	-0.297384259477023	-0.040607982407425	-10.4534073883183
125892.541179417	0.0676960504942031	0.281054601706481	-10.7792650193729	-1.18160889574341	-0.34238509974891	1.79961517543078	0.195542296375057	1.02634593835063	0.380725879032844	0.0676960504942031	0.281054601706481	-10.7792650193729
130817.74742602	0.0877608001900873	0.0824212329965064	-18.3877525774116	-1.5894458911163	-0.0243826419827826	4.02593684758012	0.314767292737989	0.267766946164058	-7.67569129547542	0.0877608001900873	0.0824212329965064	-18.3877525774116
135935.639087852	0.0631707615224676	0.0326904318754165	-22.9591734074887	-2.06699647874134	0.699216288906394	6.77732648347725	0.217645919135282	0.0942283546535696	-12.4988728693928	0.0631707615224676	0.0326904318754165	-22.9591734074887
141253.754462276	0.0459719845832704	0.0128543135654288	-26.4232109189614	-2.06379776896418	2.51701241648587	10.2508508660374	0.153440336096966	0.0299356043626343	-16.1189742748789	0.0459719845832704	0.0128543135654288	-26.4232109189614
146779.926762207	0.0338388955354654	0.00368805873369579	-29.3603925239997	1.22894666543635	3.46968392356539	11.3190776960527	0.109885735720552	0.0021393454056573	-19.1795277789676	0.0338388955354654	0.00368805873369579	-29.3603925239997
152522.295653902	0.025190707576679	-0.000594014662765422	-31.9727784484783	1.94401370966644	0.89366428218327	6.60659201029236	0.0797411919529673	-0.00974491655869421	-21.901965366281	0.025190707576679	-0.000594014662765422	-31.9727784484783
158489.319246111	0.019022456569105	-0.00247550872464431	-34.3417342761569	1.23120749757363	0.0709494285048506	1.82102294238091	0.0587219878638371	-0.0141507704491251	-24.3788372547561	0.019022456569105	-0.00247550872464431	-34.3417342761569
164689.786548287	0.0146038224495554	-0.00316428605931331	-36.5114174200788	0.781288787518149	-0.124294673691166	-2.03521877551898	0.0439635382983718	-0.015049815258477	-26.6568909912281	0.0146038224495554	-0.00316428605931331	-36.5114174200788
171132.830416178	0.0114133895491128	-0.0032747138009292	-38.5081411837243	0.521248582006049	-0.164390379474318	-5.2472947534627	0.033490598699199	-0.0143807664479906	-28.766624221427	0.0114133895491128	-0.0032747138009292	-38.5081411837243
177827.941003892	0.00908689982210044	-0.00311757931952187	-40.3484041680416	0.362979977912491	-0.160618913665141	-8.02573599140475	0.0259696278686346	-0.0130935087974562	-30.7270071909212	0.00908689982210044	-0.00311757931952187	-40.3484041680416
184784.979742229	0.00736229760327513	-0.00284812495651219	-42.0540571568829	0.261461003091446	-0.144375954248358	-10.4960460828434	0.0204814561544275	-0.0116325819305537	-32.5585806135687	0.00736229760327513	-0.00284812495651219	-42.0540571568829
192014.19386388	0.00606938173823632	-0.00255101212527311	-43.6306041611445	0.193596133511285	-0.125768408790246	-12.7329596841236	0.0164183680833166	-0.0102039165260553	-34.2749698104673	0.00606938173823632	-0.00255101212527311	-43.6306041611445
199526.231496888	0.00508227294676759	-0.00225357481072267	-45.099277231637	0.146643278098945	-0.108151978997864	-14.788475066865	0.0133608541235598	-0.00889093711902173	-35.8911958416151	0.00508227294676759	-0.00225357481072267	-45.099277231637
207332.157348595	0.00432155132151735	-0.00198054085156921	-46.4592330991508	0.1132563238097	-0.0926037384078194	-16.6953656466947	0.0110364046423489	-0.00771916749751233	-37.4139198816783	0.00432155132151735	-0.00198054085156921	-46.4592330991508
215443.469003189	0.00372600918600468	-0.00173376741373518	-47.7239364972843	0.0889289105659019	-0.0792249658057871	-18.4817230270864	0.00924149447558824	-0.00669718850152945	-38.8519708145488	0.00372600918600468	-0.00173376741373518	-47.7239364972843
223872.113856834	0.00325612027993578	-0.00151327567735453	-48.8966883740798	0.0708518480239903	-0.0678205168571742	-20.1684267592734	0.0078393963440436	-0.00581618225439837	-40.2097951338348	0.00325612027993578	-0.00151327567735453	-48.8966883740798
232630.506715363	0.00287820945301889	-0.00132260906212526	-49.9855254927967	0.0572267686861355	-0.0581481636455806	-21.7677937961692	0.00672875644588346	-0.00504633280657748	-41.5032488782418	0.00287820945301889	-0.00132260906212526	-49.9855254927967
241731.54808041	0.00257245604891686	-0.00115302245937258	-50.9979728344496	0.046806322499754	-0.049943321146435	-23.2927491014049	0.00584443221496305	-0.00438636648541372	-42.7247827153785	0.00257245604891686	-0.00115302245937258	-50.9979728344496
251188.643150958	0.00232485380058564	-0.00100785388188955	-51.9241663119649	0.03871971941321	-0.0430146464593506	-24.7502306728555	0.00513491522347985	-0.00381767536704684	-43.8783095070924	0.00232485380058564	-0.00100785388188955	-51.9241663119649
261015.721568253	0.00212061212670841	-0.000882154506544788	-52.7776169874285	0.0323862680169772	-0.0371244589567703	-26.1491307968146	0.00456002392096108	-0.00332623386812736	-44.9678626465672	0.00212061212670841	-0.000882154506544788	-52.7776169874285
271227.257933203	0.00195226194780201	-0.000771032646839371	-53.5597344163797	0.0273764399471467	-0.0321020520754906	-27.4957726222096	0.00408967979853903	-0.00290334275903554	-45.9937774957613	0.00195226194780201	-0.000771032646839371	-53.5597344163797
281838.293126446	0.00180907549284629	-0.000674844137673132	-54.2850443830106	0.0233792730854898	-0.0278350370590011	-28.7897237005589	0.00369567758117908	-0.00253964504034605	-46.9663480129138	0.00180907549284629	-0.000674844137673132	-54.2850443830106
292864.456462524	0.00169155239204374	-0.000589263922827989	-54.9368692951051	0.0201608735761231	-0.0241763186374593	-30.0394597632649	0.00337407807919081	-0.00221634585855457	-47.8790321129203	0.00169155239204374	-0.000589263922827989	-54.9368692951051
304321.988710772	0.00159347015360655	-0.000516708909643461	-55.5189140413941	0.017555942147672	-0.0210367899631251	-31.245002414987	0.0031094940087656	-0.00194301388346067	-48.7146322834449	0.00159347015360655	-0.000516708909643461	-55.5189140413941
316227.766016838	0.00150545289120842	-0.00045213989057267	-56.0715908733642	0.0154242883290172	-0.0183282124259019	-32.4121520561666	0.00288498062356766	-0.00170375501736183	-49.4977904907078	0.00150545289120842	-0.00045213989057267	-56.0715908733642
328599.324760065	0.00143295219407616	-0.000396603840092894	-56.5548068006455	0.0136955424102293	-0.0160025532135716	-33.5295991426237	0.00269690290219088	-0.00149588145585125	-50.2177625698395	0.00143295219407616	-0.000396603840092894	-56.5548068006455
341454.88738336	0.00137195327725227	-0.000345425578254803	-56.9862821337576	0.0122640676645008	-0.013981651801249	-34.6105704320171	0.00253726740747808	-0.001311069433416	-50.8848929322816	0.00137195327725227	-0.000345425578254803	-56.9862821337576
354813.389233575	0.00131920446581668	-0.00030555577520728	-57.3668006268223	0.0110612002890467	-0.0122360820408685	-35.653163814601	0.00239941438933214	-0.00115490799679735	-51.4929239869926	0.00131920446581668	-0.00030555577520728	-57.3668006268223
368694.506451957	0.00127218340131092	-0.000267427253622997	-57.7212153355502	0.0100975909553179	-0.0107244437984605	-36.6359022712566	0.00228156265259883	-0.00100977387550913	-52.0584868525976	0.00127218340131092	-0.000267427253622997	-57.7212153355502
383118.684955729	0.00123185451694926	-0.000233426360834085	-58.0356032795321	0.00927907053836397	-0.009402449149825	-37.5818664958396	0.00218364916216868	-0.000886313810436574	-52.5540383384158	0.00123185451694926	-0.000233426360834085	-58.0356032795321
398107.170553497	0.00119635949783314	-0.000205799239671379	-58.3161172990048	0.00859452977245706	-0.00825134392596449	-38.4786271056001	0.00210058455975907	-0.000781122283392935	-52.9907075794013	0.00119635949783314	-0.000205799239671379	-58.3161172990048
413682.040238851	0.00116505194114284	-0.000178472502401306	-58.5723570690131	0.00803103601325303	-0.00722728122433593	-39.3281329789386	0.0020250592130649	-0.000685836173567544	-53.3996634976199	0.00116505194114284	-0.000178472502401306	-58.5723570690131
429866.234708227	0.00113882175135157	-0.000155903123897887	-58.7902460919759	0.00752674800069265	-0.0063587119940881	-40.128471775442	0.00196757290321882	-0.000600465263056458	-53.7346443272918	0.00113882175135157	-0.000155903123897887	-58.7902460919759
446683.592150963	0.00111444569108626	-0.000136152551339146	-58.9944794544803	0.00713397773455348	-0.00556349689531132	-40.8700181893089	0.00190824827708743	-0.000530521001225448	-54.0639674578238	0.00111444569108626	-0.000136152551339146	-58.9944794544803
464158.883361277	0.00109512971695798	-0.000118850556963724	-59.1598364292885	0.0067893631035857	-0.00488777626530763	-41.5499001794926	0.00186506988817073	-0.000465111268240519	-54.3240739835204	0.00109512971695798	-0.000118850556963724	-59.1598364292885
482317.848223931	0.0010761591574583	-0.000103771941476066	-59.3222741643306	0.0064931727459062	-0.0042923306867781	-42.1763205604995	0.00182268757661825	-0.000412337187873165	-54.5689940482996	0.0010761591574583	-0.000103771941476066	-59.3222741643306
501187.233627272	0.00105820049850092	-8.83648565700201E-05	-59.4784622578584	0.00625142816672956	-0.0037823359843271	-42.7256920426849	0.00178663902792526	-0.000351914623527136	-54.7939557357439	0.00105820049850092	-8.83648565700201E-05	-59.4784622578584
520794.832859546	0.00104479574760687	-7.79823792795741E-05	-59.5952448380931	0.00602751590138312	-0.0033205709148598	-43.2461454134328	0.00175426856641183	-0.000315089745409152	-54.9801836258465	0.00104479574760687	-7.79823792795741E-05	-59.5952448380931
541169.526546464	0.0010309534835897	-6.56247173870532E-05	-59.7176570473177	0.00587073379324585	-0.00291640374225707	-43.6682528680983	0.00172905819365366	-0.000271157892511426	-55.1382906452728	0.0010309534835897	-6.56247173870532E-05	-59.7176570473177
562341.325190349	0.00102083548855303	-5.58367296946631E-05	-59.8079111077253	0.00570190266902742	-0.0025548717389951	-44.0850060741445	0.00170578833109153	-0.000243308887217808	-55.2740252203745	0.00102083548855303	-5.58367296946631E-05	-59.8079111077253
584341.413373518	0.0010088452331369	-4.63547107590212E-05	-59.9143497190402	0.00559026313923257	-0.00224516164558401	-44.4019157752779	0.0016800249556048	-0.000200794283790328	-55.4320865834068	0.0010088452331369	-4.63547107590212E-05	-59.9143497190402
607202.195690988	0.000999882210877015	-4.21287925808131E-05	-59.9933201716006	0.00547257586856086	-0.00195920520385571	-44.7124302009541	0.00165768239200921	-0.000177572637649377	-55.5604223503979	0.000999882210877015	-4.21287925808131E-05	-59.9933201716006
630957.344480193	0.000991890584104938	-3.34130485244829E-05	-60.0657992350832	0.00537945095077307	-0.00171630668984202	-44.9642445918893	0.00164951604374006	-0.000152016861985714	-55.616139454685	0.000991890584104938	-3.34130485244829E-05	-60.0657992350832
655641.849417979	0.000982860198090794	-2.73147481389483E-05	-60.1468120816273	0.00529988852461325	-0.00149849979362327	-45.1806573605753	0.00162733138665592	-0.000130720442512115	-55.742546704381	0.000982860198090794	-2.73147481389483E-05	-60.1468120816273
681292.069057962	0.000977711952153464	-2.36911293857477E-05	-60.1932322986371	0.00522506307041025	-0.00130421294272337	-45.3756822594055	0.00161903224968826	-0.000117020879898029	-55.7922608662598	0.000977711952153464	-2.36911293857477E-05	-60.1932322986371
707945.784384137	0.000970490968044856	-1.71104160058416E-05	-60.2588202860357	0.00517102428539543	-0.00114178574769765	-45.5217294400539	0.00160421474070016	-9.18686193349022E-05	-55.8805305063826	0.000970490968044856	-1.71104160058416E-05	-60.2588202860357
735642.254459642	0.000965421350636974	-1.50759821205605E-05	-60.3046030829239	0.00511073752472907	-0.000978159382879746	-45.6740853615073	0.00158996618344399	-8.69508085069104E-05	-55.959273229047	0.000965421350636974	-1.50759821205605E-05	-60.3046030829239
764422.274252599	0.000961832025129937	-1.07743957000367E-05	-60.3374704006403	0.00506743604126408	-0.000870651090441234	-45.7778879238224	0.00159162264875899	-7.34257709535057E-05	-55.9539648627921	0.000961832025129937	-1.07743957000367E-05	-60.3374704006403
794328.234724282	0.00095662471081566	-4.33867164542186E-06	-60.3850787663129	0.00504442293172094	-0.000756072990411536	-45.8472860980775	0.00157895871582742	-5.71658509716226E-05	-56.0268955584769	0.00095662471081566	-4.33867164542186E-06	-60.3850787663129
825404.185268017	0.000952275388371773	-2.53378968912605E-06	-60.424718051241	0.00500905717177467	-0.000643777086017424	-45.9337292360784	0.00156947369172073	-5.02245802262572E-05	-56.0804740434661	0.000952275388371773	-2.53378968912605E-06	-60.424718051241
857695.898590895	0.000948294069404483	-1.24694533868105E-06	-60.4611318006899	0.00497135736886099	-0.00055174644539739	-46.0173320818268	0.00156480040296508	-3.79307119699847E-05	-56.1082699533562	0.000948294069404483	-1.24694533868105E-06	-60.4611318006899
891250.938133746	0.000946188077343044	1.31820551816764E-06	-60.4804421442056	0.00495909895745036	-0.000477516811414921	-46.0518624097234	0.00156746389523267	-3.56299040658855E-05	-56.093805679223	0.000946188077343044	1.31820551816764E-06	-60.4804421442056
926118.728128794	0.000944327407730759	2.45495959017534E-06	-60.4975187560605	0.0049599829630111	-0.000427121981695381	-46.0583097957899	0.00156263450720939	-2.32072252605843E-05	-56.1218940053928	0.000944327407730759	2.45495959017534E-06	-60.4975187560605
962350.626398089	0.000943542468072933	5.18327303465494E-06	-60.5046398985648	0.00495625715585962	-0.000375535372361488	-46.0720614463434	0.00155909396234575	-2.37382297509646E-05	-56.1415475380251	0.000943542468072933	5.18327303465494E-06	-60.5046398985648
1000000	0.000942072106963803	4.42096630865038E-06	-60.518221452315	0.0049556459623314	-0.000335125070135204	-46.078178990349	0.00155270090787421	-1.72245664169693E-05	-56.1777094462932	0.000942072106963803	4.42096630865038E-06	-60.518221452315
1039122.30383517	0.000941796211223572	1.80278104476161E-06	-60.5208453073568	0.00496455366352367	-0.000293033997243196	-46.0672913756654	0.00155354300981586	-1.62145059724529E-05	-56.1730613103378	0.000941796211223572	1.80278104476161E-06	-60.5208453073568
1079775.16232771	0.000940834173211458	-6.22462231261403E-07	-60.5297364275894	0.00498250520691628	-0.000294110705490272	-46.0359385860194	0.00155606406252845	-2.37567195584749E-05	-56.1584383791077	0.000940834173211458	-6.22462231261403E-07	-60.5297364275894
1122018.45430196	0.000942469487031397	-7.80293252321847E-06	-60.5143563477509	0.00500230986033712	-0.000303582535414376	-46.0006221269945	0.00156257656820454	-3.18830279644905E-05	-56.1213661328641	0.000942469487031397	-7.80293252321847E-06	-60.5143563477509
1165914.40117983	0.000942616912606746	-1.73573614908807E-05	-60.5118231078441	0.00502660126588633	-0.000386050042868622	-45.9489698596102	0.00156282199960334	-4.45954600943317E-05	-56.1182748376548	0.000942616912606746	-1.73573614908807E-05	-60.5118231078441
1211527.65862859	0.000943268856434433	-3.49740672626251E-05	-60.5013237556271	0.00502112422746543	-0.000495022088197224	-45.941972919368	0.00156830632283093	-7.89228471561815E-05	-56.0803976734463	0.000943268856434433	-3.49740672626251E-05	-60.5013237556271
1258925.41179417	0.000932455661327215	-6.45655615403205E-05	-60.5866636034659	0.00493736269352596	-0.000671881568386276	-46.0504120513754	0.00154603551267159	-0.000131325503505771	-56.184387201645	0.000932455661327215	-6.45655615403205E-05	-60.5866636034659
1308177.4742602	0.000897046188263498	-9.81078295630441E-05	-60.8920649322478	0.00470883541512502	-0.000872218311320762	-46.3952216599697	0.00148412767136927	-0.000192920202503395	-56.4978045419741	0.000897046188263498	-9.81078295630441E-05	-60.8920649322478
1359356.39087852	0.000831792571799251	-0.000104300637786901	-61.5319450737321	0.00429314710106115	-0.000882099376243685	-47.1649046529541	0.00136483566152123	-0.000208791694084679	-57.1979272422138	0.000831792571799251	-0.000104300637786901	-61.5319450737321
1412537.54462276	0.000778772677847903	-7.18678693448232E-05	-62.1349568903284	0.00395333648912182	-0.000669478346070963	-47.937930796878	0.00127186179866505	-0.000147918999911267	-57.8528527698153	0.000778772677847903	-7.18678693448232E-05	-62.1349568903284
1467799.26762207	0.000752018414815534	-3.18291510142974E-05	-62.4676574908717	0.00378965516918282	-0.000386575527289931	-48.3830484449532	0.00122833946651199	-7.0131968465838E-05	-58.1994976349317	0.000752018414815534	-3.18291510142974E-05	-62.4676574908717
1525222.95653902	0.000737911848975239	3.52966783340672E-06	-62.6398109527742	0.00376050828490412	-0.000134632456896149	-48.4895059585308	0.00120392982220626	-8.86413470789581E-06	-58.3877411327934	0.000737911848975239	3.52966783340672E-06	-62.6398109527742
1584893.19246111	0.000729028327642018	3.47013431444162E-05	-62.7352832114542	0.00373605441775269	3.73081462897185E-05	-48.5513030774511	0.00119505837949497	4.3013821194607E-05	-58.4465949229654	0.000729028327642018	3.47013431444162E-05	-62.7352832114542
1646897.86548287	0.000718025099145392	6.12250467276739E-05	-62.8457452757869	0.00371529998819227	0.000225280550313585	-48.584183801161	0.00117710243882622	8.62071314261674E-05	-58.5604831584491	0.000718025099145392	6.12250467276739E-05	-62.8457452757869
1711328.30416178	0.000710125387492043	9.41234385740008E-05	-62.8976642574194	0.00370667871820072	0.000360990950224818	-48.5793037790982	0.00116100537175475	0.000146428676726566	-58.6347765881651	0.000710125387492043	9.41234385740008E-05	-62.8976642574194
1778279.41003892	0.000696201250054259	0.000128094803838941	-63.0007173243721	0.00367675686754701	0.000541244630020728	-48.5975956691432	0.00114299902011055	0.000202135229567659	-58.7053394601414	0.000696201250054259	0.000128094803838941	-63.0007173243721
1847849.79742229	0.000685375596356022	0.000177039815452086	-63.000905006905	0.00364450301676294	0.000725128538177265	-48.598625023176	0.00112996949554281	0.000275122736285747	-58.688551543499	0.000685375596356022	0.000177039815452086	-63.000905006905
1920141.9386388	0.000682813345374369	0.000236662167575385	-62.8212733406577	0.00361307461304892	0.000964721197509078	-48.5433767995612	0.00113203339935396	0.000383335468296128	-58.451362644077	0.000682813345374369	0.000236662167575385	-62.8212733406577
1995262.31496888	0.00069973717609243	0.000316725196323411	-62.2918702833418	0.00365135894660041	0.00129959107837169	-48.232907707244	0.00116006073058295	0.000510574098795693	-57.9413905671116	0.00069973717609243	0.000316725196323411	-62.2918702833418
2073321.57348595	0.000762075877145608	0.000401924016183663	-61.2941904325336	0.00385755689508146	0.00173295204268009	-47.4753854476052	0.00126091269161242	0.000645901174252969	-56.9743333834777	0.000762075877145608	0.000401924016183663	-61.2941904325336
2154434.69003189	0.000873154744527489	0.000453463934094426	-60.1411174531719	0.00431731025989014	0.00207665871883494	-46.3918553276676	0.00143570985240095	0.000735469385531025	-55.8466299962062	0.000873154744527489	0.000453463934094426	-60.1411174531719
2238721.13856834	0.000994243055576335	0.000437746617831077	-59.2806597064899	0.00492960839445796	0.00211248179753112	-45.4115648355974	0.00163798699139528	0.000713602059084547	-54.9590592288536	0.000994243055576335	0.000437746617831077	-59.2806597064899
2326305.06715363	0.00107885627463273	0.000375488364579401	-58.8441532271065	0.00544617322224919	0.00187728245011034	-44.7905828056915	0.00177920436893918	0.000608845037440637	-54.5145575417645	0.00107885627463273	0.000375488364579401	-58.8441532271065
2417315.4808041	0.00112225561937529	0.000298613952830414	-58.7010783810338	0.00572995034213495	0.00152202018239985	-44.5408855396994	0.00185989415747015	0.000488221444372352	-54.3208401175964	0.00112225561937529	0.000298613952830414	-58.7010783810338
2511886.43150958	0.00113303378498675	0.000234384064584601	-58.7331626697161	0.00584718466241503	0.00119477872526843	-44.4834187505684	0.00187497093699857	0.00037483746420035	-54.3699153941285	0.00113303378498675	0.000234384064584601	-58.7331626697161
2610157.21568253	0.00113065377770274	0.000180344335503699	-58.8242975924346	0.00587720856851017	0.000884060377438944	-44.5194065671129	0.00186946662280001	0.000282621243225376	-54.467506536645	0.00113065377770274	0.000180344335503699	-58.8242975924346
2712272.57933203	0.00111220902367324	0.000132082458621627	-59.0154502108774	0.00580950358994456	0.000619406932410596	-44.6681285516975	0.0018485400440521	0.000206396465797281	-54.6096158409424	0.00111220902367324	0.000132082458621627	-59.0154502108774
2818382.93126445	0.00108076090203508	0.000103433161864873	-59.2858104046305	0.00571472324606406	0.00046836753607393	-44.831021391774	0.00179618932160896	0.000156726631636638	-54.8800182458326	0.00108076090203508	0.000103433161864873	-59.2858104046305
2928644.56462524	0.0010530885621652	9.0631928541591E-05	-59.5186531538594	0.00560546389288545	0.000375794831066177	-45.0082933092594	0.00175902989577307	0.00013059717504065	-55.0706623551915	0.0010530885621652	9.0631928541591E-05	-59.5186531538594
3043219.88710772	0.00102837707156889	9.50235314912522E-05	-59.7200295138467	0.00552409779353734	0.000307055980102773	-45.1413752441457	0.00173038991919203	0.000127994085870627	-55.2134236140829	0.00102837707156889	9.50235314912522E-05	-59.7200295138467
3162277.66016838	0.00102356686490933	0.000109674842785149	-59.7480981256045	0.00546947371145645	0.000265675538324156	-45.2308542927864	0.00170998145142018	0.000136501543868467	-55.3125855108155	0.00102356686490933	0.000109674842785149	-59.7480981256045
3285993.24760065	0.00102486059370878	0.00011616065349662	-59.7312673228736	0.00545467741085699	0.00024114582430265	-45.2561388472559	0.00170920210915858	0.000140489486029303	-55.3148885836669	0.00102486059370878	0.00011616065349662	-59.7312673228736
3414548.8738336	0.00105111381830829	0.000115533336851315	-59.514850908118	0.00543877035020381	0.000207749541668445	-45.2836534942653	0.00173087191809778	0.000128854678657223	-55.2106989894994	0.00105111381830829	0.000115533336851315	-59.514850908118
3548133.89233575	0.00105136607297527	8.03908759226494E-05	-59.5396031793322	0.00543497393824685	0.000140101424771333	-45.2931657855197	0.00172677328004157	9.57544527101486E-05	-55.2419594720337	0.00105136607297527	8.03908759226494E-05	-59.5396031793322
3686945.06451957	0.0010410848678398	5.97010903473764E-05	-59.6360191594609	0.00545090318659329	5.61172297637973E-05	-45.2701703536402	0.00171349703642642	7.14463127317126E-05	-55.3147888767903	0.0010410848678398	5.97010903473764E-05	-59.6360191594609
3831186.84955729	0.00102284218432538	4.58638052740041E-05	-59.7951042769846	0.00541111336063241	-6.13817346414089E-05	-45.3337085471102	0.00170083018818901	3.87692502826674E-05	-55.3845249647177	0.00102284218432538	4.58638052740041E-05	-59.7951042769846
3981071.70553497	0.00100642806285314	3.31249303474672E-05	-59.9396431211623	0.00535966680750982	-0.0001644802809478	-45.4131559634074	0.00167083317096398	1.32121594568244E-05	-55.5410666744347	0.00100642806285314	3.31249303474672E-05	-59.9396431211623
4136820.40238851	0.000978116540969837	2.26257585110077E-05	-60.1898646977033	0.00526411884695318	-0.000281388255060675	-45.5610947499258	0.00163519615875389	-1.1362002529785E-05	-55.7283931612841	0.000978116540969837	2.26257585110077E-05	-60.1898646977033
4298662.34708227	0.000949166207120633	2.72258084307002E-05	-60.4495828808045	0.00515002870415353	-0.000382235208816713	-45.7399490672083	0.00160296540806786	-2.00497249896475E-05	-55.9008376024821	0.000949166207120633	2.72258084307002E-05	-60.4495828808045
4466835.92150963	0.00092635929027065	5.7691196637422E-05	-60.6475993827847	0.00500006939092673	-0.000475525819867211	-45.981375136403	0.00156313575533943	-5.05190965023145E-06	-56.1200206912233	0.00092635929027065	5.7691196637422E-05	-60.6475993827847
4641588.83361277	0.000986729841570513	7.03509728925162E-05	-60.0940142791251	0.00490147832488947	-0.000562849171271721	-46.1365642803927	0.0015932772905736	-1.74715823040587E-05	-55.9536504750526	0.000986729841570513	7.03509728925162E-05	-60.0940142791251
4823178.48223931	0.000966916114811859	-1.13438020641402E-05	-60.291626318493	0.00465339586265299	-0.000686991034488933	-46.5509611571498	0.00153849789502712	-9.12914309796464E-05	-56.242797214608	0.000966916114811859	-1.13438020641402E-05	-60.291626318493
5011872.33627271	0.000893655254245845	-3.33125707152546E-05	-60.9705691580532	0.00435726943267527	-0.000694862954329913	-47.1066457654641	0.00143646814109846	-0.000115701682337556	-56.8259955335047	0.000893655254245845	-3.33125707152546E-05	-60.9705691580532
5207948.32859547	0.000834455229713331	-1.34894632384614E-05	-61.5708044057396	0.00401825888614955	-0.000634306422812915	-47.8123482807297	0.00134198410638823	-9.01707974486473E-05	-57.4254892196351	0.000834455229713331	-1.34894632384614E-05	-61.5708044057396
5411695.26546464	0.000790015451035059	1.24726092249029E-05	-62.0462059300755	0.0037303012102747	-0.000444607538076813	-48.503861058059	0.00126166450310435	-4.10412541296485E-05	-57.9765291892409	0.000790015451035059	1.24726092249029E-05	-62.0462059300755
5623413.25190349	0.000749573703023747	4.080276775646E-05	-62.4908634828259	0.00349956442652666	-0.000207285761377659	-49.10450994906	0.00119089570782481	1.79378330604161E-05	-58.4815401929283	0.000749573703023747	4.080276775646E-05	-62.4908634828259
5843414.13373518	0.000705168070428177	8.72284432310651E-05	-62.9681973906398	0.00335310521591237	0.000101378979138111	-49.4870882323024	0.00113211489011811	0.000104557318932648	-58.8853035261389	0.000705168070428177	8.72284432310651E-05	-62.9681973906398
6072021.95690988	0.000687608701044268	0.000144587979810604	-63.0652683613061	0.00326923554369154	0.00038683994762529	-49.6506903872531	0.00110580042979285	0.000195722684237816	-58.9924979944944	0.000687608701044268	0.000144587979810604	-63.0652683613061
6309573.44480193	0.000674456771569052	0.000189649654549256	-63.0904330525685	0.00324439649907182	0.000660589013563214	-49.6009092892147	0.00108632782174125	0.000278809703506134	-59.0037356724527	0.000674456771569052	0.000189649654549256	-63.0904330525685
6556418.49417979	0.000661714176452194	0.000239774819855966	-63.0508115584093	0.00323605053821838	0.000908558923439453	-49.4701755761131	0.00107759538270943	0.00036079951235757	-58.8894322091218	0.000661714176452194	0.000239774819855966	-63.0508115584093
6812920.69057962	0.000664776812941958	0.00029912162205136	-62.7457685151912	0.0032545602248167	0.00117771030395975	-49.2157349599778	0.00108040214420563	0.000443675078588795	-58.6514857977491	0.000664776812941958	0.00029912162205136	-62.7457685151912
7079457.84384137	0.000678426979271703	0.000347790119950897	-62.3565860273698	0.00328972666300071	0.00145571550424115	-48.880184322261	0.00109958023481977	0.000525677903492498	-58.2815250150201	0.000678426979271703	0.000347790119950897	-62.3565860273698
7356422.54459642	0.000665475557661474	0.000382958933230821	-62.2950494666003	0.00338132764617324	0.00170229104565361	-48.4371830816513	0.00109611859322192	0.000597744122524881	-58.0721684496464	0.000665475557661474	0.000382958933230821	-62.2950494666003
7644222.74252599	0.000662172143830852	0.00047078995998272	-61.8038031004732	0.00349672836116287	0.00200311750265433	-47.8942496734493	0.00111787606943495	0.000713361882193181	-57.5484970427241	0.000662172143830852	0.00047078995998272	-61.8038031004732
7943282.34724282	0.000727487131641064	0.000552079823861797	-60.7881850530305	0.00368903903999034	0.00225589352029155	-47.2820334379456	0.00120062763256687	0.000813253449000066	-56.7718388113543	0.000727487131641064	0.000552079823861797	-60.7881850530305
8254041.85268017	0.00078340821351802	0.000586074514756636	-60.1899197176527	0.00393915938105041	0.0024718387549471	-46.6500445352619	0.00127368001145942	0.000871044084404418	-56.2324451370679	0.00078340821351802	0.000586074514756636	-60.1899197176527
8576958.98590895	0.000851336058337472	0.000622304956219962	-59.5388094111824	0.00423250770993667	0.00263020499303043	-46.0498655464213	0.00137260712775256	0.000925237690673686	-55.6223119221762	0.000851336058337472	0.000622304956219962	-59.5388094111824
8912509.38133744	0.000923695639543633	0.000624917660685346	-59.0527189358231	0.00455931518041512	0.00268326177550223	-45.5303979342614	0.00147760609028727	0.000939011280679204	-55.1356074419282	0.000923695639543633	0.000624917660685346	-59.0527189358231
9261187.28128794	0.000971773422735419	0.000606248934238951	-58.8210544013161	0.0048426744271326	0.00261419233913422	-45.1876529218436	0.00156404792932329	0.000924139677214925	-54.8144920347882	0.000971773422735419	0.000606248934238951	-58.8210544013161
9623506.26398089	0.0010156271644025	0.000596472214111881	-58.5783661380728	0.00506294890820369	0.00253034843148229	-44.9436015830023	0.00162769995646436	0.000894383607257524	-54.6226535695298	0.0010156271644025	0.000596472214111881	-58.5783661380728
10000000	0.00105084851969942	0.000565540935404619	-58.4645367025829	0.00522168462995693	0.00237665079691977	-44.8261327373127	0.00167723147208774	0.000851045061803502	-54.5131790236812	0.00105084851969942	0.000565540935404619	-58.4645367025829
