# Supplementary material for: Electromagnetic Analysis, Characterization and Discussion of Inductive Transmission Parameters for Titanium Based Housing Materials in Active Medical Implantable Devices
Source: Materials (Basel). 2018 Oct 25;11(11):2089. doi: 10.3390/ma11112089 (PMC6266279; doi:10.3390/ma11112089)
Supplement: Supplementary file 1 [file materials-11-02089-s001.zip › supplementary/measurement_data/AB_MG_Impe_par.csv]

---Measurement Setup-----------------------------------------------------------------
Device Type: Bode100
Serial Number: EK407C
Date: 16.03.2016
Time: 17:01
Start Frequency (Hz): 1000
Stop Frequency (Hz): 10000000
Number of Points: 241
Sweep Mode: Logarithmic
Reference Resistance (Ohm): 50
Source Level (dBm): 0
Receiver Bandwidth (Hz): 10
Reference Signal: SourceVoltage
Attenuator CH1 (dB): 20
Attenuator CH2 (dB): 10
Input Impedance CH1 (Ohm): 1M
Input Impedance CH2 (Ohm): 1M
Probe CH1: 1:1
Probe CH2: 1:1
-------------------------------------------------------------------------------------
Frequency (Hz)	TR1: Impedance (Real)	TR1: Impedance (Imag)	TR1: Impedance (dB)	TR1 (AB_MG_Impe_par): Impedance (Real)	TR1 (AB_MG_Impe_par): Impedance (Imag)	TR1 (AB_MG_Impe_par): Impedance (dB)
1000	103.574513459365	41.7312199355768	40.9583770465823	103.574513459365	41.7312199355768	40.9583770465823
1039.12230383517	103.902939722632	43.2790571935713	41.0273882840526	103.902939722632	43.2790571935713	41.0273882840526
1079.77516232771	104.253818410472	44.8761013142978	41.1000767296192	104.253818410472	44.8761013142978	41.1000767296192
1122.01845430196	104.633694782185	46.5316070407128	41.1771532656405	104.633694782185	46.5316070407128	41.1771532656405
1165.91440117983	105.032241546546	48.2371948746971	41.2576090468512	105.032241546546	48.2371948746971	41.2576090468512
1211.52765862859	105.462436497682	49.9956323248696	41.3423732951025	105.462436497682	49.9956323248696	41.3423732951025
1258.92541179417	105.913058195032	51.8023205835777	41.4304780269586	105.913058195032	51.8023205835777	41.4304780269586
1308.17747426019	106.398528944488	53.6793082190843	41.5235302780329	106.398528944488	53.6793082190843	41.5235302780329
1359.35639087853	106.911048733253	55.6051346221414	41.6202354162853	106.911048733253	55.6051346221414	41.6202354162853
1412.53754462275	107.45542718145	57.5900156692395	41.7211462232375	107.45542718145	57.5900156692395	41.7211462232375
1467.79926762207	108.029611777835	59.6359733881755	41.8260996520532	108.029611777835	59.6359733881755	41.8260996520532
1525.22295653902	108.644022509531	61.7451383911122	41.935694037948	108.644022509531	61.7451383911122	41.935694037948
1584.89319246111	109.286368342744	63.9098228199121	42.0487867691058	109.286368342744	63.9098228199121	42.0487867691058
1646.89786548287	109.976157227745	66.1412979489409	42.1667847514698	109.976157227745	66.1412979489409	42.1667847514698
1711.32830416178	110.693210790327	68.425021143567	42.2878444275515	110.693210790327	68.425021143567	42.2878444275515
1778.27941003892	111.457077462546	70.775453139255	42.4134335270664	111.457077462546	70.775453139255	42.4134335270664
1847.84979742229	112.251181512594	73.1977937439781	42.5426388643395	112.251181512594	73.1977937439781	42.5426388643395
1920.1419386388	113.090194619798	75.678897701418	42.675633013255	113.090194619798	75.678897701418	42.675633013255
1995.26231496888	113.978865345025	78.224619438787	42.8126688739245	113.978865345025	78.224619438787	42.8126688739245
2073.32157348595	114.904213063406	80.8378082851093	42.95297191212	114.904213063406	80.8378082851093	42.95297191212
2154.43469003188	115.870668978055	83.5130397154389	43.0963952875406	115.870668978055	83.5130397154389	43.0963952875406
2238.72113856834	116.886547305102	86.264068200619	43.2436383987967	116.886547305102	86.264068200619	43.2436383987967
2326.30506715363	117.935687628237	89.0835226975544	43.3934609338607	117.935687628237	89.0835226975544	43.3934609338607
2417.3154808041	119.041774945857	91.963650409428	43.5465110602104	119.041774945857	91.963650409428	43.5465110602104
2511.88643150958	120.186500996971	94.9173129677962	43.7021861182653	120.186500996971	94.9173129677962	43.7021861182653
2610.15721568254	121.374218883825	97.9452703875425	43.8605243831896	121.374218883825	97.9452703875425	43.8605243831896
2712.27257933203	122.609154809027	101.046336456322	44.0214728052933	122.609154809027	101.046336456322	44.0214728052933
2818.38293126445	123.883857162581	104.216562995525	44.1843888564137	123.883857162581	104.216562995525	44.1843888564137
2928.64456462524	125.207330029862	107.464650945291	44.3497629022593	125.207330029862	107.464650945291	44.3497629022593
3043.21988710772	126.584646555935	110.810531695759	44.5182704980251	126.584646555935	110.810531695759	44.5182704980251
3162.27766016838	127.99612626093	114.220205497876	44.687793962165	127.99612626093	114.220205497876	44.687793962165
3285.99324760065	129.456593076364	117.724300922006	44.8597710975626	129.456593076364	117.724300922006	44.8597710975626
3414.5488738336	130.958830465672	121.297074554583	45.0328932921404	130.958830465672	121.297074554583	45.0328932921404
3548.13389233575	132.497484862129	124.976666805064	45.2080766846384	132.497484862129	124.976666805064	45.2080766846384
3686.94506451957	134.092985104515	128.742028206988	45.3851640819224	134.092985104515	128.742028206988	45.3851640819224
3831.18684955729	135.727018507218	132.594975283106	45.5634171848069	135.727018507218	132.594975283106	45.5634171848069
3981.07170553497	137.410552252745	136.559625230791	45.7438077596014	137.410552252745	136.559625230791	45.7438077596014
4136.82040238851	139.123590266781	140.624253823453	45.9251599803661	139.123590266781	140.624253823453	45.9251599803661
4298.66234708228	140.904865008127	144.791345928121	46.1085932700241	140.904865008127	144.791345928121	46.1085932700241
4466.83592150963	142.701018231115	149.067616069026	46.2925394662472	142.701018231115	149.067616069026	46.2925394662472
4641.58883361278	144.562762645494	153.467602141649	46.4787857767523	144.562762645494	153.467602141649	46.4787857767523
4823.17848223931	146.466367502038	157.979852905499	46.666118560142	146.466367502038	157.979852905499	46.666118560142
5011.87233627273	148.453476179417	162.574204156785	46.8546232527507	148.453476179417	162.574204156785	46.8546232527507
5207.94832859546	150.391761125261	167.373809281356	47.0442228509586	150.391761125261	167.373809281356	47.0442228509586
5411.69526546464	152.37861609254	172.237357700192	47.233320983313	152.37861609254	172.237357700192	47.233320983313
5623.41325190349	154.543817820058	177.282833059308	47.428271708542	154.543817820058	177.282833059308	47.428271708542
5843.41413373517	156.676948801982	182.524730750123	47.6240052343521	156.676948801982	182.524730750123	47.6240052343521
6072.02195690988	158.840959577197	187.844861138083	47.8187123539174	158.840959577197	187.844861138083	47.8187123539174
6309.57344480193	161.098902574746	193.381281428852	48.0174097313411	161.098902574746	193.381281428852	48.0174097313411
6556.41849417978	163.402241207539	199.044997764226	48.2163930209131	163.402241207539	199.044997764226	48.2163930209131
6812.92069057962	165.730853705714	204.905992652787	48.4169214583968	165.730853705714	204.905992652787	48.4169214583968
7079.45784384138	168.151693544566	210.811951640982	48.6163398846327	168.151693544566	210.811951640982	48.6163398846327
7356.42254459641	170.598899916847	217.130908913226	48.8223880148646	170.598899916847	217.130908913226	48.8223880148646
7644.222742526	173.168295160852	223.4653111067	49.0267723133176	173.168295160852	223.4653111067	49.0267723133176
7943.28234724281	175.704509625067	230.045761933594	49.2320839924979	175.704509625067	230.045761933594	49.2320839924979
8254.04185268018	178.347317804493	236.884913123508	49.440986840057	178.347317804493	236.884913123508	49.440986840057
8576.95898590895	181.063445062391	243.83894710454	49.6492590123269	181.063445062391	243.83894710454	49.6492590123269
8912.50938133746	183.909131703721	251.085402476271	49.8617337513762	183.909131703721	251.085402476271	49.8617337513762
9261.18728128794	186.669892119512	258.605797242837	50.0741748193545	186.669892119512	258.605797242837	50.0741748193545
9623.50626398089	189.588171984467	266.326608206057	50.2887018347885	189.588171984467	266.326608206057	50.2887018347885
10000	192.635276993815	274.333043399596	50.5063866493248	192.635276993815	274.333043399596	50.5063866493248
10391.2230383517	195.710065997284	282.592916278921	50.724748423681	195.710065997284	282.592916278921	50.724748423681
10797.7516232771	198.80352475554	291.197392396404	50.9453667942864	198.80352475554	291.197392396404	50.9453667942864
11220.1845430196	202.15431251051	299.985412125909	51.1679899582351	202.15431251051	299.985412125909	51.1679899582351
11659.1440117983	205.531357990277	309.164875131072	51.3933133852461	205.531357990277	309.164875131072	51.3933133852461
12115.2765862859	209.029258759486	318.607053461755	51.6197763968628	209.029258759486	318.607053461755	51.6197763968628
12589.2541179417	212.5509114614	328.357376721399	51.8468137326534	212.5509114614	328.357376721399	51.8468137326534
13081.774742602	216.288089485084	338.489347467105	52.0778397801371	216.288089485084	338.489347467105	52.0778397801371
13593.5639087852	220.139271982159	348.997792590055	52.3111456330663	220.139271982159	348.997792590055	52.3111456330663
14125.3754462276	224.132142614042	359.863924669636	52.5463812075601	224.132142614042	359.863924669636	52.5463812075601
14677.9926762207	228.203142830176	371.189402620539	52.7842946666135	228.203142830176	371.189402620539	52.7842946666135
15252.2295653902	232.435664135698	382.904277787973	53.024218999757	232.435664135698	382.904277787973	53.024218999757
15848.9319246111	236.835133586705	394.925405536278	53.2645252387674	236.835133586705	394.925405536278	53.2645252387674
16468.9786548287	241.524874158375	407.482997937421	53.5097767595459	241.524874158375	407.482997937421	53.5097767595459
17113.2830416178	246.284853778563	420.463161580675	53.7556394235858	246.284853778563	420.463161580675	53.7556394235858
17782.7941003892	251.189518117306	433.97545670146	54.004185999029	251.189518117306	433.97545670146	54.004185999029
18478.4979742229	256.401759727297	448.092771582006	54.2574446062296	256.401759727297	448.092771582006	54.2574446062296
19201.419386388	262.014898097821	462.538789608652	54.5116284254572	262.014898097821	462.538789608652	54.5116284254572
19952.6231496888	267.664868294562	477.603322141876	54.767583442476	267.664868294562	477.603322141876	54.767583442476
20733.2157348595	273.68072402548	493.327885174912	55.0280053595743	273.68072402548	493.327885174912	55.0280053595743
21544.3469003188	279.972403276753	509.28579863018	55.2860380726967	279.972403276753	509.28579863018	55.2860380726967
22387.2113856834	286.643301678321	526.369576891716	55.553717687925	286.643301678321	526.369576891716	55.553717687925
23263.0506715363	293.572486756779	543.72026842423	55.8185473239597	293.572486756779	543.72026842423	55.8185473239597
24173.154808041	301.082553508712	562.021454637105	56.0908065574976	301.082553508712	562.021454637105	56.0908065574976
25118.8643150958	308.756754812268	580.709151953164	56.3604018467901	308.756754812268	580.709151953164	56.3604018467901
26101.5721568254	316.873460634893	600.342423515552	56.6353114573876	316.873460634893	600.342423515552	56.6353114573876
27122.7257933203	325.546102260734	620.707913673822	56.9131014748642	325.546102260734	620.707913673822	56.9131014748642
28183.8293126446	334.687954804462	641.875808655153	57.1934834416782	334.687954804462	641.875808655153	57.1934834416782
29286.4456462524	344.29942659977	663.791518195228	57.4753708632559	344.29942659977	663.791518195228	57.4753708632559
30432.1988710772	354.553899586035	686.893242196307	57.7636029166272	354.553899586035	686.893242196307	57.7636029166272
31622.7766016838	365.65634961046	710.612945181715	58.0528013689699	365.65634961046	710.612945181715	58.0528013689699
32859.9324760065	377.267021330565	735.177207479733	58.3430364572331	377.267021330565	735.177207479733	58.3430364572331
34145.488738336	389.420541553407	761.618472097657	58.6433961672064	389.420541553407	761.618472097657	58.6433961672064
35481.3389233575	402.069495679857	788.215556949594	58.9373050258688	402.069495679857	788.215556949594	58.9373050258688
36869.4506451957	416.464287077076	816.524202571733	59.2435904198437	416.464287077076	816.524202571733	59.2435904198437
38311.8684955729	431.544665260903	845.516833517314	59.5478721397526	431.544665260903	845.516833517314	59.5478721397526
39810.7170553497	447.605612590032	876.463719654451	59.8611730870571	447.605612590032	876.463719654451	59.8611730870571
41368.2040238851	464.614538726163	908.189106215449	60.1731475538203	464.614538726163	908.189106215449	60.1731475538203
42986.6234708227	483.538791575514	942.347121091436	60.4992622112094	483.538791575514	942.347121091436	60.4992622112094
44668.3592150963	503.178456120308	977.483566306755	60.8230511295682	503.178456120308	977.483566306755	60.8230511295682
46415.8883361278	524.135472575197	1015.09376580796	61.1565488631417	524.135472575197	1015.09376580796	61.1565488631417
48231.7848223931	548.090987860231	1053.00983889024	61.4898294372586	548.090987860231	1053.00983889024	61.4898294372586
50118.7233627273	572.591882428892	1094.1655161199	61.832868279641	572.591882428892	1094.1655161199	61.832868279641
52079.4832859547	600.347532994499	1136.88402639575	62.1825247825757	600.347532994499	1136.88402639575	62.1825247825757
54116.9526546464	630.544599080506	1181.70719079249	62.5382688722619	630.544599080506	1181.70719079249	62.5382688722619
56234.1325190349	662.621414689073	1230.36253480206	62.9067091119066	662.621414689073	1230.36253480206	62.9067091119066
58434.1413373518	698.767218360381	1280.94014208989	63.2819264797124	698.767218360381	1280.94014208989	63.2819264797124
60720.2195690988	737.37887766104	1334.92834417149	63.6656513845541	737.37887766104	1334.92834417149	63.6656513845541
63095.7344480193	781.384969152605	1391.58722571309	64.0604215549705	781.384969152605	1391.58722571309	64.0604215549705
65564.1849417979	829.056467487552	1454.06831038105	64.4741376750805	829.056467487552	1454.06831038105	64.4741376750805
68129.2069057961	883.451210956592	1517.23032549409	64.8889940840023	883.451210956592	1517.23032549409	64.8889940840023
70794.5784384137	944.23359344881	1586.66527894035	65.3263767518624	944.23359344881	1586.66527894035	65.3263767518624
73564.2254459642	1011.37983306434	1658.20606618337	65.766334531872	1011.37983306434	1658.20606618337	65.766334531872
76442.2274252599	1089.24890675002	1737.96987097187	66.2397276527059	1089.24890675002	1737.96987097187	66.2397276527059
79432.8234724282	1176.88880985179	1820.35510719181	66.7198326179907	1176.88880985179	1820.35510719181	66.7198326179907
82540.4185268019	1278.25478285051	1911.16468714496	67.2316706598522	1278.25478285051	1911.16468714496	67.2316706598522
85769.5898590895	1393.40060979308	2004.22923627176	67.7513695030621	1393.40060979308	2004.22923627176	67.7513695030621
89125.0938133746	1535.41666825851	2105.36755866784	68.3187469298989	1535.41666825851	2105.36755866784	68.3187469298989
92611.8728128794	1695.52398383132	2212.56315908074	68.9043428289468	1695.52398383132	2212.56315908074	68.9043428289468
96235.0626398089	1885.83968130151	2318.29237098086	69.5089380763225	1885.83968130151	2318.29237098086	69.5089380763225
100000	2116.58573504399	2437.5248536677	70.1792867371125	2116.58573504399	2437.5248536677	70.1792867371125
103912.230383517	2392.57442945508	2538.49543580534	70.8523245946216	2392.57442945508	2538.49543580534	70.8523245946216
107977.516232771	2740.22775559711	2637.72623755576	71.6036190599415	2740.22775559711	2637.72623755576	71.6036190599415
112201.845430196	3148.13953571092	2711.50137228077	72.3711682974103	3148.13953571092	2711.50137228077	72.3711682974103
116591.440117983	3656.63943022095	2729.39446448888	73.1849336720337	3656.63943022095	2729.39446448888	73.1849336720337
121152.765862859	4253.05073699107	2649.63698171173	73.9982970564799	4253.05073699107	2649.63698171173	73.9982970564799
125892.541179417	4963.41648293532	2421.10177612038	74.8426049466245	4963.41648293532	2421.10177612038	74.8426049466245
130817.74742602	5730.57662830769	1940.83892264997	75.6355659642897	5730.57662830769	1940.83892264997	75.6355659642897
135935.639087852	6444.67760262746	1114.48180158796	76.3119955266567	6444.67760262746	1114.48180158796	76.3119955266567
141253.754462276	6910.64625753365	-32.8443006317119	76.7904713554992	6910.64625753365	-32.8443006317119	76.7904713554992
146779.926762207	6898.94270981925	-1415.42798676897	76.9547157989382	6898.94270981925	-1415.42798676897	76.9547157989382
152522.295653902	6378.16787758847	-2681.9428273595	76.8009828943218	6378.16787758847	-2681.9428273595	76.8009828943218
158489.319246111	5459.76000502496	-3580.23003650419	76.2968503821849	5459.76000502496	-3580.23003650419	76.2968503821849
164689.786548287	4445.15646390265	-4050.20505039637	75.582713799883	4445.15646390265	-4050.20505039637	75.582713799883
171132.830416178	3481.61185981735	-4185.26280398476	74.7184956600279	3481.61185981735	-4185.26280398476	74.7184956600279
177827.941003892	2709.72232993488	-4081.35256348515	73.8021185429828	2709.72232993488	-4081.35256348515	73.8021185429828
184784.979742229	2078.03199831618	-3875.25419857576	72.8636241683463	2078.03199831618	-3875.25419857576	72.8636241683463
192014.19386388	1613.79433601658	-3611.03093319068	71.9434438042158	1613.79433601658	-3611.03093319068	71.9434438042158
199526.231496888	1254.82074909693	-3343.86010429687	71.0571367675851	1254.82074909693	-3343.86010429687	71.0571367675851
207332.157348595	982.051579739981	-3083.25314688737	70.1998298639444	982.051579739981	-3083.25314688737	70.1998298639444
215443.469003189	782.403713494805	-2844.59985425241	69.3971408741036	782.403713494805	-2844.59985425241	69.3971408741036
223872.113856834	627.715870028617	-2627.45390488673	68.6317655770946	627.715870028617	-2627.45390488673	68.6317655770946
232630.506715363	502.518038614316	-2434.71649865104	67.9101439199375	502.518038614316	-2434.71649865104	67.9101439199375
241731.54808041	406.709441085883	-2258.28485927367	67.2142007527591	406.709441085883	-2258.28485927367	67.2142007527591
251188.643150958	332.354318000617	-2101.78869856115	66.5590403244033	332.354318000617	-2101.78869856115	66.5590403244033
261015.721568253	274.710950011751	-1957.19648288065	65.9174159838148	274.710950011751	-1957.19648288065	65.9174159838148
271227.257933203	226.411119122282	-1829.63669037482	65.3132975133477	226.411119122282	-1829.63669037482	65.3132975133477
281838.293126446	189.779501993006	-1713.14100270812	64.7288340772252	189.779501993006	-1713.14100270812	64.7288340772252
292864.456462524	156.602013281223	-1605.13745090072	64.1513875374342	156.602013281223	-1605.13745090072	64.1513875374342
304321.988710772	132.219345209413	-1510.41076126047	63.6150546242486	132.219345209413	-1510.41076126047	63.6150546242486
316227.766016838	110.978847418021	-1421.34032363046	63.080358149458	110.978847418021	-1421.34032363046	63.080358149458
328599.324760065	93.2163804699493	-1340.83428579978	62.568441865153	93.2163804699493	-1340.83428579978	62.568441865153
341454.88738336	78.5599049083093	-1266.28049369269	62.0672820202973	78.5599049083093	-1266.28049369269	62.0672820202973
354813.389233575	67.3091473569325	-1198.61319674113	61.5872549399049	67.3091473569325	-1198.61319674113	61.5872549399049
368694.506451957	56.7242420985488	-1134.94045106382	61.1102966238069	56.7242420985488	-1134.94045106382	61.1102966238069
383118.684955729	49.2330408540485	-1076.09218561349	60.6460707798892	49.2330408540485	-1076.09218561349	60.6460707798892
398107.170553497	42.1152429585965	-1021.21396514706	60.1897149717754	42.1152429585965	-1021.21396514706	60.1897149717754
413682.040238851	35.9957832376898	-970.566755427498	59.7464777329697	35.9957832376898	-970.566755427498	59.7464777329697
429866.234708227	30.6895802473936	-923.410261737708	59.312688360984	30.6895802473936	-923.410261737708	59.312688360984
446683.592150963	26.4137541583964	-879.298966953652	58.8866484569777	26.4137541583964	-879.298966953652	58.8866484569777
464158.883361277	23.1218894093336	-837.73543227094	58.4654448230899	23.1218894093336	-837.73543227094	58.4654448230899
482317.848223931	19.6979368754303	-798.754948372913	58.050911614797	19.6979368754303	-798.754948372913	58.050911614797
501187.233627272	17.4714583305413	-762.034992976997	57.6417806269992	17.4714583305413	-762.034992976997	57.6417806269992
520794.832859546	15.1052103987269	-727.59216447458	57.2396316760488	15.1052103987269	-727.59216447458	57.2396316760488
541169.526546464	13.4372497669988	-695.134295976147	56.8429968250138	13.4372497669988	-695.134295976147	56.8429968250138
562341.325190349	11.9616377522699	-664.183201691677	56.4471661258618	11.9616377522699	-664.183201691677	56.4471661258618
584341.413373518	10.661130303563	-634.927672170788	56.0557093894186	10.661130303563	-634.927672170788	56.0557093894186
607202.195690988	9.21285957013094	-607.595780749121	55.67329336292	9.21285957013094	-607.595780749121	55.67329336292
630957.344480193	8.3391160983674	-581.254083979974	55.2882141615347	8.3391160983674	-581.254083979974	55.2882141615347
655641.849417979	7.38540560685016	-556.616545419348	54.9118867406862	7.38540560685016	-556.616545419348	54.9118867406862
681292.069057962	6.73807853534345	-533.178618003848	54.5381480403401	6.73807853534345	-533.178618003848	54.5381480403401
707945.784384137	6.0518919446995	-510.503187449255	54.1605794552207	6.0518919446995	-510.503187449255	54.1605794552207
735642.254459642	5.30267949045517	-489.255714442552	53.7912282635824	5.30267949045517	-489.255714442552	53.7912282635824
764422.274252599	4.86924841781947	-469.046277118018	53.4247818733172	4.86924841781947	-469.046277118018	53.4247818733172
794328.234724282	4.55291410954231	-449.770925672691	53.0602725604851	4.55291410954231	-449.770925672691	53.0602725604851
825404.185268017	4.17663084566143	-431.161069809759	52.6931983256044	4.17663084566143	-431.161069809759	52.6931983256044
857695.898590895	3.94198538545314	-413.496778627586	52.3298372948109	3.94198538545314	-413.496778627586	52.3298372948109
891250.938133746	3.7144855582049	-396.646842171542	51.9684608722337	3.7144855582049	-396.646842171542	51.9684608722337
926118.728128794	3.53072766031317	-380.341325968299	51.6038445616689	3.53072766031317	-380.341325968299	51.6038445616689
962350.626398089	3.40351674291098	-364.910632214374	51.2441081353113	3.40351674291098	-364.910632214374	51.2441081353113
1000000	3.38141930124987	-350.100851937999	50.8842684642567	3.38141930124987	-350.100851937999	50.8842684642567
1039122.30383517	3.40057561450137	-335.922929331629	50.5252380043547	3.40057561450137	-335.922929331629	50.5252380043547
1079775.16232771	3.42145963375268	-322.152927695081	50.1617314953345	3.42145963375268	-322.152927695081	50.1617314953345
1122018.45430196	3.69363959153983	-309.087465698406	49.8022480269653	3.69363959153983	-309.087465698406	49.8022480269653
1165914.40117983	4.1166178672286	-296.449064532405	49.4398390662163	4.1166178672286	-296.449064532405	49.4398390662163
1211527.65862859	4.76561126628109	-284.461652522293	49.0816933189436	4.76561126628109	-284.461652522293	49.0816933189436
1258925.41179417	5.83867071421247	-273.240807390873	48.7328937392718	5.83867071421247	-273.240807390873	48.7328937392718
1308177.4742602	6.86941409986803	-263.226375311305	48.409544836183	6.86941409986803	-263.226375311305	48.409544836183
1359356.39087852	7.12253188891231	-254.360778986591	48.11240687267	7.12253188891231	-254.360778986591	48.11240687267
1412537.54462276	6.39228975479987	-245.432468116839	47.8015852993314	6.39228975479987	-245.432468116839	47.8015852993314
1467799.26762207	5.58926652179479	-235.99591511586	47.4605250757059	5.58926652179479	-235.99591511586	47.4605250757059
1525222.95653902	5.23059629863034	-226.532797158792	47.1049365262377	5.23059629863034	-226.532797158792	47.1049365262377
1584893.19246111	5.35594600441327	-217.36133037133	46.7462817612814	5.35594600441327	-217.36133037133	46.7462817612814
1646897.86548287	5.8169607159143	-208.667014223737	46.39244968905	5.8169607159143	-208.667014223737	46.39244968905
1711328.30416178	6.67551441504916	-200.727055728543	46.0569189585317	6.67551441504916	-200.727055728543	46.0569189585317
1778279.41003892	7.53577548348264	-193.726536954246	45.750348797171	7.53577548348264	-193.726536954246	45.750348797171
1847849.79742229	7.93774070405659	-187.770939274946	45.4803217138741	7.93774070405659	-187.770939274946	45.4803217138741
1920141.9386388	7.33374200810587	-182.179757419062	45.2170344670799	7.33374200810587	-182.179757419062	45.2170344670799
1995262.31496888	5.99822643725371	-176.206359246093	44.9254611810823	5.99822643725371	-176.206359246093	44.9254611810823
2073321.57348595	4.69945337436952	-169.720348294876	44.5980067575282	4.69945337436952	-169.720348294876	44.5980067575282
2154434.69003189	3.68370590615242	-163.111448939926	44.2519034070677	3.68370590615242	-163.111448939926	44.2519034070677
2238721.13856834	2.9538720812841	-156.550704680124	43.8946464330515	2.9538720812841	-156.550704680124	43.8946464330515
2326305.06715363	2.49248729054405	-150.188118467524	43.5339074982977	2.49248729054405	-150.188118467524	43.5339074982977
2417315.4808041	2.17746493793465	-144.095061382982	43.1739735324434	2.17746493793465	-144.095061382982	43.1739735324434
2511886.43150958	1.96370342895012	-138.226775670186	42.8127199636633	1.96370342895012	-138.226775670186	42.8127199636633
2610157.21568253	1.84353852171991	-132.615628265017	42.4527333262454	1.84353852171991	-132.615628265017	42.4527333262454
2712272.57933203	1.77046447784191	-127.240733844667	42.0933640487737	1.77046447784191	-127.240733844667	42.0933640487737
2818382.93126445	1.74674640405181	-122.068291416771	41.7329465048812	1.74674640405181	-122.068291416771	41.7329465048812
2928644.56462524	1.738795172242	-117.117242125146	41.3733739171323	1.738795172242	-117.117242125146	41.3733739171323
3043219.88710772	1.78919966890097	-112.356175124575	41.0130400934392	1.78919966890097	-112.356175124575	41.0130400934392
3162277.66016838	1.87334303412651	-107.792674025825	40.6530964328989	1.87334303412651	-107.792674025825	40.6530964328989
3285993.24760065	1.97903984367559	-103.412482779579	40.2930495596108	1.97903984367559	-103.412482779579	40.2930495596108
3414548.8738336	2.10433613935806	-99.22029393713	39.9339632469778	2.10433613935806	-99.22029393713	39.9339632469778
3548133.89233575	2.24466102572616	-95.2060038193879	39.575700168835	2.24466102572616	-95.2060038193879	39.575700168835
3686945.06451957	2.41962259764531	-91.365982340908	39.2187353563353	2.41962259764531	-91.365982340908	39.2187353563353
3831186.84955729	2.58569530362935	-87.7084190096015	38.8645984886007	2.58569530362935	-87.7084190096015	38.8645984886007
3981071.70553497	2.73377260302654	-84.1922399885276	38.5100178149783	2.73377260302654	-84.1922399885276	38.5100178149783
4136820.40238851	2.88239599003	-80.8105174642377	38.1548795426798	2.88239599003	-80.8105174642377	38.1548795426798
4298662.34708227	3.04312046973892	-77.5255669233031	37.7955855080142	3.04312046973892	-77.5255669233031	37.7955855080142
4466835.92150963	3.26846080480426	-74.3377456872283	37.432575239576	3.26846080480426	-74.3377456872283	37.432575239576
4641588.83361277	3.61373350128726	-71.3221616802957	37.0756249638952	3.61373350128726	-71.3221616802957	37.0756249638952
4823178.48223931	4.05507949455941	-68.5401843037568	36.7340805273238	4.05507949455941	-68.5401843037568	36.7340805273238
5011872.33627271	4.48145564774746	-66.1104436383527	36.425312127402	4.48145564774746	-66.1104436383527	36.425312127402
5207948.32859547	4.71825243786673	-64.0065467786865	36.148023288312	4.71825243786673	-64.0065467786865	36.148023288312
5411695.26546464	4.62383621642207	-62.0455244446751	35.8782619655723	4.62383621642207	-62.0455244446751	35.8782619655723
5623413.25190349	4.24540928546964	-59.9791541418628	35.5817106034612	4.24540928546964	-59.9791541418628	35.5817106034612
5843414.13373518	3.80456680681438	-57.719796862209	35.2453238459284	3.80456680681438	-57.719796862209	35.2453238459284
6072021.95690988	3.46234927289718	-55.3297161500141	34.8761419084806	3.46234927289718	-55.3297161500141	34.8761419084806
6309573.44480193	3.26291629878871	-52.90123882089	34.4858075688925	3.26291629878871	-52.90123882089	34.4858075688925
6556418.49417979	3.23032363291183	-50.5256155346939	34.087948317593	3.23032363291183	-50.5256155346939	34.087948317593
6812920.69057962	3.33921756340991	-48.2765833574113	33.6954588387274	3.33921756340991	-48.2765833574113	33.6954588387274
7079457.84384137	3.52720614117889	-46.1950309638926	33.3171512498244	3.52720614117889	-46.1950309638926	33.3171512498244
7356422.54459642	3.75218232180253	-44.2964651411999	32.958431347134	3.75218232180253	-44.2964651411999	32.958431347134
7644222.74252599	3.96944940755751	-42.5571744178718	32.6170755445816	3.96944940755751	-42.5571744178718	32.6170755445816
7943282.34724282	4.16020430960895	-40.9894180583047	32.2979435343154	4.16020430960895	-40.9894180583047	32.2979435343154
8254041.85268017	4.28098263611583	-39.5855710406296	32.0012358094798	4.28098263611583	-39.5855710406296	32.0012358094798
8576958.98590895	4.25203272922836	-38.3431718053432	31.7268423894286	4.25203272922836	-38.3431718053432	31.7268423894286
8912509.38133744	4.00142316053586	-37.1359673075454	31.4460267870403	4.00142316053586	-37.1359673075454	31.4460267870403
9261187.28128794	3.59108877045405	-35.8110460592029	31.1237939747354	3.59108877045405	-35.8110460592029	31.1237939747354
9623506.26398089	3.15343533891811	-34.3377055601315	30.7518995512911	3.15343533891811	-34.3377055601315	30.7518995512911
10000000	2.79531562739993	-32.7562635286342	30.3373994740751	2.79531562739993	-32.7562635286342	30.3373994740751
