# Supplementary material for: Electromagnetic Analysis, Characterization and Discussion of Inductive Transmission Parameters for Titanium Based Housing Materials in Active Medical Implantable Devices
Source: Materials (Basel). 2018 Oct 25;11(11):2089. doi: 10.3390/ma11112089 (PMC6266279; doi:10.3390/ma11112089)
Supplement: Supplementary file 1 [file materials-11-02089-s001.zip › supplementary/measurement_data/AB_MG_Impe_ser.csv]

---Measurement Setup-----------------------------------------------------------------
Device Type: Bode100
Serial Number: EK407C
Date: 16.03.2016
Time: 16:15
Start Frequency (Hz): 1000
Stop Frequency (Hz): 10000000
Number of Points: 241
Sweep Mode: Logarithmic
Reference Resistance (Ohm): 50
Source Level (dBm): 0
Receiver Bandwidth (Hz): 10
Reference Signal: SourceVoltage
Attenuator CH1 (dB): 20
Attenuator CH2 (dB): 0
Input Impedance CH1 (Ohm): 1M
Input Impedance CH2 (Ohm): 1M
Probe CH1: 1:1
Probe CH2: 1:1
-------------------------------------------------------------------------------------
Frequency (Hz)	TR1: Impedance (Real)	TR1: Impedance (Imag)	TR1: Impedance (dB)	TR1 (AB_MG_Impe_ser): Impedance (Real)	TR1 (AB_MG_Impe_ser): Impedance (Imag)	TR1 (AB_MG_Impe_ser): Impedance (dB)
1000	-44191.0725902302	-299291.648581237	109.615555944441	-44191.0725902302	-299291.648581237	109.615555944441
1039.12230383517	-26583.7122660457	-286396.83612604	109.176621922789	-26583.7122660457	-286396.83612604	109.176621922789
1079.77516232771	-5254.49980123195	-284425.462946347	109.080851431244	-5254.49980123195	-284425.462946347	109.080851431244
1122.01845430196	-40971.5802006802	-258729.43493331	108.364481244329	-40971.5802006802	-258729.43493331	108.364481244329
1165.91440117983	-14048.9710685798	-269901.979729328	108.635872367145	-14048.9710685798	-269901.979729328	108.635872367145
1211.52765862859	-26855.9100423559	-243574.257936251	107.785105457883	-26855.9100423559	-243574.257936251	107.785105457883
1258.92541179417	-12754.4817819533	-241434.374632096	107.668085445029	-12754.4817819533	-241434.374632096	107.668085445029
1308.17747426019	-13488.706617878	-233642.687461943	107.385494857279	-13488.706617878	-233642.687461943	107.385494857279
1359.35639087853	-14659.1123141769	-228964.541077173	107.213129983175	-14659.1123141769	-228964.541077173	107.213129983175
1412.53754462275	-18858.9623791124	-215696.215447288	106.709924000505	-18858.9623791124	-215696.215447288	106.709924000505
1467.79926762207	-20129.6065316709	-205302.253523823	106.289425973614	-20129.6065316709	-205302.253523823	106.289425973614
1525.22295653902	-13461.1609994634	-200671.565599789	106.069215332068	-13461.1609994634	-200671.565599789	106.069215332068
1584.89319246111	-20413.2415559573	-196492.305627986	105.913532234137	-20413.2415559573	-196492.305627986	105.913532234137
1646.89786548287	-22204.8496112874	-186411.072521553	105.47062312827	-22204.8496112874	-186411.072521553	105.47062312827
1711.32830416178	-18206.8431371959	-177319.02044319	105.020653871006	-18206.8431371959	-177319.02044319	105.020653871006
1778.27941003892	-11160.7665267895	-170018.930593399	104.628619878349	-11160.7665267895	-170018.930593399	104.628619878349
1847.84979742229	-2778.38733404678	-167078.341461794	104.459603906834	-2778.38733404678	-167078.341461794	104.459603906834
1920.1419386388	-8628.85439958072	-161562.956303272	104.179206357989	-8628.85439958072	-161562.956303272	104.179206357989
1995.26231496888	-9361.26197582989	-156443.106514384	103.902651203633	-9361.26197582989	-156443.106514384	103.902651203633
2073.32157348595	-5914.48490973673	-147691.428460625	103.394065023722	-5914.48490973673	-147691.428460625	103.394065023722
2154.43469003188	-5580.62189184768	-140833.487903819	102.980932622356	-5580.62189184768	-140833.487903819	102.980932622356
2238.72113856834	-2625.77847675398	-135710.198154271	102.653875219594	-2625.77847675398	-135710.198154271	102.653875219594
2326.30506715363	-2067.51509275498	-134694.815045837	102.588040690672	-2067.51509275498	-134694.815045837	102.588040690672
2417.3154808041	-6692.66618330754	-128831.445266699	102.212142094827	-6692.66618330754	-128831.445266699	102.212142094827
2511.88643150958	-4628.10592771021	-121647.749005255	101.708363117393	-4628.10592771021	-121647.749005255	101.708363117393
2610.15721568254	-4730.46658600728	-116077.135834337	101.302140404119	-4730.46658600728	-116077.135834337	101.302140404119
2712.27257933203	-3160.88191667417	-110887.527394381	100.901181426323	-3160.88191667417	-110887.527394381	100.901181426323
2818.38293126445	-4981.35843266036	-110745.857520088	100.895327611295	-4981.35843266036	-110745.857520088	100.895327611295
2928.64456462524	-3092.84452198647	-105792.196275224	100.492782954585	-3092.84452198647	-105792.196275224	100.492782954585
3043.21988710772	-3221.23614372961	-100657.729687225	100.061388036013	-3221.23614372961	-100657.729687225	100.061388036013
3162.27766016838	-214.039457374063	-97230.7053095368	99.7560897682644	-214.039457374063	-97230.7053095368	99.7560897682644
3285.99324760065	397.023854998123	-93582.5839515009	99.4239788175209	397.023854998123	-93582.5839515009	99.4239788175209
3414.5488738336	-139.61983789742	-89632.3717463405	99.0493083050506	-139.61983789742	-89632.3717463405	99.0493083050506
3548.13389233575	-1460.87231534183	-86668.9318381741	98.7585026119928	-1460.87231534183	-86668.9318381741	98.7585026119928
3686.94506451957	-1054.5444039736	-82981.8018353706	98.3803585292437	-1054.5444039736	-82981.8018353706	98.3803585292437
3831.18684955729	-1332.22763939645	-79977.3486342869	98.0605449395404	-1332.22763939645	-79977.3486342869	98.0605449395404
3981.07170553497	-414.307210637966	-77611.7733649862	97.7986758928677	-414.307210637966	-77611.7733649862	97.7986758928677
4136.82040238851	-639.281201593154	-73579.8112907878	97.3355012125867	-639.281201593154	-73579.8112907878	97.3355012125867
4298.66234708228	-1210.18175724126	-70521.5906353218	96.9677207132185	-1210.18175724126	-70521.5906353218	96.9677207132185
4466.83592150963	-973.362164473126	-68580.3679176493	96.724870975399	-973.362164473126	-68580.3679176493	96.724870975399
4641.58883361278	-1285.25344985312	-65692.9300597707	96.3520346972777	-1285.25344985312	-65692.9300597707	96.3520346972777
4823.17848223931	-1027.44511503445	-63276.0394631166	96.025930659924	-1027.44511503445	-63276.0394631166	96.025930659924
5011.87233627273	-815.769623480326	-61410.776631646	95.765658082216	-815.769623480326	-61410.776631646	95.765658082216
5207.94832859546	-614.798226412808	-58823.2337997011	95.3914523040033	-614.798226412808	-58823.2337997011	95.3914523040033
5411.69526546464	1075.61977806391	-56762.8582519357	95.0828442952163	1075.61977806391	-56762.8582519357	95.0828442952163
5623.41325190349	414.782087614035	-53708.5553248051	94.6011284286539	414.782087614035	-53708.5553248051	94.6011284286539
5843.41413373517	168.421711695911	-52083.4899050428	94.3340469499849	168.421711695911	-52083.4899050428	94.3340469499849
6072.02195690988	429.616673051745	-50053.6544833621	93.9890357606847	429.616673051745	-50053.6544833621	93.9890357606847
6309.57344480193	-613.54217382591	-47021.3213390266	93.4466359240328	-613.54217382591	-47021.3213390266	93.4466359240328
6556.41849417978	262.721115344872	-47191.0664233808	93.4773304336463	262.721115344872	-47191.0664233808	93.4773304336463
6812.92069057962	-270.487474482273	-44159.6982351392	92.9006848761492	-270.487474482273	-44159.6982351392	92.9006848761492
7079.45784384138	372.251435091089	-43512.3609648758	92.772570817218	372.251435091089	-43512.3609648758	92.772570817218
7356.42254459641	-164.988333881649	-41562.3240704061	92.3740649229168	-164.988333881649	-41562.3240704061	92.3740649229168
7644.222742526	135.871093229388	-40143.7194780887	92.0724019340228	135.871093229388	-40143.7194780887	92.0724019340228
7943.28234724281	219.809438408085	-38315.3279413788	91.6675938712565	219.809438408085	-38315.3279413788	91.6675938712565
8254.04185268018	19.0090730338819	-37183.7619798862	91.4070676626913	19.0090730338819	-37183.7619798862	91.4070676626913
8576.95898590895	-600.077563821855	-36419.1179574482	91.2277673780224	-600.077563821855	-36419.1179574482	91.2277673780224
8912.50938133746	231.646185068333	-33884.8517727374	90.600314765022	231.646185068333	-33884.8517727374	90.600314765022
9261.18728128794	157.402154845766	-33077.3235534122	90.3907055708306	157.402154845766	-33077.3235534122	90.3907055708306
9623.50626398089	379.506015514805	-32036.3999797888	90.113483547107	379.506015514805	-32036.3999797888	90.113483547107
10000	322.953793934315	-30696.7959277781	89.7423416192814	322.953793934315	-30696.7959277781	89.7423416192814
10391.2230383517	218.073055307983	-29238.6493505877	89.3193877195881	218.073055307983	-29238.6493505877	89.3193877195881
10797.7516232771	-97.4322611086926	-28131.5945538857	88.9839390858003	-97.4322611086926	-28131.5945538857	88.9839390858003
11220.1845430196	118.952984622102	-27307.3162217498	88.7256627993258	118.952984622102	-27307.3162217498	88.7256627993258
11659.1440117983	-58.951555276894	-25885.6769934286	88.2612130776586	-58.951555276894	-25885.6769934286	88.2612130776586
12115.2765862859	208.95599692616	-25005.0309162041	87.9608511831269	208.95599692616	-25005.0309162041	87.9608511831269
12589.2541179417	252.00534107521	-24054.7308706497	87.624486673126	252.00534107521	-24054.7308706497	87.624486673126
13081.774742602	351.659829708368	-23182.4839431405	87.3041985702863	351.659829708368	-23182.4839431405	87.3041985702863
13593.5639087852	205.959154083833	-22321.7858919526	86.9749484799129	205.959154083833	-22321.7858919526	86.9749484799129
14125.3754462276	181.136344134982	-21599.3769969997	86.689129914844	181.136344134982	-21599.3769969997	86.689129914844
14677.9926762207	238.353696077763	-20699.7446261222	86.3198755484123	238.353696077763	-20699.7446261222	86.3198755484123
15252.2295653902	209.187349097188	-19801.9213420944	85.9346312578222	209.187349097188	-19801.9213420944	85.9346312578222
15848.9319246111	142.903945943499	-19191.50578998	85.6624218197158	142.903945943499	-19191.50578998	85.6624218197158
16468.9786548287	81.1425382818622	-18480.0512550282	85.3341471563618	81.1425382818622	-18480.0512550282	85.3341471563618
17113.2830416178	69.5478101613444	-17725.1163496447	84.9718487529517	69.5478101613444	-17725.1163496447	84.9718487529517
17782.7941003892	52.6324671495353	-17002.5321408942	84.6103137060371	52.6324671495353	-17002.5321408942	84.6103137060371
18478.4979742229	165.097947342268	-16263.9734963092	84.2249806570239	165.097947342268	-16263.9734963092	84.2249806570239
19201.419386388	223.316486747072	-15700.6611747539	83.9192373384331	223.316486747072	-15700.6611747539	83.9192373384331
19952.6231496888	123.291940339162	-15015.0571567567	83.5308326041598	123.291940339162	-15015.0571567567	83.5308326041598
20733.2157348595	102.393347387799	-14421.2075190659	83.1802514607389	102.393347387799	-14421.2075190659	83.1802514607389
21544.3469003188	167.02206628757	-13848.1446832974	82.8284635559301	167.02206628757	-13848.1446832974	82.8284635559301
22387.2113856834	208.16953580704	-13242.0864441239	82.4402015020118	208.16953580704	-13242.0864441239	82.4402015020118
23263.0506715363	157.449953970392	-12786.3822958868	82.1356121801612	157.449953970392	-12786.3822958868	82.1356121801612
24173.154808041	165.677391098058	-12141.5664290896	81.6863029824901	165.677391098058	-12141.5664290896	81.6863029824901
25118.8643150958	253.78800844462	-11692.1717878001	81.3599494143419	253.78800844462	-11692.1717878001	81.3599494143419
26101.5721568254	249.328525358061	-11204.7546873027	80.9901969429238	249.328525358061	-11204.7546873027	80.9901969429238
27122.7257933203	267.337058023991	-10772.8237056085	80.649264738369	267.337058023991	-10772.8237056085	80.649264738369
28183.8293126446	249.947297406508	-10293.8697717495	80.2541331334462	249.947297406508	-10293.8697717495	80.2541331334462
29286.4456462524	250.036280955311	-9872.67355625155	79.8914802630085	250.036280955311	-9872.67355625155	79.8914802630085
30432.1988710772	278.343420023544	-9455.46018680308	79.5174151813094	278.343420023544	-9455.46018680308	79.5174151813094
31622.7766016838	308.612478578894	-9053.57050962259	79.1414411172292	308.612478578894	-9053.57050962259	79.1414411172292
32859.9324760065	329.95681407772	-8630.19907709844	78.7267599349532	329.95681407772	-8630.19907709844	78.7267599349532
34145.488738336	332.847164569771	-8285.56543758216	78.3734459585318	332.847164569771	-8285.56543758216	78.3734459585318
35481.3389233575	306.790999924055	-7951.28074006374	78.0152023435744	306.790999924055	-7951.28074006374	78.0152023435744
36869.4506451957	330.775826814675	-7568.67321355858	77.5886821002168	330.775826814675	-7568.67321355858	77.5886821002168
38311.8684955729	350.17201024574	-7228.09817700255	77.1906618445417	350.17201024574	-7228.09817700255	77.1906618445417
39810.7170553497	352.484129306735	-6923.80148845921	76.8181333393038	352.484129306735	-6923.80148845921	76.8181333393038
41368.2040238851	380.677142902861	-6609.81701700793	76.4181700909577	380.677142902861	-6609.81701700793	76.4181700909577
42986.6234708227	380.310683348895	-6277.95779871878	75.9722763279793	380.310683348895	-6277.95779871878	75.9722763279793
44668.3592150963	369.720254851963	-5992.84891249248	75.5691648653598	369.720254851963	-5992.84891249248	75.5691648653598
46415.8883361278	388.081280923328	-5694.59558236949	75.1293809529775	388.081280923328	-5694.59558236949	75.1293809529775
48231.7848223931	420.27293637146	-5417.70565408829	74.7023644273571	420.27293637146	-5417.70565408829	74.7023644273571
50118.7233627273	428.615379461687	-5163.88863290402	74.2893550630521	428.615379461687	-5163.88863290402	74.2893550630521
52079.4832859547	444.446491762416	-4891.408907009	73.8243876618528	444.446491762416	-4891.408907009	73.8243876618528
54116.9526546464	465.049079339431	-4643.22756790614	73.3797477512211	465.049079339431	-4643.22756790614	73.3797477512211
56234.1325190349	470.13947770114	-4393.44411938831	72.9055505987059	470.13947770114	-4393.44411938831	72.9055505987059
58434.1413373518	492.386220020269	-4151.63013508964	72.4250358658773	492.386220020269	-4151.63013508964	72.4250358658773
60720.2195690988	499.800135302205	-3917.50616497993	71.9303145803349	499.800135302205	-3917.50616497993	71.9303145803349
63095.7344480193	519.004142245832	-3688.37104080382	71.4218435542344	519.004142245832	-3688.37104080382	71.4218435542344
65564.1849417979	529.445791746208	-3469.45186604404	70.9051936585398	529.445791746208	-3469.45186604404	70.9051936585398
68129.2069057961	552.182006580403	-3253.09471137225	70.369293714555	552.182006580403	-3253.09471137225	70.369293714555
70794.5784384137	566.290449239602	-3041.18760815005	69.808895617708	566.290449239602	-3041.18760815005	69.808895617708
73564.2254459642	581.720441463655	-2837.54471504549	69.237649983896	581.720441463655	-2837.54471504549	69.237649983896
76442.2274252599	600.134120945282	-2631.73569163639	68.6250071339187	600.134120945282	-2631.73569163639	68.6250071339187
79432.8234724282	618.860270382093	-2437.67423756589	68.0107726429941	618.860270382093	-2437.67423756589	68.0107726429941
82540.4185268019	636.592520868882	-2245.51547357974	67.36204396424	636.592520868882	-2245.51547357974	67.36204396424
85769.5898590895	658.111079738188	-2057.39447014512	66.6894307760697	658.111079738188	-2057.39447014512	66.6894307760697
89125.0938133746	677.669518837768	-1868.72465948636	65.967474596962	677.669518837768	-1868.72465948636	65.967474596962
92611.8728128794	699.753575431894	-1686.52425234318	65.2296808610918	699.753575431894	-1686.52425234318	65.2296808610918
96235.0626398089	723.100308794376	-1506.05681261864	64.4577246825453	723.100308794376	-1506.05681261864	64.4577246825453
100000	744.772527522838	-1326.563579142	63.644491253601	744.772527522838	-1326.563579142	63.644491253601
103912.230383517	769.883191692385	-1150.07429387205	62.8225744476467	769.883191692385	-1150.07429387205	62.8225744476467
107977.516232771	795.176264030992	-974.639879793257	61.9926911686363	795.176264030992	-974.639879793257	61.9926911686363
112201.845430196	821.726946887674	-800.436097611253	61.192338181093	821.726946887674	-800.436097611253	61.192338181093
116591.440117983	850.19686190105	-626.081402309124	60.4720187886347	850.19686190105	-626.081402309124	60.4720187886347
121152.765862859	880.426427810543	-451.650724261911	59.9084438097721	880.426427810543	-451.650724261911	59.9084438097721
125892.541179417	912.18140367973	-277.880017885525	59.5870347406808	912.18140367973	-277.880017885525	59.5870347406808
130817.74742602	945.827257373114	-102.559234842743	59.5670021036262	945.827257373114	-102.559234842743	59.5670021036262
135935.639087852	982.239736799136	74.243925964274	59.8690919182717	982.239736799136	74.243925964274	59.8690919182717
141253.754462276	1020.81732469256	253.10126241371	60.4380548784772	1020.81732469256	253.10126241371	60.4380548784772
146779.926762207	1062.51020755069	434.300997033825	61.1976555517455	1062.51020755069	434.300997033825	61.1976555517455
152522.295653902	1107.6148333355	620.137997026363	62.0719844183463	1107.6148333355	620.137997026363	62.0719844183463
158489.319246111	1155.57028810844	808.273318872881	62.9855801577526	1155.57028810844	808.273318872881	62.9855801577526
164689.786548287	1207.99456465868	1004.11443850284	63.922565759202	1207.99456465868	1004.11443850284	63.922565759202
171132.830416178	1266.20782783245	1206.4766230129	64.8556075111201	1266.20782783245	1206.4766230129	64.8556075111201
177827.941003892	1331.52699024949	1413.54203279163	65.7646404171168	1331.52699024949	1413.54203279163	65.7646404171168
184784.979742229	1401.84368966423	1636.07387745196	66.6669610422875	1401.84368966423	1636.07387745196	66.6669610422875
192014.19386388	1481.90974806307	1863.21270774849	67.5340057825336	1481.90974806307	1863.21270774849	67.5340057825336
199526.231496888	1574.9019036101	2104.5837553521	68.394522019534	1574.9019036101	2104.5837553521	68.394522019534
207332.157348595	1676.02553982485	2361.46914374093	69.2353404535414	1676.02553982485	2361.46914374093	69.2353404535414
215443.469003189	1797.35964095928	2634.76460242299	70.0742710889755	1797.35964095928	2634.76460242299	70.0742710889755
223872.113856834	1935.29352016047	2925.67949347717	70.9008025948478	1935.29352016047	2925.67949347717	70.9008025948478
232630.506715363	2089.37305448784	3248.22684725228	71.7366569250067	2089.37305448784	3248.22684725228	71.7366569250067
241731.54808041	2285.52296178204	3603.76208556813	72.6032703052774	2285.52296178204	3603.76208556813	72.6032703052774
251188.643150958	2502.26680936727	3986.63541749022	73.4546393557046	2502.26680936727	3986.63541749022	73.4546393557046
261015.721568253	2771.48607699236	4405.3012545877	74.3277396217292	2771.48607699236	4405.3012545877	74.3277396217292
271227.257933203	3098.56093711286	4890.04876000571	75.2522181734319	3098.56093711286	4890.04876000571	75.2522181734319
281838.293126446	3531.89716028545	5406.45745517939	76.2017854257507	3531.89716028545	5406.45745517939	76.2017854257507
292864.456462524	4076.76750967042	6025.49260232866	77.2367395013258	4076.76750967042	6025.49260232866	77.2367395013258
304321.988710772	4778.87507967379	6685.50419090082	78.2951998680313	4778.87507967379	6685.50419090082	78.2951998680313
316227.766016838	5752.82739472299	7431.21176219344	79.4604888782271	5752.82739472299	7431.21176219344	79.4604888782271
328599.324760065	7058.97863120167	8282.35646255023	80.7344928989454	7058.97863120167	8282.35646255023	80.7344928989454
341454.88738336	8917.15126287693	9055.37553098766	82.0821397131379	8917.15126287693	9055.37553098766	82.0821397131379
354813.389233575	11481.0101507319	9720.6990444269	83.546952701176	11481.0101507319	9720.6990444269	83.546952701176
368694.506451957	15388.0280342739	9562.24003958443	85.1617541655687	15388.0280342739	9562.24003958443	85.1617541655687
383118.684955729	19874.7121022024	7409.67276549	86.5312316696489	19874.7121022024	7409.67276549	86.5312316696489
398107.170553497	24231.1670196392	1910.74962136612	87.7144079482805	24231.1670196392	1910.74962136612	87.7144079482805
413682.040238851	24675.768949321	-6192.70627314065	88.1106748580638	24675.768949321	-6192.70627314065	88.1106748580638
429866.234708227	20171.5164284775	-12576.2859193781	87.5208921774093	20171.5164284775	-12576.2859193781	87.5208921774093
446683.592150963	14351.1983299642	-14982.597505773	86.3390770053615	14351.1983299642	-14982.597505773	86.3390770053615
464158.883361277	9674.50729580374	-14571.1526063548	84.8560017567663	9674.50729580374	-14571.1526063548	84.8560017567663
482317.848223931	6492.77296004271	-13458.6522879688	83.488720396953	6492.77296004271	-13458.6522879688	83.488720396953
501187.233627272	4545.67739855195	-11983.979566511	82.1558191641766	4545.67739855195	-11983.979566511	82.1558191641766
520794.832859546	3290.52282129067	-10645.096940085	80.9393143429118	3290.52282129067	-10645.096940085	80.9393143429118
541169.526546464	2410.67805209874	-9511.63024049262	79.8354726135166	2410.67805209874	-9511.63024049262	79.8354726135166
562341.325190349	1852.86834130309	-8517.8182806136	78.8073557999552	1852.86834130309	-8517.8182806136	78.8073557999552
584341.413373518	1454.22360422054	-7686.52064674622	77.8673272965151	1454.22360422054	-7686.52064674622	77.8673272965151
607202.195690988	1132.26534224509	-7037.75065426874	77.0596593964341	1132.26534224509	-7037.75065426874	77.0596593964341
630957.344480193	899.631033251159	-6437.74068515751	76.2586619503021	899.631033251159	-6437.74068515751	76.2586619503021
655641.849417979	743.86646946718	-5934.15567965608	75.5348908310466	743.86646946718	-5934.15567965608	75.5348908310466
681292.069057962	609.210920507212	-5489.2592008475	74.8434404286102	609.210920507212	-5489.2592008475	74.8434404286102
707945.784384137	511.160774070347	-5064.9734291885	74.1355525487454	511.160774070347	-5064.9734291885	74.1355525487454
735642.254459642	427.667575571901	-4731.9744049666	73.5361778066816	427.667575571901	-4731.9744049666	73.5361778066816
764422.274252599	379.043343564542	-4412.01358558896	72.9246735597317	379.043343564542	-4412.01358558896	72.9246735597317
794328.234724282	313.350728720681	-4132.76780532982	72.3497154697446	313.350728720681	-4132.76780532982	72.3497154697446
825404.185268017	283.706595336658	-3877.56367868143	71.7943658198732	283.706595336658	-3877.56367868143	71.7943658198732
857695.898590895	246.377035307908	-3641.58673563678	71.2456472177698	246.377035307908	-3641.58673563678	71.2456472177698
891250.938133746	227.767136530108	-3422.57867374857	70.7062598884859	227.767136530108	-3422.57867374857	70.7062598884859
926118.728128794	207.573685078037	-3217.88974247221	70.1694568771664	207.573685078037	-3217.88974247221	70.1694568771664
962350.626398089	190.717881294965	-3033.72404194072	69.6566514996513	190.717881294965	-3033.72404194072	69.6566514996513
1000000	180.73275478308	-2862.33820173149	69.1516992597844	180.73275478308	-2862.33820173149	69.1516992597844
1039122.30383517	177.002817973865	-2703.45173525439	68.6569495242945	177.002817973865	-2703.45173525439	68.6569495242945
1079775.16232771	168.285537511577	-2545.73203449529	68.1351904972845	168.285537511577	-2545.73203449529	68.1351904972845
1122018.45430196	175.588720581277	-2402.33200744642	67.6358000542714	175.588720581277	-2402.33200744642	67.6358000542714
1165914.40117983	186.178476199051	-2265.43023731182	67.1322472605115	186.178476199051	-2265.43023731182	67.1322472605115
1211527.65862859	211.998161554744	-2137.09640273212	66.6390099909224	211.998161554744	-2137.09640273212	66.6390099909224
1258925.41179417	254.325385292664	-2024.11736034079	66.1927416097064	254.325385292664	-2024.11736034079	66.1927416097064
1308177.4742602	303.343470777205	-1946.65981784335	65.889997815676	303.343470777205	-1946.65981784335	65.889997815676
1359356.39087852	328.637440652907	-1913.27795875034	65.7618409041237	328.637440652907	-1913.27795875034	65.7618409041237
1412537.54462276	306.764809885891	-1881.45162586488	65.6038072449932	306.764809885891	-1881.45162586488	65.6038072449932
1467799.26762207	265.513406104083	-1814.69130490172	65.2680458924528	265.513406104083	-1814.69130490172	65.2680458924528
1525222.95653902	241.337483779905	-1722.59852250243	64.8080999726734	241.337483779905	-1722.59852250243	64.8080999726734
1584893.19246111	235.940256396778	-1628.76062970109	64.3273348885407	235.940256396778	-1628.76062970109	64.3273348885407
1646897.86548287	250.187410885431	-1539.2347996821	63.8593455281656	250.187410885431	-1539.2347996821	63.8593455281656
1711328.30416178	280.708501445624	-1464.0368318351	63.4678335975131	280.708501445624	-1464.0368318351	63.4678335975131
1778279.41003892	326.262614359404	-1413.15335689742	63.2293213190179	326.262614359404	-1413.15335689742	63.2293213190179
1847849.79742229	368.894792183687	-1400.80720295375	63.2187672622767	368.894792183687	-1400.80720295375	63.2187672622767
1920141.9386388	379.227305862598	-1419.99289191806	63.3449258712533	379.227305862598	-1419.99289191806	63.3449258712533
1995262.31496888	339.468798266896	-1440.90185189708	63.4072903193242	339.468798266896	-1440.90185189708	63.4072903193242
2073321.57348595	275.516798078355	-1424.38917630921	63.2320960358656	275.516798078355	-1424.38917630921	63.2320960358656
2154434.69003189	214.766220402558	-1377.4415480918	62.8857778476643	214.766220402558	-1377.4415480918	62.8857778476643
2238721.13856834	167.584579515366	-1315.87343530178	62.4541580169934	167.584579515366	-1315.87343530178	62.4541580169934
2326305.06715363	135.531331227138	-1249.32053761141	61.9842903552645	135.531331227138	-1249.32053761141	61.9842903552645
2417315.4808041	114.614655223788	-1185.05773247599	61.5152256157503	114.614655223788	-1185.05773247599	61.5152256157503
2511886.43150958	100.508792135801	-1122.89678571761	61.0414528016086	100.508792135801	-1122.89678571761	61.0414528016086
2610157.21568253	90.7415837179156	-1064.11434474528	60.5712322891266	90.7415837179156	-1064.11434474528	60.5712322891266
2712272.57933203	84.621238779133	-1008.59691492778	60.1048164832897	84.621238779133	-1008.59691492778	60.1048164832897
2818382.93126445	80.3905232620112	-956.737220450666	59.6464082397225	80.3905232620112	-956.737220450666	59.6464082397225
2928644.56462524	78.0189697609459	-907.862737699335	59.1923593242642	78.0189697609459	-907.862737699335	59.1923593242642
3043219.88710772	77.8514386622279	-861.138304828135	58.7368092633585	77.8514386622279	-861.138304828135	58.7368092633585
3162277.66016838	79.4250244650928	-816.904297399929	58.2842848971859	79.4250244650928	-816.904297399929	58.2842848971859
3285993.24760065	81.758966057266	-774.975456419656	57.8338289003066	81.758966057266	-774.975456419656	57.8338289003066
3414548.8738336	85.4637496609832	-735.897796367613	57.3945336722626	85.4637496609832	-735.897796367613	57.3945336722626
3548133.89233575	89.5013106261029	-699.237091631807	56.9630657301367	89.5013106261029	-699.237091631807	56.9630657301367
3686945.06451957	94.6646138002096	-664.174814451754	56.532989522209	94.6646138002096	-664.174814451754	56.532989522209
3831186.84955729	99.5367192962917	-632.189670496923	56.1232955686315	99.5367192962917	-632.189670496923	56.1232955686315
3981071.70553497	104.248946997398	-602.185565771328	55.7228513944063	104.248946997398	-602.185565771328	55.7228513944063
4136820.40238851	108.032274111447	-572.962957387762	55.3142465595068	108.032274111447	-572.962957387762	55.3142465595068
4298662.34708227	111.847288017898	-543.854443344353	54.8895587561827	111.847288017898	-543.854443344353	54.8895587561827
4466835.92150963	117.315942596979	-513.592763054744	54.4332645499798	117.315942596979	-513.592763054744	54.4332645499798
4641588.83361277	126.594086004247	-484.105044791129	53.9860615172461	126.594086004247	-484.105044791129	53.9860615172461
4823178.48223931	140.338612414139	-457.151142813612	53.5923215938503	140.338612414139	-457.151142813612	53.5923215938503
5011872.33627271	158.310506200554	-436.597404085435	53.3380888743746	158.310506200554	-436.597404085435	53.3380888743746
5207948.32859547	177.006431136518	-425.414706083597	53.269683000513	177.006431136518	-425.414706083597	53.269683000513
5411695.26546464	190.20918787009	-424.706347443758	53.3556824903974	190.20918787009	-424.706347443758	53.3556824903974
5623413.25190349	191.540620205932	-428.789115155615	53.4350295537805	191.540620205932	-428.789115155615	53.4350295537805
5843414.13373518	180.970748480186	-428.564205788152	53.3529275773114	180.970748480186	-428.564205788152	53.3529275773114
6072021.95690988	165.446163262326	-418.655527778966	53.0673564369798	165.446163262326	-418.655527778966	53.0673564369798
6309573.44480193	151.405824757102	-399.84683908621	52.6197908628307	151.405824757102	-399.84683908621	52.6197908628307
6556418.49417979	143.127743546497	-375.753193510071	52.086455918405	143.127743546497	-375.753193510071	52.086455918405
6812920.69057962	140.792640297451	-350.345706165674	51.5401194783721	140.792640297451	-350.345706165674	51.5401194783721
7079457.84384137	143.455674547256	-326.297861188279	51.0397407041801	143.455674547256	-326.297861188279	51.0397407041801
7356422.54459642	149.693446511717	-304.785029290533	50.6183699875207	149.693446511717	-304.785029290533	50.6183699875207
7644222.74252599	158.197957554833	-285.637544498014	50.2781994308739	158.197957554833	-285.637544498014	50.2781994308739
7943282.34724282	168.998667151739	-268.763870929225	50.0343712703868	168.998667151739	-268.763870929225	50.0343712703868
8254041.85268017	182.852862668761	-254.801602020716	49.9281421850991	182.852862668761	-254.801602020716	49.9281421850991
8576958.98590895	199.955543698523	-246.833172717212	50.0392919055958	199.955543698523	-246.833172717212	50.0392919055958
8912509.38133744	217.212724007889	-247.87230503548	50.3591798318129	217.212724007889	-247.87230503548	50.3591798318129
9261187.28128794	227.915170544922	-258.188243726706	50.7410846897789	227.915170544922	-258.188243726706	50.7410846897789
9623506.26398089	226.559958652818	-271.956936056621	50.9791637434566	226.559958652818	-271.956936056621	50.9791637434566
10000000	213.989122621839	-280.328884403424	50.9473528671743	213.989122621839	-280.328884403424	50.9473528671743
