# Supplementary material for: Electromagnetic Analysis, Characterization and Discussion of Inductive Transmission Parameters for Titanium Based Housing Materials in Active Medical Implantable Devices
Source: Materials (Basel). 2018 Oct 25;11(11):2089. doi: 10.3390/ma11112089 (PMC6266279; doi:10.3390/ma11112089)
Supplement: Supplementary file 1 [file materials-11-02089-s001.zip › supplementary/measurement_data/D_MG_Impe_par.csv]

---Measurement Setup-----------------------------------------------------------------
Device Type: Bode100
Serial Number: EK407C
Date: 16.03.2016
Time: 13:23
Start Frequency (Hz): 1000
Stop Frequency (Hz): 10000000
Number of Points: 241
Sweep Mode: Logarithmic
Reference Resistance (Ohm): 50
Source Level (dBm): 13
Receiver Bandwidth (Hz): 10
Reference Signal: SourceVoltage
Attenuator CH1 (dB): 20
Attenuator CH2 (dB): 0
Input Impedance CH1 (Ohm): 1M
Input Impedance CH2 (Ohm): 1M
Probe CH1: 1:1
Probe CH2: 1:1
-------------------------------------------------------------------------------------
Frequency (Hz)	TR1: Impedance (Real)	TR1: Impedance (Imag)	TR1: Impedance (dB)	TR1 (D_MG_Impe_par): Impedance (Real)	TR1 (D_MG_Impe_par): Impedance (Imag)	TR1 (D_MG_Impe_par): Impedance (dB)	TR2: Impedance (Real)	TR2: Impedance (Imag)	TR2: Impedance (Degree)
1000	0.289188858111257	0.115014109178195	-10.1386252564073	0.289188858111257	0.115014109178195	-10.1386252564073	0.289188858111257	0.115014109178195	21.6883487677683
1039.12230383517	0.290472550507401	0.119368080074737	-10.0602160969857	0.290472550507401	0.119368080074737	-10.0602160969857	0.290472550507401	0.119368080074737	22.3399390432504
1079.77516232771	0.291455045881879	0.123579455514476	-9.99054590935534	0.291455045881879	0.123579455514476	-9.99054590935534	0.291455045881879	0.123579455514476	22.9773637514203
1122.01845430196	0.292147120508178	0.128161145510287	-9.92357953409364	0.292147120508178	0.128161145510287	-9.92357953409364	0.292147120508178	0.128161145510287	23.6864369922034
1165.91440117983	0.293566185764744	0.132685822818568	-9.83858577003048	0.293566185764744	0.132685822818568	-9.83858577003048	0.293566185764744	0.132685822818568	24.3219809235065
1211.52765862859	0.294902235456966	0.137566384470132	-9.75137510918214	0.294902235456966	0.137566384470132	-9.75137510918214	0.294902235456966	0.137566384470132	25.0081724636108
1258.92541179417	0.296158298837478	0.14261418824807	-9.66381078391135	0.296158298837478	0.14261418824807	-9.66381078391135	0.296158298837478	0.14261418824807	25.7130086872266
1308.17747426019	0.297315918130871	0.147953319599475	-9.57475913140116	0.297315918130871	0.147953319599475	-9.57475913140116	0.297315918130871	0.147953319599475	26.4563153137506
1359.35639087853	0.298837266327688	0.152925994000175	-9.48114345992246	0.298837266327688	0.152925994000175	-9.48114345992246	0.298837266327688	0.152925994000175	27.1004921098493
1412.53754462275	0.300292763374832	0.158636577602622	-9.38015129811391	0.300292763374832	0.158636577602622	-9.38015129811391	0.300292763374832	0.158636577602622	27.8462870743897
1467.79926762207	0.301701962389891	0.164327547373214	-9.28016361512305	0.301701962389891	0.164327547373214	-9.28016361512305	0.301701962389891	0.164327547373214	28.5757369239178
1525.22295653902	0.303537236268036	0.169892411916653	-9.17220783686798	0.303537236268036	0.169892411916653	-9.17220783686798	0.303537236268036	0.169892411916653	29.236116144171
1584.89319246111	0.305293630592222	0.175901408340761	-9.06068995872655	0.305293630592222	0.175901408340761	-9.06068995872655	0.305293630592222	0.175901408340761	29.9493088945295
1646.89786548287	0.307280448175066	0.182021401507781	-8.94309103088524	0.307280448175066	0.182021401507781	-8.94309103088524	0.307280448175066	0.182021401507781	30.6409081757102
1711.32830416178	0.309054987241138	0.188457902866766	-8.82624730475766	0.309054987241138	0.188457902866766	-8.82624730475766	0.309054987241138	0.188457902866766	31.3743214082295
1778.27941003892	0.311013942928763	0.194842518429022	-8.70654072198504	0.311013942928763	0.194842518429022	-8.70654072198504	0.311013942928763	0.194842518429022	32.0661228213446
1847.84979742229	0.313370391638447	0.20149118947342	-8.57611466954951	0.313370391638447	0.20149118947342	-8.57611466954951	0.313370391638447	0.20149118947342	32.7402449645293
1920.1419386388	0.31559937744339	0.208149447137694	-8.44879160511137	0.31559937744339	0.208149447137694	-8.44879160511137	0.31559937744339	0.208149447137694	33.4063261395082
1995.26231496888	0.317723537150102	0.215495671876086	-8.31541909254725	0.317723537150102	0.215495671876086	-8.31541909254725	0.317723537150102	0.215495671876086	34.1470434089278
2073.32157348595	0.320500910519833	0.222490007714791	-8.17520758406418	0.320500910519833	0.222490007714791	-8.17520758406418	0.320500910519833	0.222490007714791	34.7681733835803
2154.43469003188	0.3231102789582	0.229848051786114	-8.03463537951452	0.3231102789582	0.229848051786114	-8.03463537951452	0.3231102789582	0.229848051786114	35.4265632802718
2238.72113856834	0.325491447452042	0.237468769306511	-7.89584895150977	0.325491447452042	0.237468769306511	-7.89584895150977	0.325491447452042	0.237468769306511	36.1133655919783
2326.30506715363	0.328537244211775	0.245009620253695	-7.74777495746385	0.328537244211775	0.245009620253695	-7.74777495746385	0.328537244211775	0.245009620253695	36.714067828239
2417.3154808041	0.331407396631134	0.25332960063402	-7.5943390666163	0.331407396631134	0.25332960063402	-7.5943390666163	0.331407396631134	0.25332960063402	37.3944911291151
2511.88643150958	0.334582858090151	0.261278305587082	-7.44216192517765	0.334582858090151	0.261278305587082	-7.44216192517765	0.334582858090151	0.261278305587082	37.9865488832411
2610.15721568254	0.337861513613867	0.269724991291082	-7.2838611332188	0.337861513613867	0.269724991291082	-7.2838611332188	0.337861513613867	0.269724991291082	38.6014177789909
2712.27257933203	0.341030885752364	0.278382396420257	-7.12648863371734	0.341030885752364	0.278382396420257	-7.12648863371734	0.341030885752364	0.278382396420257	39.2246493968812
2818.38293126445	0.344533449322337	0.286960019357362	-6.96697325760005	0.344533449322337	0.286960019357362	-6.96697325760005	0.344533449322337	0.286960019357362	39.790729648996
2928.64456462524	0.348094728768964	0.295916123318302	-6.80402035133127	0.348094728768964	0.295916123318302	-6.80402035133127	0.348094728768964	0.295916123318302	40.3679386268931
3043.21988710772	0.351388595564459	0.305364547437382	-6.64098098411198	0.351388595564459	0.305364547437382	-6.64098098411198	0.351388595564459	0.305364547437382	40.9913710037744
3162.27766016838	0.355487855190493	0.314737960837341	-6.46985208131789	0.355487855190493	0.314737960837341	-6.46985208131789	0.355487855190493	0.314737960837341	41.5206855966511
3285.99324760065	0.35908260363587	0.324281013927276	-6.30601383481224	0.35908260363587	0.324281013927276	-6.30601383481224	0.35908260363587	0.324281013927276	42.0846222932168
3414.5488738336	0.363330527449165	0.334213977499268	-6.13130116466204	0.363330527449165	0.334213977499268	-6.13130116466204	0.363330527449165	0.334213977499268	42.6097761079483
3548.13389233575	0.367155667276636	0.344480796908334	-5.96072915235683	0.367155667276636	0.344480796908334	-5.96072915235683	0.367155667276636	0.344480796908334	43.1750022046454
3686.94506451957	0.371372545434976	0.354983999905381	-5.78509254997941	0.371372545434976	0.354983999905381	-5.78509254997941	0.371372545434976	0.354983999905381	43.7074733385716
3831.18684955729	0.375866075836356	0.365604210779474	-5.60759313850887	0.375866075836356	0.365604210779474	-5.60759313850887	0.375866075836356	0.365604210779474	44.2070835032129
3981.07170553497	0.379949692530739	0.376691819424104	-5.43241615324099	0.379949692530739	0.376691819424104	-5.43241615324099	0.379949692530739	0.376691819424104	44.753302954243
4136.82040238851	0.384753633493651	0.387954124587476	-5.24991999926475	0.384753633493651	0.387954124587476	-5.24991999926475	0.384753633493651	0.387954124587476	45.2373129834821
4298.66234708228	0.38936562058922	0.399547105060533	-5.0689974355872	0.38936562058922	0.399547105060533	-5.0689974355872	0.38936562058922	0.399547105060533	45.7394020735175
4466.83592150963	0.394265038822579	0.411520076663983	-4.88392410902436	0.394265038822579	0.411520076663983	-4.88392410902436	0.394265038822579	0.411520076663983	46.2267411623133
4641.58883361278	0.39900316896192	0.423993341322808	-4.69833762557713	0.39900316896192	0.423993341322808	-4.69833762557713	0.39900316896192	0.423993341322808	46.7392438117499
4823.17848223931	0.404143536107346	0.436323343961787	-4.51352590210244	0.404143536107346	0.436323343961787	-4.51352590210244	0.404143536107346	0.436323343961787	47.1926705746309
5011.87233627273	0.40940889583215	0.44951303923853	-4.3217684467812	0.40940889583215	0.44951303923853	-4.3217684467812	0.40940889583215	0.44951303923853	47.673270358679
5207.94832859546	0.413668842133409	0.462595950123918	-4.14407395819441	0.413668842133409	0.462595950123918	-4.14407395819441	0.413668842133409	0.462595950123918	48.1958478687048
5411.69526546464	0.419879954002573	0.475562476989333	-3.95278523186247	0.419879954002573	0.475562476989333	-3.95278523186247	0.419879954002573	0.475562476989333	48.5583200924696
5623.41325190349	0.424499361972277	0.490171166665852	-3.76267587005364	0.424499361972277	0.490171166665852	-3.76267587005364	0.424499361972277	0.490171166665852	49.1066935565443
5843.41413373517	0.430757266050948	0.504515768942846	-3.5646048971553	0.430757266050948	0.504515768942846	-3.5646048971553	0.430757266050948	0.504515768942846	49.5091884034839
6072.02195690988	0.436953849206673	0.519401333300655	-3.36575743893004	0.436953849206673	0.519401333300655	-3.36575743893004	0.436953849206673	0.519401333300655	49.9272926238223
6309.57344480193	0.44192682610505	0.535363162227708	-3.17031326456228	0.44192682610505	0.535363162227708	-3.17031326456228	0.44192682610505	0.535363162227708	50.4613112370892
6556.41849417978	0.447554549722213	0.550992698484932	-2.97657340592433	0.447554549722213	0.550992698484932	-2.97657340592433	0.447554549722213	0.550992698484932	50.9140979679134
6812.92069057962	0.453519344052829	0.568114036131422	-2.77009778538558	0.453519344052829	0.568114036131422	-2.77009778538558	0.453519344052829	0.568114036131422	51.4000081759392
7079.45784384138	0.460020733940238	0.584632096092265	-2.56950044128854	0.460020733940238	0.584632096092265	-2.56950044128854	0.460020733940238	0.584632096092265	51.802382323416
7356.42254459641	0.4664651495466	0.601112130759277	-2.37377298470725	0.4664651495466	0.601112130759277	-2.37377298470725	0.4664651495466	0.601112130759277	52.1884100639218
7644.222742526	0.472415498561064	0.619292515517368	-2.17026274883743	0.472415498561064	0.619292515517368	-2.17026274883743	0.472415498561064	0.619292515517368	52.6624907758276
7943.28234724281	0.479774201008707	0.638621140562537	-1.95165540389468	0.479774201008707	0.638621140562537	-1.95165540389468	0.479774201008707	0.638621140562537	53.0837157576317
8254.04185268018	0.486228323814497	0.658080190320168	-1.74257514462253	0.486228323814497	0.658080190320168	-1.74257514462253	0.486228323814497	0.658080190320168	53.5408327340895
8576.95898590895	0.492736957752737	0.677130553023992	-1.54098950692688	0.492736957752737	0.677130553023992	-1.54098950692688	0.492736957752737	0.677130553023992	53.9572235483792
8912.50938133746	0.499350313017564	0.697735468522939	-1.33012729428041	0.499350313017564	0.697735468522939	-1.33012729428041	0.499350313017564	0.697735468522939	54.4097310435992
9261.18728128794	0.506857812981347	0.719459342458087	-1.10963669142069	0.506857812981347	0.719459342458087	-1.10963669142069	0.506857812981347	0.719459342458087	54.8353732901894
9623.50626398089	0.51354262162288	0.74084639663957	-0.901341877478291	0.51354262162288	0.74084639663957	-0.901341877478291	0.51354262162288	0.74084639663957	55.2709321855989
10000	0.521283025871423	0.763665170719689	-0.680742760126181	0.521283025871423	0.763665170719689	-0.680742760126181	0.521283025871423	0.763665170719689	55.6822897199563
10391.2230383517	0.529272197961335	0.787494712489845	-0.456238537470538	0.529272197961335	0.787494712489845	-0.456238537470538	0.529272197961335	0.787494712489845	56.095102580017
10797.7516232771	0.537038677106139	0.811386130646731	-0.237610193350673	0.537038677106139	0.811386130646731	-0.237610193350673	0.537038677106139	0.811386130646731	56.5002989070134
11220.1845430196	0.544480965938747	0.836991929101599	-0.012983026431798	0.544480965938747	0.836991929101599	-0.012983026431798	0.544480965938747	0.836991929101599	56.9551457861121
11659.1440117983	0.552946182303371	0.863436921640116	0.217154271311438	0.552946182303371	0.863436921640116	0.217154271311438	0.552946182303371	0.863436921640116	57.3644457271379
12115.2765862859	0.56200517334573	0.889691986364564	0.4430516448695	0.56200517334573	0.889691986364564	0.4430516448695	0.56200517334573	0.889691986364564	57.7200080064936
12589.2541179417	0.570232096608176	0.917135824042998	0.668113047588705	0.570232096608176	0.917135824042998	0.668113047588705	0.570232096608176	0.917135824042998	58.1285865968962
13081.774742602	0.578684271181918	0.946399722620374	0.900985309081288	0.578684271181918	0.946399722620374	0.900985309081288	0.578684271181918	0.946399722620374	58.5559396555836
13593.5639087852	0.588974543582184	0.97697894897586	1.14403754225695	0.588974543582184	0.97697894897586	1.14403754225695	0.588974543582184	0.97697894897586	58.9162063024655
14125.3754462276	0.597872722606703	1.00808759774072	1.37889494605798	0.597872722606703	1.00808759774072	1.37889494605798	0.597872722606703	1.00808759774072	59.3288308137345
14677.9926762207	0.607523485288238	1.0407527153006	1.62041684072653	0.607523485288238	1.0407527153006	1.62041684072653	0.607523485288238	1.0407527153006	59.7264072749797
15252.2295653902	0.618253292061485	1.0746356056423	1.86696137747292	0.618253292061485	1.0746356056423	1.86696137747292	0.618253292061485	1.0746356056423	60.0875640244852
15848.9319246111	0.628767498622733	1.11000114473085	2.11507950498615	0.628767498622733	1.11000114473085	2.11507950498615	0.628767498622733	1.11000114473085	60.4703280789553
16468.9786548287	0.640735540472931	1.14656057413869	2.36825146367986	0.640735540472931	1.14656057413869	2.36825146367986	0.640735540472931	1.14656057413869	60.8021135910926
17113.2830416178	0.651197697610767	1.18446058538782	2.6173981189424	0.651197697610767	1.18446058538782	2.6173981189424	0.651197697610767	1.18446058538782	61.1987006256153
17782.7941003892	0.663708737060624	1.22409233636359	2.8755794969635	0.663708737060624	1.22409233636359	2.8755794969635	0.663708737060624	1.22409233636359	61.5332383799696
18478.4979742229	0.675918854698931	1.26462262403392	3.13051980516391	0.675918854698931	1.26462262403392	3.13051980516391	0.675918854698931	1.26462262403392	61.8762693391362
19201.419386388	0.68782356572216	1.30792018200411	3.39204202736357	0.68782356572216	1.30792018200411	3.39204202736357	0.68782356572216	1.30792018200411	62.2605179596975
19952.6231496888	0.701950605462409	1.35176408664561	3.65488134358164	0.701950605462409	1.35176408664561	3.65488134358164	0.701950605462409	1.35176408664561	62.5578316796725
20733.2157348595	0.716574068965704	1.3981635455989	3.92404927722502	0.716574068965704	1.3981635455989	3.92404927722502	0.716574068965704	1.3981635455989	62.8643653838244
21544.3469003188	0.731286837814991	1.44630222031679	4.1938907077127	0.731286837814991	1.44630222031679	4.1938907077127	0.731286837814991	1.44630222031679	63.1776896009168
22387.2113856834	0.747423304750387	1.49686523313701	4.47041240470211	0.747423304750387	1.49686523313701	4.47041240470211	0.747423304750387	1.49686523313701	63.465864046042
23263.0506715363	0.763909197175547	1.54902813968874	4.74659868779454	0.763909197175547	1.54902813968874	4.74659868779454	0.763909197175547	1.54902813968874	63.7496115723046
24173.154808041	0.781658278314877	1.60400032308706	5.02946692405709	0.781658278314877	1.60400032308706	5.02946692405709	0.781658278314877	1.60400032308706	64.0191910765125
25118.8643150958	0.79985049521428	1.6604430707916	5.310740689023	0.79985049521428	1.6604430707916	5.310740689023	0.79985049521428	1.6604430707916	64.2794611306796
26101.5721568254	0.819264713677073	1.72043144752663	5.60035702186258	0.819264713677073	1.72043144752663	5.60035702186258	0.819264713677073	1.72043144752663	64.5363388514141
27122.7257933203	0.840075363917382	1.78159332933613	5.88809496333392	0.840075363917382	1.78159332933613	5.88809496333392	0.840075363917382	1.78159332933613	64.75469880407
28183.8293126446	0.862300843547143	1.84668251995968	6.18445485210565	0.862300843547143	1.84668251995968	6.18445485210565	0.862300843547143	1.84668251995968	64.9699698398831
29286.4456462524	0.885921982562969	1.9151897636854	6.48634124340521	0.885921982562969	1.9151897636854	6.48634124340521	0.885921982562969	1.9151897636854	65.1758429592926
30432.1988710772	0.910995520221395	1.985616886479	6.78753877391731	0.910995520221395	1.985616886479	6.78753877391731	0.910995520221395	1.985616886479	65.3544741233293
31622.7766016838	0.937176182226078	2.05952905983057	7.09266495497177	0.937176182226078	2.05952905983057	7.09266495497177	0.937176182226078	2.05952905983057	65.5323799767529
32859.9324760065	0.966134001196416	2.13814149121822	7.40762367937198	0.966134001196416	2.13814149121822	7.40762367937198	0.966134001196416	2.13814149121822	65.6838397332398
34145.488738336	0.996463944888557	2.21943643969501	7.72236490321806	0.996463944888557	2.21943643969501	7.72236490321806	0.996463944888557	2.21943643969501	65.8212736017798
35481.3389233575	1.02951429517675	2.30589670282421	8.04620454679186	1.02951429517675	2.30589670282421	8.04620454679186	1.02951429517675	2.30589670282421	65.9406590430031
36869.4506451957	1.06496231996902	2.39563857120969	8.37160807944263	1.06496231996902	2.39563857120969	8.37160807944263	1.06496231996902	2.39563857120969	66.0328365015001
38311.8684955729	1.10354273269456	2.49129171774447	8.70657909983992	1.10354273269456	2.49129171774447	8.70657909983992	1.10354273269456	2.49129171774447	66.1085703293298
39810.7170553497	1.14443455996147	2.59070121637108	9.04253598384855	1.14443455996147	2.59070121637108	9.04253598384855	1.14443455996147	2.59070121637108	66.1666978869903
41368.2040238851	1.18874919231449	2.69682510164944	9.3881933858786	1.18874919231449	2.69682510164944	9.3881933858786	1.18874919231449	2.69682510164944	66.2123160772557
42986.6234708227	1.23812538296455	2.80879465328129	9.74156092047341	1.23812538296455	2.80879465328129	9.74156092047341	1.23812538296455	2.80879465328129	66.2119662452674
44668.3592150963	1.29088285939625	2.92541441693624	10.096390238603	1.29088285939625	2.92541441693624	10.096390238603	1.29088285939625	2.92541441693624	66.1898128604766
46415.8883361278	1.34811057119952	3.05096609180199	10.4633110057739	1.34811057119952	3.05096609180199	10.4633110057739	1.34811057119952	3.05096609180199	66.161114091521
48231.7848223931	1.41263522485197	3.1838392214545	10.8394566318893	1.41263522485197	3.1838392214545	10.8394566318893	1.41263522485197	3.1838392214545	66.0736535472841
50118.7233627273	1.48265128559416	3.32549571384037	11.2245104085608	1.48265128559416	3.32549571384037	11.2245104085608	1.48265128559416	3.32549571384037	65.9705989207046
52079.4832859547	1.56079755000544	3.47642289334852	11.6201462315608	1.56079755000544	3.47642289334852	11.6201462315608	1.56079755000544	3.47642289334852	65.8215153245248
54116.9526546464	1.64740028846911	3.63757736154779	12.0264894829182	1.64740028846911	3.63757736154779	12.0264894829182	1.64740028846911	3.63757736154779	65.63499239958
56234.1325190349	1.74423879001708	3.80899383972206	12.4429699216906	1.74423879001708	3.80899383972206	12.4429699216906	1.74423879001708	3.80899383972206	65.3957067173301
58434.1413373518	1.84689272721446	4.00136270633808	12.8829207713065	1.84689272721446	4.00136270633808	12.8829207713065	1.84689272721446	4.00136270633808	65.2235616619773
60720.2195690988	1.96981908360262	4.19924045517187	13.3271728082393	1.96981908360262	4.19924045517187	13.3271728082393	1.96981908360262	4.19924045517187	64.8692252625751
63095.7344480193	2.11087254871744	4.41286316762183	13.7892716778145	2.11087254871744	4.41286316762183	13.7892716778145	2.11087254871744	4.41286316762183	64.4360959319698
65564.1849417979	2.26942291313297	4.64505469481481	14.2694718277157	2.26942291313297	4.64505469481481	14.2694718277157	2.26942291313297	4.64505469481481	63.9613670658751
68129.2069057961	2.45101616300178	4.89828343400807	14.7713082112537	2.45101616300178	4.89828343400807	14.7713082112537	2.45101616300178	4.89828343400807	63.4174110212235
70794.5784384137	2.66262049186982	5.17337166295449	15.2960129525593	2.66262049186982	5.17337166295449	15.2960129525593	2.66262049186982	5.17337166295449	62.7661170493132
73564.2254459642	2.90975662198862	5.47284127000626	15.8454238452194	2.90975662198862	5.47284127000626	15.8454238452194	2.90975662198862	5.47284127000626	62.00167071603
76442.2274252599	3.20128782112625	5.80114616988929	16.4247976082343	3.20128782112625	5.80114616988929	16.4247976082343	3.20128782112625	5.80114616988929	61.1084555331216
79432.8234724282	3.54938335001437	6.15859535983401	17.0351851897806	3.54938335001437	6.15859535983401	17.0351851897806	3.54938335001437	6.15859535983401	60.0438616056362
82540.4185268019	3.96960669616655	6.54900617672636	17.6824772094857	3.96960669616655	6.54900617672636	17.6824772094857	3.96960669616655	6.54900617672636	58.7783210212917
85769.5898590895	4.48240466285821	6.97357579041027	18.3710028253179	4.48240466285821	6.97357579041027	18.3710028253179	4.48240466285821	6.97357579041027	57.2683105301004
89125.0938133746	5.11768711341782	7.43006159230955	19.1060592647357	5.11768711341782	7.43006159230955	19.1060592647357	5.11768711341782	7.43006159230955	55.4416579638794
92611.8728128794	5.91369650976319	7.91064069155718	19.8922746321069	5.91369650976319	7.91064069155718	19.8922746321069	5.91369650976319	7.91064069155718	53.2195968627567
96235.0626398089	6.92627494043637	8.39476370852277	20.7351798726101	6.92627494043637	8.39476370852277	20.7351798726101	6.92627494043637	8.39476370852277	50.4749529439533
100000	8.22752413129648	8.83930368492825	21.638333043351	8.22752413129648	8.83930368492825	21.638333043351	8.22752413129648	8.83930368492825	47.0529523648049
103912.230383517	9.9088262080815	9.1503376135498	22.5986496616898	9.9088262080815	9.1503376135498	22.5986496616898	9.9088262080815	9.1503376135498	42.7210293718779
107977.516232771	12.0603443782188	9.15415984083456	23.6031038420905	12.0603443782188	9.15415984083456	23.6031038420905	12.0603443782188	9.15415984083456	37.1995786418047
112201.845430196	14.7187049652802	8.54025271476431	24.6176285316252	14.7187049652802	8.54025271476431	24.6176285316252	14.7187049652802	8.54025271476431	30.1236469808487
116591.440117983	17.7078237298676	6.84341143325287	25.5678394033988	17.7078237298676	6.84341143325287	25.5678394033988	17.7078237298676	6.84341143325287	21.1296522253166
121152.765862859	20.4040775673285	3.62750357146664	26.3294816582416	20.4040775673285	3.62750357146664	26.3294816582416	20.4040775673285	3.62750357146664	10.0809028648844
125892.541179417	21.7235210470599	-1.00243121171994	26.7478422341902	21.7235210470599	-1.00243121171994	26.7478422341902	21.7235210470599	-1.00243121171994	-2.64203776849265
130817.74742602	20.8160547487439	-5.9461723104243	26.7086261461007	20.8160547487439	-5.9461723104243	26.7086261461007	20.8160547487439	-5.9461723104243	-15.9421591774763
135935.639087852	18.0022020291541	-9.75407247309167	26.2244324477227	18.0022020291541	-9.75407247309167	26.2244324477227	18.0022020291541	-9.75407247309167	-28.4500143195159
141253.754462276	14.4627085443455	-11.7978509735655	25.4202731698692	14.4627085443455	-11.7978509735655	25.4202731698692	14.4627085443455	-11.7978509735655	-39.2055992843186
146779.926762207	11.1689983380943	-12.389321017522	24.4442237287841	11.1689983380943	-12.389321017522	24.4442237287841	11.1689983380943	-12.389321017522	-47.9652753085784
152522.295653902	8.50216325360209	-12.1130402263328	23.404689492613	8.50216325360209	-12.1130402263328	23.404689492613	8.50216325360209	-12.1130402263328	-54.9349188788347
158489.319246111	6.48160168553331	-11.4259506378764	22.3694896182638	6.48160168553331	-11.4259506378764	22.3694896182638	6.48160168553331	-11.4259506378764	-60.4350481964211
164689.786548287	4.98289485792612	-10.5939459618306	21.3691368130542	4.98289485792612	-10.5939459618306	21.3691368130542	4.98289485792612	-10.5939459618306	-64.8099091166539
171132.830416178	3.87346579234245	-9.74839278910545	20.415304500013	3.87346579234245	-9.74839278910545	20.415304500013	3.87346579234245	-9.74839278910545	-68.3298960507924
177827.941003892	3.05027662185145	-8.94957406173027	19.5133296866884	3.05027662185145	-8.94957406173027	19.5133296866884	3.05027662185145	-8.94957406173027	-71.1793882962961
184784.979742229	2.4311938643093	-8.21811490731427	18.6598066167914	2.4311938643093	-8.21811490731427	18.6598066167914	2.4311938643093	-8.21811490731427	-73.5200168611057
192014.19386388	1.96166867697786	-7.55868704697988	17.8520090782156	1.96166867697786	-7.55868704697988	17.8520090782156	1.96166867697786	-7.55868704697988	-75.4512759800421
199526.231496888	1.5997670554483	-6.96924163887579	17.0867225628893	1.5997670554483	-6.96924163887579	17.0867225628893	1.5997670554483	-6.96924163887579	-77.0719002408
207332.157348595	1.3176028991826	-6.44177165781577	16.3581034503933	1.3176028991826	-6.44177165781577	16.3581034503933	1.3176028991826	-6.44177165781577	-78.4401442126575
215443.469003189	1.09486089148231	-5.9716129400823	15.665421519529	1.09486089148231	-5.9716129400823	15.665421519529	1.09486089148231	-5.9716129400823	-79.6105370861711
223872.113856834	0.917752478095995	-5.54844670444414	15.0006528243732	0.917752478095995	-5.54844670444414	15.0006528243732	0.917752478095995	-5.54844670444414	-80.6079094813341
232630.506715363	0.775346795177989	-5.16673507147979	14.3610400460341	0.775346795177989	-5.16673507147979	14.3610400460341	0.775346795177989	-5.16673507147979	-81.4655845947479
241731.54808041	0.661409592922954	-4.82227335146265	13.7459774479691	0.661409592922954	-4.82227335146265	13.7459774479691	0.661409592922954	-4.82227335146265	-82.1901999660367
251188.643150958	0.568146358584669	-4.51092799226202	13.1536698387912	0.568146358584669	-4.51092799226202	13.1536698387912	0.568146358584669	-4.51092799226202	-82.8214591332589
261015.721568253	0.491548950920048	-4.22495494497329	12.574833302117	0.491548950920048	-4.22495494497329	12.574833302117	0.491548950920048	-4.22495494497329	-83.3638042056136
271227.257933203	0.427344016206141	-3.96520543919519	12.0154670025874	0.427344016206141	-3.96520543919519	12.0154670025874	0.427344016206141	-3.96520543919519	-83.848776482467
281838.293126446	0.374853364923306	-3.72571617841705	11.467937356585	0.374853364923306	-3.72571617841705	11.467937356585	0.374853364923306	-3.72571617841705	-84.254666639009
292864.456462524	0.331139609518635	-3.50647835347578	10.9359830498172	0.331139609518635	-3.50647835347578	10.9359830498172	0.331139609518635	-3.50647835347578	-84.6051855141819
304321.988710772	0.293313115374063	-3.30388063953105	10.414582138271	0.293313115374063	-3.30388063953105	10.414582138271	0.293313115374063	-3.30388063953105	-84.9266752133552
316227.766016838	0.2622390117572	-3.11552229954433	9.90127806481713	0.2622390117572	-3.11552229954433	9.90127806481713	0.2622390117572	-3.11552229954433	-85.1886543185304
328599.324760065	0.236599301740366	-2.940844332348	9.39746055679315	0.236599301740366	-2.940844332348	9.39746055679315	0.236599301740366	-2.940844332348	-85.4002983971176
341454.88738336	0.213622470542946	-2.77832984955406	8.90127550832237	0.213622470542946	-2.77832984955406	8.90127550832237	0.213622470542946	-2.77832984955406	-85.603246561299
354813.389233575	0.19395508206986	-2.62521278813963	8.40693172192205	0.19395508206986	-2.62521278813963	8.40693172192205	0.19395508206986	-2.62521278813963	-85.7745696351036
368694.506451957	0.178595310718852	-2.48166415627356	7.91729465041464	0.178595310718852	-2.48166415627356	7.91729465041464	0.178595310718852	-2.48166415627356	-85.8837513413441
383118.684955729	0.163860303646417	-2.34806161939115	7.43528858180753	0.163860303646417	-2.34806161939115	7.43528858180753	0.163860303646417	-2.34806161939115	-86.0080657705193
398107.170553497	0.151882898099925	-2.22162235778769	6.95365584861385	0.151882898099925	-2.22162235778769	6.95365584861385	0.151882898099925	-2.22162235778769	-86.0890161383005
413682.040238851	0.141609261883815	-2.10196119099923	6.47216070324088	0.141609261883815	-2.10196119099923	6.47216070324088	0.141609261883815	-2.10196119099923	-86.1458036208274
429866.234708227	0.132609190571413	-1.98865863235885	5.99047326772004	0.132609190571413	-1.98865863235885	5.99047326772004	0.132609190571413	-1.98865863235885	-86.1850087652166
446683.592150963	0.124643610356228	-1.88052433651356	5.50461685089387	0.124643610356228	-1.88052433651356	5.50461685089387	0.124643610356228	-1.88052433651356	-86.20790752811
464158.883361277	0.117889506557952	-1.77946586256126	5.02481293036365	0.117889506557952	-1.77946586256126	5.02481293036365	0.117889506557952	-1.77946586256126	-86.2096968542356
482317.848223931	0.112189776670644	-1.68258186945385	4.53878935677331	0.112189776670644	-1.68258186945385	4.53878935677331	0.112189776670644	-1.68258186945385	-86.1853267332853
501187.233627272	0.108137938098735	-1.59001801898251	4.04808259094973	0.108137938098735	-1.59001801898251	4.04808259094973	0.108137938098735	-1.59001801898251	-86.1092761277378
520794.832859546	0.10284523775554	-1.50109385193721	3.54849545925494	0.10284523775554	-1.50109385193721	3.54849545925494	0.10284523775554	-1.50109385193721	-86.0805889752978
541169.526546464	0.0995939046976821	-1.41696113692166	3.04856122486731	0.0995939046976821	-1.41696113692166	3.04856122486731	0.0995939046976821	-1.41696113692166	-85.9794653997632
562341.325190349	0.0959261163423871	-1.33530541144719	2.53396738141008	0.0959261163423871	-1.33530541144719	2.53396738141008	0.0959261163423871	-1.33530541144719	-85.8910254028681
584341.413373518	0.0942415118853571	-1.25733740137224	2.01336702230532	0.0942415118853571	-1.25733740137224	2.01336702230532	0.0942415118853571	-1.25733740137224	-85.7135108506618
607202.195690988	0.0915293219207769	-1.18179771226331	1.47683572565431	0.0915293219207769	-1.18179771226331	1.47683572565431	0.0915293219207769	-1.18179771226331	-85.5713268781331
630957.344480193	0.0896991148293682	-1.10959956505516	0.931614248628994	0.0896991148293682	-1.10959956505516	0.931614248628994	0.0896991148293682	-1.10959956505516	-85.3783064425182
655641.849417979	0.0881593395413889	-1.03929603743844	0.36592299154815	0.0881593395413889	-1.03929603743844	0.36592299154815	0.0881593395413889	-1.03929603743844	-85.1514344199731
681292.069057962	0.0857026815735675	-0.972170294758127	-0.211532396973057	0.0857026815735675	-0.972170294758127	-0.211532396973057	0.0857026815735675	-0.972170294758127	-84.9620549147336
707945.784384137	0.0850844554977442	-0.90706001947598	-0.809233499553865	0.0850844554977442	-0.90706001947598	-0.809233499553865	0.0850844554977442	-0.90706001947598	-84.641195779229
735642.254459642	0.0844687239151576	-0.842761553866291	-1.44249523300302	0.0844687239151576	-0.842761553866291	-1.44249523300302	0.0844687239151576	-0.842761553866291	-84.2764448623331
764422.274252599	0.0830695321982407	-0.780818509752388	-2.10011910261227	0.0830695321982407	-0.780818509752388	-2.10011910261227	0.0830695321982407	-0.780818509752388	-83.9272727131275
794328.234724282	0.0822994835311141	-0.721524714791474	-2.7788365759736	0.0822994835311141	-0.721524714791474	-2.7788365759736	0.0822994835311141	-0.721524714791474	-83.4927781723244
825404.185268017	0.0817332148244058	-0.662281013245474	-3.51350758454078	0.0817332148244058	-0.662281013245474	-3.51350758454078	0.0817332148244058	-0.662281013245474	-82.9646048681317
857695.898590895	0.0805937877679809	-0.605190001176157	-4.28582002827542	0.0805937877679809	-0.605190001176157	-4.28582002827542	0.0805937877679809	-0.605190001176157	-82.4144925753941
891250.938133746	0.080522591538432	-0.549034956842407	-5.11557487653594	0.080522591538432	-0.549034956842407	-5.11557487653594	0.080522591538432	-0.549034956842407	-81.6563674384542
926118.728128794	0.0794090445661251	-0.494414891932989	-6.00755799207686	0.0794090445661251	-0.494414891932989	-6.00755799207686	0.0794090445661251	-0.494414891932989	-80.8755275566909
962350.626398089	0.0800369037618389	-0.440214235479813	-6.98547903564548	0.0800369037618389	-0.440214235479813	-6.98547903564548	0.0800369037618389	-0.440214235479813	-79.6954115757665
1000000	0.0802441888254424	-0.38757445858019	-8.05061032016331	0.0802441888254424	-0.38757445858019	-8.05061032016331	0.0802441888254424	-0.38757445858019	-78.3026398837622
1039122.30383517	0.0803163148147648	-0.335650273541519	-9.24045151954671	0.0803163148147648	-0.335650273541519	-9.24045151954671	0.0803163148147648	-0.335650273541519	-76.5429697209108
1079775.16232771	0.0800358427181898	-0.282855086121666	-10.6342224469636	0.0800358427181898	-0.282855086121666	-10.6342224469636	0.0800358427181898	-0.282855086121666	-74.2007649694857
1122018.45430196	0.081204505404184	-0.231972859910127	-12.1892294540244	0.081204505404184	-0.231972859910127	-12.1892294540244	0.081204505404184	-0.231972859910127	-70.7068723207552
1165914.40117983	0.080049405875362	-0.181726317415509	-14.0414720984747	0.080049405875362	-0.181726317415509	-14.0414720984747	0.080049405875362	-0.181726317415509	-66.2267824894264
1211527.65862859	0.0802378484985116	-0.132382315161983	-16.2045537423712	0.0802378484985116	-0.132382315161983	-16.2045537423712	0.0802378484985116	-0.132382315161983	-58.7796529917569
1258925.41179417	0.08060997943062	-0.0818238309801631	-18.796528790784	0.08060997943062	-0.0818238309801631	-18.796528790784	0.08060997943062	-0.0818238309801631	-45.4281576353038
1308177.4742602	0.0806362915469194	-0.0327060086617521	-21.207954447603	0.0806362915469194	-0.0327060086617521	-21.207954447603	0.0806362915469194	-0.0327060086617521	-22.0774311320043
1359356.39087852	0.0813488469961814	0.0167016364831722	-21.6136624878345	0.0813488469961814	0.0167016364831722	-21.6136624878345	0.0813488469961814	0.0167016364831722	11.6021061425631
1412537.54462276	0.0820641168187019	0.0659448685461579	-19.5533306808134	0.0820641168187019	0.0659448685461579	-19.5533306808134	0.0820641168187019	0.0659448685461579	38.784571535916
1467799.26762207	0.0819871782051632	0.114318307177945	-17.0354163697799	0.0819871782051632	0.114318307177945	-17.0354163697799	0.0819871782051632	0.114318307177945	54.352541865516
1525222.95653902	0.082886656873314	0.164418387874152	-14.6975413120506	0.082886656873314	0.164418387874152	-14.6975413120506	0.082886656873314	0.164418387874152	63.2463968784549
1584893.19246111	0.083437051389608	0.213835586514729	-12.7829323557416	0.083437051389608	0.213835586514729	-12.7829323557416	0.083437051389608	0.213835586514729	68.6846415102711
1646897.86548287	0.0837362048709518	0.263876007871794	-11.1553147338345	0.0837362048709518	0.263876007871794	-11.1553147338345	0.0837362048709518	0.263876007871794	72.3941203708397
1711328.30416178	0.0847676380070865	0.312831465168891	-9.78607754759646	0.0847676380070865	0.312831465168891	-9.78607754759646	0.0847676380070865	0.312831465168891	74.8386887824409
1778279.41003892	0.0854089217093026	0.36428084761971	-8.5388679309444	0.0854089217093026	0.36428084761971	-8.5388679309444	0.0854089217093026	0.36428084761971	76.8048273684973
1847849.79742229	0.0845213388069673	0.414956347970546	-7.46340688542782	0.0845213388069673	0.414956347970546	-7.46340688542782	0.0845213388069673	0.414956347970546	78.4870711464684
1920141.9386388	0.085610994722827	0.46505406730774	-6.50519406339723	0.085610994722827	0.46505406730774	-6.50519406339723	0.085610994722827	0.46505406730774	79.569300146762
1995262.31496888	0.0873264928224885	0.517666051397271	-5.59714393546141	0.0873264928224885	0.517666051397271	-5.59714393546141	0.0873264928224885	0.517666051397271	80.4247682980412
2073321.57348595	0.0882743939857342	0.569125762836563	-4.79259107702209	0.0882743939857342	0.569125762836563	-4.79259107702209	0.0882743939857342	0.569125762836563	81.1833781823647
2154434.69003189	0.0891170516382322	0.623173427714503	-4.01990207233396	0.0891170516382322	0.623173427714503	-4.01990207233396	0.0891170516382322	0.623173427714503	81.861583441113
2238721.13856834	0.0903295740561947	0.677472982940482	-3.30563100964186	0.0903295740561947	0.677472982940482	-3.30563100964186	0.0903295740561947	0.677472982940482	82.4053696776187
2326305.06715363	0.0904062754830988	0.732278702373497	-2.64077581552244	0.0904062754830988	0.732278702373497	-2.64077581552244	0.0904062754830988	0.732278702373497	82.9619438335439
2417315.4808041	0.0908121237426403	0.788981268459556	-2.00150807919119	0.0908121237426403	0.788981268459556	-2.00150807919119	0.0908121237426403	0.788981268459556	83.4341216539685
2511886.43150958	0.0913854248626329	0.846534028049392	-1.39679271790592	0.0913854248626329	0.846534028049392	-1.39679271790592	0.0913854248626329	0.846534028049392	83.8386404049473
2610157.21568253	0.0931387475963358	0.904777101471002	-0.823388499463035	0.0931387475963358	0.904777101471002	-0.823388499463035	0.0931387475963358	0.904777101471002	84.1226118845019
2712272.57933203	0.0935196673674253	0.964822403948912	-0.27043958011177	0.0935196673674253	0.964822403948912	-0.27043958011177	0.0935196673674253	0.964822403948912	84.4636491879018
2818382.93126445	0.0946134085814106	1.02546932678285	0.255266590409646	0.0946134085814106	1.02546932678285	0.255266590409646	0.0946134085814106	1.02546932678285	84.7286136210818
2928644.56462524	0.0958018016904408	1.08846671238394	0.76981690940571	0.0958018016904408	1.08846671238394	0.76981690940571	0.0958018016904408	1.08846671238394	84.9700524843013
3043219.88710772	0.0966148227217112	1.15198217537694	1.25935607851121	0.0966148227217112	1.15198217537694	1.25935607851121	0.0966148227217112	1.15198217537694	85.2059179359504
3162277.66016838	0.0978071429873594	1.21708141671488	1.73434943632836	0.0978071429873594	1.21708141671488	1.73434943632836	0.0978071429873594	1.21708141671488	85.4054680006316
3285993.24760065	0.0991479890789653	1.28446609190799	2.20025267249587	0.0991479890789653	1.28446609190799	2.20025267249587	0.0991479890789653	1.28446609190799	85.5860890708958
3414548.8738336	0.100380451378517	1.35456210978974	2.65976301694608	0.100380451378517	1.35456210978974	2.65976301694608	0.100380451378517	1.35456210978974	85.7618166054137
3548133.89233575	0.101090184228082	1.42572344368459	3.10248503682707	0.101090184228082	1.42572344368459	3.10248503682707	0.101090184228082	1.42572344368459	85.9442599363475
3686945.06451957	0.102673330061661	1.49934650422726	3.53835815062538	0.102673330061661	1.49934650422726	3.53835815062538	0.102673330061661	1.49934650422726	86.0825740699198
3831186.84955729	0.103266565502772	1.57381428565736	3.95772759767572	0.103266565502772	1.57381428565736	3.95772759767572	0.103266565502772	1.57381428565736	86.245891906729
3981071.70553497	0.105593506305093	1.65135742081894	4.37454272916392	0.105593506305093	1.65135742081894	4.37454272916392	0.105593506305093	1.65135742081894	86.3412907549647
4136820.40238851	0.10630920217277	1.73165393065948	4.78555960150686	0.10630920217277	1.73165393065948	4.78555960150686	0.10630920217277	1.73165393065948	86.4869230146966
4298662.34708227	0.107760273980606	1.81413968912167	5.18871110500887	0.107760273980606	1.81413968912167	5.18871110500887	0.107760273980606	1.81413968912167	86.6006131675201
4466835.92150963	0.108756635267098	1.89939647271465	5.58652776457532	0.108756635267098	1.89939647271465	5.58652776457532	0.108756635267098	1.89939647271465	86.7229065648571
4641588.83361277	0.110168412874739	1.98691147605385	5.9769017318082	0.110168412874739	1.98691147605385	5.9769017318082	0.110168412874739	1.98691147605385	86.8263667525015
4823178.48223931	0.111179126788941	2.07662146618712	6.35957744873877	0.111179126788941	2.07662146618712	6.35957744873877	0.111179126788941	2.07662146618712	86.9353977405689
5011872.33627271	0.113971250549874	2.17087543817131	6.74465193523478	0.113971250549874	2.17087543817131	6.74465193523478	0.113971250549874	2.17087543817131	86.9947230061889
5207948.32859547	0.114777960940321	2.26737750805306	7.12159138548844	0.114777960940321	2.26737750805306	7.12159138548844	0.114777960940321	2.26737750805306	87.1020776117564
5411695.26546464	0.116278806189584	2.3677724306662	7.49726041074955	0.116278806189584	2.3677724306662	7.49726041074955	0.116278806189584	2.3677724306662	87.1885233958205
5623413.25190349	0.118085686351311	2.47051737763491	7.86566903067156	0.118085686351311	2.47051737763491	7.86566903067156	0.118085686351311	2.47051737763491	87.2634614637802
5843414.13373518	0.120301483108636	2.57835826850618	8.23630951696955	0.120301483108636	2.57835826850618	8.23630951696955	0.120301483108636	2.57835826850618	87.328621068049
6072021.95690988	0.121507880631489	2.68724224485036	8.59500661687883	0.121507880631489	2.68724224485036	8.59500661687883	0.121507880631489	2.68724224485036	87.4110447441676
6309573.44480193	0.123874712415582	2.80327647992977	8.96179082313063	0.123874712415582	2.80327647992977	8.96179082313063	0.123874712415582	2.80327647992977	87.4697879691545
6556418.49417979	0.12531463755033	2.92044120218043	9.31695832107806	0.12531463755033	2.92044120218043	9.31695832107806	0.12531463755033	2.92044120218043	87.5429746587028
6812920.69057962	0.126659986073761	3.04355218299372	9.67512999254287	0.126659986073761	3.04355218299372	9.67512999254287	0.126659986073761	3.04355218299372	87.6169629808014
7079457.84384137	0.129639885977509	3.17076381920277	10.0305317700305	0.129639885977509	3.17076381920277	10.0305317700305	0.129639885977509	3.17076381920277	87.658708138117
7356422.54459642	0.131668087404455	3.30206327070252	10.3826074997304	0.131668087404455	3.30206327070252	10.3826074997304	0.131668087404455	3.30206327070252	87.7165697244059
7644222.74252599	0.133683016525525	3.4390083707048	10.7352222202338	0.133683016525525	3.4390083707048	10.7352222202338	0.133683016525525	3.4390083707048	87.7738879072365
7943282.34724282	0.135804775364062	3.57999401800773	11.0838910919409	0.135804775364062	3.57999401800773	11.0838910919409	0.135804775364062	3.57999401800773	87.8275630349741
8254041.85268017	0.13888410895605	3.72586649510108	11.4305760067934	0.13888410895605	3.72586649510108	11.4305760067934	0.13888410895605	3.72586649510108	87.8652507285808
8576958.98590895	0.139666865711892	3.87754176210104	11.776760562948	0.139666865711892	3.87754176210104	11.776760562948	0.139666865711892	3.87754176210104	87.9371301745935
8912509.38133744	0.142697857515822	4.03582271679132	12.1240676602746	0.142697857515822	4.03582271679132	12.1240676602746	0.142697857515822	4.03582271679132	87.9749902383426
9261187.28128794	0.146336704369514	4.19864402882025	12.4674535222806	0.146336704369514	4.19864402882025	12.4674535222806	0.146336704369514	4.19864402882025	88.003859594373
9623506.26398089	0.147981314248326	4.36825250095418	12.8111358793241	0.147981314248326	4.36825250095418	12.8111358793241	0.147981314248326	4.36825250095418	88.05975878505
10000000	0.151680559252026	4.54373487064971	13.153096645115	0.151680559252026	4.54373487064971	13.153096645115	0.151680559252026	4.54373487064971	88.0880420957321
