# Supplementary material for: Electromagnetic Analysis, Characterization and Discussion of Inductive Transmission Parameters for Titanium Based Housing Materials in Active Medical Implantable Devices
Source: Materials (Basel). 2018 Oct 25;11(11):2089. doi: 10.3390/ma11112089 (PMC6266279; doi:10.3390/ma11112089)
Supplement: Supplementary file 1 [file materials-11-02089-s001.zip › supplementary/measurement_data/D_MG_Impe_ser.csv]

---Measurement Setup-----------------------------------------------------------------
Device Type: Bode100
Serial Number: EK407C
Date: 16.03.2016
Time: 11:38
Start Frequency (Hz): 1000
Stop Frequency (Hz): 10000000
Number of Points: 241
Sweep Mode: Logarithmic
Reference Resistance (Ohm): 50
Source Level (dBm): 0
Receiver Bandwidth (Hz): 10
Reference Signal: SourceVoltage
Attenuator CH1 (dB): 20
Attenuator CH2 (dB): 0
Input Impedance CH1 (Ohm): 1M
Input Impedance CH2 (Ohm): 1M
Probe CH1: 1:1
Probe CH2: 1:1
-------------------------------------------------------------------------------------
Frequency (Hz)	TR1: Impedance (Real)	TR1: Impedance (Imag)	TR1: Impedance (dB)	TR1 (D_MG_Impe_ser): Impedance (Real)	TR1 (D_MG_Impe_ser): Impedance (Imag)	TR1 (D_MG_Impe_ser): Impedance (dB)	TR2: Impedance (Real)	TR2: Impedance (Imag)	TR2: Impedance (Degree)
1000	9.36750975762997	-793.264684243829	57.9889679752058	9.36750975762997	-793.264684243829	57.9889679752058	9.36750975762997	-793.264684243829	-89.3234366305472
1039.12230383517	9.09440914397038	-763.403810526008	57.6557027702946	9.09440914397038	-763.403810526008	57.6557027702946	9.09440914397038	-763.403810526008	-89.3174692003493
1079.77516232771	8.90488061684745	-734.551665869958	57.3210851704403	8.90488061684745	-734.551665869958	57.3210851704403	8.90488061684745	-734.551665869958	-89.3054442484828
1122.01845430196	8.46637058855728	-707.109683117045	56.9903582396329	8.46637058855728	-707.109683117045	56.9903582396329	8.46637058855728	-707.109683117045	-89.3140185521962
1165.91440117983	8.37267232093972	-680.54299147352	56.6577686232133	8.37267232093972	-680.54299147352	56.6577686232133	8.37267232093972	-680.54299147352	-89.295129636627
1211.52765862859	7.9410188501751	-655.087610939049	56.3266258475435	7.9410188501751	-655.087610939049	56.3266258475435	7.9410188501751	-655.087610939049	-89.3054904816404
1258.92541179417	7.80963637486377	-630.460208645655	55.9938199696156	7.80963637486377	-630.460208645655	55.9938199696156	7.80963637486377	-630.460208645655	-89.2903020470897
1308.17747426019	7.51572044872356	-606.859320384398	55.6624265922236	7.51572044872356	-606.859320384398	55.6624265922236	7.51572044872356	-606.859320384398	-89.2904499719509
1359.35639087853	7.28056256865391	-584.140235971935	55.3310170351242	7.28056256865391	-584.140235971935	55.3310170351242	7.28056256865391	-584.140235971935	-89.2859182032272
1412.53754462275	6.97619139072795	-562.227271145096	54.9989067456345	6.97619139072795	-562.227271145096	54.9989067456345	6.97619139072795	-562.227271145096	-89.2891027650126
1467.79926762207	6.79660568527947	-541.167477310099	54.66731874478	6.79660568527947	-541.167477310099	54.66731874478	6.79660568527947	-541.167477310099	-89.2804513122059
1525.22295653902	6.63583333718883	-520.916606304728	54.3360687495418	6.63583333718883	-520.916606304728	54.3360687495418	6.63583333718883	-520.916606304728	-89.2701621044512
1584.89319246111	6.33514712598469	-501.392631215515	54.004252217625	6.33514712598469	-501.392631215515	54.004252217625	6.33514712598469	-501.392631215515	-89.2761004924335
1646.89786548287	6.13243646764995	-482.6148326659	53.6727144623627	6.13243646764995	-482.6148326659	53.6727144623627	6.13243646764995	-482.6148326659	-89.2719995419856
1711.32830416178	5.93818196704297	-464.552308758253	53.3414020118405	5.93818196704297	-464.552308758253	53.3414020118405	5.93818196704297	-464.552308758253	-89.267651393912
1778.27941003892	5.72967301536723	-447.087431584905	53.0085624449577	5.72967301536723	-447.087431584905	53.0085624449577	5.72967301536723	-447.087431584905	-89.2657630522466
1847.84979742229	5.59532916639187	-430.371253863957	52.6775991364563	5.59532916639187	-430.371253863957	52.6775991364563	5.59532916639187	-430.371253863957	-89.2551298858951
1920.1419386388	5.40352894689816	-414.253582484552	52.3460643311179	5.40352894689816	-414.253582484552	52.3460643311179	5.40352894689816	-414.253582484552	-89.252675513368
1995.26231496888	5.1711931550296	-398.745666893397	52.0146498942554	5.1711931550296	-398.745666893397	52.0146498942554	5.1711931550296	-398.745666893397	-89.2569927183093
2073.32157348595	5.02952049564595	-383.785110769369	51.6825082416185	5.02952049564595	-383.785110769369	51.6825082416185	5.02952049564595	-383.785110769369	-89.249179308961
2154.43469003188	4.88539433345926	-369.406973288084	51.350861300336	4.88539433345926	-369.406973288084	51.350861300336	4.88539433345926	-369.406973288084	-89.2423094861592
2238.72113856834	4.76359079343848	-355.572592806706	51.0193449668622	4.76359079343848	-355.572592806706	51.0193449668622	4.76359079343848	-355.572592806706	-89.2324568133193
2326.30506715363	4.57638866271178	-342.254964387423	50.6877715365134	4.57638866271178	-342.254964387423	50.6877715365134	4.57638866271178	-342.254964387423	-89.2339274578184
2417.3154808041	4.4129102177189	-329.428118246674	50.3559925553609	4.4129102177189	-329.428118246674	50.3559925553609	4.4129102177189	-329.428118246674	-89.2325305738493
2511.88643150958	4.27835634890053	-317.084574738441	50.0242928918237	4.27835634890053	-317.084574738441	50.0242928918237	4.27835634890053	-317.084574738441	-89.2269668494143
2610.15721568254	4.14355662502727	-305.178746454861	49.691886234416	4.14355662502727	-305.178746454861	49.691886234416	4.14355662502727	-305.178746454861	-89.2221158170699
2712.27257933203	4.00820143569996	-293.746275148674	49.3602558987067	4.00820143569996	-293.746275148674	49.3602558987067	4.00820143569996	-293.746275148674	-89.2182410680327
2818.38293126445	3.8740236983718	-282.749759179286	49.0288600730425	3.8740236983718	-282.749759179286	49.0288600730425	3.8740236983718	-282.749759179286	-89.2150256097418
2928.64456462524	3.75931915941806	-272.130349285532	48.6963683008403	3.75931915941806	-272.130349285532	48.6963683008403	3.75931915941806	-272.130349285532	-89.2085431775845
3043.21988710772	3.64238382231846	-261.94385714826	48.3650040131572	3.64238382231846	-261.94385714826	48.3650040131572	3.64238382231846	-261.94385714826	-89.2033416106604
3162.27766016838	3.52069441868148	-252.118273543021	48.0329333078014	3.52069441868148	-252.118273543021	48.0329333078014	3.52069441868148	-252.118273543021	-89.1999476373533
3285.99324760065	3.42124899876587	-242.663173342686	47.7009406354611	3.42124899876587	-242.663173342686	47.7009406354611	3.42124899876587	-242.663173342686	-89.192254271714
3414.5488738336	3.31382657718122	-233.563084053746	47.3689581857138	3.31382657718122	-233.563084053746	47.3689581857138	3.31382657718122	-233.563084053746	-89.1871337936782
3548.13389233575	3.2028202638018	-224.792912113595	47.0365338059293	3.2028202638018	-224.792912113595	47.0365338059293	3.2028202638018	-224.792912113595	-89.1837123957745
3686.94506451957	3.10258815205102	-216.362903862114	46.7045489718249	3.10258815205102	-216.362903862114	46.7045489718249	3.10258815205102	-216.362903862114	-89.1784496302402
3831.18684955729	3.00124472737053	-208.249105406872	46.3725648250012	3.00124472737053	-208.249105406872	46.3725648250012	3.00124472737053	-208.249105406872	-89.1743217718041
3981.07170553497	2.92151004301696	-200.445706171541	46.0408576350386	2.92151004301696	-200.445706171541	46.0408576350386	2.92151004301696	-200.445706171541	-89.1649691732978
4136.82040238851	2.82563773381405	-192.926189778549	45.7087552563298	2.82563773381405	-192.926189778549	45.7087552563298	2.82563773381405	-192.926189778549	-89.1608939045999
4298.66234708228	2.74896720136916	-185.685689909941	45.3765204535173	2.74896720136916	-185.685689909941	45.3765204535173	2.74896720136916	-185.685689909941	-89.1518317136645
4466.83592150963	2.66016059151852	-178.714373389636	45.0441517830001	2.66016059151852	-178.714373389636	45.0441517830001	2.66016059151852	-178.714373389636	-89.1472162156903
4641.58883361278	2.58770479362627	-172.00412219196	44.7117599529728	2.58770479362627	-172.00412219196	44.7117599529728	2.58770479362627	-172.00412219196	-89.1380824069258
4823.17848223931	2.50839498953996	-165.545395650029	44.3793391155639	2.50839498953996	-165.545395650029	44.3793391155639	2.50839498953996	-165.545395650029	-89.1319030761378
5011.87233627273	2.41021864700402	-159.306458493433	44.0456616476117	2.41021864700402	-159.306458493433	44.0456616476117	2.41021864700402	-159.306458493433	-89.1332126629
5207.94832859546	2.35522802338288	-153.353956745229	43.7149239745344	2.35522802338288	-153.353956745229	43.7149239745344	2.35522802338288	-153.353956745229	-89.1201138854162
5411.69526546464	2.34407699190249	-147.596293787652	43.3826043187161	2.34407699190249	-147.596293787652	43.3826043187161	2.34407699190249	-147.596293787652	-89.0901233027179
5623.41325190349	2.25292674053567	-142.042568232904	43.0494627340532	2.25292674053567	-142.042568232904	43.0494627340532	2.25292674053567	-142.042568232904	-89.0913120441201
5843.41413373517	2.19181561519134	-136.724024599401	42.7180126307961	2.19181561519134	-136.724024599401	42.7180126307961	2.19181561519134	-136.724024599401	-89.0815730560853
6072.02195690988	2.14205733547844	-131.573738371332	42.3845352215539	2.14205733547844	-131.573738371332	42.3845352215539	2.14205733547844	-131.573738371332	-89.0672910500821
6309.57344480193	2.06293890562004	-126.620995372622	42.0512670889121	2.06293890562004	-126.620995372622	42.0512670889121	2.06293890562004	-126.620995372622	-89.066606323909
6556.41849417978	2.01726999064049	-121.849744485342	41.7176826116648	2.01726999064049	-121.849744485342	41.7176826116648	2.01726999064049	-121.849744485342	-89.0515326945867
6812.92069057962	1.95856251619905	-117.294719288259	41.3867799191625	1.95856251619905	-117.294719288259	41.3867799191625	1.95856251619905	-117.294719288259	-89.0433760430372
7079.45784384138	1.9024908167034	-112.825791473103	41.0494024457039	1.9024908167034	-112.825791473103	41.0494024457039	1.9024908167034	-112.825791473103	-89.0339587831649
7356.42254459641	1.83500333177316	-108.609691239422	40.7186111165745	1.83500333177316	-108.609691239422	40.7186111165745	1.83500333177316	-108.609691239422	-89.0320574270039
7644.222742526	1.79628777753183	-104.482664447958	40.3821682466678	1.79628777753183	-104.482664447958	40.3821682466678	1.79628777753183	-104.482664447958	-89.0150560313297
7943.28234724281	1.76709623600945	-100.560867312039	40.0499210557951	1.76709623600945	-100.560867312039	40.0499210557951	1.76709623600945	-100.560867312039	-88.9932790000359
8254.04185268018	1.72540947825492	-96.7730947521356	39.7164729493007	1.72540947825492	-96.7730947521356	39.7164729493007	1.72540947825492	-96.7730947521356	-88.9785569229356
8576.95898590895	1.68162444434416	-93.1047122900681	39.3808497857793	1.68162444434416	-93.1047122900681	39.3808497857793	1.68162444434416	-93.1047122900681	-88.9652563670397
8912.50938133746	1.64167528216807	-89.5820225399586	39.0458755612084	1.64167528216807	-89.5820225399586	39.0458755612084	1.64167528216807	-89.5820225399586	-88.9501181752527
9261.18728128794	1.62980807409817	-86.2083951138384	38.712543163742	1.62980807409817	-86.2083951138384	38.712543163742	1.62980807409817	-86.2083951138384	-88.9169268140754
9623.50626398089	1.57773187261422	-82.9444213372271	38.3773147108152	1.57773187261422	-82.9444213372271	38.3773147108152	1.57773187261422	-82.9444213372271	-88.9102765936499
10000	1.54713390348137	-79.8003428587028	38.0417272540241	1.54713390348137	-79.8003428587028	38.0417272540241	1.54713390348137	-79.8003428587028	-88.8893138064044
10391.2230383517	1.51935578119539	-76.7776247484013	37.7063938378665	1.51935578119539	-76.7776247484013	37.7063938378665	1.51935578119539	-76.7776247484013	-88.8663192780635
10797.7516232771	1.48411820242742	-73.8641573334441	37.3704278887047	1.48411820242742	-73.8641573334441	37.3704278887047	1.48411820242742	-73.8641573334441	-88.8489373987027
11220.1845430196	1.46081387396503	-71.0618769713849	37.0345683737816	1.46081387396503	-71.0618769713849	37.0345683737816	1.46081387396503	-71.0618769713849	-88.822340666783
11659.1440117983	1.42967715554355	-68.3582846027478	36.6977223718907	1.42967715554355	-68.3582846027478	36.6977223718907	1.42967715554355	-68.3582846027478	-88.8018639269494
12115.2765862859	1.40343274886757	-65.7617363014337	36.3614429520021	1.40343274886757	-65.7617363014337	36.3614429520021	1.40343274886757	-65.7617363014337	-88.7774263026639
12589.2541179417	1.37745686337257	-63.254109955829	36.0238340004403	1.37745686337257	-63.254109955829	36.0238340004403	1.37745686337257	-63.254109955829	-88.7524922437791
13081.774742602	1.35693724212935	-60.837772222591	35.6856260281994	1.35693724212935	-60.837772222591	35.6856260281994	1.35693724212935	-60.837772222591	-88.7222758882093
13593.5639087852	1.33220505360994	-58.5095860885786	35.3467914352556	1.33220505360994	-58.5095860885786	35.3467914352556	1.33220505360994	-58.5095860885786	-88.6956574855085
14125.3754462276	1.31051735670218	-56.263266498236	35.0068544548011	1.31051735670218	-56.263266498236	35.0068544548011	1.31051735670218	-56.263266498236	-88.6656740137467
14677.9926762207	1.29183918417026	-54.1071309064521	34.6675650729939	1.29183918417026	-54.1071309064521	34.6675650729939	1.29183918417026	-54.1071309064521	-88.6322898230974
15252.2295653902	1.27414813002105	-52.0255902000108	34.326944428096	1.27414813002105	-52.0255902000108	34.326944428096	1.27414813002105	-52.0255902000108	-88.5970611862116
15848.9319246111	1.25766601797836	-50.0242010248052	33.986347428732	1.25766601797836	-50.0242010248052	33.986347428732	1.25766601797836	-50.0242010248052	-88.5598215090864
16468.9786548287	1.23829136493046	-48.0881053017548	33.643632114181	1.23829136493046	-48.0881053017548	33.643632114181	1.23829136493046	-48.0881053017548	-88.5249326614753
17113.2830416178	1.22590168839889	-46.2233182989873	33.3002760514415	1.22590168839889	-46.2233182989873	33.3002760514415	1.22590168839889	-46.2233182989873	-88.4807985627951
17782.7941003892	1.20902556391042	-44.4261803258958	32.9559947648964	1.20902556391042	-44.4261803258958	32.9559947648964	1.20902556391042	-44.4261803258958	-88.4411226017386
18478.4979742229	1.19842273007738	-42.6961077661667	32.6111859610148	1.19842273007738	-42.6961077661667	32.6111859610148	1.19842273007738	-42.6961077661667	-88.3922061246492
19201.419386388	1.18503283429045	-41.0270731724464	32.26503250635	1.18503283429045	-41.0270731724464	32.26503250635	1.18503283429045	-41.0270731724464	-88.3455191405024
19952.6231496888	1.17630308322037	-39.413966864681	31.9168695418858	1.17630308322037	-39.413966864681	31.9168695418858	1.17630308322037	-39.413966864681	-88.2905247148465
20733.2157348595	1.16570249245615	-37.8642593132313	31.5687036065686	1.16570249245615	-37.8642593132313	31.5687036065686	1.16570249245615	-37.8642593132313	-88.2366288140118
21544.3469003188	1.15739052196387	-36.3635076819965	31.2177127533523	1.15739052196387	-36.3635076819965	31.2177127533523	1.15739052196387	-36.3635076819965	-88.1769851941724
22387.2113856834	1.14776001275584	-34.914414977352	30.8647861399647	1.14776001275584	-34.914414977352	30.8647861399647	1.14776001275584	-34.914414977352	-88.1171636098212
23263.0506715363	1.14311897954514	-33.5200621627942	30.5111441419448	1.14311897954514	-33.5200621627942	30.5111441419448	1.14311897954514	-33.5200621627942	-88.0468258024829
24173.154808041	1.13739914649758	-32.1738444352155	30.1554833180857	1.13739914649758	-32.1738444352155	30.1554833180857	1.13739914649758	-32.1738444352155	-87.9753416345381
25118.8643150958	1.13413137857512	-30.8714586086595	29.7970003745347	1.13413137857512	-30.8714586086595	29.7970003745347	1.13413137857512	-30.8714586086595	-87.8960588606009
26101.5721568254	1.1311461809789	-29.617619016657	29.4373328645087	1.1311461809789	-29.617619016657	29.4373328645087	1.1311461809789	-29.617619016657	-87.8128417733659
27122.7257933203	1.12944331643606	-28.4030224846038	29.0741529975712	1.12944331643606	-28.4030224846038	29.0741529975712	1.12944331643606	-28.4030224846038	-87.7228388683761
28183.8293126446	1.12857609244938	-27.2335574943193	28.7095393891843	1.12857609244938	-27.2335574943193	28.7095393891843	1.12857609244938	-27.2335574943193	-87.6269839358019
29286.4456462524	1.12775115264538	-26.0988626808017	28.3405330935266	1.12775115264538	-26.0988626808017	28.3405330935266	1.12775115264538	-26.0988626808017	-87.5257461887416
30432.1988710772	1.12850185764631	-25.0060437379369	27.9697357559811	1.12850185764631	-25.0060437379369	27.9697357559811	1.12850185764631	-25.0060437379369	-87.4160425962448
31622.7766016838	1.13025686038187	-23.9488599888783	27.5953593156681	1.13025686038187	-23.9488599888783	27.5953593156681	1.13025686038187	-23.9488599888783	-87.2979535479722
32859.9324760065	1.13309449251141	-22.9240400696774	27.2164206986172	1.13309449251141	-22.9240400696774	27.2164206986172	1.13309449251141	-22.9240400696774	-87.1702745942299
34145.488738336	1.13696303733319	-21.9350284009859	26.8344164872092	1.13696303733319	-21.9350284009859	26.8344164872092	1.13696303733319	-21.9350284009859	-87.0328309359954
35481.3389233575	1.14229105417576	-20.9768909166493	26.447681553348	1.14229105417576	-20.9768909166493	26.447681553348	1.14229105417576	-20.9768909166493	-86.8830519421925
36869.4506451957	1.14763053609347	-20.0478359742908	26.0555583330952	1.14763053609347	-20.0478359742908	26.0555583330952	1.14763053609347	-20.0478359742908	-86.7237011204878
38311.8684955729	1.15657024952525	-19.1516323114713	25.6599256913435	1.15657024952525	-19.1516323114713	25.6599256913435	1.15657024952525	-19.1516323114713	-86.5440954966751
39810.7170553497	1.1622492097095	-18.2817469016713	25.2578713085414	1.1622492097095	-18.2817469016713	25.2578713085414	1.1622492097095	-18.2817469016713	-86.3623565616428
41368.2040238851	1.17415185487131	-17.4388773313123	24.8500137020502	1.17415185487131	-17.4388773313123	24.8500137020502	1.17415185487131	-17.4388773313123	-86.1481141726227
42986.6234708227	1.18393278203905	-16.621274102454	24.4352653537213	1.18393278203905	-16.621274102454	24.4352653537213	1.18393278203905	-16.621274102454	-85.9257048943545
44668.3592150963	1.19591549072335	-15.8314979916887	24.0151520441326	1.19591549072335	-15.8314979916887	24.0151520441326	1.19591549072335	-15.8314979916887	-85.6800663838591
46415.8883361278	1.20762949408076	-15.0621617893481	23.5855743551176	1.20762949408076	-15.0621617893481	23.5855743551176	1.20762949408076	-15.0621617893481	-85.4160377451251
48231.7848223931	1.22165088600651	-14.3172029877613	23.1486691166903	1.22165088600651	-14.3172029877613	23.1486691166903	1.22165088600651	-14.3172029877613	-85.1229088296892
50118.7233627273	1.23472990941585	-13.5913089585026	22.7009217082909	1.23472990941585	-13.5913089585026	22.7009217082909	1.23472990941585	-13.5913089585026	-84.8090983930812
52079.4832859547	1.25195323890389	-12.8884485763083	22.2447995375859	1.25195323890389	-12.8884485763083	22.2447995375859	1.25195323890389	-12.8884485763083	-84.4518308850476
54116.9526546464	1.26697574295325	-12.2040912885909	21.7766654289316	1.26697574295325	-12.2040912885909	21.7766654289316	1.26697574295325	-12.2040912885909	-84.0730332143945
56234.1325190349	1.285162867647	-11.5387921381202	21.2967496742949	1.285162867647	-11.5387921381202	21.2967496742949	1.285162867647	-11.5387921381202	-83.6447267381884
58434.1413373518	1.302988236645	-10.8896405139855	20.8020081720682	1.302988236645	-10.8896405139855	20.8020081720682	1.302988236645	-10.8896405139855	-83.1767745068098
60720.2195690988	1.32206264627585	-10.257665533167	20.2925205620939	1.32206264627585	-10.257665533167	20.2925205620939	1.32206264627585	-10.257665533167	-82.6559010735393
63095.7344480193	1.34248673874115	-9.64295909390753	19.7675762422246	1.34248673874115	-9.64295909390753	19.7675762422246	1.34248673874115	-9.64295909390753	-82.0742610263824
65564.1849417979	1.36289303652614	-9.04188678058521	19.2227481358049	1.36289303652614	-9.04188678058521	19.2227481358049	1.36289303652614	-9.04188678058521	-81.4282747302465
68129.2069057961	1.38583492993352	-8.45463298166662	18.6570409078525	1.38583492993352	-8.45463298166662	18.6570409078525	1.38583492993352	-8.45463298166662	-80.69118488955
70794.5784384137	1.40932559865161	-7.88295402703693	18.0704202594265	1.40932559865161	-7.88295402703693	18.0704202594265	1.40932559865161	-7.88295402703693	-79.8636697689579
73564.2254459642	1.43348574938013	-7.32332500827352	17.4574579353498	1.43348574938013	-7.32332500827352	17.4574579353498	1.43348574938013	-7.32332500827352	-78.924814486064
76442.2274252599	1.45949995953598	-6.77429125637249	16.8143266619	1.45949995953598	-6.77429125637249	16.8143266619	1.45949995953598	-6.77429125637249	-77.8416486510747
79432.8234724282	1.48529641733511	-6.23861563347884	16.1412101695839	1.48529641733511	-6.23861563347884	16.1412101695839	1.48529641733511	-6.23861563347884	-76.6082693235135
82540.4185268019	1.51269906443258	-5.71328530442979	15.4319718601293	1.51269906443258	-5.71328530442979	15.4319718601293	1.51269906443258	-5.71328530442979	-75.1701571210032
85769.5898590895	1.54135416889622	-5.1985018970978	14.6835020572907	1.54135416889622	-5.1985018970978	14.6835020572907	1.54135416889622	-5.1985018970978	-73.4849264534196
89125.0938133746	1.57093214886654	-4.69279972371651	13.8899227974049	1.57093214886654	-4.69279972371651	13.8899227974049	1.57093214886654	-4.69279972371651	-71.4918386430537
92611.8728128794	1.6002683988062	-4.19533863439551	13.0452769122382	1.6002683988062	-4.19533863439551	13.0452769122382	1.6002683988062	-4.19533863439551	-69.1211668449373
96235.0626398089	1.63082156468059	-3.70560864575878	12.1460848171245	1.63082156468059	-3.70560864575878	12.1460848171245	1.63082156468059	-3.70560864575878	-66.2459230502918
100000	1.66156514988835	-3.22304512402788	11.1888673454704	1.66156514988835	-3.22304512402788	11.1888673454704	1.66156514988835	-3.22304512402788	-62.7276954159752
103912.230383517	1.69391489526326	-2.74678486303398	10.1762486112641	1.69391489526326	-2.74678486303398	10.1762486112641	1.69391489526326	-2.74678486303398	-58.3382782525546
107977.516232771	1.72546791126521	-2.27700871718317	9.11797027335263	1.72546791126521	-2.27700871718317	9.11797027335263	1.72546791126521	-2.27700871718317	-52.8459389644013
112201.845430196	1.75995128062524	-1.81300552984375	8.05121283525866	1.75995128062524	-1.81300552984375	8.05121283525866	1.75995128062524	-1.81300552984375	-45.8507131052267
116591.440117983	1.79401980119656	-1.3528743984621	7.03186118619687	1.79401980119656	-1.3528743984621	7.03186118619687	1.79401980119656	-1.3528743984621	-37.0200289210704
121152.765862859	1.82962323947336	-0.897926520696896	6.18444874688972	1.82962323947336	-0.897926520696896	6.18444874688972	1.82962323947336	-0.897926520696896	-26.1404777830797
125892.541179417	1.86593971810821	-0.446162749055366	5.65941303510526	1.86593971810821	-0.446162749055366	5.65941303510526	1.86593971810821	-0.446162749055366	-13.4474466434311
130817.74742602	1.90158298277269	0.00263015859574524	5.58231395329749	1.90158298277269	0.00263015859574524	5.58231395329749	1.90158298277269	0.00263015859574524	0.0792481276142542
135935.639087852	1.93793922191398	0.449458428982211	5.97434235536159	1.93793922191398	0.449458428982211	5.97434235536159	1.93793922191398	0.449458428982211	13.0575259146009
141253.754462276	1.97540560843769	0.894333031980802	6.72288064052088	1.97540560843769	0.894333031980802	6.72288064052088	1.97540560843769	0.894333031980802	24.3578734092825
146779.926762207	2.01205178613203	1.33870786745489	7.6644936977698	2.01205178613203	1.33870786745489	7.6644936977698	2.01205178613203	1.33870786745489	33.6375955299226
152522.295653902	2.04877923577564	1.78236204518881	8.67721438571943	2.04877923577564	1.78236204518881	8.67721438571943	2.04877923577564	1.78236204518881	41.0220610092234
158489.319246111	2.08891467539163	2.22669419695173	9.69496592664412	2.08891467539163	2.22669419695173	9.69496592664412	2.08891467539163	2.22669419695173	46.8285958909198
164689.786548287	2.12801098260588	2.67077528989011	10.6675335117376	2.12801098260588	2.67077528989011	10.6675335117376	2.12801098260588	2.67077528989011	51.4529866807253
171132.830416178	2.16600862229558	3.11640477099224	11.5847020935806	2.16600862229558	3.11640477099224	11.5847020935806	2.16600862229558	3.11640477099224	55.1993692220953
177827.941003892	2.20440514305722	3.56400299108124	12.445620866853	2.20440514305722	3.56400299108124	12.445620866853	2.20440514305722	3.56400299108124	58.2624032327555
184784.979742229	2.24391975269128	4.01406468426471	13.2526706630551	2.24391975269128	4.01406468426471	13.2526706630551	2.24391975269128	4.01406468426471	60.7941832731791
192014.19386388	2.28291982080619	4.47004188167852	14.012798406776	2.28291982080619	4.47004188167852	14.012798406776	2.28291982080619	4.47004188167852	62.9458931089302
199526.231496888	2.32178430347911	4.92787502050666	14.7238537950947	2.32178430347911	4.92787502050666	14.7238537950947	2.32178430347911	4.92787502050666	64.7723787513631
207332.157348595	2.36156284782025	5.39218932170935	15.3973688782553	2.36156284782025	5.39218932170935	15.3973688782553	2.36156284782025	5.39218932170935	66.3485076549765
215443.469003189	2.3996933633385	5.86211054208905	16.0339197167552	2.3996933633385	5.86211054208905	16.0339197167552	2.3996933633385	5.86211054208905	67.7379393158837
223872.113856834	2.4395040465043	6.33755599390524	16.6384970905689	2.4395040465043	6.33755599390524	16.6384970905689	2.4395040465043	6.33755599390524	68.9468770752549
232630.506715363	2.47824263777222	6.82000180505263	17.2143228622524	2.47824263777222	6.82000180505263	17.2143228622524	2.47824263777222	6.82000180505263	70.0299390271751
241731.54808041	2.52016530982365	7.30999940549999	17.7660911903179	2.52016530982365	7.30999940549999	17.7660911903179	2.52016530982365	7.30999940549999	70.9780656764928
251188.643150958	2.55875276305169	7.80573364996644	18.2915379320193	2.55875276305169	7.80573364996644	18.2915379320193	2.55875276305169	7.80573364996644	71.8506356977761
261015.721568253	2.5992477458478	8.31251093804131	18.7997806902446	2.5992477458478	8.31251093804131	18.7997806902446	2.5992477458478	8.31251093804131	72.6360035955762
271227.257933203	2.63756871006745	8.82930728980284	19.289764144302	2.63756871006745	8.82930728980284	19.289764144302	2.63756871006745	8.82930728980284	73.3675976512938
281838.293126446	2.67695687404207	9.35844877137708	19.765639161338	2.67695687404207	9.35844877137708	19.765639161338	2.67695687404207	9.35844877137708	74.0369774115542
292864.456462524	2.71757848285129	9.8973002712563	20.2260067507272	2.71757848285129	9.8973002712563	20.2260067507272	2.71757848285129	9.8973002712563	74.6462431177133
304321.988710772	2.75623905630773	10.4488377922087	20.6735011748887	2.75623905630773	10.4488377922087	20.6735011748887	2.75623905630773	10.4488377922087	75.22287804128
316227.766016838	2.79534521607907	11.0151234015928	21.1108398068988	2.79534521607907	11.0151234015928	21.1108398068988	2.79534521607907	11.0151234015928	75.7604561283534
328599.324760065	2.83476099012207	11.5951199336564	21.5376206356466	2.83476099012207	11.5951199336564	21.5376206356466	2.83476099012207	11.5951199336564	76.2618743483643
341454.88738336	2.87454766572486	12.1882715918876	21.9539310994519	2.87454766572486	12.1882715918876	21.9539310994519	2.87454766572486	12.1882715918876	76.7295551404829
354813.389233575	2.91351590532635	12.7995741521916	22.363298222534	2.91351590532635	12.7995741521916	22.363298222534	2.91351590532635	12.7995741521916	77.1764883579325
368694.506451957	2.952133160407	13.427583297142	22.7649646224384	2.952133160407	13.427583297142	22.7649646224384	2.952133160407	13.427583297142	77.6004578930137
383118.684955729	2.99180930203096	14.0732862088575	23.1598777482624	2.99180930203096	14.0732862088575	23.1598777482624	2.99180930203096	14.0732862088575	77.9982861996429
398107.170553497	3.03103213904489	14.7366462577312	23.5479181653696	3.03103213904489	14.7366462577312	23.5479181653696	3.03103213904489	14.7366462577312	78.3774936710779
413682.040238851	3.07083313422723	15.4212217012118	23.9312592783394	3.07083313422723	15.4212217012118	23.9312592783394	3.07083313422723	15.4212217012118	78.7379868721138
429866.234708227	3.11131698386901	16.126397857921	24.3094696522014	3.11131698386901	16.126397857921	24.3094696522014	3.11131698386901	16.126397857921	79.079918059865
446683.592150963	3.15279996663574	16.8524123212234	24.6826452394174	3.15279996663574	16.8524123212234	24.6826452394174	3.15279996663574	16.8524123212234	79.4034269991308
464158.883361277	3.19191624003313	17.6042759614693	25.0528412936494	3.19191624003313	17.6042759614693	25.0528412936494	3.19191624003313	17.6042759614693	79.7230732584191
482317.848223931	3.23338067215295	18.3781271025885	25.4184162127114	3.23338067215295	18.3781271025885	25.4184162127114	3.23338067215295	18.3781271025885	80.0217078441707
501187.233627272	3.27535555678941	19.175802141654	25.7799627846491	3.27535555678941	19.175802141654	25.7799627846491	3.27535555678941	19.175802141654	80.3070382153291
520794.832859546	3.31880377628974	20.0035970936236	26.1400912002591	3.31880377628974	20.0035970936236	26.1400912002591	3.31880377628974	20.0035970936236	80.5798455788549
541169.526546464	3.36125492443731	20.8569978468749	26.4963894712873	3.36125492443731	20.8569978468749	26.4963894712873	3.36125492443731	20.8569978468749	80.8450882824437
562341.325190349	3.40458535654169	21.7405253507334	26.8506213531477	3.40458535654169	21.7405253507334	26.8506213531477	3.40458535654169	21.7405253507334	81.0997171948558
584341.413373518	3.44943309209051	22.6547930836008	27.2027364290273	3.44943309209051	22.6547930836008	27.2027364290273	3.44943309209051	22.6547930836008	81.3426021463401
607202.195690988	3.49383585542107	23.6001442500274	27.5524482245899	3.49383585542107	23.6001442500274	27.5524482245899	3.49383585542107	23.6001442500274	81.5789269394707
630957.344480193	3.53820169709296	24.5780501973566	27.9000311381368	3.53820169709296	24.5780501973566	27.9000311381368	3.53820169709296	24.5780501973566	81.808106213737
655641.849417979	3.58659908941564	25.5935090614239	28.2470585079349	3.58659908941564	25.5935090614239	28.2470585079349	3.58659908941564	25.5935090614239	82.0226878064021
681292.069057962	3.63290373235098	26.6421067465264	28.5913820203917	3.63290373235098	26.6421067465264	28.5913820203917	3.63290373235098	26.6421067465264	82.2350679657834
707945.784384137	3.68215327016227	27.7332321941986	28.935900185169	3.68215327016227	27.7332321941986	28.935900185169	3.68215327016227	27.7332321941986	82.4370473808674
735642.254459642	3.73027450387254	28.8597138378805	29.2777983934925	3.73027450387254	28.8597138378805	29.2777983934925	3.73027450387254	28.8597138378805	82.6350440173556
764422.274252599	3.78406360216347	30.0308143003748	29.6197556653633	3.78406360216347	30.0308143003748	29.6197556653633	3.78406360216347	30.0308143003748	82.8182363723889
794328.234724282	3.83470168978254	31.2436193287615	29.9601610372167	3.83470168978254	31.2436193287615	29.9601610372167	3.83470168978254	31.2436193287615	83.0027684376461
825404.185268017	3.88960871613746	32.502099376217	30.2999846574279	3.88960871613746	32.502099376217	30.2999846574279	3.88960871613746	32.502099376217	83.1757231649167
857695.898590895	3.94217616001069	33.80739268354	30.6388874781643	3.94217616001069	33.80739268354	30.6388874781643	3.94217616001069	33.80739268354	83.3489518629446
891250.938133746	4.00184532607525	35.1656482261274	30.9782543710599	4.00184532607525	35.1656482261274	30.9782543710599	4.00184532607525	35.1656482261274	83.5076790842206
926118.728128794	4.05779715525255	36.5709324345972	31.3158620872967	4.05779715525255	36.5709324345972	31.3158620872967	4.05779715525255	36.5709324345972	83.6685365090581
962350.626398089	4.11808832571517	38.0366574852706	31.6546571063066	4.11808832571517	38.0366574852706	31.6546571063066	4.11808832571517	38.0366574852706	83.8208658046542
1000000	4.17980638213681	39.5553684911533	31.9923336995959	4.17980638213681	39.5553684911533	31.9923336995959	4.17980638213681	39.5553684911533	83.9679536149568
1039122.30383517	4.24262023508678	41.130955463161	32.3293396469697	4.24262023508678	41.130955463161	32.3293396469697	4.24262023508678	41.130955463161	84.1108205278523
1079775.16232771	4.30795565129092	42.7685665591221	32.6663351955092	4.30795565129092	42.7685665591221	32.6663351955092	4.30795565129092	42.7685665591221	84.248159936924
1122018.45430196	4.38070400554825	44.474213728694	33.0040987014859	4.38070400554825	44.474213728694	33.0040987014859	4.38070400554825	44.474213728694	84.3745198962732
1165914.40117983	4.44564739469021	46.2499659375595	33.3421706252006	4.44564739469021	46.2499659375595	33.3421706252006	4.44564739469021	46.2499659375595	84.5094733560455
1211527.65862859	4.51989630471638	48.0895135456329	33.6792046773143	4.51989630471638	48.0895135456329	33.6792046773143	4.51989630471638	48.0895135456329	84.6305878636441
1258925.41179417	4.60066905652406	50.008438974094	34.0174682567851	4.60066905652406	50.008438974094	34.0174682567851	4.60066905652406	50.008438974094	84.7437069958276
1308177.4742602	4.67483657752521	52.0057435571984	34.3559777018437	4.67483657752521	52.0057435571984	34.3559777018437	4.67483657752521	52.0057435571984	84.8634433672776
1359356.39087852	4.75421153971763	54.0856490122825	34.6950684771206	4.75421153971763	54.0856490122825	34.6950684771206	4.75421153971763	54.0856490122825	84.9765247736811
1412537.54462276	4.83724089802924	56.2487989375645	35.0342652377147	4.83724089802924	56.2487989375645	35.0342652377147	4.83724089802924	56.2487989375645	85.0848146584364
1467799.26762207	4.92713520644157	58.5068781070387	35.3748304109834	4.92713520644157	58.5068781070387	35.3748304109834	4.92713520644157	58.5068781070387	85.1862155271564
1525222.95653902	5.01830701499379	60.8548928392396	35.7153430907389	5.01830701499379	60.8548928392396	35.7153430907389	5.01830701499379	60.8548928392396	85.2858563422478
1584893.19246111	5.11533623546242	63.3040186016657	36.0568910682981	5.11533623546242	63.3040186016657	36.0568910682981	5.11533623546242	63.3040186016657	85.380202422431
1646897.86548287	5.21349332755376	65.8578341416684	36.3992801301679	5.21349332755376	65.8578341416684	36.3992801301679	5.21349332755376	65.8578341416684	85.4737424856419
1711328.30416178	5.3211386443391	68.5241594310206	36.7429839177144	5.3211386443391	68.5241594310206	36.7429839177144	5.3211386443391	68.5241594310206	85.5596947974344
1778279.41003892	5.43059016200755	71.3151304291367	37.0887443193281	5.43059016200755	71.3151304291367	37.0887443193281	5.43059016200755	71.3151304291367	85.6453762782224
1847849.79742229	5.54231233724325	74.2170761470952	37.4342286718267	5.54231233724325	74.2170761470952	37.4342286718267	5.54231233724325	74.2170761470952	85.7292472610099
1920141.9386388	5.66772366842564	77.2487940165789	37.7811500472367	5.66772366842564	77.2487940165789	37.7811500472367	5.66772366842564	77.2487940165789	85.8037426212125
1995262.31496888	5.78695912642894	80.4249912917543	38.1302479702104	5.78695912642894	80.4249912917543	38.1302479702104	5.78695912642894	80.4249912917543	85.8843902873779
2073321.57348595	5.91945673608795	83.7459652135268	38.4809218505087	5.91945673608795	83.7459652135268	38.4809218505087	5.91945673608795	83.7459652135268	85.9568590260945
2154434.69003189	6.06320982921986	87.2304688810857	38.834295914313	6.06320982921986	87.2304688810857	38.834295914313	6.06320982921986	87.2304688810857	86.0238837485991
2238721.13856834	6.21269693342923	90.8647336228218	39.1881625525697	6.21269693342923	90.8647336228218	39.1881625525697	6.21269693342923	90.8647336228218	86.0886016044235
2326305.06715363	6.36932303400957	94.6901019627197	39.5456973249296	6.36932303400957	94.6901019627197	39.5456973249296	6.36932303400957	94.6901019627197	86.1518002609713
2417315.4808041	6.53334907013166	98.7050453279149	39.9057727931314	6.53334907013166	98.7050453279149	39.9057727931314	6.53334907013166	98.7050453279149	86.213080265344
2511886.43150958	6.72234107690225	102.901439432513	40.2669241294189	6.72234107690225	102.901439432513	40.2669241294189	6.72234107690225	102.901439432513	86.2622947810945
2610157.21568253	6.90611578865945	107.319292206197	40.6315032794709	6.90611578865945	107.319292206197	40.6315032794709	6.90611578865945	107.319292206197	86.3180297040441
2712272.57933203	7.10550383826679	111.996532220076	41.0015373718805	7.10550383826679	111.996532220076	41.0015373718805	7.10550383826679	111.996532220076	86.3697941628236
2818382.93126445	7.31363637834153	116.880898310068	41.3718421160563	7.31363637834153	116.880898310068	41.3718421160563	7.31363637834153	116.880898310068	86.4194759235423
2928644.56462524	7.55713540723033	122.053192339647	41.7476004979133	7.55713540723033	122.053192339647	41.7476004979133	7.55713540723033	122.053192339647	86.4569553065589
3043219.88710772	7.79155370890927	127.517602130602	42.1275866341009	7.79155370890927	127.517602130602	42.1275866341009	7.79155370890927	127.517602130602	86.5034723511783
3162277.66016838	8.06293111062345	133.274336208975	42.5107971521657	8.06293111062345	133.274336208975	42.5107971521657	8.06293111062345	133.274336208975	86.5378965689637
3285993.24760065	8.34920298535653	139.376959161006	42.8993762893454	8.34920298535653	139.376959161006	42.8993762893454	8.34920298535653	139.376959161006	86.571864414451
3414548.8738336	8.67469953234765	145.870347674853	43.2946721331902	8.67469953234765	145.870347674853	43.2946721331902	8.67469953234765	145.870347674853	86.5967106399224
3548133.89233575	9.01706005224603	152.746954497907	43.694559425289	9.01706005224603	152.746954497907	43.694559425289	9.01706005224603	152.746954497907	86.6215981195582
3686945.06451957	9.38022751258872	160.097607780847	44.1025800758443	9.38022751258872	160.097607780847	44.1025800758443	9.38022751258872	160.097607780847	86.6468348709964
3831186.84955729	9.75959932776538	167.89948855611	44.5156367643705	9.75959932776538	167.89948855611	44.5156367643705	9.75959932776538	167.89948855611	86.6732755673402
3981071.70553497	10.2277848704598	176.284967765282	44.9389000364371	10.2277848704598	176.284967765282	44.9389000364371	10.2277848704598	176.284967765282	86.6795087006671
4136820.40238851	10.719498431192	185.248546977869	45.3696138948637	10.719498431192	185.248546977869	45.3696138948637	10.719498431192	185.248546977869	86.6882445751301
4298662.34708227	11.2678197948512	194.884402886709	45.8100355479616	11.2678197948512	194.884402886709	45.8100355479616	11.2678197948512	194.884402886709	86.6909585663895
4466835.92150963	11.9131285634253	205.291402884385	46.2620156326699	11.9131285634253	205.291402884385	46.2620156326699	11.9131285634253	205.291402884385	86.6788315011199
4641588.83361277	12.5669560880972	216.498001390446	46.7236863457783	12.5669560880972	216.498001390446	46.7236863457783	12.5669560880972	216.498001390446	86.6779070562406
4823178.48223931	13.2726744451158	228.695200529657	47.1997445011402	13.2726744451158	228.695200529657	47.1997445011402	13.2726744451158	228.695200529657	86.6784780114414
5011872.33627271	14.2219466765592	242.018563934161	47.691944780935	14.2219466765592	242.018563934161	47.691944780935	14.2219466765592	242.018563934161	86.6369459714029
5207948.32859547	15.2249255603912	256.614235097113	48.2008754252564	15.2249255603912	256.614235097113	48.2008754252564	15.2249255603912	256.614235097113	86.6046209689445
5411695.26546464	16.262741093645	272.693174970151	48.7289042231565	16.262741093645	272.693174970151	48.7289042231565	16.262741093645	272.693174970151	86.5870649106568
5623413.25190349	17.572018114991	290.42907977526	49.2766711269009	17.572018114991	290.42907977526	49.2766711269009	17.572018114991	290.42907977526	86.537617250111
5843414.13373518	19.1548862895453	310.203986526663	49.8494755618489	19.1548862895453	310.203986526663	49.8494755618489	19.1548862895453	310.203986526663	86.4665108628932
6072021.95690988	20.8927104987771	332.48780755622	50.4526290711024	20.8927104987771	332.48780755622	50.4526290711024	20.8927104987771	332.48780755622	86.4044025928311
6309573.44480193	23.0594018764702	357.516648129187	51.0839549980311	23.0594018764702	357.516648129187	51.0839549980311	23.0594018764702	357.516648129187	86.3096016476176
6556418.49417979	25.7159895914629	386.160365667466	51.7545713210994	25.7159895914629	386.160365667466	51.7545713210994	25.7159895914629	386.160365667466	86.190066386229
6812920.69057962	28.9165635795914	419.155427685058	52.4681222362894	28.9165635795914	419.155427685058	52.4681222362894	28.9165635795914	419.155427685058	86.0535495345247
7079457.84384137	32.88465548466	457.720666456801	53.2343693837957	32.88465548466	457.720666456801	53.2343693837957	32.88465548466	457.720666456801	85.8906810302764
7356422.54459642	38.0864217714301	503.401094009283	54.0630719470354	38.0864217714301	503.401094009283	54.0630719470354	38.0864217714301	503.401094009283	85.6733472523361
7644222.74252599	45.342228447698	557.968404514093	54.9607773157613	45.342228447698	557.968404514093	54.9607773157613	45.342228447698	557.968404514093	85.3541773309588
7943282.34724282	54.7059761097462	625.064658160481	55.9516383811572	54.7059761097462	625.064658160481	55.9516383811572	54.7059761097462	625.064658160481	84.9981893383515
8254041.85268017	67.6201246129537	709.655036117157	57.0601992037884	67.6201246129537	709.655036117157	57.0601992037884	67.6201246129537	709.655036117157	84.5569531258462
8576958.98590895	86.4377243832877	819.760861297583	58.3217626260555	86.4377243832877	819.760861297583	58.3217626260555	86.4377243832877	819.760861297583	83.9808250903164
8912509.38133744	116.12735784783	968.29651711104	59.7821874243542	116.12735784783	968.29651711104	59.7821874243542	116.12735784783	968.29651711104	83.1612062579814
9261187.28128794	166.261133022831	1180.84871006182	61.5291377957512	166.261133022831	1180.84871006182	61.5291377957512	166.261133022831	1180.84871006182	81.9855515946739
9623506.26398089	265.064751160782	1509.53499863738	63.7087474022161	265.064751160782	1509.53499863738	63.7087474022161	265.064751160782	1509.53499863738	80.0407552318069
10000000	493.096161179393	2077.57652220505	66.5891417485633	493.096161179393	2077.57652220505	66.5891417485633	493.096161179393	2077.57652220505	76.6483513770849
