# Supplementary material for: Electromagnetic Analysis, Characterization and Discussion of Inductive Transmission Parameters for Titanium Based Housing Materials in Active Medical Implantable Devices
Source: Materials (Basel). 2018 Oct 25;11(11):2089. doi: 10.3390/ma11112089 (PMC6266279; doi:10.3390/ma11112089)
Supplement: Supplementary file 1 [file materials-11-02089-s001.zip › supplementary/measurement_data/K_MG_Impe_par.csv]

---Measurement Setup-----------------------------------------------------------------
Device Type: Bode100
Serial Number: EK407C
Date: 16.03.2016
Time: 13:52
Start Frequency (Hz): 1000
Stop Frequency (Hz): 10000000
Number of Points: 241
Sweep Mode: Logarithmic
Reference Resistance (Ohm): 50
Source Level (dBm): 13
Receiver Bandwidth (Hz): 10
Reference Signal: SourceVoltage
Attenuator CH1 (dB): 20
Attenuator CH2 (dB): 0
Input Impedance CH1 (Ohm): 1M
Input Impedance CH2 (Ohm): 1M
Probe CH1: 1:1
Probe CH2: 1:1
-------------------------------------------------------------------------------------
Frequency (Hz)	TR1: Impedance (Real)	TR1: Impedance (Imag)	TR1: Impedance (dB)	TR1 (10mm): Impedance (Real)	TR1 (10mm): Impedance (Imag)	TR1 (10mm): Impedance (dB)	TR1 (50mm): Impedance (Real)	TR1 (50mm): Impedance (Imag)	TR1 (50mm): Impedance (dB)	TR1 (90mm): Impedance (Real)	TR1 (90mm): Impedance (Imag)	TR1 (90mm): Impedance (dB)	TR1 (K_MG_Impe_par): Impedance (Real)	TR1 (K_MG_Impe_par): Impedance (Imag)	TR1 (K_MG_Impe_par): Impedance (dB)	TR2: Impedance (Real)	TR2: Impedance (Imag)	TR2: Impedance (Degree)
1000	3.29539672980686	0.742420485909406	10.5731715092968	n. def.	n. def.	n. def.	n. def.	n. def.	n. def.	n. def.	n. def.	n. def.	3.29539672980686	0.742420485909406	10.5731715092968	3.29539672980686	0.742420485909406	12.696206854902
1039.12230383517	3.30114125723804	0.770053515561923	10.6033953245968	n. def.	n. def.	n. def.	n. def.	n. def.	n. def.	n. def.	n. def.	n. def.	3.30114125723804	0.770053515561923	10.6033953245968	3.30114125723804	0.770053515561923	13.1305198937193
1079.77516232771	3.30685077358343	0.798445008329302	10.6343756474056	n. def.	n. def.	n. def.	n. def.	n. def.	n. def.	n. def.	n. def.	n. def.	3.30685077358343	0.798445008329302	10.6343756474056	3.30685077358343	0.798445008329302	13.5743579678314
1122.01845430196	3.3127917693534	0.828057573557317	10.6670855666941	n. def.	n. def.	n. def.	n. def.	n. def.	n. def.	n. def.	n. def.	n. def.	3.3127917693534	0.828057573557317	10.6670855666941	3.3127917693534	0.828057573557317	14.0339585299633
1165.91440117983	3.31960593306942	0.858428883998855	10.7028483415425	n. def.	n. def.	n. def.	n. def.	n. def.	n. def.	n. def.	n. def.	n. def.	3.31960593306942	0.858428883998855	10.7028483415425	3.31960593306942	0.858428883998855	14.4987125083157
1211.52765862859	3.32681046693416	0.889907734289033	10.740701753837	n. def.	n. def.	n. def.	n. def.	n. def.	n. def.	n. def.	n. def.	n. def.	3.32681046693416	0.889907734289033	10.740701753837	3.32681046693416	0.889907734289033	14.9757584469035
1258.92541179417	3.33414436639353	0.922299840904426	10.7799093977824	n. def.	n. def.	n. def.	n. def.	n. def.	n. def.	n. def.	n. def.	n. def.	3.33414436639353	0.922299840904426	10.7799093977824	3.33414436639353	0.922299840904426	15.4626495888917
1308.17747426019	3.34193522292257	0.956118215351844	10.821637436946	n. def.	n. def.	n. def.	n. def.	n. def.	n. def.	n. def.	n. def.	n. def.	3.34193522292257	0.956118215351844	10.821637436946	3.34193522292257	0.956118215351844	15.9656759217499
1359.35639087853	3.35045225263107	0.990402170397758	10.8658854951879	n. def.	n. def.	n. def.	n. def.	n. def.	n. def.	n. def.	n. def.	n. def.	3.35045225263107	0.990402170397758	10.8658854951879	3.35045225263107	0.990402170397758	16.467812784193
1412.53754462275	3.35933062700416	1.02626764685216	10.9125629523867	n. def.	n. def.	n. def.	n. def.	n. def.	n. def.	n. def.	n. def.	n. def.	3.35933062700416	1.02626764685216	10.9125629523867	3.35933062700416	1.02626764685216	16.9877893484153
1467.79926762207	3.36852993936838	1.06300199437466	10.9610903313141	n. def.	n. def.	n. def.	n. def.	n. def.	n. def.	n. def.	n. def.	n. def.	3.36852993936838	1.06300199437466	10.9610903313141	3.36852993936838	1.06300199437466	17.5140557102841
1525.22295653902	3.37871942847821	1.10068046309206	11.0130851952298	n. def.	n. def.	n. def.	n. def.	n. def.	n. def.	n. def.	n. def.	n. def.	3.37871942847821	1.10068046309206	11.0130851952298	3.37871942847821	1.10068046309206	18.0439794464815
1584.89319246111	3.38925243155816	1.13968403395632	11.0673170228298	n. def.	n. def.	n. def.	n. def.	n. def.	n. def.	n. def.	n. def.	n. def.	3.38925243155816	1.13968403395632	11.0673170228298	3.38925243155816	1.13968403395632	18.5859459704874
1646.89786548287	3.40068075102086	1.17972095942661	11.1248337911828	n. def.	n. def.	n. def.	n. def.	n. def.	n. def.	n. def.	n. def.	n. def.	3.40068075102086	1.17972095942661	11.1248337911828	3.40068075102086	1.17972095942661	19.1320332542186
1711.32830416178	3.41225956680961	1.22108577581217	11.1841572130055	n. def.	n. def.	n. def.	n. def.	n. def.	n. def.	n. def.	n. def.	n. def.	3.41225956680961	1.22108577581217	11.1841572130055	3.41225956680961	1.22108577581217	19.6898783642909
1778.27941003892	3.42454645640353	1.26340970675515	11.2462557946496	n. def.	n. def.	n. def.	n. def.	n. def.	n. def.	n. def.	n. def.	n. def.	3.42454645640353	1.26340970675515	11.2462557946496	3.42454645640353	1.26340970675515	20.2504096740082
1847.84979742229	3.43785219448845	1.30713633575061	11.3121539516964	n. def.	n. def.	n. def.	n. def.	n. def.	n. def.	n. def.	n. def.	n. def.	3.43785219448845	1.30713633575061	11.3121539516964	3.43785219448845	1.30713633575061	20.8177490703883
1920.1419386388	3.45158768972408	1.35184493673651	11.3801651636486	n. def.	n. def.	n. def.	n. def.	n. def.	n. def.	n. def.	n. def.	n. def.	3.45158768972408	1.35184493673651	11.3801651636486	3.45158768972408	1.35184493673651	21.388235559616
1995.26231496888	3.46578708941185	1.39819690037682	11.4509177490385	n. def.	n. def.	n. def.	n. def.	n. def.	n. def.	n. def.	n. def.	n. def.	3.46578708941185	1.39819690037682	11.4509177490385	3.46578708941185	1.39819690037682	21.9705471357871
2073.32157348595	3.48115068182248	1.44533587693797	11.5251478724355	n. def.	n. def.	n. def.	n. def.	n. def.	n. def.	n. def.	n. def.	n. def.	3.48115068182248	1.44533587693797	11.5251478724355	3.48115068182248	1.44533587693797	22.5476930337561
2154.43469003188	3.49686025491004	1.4939850765582	11.6016898528668	n. def.	n. def.	n. def.	n. def.	n. def.	n. def.	n. def.	n. def.	n. def.	3.49686025491004	1.4939850765582	11.6016898528668	3.49686025491004	1.4939850765582	23.1339245483443
2238.72113856834	3.51323654370375	1.54398602262898	11.6810614317134	n. def.	n. def.	n. def.	n. def.	n. def.	n. def.	n. def.	n. def.	n. def.	3.51323654370375	1.54398602262898	11.6810614317134	3.51323654370375	1.54398602262898	23.7243756834699
2326.30506715363	3.53045724997662	1.59498268397677	11.7632566142095	n. def.	n. def.	n. def.	n. def.	n. def.	n. def.	n. def.	n. def.	n. def.	3.53045724997662	1.59498268397677	11.7632566142095	3.53045724997662	1.59498268397677	24.3124025595493
2417.3154808041	3.54838811650915	1.64782177289646	11.8487234407325	n. def.	n. def.	n. def.	n. def.	n. def.	n. def.	n. def.	n. def.	n. def.	3.54838811650915	1.64782177289646	11.8487234407325	3.54838811650915	1.64782177289646	24.909495738871
2511.88643150958	3.56714966109285	1.70156990500487	11.9367816147144	n. def.	n. def.	n. def.	n. def.	n. def.	n. def.	n. def.	n. def.	n. def.	3.56714966109285	1.70156990500487	11.9367816147144	3.56714966109285	1.70156990500487	25.5016591077144
2610.15721568254	3.5866318524479	1.75696847511901	12.0278427391379	n. def.	n. def.	n. def.	n. def.	n. def.	n. def.	n. def.	n. def.	n. def.	3.5866318524479	1.75696847511901	12.0278427391379	3.5866318524479	1.75696847511901	26.0986557902103
2712.27257933203	3.60662004857723	1.81378888868788	12.1212201052695	n. def.	n. def.	n. def.	n. def.	n. def.	n. def.	n. def.	n. def.	n. def.	3.60662004857723	1.81378888868788	12.1212201052695	3.60662004857723	1.81378888868788	26.6980724903759
2818.38293126445	3.62755152128415	1.87180464748365	12.2174753012881	n. def.	n. def.	n. def.	n. def.	n. def.	n. def.	n. def.	n. def.	n. def.	3.62755152128415	1.87180464748365	12.2174753012881	3.62755152128415	1.87180464748365	27.293585141162
2928.64456462524	3.64898973050513	1.93146914722462	12.3161481828049	n. def.	n. def.	n. def.	n. def.	n. def.	n. def.	n. def.	n. def.	n. def.	3.64898973050513	1.93146914722462	12.3161481828049	3.64898973050513	1.93146914722462	27.8929912577432
3043.21988710772	3.6711446379361	1.99295159976786	12.4177450082479	n. def.	n. def.	n. def.	n. def.	n. def.	n. def.	n. def.	n. def.	n. def.	3.6711446379361	1.99295159976786	12.4177450082479	3.6711446379361	1.99295159976786	28.4961751745571
3162.27766016838	3.69434931233529	2.05575068985935	12.5222971681601	n. def.	n. def.	n. def.	n. def.	n. def.	n. def.	n. def.	n. def.	n. def.	3.69434931233529	2.05575068985935	12.5222971681601	3.69434931233529	2.05575068985935	29.0941057969968
3285.99324760065	3.71787742941915	2.12023554655941	12.6287832384803	n. def.	n. def.	n. def.	n. def.	n. def.	n. def.	n. def.	n. def.	n. def.	3.71787742941915	2.12023554655941	12.6287832384803	3.71787742941915	2.12023554655941	29.6952986600434
3414.5488738336	3.74238752180395	2.18632968247158	12.7382280148013	n. def.	n. def.	n. def.	n. def.	n. def.	n. def.	n. def.	n. def.	n. def.	3.74238752180395	2.18632968247158	12.7382280148013	3.74238752180395	2.18632968247158	30.2937794366865
3548.13389233575	3.76735715415173	2.2543181692202	12.8499281706419	n. def.	n. def.	n. def.	n. def.	n. def.	n. def.	n. def.	n. def.	n. def.	3.76735715415173	2.2543181692202	12.8499281706419	3.76735715415173	2.2543181692202	30.8955367052401
3686.94506451957	3.79311865112895	2.32414467144267	12.9643257326779	n. def.	n. def.	n. def.	n. def.	n. def.	n. def.	n. def.	n. def.	n. def.	3.79311865112895	2.32414467144267	12.9643257326779	3.79311865112895	2.32414467144267	31.4969094296734
3831.18684955729	3.81981765592479	2.39567714945719	13.0814327306034	n. def.	n. def.	n. def.	n. def.	n. def.	n. def.	n. def.	n. def.	n. def.	3.81981765592479	2.39567714945719	13.0814327306034	3.81981765592479	2.39567714945719	32.0947259071621
3981.07170553497	3.84685595272986	2.46958648270084	13.2008722878085	n. def.	n. def.	n. def.	n. def.	n. def.	n. def.	n. def.	n. def.	n. def.	3.84685595272986	2.46958648270084	13.2008722878085	3.84685595272986	2.46958648270084	32.6994605424388
4136.82040238851	3.87497899963859	2.54515300172822	13.3230241454451	n. def.	n. def.	n. def.	n. def.	n. def.	n. def.	n. def.	n. def.	n. def.	3.87497899963859	2.54515300172822	13.3230241454451	3.87497899963859	2.54515300172822	33.2975990160094
4298.66234708228	3.90351072567374	2.62304325265981	13.447409819885	n. def.	n. def.	n. def.	n. def.	n. def.	n. def.	n. def.	n. def.	n. def.	3.90351072567374	2.62304325265981	13.447409819885	3.90351072567374	2.62304325265981	33.8999282296837
4466.83592150963	3.93296559384431	2.70293507482834	13.5744077287993	n. def.	n. def.	n. def.	n. def.	n. def.	n. def.	n. def.	n. def.	n. def.	3.93296559384431	2.70293507482834	13.5744077287993	3.93296559384431	2.70293507482834	34.4988394817581
4641.58883361278	3.96287276258557	2.78550836094724	13.7039126579706	n. def.	n. def.	n. def.	n. def.	n. def.	n. def.	n. def.	n. def.	n. def.	3.96287276258557	2.78550836094724	13.7039126579706	3.96287276258557	2.78550836094724	35.1034329257124
4823.17848223931	3.9936996316898	2.86995010259555	13.8356854372074	n. def.	n. def.	n. def.	n. def.	n. def.	n. def.	n. def.	n. def.	n. def.	3.9936996316898	2.86995010259555	13.8356854372074	3.9936996316898	2.86995010259555	35.70175780758
5011.87233627273	4.02366089096068	2.95639027709347	13.9672385394534	n. def.	n. def.	n. def.	n. def.	n. def.	n. def.	n. def.	n. def.	n. def.	4.02366089096068	2.95639027709347	13.9672385394534	4.02366089096068	2.95639027709347	36.3066356927129
5207.94832859546	4.05528132975836	3.04543078465876	14.102702099373	n. def.	n. def.	n. def.	n. def.	n. def.	n. def.	n. def.	n. def.	n. def.	4.05528132975836	3.04543078465876	14.102702099373	4.05528132975836	3.04543078465876	36.9057770139008
5411.69526546464	4.08855263507232	3.135803893989	14.2405681619366	n. def.	n. def.	n. def.	n. def.	n. def.	n. def.	n. def.	n. def.	n. def.	4.08855263507232	3.135803893989	14.2405681619366	4.08855263507232	3.135803893989	37.4871828335224
5623.41325190349	4.12133405168586	3.23252525922361	14.3829885281892	n. def.	n. def.	n. def.	n. def.	n. def.	n. def.	n. def.	n. def.	n. def.	4.12133405168586	3.23252525922361	14.3829885281892	4.12133405168586	3.23252525922361	38.1084926527568
5843.41413373517	4.15623714897816	3.33030213173147	14.5278614905235	n. def.	n. def.	n. def.	n. def.	n. def.	n. def.	n. def.	n. def.	n. def.	4.15623714897816	3.33030213173147	14.5278614905235	4.15623714897816	3.33030213173147	38.7044354368779
6072.02195690988	4.19144953051691	3.4310153489615	14.6746181902671	n. def.	n. def.	n. def.	n. def.	n. def.	n. def.	n. def.	n. def.	n. def.	4.19144953051691	3.4310153489615	14.6746181902671	4.19144953051691	3.4310153489615	39.3028948658301
6309.57344480193	4.22694621836805	3.53608637214083	14.824588224524	n. def.	n. def.	n. def.	n. def.	n. def.	n. def.	n. def.	n. def.	n. def.	4.22694621836805	3.53608637214083	14.824588224524	4.22694621836805	3.53608637214083	39.9144424382195
6556.41849417978	4.26362785669197	3.64383607651174	14.9770437772985	n. def.	n. def.	n. def.	n. def.	n. def.	n. def.	n. def.	n. def.	n. def.	4.26362785669197	3.64383607651174	14.9770437772985	4.26362785669197	3.64383607651174	40.5182851782326
6812.92069057962	4.30025457721764	3.75503251261757	15.1311712253963	n. def.	n. def.	n. def.	n. def.	n. def.	n. def.	n. def.	n. def.	n. def.	4.30025457721764	3.75503251261757	15.1311712253963	4.30025457721764	3.75503251261757	41.1278413762334
7079.45784384138	4.34059281630412	3.86905674770204	15.2904961662744	n. def.	n. def.	n. def.	n. def.	n. def.	n. def.	n. def.	n. def.	n. def.	4.34059281630412	3.86905674770204	15.2904961662744	4.34059281630412	3.86905674770204	41.7127250108159
7356.42254459641	4.37874235080221	3.98688076292382	15.4491846301285	n. def.	n. def.	n. def.	n. def.	n. def.	n. def.	n. def.	n. def.	n. def.	4.37874235080221	3.98688076292382	15.4491846301285	4.37874235080221	3.98688076292382	42.3181178144554
7644.222742526	4.41891970111165	4.10920335133518	15.6124934676124	n. def.	n. def.	n. def.	n. def.	n. def.	n. def.	n. def.	n. def.	n. def.	4.41891970111165	4.10920335133518	15.6124934676124	4.41891970111165	4.10920335133518	42.9200998754005
7943.28234724281	4.46071840008888	4.23573539419554	15.7794496417658	n. def.	n. def.	n. def.	n. def.	n. def.	n. def.	n. def.	n. def.	n. def.	4.46071840008888	4.23573539419554	15.7794496417658	4.46071840008888	4.23573539419554	43.5180508849166
8254.04185268018	4.50163340870713	4.36630803468046	15.9471676000897	n. def.	n. def.	n. def.	n. def.	n. def.	n. def.	n. def.	n. def.	n. def.	4.50163340870713	4.36630803468046	15.9471676000897	4.50163340870713	4.36630803468046	44.125730467534
8576.95898590895	4.54616263432845	4.50016587070595	16.1192594098912	n. def.	n. def.	n. def.	n. def.	n. def.	n. def.	n. def.	n. def.	n. def.	4.54616263432845	4.50016587070595	16.1192594098912	4.54616263432845	4.50016587070595	44.7086776458981
8912.50938133746	4.58917653488533	4.63982303916166	16.2929233500831	n. def.	n. def.	n. def.	n. def.	n. def.	n. def.	n. def.	n. def.	n. def.	4.58917653488533	4.63982303916166	16.2929233500831	4.58917653488533	4.63982303916166	45.3144221417896
9261.18728128794	4.63369811446032	4.7835373200127	16.4692679485116	n. def.	n. def.	n. def.	n. def.	n. def.	n. def.	n. def.	n. def.	n. def.	4.63369811446032	4.7835373200127	16.4692679485116	4.63369811446032	4.7835373200127	45.9115657950775
9623.50626398089	4.67939655328772	4.93257929778898	16.6489656135345	n. def.	n. def.	n. def.	n. def.	n. def.	n. def.	n. def.	n. def.	n. def.	4.67939655328772	4.93257929778898	16.6489656135345	4.67939655328772	4.93257929778898	46.5088416196218
10000	4.72691258491722	5.08723032057198	16.8325976267691	n. def.	n. def.	n. def.	n. def.	n. def.	n. def.	n. def.	n. def.	n. def.	4.72691258491722	5.08723032057198	16.8325976267691	4.72691258491722	5.08723032057198	47.1026204105528
10391.2230383517	4.77661249378651	5.24739181884003	17.0200937527835	n. def.	n. def.	n. def.	n. def.	n. def.	n. def.	n. def.	n. def.	n. def.	4.77661249378651	5.24739181884003	17.0200937527835	4.77661249378651	5.24739181884003	47.6889316450745
10797.7516232771	4.82539151964075	5.41247842162083	17.208150145579	n. def.	n. def.	n. def.	n. def.	n. def.	n. def.	n. def.	n. def.	n. def.	4.82539151964075	5.41247842162083	17.208150145579	4.82539151964075	5.41247842162083	48.2820111104074
11220.1845430196	4.87659383383727	5.58467930593894	17.4012423878072	n. def.	n. def.	n. def.	n. def.	n. def.	n. def.	n. def.	n. def.	n. def.	4.87659383383727	5.58467930593894	17.4012423878072	4.87659383383727	5.58467930593894	48.8722363375804
11659.1440117983	4.92894133986437	5.76290554099635	17.5970970870723	n. def.	n. def.	n. def.	n. def.	n. def.	n. def.	n. def.	n. def.	n. def.	4.92894133986437	5.76290554099635	17.5970970870723	4.92894133986437	5.76290554099635	49.4600412371838
12115.2765862859	4.98440812501818	5.94678121097193	17.7965803210962	n. def.	n. def.	n. def.	n. def.	n. def.	n. def.	n. def.	n. def.	n. def.	4.98440812501818	5.94678121097193	17.7965803210962	4.98440812501818	5.94678121097193	50.0313019024702
12589.2541179417	5.03940892440696	6.13744119256147	17.9978032010792	n. def.	n. def.	n. def.	n. def.	n. def.	n. def.	n. def.	n. def.	n. def.	5.03940892440696	6.13744119256147	17.9978032010792	5.03940892440696	6.13744119256147	50.6108276810319
13081.774742602	5.09677976071503	6.33634184246799	18.2037482646885	n. def.	n. def.	n. def.	n. def.	n. def.	n. def.	n. def.	n. def.	n. def.	5.09677976071503	6.33634184246799	18.2037482646885	5.09677976071503	6.33634184246799	51.1877541355551
13593.5639087852	5.15693474573909	6.54240653478972	18.4134106723221	n. def.	n. def.	n. def.	n. def.	n. def.	n. def.	n. def.	n. def.	n. def.	5.15693474573909	6.54240653478972	18.4134106723221	5.15693474573909	6.54240653478972	51.7536874326943
14125.3754462276	5.21807448068381	6.7559192891052	18.6255321988429	n. def.	n. def.	n. def.	n. def.	n. def.	n. def.	n. def.	n. def.	n. def.	5.21807448068381	6.7559192891052	18.6255321988429	5.21807448068381	6.7559192891052	52.3185517199531
14677.9926762207	5.28171087092636	6.97833794696155	18.8419288060548	n. def.	n. def.	n. def.	n. def.	n. def.	n. def.	n. def.	n. def.	n. def.	5.28171087092636	6.97833794696155	18.8419288060548	5.28171087092636	6.97833794696155	52.8789291551257
15252.2295653902	5.34836254464209	7.20929723427178	19.0622159595751	n. def.	n. def.	n. def.	n. def.	n. def.	n. def.	n. def.	n. def.	n. def.	5.34836254464209	7.20929723427178	19.0622159595751	5.34836254464209	7.20929723427178	53.4293827994191
15848.9319246111	5.41715026265856	7.44950128133845	19.2860366113912	n. def.	n. def.	n. def.	n. def.	n. def.	n. def.	n. def.	n. def.	n. def.	5.41715026265856	7.44950128133845	19.2860366113912	5.41715026265856	7.44950128133845	53.9759913976637
16468.9786548287	5.4897892418374	7.69904070085291	19.5140073286492	n. def.	n. def.	n. def.	n. def.	n. def.	n. def.	n. def.	n. def.	n. def.	5.4897892418374	7.69904070085291	19.5140073286492	5.4897892418374	7.69904070085291	54.5092893684813
17113.2830416178	5.56298820308336	7.9579391601624	19.7439945904994	n. def.	n. def.	n. def.	n. def.	n. def.	n. def.	n. def.	n. def.	n. def.	5.56298820308336	7.9579391601624	19.7439945904994	5.56298820308336	7.9579391601624	55.0445713085259
17782.7941003892	5.64186342349837	8.22826494534417	19.9797567636441	n. def.	n. def.	n. def.	n. def.	n. def.	n. def.	n. def.	n. def.	n. def.	5.64186342349837	8.22826494534417	19.9797567636441	5.64186342349837	8.22826494534417	55.5627887078124
18478.4979742229	5.72308212768388	8.50857430611943	20.2180723570119	n. def.	n. def.	n. def.	n. def.	n. def.	n. def.	n. def.	n. def.	n. def.	5.72308212768388	8.50857430611943	20.2180723570119	5.72308212768388	8.50857430611943	56.0742260536583
19201.419386388	5.8072232197757	8.80233554322308	20.4612412908783	n. def.	n. def.	n. def.	n. def.	n. def.	n. def.	n. def.	n. def.	n. def.	5.8072232197757	8.80233554322308	20.4612412908783	5.8072232197757	8.80233554322308	56.5857012205211
19952.6231496888	5.89664764790562	9.10558490877554	20.7071052040234	n. def.	n. def.	n. def.	n. def.	n. def.	n. def.	n. def.	n. def.	n. def.	5.89664764790562	9.10558490877554	20.7071052040234	5.89664764790562	9.10558490877554	57.073478726666
20733.2157348595	5.99140123022144	9.42345592226395	20.9586091669482	n. def.	n. def.	n. def.	n. def.	n. def.	n. def.	n. def.	n. def.	n. def.	5.99140123022144	9.42345592226395	20.9586091669482	5.99140123022144	9.42345592226395	57.5519380463379
21544.3469003188	6.08968214164106	9.75376549589972	21.2129771099983	n. def.	n. def.	n. def.	n. def.	n. def.	n. def.	n. def.	n. def.	n. def.	6.08968214164106	9.75376549589972	21.2129771099983	6.08968214164106	9.75376549589972	58.021749383889
22387.2113856834	6.19413371275694	10.0986856337596	21.4721471911504	n. def.	n. def.	n. def.	n. def.	n. def.	n. def.	n. def.	n. def.	n. def.	6.19413371275694	10.0986856337596	21.4721471911504	6.19413371275694	10.0986856337596	58.4766964795444
23263.0506715363	6.30431520760824	10.4581806380717	21.7352987360396	n. def.	n. def.	n. def.	n. def.	n. def.	n. def.	n. def.	n. def.	n. def.	6.30431520760824	10.4581806380717	21.7352987360396	6.30431520760824	10.4581806380717	58.9179293191014
24173.154808041	6.42065126478546	10.8339099363503	22.0029871178718	n. def.	n. def.	n. def.	n. def.	n. def.	n. def.	n. def.	n. def.	n. def.	6.42065126478546	10.8339099363503	22.0029871178718	6.42065126478546	10.8339099363503	59.3471539596402
25118.8643150958	6.54330366085129	11.2251067312164	22.2741834933184	n. def.	n. def.	n. def.	n. def.	n. def.	n. def.	n. def.	n. def.	n. def.	6.54330366085129	11.2251067312164	22.2741834933184	6.54330366085129	11.2251067312164	59.7613711319433
26101.5721568254	6.67408758582609	11.6360213745787	22.5512877456375	n. def.	n. def.	n. def.	n. def.	n. def.	n. def.	n. def.	n. def.	n. def.	6.67408758582609	11.6360213745787	22.5512877456375	6.67408758582609	11.6360213745787	60.1626561506182
27122.7257933203	6.81269651687303	12.0635586048318	22.8317064939403	n. def.	n. def.	n. def.	n. def.	n. def.	n. def.	n. def.	n. def.	n. def.	6.81269651687303	12.0635586048318	22.8317064939403	6.81269651687303	12.0635586048318	60.5451244746861
28183.8293126446	6.96054557403392	12.5121122281032	23.1175840967737	n. def.	n. def.	n. def.	n. def.	n. def.	n. def.	n. def.	n. def.	n. def.	6.96054557403392	12.5121122281032	23.1175840967737	6.96054557403392	12.5121122281032	60.9126112480558
29286.4456462524	7.11951758869327	12.9819723892415	23.4087846533604	n. def.	n. def.	n. def.	n. def.	n. def.	n. def.	n. def.	n. def.	n. def.	7.11951758869327	12.9819723892415	23.4087846533604	7.11951758869327	12.9819723892415	61.2589443951535
30432.1988710772	7.28806777446393	13.4729317879178	23.7039431842367	n. def.	n. def.	n. def.	n. def.	n. def.	n. def.	n. def.	n. def.	n. def.	7.28806777446393	13.4729317879178	23.7039431842367	7.28806777446393	13.4729317879178	61.5892054276598
31622.7766016838	7.46937478381843	13.9892422317052	24.0052151158143	n. def.	n. def.	n. def.	n. def.	n. def.	n. def.	n. def.	n. def.	n. def.	7.46937478381843	13.9892422317052	24.0052151158143	7.46937478381843	13.9892422317052	61.90058938487
32859.9324760065	7.66321348988056	14.5311805814122	24.3117078207442	n. def.	n. def.	n. def.	n. def.	n. def.	n. def.	n. def.	n. def.	n. def.	7.66321348988056	14.5311805814122	24.3117078207442	7.66321348988056	14.5311805814122	62.1944742144902
34145.488738336	7.87295657509247	15.100160067093	24.6239542100518	n. def.	n. def.	n. def.	n. def.	n. def.	n. def.	n. def.	n. def.	n. def.	7.87295657509247	15.100160067093	24.6239542100518	7.87295657509247	15.100160067093	62.4632599569065
35481.3389233575	8.09752158492076	15.699212405085	24.942034855286	n. def.	n. def.	n. def.	n. def.	n. def.	n. def.	n. def.	n. def.	n. def.	8.09752158492076	15.699212405085	24.942034855286	8.09752158492076	15.699212405085	62.715697343524
36869.4506451957	8.34199447080831	16.3290329556593	25.2663153808334	n. def.	n. def.	n. def.	n. def.	n. def.	n. def.	n. def.	n. def.	n. def.	8.34199447080831	16.3290329556593	25.2663153808334	8.34199447080831	16.3290329556593	62.9389258504259
38311.8684955729	8.60609287842572	16.9957815237311	25.5981260653668	n. def.	n. def.	n. def.	n. def.	n. def.	n. def.	n. def.	n. def.	n. def.	8.60609287842572	16.9957815237311	25.5981260653668	8.60609287842572	16.9957815237311	63.1438778169614
39810.7170553497	8.89377310866375	17.6967377805095	25.9358922302043	n. def.	n. def.	n. def.	n. def.	n. def.	n. def.	n. def.	n. def.	n. def.	8.89377310866375	17.6967377805095	25.9358922302043	8.89377310866375	17.6967377805095	63.3174673121359
41368.2040238851	9.20542878031246	18.4409238771852	26.2819227017298	n. def.	n. def.	n. def.	n. def.	n. def.	n. def.	n. def.	n. def.	n. def.	9.20542878031246	18.4409238771852	26.2819227017298	9.20542878031246	18.4409238771852	63.4723273128123
42986.6234708227	9.5474318638035	19.228368049917	26.635912479995	n. def.	n. def.	n. def.	n. def.	n. def.	n. def.	n. def.	n. def.	n. def.	9.5474318638035	19.228368049917	26.635912479995	9.5474318638035	19.228368049917	63.5942936218982
44668.3592150963	9.92196202211599	20.0631211724946	26.9981532709397	n. def.	n. def.	n. def.	n. def.	n. def.	n. def.	n. def.	n. def.	n. def.	9.92196202211599	20.0631211724946	26.9981532709397	9.92196202211599	20.0631211724946	63.6858866974791
46415.8883361278	10.3328366964698	20.9521920300729	27.3700318620342	n. def.	n. def.	n. def.	n. def.	n. def.	n. def.	n. def.	n. def.	n. def.	10.3328366964698	20.9521920300729	27.3700318620342	10.3328366964698	20.9521920300729	63.7492102594652
48231.7848223931	10.7901716934824	21.8989991943303	27.752418664126	n. def.	n. def.	n. def.	n. def.	n. def.	n. def.	n. def.	n. def.	n. def.	10.7901716934824	21.8989991943303	27.752418664126	10.7901716934824	21.8989991943303	63.769406370679
50118.7233627273	11.2944352464203	22.9097898044108	28.1452908745217	n. def.	n. def.	n. def.	n. def.	n. def.	n. def.	n. def.	n. def.	n. def.	11.2944352464203	22.9097898044108	28.1452908745217	11.2944352464203	22.9097898044108	63.7568860682274
52079.4832859547	11.8569174404981	23.99352699515	28.5508029588736	n. def.	n. def.	n. def.	n. def.	n. def.	n. def.	n. def.	n. def.	n. def.	11.8569174404981	23.99352699515	28.5508029588736	11.8569174404981	23.99352699515	63.7027295306726
54116.9526546464	12.4879205875674	25.1532394217341	28.9687528410833	n. def.	n. def.	n. def.	n. def.	n. def.	n. def.	n. def.	n. def.	n. def.	12.4879205875674	25.1532394217341	28.9687528410833	12.4879205875674	25.1532394217341	63.5968126814084
56234.1325190349	13.1959984276205	26.4031106869803	29.4014709213329	n. def.	n. def.	n. def.	n. def.	n. def.	n. def.	n. def.	n. def.	n. def.	13.1959984276205	26.4031106869803	29.4014709213329	13.1959984276205	26.4031106869803	63.444596614296
58434.1413373518	13.9919272644984	27.7429952694743	29.8472880403165	n. def.	n. def.	n. def.	n. def.	n. def.	n. def.	n. def.	n. def.	n. def.	13.9919272644984	27.7429952694743	29.8472880403165	13.9919272644984	27.7429952694743	63.2363222062905
60720.2195690988	14.9020409003786	29.2078260426838	30.3147629984654	n. def.	n. def.	n. def.	n. def.	n. def.	n. def.	n. def.	n. def.	n. def.	14.9020409003786	29.2078260426838	30.3147629984654	14.9020409003786	29.2078260426838	62.9690014651078
63095.7344480193	15.9486387226107	30.7864247015818	30.7996336549796	n. def.	n. def.	n. def.	n. def.	n. def.	n. def.	n. def.	n. def.	n. def.	15.9486387226107	30.7864247015818	30.7996336549796	15.9486387226107	30.7864247015818	62.6139787982564
65564.1849417979	17.1547648713748	32.5027511401524	31.3056365513936	n. def.	n. def.	n. def.	n. def.	n. def.	n. def.	n. def.	n. def.	n. def.	17.1547648713748	32.5027511401524	31.3056365513936	17.1547648713748	32.5027511401524	62.1751658484409
68129.2069057961	18.5510987451557	34.3742916802918	31.8347916394477	n. def.	n. def.	n. def.	n. def.	n. def.	n. def.	n. def.	n. def.	n. def.	18.5510987451557	34.3742916802918	31.8347916394477	18.5510987451557	34.3742916802918	61.645175417663
70794.5784384137	20.1954863665204	36.4229240749656	32.3917106611218	n. def.	n. def.	n. def.	n. def.	n. def.	n. def.	n. def.	n. def.	n. def.	20.1954863665204	36.4229240749656	32.3917106611218	20.1954863665204	36.4229240749656	60.9928648742183
73564.2254459642	22.1372718570802	38.6647001686624	32.9776441522638	n. def.	n. def.	n. def.	n. def.	n. def.	n. def.	n. def.	n. def.	n. def.	22.1372718570802	38.6647001686624	32.9776441522638	22.1372718570802	38.6647001686624	60.2069308180619
76442.2274252599	24.4603847363711	41.124063737025	33.5974046570435	n. def.	n. def.	n. def.	n. def.	n. def.	n. def.	n. def.	n. def.	n. def.	24.4603847363711	41.124063737025	33.5974046570435	24.4603847363711	41.124063737025	59.2560326717228
79432.8234724282	27.2756245322523	43.8207713386474	34.2557003435145	n. def.	n. def.	n. def.	n. def.	n. def.	n. def.	n. def.	n. def.	n. def.	27.2756245322523	43.8207713386474	34.2557003435145	27.2756245322523	43.8207713386474	58.1003801236066
82540.4185268019	30.7181277804737	46.7587095558158	34.9554160323958	n. def.	n. def.	n. def.	n. def.	n. def.	n. def.	n. def.	n. def.	n. def.	30.7181277804737	46.7587095558158	34.9554160323958	30.7181277804737	46.7587095558158	56.6970926805129
85769.5898590895	34.991318246183	49.942818559424	35.7038851353411	n. def.	n. def.	n. def.	n. def.	n. def.	n. def.	n. def.	n. def.	n. def.	34.991318246183	49.942818559424	35.7038851353411	34.991318246183	49.942818559424	54.983852594134
89125.0938133746	40.3638893337855	53.3287649238316	36.5061838714457	n. def.	n. def.	n. def.	n. def.	n. def.	n. def.	n. def.	n. def.	n. def.	40.3638893337855	53.3287649238316	36.5061838714457	40.3638893337855	53.3287649238316	52.8783669815121
92611.8728128794	47.2112729414934	56.7765396011879	37.365940606748	n. def.	n. def.	n. def.	n. def.	n. def.	n. def.	n. def.	n. def.	n. def.	47.2112729414934	56.7765396011879	37.365940606748	47.2112729414934	56.7765396011879	50.2555341545819
96235.0626398089	56.0340134851638	60.0183480681647	38.2878957091435	n. def.	n. def.	n. def.	n. def.	n. def.	n. def.	n. def.	n. def.	n. def.	56.0340134851638	60.0183480681647	38.2878957091435	56.0340134851638	60.0183480681647	46.9663186740141
100000	67.4871944993622	62.4654451521336	39.2718825277643	n. def.	n. def.	n. def.	n. def.	n. def.	n. def.	n. def.	n. def.	n. def.	67.4871944993622	62.4654451521336	39.2718825277643	67.4871944993622	62.4654451521336	42.7870249133533
103912.230383517	82.2574752323582	62.9415673274222	40.3051605775042	n. def.	n. def.	n. def.	n. def.	n. def.	n. def.	n. def.	n. def.	n. def.	82.2574752323582	62.9415673274222	40.3051605775042	82.2574752323582	62.9415673274222	37.4224027160191
107977.516232771	100.7202302578	59.3390491458006	41.3563148644132	n. def.	n. def.	n. def.	n. def.	n. def.	n. def.	n. def.	n. def.	n. def.	100.7202302578	59.3390491458006	41.3563148644132	100.7202302578	59.3390491458006	30.5043495238973
112201.845430196	121.923762972988	48.3380435961998	42.3557819693985	n. def.	n. def.	n. def.	n. def.	n. def.	n. def.	n. def.	n. def.	n. def.	121.923762972988	48.3380435961998	42.3557819693985	121.923762972988	48.3380435961998	21.6264057354244
116591.440117983	141.700103690426	26.3761523019298	43.1753310525276	n. def.	n. def.	n. def.	n. def.	n. def.	n. def.	n. def.	n. def.	n. def.	141.700103690426	26.3761523019298	43.1753310525276	141.700103690426	26.3761523019298	10.5443980545828
121152.765862859	151.963885977379	-6.46661333555853	43.6426649519584	n. def.	n. def.	n. def.	n. def.	n. def.	n. def.	n. def.	n. def.	n. def.	151.963885977379	-6.46661333555853	43.6426649519584	151.963885977379	-6.46661333555853	-2.43667270835067
125892.541179417	145.68703985331	-42.3530188679331	43.6207686449738	n. def.	n. def.	n. def.	n. def.	n. def.	n. def.	n. def.	n. def.	n. def.	145.68703985331	-42.3530188679331	43.6207686449738	145.68703985331	-42.3530188679331	-16.2097992199431
130817.74742602	124.842532826772	-69.7779191293074	43.1079133079713	n. def.	n. def.	n. def.	n. def.	n. def.	n. def.	n. def.	n. def.	n. def.	124.842532826772	-69.7779191293074	43.1079133079713	124.842532826772	-69.7779191293074	-29.2020233462204
135935.639087852	98.7262352768329	-83.7414733313832	42.2426115856358	n. def.	n. def.	n. def.	n. def.	n. def.	n. def.	n. def.	n. def.	n. def.	98.7262352768329	-83.7414733313832	42.2426115856358	98.7262352768329	-83.7414733313832	-40.3052444192693
141253.754462276	74.9847923925024	-86.9092059274101	41.1978125136375	n. def.	n. def.	n. def.	n. def.	n. def.	n. def.	n. def.	n. def.	n. def.	74.9847923925024	-86.9092059274101	41.1978125136375	74.9847923925024	-86.9092059274101	-49.2125530201856
146779.926762207	56.3241850994618	-84.031331404414	40.1003176845917	n. def.	n. def.	n. def.	n. def.	n. def.	n. def.	n. def.	n. def.	n. def.	56.3241850994618	-84.031331404414	40.1003176845917	56.3241850994618	-84.031331404414	-56.1670017470028
152522.295653902	42.5138592184568	-78.5557172589859	39.0191738132779	n. def.	n. def.	n. def.	n. def.	n. def.	n. def.	n. def.	n. def.	n. def.	42.5138592184568	-78.5557172589859	39.0191738132779	42.5138592184568	-78.5557172589859	-61.5780272652998
158489.319246111	32.5050965766771	-72.3627537786993	37.9885424232574	n. def.	n. def.	n. def.	n. def.	n. def.	n. def.	n. def.	n. def.	n. def.	32.5050965766771	-72.3627537786993	37.9885424232574	32.5050965766771	-72.3627537786993	-65.8105501716986
164689.786548287	25.2395223917309	-66.3060598960866	37.0187240852017	n. def.	n. def.	n. def.	n. def.	n. def.	n. def.	n. def.	n. def.	n. def.	25.2395223917309	-66.3060598960866	37.0187240852017	25.2395223917309	-66.3060598960866	-69.1605818790354
171132.830416178	19.8994099790724	-60.7227052933036	36.1100421107735	n. def.	n. def.	n. def.	n. def.	n. def.	n. def.	n. def.	n. def.	n. def.	19.8994099790724	-60.7227052933036	36.1100421107735	19.8994099790724	-60.7227052933036	-71.8555363054576
177827.941003892	15.9294673100833	-55.7104676912088	35.2600362151058	n. def.	n. def.	n. def.	n. def.	n. def.	n. def.	n. def.	n. def.	n. def.	15.9294673100833	-55.7104676912088	35.2600362151058	15.9294673100833	-55.7104676912088	-74.0430132808832
184784.979742229	12.9237104316276	-51.2480102095135	34.4613015023635	n. def.	n. def.	n. def.	n. def.	n. def.	n. def.	n. def.	n. def.	n. def.	12.9237104316276	-51.2480102095135	34.4613015023635	12.9237104316276	-51.2480102095135	-75.846272944733
192014.19386388	10.6267552127434	-47.3014191309624	33.7113294208859	n. def.	n. def.	n. def.	n. def.	n. def.	n. def.	n. def.	n. def.	n. def.	10.6267552127434	-47.3014191309624	33.7113294208859	10.6267552127434	-47.3014191309624	-77.3381385337219
199526.231496888	8.83537469713204	-43.7989188038734	33.0024954828193	n. def.	n. def.	n. def.	n. def.	n. def.	n. def.	n. def.	n. def.	n. def.	8.83537469713204	-43.7989188038734	33.0024954828193	8.83537469713204	-43.7989188038734	-78.5950177466634
207332.157348595	7.42118028828863	-40.6845532474077	32.3307401984952	n. def.	n. def.	n. def.	n. def.	n. def.	n. def.	n. def.	n. def.	n. def.	7.42118028828863	-40.6845532474077	32.3307401984952	7.42118028828863	-40.6845532474077	-79.6624547440399
215443.469003189	6.29385634268215	-37.9111002688479	31.6934054874942	n. def.	n. def.	n. def.	n. def.	n. def.	n. def.	n. def.	n. def.	n. def.	6.29385634268215	-37.9111002688479	31.6934054874942	6.29385634268215	-37.9111002688479	-80.573944016212
223872.113856834	5.38293692016185	-35.4179215960106	31.083637878539	n. def.	n. def.	n. def.	n. def.	n. def.	n. def.	n. def.	n. def.	n. def.	5.38293692016185	-35.4179215960106	31.083637878539	5.38293692016185	-35.4179215960106	-81.3581258284948
232630.506715363	4.64367795826913	-33.17416526822	30.5002729960579	n. def.	n. def.	n. def.	n. def.	n. def.	n. def.	n. def.	n. def.	n. def.	4.64367795826913	-33.17416526822	30.5002729960579	4.64367795826913	-33.17416526822	-82.0315841261952
241731.54808041	4.04290785616205	-31.1454072667996	29.9404491729691	n. def.	n. def.	n. def.	n. def.	n. def.	n. def.	n. def.	n. def.	n. def.	4.04290785616205	-31.1454072667996	29.9404491729691	4.04290785616205	-31.1454072667996	-82.603933548167
251188.643150958	3.54926507738511	-29.3047468064594	29.40200344947	n. def.	n. def.	n. def.	n. def.	n. def.	n. def.	n. def.	n. def.	n. def.	3.54926507738511	-29.3047468064594	29.40200344947	3.54926507738511	-29.3047468064594	-83.0942171811123
261015.721568253	3.13383688329858	-27.623423274886	28.8810894878412	n. def.	n. def.	n. def.	n. def.	n. def.	n. def.	n. def.	n. def.	n. def.	3.13383688329858	-27.623423274886	28.8810894878412	3.13383688329858	-27.623423274886	-83.5275511600451
271227.257933203	2.78415843079618	-26.0875346810296	28.3778471259541	n. def.	n. def.	n. def.	n. def.	n. def.	n. def.	n. def.	n. def.	n. def.	2.78415843079618	-26.0875346810296	28.3778471259541	2.78415843079618	-26.0875346810296	-83.9082404108222
281838.293126446	2.48762733077402	-24.6751144462342	27.8891011403148	n. def.	n. def.	n. def.	n. def.	n. def.	n. def.	n. def.	n. def.	n. def.	2.48762733077402	-24.6751144462342	27.8891011403148	2.48762733077402	-24.6751144462342	-84.2431638514694
292864.456462524	2.23555061373751	-23.3728111954884	27.4137695554516	n. def.	n. def.	n. def.	n. def.	n. def.	n. def.	n. def.	n. def.	n. def.	2.23555061373751	-23.3728111954884	27.4137695554516	2.23555061373751	-23.3728111954884	-84.5364233926973
304321.988710772	2.01939828242637	-22.1709475596564	26.9515660900543	n. def.	n. def.	n. def.	n. def.	n. def.	n. def.	n. def.	n. def.	n. def.	2.01939828242637	-22.1709475596564	26.9515660900543	2.01939828242637	-22.1709475596564	-84.7956838824395
316227.766016838	1.83338151534234	-21.0544651299554	26.4996907850311	n. def.	n. def.	n. def.	n. def.	n. def.	n. def.	n. def.	n. def.	n. def.	1.83338151534234	-21.0544651299554	26.4996907850311	1.83338151534234	-21.0544651299554	-85.0233492240704
328599.324760065	1.67397851320187	-20.0162769848158	26.0579353946255	n. def.	n. def.	n. def.	n. def.	n. def.	n. def.	n. def.	n. def.	n. def.	1.67397851320187	-20.0162769848158	26.0579353946255	1.67397851320187	-20.0162769848158	-85.2194291137488
341454.88738336	1.53237362231031	-19.0488846264876	25.6254048975711	n. def.	n. def.	n. def.	n. def.	n. def.	n. def.	n. def.	n. def.	n. def.	1.53237362231031	-19.0488846264876	25.6254048975711	1.53237362231031	-19.0488846264876	-85.4007867010701
354813.389233575	1.40840121526018	-18.1425618851776	25.2000658950746	n. def.	n. def.	n. def.	n. def.	n. def.	n. def.	n. def.	n. def.	n. def.	1.40840121526018	-18.1425618851776	25.2000658950746	1.40840121526018	-18.1425618851776	-85.5610497843071
368694.506451957	1.30283240003319	-17.2922210783165	24.7815983171483	n. def.	n. def.	n. def.	n. def.	n. def.	n. def.	n. def.	n. def.	n. def.	1.30283240003319	-17.2922210783165	24.7815983171483	1.30283240003319	-17.2922210783165	-85.6913554260326
383118.684955729	1.20802003315122	-16.4981471814012	24.3719255265399	n. def.	n. def.	n. def.	n. def.	n. def.	n. def.	n. def.	n. def.	n. def.	1.20802003315122	-16.4981471814012	24.3719255265399	1.20802003315122	-16.4981471814012	-85.8121872881344
398107.170553497	1.12359576360627	-15.7479322391634	23.9665230711919	n. def.	n. def.	n. def.	n. def.	n. def.	n. def.	n. def.	n. def.	n. def.	1.12359576360627	-15.7479322391634	23.9665230711919	1.12359576360627	-15.7479322391634	-85.9189317120814
413682.040238851	1.04897316072082	-15.0406217787416	23.566388857236	n. def.	n. def.	n. def.	n. def.	n. def.	n. def.	n. def.	n. def.	n. def.	1.04897316072082	-15.0406217787416	23.566388857236	1.04897316072082	-15.0406217787416	-86.0104992025633
429866.234708227	0.983067158067282	-14.3729776862403	23.1712045398796	n. def.	n. def.	n. def.	n. def.	n. def.	n. def.	n. def.	n. def.	n. def.	0.983067158067282	-14.3729776862403	23.1712045398796	0.983067158067282	-14.3729776862403	-86.08724001838
446683.592150963	0.922134249781958	-13.7410528707936	22.7799146712544	n. def.	n. def.	n. def.	n. def.	n. def.	n. def.	n. def.	n. def.	n. def.	0.922134249781958	-13.7410528707936	22.7799146712544	0.922134249781958	-13.7410528707936	-86.1607526090468
464158.883361277	0.869984065964742	-13.1449861648122	22.3941844587234	n. def.	n. def.	n. def.	n. def.	n. def.	n. def.	n. def.	n. def.	n. def.	0.869984065964742	-13.1449861648122	22.3941844587234	0.869984065964742	-13.1449861648122	-86.2134744923081
482317.848223931	0.820445521576836	-12.5776773436156	22.0104489766153	n. def.	n. def.	n. def.	n. def.	n. def.	n. def.	n. def.	n. def.	n. def.	0.820445521576836	-12.5776773436156	22.0104489766153	0.820445521576836	-12.5776773436156	-86.2678671772082
501187.233627272	0.778649165905107	-12.0370615580296	21.6285447293388	n. def.	n. def.	n. def.	n. def.	n. def.	n. def.	n. def.	n. def.	n. def.	0.778649165905107	-12.0370615580296	21.6285447293388	0.778649165905107	-12.0370615580296	-86.2988277099567
520794.832859546	0.737151487136549	-11.5258261162541	21.2511695613127	n. def.	n. def.	n. def.	n. def.	n. def.	n. def.	n. def.	n. def.	n. def.	0.737151487136549	-11.5258261162541	21.2511695613127	0.737151487136549	-11.5258261162541	-86.3405466844852
541169.526546464	0.70157754818519	-11.037061943606	20.8745822862798	n. def.	n. def.	n. def.	n. def.	n. def.	n. def.	n. def.	n. def.	n. def.	0.70157754818519	-11.037061943606	20.8745822862798	0.70157754818519	-11.037061943606	-86.3628524335165
562341.325190349	0.668587094851014	-10.5718916034466	20.5003891902637	n. def.	n. def.	n. def.	n. def.	n. def.	n. def.	n. def.	n. def.	n. def.	0.668587094851014	-10.5718916034466	20.5003891902637	0.668587094851014	-10.5718916034466	-86.3813221008464
584341.413373518	0.639632440214759	-10.1270267822086	20.1269300279119	n. def.	n. def.	n. def.	n. def.	n. def.	n. def.	n. def.	n. def.	n. def.	0.639632440214759	-10.1270267822086	20.1269300279119	0.639632440214759	-10.1270267822086	-86.3859459719512
607202.195690988	0.611738633227058	-9.70260599664336	19.7549976123249	n. def.	n. def.	n. def.	n. def.	n. def.	n. def.	n. def.	n. def.	n. def.	0.611738633227058	-9.70260599664336	19.7549976123249	0.611738633227058	-9.70260599664336	-86.3923394291772
630957.344480193	0.586852173279397	-9.29613209734645	19.3833189445252	n. def.	n. def.	n. def.	n. def.	n. def.	n. def.	n. def.	n. def.	n. def.	0.586852173279397	-9.29613209734645	19.3833189445252	0.586852173279397	-9.29613209734645	-86.3877887846405
655641.849417979	0.562891559360025	-8.90813817667862	19.0130448024601	n. def.	n. def.	n. def.	n. def.	n. def.	n. def.	n. def.	n. def.	n. def.	0.562891559360025	-8.90813817667862	19.0130448024601	0.562891559360025	-8.90813817667862	-86.3843747788349
681292.069057962	0.541080640644044	-8.5370601698102	18.6435777298441	n. def.	n. def.	n. def.	n. def.	n. def.	n. def.	n. def.	n. def.	n. def.	0.541080640644044	-8.5370601698102	18.6435777298441	0.541080640644044	-8.5370601698102	-86.3734324790298
707945.784384137	0.521499442978303	-8.18008604753179	18.2727729508619	n. def.	n. def.	n. def.	n. def.	n. def.	n. def.	n. def.	n. def.	n. def.	0.521499442978303	-8.18008604753179	18.2727729508619	0.521499442978303	-8.18008604753179	-86.3521979186575
735642.254459642	0.502701296625721	-7.83686855334587	17.9006843654894	n. def.	n. def.	n. def.	n. def.	n. def.	n. def.	n. def.	n. def.	n. def.	0.502701296625721	-7.83686855334587	17.9006843654894	0.502701296625721	-7.83686855334587	-86.3297514527764
764422.274252599	0.484735429945913	-7.50874985075558	17.5294142830462	n. def.	n. def.	n. def.	n. def.	n. def.	n. def.	n. def.	n. def.	n. def.	0.484735429945913	-7.50874985075558	17.5294142830462	0.484735429945913	-7.50874985075558	-86.3063346842136
794328.234724282	0.469203687571032	-7.19370657020065	17.1574909268905	n. def.	n. def.	n. def.	n. def.	n. def.	n. def.	n. def.	n. def.	n. def.	0.469203687571032	-7.19370657020065	17.1574909268905	0.469203687571032	-7.19370657020065	-86.2682150870265
825404.185268017	0.454199912828542	-6.88911962006792	16.782111386084	n. def.	n. def.	n. def.	n. def.	n. def.	n. def.	n. def.	n. def.	n. def.	0.454199912828542	-6.88911962006792	16.782111386084	0.454199912828542	-6.88911962006792	-86.2279462209798
857695.898590895	0.439551631268694	-6.59643058962182	16.4054207654736	n. def.	n. def.	n. def.	n. def.	n. def.	n. def.	n. def.	n. def.	n. def.	0.439551631268694	-6.59643058962182	16.4054207654736	0.439551631268694	-6.59643058962182	-86.1877446611154
891250.938133746	0.42687851914582	-6.31560424672257	16.0280939561308	n. def.	n. def.	n. def.	n. def.	n. def.	n. def.	n. def.	n. def.	n. def.	0.42687851914582	-6.31560424672257	16.0280939561308	0.42687851914582	-6.31560424672257	-86.1331977259414
926118.728128794	0.413886967743047	-6.04408792770601	15.646932961463	n. def.	n. def.	n. def.	n. def.	n. def.	n. def.	n. def.	n. def.	n. def.	0.413886967743047	-6.04408792770601	15.646932961463	0.413886967743047	-6.04408792770601	-86.0826159592591
962350.626398089	0.403143250611004	-5.78206176976217	15.2627157891528	n. def.	n. def.	n. def.	n. def.	n. def.	n. def.	n. def.	n. def.	n. def.	0.403143250611004	-5.78206176976217	15.2627157891528	0.403143250611004	-5.78206176976217	-86.0116154052048
1000000	0.392684516812443	-5.52947226090339	14.875521672212	n. def.	n. def.	n. def.	n. def.	n. def.	n. def.	n. def.	n. def.	n. def.	0.392684516812443	-5.52947226090339	14.875521672212	0.392684516812443	-5.52947226090339	-85.9378662804754
1039122.30383517	0.383291472330888	-5.28575727813812	14.4849209276205	n. def.	n. def.	n. def.	n. def.	n. def.	n. def.	n. def.	n. def.	n. def.	0.383291472330888	-5.28575727813812	14.4849209276205	0.383291472330888	-5.28575727813812	-85.8525124834202
1079775.16232771	0.373417533210564	-5.04843491995528	14.0868312318098	n. def.	n. def.	n. def.	n. def.	n. def.	n. def.	n. def.	n. def.	n. def.	0.373417533210564	-5.04843491995528	14.0868312318098	0.373417533210564	-5.04843491995528	-85.7697072560665
1122018.45430196	0.365441310783962	-4.82043558335273	13.6866143606015	n. def.	n. def.	n. def.	n. def.	n. def.	n. def.	n. def.	n. def.	n. def.	0.365441310783962	-4.82043558335273	13.6866143606015	0.365441310783962	-4.82043558335273	-85.6646511545206
1165914.40117983	0.356058230025343	-4.60041919538017	13.2818859902696	n. def.	n. def.	n. def.	n. def.	n. def.	n. def.	n. def.	n. def.	n. def.	0.356058230025343	-4.60041919538017	13.2818859902696	0.356058230025343	-4.60041919538017	-85.5743066922186
1211527.65862859	0.348485121236532	-4.38750872487145	12.8716716730786	n. def.	n. def.	n. def.	n. def.	n. def.	n. def.	n. def.	n. def.	n. def.	0.348485121236532	-4.38750872487145	12.8716716730786	0.348485121236532	-4.38750872487145	-85.4587218352466
1258925.41179417	0.341155871553361	-4.17957518510537	12.4514820247439	n. def.	n. def.	n. def.	n. def.	n. def.	n. def.	n. def.	n. def.	n. def.	0.341155871553361	-4.17957518510537	12.4514820247439	0.341155871553361	-4.17957518510537	-85.3336038088442
1308177.4742602	0.333907003200578	-3.97891662736332	12.0257743948186	n. def.	n. def.	n. def.	n. def.	n. def.	n. def.	n. def.	n. def.	n. def.	0.333907003200578	-3.97891662736332	12.0257743948186	0.333907003200578	-3.97891662736332	-85.2030308503805
1359356.39087852	0.328023691005118	-3.78379100482955	11.5910600410511	n. def.	n. def.	n. def.	n. def.	n. def.	n. def.	n. def.	n. def.	n. def.	0.328023691005118	-3.78379100482955	11.5910600410511	0.328023691005118	-3.78379100482955	-85.0453126562329
1412537.54462276	0.322841479573211	-3.59410255353243	11.1467101366492	n. def.	n. def.	n. def.	n. def.	n. def.	n. def.	n. def.	n. def.	n. def.	0.322841479573211	-3.59410255353243	11.1467101366492	0.322841479573211	-3.59410255353243	-84.8671625378715
1467799.26762207	0.316790851522087	-3.41132361172488	10.6957505868327	n. def.	n. def.	n. def.	n. def.	n. def.	n. def.	n. def.	n. def.	n. def.	0.316790851522087	-3.41132361172488	10.6957505868327	0.316790851522087	-3.41132361172488	-84.6944726312518
1525222.95653902	0.311716424210141	-3.23119266994224	10.2274884717809	n. def.	n. def.	n. def.	n. def.	n. def.	n. def.	n. def.	n. def.	n. def.	0.311716424210141	-3.23119266994224	10.2274884717809	0.311716424210141	-3.23119266994224	-84.4896702429406
1584893.19246111	0.30715179666011	-3.0573638269479	9.75055523384495	n. def.	n. def.	n. def.	n. def.	n. def.	n. def.	n. def.	n. def.	n. def.	0.30715179666011	-3.0573638269479	9.75055523384495	0.30715179666011	-3.0573638269479	-84.2631454745553
1646897.86548287	0.3019223022983	-2.88663280991718	9.25508359386438	n. def.	n. def.	n. def.	n. def.	n. def.	n. def.	n. def.	n. def.	n. def.	0.3019223022983	-2.88663280991718	9.25508359386438	0.3019223022983	-2.88663280991718	-84.0289590405089
1711328.30416178	0.298727160586473	-2.72216513538434	8.75027731133671	n. def.	n. def.	n. def.	n. def.	n. def.	n. def.	n. def.	n. def.	n. def.	0.298727160586473	-2.72216513538434	8.75027731133671	0.298727160586473	-2.72216513538434	-83.7374881432694
1778279.41003892	0.294461647713212	-2.55910377706911	8.2188803946205	n. def.	n. def.	n. def.	n. def.	n. def.	n. def.	n. def.	n. def.	n. def.	0.294461647713212	-2.55910377706911	8.2188803946205	0.294461647713212	-2.55910377706911	-83.4361639926491
1847849.79742229	0.289224072353616	-2.40146856779899	7.67207966873531	n. def.	n. def.	n. def.	n. def.	n. def.	n. def.	n. def.	n. def.	n. def.	0.289224072353616	-2.40146856779899	7.67207966873531	0.289224072353616	-2.40146856779899	-83.1325826121572
1920141.9386388	0.286320441826331	-2.24832019660965	7.10703064522352	n. def.	n. def.	n. def.	n. def.	n. def.	n. def.	n. def.	n. def.	n. def.	0.286320441826331	-2.24832019660965	7.10703064522352	0.286320441826331	-2.24832019660965	-82.742527223796
1995262.31496888	0.284165418996868	-2.09611323895196	6.50738756326563	n. def.	n. def.	n. def.	n. def.	n. def.	n. def.	n. def.	n. def.	n. def.	0.284165418996868	-2.09611323895196	6.50738756326563	0.284165418996868	-2.09611323895196	-82.2796054982874
2073321.57348595	0.281505110420041	-1.94860750544485	5.88419211622046	n. def.	n. def.	n. def.	n. def.	n. def.	n. def.	n. def.	n. def.	n. def.	0.281505110420041	-1.94860750544485	5.88419211622046	0.281505110420041	-1.94860750544485	-81.7796506977059
2154434.69003189	0.278803542689286	-1.80313341128249	5.22316601858764	n. def.	n. def.	n. def.	n. def.	n. def.	n. def.	n. def.	n. def.	n. def.	0.278803542689286	-1.80313341128249	5.22316601858764	0.278803542689286	-1.80313341128249	-81.2104350258542
2238721.13856834	0.276678969469306	-1.65944480841167	4.51833748687949	n. def.	n. def.	n. def.	n. def.	n. def.	n. def.	n. def.	n. def.	n. def.	0.276678969469306	-1.65944480841167	4.51833748687949	0.276678969469306	-1.65944480841167	-80.5341560190975
2326305.06715363	0.273521695395094	-1.51972439214738	3.77374804786828	n. def.	n. def.	n. def.	n. def.	n. def.	n. def.	n. def.	n. def.	n. def.	0.273521695395094	-1.51972439214738	3.77374804786828	0.273521695395094	-1.51972439214738	-79.7970741795186
2417315.4808041	0.271041002775977	-1.38104657149251	2.9683029119626	n. def.	n. def.	n. def.	n. def.	n. def.	n. def.	n. def.	n. def.	n. def.	0.271041002775977	-1.38104657149251	2.9683029119626	0.271041002775977	-1.38104657149251	-78.8963871030243
2511886.43150958	0.26846930140279	-1.24444457400179	2.09707472534944	n. def.	n. def.	n. def.	n. def.	n. def.	n. def.	n. def.	n. def.	n. def.	0.26846930140279	-1.24444457400179	2.09707472534944	0.26846930140279	-1.24444457400179	-77.8259158943899
2610157.21568253	0.26777859716795	-1.10985991294761	1.15109170872497	n. def.	n. def.	n. def.	n. def.	n. def.	n. def.	n. def.	n. def.	n. def.	0.26777859716795	-1.10985991294761	1.15109170872497	0.26777859716795	-1.10985991294761	-76.435352444156
2712272.57933203	0.265445060115791	-0.976754655894202	0.105165145395716	n. def.	n. def.	n. def.	n. def.	n. def.	n. def.	n. def.	n. def.	n. def.	0.265445060115791	-0.976754655894202	0.105165145395716	0.265445060115791	-0.976754655894202	-74.7963567977512
2818382.93126445	0.264125953386495	-0.845484170164979	-1.05348374385667	n. def.	n. def.	n. def.	n. def.	n. def.	n. def.	n. def.	n. def.	n. def.	0.264125953386495	-0.845484170164979	-1.05348374385667	0.264125953386495	-0.845484170164979	-72.651399172533
2928644.56462524	0.262606971983082	-0.714650001222813	-2.36806404513552	n. def.	n. def.	n. def.	n. def.	n. def.	n. def.	n. def.	n. def.	n. def.	0.262606971983082	-0.714650001222813	-2.36806404513552	0.262606971983082	-0.714650001222813	-69.8235202395512
3043219.88710772	0.261560752370437	-0.585883133065709	-3.85447538930431	n. def.	n. def.	n. def.	n. def.	n. def.	n. def.	n. def.	n. def.	n. def.	0.261560752370437	-0.585883133065709	-3.85447538930431	0.261560752370437	-0.585883133065709	-65.9421790520875
3162277.66016838	0.260577417090918	-0.457725430272162	-5.5687294088443	n. def.	n. def.	n. def.	n. def.	n. def.	n. def.	n. def.	n. def.	n. def.	0.260577417090918	-0.457725430272162	-5.5687294088443	0.260577417090918	-0.457725430272162	-60.3476767451411
3285993.24760065	0.259789465153066	-0.329534487184659	-7.54281228297943	n. def.	n. def.	n. def.	n. def.	n. def.	n. def.	n. def.	n. def.	n. def.	0.259789465153066	-0.329534487184659	-7.54281228297943	0.259789465153066	-0.329534487184659	-51.7494185611986
3414548.8738336	0.259258575431848	-0.201514247663326	-9.67288584988671	n. def.	n. def.	n. def.	n. def.	n. def.	n. def.	n. def.	n. def.	n. def.	0.259258575431848	-0.201514247663326	-9.67288584988671	0.259258575431848	-0.201514247663326	-37.8568978023884
3548133.89233575	0.258101624022436	-0.0741931439836105	-11.4193783299429	n. def.	n. def.	n. def.	n. def.	n. def.	n. def.	n. def.	n. def.	n. def.	0.258101624022436	-0.0741931439836105	-11.4193783299429	0.258101624022436	-0.0741931439836105	-16.0376728738942
3686945.06451957	0.257849837943205	0.0532475743530114	-11.5912989895426	n. def.	n. def.	n. def.	n. def.	n. def.	n. def.	n. def.	n. def.	n. def.	0.257849837943205	0.0532475743530114	-11.5912989895426	0.257849837943205	0.0532475743530114	11.667916713126
3831186.84955729	0.256807459343879	0.179705768164804	-10.0769292788479	n. def.	n. def.	n. def.	n. def.	n. def.	n. def.	n. def.	n. def.	n. def.	0.256807459343879	0.179705768164804	-10.0769292788479	0.256807459343879	0.179705768164804	34.9831168682888
3981071.70553497	0.25740606761872	0.306950983571003	-7.94587771485127	n. def.	n. def.	n. def.	n. def.	n. def.	n. def.	n. def.	n. def.	n. def.	0.25740606761872	0.306950983571003	-7.94587771485127	0.25740606761872	0.306950983571003	50.0171347606094
4136820.40238851	0.256383397445609	0.435076095182911	-5.93419534089295	n. def.	n. def.	n. def.	n. def.	n. def.	n. def.	n. def.	n. def.	n. def.	0.256383397445609	0.435076095182911	-5.93419534089295	0.256383397445609	0.435076095182911	59.4898339569164
4298662.34708227	0.256330265338665	0.563695586192987	-4.16282289149515	n. def.	n. def.	n. def.	n. def.	n. def.	n. def.	n. def.	n. def.	n. def.	0.256330265338665	0.563695586192987	-4.16282289149515	0.256330265338665	0.563695586192987	65.5472008937756
4466835.92150963	0.255970617539979	0.693649812378544	-2.62273948809295	n. def.	n. def.	n. def.	n. def.	n. def.	n. def.	n. def.	n. def.	n. def.	0.255970617539979	0.693649812378544	-2.62273948809295	0.255970617539979	0.693649812378544	69.7449332370292
4641588.83361277	0.256250832882192	0.824052264063542	-1.28003120268759	n. def.	n. def.	n. def.	n. def.	n. def.	n. def.	n. def.	n. def.	n. def.	0.256250832882192	0.824052264063542	-1.28003120268759	0.256250832882192	0.824052264063542	72.7261714514568
4823178.48223931	0.256267845327423	0.954410963984033	-0.102950662322235	n. def.	n. def.	n. def.	n. def.	n. def.	n. def.	n. def.	n. def.	n. def.	0.256267845327423	0.954410963984033	-0.102950662322235	0.256267845327423	0.954410963984033	74.9700831096891
5011872.33627271	0.257254550162634	1.08857570991783	0.973187452772165	n. def.	n. def.	n. def.	n. def.	n. def.	n. def.	n. def.	n. def.	n. def.	0.257254550162634	1.08857570991783	0.973187452772165	0.257254550162634	1.08857570991783	76.703681015003
5207948.32859547	0.256998603337036	1.22252757035282	1.93297708815507	n. def.	n. def.	n. def.	n. def.	n. def.	n. def.	n. def.	n. def.	n. def.	0.256998603337036	1.22252757035282	1.93297708815507	0.256998603337036	1.22252757035282	78.128200025656
5411695.26546464	0.257660851350598	1.35961692764571	2.82156827503487	n. def.	n. def.	n. def.	n. def.	n. def.	n. def.	n. def.	n. def.	n. def.	0.257660851350598	1.35961692764571	2.82156827503487	0.257660851350598	1.35961692764571	79.2691382923726
5623413.25190349	0.258036130835699	1.49707961049329	3.63203815479406	n. def.	n. def.	n. def.	n. def.	n. def.	n. def.	n. def.	n. def.	n. def.	0.258036130835699	1.49707961049329	3.63203815479406	0.258036130835699	1.49707961049329	80.2206051235056
5843414.13373518	0.259013558949456	1.63886274938407	4.39799764768172	n. def.	n. def.	n. def.	n. def.	n. def.	n. def.	n. def.	n. def.	n. def.	0.259013558949456	1.63886274938407	4.39799764768172	0.259013558949456	1.63886274938407	81.0189907540132
6072021.95690988	0.259818234568979	1.78026116911863	5.10120607820124	n. def.	n. def.	n. def.	n. def.	n. def.	n. def.	n. def.	n. def.	n. def.	0.259818234568979	1.78026116911863	5.10120607820124	0.259818234568979	1.78026116911863	81.6966527875423
6309573.44480193	0.261205170280887	1.92751517088895	5.77898659742842	n. def.	n. def.	n. def.	n. def.	n. def.	n. def.	n. def.	n. def.	n. def.	0.261205170280887	1.92751517088895	5.77898659742842	0.261205170280887	1.92751517088895	82.2826348126675
6556418.49417979	0.26200023010774	2.07394583092644	6.40471044605837	n. def.	n. def.	n. def.	n. def.	n. def.	n. def.	n. def.	n. def.	n. def.	0.26200023010774	2.07394583092644	6.40471044605837	0.26200023010774	2.07394583092644	82.8000015674865
6812920.69057962	0.262111984168069	2.22587825407121	7.0098364253531	n. def.	n. def.	n. def.	n. def.	n. def.	n. def.	n. def.	n. def.	n. def.	0.262111984168069	2.22587825407121	7.0098364253531	0.262111984168069	2.22587825407121	83.2839694324237
7079457.84384137	0.264034667969143	2.38006060275825	7.5848819409002	n. def.	n. def.	n. def.	n. def.	n. def.	n. def.	n. def.	n. def.	n. def.	0.264034667969143	2.38006060275825	7.5848819409002	0.264034667969143	2.38006060275825	83.6697129164088
7356422.54459642	0.26555051134368	2.53785041297036	8.13661155044819	n. def.	n. def.	n. def.	n. def.	n. def.	n. def.	n. def.	n. def.	n. def.	0.26555051134368	2.53785041297036	8.13661155044819	0.26555051134368	2.53785041297036	84.0265361670454
7644222.74252599	0.266987053471528	2.69943726056591	8.66774161984385	n. def.	n. def.	n. def.	n. def.	n. def.	n. def.	n. def.	n. def.	n. def.	0.266987053471528	2.69943726056591	8.66774161984385	0.266987053471528	2.69943726056591	84.3515478548139
7943282.34724282	0.268145191030547	2.86480433669841	9.17978183227969	n. def.	n. def.	n. def.	n. def.	n. def.	n. def.	n. def.	n. def.	n. def.	0.268145191030547	2.86480433669841	9.17978183227969	0.268145191030547	2.86480433669841	84.6527043761302
8254041.85268017	0.269605524789314	3.03394280564686	9.67430779843926	n. def.	n. def.	n. def.	n. def.	n. def.	n. def.	n. def.	n. def.	n. def.	0.269605524789314	3.03394280564686	9.67430779843926	0.269605524789314	3.03394280564686	84.9218588691999
8576958.98590895	0.26991487830183	3.20760987547978	10.1542745793289	n. def.	n. def.	n. def.	n. def.	n. def.	n. def.	n. def.	n. def.	n. def.	0.26991487830183	3.20760987547978	10.1542745793289	0.26991487830183	3.20760987547978	85.1899900305833
8912509.38133744	0.272664245275342	3.38694844503044	10.6242273477914	n. def.	n. def.	n. def.	n. def.	n. def.	n. def.	n. def.	n. def.	n. def.	0.272664245275342	3.38694844503044	10.6242273477914	0.272664245275342	3.38694844503044	85.3973638061034
9261187.28128794	0.275623561407558	3.56974669960694	11.0785617508525	n. def.	n. def.	n. def.	n. def.	n. def.	n. def.	n. def.	n. def.	n. def.	0.275623561407558	3.56974669960694	11.0785617508525	0.275623561407558	3.56974669960694	85.5848976787574
9623506.26398089	0.276670953461552	3.75884829287642	11.5245613636196	n. def.	n. def.	n. def.	n. def.	n. def.	n. def.	n. def.	n. def.	n. def.	0.276670953461552	3.75884829287642	11.5245613636196	0.276670953461552	3.75884829287642	85.7903214029378
10000000	0.279234098325257	3.95330783727871	11.9608258568108	n. def.	n. def.	n. def.	n. def.	n. def.	n. def.	n. def.	n. def.	n. def.	0.279234098325257	3.95330783727871	11.9608258568108	0.279234098325257	3.95330783727871	85.9597357481881
