# Supplementary material for: Electromagnetic Analysis, Characterization and Discussion of Inductive Transmission Parameters for Titanium Based Housing Materials in Active Medical Implantable Devices
Source: Materials (Basel). 2018 Oct 25;11(11):2089. doi: 10.3390/ma11112089 (PMC6266279; doi:10.3390/ma11112089)
Supplement: Supplementary file 1 [file materials-11-02089-s001.zip › supplementary/measurement_data/K_MG_Impe_ser.csv]

---Measurement Setup-----------------------------------------------------------------
Device Type: Bode100
Serial Number: EK407C
Date: 16.03.2016
Time: 14:57
Start Frequency (Hz): 1000
Stop Frequency (Hz): 10000000
Number of Points: 241
Sweep Mode: Logarithmic
Reference Resistance (Ohm): 50
Source Level (dBm): 13
Receiver Bandwidth (Hz): 10
Reference Signal: SourceVoltage
Attenuator CH1 (dB): 20
Attenuator CH2 (dB): 0
Input Impedance CH1 (Ohm): 1M
Input Impedance CH2 (Ohm): 1M
Probe CH1: 1:1
Probe CH2: 1:1
-------------------------------------------------------------------------------------
Frequency (Hz)	TR1: Impedance (Real)	TR1: Impedance (Imag)	TR1: Impedance (dB)	TR1 (10mm): Impedance (Real)	TR1 (10mm): Impedance (Imag)	TR1 (10mm): Impedance (dB)	TR1 (50mm): Impedance (Real)	TR1 (50mm): Impedance (Imag)	TR1 (50mm): Impedance (dB)	TR1 (90mm): Impedance (Real)	TR1 (90mm): Impedance (Imag)	TR1 (90mm): Impedance (dB)	TR1 (K_MG_Impe_ser): Impedance (Real)	TR1 (K_MG_Impe_ser): Impedance (Imag)	TR1 (K_MG_Impe_ser): Impedance (dB)
1000	101.590467394889	-5173.86032683725	74.2779680906388	n. def.	n. def.	n. def.	n. def.	n. def.	n. def.	n. def.	n. def.	n. def.	101.590467394889	-5173.86032683725	74.2779680906388
1039.12230383517	97.1507578087409	-4986.69132022993	73.9578977641709	n. def.	n. def.	n. def.	n. def.	n. def.	n. def.	n. def.	n. def.	n. def.	97.1507578087409	-4986.69132022993	73.9578977641709
1079.77516232771	98.729027773544	-4797.28355926114	73.6217468331525	n. def.	n. def.	n. def.	n. def.	n. def.	n. def.	n. def.	n. def.	n. def.	98.729027773544	-4797.28355926114	73.6217468331525
1122.01845430196	89.4741062457691	-4619.54481666653	73.2936126137918	n. def.	n. def.	n. def.	n. def.	n. def.	n. def.	n. def.	n. def.	n. def.	89.4741062457691	-4619.54481666653	73.2936126137918
1165.91440117983	90.5014867050603	-4449.43030858732	72.9678845515338	n. def.	n. def.	n. def.	n. def.	n. def.	n. def.	n. def.	n. def.	n. def.	90.5014867050603	-4449.43030858732	72.9678845515338
1211.52765862859	86.9228603977593	-4282.01528522853	72.6347534957753	n. def.	n. def.	n. def.	n. def.	n. def.	n. def.	n. def.	n. def.	n. def.	86.9228603977593	-4282.01528522853	72.6347534957753
1258.92541179417	86.4805570483666	-4121.17288794947	72.3023286640813	n. def.	n. def.	n. def.	n. def.	n. def.	n. def.	n. def.	n. def.	n. def.	86.4805570483666	-4121.17288794947	72.3023286640813
1308.17747426019	78.9032686991081	-3968.96199739434	71.9752548800752	n. def.	n. def.	n. def.	n. def.	n. def.	n. def.	n. def.	n. def.	n. def.	78.9032686991081	-3968.96199739434	71.9752548800752
1359.35639087853	80.2016929807466	-3819.45915260387	71.6419518808612	n. def.	n. def.	n. def.	n. def.	n. def.	n. def.	n. def.	n. def.	n. def.	80.2016929807466	-3819.45915260387	71.6419518808612
1412.53754462275	75.5620141231966	-3677.19537598174	71.3121675447282	n. def.	n. def.	n. def.	n. def.	n. def.	n. def.	n. def.	n. def.	n. def.	75.5620141231966	-3677.19537598174	71.3121675447282
1467.79926762207	73.5955682329708	-3538.83491655573	70.9790839762083	n. def.	n. def.	n. def.	n. def.	n. def.	n. def.	n. def.	n. def.	n. def.	73.5955682329708	-3538.83491655573	70.9790839762083
1525.22295653902	71.4253672699511	-3406.82355436873	70.648901335421	n. def.	n. def.	n. def.	n. def.	n. def.	n. def.	n. def.	n. def.	n. def.	71.4253672699511	-3406.82355436873	70.648901335421
1584.89319246111	69.1748058873855	-3279.05373350318	70.3169030225466	n. def.	n. def.	n. def.	n. def.	n. def.	n. def.	n. def.	n. def.	n. def.	69.1748058873855	-3279.05373350318	70.3169030225466
1646.89786548287	65.9165681620682	-3156.29711712399	69.9854513246828	n. def.	n. def.	n. def.	n. def.	n. def.	n. def.	n. def.	n. def.	n. def.	65.9165681620682	-3156.29711712399	69.9854513246828
1711.32830416178	65.4624702339066	-3038.25273161023	69.6544936157516	n. def.	n. def.	n. def.	n. def.	n. def.	n. def.	n. def.	n. def.	n. def.	65.4624702339066	-3038.25273161023	69.6544936157516
1778.27941003892	63.8233474769119	-2923.04588966921	69.3187826624424	n. def.	n. def.	n. def.	n. def.	n. def.	n. def.	n. def.	n. def.	n. def.	63.8233474769119	-2923.04588966921	69.3187826624424
1847.84979742229	63.6733623308556	-2814.56796954545	68.9904569283171	n. def.	n. def.	n. def.	n. def.	n. def.	n. def.	n. def.	n. def.	n. def.	63.6733623308556	-2814.56796954545	68.9904569283171
1920.1419386388	60.2515967835648	-2709.65119245738	68.6604145525179	n. def.	n. def.	n. def.	n. def.	n. def.	n. def.	n. def.	n. def.	n. def.	60.2515967835648	-2709.65119245738	68.6604145525179
1995.26231496888	58.7956372920917	-2607.74212318224	68.3275000107092	n. def.	n. def.	n. def.	n. def.	n. def.	n. def.	n. def.	n. def.	n. def.	58.7956372920917	-2607.74212318224	68.3275000107092
2073.32157348595	56.723902217446	-2509.09043392437	67.9925453730366	n. def.	n. def.	n. def.	n. def.	n. def.	n. def.	n. def.	n. def.	n. def.	56.723902217446	-2509.09043392437	67.9925453730366
2154.43469003188	55.6218987707748	-2415.03359777092	67.6607666486554	n. def.	n. def.	n. def.	n. def.	n. def.	n. def.	n. def.	n. def.	n. def.	55.6218987707748	-2415.03359777092	67.6607666486554
2238.72113856834	54.9322521189741	-2324.59012013389	67.3293522693951	n. def.	n. def.	n. def.	n. def.	n. def.	n. def.	n. def.	n. def.	n. def.	54.9322521189741	-2324.59012013389	67.3293522693951
2326.30506715363	52.7326917097417	-2238.08263026626	66.9999326356736	n. def.	n. def.	n. def.	n. def.	n. def.	n. def.	n. def.	n. def.	n. def.	52.7326917097417	-2238.08263026626	66.9999326356736
2417.3154808041	51.1130777029017	-2154.54262987949	66.6695453502347	n. def.	n. def.	n. def.	n. def.	n. def.	n. def.	n. def.	n. def.	n. def.	51.1130777029017	-2154.54262987949	66.6695453502347
2511.88643150958	49.5018310325611	-2073.12158628728	66.3349709209498	n. def.	n. def.	n. def.	n. def.	n. def.	n. def.	n. def.	n. def.	n. def.	49.5018310325611	-2073.12158628728	66.3349709209498
2610.15721568254	48.2971943626862	-1995.13851334769	66.0020052637854	n. def.	n. def.	n. def.	n. def.	n. def.	n. def.	n. def.	n. def.	n. def.	48.2971943626862	-1995.13851334769	66.0020052637854
2712.27257933203	45.8585855487836	-1920.36158308356	65.6701361014864	n. def.	n. def.	n. def.	n. def.	n. def.	n. def.	n. def.	n. def.	n. def.	45.8585855487836	-1920.36158308356	65.6701361014864
2818.38293126445	44.9383806475956	-1848.93777278107	65.3410106562991	n. def.	n. def.	n. def.	n. def.	n. def.	n. def.	n. def.	n. def.	n. def.	44.9383806475956	-1848.93777278107	65.3410106562991
2928.64456462524	43.8386369292775	-1779.22538223788	65.0072550636524	n. def.	n. def.	n. def.	n. def.	n. def.	n. def.	n. def.	n. def.	n. def.	43.8386369292775	-1779.22538223788	65.0072550636524
3043.21988710772	42.5024808161893	-1712.42680636505	64.6749149303751	n. def.	n. def.	n. def.	n. def.	n. def.	n. def.	n. def.	n. def.	n. def.	42.5024808161893	-1712.42680636505	64.6749149303751
3162.27766016838	41.1461836907656	-1648.19418918636	64.3428733466095	n. def.	n. def.	n. def.	n. def.	n. def.	n. def.	n. def.	n. def.	n. def.	41.1461836907656	-1648.19418918636	64.3428733466095
3285.99324760065	40.0364809685411	-1586.35639620519	64.0107806697309	n. def.	n. def.	n. def.	n. def.	n. def.	n. def.	n. def.	n. def.	n. def.	40.0364809685411	-1586.35639620519	64.0107806697309
3414.5488738336	38.5686753127533	-1526.84867822432	63.6786902264186	n. def.	n. def.	n. def.	n. def.	n. def.	n. def.	n. def.	n. def.	n. def.	38.5686753127533	-1526.84867822432	63.6786902264186
3548.13389233575	37.2448226107746	-1469.36882258749	63.3454058399497	n. def.	n. def.	n. def.	n. def.	n. def.	n. def.	n. def.	n. def.	n. def.	37.2448226107746	-1469.36882258749	63.3454058399497
3686.94506451957	35.9648714756007	-1414.16812185488	63.0128288744843	n. def.	n. def.	n. def.	n. def.	n. def.	n. def.	n. def.	n. def.	n. def.	35.9648714756007	-1414.16812185488	63.0128288744843
3831.18684955729	34.9225282879143	-1361.15814475268	62.6810295485743	n. def.	n. def.	n. def.	n. def.	n. def.	n. def.	n. def.	n. def.	n. def.	34.9225282879143	-1361.15814475268	62.6810295485743
3981.07170553497	33.972479261652	-1310.13050358393	62.3492103665811	n. def.	n. def.	n. def.	n. def.	n. def.	n. def.	n. def.	n. def.	n. def.	33.972479261652	-1310.13050358393	62.3492103665811
4136.82040238851	32.8762671208012	-1260.83425008503	62.016111746796	n. def.	n. def.	n. def.	n. def.	n. def.	n. def.	n. def.	n. def.	n. def.	32.8762671208012	-1260.83425008503	62.016111746796
4298.66234708228	32.1590177931987	-1213.34806427692	61.6827577986687	n. def.	n. def.	n. def.	n. def.	n. def.	n. def.	n. def.	n. def.	n. def.	32.1590177931987	-1213.34806427692	61.6827577986687
4466.83592150963	31.1335246076384	-1167.85893737365	61.350893132933	n. def.	n. def.	n. def.	n. def.	n. def.	n. def.	n. def.	n. def.	n. def.	31.1335246076384	-1167.85893737365	61.350893132933
4641.58883361278	30.3849362109452	-1123.81776214417	61.0170914259703	n. def.	n. def.	n. def.	n. def.	n. def.	n. def.	n. def.	n. def.	n. def.	30.3849362109452	-1123.81776214417	61.0170914259703
4823.17848223931	29.5212056988431	-1081.56588926142	60.6842939716912	n. def.	n. def.	n. def.	n. def.	n. def.	n. def.	n. def.	n. def.	n. def.	29.5212056988431	-1081.56588926142	60.6842939716912
5011.87233627273	29.555032359372	-1040.9641558384	60.3522149657	n. def.	n. def.	n. def.	n. def.	n. def.	n. def.	n. def.	n. def.	n. def.	29.555032359372	-1040.9641558384	60.3522149657
5207.94832859546	28.6586933808144	-1001.65981730329	60.0179587229772	n. def.	n. def.	n. def.	n. def.	n. def.	n. def.	n. def.	n. def.	n. def.	28.6586933808144	-1001.65981730329	60.0179587229772
5411.69526546464	27.442768528083	-964.222923718646	59.6870655365138	n. def.	n. def.	n. def.	n. def.	n. def.	n. def.	n. def.	n. def.	n. def.	27.442768528083	-964.222923718646	59.6870655365138
5623.41325190349	27.2615296348441	-927.638671108621	59.3513261099526	n. def.	n. def.	n. def.	n. def.	n. def.	n. def.	n. def.	n. def.	n. def.	27.2615296348441	-927.638671108621	59.3513261099526
5843.41413373517	26.3221913277982	-892.612207747869	59.0170314170587	n. def.	n. def.	n. def.	n. def.	n. def.	n. def.	n. def.	n. def.	n. def.	26.3221913277982	-892.612207747869	59.0170314170587
6072.02195690988	25.8357575054086	-858.747147965452	58.6812353133614	n. def.	n. def.	n. def.	n. def.	n. def.	n. def.	n. def.	n. def.	n. def.	25.8357575054086	-858.747147965452	58.6812353133614
6309.57344480193	24.8619338961172	-826.449527954454	58.3482552031831	n. def.	n. def.	n. def.	n. def.	n. def.	n. def.	n. def.	n. def.	n. def.	24.8619338961172	-826.449527954454	58.3482552031831
6556.41849417978	24.3358443809545	-795.561138927477	58.0175330949212	n. def.	n. def.	n. def.	n. def.	n. def.	n. def.	n. def.	n. def.	n. def.	24.3358443809545	-795.561138927477	58.0175330949212
6812.92069057962	23.52772701584	-765.339341943698	57.6811831068137	n. def.	n. def.	n. def.	n. def.	n. def.	n. def.	n. def.	n. def.	n. def.	23.52772701584	-765.339341943698	57.6811831068137
7079.45784384138	23.0651110334053	-736.631777776323	57.3492648064508	n. def.	n. def.	n. def.	n. def.	n. def.	n. def.	n. def.	n. def.	n. def.	23.0651110334053	-736.631777776323	57.3492648064508
7356.42254459641	22.2548786961897	-708.672172870148	57.0131884462265	n. def.	n. def.	n. def.	n. def.	n. def.	n. def.	n. def.	n. def.	n. def.	22.2548786961897	-708.672172870148	57.0131884462265
7644.222742526	21.6716442865217	-681.96624102947	56.6796410523218	n. def.	n. def.	n. def.	n. def.	n. def.	n. def.	n. def.	n. def.	n. def.	21.6716442865217	-681.96624102947	56.6796410523218
7943.28234724281	21.1709911975368	-656.151565585444	56.3446022844193	n. def.	n. def.	n. def.	n. def.	n. def.	n. def.	n. def.	n. def.	n. def.	21.1709911975368	-656.151565585444	56.3446022844193
8254.04185268018	20.695817376542	-631.374961129563	56.010410913262	n. def.	n. def.	n. def.	n. def.	n. def.	n. def.	n. def.	n. def.	n. def.	20.695817376542	-631.374961129563	56.010410913262
8576.95898590895	19.9697130073062	-607.60604265389	55.6771303520036	n. def.	n. def.	n. def.	n. def.	n. def.	n. def.	n. def.	n. def.	n. def.	19.9697130073062	-607.60604265389	55.6771303520036
8912.50938133746	19.6128594984308	-584.319149630603	55.3378925305982	n. def.	n. def.	n. def.	n. def.	n. def.	n. def.	n. def.	n. def.	n. def.	19.6128594984308	-584.319149630603	55.3378925305982
9261.18728128794	19.2867691814242	-562.228104614109	55.003358695093	n. def.	n. def.	n. def.	n. def.	n. def.	n. def.	n. def.	n. def.	n. def.	19.2867691814242	-562.228104614109	55.003358695093
9623.50626398089	18.7108640650366	-540.829297760896	54.6663992774502	n. def.	n. def.	n. def.	n. def.	n. def.	n. def.	n. def.	n. def.	n. def.	18.7108640650366	-540.829297760896	54.6663992774502
10000	18.2886472397523	-520.207895466312	54.3289032402832	n. def.	n. def.	n. def.	n. def.	n. def.	n. def.	n. def.	n. def.	n. def.	18.2886472397523	-520.207895466312	54.3289032402832
10391.2230383517	17.8268751505206	-500.430213606956	53.9923781747728	n. def.	n. def.	n. def.	n. def.	n. def.	n. def.	n. def.	n. def.	n. def.	17.8268751505206	-500.430213606956	53.9923781747728
10797.7516232771	17.3699597348432	-481.352820187876	53.654922024015	n. def.	n. def.	n. def.	n. def.	n. def.	n. def.	n. def.	n. def.	n. def.	17.3699597348432	-481.352820187876	53.654922024015
11220.1845430196	17.076454798234	-462.981263117823	53.3171724627865	n. def.	n. def.	n. def.	n. def.	n. def.	n. def.	n. def.	n. def.	n. def.	17.076454798234	-462.981263117823	53.3171724627865
11659.1440117983	16.6821321925978	-445.226937108041	52.977721484187	n. def.	n. def.	n. def.	n. def.	n. def.	n. def.	n. def.	n. def.	n. def.	16.6821321925978	-445.226937108041	52.977721484187
12115.2765862859	16.3533286365674	-428.227352023807	52.639817013219	n. def.	n. def.	n. def.	n. def.	n. def.	n. def.	n. def.	n. def.	n. def.	16.3533286365674	-428.227352023807	52.639817013219
12589.2541179417	16.0370536535845	-411.836332458185	52.3010735965152	n. def.	n. def.	n. def.	n. def.	n. def.	n. def.	n. def.	n. def.	n. def.	16.0370536535845	-411.836332458185	52.3010735965152
13081.774742602	15.6681609131679	-395.978859457609	51.9602341811493	n. def.	n. def.	n. def.	n. def.	n. def.	n. def.	n. def.	n. def.	n. def.	15.6681609131679	-395.978859457609	51.9602341811493
13593.5639087852	15.317992092444	-380.717612000739	51.6190841033109	n. def.	n. def.	n. def.	n. def.	n. def.	n. def.	n. def.	n. def.	n. def.	15.317992092444	-380.717612000739	51.6190841033109
14125.3754462276	15.0040102059477	-366.023632532316	51.2774740230706	n. def.	n. def.	n. def.	n. def.	n. def.	n. def.	n. def.	n. def.	n. def.	15.0040102059477	-366.023632532316	51.2774740230706
14677.9926762207	14.7197392196597	-351.857146042474	50.9349215403492	n. def.	n. def.	n. def.	n. def.	n. def.	n. def.	n. def.	n. def.	n. def.	14.7197392196597	-351.857146042474	50.9349215403492
15252.2295653902	14.465350178594	-338.211068009946	50.5916935596793	n. def.	n. def.	n. def.	n. def.	n. def.	n. def.	n. def.	n. def.	n. def.	14.465350178594	-338.211068009946	50.5916935596793
15848.9319246111	14.2196200911983	-325.109729130173	50.2488994625865	n. def.	n. def.	n. def.	n. def.	n. def.	n. def.	n. def.	n. def.	n. def.	14.2196200911983	-325.109729130173	50.2488994625865
16468.9786548287	13.928491165608	-312.398393235061	49.9028005213881	n. def.	n. def.	n. def.	n. def.	n. def.	n. def.	n. def.	n. def.	n. def.	13.928491165608	-312.398393235061	49.9028005213881
17113.2830416178	13.6975883483971	-300.187155957796	49.5568752200148	n. def.	n. def.	n. def.	n. def.	n. def.	n. def.	n. def.	n. def.	n. def.	13.6975883483971	-300.187155957796	49.5568752200148
17782.7941003892	13.4411250548459	-288.436915343011	49.2104375387883	n. def.	n. def.	n. def.	n. def.	n. def.	n. def.	n. def.	n. def.	n. def.	13.4411250548459	-288.436915343011	49.2104375387883
18478.4979742229	13.2677533409379	-277.052458869296	48.8611886772245	n. def.	n. def.	n. def.	n. def.	n. def.	n. def.	n. def.	n. def.	n. def.	13.2677533409379	-277.052458869296	48.8611886772245
19201.419386388	13.0604228227999	-266.108792329028	48.5116330734218	n. def.	n. def.	n. def.	n. def.	n. def.	n. def.	n. def.	n. def.	n. def.	13.0604228227999	-266.108792329028	48.5116330734218
19952.6231496888	12.8607589251887	-255.536525908945	48.1600462918867	n. def.	n. def.	n. def.	n. def.	n. def.	n. def.	n. def.	n. def.	n. def.	12.8607589251887	-255.536525908945	48.1600462918867
20733.2157348595	12.6714266963113	-245.366532256373	47.8078736478776	n. def.	n. def.	n. def.	n. def.	n. def.	n. def.	n. def.	n. def.	n. def.	12.6714266963113	-245.366532256373	47.8078736478776
21544.3469003188	12.5229888833446	-235.522253865132	47.452899898824	n. def.	n. def.	n. def.	n. def.	n. def.	n. def.	n. def.	n. def.	n. def.	12.5229888833446	-235.522253865132	47.452899898824
22387.2113856834	12.3410730974422	-226.031331283458	47.0963001151606	n. def.	n. def.	n. def.	n. def.	n. def.	n. def.	n. def.	n. def.	n. def.	12.3410730974422	-226.031331283458	47.0963001151606
23263.0506715363	12.1938803998025	-216.879952153874	46.7380952197666	n. def.	n. def.	n. def.	n. def.	n. def.	n. def.	n. def.	n. def.	n. def.	12.1938803998025	-216.879952153874	46.7380952197666
24173.154808041	12.0490697550704	-208.040463758153	46.3774997446663	n. def.	n. def.	n. def.	n. def.	n. def.	n. def.	n. def.	n. def.	n. def.	12.0490697550704	-208.040463758153	46.3774997446663
25118.8643150958	11.922613390967	-199.50596010607	46.0145999909143	n. def.	n. def.	n. def.	n. def.	n. def.	n. def.	n. def.	n. def.	n. def.	11.922613390967	-199.50596010607	46.0145999909143
26101.5721568254	11.8138868652498	-191.301238963082	45.6508869749213	n. def.	n. def.	n. def.	n. def.	n. def.	n. def.	n. def.	n. def.	n. def.	11.8138868652498	-191.301238963082	45.6508869749213
27122.7257933203	11.7086871495316	-183.332644371245	45.282474207649	n. def.	n. def.	n. def.	n. def.	n. def.	n. def.	n. def.	n. def.	n. def.	11.7086871495316	-183.332644371245	45.282474207649
28183.8293126446	11.605588574209	-175.659236521012	44.9123358694744	n. def.	n. def.	n. def.	n. def.	n. def.	n. def.	n. def.	n. def.	n. def.	11.605588574209	-175.659236521012	44.9123358694744
29286.4456462524	11.4968331534586	-168.235114844515	44.5385676129182	n. def.	n. def.	n. def.	n. def.	n. def.	n. def.	n. def.	n. def.	n. def.	11.4968331534586	-168.235114844515	44.5385676129182
30432.1988710772	11.4064007975634	-161.065422777503	44.1617728572534	n. def.	n. def.	n. def.	n. def.	n. def.	n. def.	n. def.	n. def.	n. def.	11.4064007975634	-161.065422777503	44.1617728572534
31622.7766016838	11.329540580495	-154.136049941838	43.7814852582408	n. def.	n. def.	n. def.	n. def.	n. def.	n. def.	n. def.	n. def.	n. def.	11.329540580495	-154.136049941838	43.7814852582408
32859.9324760065	11.259493339903	-147.429200831749	43.3969277932349	n. def.	n. def.	n. def.	n. def.	n. def.	n. def.	n. def.	n. def.	n. def.	11.259493339903	-147.429200831749	43.3969277932349
34145.488738336	11.1851782020767	-140.94522526796	43.0082723568485	n. def.	n. def.	n. def.	n. def.	n. def.	n. def.	n. def.	n. def.	n. def.	11.1851782020767	-140.94522526796	43.0082723568485
35481.3389233575	11.1312914655549	-134.679508247084	42.6155964848834	n. def.	n. def.	n. def.	n. def.	n. def.	n. def.	n. def.	n. def.	n. def.	11.1312914655549	-134.679508247084	42.6155964848834
36869.4506451957	11.0752519758337	-128.594105003187	42.216516667467	n. def.	n. def.	n. def.	n. def.	n. def.	n. def.	n. def.	n. def.	n. def.	11.0752519758337	-128.594105003187	42.216516667467
38311.8684955729	11.0453414469275	-122.719552828673	41.8133151052583	n. def.	n. def.	n. def.	n. def.	n. def.	n. def.	n. def.	n. def.	n. def.	11.0453414469275	-122.719552828673	41.8133151052583
39810.7170553497	11.0046882151862	-117.018172209216	41.403306371052	n. def.	n. def.	n. def.	n. def.	n. def.	n. def.	n. def.	n. def.	n. def.	11.0046882151862	-117.018172209216	41.403306371052
41368.2040238851	10.9852127687013	-111.507535292868	40.9880306454825	n. def.	n. def.	n. def.	n. def.	n. def.	n. def.	n. def.	n. def.	n. def.	10.9852127687013	-111.507535292868	40.9880306454825
42986.6234708227	10.9652802907914	-106.149666882469	40.5644704474	n. def.	n. def.	n. def.	n. def.	n. def.	n. def.	n. def.	n. def.	n. def.	10.9652802907914	-106.149666882469	40.5644704474
44668.3592150963	10.9496393764079	-100.966778312252	40.1343491369921	n. def.	n. def.	n. def.	n. def.	n. def.	n. def.	n. def.	n. def.	n. def.	10.9496393764079	-100.966778312252	40.1343491369921
46415.8883361278	10.9520366338388	-95.9255487713291	39.6949316579566	n. def.	n. def.	n. def.	n. def.	n. def.	n. def.	n. def.	n. def.	n. def.	10.9520366338388	-95.9255487713291	39.6949316579566
48231.7848223931	10.9516043525429	-91.0414558847647	39.247177190416	n. def.	n. def.	n. def.	n. def.	n. def.	n. def.	n. def.	n. def.	n. def.	10.9516043525429	-91.0414558847647	39.247177190416
50118.7233627273	10.962529196535	-86.2892310593798	38.7886682160315	n. def.	n. def.	n. def.	n. def.	n. def.	n. def.	n. def.	n. def.	n. def.	10.962529196535	-86.2892310593798	38.7886682160315
52079.4832859547	10.98011244652	-81.6757473116483	38.3196510189821	n. def.	n. def.	n. def.	n. def.	n. def.	n. def.	n. def.	n. def.	n. def.	10.98011244652	-81.6757473116483	38.3196510189821
54116.9526546464	11.0019909011684	-77.1893732473483	37.8384951382385	n. def.	n. def.	n. def.	n. def.	n. def.	n. def.	n. def.	n. def.	n. def.	11.0019909011684	-77.1893732473483	37.8384951382385
56234.1325190349	11.0312517862874	-72.8240537538847	37.3440224990321	n. def.	n. def.	n. def.	n. def.	n. def.	n. def.	n. def.	n. def.	n. def.	11.0312517862874	-72.8240537538847	37.3440224990321
58434.1413373518	11.0656802487646	-68.5710478460919	36.8344671893726	n. def.	n. def.	n. def.	n. def.	n. def.	n. def.	n. def.	n. def.	n. def.	11.0656802487646	-68.5710478460919	36.8344671893726
60720.2195690988	11.1020412743593	-64.4095239514704	36.3061519110515	n. def.	n. def.	n. def.	n. def.	n. def.	n. def.	n. def.	n. def.	n. def.	11.1020412743593	-64.4095239514704	36.3061519110515
63095.7344480193	11.1508880500788	-60.3724891629659	35.7624684943067	n. def.	n. def.	n. def.	n. def.	n. def.	n. def.	n. def.	n. def.	n. def.	11.1508880500788	-60.3724891629659	35.7624684943067
65564.1849417979	11.1975599276985	-56.4262280779762	35.1973673818904	n. def.	n. def.	n. def.	n. def.	n. def.	n. def.	n. def.	n. def.	n. def.	11.1975599276985	-56.4262280779762	35.1973673818904
68129.2069057961	11.2609086600924	-52.5668224180286	34.609096967272	n. def.	n. def.	n. def.	n. def.	n. def.	n. def.	n. def.	n. def.	n. def.	11.2609086600924	-52.5668224180286	34.609096967272
70794.5784384137	11.3221715798829	-48.7980482303101	33.9957700325788	n. def.	n. def.	n. def.	n. def.	n. def.	n. def.	n. def.	n. def.	n. def.	11.3221715798829	-48.7980482303101	33.9957700325788
73564.2254459642	11.3918249821644	-45.1101592536892	33.3539774609939	n. def.	n. def.	n. def.	n. def.	n. def.	n. def.	n. def.	n. def.	n. def.	11.3918249821644	-45.1101592536892	33.3539774609939
76442.2274252599	11.4677128144652	-41.4924526381329	32.6790637033981	n. def.	n. def.	n. def.	n. def.	n. def.	n. def.	n. def.	n. def.	n. def.	11.4677128144652	-41.4924526381329	32.6790637033981
79432.8234724282	11.5440678396072	-37.955425500883	31.9697156896357	n. def.	n. def.	n. def.	n. def.	n. def.	n. def.	n. def.	n. def.	n. def.	11.5440678396072	-37.955425500883	31.9697156896357
82540.4185268019	11.6286949255392	-34.4775339127872	31.2186400324433	n. def.	n. def.	n. def.	n. def.	n. def.	n. def.	n. def.	n. def.	n. def.	11.6286949255392	-34.4775339127872	31.2186400324433
85769.5898590895	11.7170154988109	-31.0615061616152	30.4222321591426	n. def.	n. def.	n. def.	n. def.	n. def.	n. def.	n. def.	n. def.	n. def.	11.7170154988109	-31.0615061616152	30.4222321591426
89125.0938133746	11.8133022531326	-27.7040202037548	29.5763929322787	n. def.	n. def.	n. def.	n. def.	n. def.	n. def.	n. def.	n. def.	n. def.	11.8133022531326	-27.7040202037548	29.5763929322787
92611.8728128794	11.9111148281301	-24.3927926767848	28.6739853210868	n. def.	n. def.	n. def.	n. def.	n. def.	n. def.	n. def.	n. def.	n. def.	11.9111148281301	-24.3927926767848	28.6739853210868
96235.0626398089	12.0119550242465	-21.1301347882628	27.7141818302749	n. def.	n. def.	n. def.	n. def.	n. def.	n. def.	n. def.	n. def.	n. def.	12.0119550242465	-21.1301347882628	27.7141818302749
100000	12.1188908530679	-17.9087025121061	26.6986441698459	n. def.	n. def.	n. def.	n. def.	n. def.	n. def.	n. def.	n. def.	n. def.	12.1188908530679	-17.9087025121061	26.6986441698459
103912.230383517	12.2282713226946	-14.722242985035	25.638073458574	n. def.	n. def.	n. def.	n. def.	n. def.	n. def.	n. def.	n. def.	n. def.	12.2282713226946	-14.722242985035	25.638073458574
107977.516232771	12.3424667956623	-11.5667072257493	24.5655611327185	n. def.	n. def.	n. def.	n. def.	n. def.	n. def.	n. def.	n. def.	n. def.	12.3424667956623	-11.5667072257493	24.5655611327185
112201.845430196	12.4618812110445	-8.4380432862621	23.5506639979321	n. def.	n. def.	n. def.	n. def.	n. def.	n. def.	n. def.	n. def.	n. def.	12.4618812110445	-8.4380432862621	23.5506639979321
116591.440117983	12.5837521572293	-5.33155687816916	22.713218076277	n. def.	n. def.	n. def.	n. def.	n. def.	n. def.	n. def.	n. def.	n. def.	12.5837521572293	-5.33155687816916	22.713218076277
121152.765862859	12.7092644050198	-2.24012604611628	22.21527860548	n. def.	n. def.	n. def.	n. def.	n. def.	n. def.	n. def.	n. def.	n. def.	12.7092644050198	-2.24012604611628	22.21527860548
125892.541179417	12.8406228462764	0.838730040475702	22.1902115805707	n. def.	n. def.	n. def.	n. def.	n. def.	n. def.	n. def.	n. def.	n. def.	12.8406228462764	0.838730040475702	22.1902115805707
130817.74742602	12.9740792672884	3.91176817357468	22.6394047231665	n. def.	n. def.	n. def.	n. def.	n. def.	n. def.	n. def.	n. def.	n. def.	12.9740792672884	3.91176817357468	22.6394047231665
135935.639087852	13.1104677184498	6.98213851469845	23.4367366304039	n. def.	n. def.	n. def.	n. def.	n. def.	n. def.	n. def.	n. def.	n. def.	13.1104677184498	6.98213851469845	23.4367366304039
141253.754462276	13.2514268970366	10.0564582000981	24.4206042756489	n. def.	n. def.	n. def.	n. def.	n. def.	n. def.	n. def.	n. def.	n. def.	13.2514268970366	10.0564582000981	24.4206042756489
146779.926762207	13.3965999064053	13.1407689490241	25.4672608654978	n. def.	n. def.	n. def.	n. def.	n. def.	n. def.	n. def.	n. def.	n. def.	13.3965999064053	13.1407689490241	25.4672608654978
152522.295653902	13.5442808151134	16.2350571558566	26.5033144622345	n. def.	n. def.	n. def.	n. def.	n. def.	n. def.	n. def.	n. def.	n. def.	13.5442808151134	16.2350571558566	26.5033144622345
158489.319246111	13.6978436797275	19.3481116809792	27.4972112820623	n. def.	n. def.	n. def.	n. def.	n. def.	n. def.	n. def.	n. def.	n. def.	13.6978436797275	19.3481116809792	27.4972112820623
164689.786548287	13.8545147223376	22.4837317391201	28.4352289899424	n. def.	n. def.	n. def.	n. def.	n. def.	n. def.	n. def.	n. def.	n. def.	13.8545147223376	22.4837317391201	28.4352289899424
171132.830416178	14.0150625543942	25.6469172086607	29.3155262234594	n. def.	n. def.	n. def.	n. def.	n. def.	n. def.	n. def.	n. def.	n. def.	14.0150625543942	25.6469172086607	29.3155262234594
177827.941003892	14.1808322884186	28.8467265790989	30.1419685563968	n. def.	n. def.	n. def.	n. def.	n. def.	n. def.	n. def.	n. def.	n. def.	14.1808322884186	28.8467265790989	30.1419685563968
184784.979742229	14.3479604202915	32.0768549617853	30.9159260861874	n. def.	n. def.	n. def.	n. def.	n. def.	n. def.	n. def.	n. def.	n. def.	14.3479604202915	32.0768549617853	30.9159260861874
192014.19386388	14.5223970867005	35.3569299540095	31.6465393548757	n. def.	n. def.	n. def.	n. def.	n. def.	n. def.	n. def.	n. def.	n. def.	14.5223970867005	35.3569299540095	31.6465393548757
199526.231496888	14.699369799782	38.6809850590566	32.3357734004381	n. def.	n. def.	n. def.	n. def.	n. def.	n. def.	n. def.	n. def.	n. def.	14.699369799782	38.6809850590566	32.3357734004381
207332.157348595	14.8786729437921	42.0579936362574	32.9890757526184	n. def.	n. def.	n. def.	n. def.	n. def.	n. def.	n. def.	n. def.	n. def.	14.8786729437921	42.0579936362574	32.9890757526184
215443.469003189	15.0575812908544	45.4987175881672	33.6113529155563	n. def.	n. def.	n. def.	n. def.	n. def.	n. def.	n. def.	n. def.	n. def.	15.0575812908544	45.4987175881672	33.6113529155563
223872.113856834	15.244259247606	48.9986947496172	34.2049366414416	n. def.	n. def.	n. def.	n. def.	n. def.	n. def.	n. def.	n. def.	n. def.	15.244259247606	48.9986947496172	34.2049366414416
232630.506715363	15.447041003194	52.5692596777292	34.7743067176685	n. def.	n. def.	n. def.	n. def.	n. def.	n. def.	n. def.	n. def.	n. def.	15.447041003194	52.5692596777292	34.7743067176685
241731.54808041	15.6574238812841	56.213310299004	35.321287454114	n. def.	n. def.	n. def.	n. def.	n. def.	n. def.	n. def.	n. def.	n. def.	15.6574238812841	56.213310299004	35.321287454114
251188.643150958	15.8693497392165	59.9370322971945	35.8481547557791	n. def.	n. def.	n. def.	n. def.	n. def.	n. def.	n. def.	n. def.	n. def.	15.8693497392165	59.9370322971945	35.8481547557791
261015.721568253	16.0939203286474	63.7438444744905	36.3571410104574	n. def.	n. def.	n. def.	n. def.	n. def.	n. def.	n. def.	n. def.	n. def.	16.0939203286474	63.7438444744905	36.3571410104574
271227.257933203	16.3199351908495	67.6444257772105	36.8503452777354	n. def.	n. def.	n. def.	n. def.	n. def.	n. def.	n. def.	n. def.	n. def.	16.3199351908495	67.6444257772105	36.8503452777354
281838.293126446	16.5611978770029	71.6423992979257	37.3294887174917	n. def.	n. def.	n. def.	n. def.	n. def.	n. def.	n. def.	n. def.	n. def.	16.5611978770029	71.6423992979257	37.3294887174917
292864.456462524	16.8080241965976	75.7388726784072	37.7951615464205	n. def.	n. def.	n. def.	n. def.	n. def.	n. def.	n. def.	n. def.	n. def.	16.8080241965976	75.7388726784072	37.7951615464205
304321.988710772	17.0598915243676	79.9534049403065	38.2500959654659	n. def.	n. def.	n. def.	n. def.	n. def.	n. def.	n. def.	n. def.	n. def.	17.0598915243676	79.9534049403065	38.2500959654659
316227.766016838	17.328285049813	84.2861281422285	38.6949109565226	n. def.	n. def.	n. def.	n. def.	n. def.	n. def.	n. def.	n. def.	n. def.	17.328285049813	84.2861281422285	38.6949109565226
328599.324760065	17.6014766304365	88.7400341986983	39.1299775906616	n. def.	n. def.	n. def.	n. def.	n. def.	n. def.	n. def.	n. def.	n. def.	17.6014766304365	88.7400341986983	39.1299775906616
341454.88738336	17.8917584856767	93.3230312135902	39.5565423555897	n. def.	n. def.	n. def.	n. def.	n. def.	n. def.	n. def.	n. def.	n. def.	17.8917584856767	93.3230312135902	39.5565423555897
354813.389233575	18.2001431052575	98.0421977609746	39.975400533627	n. def.	n. def.	n. def.	n. def.	n. def.	n. def.	n. def.	n. def.	n. def.	18.2001431052575	98.0421977609746	39.975400533627
368694.506451957	18.5092469221039	102.906437966526	40.3871262133232	n. def.	n. def.	n. def.	n. def.	n. def.	n. def.	n. def.	n. def.	n. def.	18.5092469221039	102.906437966526	40.3871262133232
383118.684955729	18.844292499926	107.927206070627	40.7930388688334	n. def.	n. def.	n. def.	n. def.	n. def.	n. def.	n. def.	n. def.	n. def.	18.844292499926	107.927206070627	40.7930388688334
398107.170553497	19.195311236347	113.104822339068	41.1929419558973	n. def.	n. def.	n. def.	n. def.	n. def.	n. def.	n. def.	n. def.	n. def.	19.195311236347	113.104822339068	41.1929419558973
413682.040238851	19.5551833442661	118.454245554082	41.5877889799405	n. def.	n. def.	n. def.	n. def.	n. def.	n. def.	n. def.	n. def.	n. def.	19.5551833442661	118.454245554082	41.5877889799405
429866.234708227	19.9374146619825	123.980259984262	41.9779328449836	n. def.	n. def.	n. def.	n. def.	n. def.	n. def.	n. def.	n. def.	n. def.	19.9374146619825	123.980259984262	41.9779328449836
446683.592150963	20.3558192448101	129.690976347575	42.3638882840878	n. def.	n. def.	n. def.	n. def.	n. def.	n. def.	n. def.	n. def.	n. def.	20.3558192448101	129.690976347575	42.3638882840878
464158.883361277	20.7698002897822	135.604039953686	42.7461593278399	n. def.	n. def.	n. def.	n. def.	n. def.	n. def.	n. def.	n. def.	n. def.	20.7698002897822	135.604039953686	42.7461593278399
482317.848223931	21.2048775963305	141.721780517949	43.124885719739	n. def.	n. def.	n. def.	n. def.	n. def.	n. def.	n. def.	n. def.	n. def.	21.2048775963305	141.721780517949	43.124885719739
501187.233627272	21.6697406599663	148.044659146304	43.4999199534813	n. def.	n. def.	n. def.	n. def.	n. def.	n. def.	n. def.	n. def.	n. def.	21.6697406599663	148.044659146304	43.4999199534813
520794.832859546	22.1831799230095	154.623243356067	43.8739767306932	n. def.	n. def.	n. def.	n. def.	n. def.	n. def.	n. def.	n. def.	n. def.	22.1831799230095	154.623243356067	43.8739767306932
541169.526546464	22.6905609178675	161.416964026731	44.2439642250825	n. def.	n. def.	n. def.	n. def.	n. def.	n. def.	n. def.	n. def.	n. def.	22.6905609178675	161.416964026731	44.2439642250825
562341.325190349	23.2432102558537	168.494120097717	44.6135616967287	n. def.	n. def.	n. def.	n. def.	n. def.	n. def.	n. def.	n. def.	n. def.	23.2432102558537	168.494120097717	44.6135616967287
584341.413373518	23.8040610535802	175.823670974728	44.9804295420233	n. def.	n. def.	n. def.	n. def.	n. def.	n. def.	n. def.	n. def.	n. def.	23.8040610535802	175.823670974728	44.9804295420233
607202.195690988	24.3913359971296	183.433579437609	45.3456946380499	n. def.	n. def.	n. def.	n. def.	n. def.	n. def.	n. def.	n. def.	n. def.	24.3913359971296	183.433579437609	45.3456946380499
630957.344480193	25.0009956834062	191.347662267946	45.7099774934599	n. def.	n. def.	n. def.	n. def.	n. def.	n. def.	n. def.	n. def.	n. def.	25.0009956834062	191.347662267946	45.7099774934599
655641.849417979	25.6834892533933	199.574336143162	46.0734302800433	n. def.	n. def.	n. def.	n. def.	n. def.	n. def.	n. def.	n. def.	n. def.	25.6834892533933	199.574336143162	46.0734302800433
681292.069057962	26.360002826004	208.149983635665	46.4366252263797	n. def.	n. def.	n. def.	n. def.	n. def.	n. def.	n. def.	n. def.	n. def.	26.360002826004	208.149983635665	46.4366252263797
707945.784384137	27.0698450297466	217.10128943224	46.8002483536919	n. def.	n. def.	n. def.	n. def.	n. def.	n. def.	n. def.	n. def.	n. def.	27.0698450297466	217.10128943224	46.8002483536919
735642.254459642	27.8224091563642	226.391406110727	47.1623007979796	n. def.	n. def.	n. def.	n. def.	n. def.	n. def.	n. def.	n. def.	n. def.	27.8224091563642	226.391406110727	47.1623007979796
764422.274252599	28.6519442882282	236.127282196348	47.5264012485932	n. def.	n. def.	n. def.	n. def.	n. def.	n. def.	n. def.	n. def.	n. def.	28.6519442882282	236.127282196348	47.5264012485932
794328.234724282	29.4475779796753	246.260714246969	47.8895631228647	n. def.	n. def.	n. def.	n. def.	n. def.	n. def.	n. def.	n. def.	n. def.	29.4475779796753	246.260714246969	47.8895631228647
825404.185268017	30.3387834087287	256.862635838879	48.2541868775544	n. def.	n. def.	n. def.	n. def.	n. def.	n. def.	n. def.	n. def.	n. def.	30.3387834087287	256.862635838879	48.2541868775544
857695.898590895	31.2391080769107	267.957183958253	48.619937571991	n. def.	n. def.	n. def.	n. def.	n. def.	n. def.	n. def.	n. def.	n. def.	31.2391080769107	267.957183958253	48.619937571991
891250.938133746	32.2581126670748	279.596112880731	48.9880508097404	n. def.	n. def.	n. def.	n. def.	n. def.	n. def.	n. def.	n. def.	n. def.	32.2581126670748	279.596112880731	48.9880508097404
926118.728128794	33.2749628110877	291.808019027212	49.3580513963553	n. def.	n. def.	n. def.	n. def.	n. def.	n. def.	n. def.	n. def.	n. def.	33.2749628110877	291.808019027212	49.3580513963553
962350.626398089	34.3521192223503	304.645082225267	49.7307561600869	n. def.	n. def.	n. def.	n. def.	n. def.	n. def.	n. def.	n. def.	n. def.	34.3521192223503	304.645082225267	49.7307561600869
1000000	35.4635579428704	318.124815363732	50.105588533789	n. def.	n. def.	n. def.	n. def.	n. def.	n. def.	n. def.	n. def.	n. def.	35.4635579428704	318.124815363732	50.105588533789
1039122.30383517	36.7005592890964	332.28219682375	50.4828013425482	n. def.	n. def.	n. def.	n. def.	n. def.	n. def.	n. def.	n. def.	n. def.	36.7005592890964	332.28219682375	50.4828013425482
1079775.16232771	37.9302851794466	347.266288699154	50.8647579958533	n. def.	n. def.	n. def.	n. def.	n. def.	n. def.	n. def.	n. def.	n. def.	37.9302851794466	347.266288699154	50.8647579958533
1122018.45430196	39.360428145099	363.026514411341	51.2495228682799	n. def.	n. def.	n. def.	n. def.	n. def.	n. def.	n. def.	n. def.	n. def.	39.360428145099	363.026514411341	51.2495228682799
1165914.40117983	40.7940562036794	379.825740331283	51.6414978468681	n. def.	n. def.	n. def.	n. def.	n. def.	n. def.	n. def.	n. def.	n. def.	40.7940562036794	379.825740331283	51.6414978468681
1211527.65862859	42.3428672306409	397.51250949689	52.0360154267801	n. def.	n. def.	n. def.	n. def.	n. def.	n. def.	n. def.	n. def.	n. def.	42.3428672306409	397.51250949689	52.0360154267801
1258925.41179417	44.1562509209957	416.306074965213	52.4368410223065	n. def.	n. def.	n. def.	n. def.	n. def.	n. def.	n. def.	n. def.	n. def.	44.1562509209957	416.306074965213	52.4368410223065
1308177.4742602	45.8811880040045	436.465962704978	52.8467346484448	n. def.	n. def.	n. def.	n. def.	n. def.	n. def.	n. def.	n. def.	n. def.	45.8811880040045	436.465962704978	52.8467346484448
1359356.39087852	47.816825898631	457.852142209404	53.2616176606458	n. def.	n. def.	n. def.	n. def.	n. def.	n. def.	n. def.	n. def.	n. def.	47.816825898631	457.852142209404	53.2616176606458
1412537.54462276	49.9733260421359	480.730112404718	53.6847055966812	n. def.	n. def.	n. def.	n. def.	n. def.	n. def.	n. def.	n. def.	n. def.	49.9733260421359	480.730112404718	53.6847055966812
1467799.26762207	52.393124715081	505.379241951223	54.1187754261632	n. def.	n. def.	n. def.	n. def.	n. def.	n. def.	n. def.	n. def.	n. def.	52.393124715081	505.379241951223	54.1187754261632
1525222.95653902	54.994310434821	531.747610031752	54.5603167225981	n. def.	n. def.	n. def.	n. def.	n. def.	n. def.	n. def.	n. def.	n. def.	54.994310434821	531.747610031752	54.5603167225981
1584893.19246111	57.8432473988618	560.266561882048	55.0139404903839	n. def.	n. def.	n. def.	n. def.	n. def.	n. def.	n. def.	n. def.	n. def.	57.8432473988618	560.266561882048	55.0139404903839
1646897.86548287	61.0510701338864	591.152790240298	55.4800699028025	n. def.	n. def.	n. def.	n. def.	n. def.	n. def.	n. def.	n. def.	n. def.	61.0510701338864	591.152790240298	55.4800699028025
1711328.30416178	64.6221295530043	624.826817235187	55.961400996966	n. def.	n. def.	n. def.	n. def.	n. def.	n. def.	n. def.	n. def.	n. def.	64.6221295530043	624.826817235187	55.961400996966
1778279.41003892	68.8866295546421	661.523776589265	56.4577494098303	n. def.	n. def.	n. def.	n. def.	n. def.	n. def.	n. def.	n. def.	n. def.	68.8866295546421	661.523776589265	56.4577494098303
1847849.79742229	73.4411856246051	701.666733434246	56.969936544873	n. def.	n. def.	n. def.	n. def.	n. def.	n. def.	n. def.	n. def.	n. def.	73.4411856246051	701.666733434246	56.969936544873
1920141.9386388	78.9379896422072	745.9308487493	57.502337207524	n. def.	n. def.	n. def.	n. def.	n. def.	n. def.	n. def.	n. def.	n. def.	78.9379896422072	745.9308487493	57.502337207524
1995262.31496888	84.6087651516813	795.193182508726	58.0583432851108	n. def.	n. def.	n. def.	n. def.	n. def.	n. def.	n. def.	n. def.	n. def.	84.6087651516813	795.193182508726	58.0583432851108
2073321.57348595	92.1790754126234	849.925062486932	58.638398943986	n. def.	n. def.	n. def.	n. def.	n. def.	n. def.	n. def.	n. def.	n. def.	92.1790754126234	849.925062486932	58.638398943986
2154434.69003189	100.78108778102	911.489263145135	59.2478024755201	n. def.	n. def.	n. def.	n. def.	n. def.	n. def.	n. def.	n. def.	n. def.	100.78108778102	911.489263145135	59.2478024755201
2238721.13856834	110.775454803944	981.276890278466	59.8908279805124	n. def.	n. def.	n. def.	n. def.	n. def.	n. def.	n. def.	n. def.	n. def.	110.775454803944	981.276890278466	59.8908279805124
2326305.06715363	123.33176207181	1061.74935606498	60.5786473057662	n. def.	n. def.	n. def.	n. def.	n. def.	n. def.	n. def.	n. def.	n. def.	123.33176207181	1061.74935606498	60.5786473057662
2417315.4808041	138.975087864914	1153.88746358999	61.3058152029644	n. def.	n. def.	n. def.	n. def.	n. def.	n. def.	n. def.	n. def.	n. def.	138.975087864914	1153.88746358999	61.3058152029644
2511886.43150958	159.069892095941	1261.64981411368	62.0872707013542	n. def.	n. def.	n. def.	n. def.	n. def.	n. def.	n. def.	n. def.	n. def.	159.069892095941	1261.64981411368	62.0872707013542
2610157.21568253	183.774359243164	1389.6042035424	62.9331234993533	n. def.	n. def.	n. def.	n. def.	n. def.	n. def.	n. def.	n. def.	n. def.	183.774359243164	1389.6042035424	62.9331234993533
2712272.57933203	217.794468053784	1546.15516012405	63.8703908263382	n. def.	n. def.	n. def.	n. def.	n. def.	n. def.	n. def.	n. def.	n. def.	217.794468053784	1546.15516012405	63.8703908263382
2818382.93126445	261.664781485266	1736.53817418863	64.8911905707026	n. def.	n. def.	n. def.	n. def.	n. def.	n. def.	n. def.	n. def.	n. def.	261.664781485266	1736.53817418863	64.8911905707026
2928644.56462524	326.053615890707	1977.3300631446	66.0380939934361	n. def.	n. def.	n. def.	n. def.	n. def.	n. def.	n. def.	n. def.	n. def.	326.053615890707	1977.3300631446	66.0380939934361
3043219.88710772	421.559228720477	2291.50152586029	67.346951565117	n. def.	n. def.	n. def.	n. def.	n. def.	n. def.	n. def.	n. def.	n. def.	421.559228720477	2291.50152586029	67.346951565117
3162277.66016838	571.592458314086	2715.57720359728	68.8655149321971	n. def.	n. def.	n. def.	n. def.	n. def.	n. def.	n. def.	n. def.	n. def.	571.592458314086	2715.57720359728	68.8655149321971
3285993.24760065	834.742955480941	3319.64584817945	70.6881066100097	n. def.	n. def.	n. def.	n. def.	n. def.	n. def.	n. def.	n. def.	n. def.	834.742955480941	3319.64584817945	70.6881066100097
3414548.8738336	1349.2744227153	4231.2361529331	72.9499281070435	n. def.	n. def.	n. def.	n. def.	n. def.	n. def.	n. def.	n. def.	n. def.	1349.2744227153	4231.2361529331	72.9499281070435
3548133.89233575	2567.15022986649	5693.11333255067	75.9108464780645	n. def.	n. def.	n. def.	n. def.	n. def.	n. def.	n. def.	n. def.	n. def.	2567.15022986649	5693.11333255067	75.9108464780645
3686945.06451957	6401.64450134002	7754.23534400729	80.0479075187091	n. def.	n. def.	n. def.	n. def.	n. def.	n. def.	n. def.	n. def.	n. def.	6401.64450134002	7754.23534400729	80.0479075187091
3831186.84955729	16163.5218351272	2157.1687241591	84.2473926759851	n. def.	n. def.	n. def.	n. def.	n. def.	n. def.	n. def.	n. def.	n. def.	16163.5218351272	2157.1687241591	84.2473926759851
3981071.70553497	8245.86214562861	-8490.02758353126	81.4636004482641	n. def.	n. def.	n. def.	n. def.	n. def.	n. def.	n. def.	n. def.	n. def.	8245.86214562861	-8490.02758353126	81.4636004482641
4136820.40238851	2835.49909308292	-6456.0615497323	76.965379840812	n. def.	n. def.	n. def.	n. def.	n. def.	n. def.	n. def.	n. def.	n. def.	2835.49909308292	-6456.0615497323	76.965379840812
4298662.34708227	1298.57712744413	-4660.81480833388	73.6939208644079	n. def.	n. def.	n. def.	n. def.	n. def.	n. def.	n. def.	n. def.	n. def.	1298.57712744413	-4660.81480833388	73.6939208644079
4466835.92150963	725.092739583165	-3568.36754039984	71.2251097972853	n. def.	n. def.	n. def.	n. def.	n. def.	n. def.	n. def.	n. def.	n. def.	725.092739583165	-3568.36754039984	71.2251097972853
4641588.83361277	451.500448121686	-2882.77587493802	69.3014636740106	n. def.	n. def.	n. def.	n. def.	n. def.	n. def.	n. def.	n. def.	n. def.	451.500448121686	-2882.77587493802	69.3014636740106
4823178.48223931	300.101515766508	-2402.69524525903	67.6812029132041	n. def.	n. def.	n. def.	n. def.	n. def.	n. def.	n. def.	n. def.	n. def.	300.101515766508	-2402.69524525903	67.6812029132041
5011872.33627271	214.93355455166	-2054.31980066374	66.300642454368	n. def.	n. def.	n. def.	n. def.	n. def.	n. def.	n. def.	n. def.	n. def.	214.93355455166	-2054.31980066374	66.300642454368
5207948.32859547	159.659594695254	-1788.08006876335	65.0822277891918	n. def.	n. def.	n. def.	n. def.	n. def.	n. def.	n. def.	n. def.	n. def.	159.659594695254	-1788.08006876335	65.0822277891918
5411695.26546464	122.189349474433	-1581.4428164922	64.0069192838629	n. def.	n. def.	n. def.	n. def.	n. def.	n. def.	n. def.	n. def.	n. def.	122.189349474433	-1581.4428164922	64.0069192838629
5623413.25190349	96.2323267738255	-1415.32199976748	63.0371366634933	n. def.	n. def.	n. def.	n. def.	n. def.	n. def.	n. def.	n. def.	n. def.	96.2323267738255	-1415.32199976748	63.0371366634933
5843414.13373518	77.6064876154157	-1278.04768148803	62.1469251853978	n. def.	n. def.	n. def.	n. def.	n. def.	n. def.	n. def.	n. def.	n. def.	77.6064876154157	-1278.04768148803	62.1469251853978
6072021.95690988	64.2639847332761	-1162.39928960111	61.3203606901984	n. def.	n. def.	n. def.	n. def.	n. def.	n. def.	n. def.	n. def.	n. def.	64.2639847332761	-1162.39928960111	61.3203606901984
6309573.44480193	53.2402958246691	-1064.83461784753	60.5564864618941	n. def.	n. def.	n. def.	n. def.	n. def.	n. def.	n. def.	n. def.	n. def.	53.2402958246691	-1064.83461784753	60.5564864618941
6556418.49417979	45.9647425129889	-980.457859671272	59.8381131764926	n. def.	n. def.	n. def.	n. def.	n. def.	n. def.	n. def.	n. def.	n. def.	45.9647425129889	-980.457859671272	59.8381131764926
6812920.69057962	40.0586702250603	-906.489688712501	59.1557301863708	n. def.	n. def.	n. def.	n. def.	n. def.	n. def.	n. def.	n. def.	n. def.	40.0586702250603	-906.489688712501	59.1557301863708
7079457.84384137	34.7601155105486	-841.982816978139	58.5134601213161	n. def.	n. def.	n. def.	n. def.	n. def.	n. def.	n. def.	n. def.	n. def.	34.7601155105486	-841.982816978139	58.5134601213161
7356422.54459642	30.3936330747772	-784.388947691278	57.8971450092197	n. def.	n. def.	n. def.	n. def.	n. def.	n. def.	n. def.	n. def.	n. def.	30.3936330747772	-784.388947691278	57.8971450092197
7644222.74252599	27.7984647469477	-732.950368951535	57.3077339432485	n. def.	n. def.	n. def.	n. def.	n. def.	n. def.	n. def.	n. def.	n. def.	27.7984647469477	-732.950368951535	57.3077339432485
7943282.34724282	24.9646677746588	-686.95761701017	56.7443306456775	n. def.	n. def.	n. def.	n. def.	n. def.	n. def.	n. def.	n. def.	n. def.	24.9646677746588	-686.95761701017	56.7443306456775
8254041.85268017	22.498428709839	-644.700077695642	56.1924402290889	n. def.	n. def.	n. def.	n. def.	n. def.	n. def.	n. def.	n. def.	n. def.	22.498428709839	-644.700077695642	56.1924402290889
8576958.98590895	20.3264582412787	-606.299162635867	55.6586179083234	n. def.	n. def.	n. def.	n. def.	n. def.	n. def.	n. def.	n. def.	n. def.	20.3264582412787	-606.299162635867	55.6586179083234
8912509.38133744	18.6920466921744	-571.141628759152	55.1395255108105	n. def.	n. def.	n. def.	n. def.	n. def.	n. def.	n. def.	n. def.	n. def.	18.6920466921744	-571.141628759152	55.1395255108105
9261187.28128794	17.405803911716	-538.582894394125	54.6295846922354	n. def.	n. def.	n. def.	n. def.	n. def.	n. def.	n. def.	n. def.	n. def.	17.405803911716	-538.582894394125	54.6295846922354
9623506.26398089	16.2721517417678	-508.485309268722	54.1300134430245	n. def.	n. def.	n. def.	n. def.	n. def.	n. def.	n. def.	n. def.	n. def.	16.2721517417678	-508.485309268722	54.1300134430245
10000000	15.2005845070847	-480.452960291858	53.6373624332356	n. def.	n. def.	n. def.	n. def.	n. def.	n. def.	n. def.	n. def.	n. def.	15.2005845070847	-480.452960291858	53.6373624332356
