# Supplementary material for: Electromagnetic Analysis, Characterization and Discussion of Inductive Transmission Parameters for Titanium Based Housing Materials in Active Medical Implantable Devices
Source: Materials (Basel). 2018 Oct 25;11(11):2089. doi: 10.3390/ma11112089 (PMC6266279; doi:10.3390/ma11112089)
Supplement: Supplementary file 1 [file materials-11-02089-s001.zip › supplementary/README.txt]

README

- the FEM model for the example (Chapter 1) is located in "example\"

- to calculate and display Figure 3 and Figure 5: use "calculate_correction_factors.m"

- to calculate and display Figure 4: use "compare_impedances_serial_parallel.m"

- to calculate and display Figure 7 (a): use "transmission_forward.m"

- to calculate and display Figure 7 (b): use "transmission_backward.m"

- the simulation and calculation results for coils C and D are located in "simulation_and_results_C_D" 

- the simulation and calculation results for coils H and K are located in "simulation_and_results_H_K" 

- to simulate the housing model for A and B, use:
	"simulate_model_L1_with_housing.m"
	"simulate_model_L2_with_housing.m"
	"simulate_model_L1_no_housing.m"
	"simulate_model_L2_no_housing.m"


   
