# Supplementary material for: Electromagnetic Analysis, Characterization and Discussion of Inductive Transmission Parameters for Titanium Based Housing Materials in Active Medical Implantable Devices
Source: Materials (Basel). 2018 Oct 25;11(11):2089. doi: 10.3390/ma11112089 (PMC6266279; doi:10.3390/ma11112089)
Supplement: Supplementary file 1 [file materials-11-02089-s001.zip › supplementary/simulation_and_results_C_D/frequency_outputMG.txt]

# Created by Octave 4.0.0, Wed Sep 21 23:47:29 2016 Mitteleurop�ische Sommerzeit <unknown@juno>
# name: frequency
# type: matrix
# rows: 1
# columns: 241
 1000 1039.122303835169 1079.77516232771 1122.018454301963 1165.914401179832 1211.527658628588 1258.925411794167 1308.177474260194 1359.356390878526 1412.537544622754 1467.799267622069 1525.222956539019 1584.893192461114 1646.897865482869 1711.328304161781 1778.279410038923 1847.849797422291 1920.141938638802 1995.26231496888 2073.321573485955 2154.434690031884 2238.721138568339 2326.305067153626 2417.315480804104 2511.88643150958 2610.157215682537 2712.272579332029 2818.382931264454 2928.644564625236 3043.219887107722 3162.277660168379 3285.993247600655 3414.548873833601 3548.133892335755 3686.945064519575 3831.186849557288 3981.071705534973 4136.820402388506 4298.662347082276 4466.835921509632 4641.588833612779 4823.178482239307 5011.872336272722 5207.948328595464 5411.695265464635 5623.413251903491 5843.414133735178 6072.021956909884 6309.573444801933 6556.418494179788 6812.920690579612 7079.457843841378 7356.422544596415 7644.222742526003 7943.282347242814 8254.041852680184 8576.958985908943 8912.509381337453 9261.187281287936 9623.506263980886 10000 10391.22303835169 10797.7516232771 11220.18454301963 11659.14401179832 12115.27658628588 12589.25411794167 13081.77474260194 13593.56390878526 14125.37544622754 14677.9926762207 15252.22956539019 15848.93192461114 16468.97865482868 17113.2830416178 17782.79410038923 18478.4979742229 19201.41938638801 19952.6231496888 20733.21573485955 21544.34690031884 22387.2113856834 23263.05067153626 24173.15480804104 25118.86431509579 26101.57215682537 27122.72579332029 28183.82931264454 29286.44564625235 30432.19887107723 31622.77660168379 32859.93247600654 34145.48873833603 35481.33892335755 36869.45064519574 38311.86849557287 39810.71705534973 41368.20402388506 42986.62347082277 44668.35921509629 46415.88833612778 48231.78482239307 50118.72336272721 52079.48328595464 54116.95265464638 56234.1325190349 58434.14133735177 60720.21956909887 63095.73444801932 65564.18494179791 68129.20690579612 70794.5784384138 73564.22544596416 76442.22742526002 79432.82347242811 82540.41852680188 85769.58985908942 89125.09381337452 92611.87281287934 96235.06263980888 100000 103912.2303835169 107977.5162327709 112201.8454301963 116591.4401179832 121152.7658628589 125892.5411794167 130817.7474260195 135935.6390878525 141253.7544622755 146779.9267622069 152522.2956539018 158489.3192461114 164689.7865482869 171132.8304161781 177827.9410038923 184784.9797422291 192014.1938638801 199526.2314968879 207332.1573485956 215443.4690031884 223872.1138568341 232630.5067153626 241731.5480804103 251188.643150958 261015.7215682538 271227.2579332026 281838.2931264456 292864.4564625236 304321.9887107721 316227.766016838 328599.3247600656 341454.88738336 354813.3892335753 368694.5064519575 383118.6849557288 398107.1705534974 413682.040238851 429866.2347082275 446683.5921509631 464158.883361278 482317.8482239302 501187.2336272726 520794.8328595468 541169.5265464635 562341.3251903491 584341.4133735178 607202.1956909881 630957.344480193 655641.8494179795 681292.0690579612 707945.7843841381 735642.2544596416 764422.2742525999 794328.2347242812 825404.1852680184 857695.8985908933 891250.938133746 926118.7281287941 962350.6263980884 1000000 1039122.303835169 1079775.162327709 1122018.454301963 1165914.401179833 1211527.658628588 1258925.411794167 1308177.474260195 1359356.390878525 1412537.544622754 1467799.267622069 1525222.956539019 1584893.192461114 1646897.86548287 1711328.30416178 1778279.410038923 1847849.797422291 1920141.938638802 1995262.314968878 2073321.573485957 2154434.690031883 2238721.13856834 2326305.067153627 2417315.480804105 2511886.431509579 2610157.215682536 2712272.579332028 2818382.931264455 2928644.564625238 3043219.887107724 3162277.660168379 3285993.247600654 3414548.873833603 3548133.892335752 3686945.064519578 3831186.849557291 3981071.705534972 4136820.402388508 4298662.347082279 4466835.921509629 4641588.833612777 4823178.482239307 5011872.336272723 5207948.328595466 5411695.26546464 5623413.251903489 5843414.133735176 6072021.956909887 6309573.444801927 6556418.494179793 6812920.690579618 7079457.843841379 7356422.544596414 7644222.742526005 7943282.34724281 8254041.85268018 8576958.985908939 8912509.381337455 9261187.281287936 9623506.263980892 10000000
