# Supplementary material for: Electromagnetic Analysis, Characterization and Discussion of Inductive Transmission Parameters for Titanium Based Housing Materials in Active Medical Implantable Devices
Source: Materials (Basel). 2018 Oct 25;11(11):2089. doi: 10.3390/ma11112089 (PMC6266279; doi:10.3390/ma11112089)
Supplement: Supplementary file 1 [file materials-11-02089-s001.zip › supplementary/simulation_and_results_C_D/f_L_11.txt]

# Created by Octave 4.0.0, Thu Oct 18 01:23:38 2018 Mitteleurop�ische Sommerzeit <unknown@wowa-PC>
# name: f_L11phi
# type: matrix
# rows: 241
# columns: 3
 0.9635352793744254 0.9635365375426039 0.9635333719727625
 0.9610091030191488 0.9610104295436148 0.9610071358758343
 0.9583350742080315 0.958336473076605 0.9583330448232792
 0.9555081313851643 0.9555096067247998 0.9555060373183325
 0.95252349737579 0.9525250534462599 0.9525213362712063
 0.9493767416904377 0.9493783828766307 0.9493745113052731
 0.9460638441548946 0.9460655749577286 0.9460615423890396
 0.9425812586671237 0.9425830836931711 0.9425788835947539
 0.9389259757026173 0.9389278996523619 0.9389235256050746
 0.9350955820339677 0.9350976096889309 0.9350930554336289
 0.9310883160132867 0.9310904522220459 0.931085711707889
 0.926903116698469 0.9269053663617183 0.9269004337953561
 0.9225396651010451 0.9225420331559292 0.9225369030507207
 0.9179984159046093 0.9180009073085015 0.9179955745329966
 0.913280618157803 0.9132832378716987 0.9132776976964786
 0.9083883236885001 0.9083910766602897 0.9083853248022669
 0.9033243823166461 0.9033272734644231 0.9033213061277618
 0.8980924233543895 0.8980954575500626 0.8980892714628702
 0.8926968233617502 0.8927000054150441 0.8926935978611411
 0.8871426606534759 0.8871459952964963 0.8871393641416665
 0.881435657602975 0.8814391494753848 0.881432293187663
 0.8755821123314509 0.8755857659663496 0.8755786836300572
 0.869588821872108 0.8695926416825243 0.8695853330059928
 0.8634629993262414 0.8634669895922293 0.8634594549092834
 0.8572121878493354 0.8572163527054899 0.8572085929710059
 0.8508441744948487 0.8508485179181158 0.8508405346980518
 0.8443669069809772 0.8443714327785719 0.8443632282351226
 0.8377884163237241 0.8377931281209373 0.8377847049934237
 0.8311167479974109 0.831121649225121 0.8311130108074039
 0.8243599038541041 0.8243649977358204 0.8243561478509928
 0.8175257964796748 0.8175310860179931 0.8175220289911065
 0.8106222170160631 0.8106277049784935 0.8106184456079507
 0.803656816776574 0.8036625056807265 0.8036530492089784
 0.7966371022646416 0.7966429943629194 0.7966333464469025
 0.7895704425198296 0.7895765397838024 0.789566706465421
 0.7824640870981627 0.7824703912029581 0.782460378879796
 0.7753251924826717 0.7753317047917516 0.7753215201880618
 0.7681608543426988 0.7681675758935191 0.7681572260313645
 0.7609781428350653 0.7609850743261118 0.7609745664964801
 0.7537841380759996 0.7537912798557936 0.7537806215894147
 0.7465859630071756 0.7465933150658419 0.7465825141033543
 0.7393908111210759 0.7393983730849831 0.7393874373461533
 0.7322059668786933 0.7322137380087196 0.7322026755604014
 0.7250388171194633 0.7250467963133267 0.7250356153359133
 0.7178968522964017 0.7179050380953528 0.7178937468475385
 0.710787656933777 0.7107960475339408 0.7107846543157645
 0.7037188892671092 0.7037274825355259 0.7037159956497162
 0.696698250552605 0.6967070440479318 0.6966954717597439
 0.6897334450002164 0.6897424359979288 0.68973078649374
 0.6828321316698766 0.6828413171916465 0.6828295985367101
 0.6760018699618956 0.6760112468086882 0.6759994669045311
 0.6692500605236715 0.6692596253120568 0.6692477918540342
 0.6625838834881937 0.6625936326892158 0.6625817531248569
 0.656010235961719 0.6560201659416465 0.6560082474303437
 0.649535670601206 0.6495457776633893 0.6495338270380893
 0.6431663369805023 0.6431766174076435 0.6431646411390576
 0.6369079272544691 0.6369183773504754 0.6369063815143704
 0.6307656274067831 0.63077624353748 0.6307642337854831
 0.624744075124932 0.624754853756936 0.6247428352912628
 0.6188473250961684 0.6188582628332413 0.6188462403855678
 0.6130788222707113 0.6130899158869811 0.6130778937017225
 0.607441383400483 0.6074526298699764 0.6074406116920178
 0.6019371869378871 0.6019485834599045 0.601936572526814
 0.5965677711739535 0.5965793151938527 0.5965673142324671
 0.5913340403103261 0.5913457295353824 0.5913337407626243
 0.5862362779978054 0.5862481104078513 0.5862361355355054
 0.5812741677363615 0.5812861415889775 0.5812741818321731
 0.5764468194196517 0.576458933249744 0.5764469893387708
 0.5717528012214322 0.5717650538350457 0.5717531260301504
 0.56719017596313 0.5672025664254446 0.567190654534219
 0.5627565410709756 0.5627690686883918 0.5627571720853617
 0.5584490712266332 0.5584617355229318 0.5584498531709654
 0.5542645628363748 0.5542773635229459 0.5542654939961285
 0.5501994794877421 0.5502124164278926 0.5502005579355052
 0.5462499976262644 0.5462630707936351 0.5462512212050037
 0.5424120517648457 0.5424252611959951 0.5424134180658858
 0.5386813786297769 0.5386947243710313 0.5386828849654103
 0.5350535597463006 0.5350670417949486 0.5350552031169903
 0.5315240620677151 0.5315376803077678 0.5315258391239062
 0.5280882763513836 0.5281020304840797 0.5280901833501136
 0.5247415530783133 0.5247554425476674 0.5247435858348165
 0.5214792357968351 0.5214932597106158 0.5214813896315692
 0.5182966918432532 0.5183108488898538 0.5182989615247988
 0.5151893404509517 0.5152036288127174 0.5151917201353886
 0.5121526783042811 0.512167095568008 0.5121551614718202
 0.5091823026248353 0.5091968456902407 0.5091848820145125
 0.5062739318964592 0.5062885968836081 0.5062765994399263
 0.5034234243437591 0.5034382065004886 0.5034261710992511
 0.5006267942789538 0.500641687889532 0.5006296103666369
 0.4978802264262494 0.4978952247226016 0.4978831009662896
 0.4951800883240997 0.4951951834010265 0.4951830093788229
 0.4925229408952138 0.4925381236311429 0.4925258954168226
 0.4899055472645985 0.489920807249482 0.4899085210499685
 0.4873248798973154 0.487340205369325 0.4873278575513982
 0.4847781261213795 0.4847935039140909 0.4847810910307804
 0.4822626920967227 0.4822781075984958 0.4822656264149687
 0.4797762052885519 0.4797916424157387 0.479779089934547
 0.4773165155017367 0.4773319566873541 0.4773193301728216
 0.4748816945318742 0.4748971207312037 0.4748844177327898
 0.4724700344875448 0.4724854252020723 0.4724726435764866
 0.4700800448371352 0.4700953781579986 0.47008251608988
 0.4677104482319605 0.4677257009038975 0.4677127569248457
 0.4653601751561352 0.4653753226626617 0.4653622956684126
 0.4630283574528215 0.4630433741230533 0.4630302633886033
 0.4607143207766989 0.4607291799139263 0.4607159851063833
 0.4584175760247367 0.4584322500564496 0.4584189712454445
 0.4561378098015533 0.4561522704502523 0.4561389081156889
 0.4538748739823288 0.4538890924560143 0.4538756474929987
 0.4516287744452085 0.4516427216460305 0.4516291953667994
 0.4493996590561024 0.4494133058051968 0.4493996999378989
 0.4471878050009176 0.4472011222770947 0.4471874389612892
 0.4449936055731928 0.4450065647627071 0.4449928065414801
 0.4428175565374619 0.4428301296917515 0.4428162995003821
 0.4406602422001143 0.4406724022981354 0.4406585034492478
 0.4385223213290366 0.4385340425405058 0.4385200787057505
 0.4364045130704117 0.4364157710161329 0.4364017462044226
 0.4343075830155594 0.4343183550208485 0.4343042735532763
 0.4322323295719613 0.4322425949091905 0.4322284613907723
 0.4301795707911206 0.4301893109073815 0.4301751301958754
 0.4281501318012693 0.4281593305272821 0.4281451076993641
 0.4261448329853137 0.4261534767219273 0.4261392170370755
 0.4241644790341012 0.424172556912953 0.4241582657754647
 0.4222098489918019 0.4222173530071002 0.4222030359267439
 0.4202816873944701 0.4202886125032716 0.4202742750550739
 0.4183806965843309 0.4183870407731746 0.4183726885569699
 0.4165075302614321 0.4165132945777785 0.4164989331781186
 0.4146627883112828 0.4146679768587815 0.4146536118058819
 0.4128470129219196 0.4128516328192098 0.4128372695515813
 0.4110606859774864 0.4110647472808902 0.4110503911103362
 0.4093042276880137 0.4093077432791362 0.4092933993587382
 0.4075779963876015 0.407580981827576 0.4075666551233023
 0.4058822894067353 0.4058847627594155 0.4058704580258733
 0.4042173448994824 0.4042193265265128 0.4042050482873308
 0.4025833444844933 0.4025848568157194 0.4025706093489528
 0.4009804165406694 0.4009814838237618 0.4009672711525782
 0.3994086399853435 0.3994092880188954 0.3993951139077215
 0.3978680483554708 0.3978683042100987 0.3978541721662567
 0.3963586340116037 0.3963585257436937 0.3963444390244213
 0.3948803522901464 0.3948799086529799 0.3948658702776286
 0.3934331254422565 0.3934323755991824 0.3934183883662028
 0.3920168462166029 0.3920158194607143 0.3920018859689871
 0.3906313809679708 0.3906301064525544 0.3906162291264427
 0.3892765722027767 0.3892750786863777 0.3892612598038305
 0.3879522405048469 0.3879505561143897 0.3879367978373362
 0.3866581858185576 0.3866563378334607 0.3866426422396735
 0.3853941880999602 0.3853922027596162 0.3853785718751891
 0.3841600073782012 0.3841579097146154 0.3841443455461946
 0.382955383297743 0.3829531969945095 0.3829397015604372
 0.3817800342353082 0.3817777815134908 0.3817643568730569
 0.3806336561032171 0.3806313576341399 0.3806180059141615
 0.3795159209620182 0.3795135958063894 0.3795003192244636
 0.3784264755699923 0.3784241411422885 0.3784109420261164
 0.3773649399952976 0.3773626120519086 0.3773494928541844
 0.3763309064086423 0.3763285990578975 0.3763155623663976
 0.3753239381614825 0.375321663893384 0.3753087124359528
 0.3743435692375057 0.3743413389707868 0.3743284756150619
 0.3733893041450304 0.3733871272890299 0.3733743550368582
 0.3724606182961924 0.3724585028249957 0.3724458248015552
 0.3715569588963494 0.3715549114326432 0.3715423308704656
 0.3706777463455959 0.3706757722517728 0.370663292469871
 0.3698223761342728 0.3698204796084865 0.3698081039869415
 0.368990221196933 0.3689884053719468 0.3689761373223694
 0.3681806346748868 0.3681789017177822 0.3681667446501137
 0.3673929530264002 0.3673913042374747 0.3673792615237151
 0.3666264994162046 0.366624935325576 0.3666130102609844
 0.3658805873114941 0.3658791077722335 0.3658673035346691
 0.3651545242103183 0.3651531284871239 0.3651414480951305
 0.3644476154290088 0.3644463022817208 0.3644347485520168
 0.3637591678781751 0.3637579356395541 0.363746511144515
 0.3630884937603849 0.363087340407871 0.3630760474335871
 0.3624349141275333 0.3624338373487834 0.3624226778541554
 0.3617977622406088 0.3617967594928164 0.3617857350701279
 0.361176386679888 0.3611754552429437 0.3611645670802159
 0.3605701541587041 0.3605692911824294 0.3605585400277585
 0.3599784519996338 0.359977654545326 0.3599670406733396
 0.3594006902379498 0.3593999553145699 0.3593894784949953
 0.3588363033240388 0.3588356279194012 0.3588252873876929
 0.3582847514044228 0.3582841325117603 0.3582739269416685
 0.3577455211699536 0.3577449558102713 0.3577348832881784
 0.3572181262700079 0.3572176115105897 0.3572076695114506
 0.3567021073024932 0.3567016402719674 0.3566918256367167
 0.3561970314011991 0.3561966093015362 0.3561869182158549
 0.3557024914535342 0.3557021115693151 0.3556925395437269
 0.3552181049926068 0.3552177646978977 0.35520830654928
 0.3547435128169265 0.3547432095800935 0.354733859414743
 0.3542783773983454 0.3542781087850581 0.3542688599836069
 0.3538223811431985 0.3538221448179167 0.3538129900224228
 0.3533752245729448 0.3533750182991147 0.3533659494028709
 0.3529366244885803 0.3529364461277581 0.3529274542682495
 0.3525063121777659 0.3525061596878752 0.3524972352435331
 0.3520840317154939 0.3520839031483845 0.3520750357397166
 0.351669538398834 0.3516694318972992 0.3516606103929757
 0.351262597344363 0.3512625111387848 0.3512537236672746
 0.3508629822648562 0.3508629146695681 0.3508541486368089
 0.3504704744297079 0.3504704238392296 0.3504616659527853
 0.3500848618032948 0.350084826688503 0.3500760629885755
 0.3497059383467946 0.3497059172511632 0.3496971331486861
 0.3493335034632236 0.3493334949991792 0.3493246753211514
 0.3489673615621565 0.3489673644076404 0.3489584934497593
 0.3486073217203545 0.348607334615653 0.3485983962021464
 0.3482531974165402 0.3482532191614346 0.3482441967119834
 0.3479048063227922 0.3479048357740855 0.3478957123774868
 0.3475619701404075 0.3475620062098543 0.3475527647041684
 0.3472245144742476 0.347224556126941 0.3472151791855695
 0.3468922687454855 0.3468923149986975 0.3468827852219686
 0.3465650661478605 0.3465651160703887 0.3465554160819992
 0.3462427436564455 0.3462427963684322 0.3462329089161045
 0.3459251420999778 0.3459251967732413 0.3459151048329006
 0.3456121063082811 0.3456121621671072 0.3456018490498268
 0.3453034853447119 0.3453035416671016 0.3452929911280189
 0.3449991328305471 0.3449991889498841 0.3449883852982923
 0.3446989073639002 0.3446989626709672 0.3446878908807359
 0.344402673030498 0.3444027269757959 0.3443913727952801
 0.3441102999982026 0.3441103520944653 0.3440987021550342
 0.343821665181532 0.3438217150063611 0.343809756928678
 0.3435366529573988 0.3435367001558902 0.3435244226530187
 0.3432551559089937 0.3432552001962281 0.343242593172667
 0.3429770755713603 0.3429771167346187 0.3429641713802784
 0.342702323149948 0.3427023610505003 0.3426890699286786
 0.3424308201825579 0.34243085475687 0.3424172118850901
 0.3421624991150333 0.3421625303752337 0.3421485312979556
 0.3418973037625998 0.3418973317960463 0.3418829736480626
 0.3416351896309917 0.34163521459881 0.3416204961581651
 0.3413761240750248 0.3413761462094831 0.3413610679387579
 0.3411200862764794 0.341120105877106 0.3411046699518763
 0.3408670670282793 0.340867084456668 0.3408512947800317
 0.3406170683175763 0.3406170839908383 0.340600946192943
 0.3403701027065392 0.3403701170894374 0.3403536385111228
 0.3401261925160089 0.3401262061118345 0.3401093957716256
 0.3398853688236004 0.3398853821639122 0.3398682507078428
 0.3396476702941096 0.339647683927504 0.3396302435615385
 0.3394131418658037 0.3394131563459179 0.3393954207509738
 0.3391818333211261 0.3391818491941379 0.3391638334241098
 0.338953797774528 0.338953815566426 0.3389355359299179
 0.338729090112889 0.3387291103167957 0.3387105842436244
 0.3385077654254949 0.3385077884893736 0.3384890343832912
 0.3382898774608256 0.3382899037758547 0.3382709408551717
 0.3380754771459193 0.3380755070358286 0.3380563551640194
 0.3378646112016561 0.3378646449132796 0.3378453244218312
 0.3376573208834152 0.3376573585786762 0.3376378900846698
 0.3374536408719346 0.3374536826214579 0.3374340868424777
