# Supplementary material for: Electromagnetic Analysis, Characterization and Discussion of Inductive Transmission Parameters for Titanium Based Housing Materials in Active Medical Implantable Devices
Source: Materials (Basel). 2018 Oct 25;11(11):2089. doi: 10.3390/ma11112089 (PMC6266279; doi:10.3390/ma11112089)
Supplement: Supplementary file 1 [file materials-11-02089-s001.zip › supplementary/simulation_and_results_C_D/f_L_22.txt]

# Created by Octave 4.0.0, Thu Oct 18 01:23:38 2018 Mitteleurop�ische Sommerzeit <unknown@wowa-PC>
# name: f_L22phi
# type: matrix
# rows: 241
# columns: 3
 0.9857377354537409 0.9994555761332675 0.9998598189698534
 0.984757832692413 0.9994236735211943 0.9998570989369008
 0.9837217947238137 0.9993899531074556 0.9998542226206689
 0.9826278963525754 0.9993543606536611 0.9998511851387422
 0.981474553251809 0.9993168467590775 0.9998479819868229
 0.9802603484736747 0.9992773677442724 0.9998446091110854
 0.9789840593866331 0.999235886548113 0.999841062981595
 0.9776446845102511 0.999192373620988 0.9998373406655646
 0.9762414696400351 0.9991468077933409 0.9998334398984896
 0.9747739325864004 0.9990991770974225 0.9998293591514988
 0.9732418857990547 0.9990494795177208 0.9998250976928916
 0.9716454561164523 0.9989977236447126 0.9998206556416501
 0.9699851008747841 0.9989439292064294 0.999816034011041
 0.9682616196381465 0.9988881274529774 0.9998112347399648
 0.9664761608726943 0.9988303613716055 0.999806260710547
 0.9646302229874109 0.9987706857127605 0.9998011157502171
 0.9627256493007998 0.9987091668122755 0.9997958046168587
 0.9607646166645399 0.998645882200815 0.9997903329667984
 0.958749617676708 0.998580919997805 0.999784707304945
 0.9566834366406896 0.9985143780952892 0.9997789349179249
 0.9545691196610918 0.998446363143945 0.9997730237908707
 0.9524099395020128 0.998376989362713 0.9997669825101005
 0.9502093560531985 0.9983063771994152 0.9997608201535972
 0.9479709734412063 0.9982346518772622 0.9997545461723362
 0.9456984949737668 0.998161941866798 0.9997481702657427
 0.9433956772045358 0.9980883773262464 0.999741702254749
 0.9410662844436283 0.9980140885549594 0.999735151956201
 0.9387140450145891 0.9979392045037081 0.9997285290621
 0.9363426104682507 0.997863851382884 0.9997218430270339
 0.9339555188137049 0.9977881514049903 0.9997151029667318
 0.9315561626255794 0.9977122216912244 0.9997083175700834
 0.9291477626448759 0.9976361733641201 0.9997014950262603
 0.9267333472236691 0.9975601108396456 0.9996946429678919
 0.9243157376883109 0.9974841313229934 0.999687768430602
 0.9218975394255042 0.9974083245034515 0.9996808778279962
 0.9194811382487705 0.9973327724356862 0.9996739769412504
 0.9170687013905053 0.9972575495872532 0.9996670709210188
 0.9146621822989235 0.9971827230272183 0.999660164299685
 0.9122633283065026 0.9971083527258843 0.9996532610110603
 0.9098736901798675 0.9970344919339753 0.9996463644147857
 0.9074946325618687 0.9969611876091851 0.9996394773226425
 0.9051273443686795 0.9968884808588451 0.9996326020239106
 0.9027728483039303 0.9968164073706377 0.9996257403076079
 0.900432008787223 0.9967449978067883 0.9996188934790976
 0.8981055377562025 0.9966742781421819 0.9996120623698648
 0.8957939979779375 0.9966042699319685 0.9996052473389208
 0.8934978036857838 0.996534990499791 0.9995984482652222
 0.8912172185315829 0.9964664530428989 0.9995916645309415
 0.8889523510008664 0.9963986666555628 0.9995848949956344
 0.8867031475748403 0.9963316362762538 0.9995781379619226
 0.8844693840314313 0.9962653625676781 0.9995713911335053
 0.8822506553574953 0.9961998417413042 0.9995646515664589
 0.8800463647946527 0.9961350653400958 0.9995579156151071
 0.8778557125643062 0.9960710199938693 0.9995511788735865
 0.8756776848163188 0.996007687162088 0.999544436114313
 0.8735110433251125 0.9959450428788494 0.9995376812246224
 0.8713543164209067 0.9958830575135189 0.9995309071424268
 0.8692057915972785 0.9958216955599631 0.9995241057919781
 0.8670635101839396 0.9957609154652758 0.9995172680202208
 0.8649252644182253 0.9957006695082378 0.9995103835347247
 0.8627885971943264 0.9956409037352663 0.9995034408430142
 0.8606508047170289 0.9955815579610089 0.9994964271940961
 0.8585089422383152 0.9955225658385213 0.9994893285217273
 0.8563598330109401 0.995463855003064 0.9994821293898115
 0.8542000805539339 0.9954053472920817 0.9994748129392895
 0.852026084289243 0.9953469590423241 0.9994673608363184
 0.8498340585771534 0.9952886014646734 0.9994597532212903
 0.8476200551489215 0.9952301810950667 0.999451968657848
 0.8453799889076747 0.995171600319956 0.9994439840815634
 0.8431096670414027 0.9951127579724562 0.9994357747469682
 0.8408048213640702 0.9950535499952261 0.9994273141724084
 0.8384611437703779 0.9949938701644082 0.999418574081588
 0.8360743246556738 0.9949336108678758 0.9994095243405803
 0.8336400941127429 0.9948726639299926 0.9994001328894063
 0.8311542656714582 0.9948109214733993 0.9993903656666588
 0.8286127822928969 0.9947482768072636 0.9993801865260455
 0.8260117642677437 0.9946846253295978 0.9993695571432963
 0.8233475585977029 0.994619865430015 0.9993584369120254
 0.8206167893603861 0.9945538993774578 0.9993467828270021
 0.8178164084733288 0.9944866341760485 0.999334549353142
 0.8149437461843289 0.9944179823704915 0.9993216882785793
 0.8119965605269259 0.9943478627817625 0.9993081485501782
 0.808973084895896 0.9942762011519378 0.9992938760896399
 0.805872072823787 0.994202930677237 0.9992788135886418
 0.8026928389816783 0.994127992407736 0.9992629002813
 0.7994352953925935 0.9940513354926942 0.9992460716924459
 0.7960999818392885 0.9939729172519204 0.9992282593604263
 0.7926880894770557 0.9938927030551046 0.9992093905331719
 0.7892014767286271 0.993810665994228 0.9991893878368281
 0.7856426766473805 0.9937267863375618 0.9991681689164433
 0.7820148950848598 0.9936410507582292 0.9991456460485968
 0.778321999188527 0.9935534513356449 0.9991217257265992
 0.774568495979174 0.9934639843337574 0.9990963082192652
 0.7707595010078212 0.9933726487663104 0.9990692871049723
 0.7669006973581851 0.9932794447658324 0.9990405487835695
 0.762998285531226 0.9931843717791073 0.9990099719692767
 0.7590589250100707 0.9930874266182533 0.9989774271687163
 0.7550896685433504 0.9929886014012212 0.9989427761489686
 0.7510978903912047 0.9928878814208009 0.998905871401579
 0.7470912099403865 0.9927852429835081 0.9988665556091765
 0.7430774122063651 0.9926806512626239 0.9988246611226173
 0.7390643667967405 0.9925740582098208 0.9987800094572229
 0.7350599469112911 0.9924654005693957 0.9987324108180747
 0.7310719499027982 0.9923545980372266 0.9986816636650205
 0.7271080208249611 0.992241551603649 0.9986275543295384
 0.723175580257416 0.9921261421157902 0.998569856696419
 0.719281757532456 0.9920082290904797 0.9985083319647348
 0.7154333303033663 0.9918876498043857 0.9984427285035311
 0.7116366711993315 0.9917642186836785 0.9983727818194003
 0.7078977021154397 0.9916377270107055 0.9982982146537314
 0.7042218564946487 0.9915079429620234 0.9982187372294999
 0.7006140497773393 0.991374611988231 0.9981340476679271
 0.6970786580260355 0.9912374575439548 0.9980438325968553
 0.6936195045810716 0.9910961821738833 0.9979477679732834
 0.6902398544675284 0.990950468959588 0.9978455201428832
 0.686942416155795 0.9907999833304356 0.9977367471595691
 0.68372935017713 0.9906443752412553 0.9976211003871703
 0.680602284011613 0.9904832817179289 0.9974982264042679
 0.6775623325990736 0.9903163297710352 0.9973677692306223
 0.6746101237728312 0.9901431396753985 0.997229372890588
 0.6717458278829729 0.9899633286103249 0.9970826843238484
 0.6689691908579445 0.9897765146515238 0.9969273566485071
 0.6662795699519651 0.9895823210998469 0.996763052773557
 0.6636759714390981 0.9893803811253554 0.9965894493493545
 0.6611570895416804 0.9891703426968383 0.9964062410342404
 0.6587213459200241 0.9889518737566005 0.9962131450436346
 0.6563669290992549 0.9887246675897369 0.9960099059353343
 0.6540918332660547 0.9884884483241547 0.9957963005705385
 0.6518938959301568 0.9882429764854305 0.9955721431765105
 0.6497708340108065 0.9879880545169565 0.9953372904219931
 0.6477202779740877 0.9877235321636563 0.995091646403366
 0.6457398037122842 0.9874493116064029 0.9948351674276813
 0.6438269619181896 0.9871653522249948 0.9945678664685494
 0.6419793047660718 0.9868716748613213 0.9942898171643673
 0.6401944097647583 0.9865683654521151 0.994001157225842
 0.6384699006977558 0.9862555779026279 0.9937020911208566
 0.6368034656100405 0.9859335360790115 0.9933928919120881
 0.6351928718418968 0.9856025348103674 0.9930739021346933
 0.633635978147171 0.9852629398083478 0.9927455336193626
 0.6321307439673342 0.9849151864354424 0.9924082661884948
 0.6306752359644773 0.9845597772801746 0.9920626451812797
 0.6292676319455399 0.984197278528954 0.9917092777942652
 0.6279062223380056 0.9838283151573866 0.9913488282580545
 0.6265894094024773 0.9834535649989823 0.9909820119054922
 0.6253157043913051 0.9830737517834073 0.9906095882214286
 0.6240837228829715 0.9826896372685265 0.9902323529964523
 0.6228921785393915 0.9823020126200157 0.989851129736475
 0.6217398755474632 0.9819116892161117 0.9894667605043799
 0.6206257000153252 0.9815194890736368 0.989080096388511
 0.6195486105986073 0.981126235103706 0.9886919878051165
 0.618507628631648 0.9807327414103327 0.9883032748472522
 0.617501828033039 0.9803398038434851 0.9879147778905359
 0.6165303252437639 0.9799481910094514 0.9875272886580774
 0.615592269440661 0.9795586359270433 0.9871415619324118
 0.614686833247202 0.9791718284974995 0.9867583080819756
 0.6138132041388101 0.9787884089323707 0.9863781865455657
 0.6129705767119995 0.9784089622547201 0.9860018003902736
 0.6121581459551436 0.978034013959498 0.9856296920278231
 0.6113751016259539 0.9776640268866891 0.9852623401432765
 0.6106206238061638 0.9772993993293352 0.9849001578575873
 0.6098938796694025 0.9769404643670282 0.984543492114443
 0.6091940214640877 0.9765874903857235 0.9841926242522183
 0.6085201856805916 0.9762406827172051 0.983847771694229
 0.6078714933412652 0.9759001863071319 0.9835090906659577
 0.6072470513247582 0.975566089298935 0.9831766798266819
 0.606645954611969 0.9752384274040964 0.9828505846856956
 0.6060672893215664 0.9749171889154883 0.9825308026599955
 0.6055101363877879 0.9746023202117048 0.9822172886212319
 0.6049735757233197 0.9742937315955036 0.9819099607750098
 0.604456690704684 0.9739913033090023 0.981608706715124
 0.6039585728175288 0.973694891571845 0.9813133894990366
 0.6034783263039225 0.9734043344960738 0.9810238535984795
 0.6030150726629981 0.973119457743066 0.9807399305900883
 0.6025679548697394 0.9728400798017964 0.9804614444658964
 0.6021361411939077 0.9725660167857242 0.980188216460636
 0.6017188285213259 0.9722970866654224 0.9799200693131286
 0.60131524510233 0.972033112875114 0.9796568309000564
 0.6009246526763716 0.9717739272553452 0.9793983372041406
 0.6005463479465678 0.9715193723158955 0.9791444346011503
 0.600179663402564 0.9712693028272579 0.9788949814739254
 0.599823967513508 0.971023586769456 0.9786498491822273
 0.5994786643340582 0.9707821056874726 0.9784089224379585
 0.5991431925845305 0.9705447545183669 0.9781720991506501
 0.5988170242809022 0.9703114409690229 0.9779392898222858
 0.5984996630003511 0.9700820845318242 0.9777104165787851
 0.5981906418736754 0.9698566152302989 0.9774854119304435
 0.5978895213969311 0.9696349721872343 0.9772642173535433
 0.5975958871508108 0.9694171021028328 0.9770467817810172
 0.5973093475090591 0.9692029577234077 0.9768330600827257
 0.5970295314062415 0.9689924963689961 0.9766230116035091
 0.5967560862221019 0.9687856785756983 0.9764165988152258
 0.5964886758254755 0.9685824668929603 0.9762137861227534
 0.596226978805745 0.9683828248618382 0.9760145388501971
 0.59597068690607 0.9681867161847548 0.9758188224177599
 0.5957195036600748 0.9679941040855337 0.9756266017082424
 0.5954731432238501 0.9678049508469759 0.9754378406100288
 0.5952313293877411 0.9676192175052724 0.9752525017166656
 0.5949937947480149 0.9674368636758633 0.9750705461568199
 0.5947602800176146 0.9672578474827137 0.9748919335269536
 0.5945305334560222 0.9670821255630605 0.97471662189896
 0.5943043104022507 0.9669096531227547 0.9745445678774824
 0.5940813728996645 0.966740384021217 0.9743757266860251
 0.5938614894074535 0.9665742708698273 0.9742100522659528
 0.5936444345994414 0.9664112651334907 0.9740474973774256
 0.5934299892560899 0.9662513172303887 0.9738880136980165
 0.5932179402600445 0.9660943766289493 0.973731551917156
 0.5930080807077642 0.9659403919450342 0.9735780618300794
 0.5928002101508204 0.9657893110439134 0.9734274924354084
 0.5925941349787732 0.9656410811532026 0.9732797920423401
 0.5923896689527337 0.9654956489912967 0.9731349083926092
 0.5921866338937855 0.9653529609157613 0.9729927888007891
 0.5919848605243905 0.9652129630927918 0.972853380314772
 0.5917841894538439 0.965075601686937 0.9727166298955345
 0.5915844722916662 0.9649408230678097 0.9725824846126964
 0.5913855728651821 0.9648085740278578 0.9724508918504764
 0.5911873685107016 0.9646788020037038 0.9723217995165973
 0.5909897514013558 0.9645514552928869 0.9721951562463251
 0.5907926298695478 0.9644264832569455 0.9720709115926369
 0.5905959296781109 0.9643038365026794 0.9719490161952181
 0.5903995951916992 0.9641834670347549 0.9718294219211803
 0.5902035903993763 0.9640653283736883 0.9717120819727961
 0.5900078997400718 0.9639493756363063 0.9715969509589059
 0.5898125286852474 0.9638355655770243 0.9714839849296739
 0.5896175040377052 0.9637238565910341 0.9713731413754894
 0.5894228739115196 0.9636142086818329 0.9712643791934137
 0.5892287073657914 0.9635065833978872 0.9711576586258966
 0.5890350936746338 0.9634009437435451 0.971052941177514
 0.5888421412259177 0.9632972540707722 0.9709501895162236
 0.5886499760532261 0.9631954799584063 0.9708493673658859
 0.58845874001724 0.9630955880850578 0.9707504393963461
 0.5882685886650222 0.9629975461020591 0.9706533711169079
 0.5880796888069268 0.9629013225112665 0.970558128778107
 0.5878922158615376 0.962806886552188 0.9704646792852383
 0.5877063510276325 0.9627142081010795 0.9703729901263801
 0.5875222783488379 0.9626232575841608 0.9702830293156564
 0.5873401817406773 0.9625340059054203 0.9701947653521352
 0.5871602420512502 0.9624464243888851 0.9701081671930276
 0.5869826342251196 0.9623604847340931 0.9700232042393521
 0.5868075246359452 0.9622761589833706 0.969939846331745
 0.5866350686467278 0.9621934194983833 0.9698580637538821
 0.5864654084477611 0.9621122389446574 0.9697778272402202
