# Supplementary material for: Electromagnetic Analysis, Characterization and Discussion of Inductive Transmission Parameters for Titanium Based Housing Materials in Active Medical Implantable Devices
Source: Materials (Basel). 2018 Oct 25;11(11):2089. doi: 10.3390/ma11112089 (PMC6266279; doi:10.3390/ma11112089)
Supplement: Supplementary file 1 [file materials-11-02089-s001.zip › supplementary/simulation_and_results_C_D/f_M_12.txt]

# Created by Octave 4.0.0, Thu Oct 18 01:23:38 2018 Mitteleurop�ische Sommerzeit <unknown@wowa-PC>
# name: f_L12phi
# type: complex matrix
# rows: 241
# columns: 3
 (0.9385068779044297,-0.1887244879093016) (0.9314004728566213,-0.206740939790728) (0.9316171827670305,-0.2079465021093436)
 (0.9342674169253138,-0.1944721267061556) (0.9266743668611586,-0.2129953870081727) (0.9269012167475943,-0.2142641640349641)
 (0.9297829923977391,-0.200285509998497) (0.921675978394743,-0.2193162872771033) (0.9219125820043514,-0.2206521263924787)
 (0.9250457320872018,-0.2061546152228759) (0.9163966888003878,-0.2256921618567507) (0.916642487848321,-0.2270991317574426)
 (0.9200483216346891,-0.2120685089695102) (0.9108285216803073,-0.2321105094565668) (0.9110827598661775,-0.2335929034517829)
 (0.9147841155292304,-0.2180153685968686) (0.9049642682191358,-0.238557831644779) (0.9052259630418027,-0.240120168906729)
 (0.9092472501462167,-0.2239825188114697) (0.8987976147686749,-0.2450196752068752) (0.8990655271915209,-0.2466666995861149)
 (0.9034327566846264,-0.2299564843071242) (0.8923232702397516,-0.2514806926888435) (0.8925958723119201,-0.2532173686810507)
 (0.8973366715127903,-0.2359230592391516) (0.8855370904806847,-0.257924721998989) (0.885812531081894,-0.2597562274335679)
 (0.8909561411519649,-0.2418673939039815) (0.8784361965045969,-0.2643348854842042) (0.878712265449385,-0.2662666004970334)
 (0.8842895189116674,-0.2477740985059362) (0.8710190831838835,-0.2706937083446604) (0.8712931739968807,-0.2727312001994426)
 (0.8773364500651282,-0.253627363331369) (0.8632857148862141,-0.2769832556152542) (0.8635547866364633,-0.279132258951135)
 (0.8700979424380241,-0.2594110940300617) (0.8552376045096656,-0.2831852862414462) (0.8554981431785519,-0.2854516783529434)
 (0.8625764194021023,-0.2651090600494886) (0.8468778725047976,-0.2892814220360944) (0.847125852438921,-0.2916711928316771)
 (0.8547757525299619,-0.2707050536076587) (0.8382112827701367,-0.2952533285569752) (0.838442128855439,-0.2977725449014367)
 (0.8467012715884594,-0.2761830559604599) (0.8292442527807086,-0.3010829042308057) (0.8294528040470434,-0.3037376684489824)
 (0.8383597501250148,-0.2815274071591828) (0.8199848359596991,-0.3067524734127787) (0.8201653113897369,-0.3095488758204896)
 (0.8297593656225656,-0.2867229750437515) (0.8104426751158403,-0.3122449785592799) (0.810588642490629,-0.3151890439903001)
 (0.8209096340432123,-0.2917553189173286) (0.8006289267234215,-0.3175441663450125) (0.8007332753769155,-0.3206417947606148)
 (0.8118213195130919,-0.2966108432326686) (0.7905561568743724,-0.3226347624217644) (0.7906110752498557,-0.3258916638130843)
 (0.8025063208788155,-0.3012769367172928) (0.7802382108376343,-0.327502629616141) (0.7802351697458905,-0.3309242535457368)
 (0.7929775378351065,-0.3057420926877565) (0.76969005925989,-0.332134904721664) (0.7696198017200296,-0.3357263649880299)
 (0.7832487202278281,-0.309996006854817) (0.7589276250678624,-0.3365201096548507) (0.7587801635735508,-0.3402861047037768)
 (0.7733343049177177,-0.3140296496863124) (0.7479675960229791,-0.3406482336005746) (0.7477322180120327,-0.3445929634407253)
 (0.7632492451925585,-0.3178353113423286) (0.7368272285685773,-0.344510783835338) (0.7364925107934081,-0.3486378643454234)
 (0.7530088380950066,-0.3214066182833477) (0.7255241490534109,-0.3481008041365106) (0.7250779814410003,-0.3524131797680704)
 (0.742628555153372,-0.324738521817261) (0.7140761585646189,-0.3514128609983682) (0.7135057780348378,-0.3559127169826495)
 (0.7321238818489811,-0.3278272600310892) (0.7025010474492606,-0.3544429992063509) (0.7017930820164681,-0.3591316744582594)
 (0.7215101707250069,-0.330670295677105) (0.690816425136361,-0.3571886695922284) (0.6899569484682534,-0.3620665715721083)
 (0.7108025123573177,-0.3332662335827653) (0.6790395701264733,-0.3596486329319488) (0.6780141665642981,-0.3647151557681349)
 (0.7000156275068256,-0.3356147219695561) (0.6671873040110246,-0.3618228448737337) (0.6659811438860328,-0.3670762920750009)
 (0.6891637827049328,-0.3377163426467381) (0.6552758922027154,-0.3637123274663811) (0.6538738171053587,-0.3691498405465798)
 (0.6782607303538615,-0.3395724953591115) (0.6433209727571214,-0.3653190332283415) (0.6417075902352426,-0.3709365275398256)
 (0.6673196732216402,-0.3411852815972258) (0.6313375133182001,-0.3666457077610535) (0.62949730030538,-0.3724378167809636)
 (0.6563532520478884,-0.3425573929262672) (0.6193397949187806,-0.3676957566594059) (0.6172572090215193,-0.3736557858937519)
 (0.6453735539188911,-0.3436920083779683) (0.6073414201736693,-0.368473121930033) (0.6050010177875305,-0.3745930134992262)
 (0.634392138177969,-0.3445927047148193) (0.5953553423903923,-0.3689821723380885) (0.5927419024638686,-0.375252481179048)
 (0.6234200759554253,-0.3452633824683657) (0.5833939113383559,-0.3692276111183861) (0.5804925634741991,-0.3756374935901262)
 (0.6124679989630765,-0.3457082096331498) (0.5714689308978296,-0.3692144033730958) (0.5682652863709181,-0.3757516188827441)
 (0.601546153016395,-0.3459315838283149) (0.5595917235720363,-0.368947724305669) (0.5560720077571398,-0.3755986503849778)
 (0.5906644518201761,-0.3459381126850156) (0.5477731968864107,-0.3684329282796912) (0.5439243815321395,-0.3751825893415871)
 (0.5798325268631926,-0.3457326112393046) (0.5360239069999215,-0.367675537605129) (0.5318338407586186,-0.3745076474024393)
 (0.5690597697819869,-0.3453201142586426) (0.524354115381819,-0.3666812490092713) (0.519811651009754,-0.3735782666016732)
 (0.5583553642305312,-0.3447059007471919) (0.5127738351106865,-0.3654559549683238) (0.5078689517942501,-0.3723991537988501)
 (0.5477283050814487,-0.3438955273872082) (0.5012928641899713,-0.3640057765197967) (0.4960167835228348,-0.3709753259984397)
 (0.5371874036309177,-0.3428948673948992) (0.4899208041717872,-0.3623371038306845) (0.4842660984115625,-0.369312162638083)
 (0.5267412783321531,-0.3417101511981824) (0.4786670632958113,-0.3604566406794795) (0.4726277546571921,-0.3674154608386068)
 (0.5163983313903925,-0.3403480054658655) (0.4675408442209211,-0.3583714491003249) (0.4611124941137452,-0.3652914897253316)
 (0.5061667122758223,-0.3388154873089566) (0.4565511172136797,-0.3560889907101795) (0.4497309045019878,-0.3629470402278008)
 (0.4960542698171045,-0.3371201109007309) (0.445706580324153,-0.3536171616591316) (0.438493367860721,-0.3603894672213641)
 (0.4860684950061369,-0.3352698642852828) (0.4350156086021779,-0.3509643186708788) (0.4274099974750499,-0.3576267214262273)
 (0.4762164569655771,-0.3332732147242137) (0.4244861947788536,-0.3481392942316346) (0.4164905658861353,-0.3546673691014062)
 (0.4665047347040092,-0.3311391015303324) (0.4141258840538989,-0.3451513996027137) (0.4057444267948007,-0.3515205982203867)
 (0.4569393473240511,-0.3288769159213586) (0.4039417057050763,-0.3420104149382848) (0.3951804337352637,-0.348196210438678)
 (0.4475256852626187,-0.3264964679671794) (0.3939401041843634,-0.3387265663549847) (0.3848068583278608,-0.344704598753174)
 (0.4382684449691859,-0.324007941183432) (0.3841268722123872,-0.3353104903064591) (0.374631310748508,-0.3410567112722293)
 (0.4291715691709583,-0.3214218357247777) (0.3745070881480926,-0.3317731860437138) (0.3646606647998986,-0.3372640019545785)
 (0.4202381945726802,-0.3187489014519974) (0.3650850596229615,-0.328125957290783) (0.354900989664907,-0.33333836952981)
 (0.4114706085054256,-0.3160000623836907) (0.3558642751065891,-0.3243803445301085) (0.3453574900800716,-0.329292086080708)
 (0.40287021569613,-0.3131863342033774) (0.3468473647342933,-0.3205480494788868) (0.3360344563190236,-0.325137716954145)
 (0.3944375159905605,-0.3103187365815929) (0.3380360713911362,-0.3166408534539006) (0.3269352250243927,-0.320888033780665)
 (0.3861720935388854,-0.3074082021001122) (0.329431232723347,-0.3126705313747233) (0.3180621515927178,-0.3165559224324116)
 (0.3780726176523846,-0.3044654835405217) (0.3210327744430695,-0.308648763156299) (0.3094165945036569,-0.3121542877443258)
 (0.3701368552680449,-0.3015010612317441) (0.3128397150148318,-0.3045870441972723) (0.3009989116999955,-0.3076959567741648)
 (0.3623616947169848,-0.2985250520485925) (0.3048501815605503,-0.3004965965896867) (0.2928084688688332,-0.303193582293325)
 (0.3547431802855817,-0.2955471215240091) (0.2970614366021685,-0.2963882825674566) (0.284843659251395,-0.2986595480860129)
 (0.347276556885711,-0.2925764003882579) (0.2894699150713413,-0.2922725215788283) (0.2771019344171977,-0.2941058775006754)
 (0.3399563240115048,-0.2896214066851777) (0.282071270861023,-0.2881592122217181) (0.2695798452824434,-0.2895441465473935)
 (0.3327762980562619,-0.2866899744445529) (0.274860432068811,-0.2840576601231334) (0.2622730925198096,-0.2849854026769004)
 (0.3257296819917404,-0.2837891897173743) (0.2678316639895125,-0.2799765126802995) (0.2551765854187322,-0.2804400902125974)
 (0.3188091413717604,-0.2809253346115547) (0.2609786388466924,-0.2759237014228385) (0.2482845081742947,-0.2759179832431979)
 (0.3120068856104106,-0.2781038398059172) (0.2542945112209357,-0.2719063925923572) (0.2415903925546591,-0.271428126623515)
 (0.3053147534981214,-0.2753292458743147) (0.2477719981124133,-0.2679309463935813) (0.2350871958700006,-0.2669787855869217)
 (0.2987243019515426,-0.2726051736232953) (0.2414034625845974,-0.2640028852323678) (0.2287673831617402,-0.2625774043218413)
 (0.2922268970403794,-0.269934303538858) (0.2351809999529207,-0.2601268711365664) (0.2226230125602864,-0.25823057375253)
 (0.2858138063905133,-0.2673183643521612) (0.2290965255156116,-0.256306692450223) (0.2166458227615153,-0.2539440086379188)
 (0.2794762921191323,-0.2647581306693692) (0.2231418628546618,-0.252545259803318) (0.2108273216348486,-0.249722534012477)
 (0.2732057035124604,-0.262253429566989) (0.2173088317770739,-0.2488446112830227) (0.2051588749799552,-0.245570080907428)
 (0.2669935686997235,-0.259803156025661) (0.2115893349864302,-0.2452059266685533) (0.1996317945103192,-0.2414896912057172)
 (0.2608316846075994,-0.2574052970587324) (0.2059754426176707,-0.241629550536384) (0.1942374241592863,-0.2374835314236728)
 (0.2547122044933823,-0.2550569643805026) (0.2004594737700099,-0.2381150239874279) (0.1889672238420516,-0.2335529151462715)
 (0.2486277223519282,-0.2527544354458274) (0.1950340741941091,-0.2346611246913526) (0.1838128498277182,-0.2296983337787072)
 (0.2425713534729354,-0.2504932026709307) (0.1896922892901486,-0.2312659148831735) (0.1787662309115437,-0.2259194952087772)
 (0.2365368103945862,-0.2482680306096977) (0.1844276315771781,-0.227926796871071) (0.1738196395867599,-0.22221536991279)
 (0.2305184734631691,-0.2460730208021825) (0.1792341418000937,-0.2246405755286894) (0.1689657574574218,-0.2185842439515452)
 (0.2245114551726783,-0.2439016839340773) (0.1741064428540355,-0.2214035271424906) (0.1641977341595158,-0.2150237782254698)
 (0.2185116574323883,-0.2417470188421989) (0.1690397857356624,-0.218211473869528) (0.1595092391139179,-0.2115310732643405)
 (0.2125158209025106,-0.2396015977763298) (0.1640300867822123,-0.215059862932356) (0.1548945054786716,-0.2081027387337105)
 (0.2065215655551599,-0.2374576571855669) (0.1590739555372527,-0.2119438495458393) (0.1503483657754582,-0.204734966747794)
 (0.2005274216689574,-0.2353071931451996) (0.1541687126928341,-0.2088583824393333) (0.1458662787410961,-0.2014236079669273)
 (0.1945328505513206,-0.2331420603861821) (0.1493123977024171,-0.2057982907158393) (0.1414443470987886,-0.1981642494271808)
 (0.1885382544070356,-0.2309540737465136) (0.1445037658355743,-0.2027583706907368) (0.1370793260761562,-0.1949522929138841)
 (0.1825449749324843,-0.2287351107387056) (0.1397422746534964,-0.1997334712813511) (0.1327686226734184,-0.1917830327150455)
 (0.1765552804048257,-0.2264772138341695) (0.1350280601133497,-0.1967185764882099) (0.1285102858581132,-0.1886517315387361)
 (0.1705723412504764,-0.2241726910094271) (0.1303619027536177,-0.1937088835240327) (0.1243029880495698,-0.1855536934286086)
 (0.164600194302399,-0.2218142130859588) (0.1257451846573611,-0.1906998752125339) (0.1201459984383494,-0.1824843325434246)
 (0.1586436961844774,-0.2193949064291267) (0.1211798381252227,-0.1876873853976918) (0.116039148872192,-0.1794392367879178)
 (0.1527084664777932,-0.2169084396490005) (0.116668287198987,-0.1846676562682463) (0.1119827931770789,-0.1764142253991206)
 (0.1468008215213958,-0.2143491030641121) (0.1122133833543253,-0.1816373867165544) (0.107977760927112,-0.173405399754707)
 (0.1409276998665185,-0.2117118798392229) (0.107818336806098,-0.1785937710886919) (0.1040253067599518,-0.1704091868564523)
 (0.1350965805364033,-0.2089925078831873) (0.1034866449484004,-0.1755345279509805) (0.100127056395751,-0.1674223751355808)
 (0.1293153953380181,-0.2061875317809416) (0.09922201947125155,-0.1724579187681693) (0.0962849505269861,-0.1644421424251319)
 (0.1235924365291536,-0.2032943442255225) (0.09502831365615279,-0.1693627566555323) (0.09250118772566872,-0.1614660761477135)
 (0.1179362611675075,-0.2003112166042856) (0.09090945126833433,-0.1662484056147403) (0.08877816744820828,-0.1584921859382047)
 (0.1123555934617566,-0.1972373185680863) (0.08686935832890148,-0.1631147708820262) (0.08511843412589855,-0.1555189090842481)
 (0.1068592264167623,-0.1940727265761616) (0.08291189888136086,-0.1599622811948418) (0.08152462321489908,-0.1525451092979495)
 (0.1014559240191788,-0.1908184215487741) (0.07904081567012378,-0.1567918639206473) (0.07799940994190738,-0.1495700694263003)
 (0.09615432515588659,-0.187476275891919) (0.07525967645751103,-0.1536049140816887) (0.07454546134384225,-0.1465934787833476)
 (0.09096285039605267,-0.1840490302681162) (0.07157182648091351,-0.1504032583526991) (0.07116539205980867,-0.1436154158159285)
 (0.08588961270494666,-0.1805402605913579) (0.0679803473659811,-0.1471891151189398) (0.06786172419622448,-0.1406363268297319)
 (0.08094233309167452,-0.1769543358188193) (0.06448802262581388,-0.1439650516436245) (0.06463685146863059,-0.1376570014825116)
 (0.07612826212525033,-0.1732963672023816) (0.06109730971344016,-0.140733939340618) (0.06149300771020704,-0.1346785457276297)
 (0.07145410818074185,-0.1695721497510133) (0.05781031846031169,-0.1374989080640099) (0.05843223974781619,-0.1317023528345171)
 (0.06692597319745533,-0.1657880967408011) (0.05462879562463355,-0.1342633002350977) (0.05545638457573177,-0.1287300730675703)
 (0.06254929664216508,-0.1619511681924006) (0.05155411518539213,-0.1310306255198425) (0.05256705069092141,-0.1257635825432867)
 (0.05832880826912429,-0.1580687943137049) (0.04858727396358536,-0.127804516672604) (0.04976560342074853,-0.1228049517241203)
 (0.05426849015531648,-0.154148794975432) (0.04572889210797113,-0.1245886870540807) (0.04705315403288775,-0.1198564139570196)
 (0.05037154836222157,-0.1501992963462943) (0.04297921796539066,-0.1213868902426877) (0.04443055240659946,-0.1169203344050097)
 (0.0466403944375542,-0.1462286458575307) (0.04033813684785719,-0.1182028820625924) (0.04189838302287936,-0.1139991796752439)
 (0.0430766368221371,-0.1422453266925035) (0.03780518321517686,-0.115040385281758) (0.03945696403409739,-0.111095488403033)
 (0.03968108207275682,-0.1382578730012102) (0.0353795558047374,-0.1119030571594741) (0.03710634916529897,-0.108211843013074)
 (0.03645374565479931,-0.1342747870211029) (0.03306013526010101,-0.1087944599649211) (0.03484633220413754,-0.1053508428449912)
 (0.03339387190326338,-0.13030445924461) (0.03084550383353987,-0.1057180345380614) (0.03267645383723988,-0.1025150788049399)
 (0.03049996260019189,-0.1263550927066106) (0.02873396676121656,-0.1026770769208719) (0.03059601059613224,-0.0997071096736699)
 (0.02776981347784731,-0.1224346323779184) (0.02672357493770063,-0.09967471805266394) (0.02860406567663712,-0.09692944018662471)
 (0.02520055783122774,-0.1185507005404774) (0.02481214853888665,-0.09671390649147529) (0.02669946140211155,-0.09418450097457851)
 (0.02278871631593345,-0.1147105388922009) (0.02299730126906827,-0.0937973940986504) (0.02488083310002147,-0.09147463043917414)
 (0.02053025192133181,-0.110920957985558) (0.0212764649295003,-0.09092772460242622) (0.02314662416642669,-0.08880205861745409)
 (0.01842062904582471,-0.1071882944493634) (0.01964691402887248,-0.08810722493634678) (0.0214951020926584,-0.08616889306854965)
 (0.01645487556415711,-0.1035183762805357) (0.01810579017699773,-0.08533799923081238) (0.01992437523499266,-0.08357710680741808)
 (0.01462764676547606,-0.09991649632770698) (0.01665012602336017,-0.08262192532232483) (0.01843241010406587,-0.08102852827650554)
 (0.01293329005671253,-0.09638739392556241) (0.01527686852383356,-0.07996065362722833) (0.01701704896176202,-0.07852483334039759)
 (0.01136590936701633,-0.09293524448240333) (0.01398290133755924,-0.07735560821692558) (0.01567602751530397,-0.07606753926091743)
 (0.009919428254105942,-0.08956365667841035) (0.01276506618037867,-0.07480798991690286) (0.01440699250692955,-0.07365800059319799)
 (0.008587650799985542,-0.08627567680250089) (0.01162018298023499,-0.07231878124208442) (0.01320751900788968,-0.07129740692196206)
 (0.00736431948696346,-0.08307379964355206) (0.01054506870321393,-0.06988875297237936) (0.01207512723705165,-0.06898678234044765)
 (0.006243169363926134,-0.07995998526301232) (0.009536554748187055,-0.06751847216530776) (0.01100729874130059,-0.06672698655353151)
 (0.00521797793850358,-0.07693568090729778) (0.008591502822480701,-0.06520831139684853) (0.010001491792286,-0.0645187174740304)
 (0.004282610364839816,-0.07400184727589666) (0.007706819246109223,-0.0629584590223867) (0.009055155869561456,-0.06236251516589357)
 (0.003431059627275274,-0.07115898833960976) (0.00687946765157781,-0.06076893024870848) (0.008165745130036334,-0.06025876697749504)
 (0.00265748155017513,-0.06840718390614689) (0.006106480071428681,-0.05863957881335411) (0.007330730778481705,-0.05820771370274166)
 (0.001956224584353861,-0.06574612415126749) (0.005384966430827887,-0.05657010907473559) (0.006547612279820649,-0.05620945660201448)
 (0.001321854431107541,-0.06317514537380317) (0.004712122482972124,-0.05456008832693244) (0.005813927377967583,-0.05426396511333189)
 (0.0007491736618434045,-0.0606932662862525) (0.004085236246138248,-0.0526089591656775) (0.005127260909050825,-0.05237108509297457)
 (0.0002332365738883085,-0.05829922421846227) (0.003501693017895908,-0.05071605174750016) (0.004485252413856788,-0.05053054742249628)
 (-0.0002306404103366918,-0.05599151068455959) (0.002958979058082614,-0.04888059580081709) (0.003885602579907261,-0.04874197683564026)
 (-0.0006468724421777358,-0.05376840584131444) (0.002454684042529799,-0.04710173226635625) (0.003326078555373939,-0.0470049008258638)
 (-0.001019603649237983,-0.05162801144552524) (0.00198650239960579,-0.04537852446288961) (0.002804518195382669,-0.0453187585103547)
 (-0.001352707825308336,-0.04956828199657305) (0.001552233647162122,-0.04370996869450235) (0.00231883331072596,-0.04368290934054708)
 (-0.001649791982644075,-0.0475870538256305) (0.001149781849343695,-0.04209500423328465) (0.001867012001150827,-0.04209664156372501)
 (-0.001914202343768755,-0.04568207196368398) (0.0007771543144025548,-0.04053252263109636) (0.001447120157445541,-0.04055918036222564)
 (-0.002149032361770572,-0.04385101468488794) (0.0004324596509651042,-0.03902137633045873) (0.001057302224055465,-0.03906969560137741)
 (-0.002357132377445417,-0.04209151567920612) (0.00011390529626548,-0.03756038656056326) (0.0006957813150397394,-0.03762730914540387)
 (-0.002541120546939328,-0.04040118385845547) (-0.000180205376622533,-0.03614835051866837) (0.0003608587698896825,-0.03623110170574336)
 (-0.002703394703139447,-0.03877762084221849) (-0.0004514762731189547,-0.03478404784956975) (5.091324140616242e-005,-0.03488011920391662)
 (-0.002846144846579826,-0.03721843620523429) (-0.0007014220227118687,-0.03346624644589567) (-0.0002356006045415075,-0.03357337864171522)
 (-0.002971365995547206,-0.03572126059580735) (-0.0009314715742933306,-0.03219370760124019) (-0.0005001536987659295,-0.03230987348186174)
 (-0.003080871159595593,-0.03428375685606999) (-0.001142971870451952,-0.03096519055421603) (-0.000744144417167161,-0.03108857855144034)
 (-0.003176304234703167,-0.03290362929034427) (-0.001337191539269355,-0.02977945646702556) (-0.0009689006054354334,-0.02990845448777701)
 (-0.003259152651219953,-0.03157863123758665) (-0.001515324552339382,-0.02863527188538576) (-0.001175681723830707,-0.02876845175150938)
 (-0.003330759636866827,-0.03030657110919649) (-0.001678493806936181,-0.02753141172855494) (-0.001365681064324467,-0.02766751423701401)
 (-0.003392335986277612,-0.02908531705422733) (-0.001827754600041659,-0.02646666185877465) (-0.001540028000843847,-0.02660458251184273)
 (-0.003444971254874375,-0.02791280041193242) (-0.001964097969404761,-0.02543982127896964) (-0.001699790239595526,-0.02557859672005402)
 (-0.003489644319194972,-0.02678701810588) (-0.002088453885338763,-0.024449704005841) (-0.001845976045133972,-0.02458849918355092)
 (-0.003527233266783694,-0.02570603412647602) (-0.00220169428363733,-0.02349514066317186) (-0.001979536423551086,-0.02363323673580185)
 (-0.003558524597375569,-0.02466798023921048) (-0.002304635936140317,-0.02257497983676998) (-0.002101367250897216,-0.02271176282023906)
 (-0.003584221732721419,-0.02367105604524395) (-0.002398043160550568,-0.02168808922878984) (-0.002212311339801878,-0.02182303938398427)
 (-0.003604952845547951,-0.02271352850937652) (-0.002482630375979926,-0.02083335664492093) (-0.002313160442843198,-0.02096603859453364)
 (-0.003621278028534913,-0.02179373105846309) (-0.002559064512998862,-0.02000969084350867) (-0.00240465719323997,-0.02013974440291893)
 (-0.00363369583238635,-0.02091006234114623) (-0.002627967290631135,-0.01921602227093112) (-0.002487496988694629,-0.01934315397468881)
 (-0.003642649207907618,-0.02006098472797375) (-0.002689917373271742,-0.01845130370302917) (-0.002562329824626637,-0.01857527900461644)
 (-0.003648530890952032,-0.01924502261947243) (-0.002745452421353486,-0.01771451080790605) (-0.002629762083663488,-0.01783514692875316)
 (-0.00365168827122746,-0.01846076061911029) (-0.00279507104992667,-0.01700464264144808) (-0.002690358290141877,-0.01712180204234363)
 (-0.003652427786687959,-0.01770684161821091) (-0.002839234707627386,-0.01632072208313196) (-0.002744642837483218,-0.01643430653016655)
 (-0.003651018884605728,-0.01698196483110022) (-0.002878369487536669,-0.01566179621632264) (-0.002793101693844292,-0.01577174141245902)
 (-0.003647697589033934,-0.01628488381093647) (-0.00291286788004329,-0.0150269366557487) (-0.002836184091742603,-0.01513320740704007)
 (-0.003642669711939184,-0.01561440447019997) (-0.002943090474612647,-0.01441523982157398) (-0.002874304204717968,-0.01451782570778029)
 (-0.003636113742793959,-0.014969383124039) (-0.002969367616149979,-0.01382582715945793) (-0.002907842812005632,-0.01392473867701788)
 (-0.003628183448376551,-0.01434872457043534) (-0.002992001019271908,-0.01325784530507487) (-0.002937148950263562,-0.01335311045048134)
 (-0.003619010211257476,-0.01375138021709496) (-0.003011265341159037,-0.0127104661910986) (-0.002962541550109046,-0.01280212745297051)
 (-0.003608705133096407,-0.01317634626309805) (-0.003027409713170036,-0.01218288709609346) (-0.002984311052700435,-0.01227099882352576)
 (-0.003597360925216097,-0.01262266194027365) (-0.003040659228680616,-0.01167433063456894) (-0.00300272100128389,-0.01175895675022504)
 (-0.003585053607275894,-0.01208940781868467) (-0.003051216384682362,-0.01118404468911404) (-0.003018009601090038,-0.01126525671588452)
 (-0.003571844032156041,-0.01157570417925693) (-0.003059262473243206,-0.01071130228692001) (-0.003030391240692837,-0.01078917765763777)
 (-0.00355777925350126,-0.01108070945600884) (-0.003064958919710693,-0.01025540142339496) (-0.003040057970063422,-0.01033002204356219)
 (-0.003542893750885714,-0.01060361874998318) (-0.003068448563956596,-0.009815664837838264) (-0.003047180924192894,-0.009887115874096693)
 (-0.003527210526334644,-0.01014366241668818) (-0.003069856881489703,-0.009391439746480454) (-0.003051911692075897,-0.009459808613202777)
 (-0.00351074208503037,-0.009700104728646188) (-0.003069293142612703,-0.008982097539403176) (-0.003054383625227387,-0.009047473056829002)
 (-0.00349349131233242,-0.009272242614476236) (-0.003066851508175433,-0.008587033448373669) (-0.00305471307724162,-0.008649505151601589)
 (-0.003475452258763079,-0.008859404475695528) (-0.003062612061877061,-0.008205666193165928) (-0.003053000581230124,-0.008265323765703683)
 (-0.003456610844206373,-0.008460949082162914) (-0.003056641780046135,-0.007837437613941555) (-0.003049331955049283,-0.007894370430680302)
 (-0.003436945492333883,-0.008076264546756378) (-0.003048995441039925,-0.007481812297852617) (-0.003043779343333317,-0.00753610905503493)
 (-0.00341642770607652,-0.007704767379478867) (-0.00303971647773654,-0.007138277206629587) (-0.003036402192652858,-0.007190025625811976)
 (-0.003395022594796081,-0.007345901620734535) (-0.003028837777353546,-0.006806341312815973) (-0.003027248167112916,-0.006855627902490124)
 (-0.003372689363772482,-0.006999138052995876) (-0.003016382434392054,-0.00648553525055489) (-0.003016354006759969,-0.006532445116096646)
 (-0.003349381776436463,-0.006663973489499791) (-0.00300236446300762,-0.006175410986970191) (-0.003003746337065536,-0.006220027677347237)
 (-0.003325048599814406,-0.006339930137979718) (-0.002986789476032104,-0.005875541518270546) (-0.002989442436607953,-0.005917946899562438)
 (-0.003299634043510784,-0.006026555036717067) (-0.002969655339505581,-0.005585520595531678) (-0.002973450969493506,-0.005625794748135167)
 (-0.003273078202549694,-0.005723419559368384) (-0.002950952810618205,-0.00530496248042701) (-0.002955772693788357,-0.005343183612659067)
 (-0.003245317514220423,-0.005430118984222036) (-0.002930666169129873,-0.00503350173424031) (-0.002936401155168428,-0.005069746109229151)
 (-0.003216285239053006,-0.005146272122360003) (-0.002908773851928108,-0.004770793038517334) (-0.002915323376079921,-0.004805134911929221)
 (-0.003185911975708406,-0.004871520998279091) (-0.002885249100436959,-0.004516511045805215) (-0.002892520551319889,-0.004549022613017322)
 (-0.003154126219335993,-0.004605530575121656) (-0.002860060631234339,-0.004270350256845707) (-0.002867968760948182,-0.004301101608743686)
 (-0.003120854972439494,-0.004347988515346981) (-0.002833173339459653,-0.00403202491874891) (-0.00284163971102786,-0.004061084006173736)
 (-0.003086024416588893,-0.004098604966207915) (-0.002804549044156563,-0.0038012689369267) (-0.002813501512356548,-0.00382870154400417)
 (-0.003049560652415708,-0.003857112357791704) (-0.002774147284433595,-0.00357783579156256) (-0.002783519506331393,-0.003603705518388642)
 (-0.003011390514068433,-0.003623265199782487) (-0.002741926172952392,-0.003361498447513973) (-0.002751657146053307,-0.003385866703071203)
 (-0.002971442462661194,-0.003396839861494855) (-0.002707843313405609,-0.003152049244784951) (-0.002717876938813181,-0.003174975250602228)
 (-0.002929647561466941,-0.003177634318189754) (-0.002671856785047614,-0.002949299755010757) (-0.002682141454829078,-0.002970840559984339)
 (-0.002885940532863011,-0.002965467845285941) (-0.002633926196338638,-0.002753080587799515) (-0.00264441440361443,-0.002773291094868016)
 (-0.002840260894587769,-0.002760180641012172) (-0.002594013806244246,-0.002563241129696069) (-0.002604661777620722,-0.002582174134379955)
 (-0.002792554169298343,-0.002561633357173345) (-0.00255208570931805,-0.002379649197507499) (-0.00256285305910243,-0.002397355438427356)
 (-0.002742773157995899,-0.002369706517609185) (-0.002508113076347813,-0.002202190587800064) (-0.002518962482720917,-0.002218718808827274)
 (-0.002690879263791495,-0.002184299804042307) (-0.002462073440158441,-0.002030768503774897) (-0.00247297034280671,-0.00204616552770896)
 (-0.002636843848090686,-0.002005331190333393) (-0.002413952010513716,-0.001865302842422805) (-0.002424864330103087,-0.001879613655474755)
 (-0.002580649597469807,-0.001832735907754993) (-0.002363742999324362,-0.001705729326150024) (-0.002374640878977724,-0.001718997172457574)
 (-0.002522291874342332,-0.001666465227178431) (-0.002311450933041515,-0.001551998465130275) (-0.002322306501893413,-0.001564264950660686)
 (-0.002461780021436218,-0.001506485047441048) (-0.002257091925243843,-0.001404074340672942) (-0.002267879084365726,-0.001415379545388313)
 (-0.002399138585712807,-0.001352774284514995) (-0.00220069487901845,-0.001261933203766568) (-0.002211389110101017,-0.001272315800799211)
 (-0.002334408425059671,-0.001205323061676474) (-0.002142302586636199,-0.00112556188801698) (-0.002152880783511321,-0.001135059268666624)
 (-0.002267647659059294,-0.001064130707820344) (-0.002081972691281631,-0.0009949560425605586) (-0.002092413014687811,-0.001003604445465423)
 (-0.002198932424672251,-0.0009292035785501365) (-0.002019778475688248,-0.0008701181968736168) (-0.002030060231382977,-0.0008779528396833226)
 (-0.002128357398676232,-0.0008005527226853507) (-0.00195580944265269,-0.0007510556767490226) (-0.001965912982875078,-0.0007581108883393563)
 (-0.002056036051418732,-0.0006781914249868921) (-0.001890171654672337,-0.0006377783979828124) (-0.001900078302943302,-0.0006440877490827442)
 (-0.001982100601000994,-0.0005621326638243438) (-0.001822987803726834,-0.000530296571664679) (-0.001832679802414828,-0.0005358930015663554)
 (-0.001906701643412317,-0.0004523865297518259) (-0.001754396987524448,-0.0004286183614229106) (-0.001763857467650514,-0.0004335342984225206)
 (-0.001830007442331409,-0.0003489576570414975) (-0.001684554175759738,-0.0003327475391966063) (-0.001693767147870421,-0.0003370150121290703)
 (-0.001752202871993485,-0.0002518427247202351) (-0.001613629358214069,-0.0002426811900356161) (-0.001622579722867499,-0.0002463319285034892)
 (-0.001673488017473242,-0.0001610280861066293) (-0.001541806376370366,-0.0001584075195045797) (-0.001550479952312667,-0.0001614730403465278)
 (-0.001594076448336171,-7.648758594863711e-005) (-0.001469281450489341,-7.990381767786792e-005) (-0.001477665018163912,-8.241549552959863e-005)
 (-0.001514193193439172,1.8193781710858e-006) (-0.001396261424942863,-7.134632162313253e-006) (-0.001404342782547322,-9.123752206229825e-006)
 (-0.001434072456004309,7.394949858612324e-005) (-0.001322961764951614,5.99498014454864e-005) (-0.00133072979389377,5.845200997338432e-005)
 (-0.00135395511829387,0.0001399768604935493) (-0.001249604347462792,0.0001214148296830445) (-0.001257049083827294,0.000120377180163278)
 (-0.00127408609379639,0.0001999938709266912) (-0.001176415097164442,0.0001773423182701288) (-0.001183527805561726,0.0001767336738815997)
 (-0.00119471159103669,0.0002541117912626858) (-0.001103621524736138,0.0002278312327338592) (-0.001110394770963864,0.0002276205338751889)
 (-0.00111607635680199,0.000302460863602311) (-0.001031450228559037,0.0002729978505573664) (-0.001037877947501374,0.0002731541616026176)
 (-0.001038420967259746,0.0003451900347708791) (-0.000960124422284878,0.0003129756051107713) (-0.0009662019777457577,0.000313468178912824)
 (-0.0009619792332381044,0.0003824662949401177) (-0.0008898615494572267,0.0003479145735518826) (-0.000895585782977988,0.0003487129316194145)
 (-0.0008869757808842583,0.0004144736602371417) (-0.0008208710423264666,0.0003779806325137506) (-0.0008262403085559194,0.000379054658278928)
 (-0.0008136238613722203,0.0004414118395749869) (-0.0007533522759400526,0.0004033543156873001) (-0.0007583664625550177,0.0004046743579030001)
 (-0.0007421234337416447,0.0004634946347751777) (-0.0006874927600126356,0.000424229415914096) (-0.0006921532909627103,0.000425766399005972)
