# Supplementary material for: Electromagnetic Analysis, Characterization and Discussion of Inductive Transmission Parameters for Titanium Based Housing Materials in Active Medical Implantable Devices
Source: Materials (Basel). 2018 Oct 25;11(11):2089. doi: 10.3390/ma11112089 (PMC6266279; doi:10.3390/ma11112089)
Supplement: Supplementary file 1 [file materials-11-02089-s001.zip › supplementary/simulation_and_results_C_D/f_Rac_04.txt]

# Created by Octave 4.0.0, Thu Oct 18 01:23:38 2018 Mitteleurop�ische Sommerzeit <unknown@wowa-PC>
# name: R_01
# type: matrix
# rows: 241
# columns: 3
 1 0.9999991724039258 0.9999991649787197
 1.000002120710147 1.000001227092972 1.000001219075425
 1.000004410595718 1.000003445690683 1.000003437033538
 1.00000688315195 1.000005841272149 1.000005831924389
 1.000009552950535 1.000008427955414 1.000008417861943
 1.000012435725489 1.000011220984641 1.00001121008597
 1.000015548465828 1.000014236819931 1.000014225051828
 1.000018909515682 1.000017493234302 1.000017480527408
 1.000022538682343 1.000021009418378 1.000020995697805
 1.000026457352968 1.000024806093464 1.000024791278347
 1.000030688620561 1.00002890563359 1.000028889636616
 1.000035257420002 1.000033332197321 1.000033314924212
 1.000040190674932 1.000038111870059 1.000038093219011
 1.00004551745632 1.000043272817667 1.000043252678762
 1.000051269153702 1.000048845452387 1.000048823706934
 1.000057479660029 1.000054862611919 1.000054839131763
 1.000064185571277 1.000061359752829 1.000061334399592
 1.000071426401946 1.000068375159316 1.00006834778358
 1.000079244817734 1.000075950168656 1.000075920609086
 1.000087686886741 1.000084129414576 1.000084097496971
 1.000096802350687 1.000092961090023 1.000092926626277
 1.00010664491774 1.000102497230865 1.00010246001788
 1.000117272578646 1.000112794022181 1.000112753840654
 1.00012874794805 1.000123912128947 1.000123868742081
 1.000141138632979 1.000135917053026 1.000135870205142
 1.000154517630661 1.000148879518612 1.000148828933634
 1.000168963757997 1.000162875888304 1.000162821268141
 1.000184562115233 1.000177988612332 1.000177929635115
 1.000201404586485 1.000194306713483 1.000194243031672
 1.000219590380099 1.000211926310622 1.000211857548964
 1.000239226611975 1.00023095118383 1.00023087693714
 1.000260428935265 1.000251493384465 1.00025141321525
 1.000283322220113 1.000273673893726 1.000273587329596
 1.000308041287415 1.000297623333508 1.000297529864409
 1.00033473170084 1.000323482733749 1.000323381808952
 1.000363550621765 1.000351404360678 1.00035129538554
 1.000394667732045 1.00038155261081 1.000381434943269
 1.000428266230004 1.000414104975863 1.000413977922665
 1.000464543905405 1.000449253084171 1.000449115896789
 1.000503714299641 1.000487203824678 1.000487055694905
 1.000546007957835 1.000528180559932 1.000528020615129
 1.000591673780065 1.000572424435137 1.000572251733097
 1.000640980479559 1.000620195790789 1.000620009314197
 1.000694218156156 1.000671775686989 1.000671574337435
 1.000751699994165 1.000727467548223 1.00072725013976
 1.000813764094239 1.000787598938019 1.000787364190166
 1.000880775449852 1.000852523473565 1.000852270003801
 1.000953128079533 1.000922622891281 1.000922349206913
 1.001031247327051 1.000998309275009 1.000998013764414
 1.001115592342576 1.001080027459508 1.001079708382647
 1.001206658758796 1.001168257622741 1.001167913100965
 1.001304981577108 1.001263518081642 1.001263146086653
 1.001411138280056 1.001366368306964 1.001365966648913
 1.001525752187371 1.001477412174045 1.001476978488696
 1.001649496074334 1.001597301467589 1.001596833202457
 1.001783096072446 1.001726739659838 1.00172623405922
 1.001927335873919 1.001866485982877 1.001865940071716
 1.002083061262964 1.002017359817409 1.002016770383879
 1.002251184998586 1.00218024542182 1.002179608998521
 1.002432692075246 1.002356097027067 1.002355409870747
 1.002628645389618 1.002545944324701 1.002545202394385
 1.002840191843644 1.002750898377209 1.00275009731059
 1.003068568916051 1.002972157981804 1.002971293069772
 1.003315111736717 1.003211016520878 1.003210082680064
 1.003581260700482 1.003468869334508 1.003467861077664
 1.003868569659377 1.003747221652672 1.003746133056707
 1.00417871473464 1.004047697127134 1.004046521798676
 1.004513503792467 1.004372047005468 1.004370778043709
 1.004874886630062 1.004722159992153 1.004720789948796
 1.005264965921185 1.005100072844237 1.005098593680323
 1.005686008973176 1.005507981751717 1.005506384791092
 1.006140460350099 1.005948254555384 1.005946530434534
 1.006630955419571 1.00642344385755 1.00642158247156
 1.007160334883389 1.00693630108359 1.006934291527926
 1.00773166035475 1.007489791554856 1.007487622062646
 1.00834823104751 1.008087110635827 1.008084768510302
 1.009013601645123 1.008731701020538 1.008729172562322
 1.009731601418986 1.009427271225374 1.009424541654168
 1.010506354667799 1.010177815356775 1.010174868727112
 1.011342302550628 1.010987634223648 1.010984453334232
 1.012244226387305 1.011861357864863 1.011857924161038
 1.013217272499644 1.012803969561981 1.012800263030874
 1.014266978666306 1.013820831406664 1.013816830464459
 1.015399302262057 1.014917711489889 1.014913392860698
 1.016620650149195 1.016100812777084 1.016096151362846
 1.017937910384205 1.017376803728526 1.017371772469295
 1.01935848579617 1.018752850717632 1.018747420441679
 1.020890329484973 1.020236652291477 1.020230791554457
 1.022541982276407 1.02183647530663 1.021830150219188
 1.024322612156976 1.023561192959496 1.023554367002537
 1.026242055694509 1.025420324713536 1.025412958540449
 1.028310861428992 1.02742407810437 1.02741612932935
 1.03054033519317 1.029583392378993 1.029574815350741
 1.032942587291501 1.031909983895036 1.031900729454979
 1.035530581430421 1.034416393170565 1.034406408394784
 1.038318185250358 1.037116033433244 1.037105261357206
 1.04132022226067 1.040023240469038 1.040011619794394
 1.044552524921702 1.043153323514778 1.043140788297373
 1.048031988552799 1.046522616874711 1.046509096192872
 1.051776625670517 1.050148531867681 1.050133949470325
 1.055805620276953 1.054049608629729 1.054033882563274
 1.0601393815239 1.058245567203823 1.058228609417398
 1.064799596073019 1.062757357245885 1.062739073174309
 1.069809278356824 1.067607205563372 1.067587493687504
 1.075192817818171 1.072818660579106 1.07279741196318
 1.08097602207013 1.078416632680353 1.078393730486454
 1.08718615477159 1.084427429271684 1.08440274825107
 1.093851966861893 1.090878783201723 1.09085218916397
 1.10100371963897 1.097799873081714 1.097771222341854
 1.108673198005837 1.105221333859306 1.105190472664302
 1.116893712053144 1.113175255860689 1.113142019796715
 1.125700084995687 1.121695170372134 1.12165938375438
 1.135128625346697 1.130816019704929 1.130777494952731
 1.145217081100896 1.140574109584589 1.140532646584652
 1.156004573618397 1.151007041634364 1.150962427096016
 1.167531508865515 1.162153623697067 1.162105630503848
 1.179839463687019 1.174053755767447 1.174002142330407
 1.192971044874636 1.186748289407317 1.186692799025942
 1.20696971896722 1.200278858695522 1.200219218933755
 1.221879610989208 1.21468768104635 1.214623603131192
 1.237745270715729 1.230017326618294 1.229948504870199
 1.254611405558942 1.246310455548865 1.246236566854177
 1.27252257981275 1.263609522897727 1.263530226234138
 1.291522880773929 1.281956451965345 1.281871387991833
 1.311655553184914 1.301392277574894 1.301301068300467
 1.332962604502377 1.32195676196457 1.321859010508698
 1.355484384681905 1.343687987107679 1.343583277567076
 1.379259145451924 1.366621928543639 1.366509825982208
 1.404322585399061 1.390792017131841 1.390672067707331
 1.430707388559938 1.416228696474609 1.416100427719812
 1.458442765548272 1.442958985052635 1.442821906325724
 1.487554007488492 1.471006053307883 1.470859656427366
 1.518062064096549 1.500388826914505 1.500232586994063
 1.549983158074864 1.53112162824354 1.530955004738188
 1.583328448496327 1.56321386844731 1.563036306423643
 1.618103755977291 1.596669802635941 1.596480734273849
 1.654309362110699 1.631488360196205 1.631287206529073
 1.691939894824144 1.66766306139736 1.667449234292689
 1.730984310003059 1.705182030018594 1.704954934396004
 1.771425977905509 1.744028109813239 1.743787146094796
 1.813242880587027 1.784179090247641 1.78392365702766
 1.856407923849057 1.825608044170543 1.825337541086387
 1.900889364180559 1.868283776975898 1.867997607757151
 1.946651347879606 1.912171383515599 1.911868959179083
 1.993654556172575 1.957232905657889 1.956913647809671
 2.041856946775159 2.003428080043414 2.003091424247374
 2.091214579126563 2.050715162472139 2.050360561629332
 2.141682507594118 2.099051812534305 2.098678740217049
 2.19321572438267 2.148396019687177 2.148003973369732
 2.245770131808491 2.198707050128364 2.19829555423986
 2.299303522091493 2.24994639251821 2.249515001256858
 2.353776541905686 2.302078679968467 2.30162697980083
 2.409153618690423 2.355072565734906 2.354600177519808
 2.465403826114779 2.408901530749061 2.40840811141127
 2.522501667193977 2.463544602450952 2.46302984616031
 2.580427755228125 2.518986966362684 2.518450605152471
 2.639169375076708 2.575220454331868 2.574662258130522
 2.698720910121291 2.632243896415185 2.631663672458032
 2.759084123604479 2.690063326789593 2.689460918391239
 2.82026828678491 2.74869203784228 2.748067322545936
 2.882290150341167 2.808150480610397 2.807503367711846
 2.945173759737381 2.868466013836894 2.867796441325596
 3.008950119528679 2.929672508101499 2.928980439059105
 3.073656715874003 2.991809815508484 2.991095234014597
 3.139336910627201 3.054923119299216 3.054186025923739
 3.206039224170731 3.119062181283777 3.118302588226941
 3.273816527535254 3.184280508089634 3.183498434057735
 3.342725167196372 3.250634459802242 3.249829924699707
 3.412824048106786 3.318182326491387 3.317355346016364
 3.484173701907665 3.386983399303453 3.386133979528848
 3.556835367836915 3.457097063163448 3.456225195179996
 3.630870113462198 3.528581937608022 3.527687592315808
 3.706338021018281 3.601495090839903 3.60057821395238
 3.783297462787669 3.6758913496762 3.674951856995405
 3.861804485736337 3.751822724790056 3.750860497825846
 3.941912321413604 3.829337966500791 3.828352848472625
 4.023671032320228 3.908482261534394 3.907474053797864
 4.107127300483991 3.98929707575767 3.988265534707056
 4.192324358243156 4.071820142231694 4.070764976688784
 4.279302055477105 4.156085588151103 4.155006457286474
 4.368097051995148 4.242124188783899 4.24102070057253
 4.458743118822983 4.329963731558357 4.328835441789076
 4.55127152811899 4.419629469413827 4.418475881257795
 4.645711508438112 4.511144639528033 4.509965203682715
 4.742090740528081 4.604531021967226 4.60332513734008
 4.840435868652349 4.699809512485009 4.698576527439982
 4.940773003714439 4.797000685018913 4.795739899145616
 5.043128197206075 4.896125321997018 4.89483598838892
 5.147527868702017 4.997204894267227 4.99588622226039
 5.253999174448246 5.10026197716241 5.098913135513744
 5.362570309731143 5.205320594359234 5.203940714786855
 5.473270743003077 5.312406486413604 5.310994667462894
 5.586131384812452 5.421547306000596 5.420102617130906
 5.701184698830866 5.5327727461407 5.531294231998333
 5.818464765574175 5.646114611216186 5.644601295961567
 5.938007311501419 5.761606842776493 5.760057734398158
 6.059849716827118 5.87928551307137 5.877699607582713
 6.184031014840481 5.999188799005567 5.997565084433656
 6.310591893506359 6.121356947576683 6.119694407624713
 6.439574707543458 6.245832241538456 6.244129858868491
 6.571023505431652 6.372658970892745 6.370915729899833
 6.704984072358878 6.501883412475435 6.500098301537913
 6.841503986243009 6.633553816706147 6.631725829799472
 6.980632681090588 6.76772039767827 6.765848535371265
 7.122421509489935 6.904435320769161 6.902518590554373
 7.266923794863623 7.043752680798191 7.041790096760742
 7.414194863997207 7.185728463634756 7.183719045505196
 7.56429205129302 7.330420485111191 7.328363256736456
 7.717274668348607 7.477888302940135 7.475782290247966
 7.873203935151019 7.628193099763143 7.626037328283956
 8.032142872624537 7.781397538451968 7.779191030527494
 8.194156159616652 7.937565593729946 7.935307365473865
 8.359309960765346 8.096762366926544 8.094451425076498
 8.527671734461126 8.259053892975631 8.256689231721857
 8.69931003207313 8.4245069501573 8.422087548074707
 8.874294300828176 8.593188883859847 8.590713700990271
 9.052694702696142 8.765167455086432 8.762635430314445
 9.234581960832822 8.940510723463857 8.937920772171545
 9.420027243310424 9.119286972231283 9.116637984361011
 9.609102091364587 9.301564680353295 9.298855518806221
 9.801878396472128 9.487412543689985 9.48464204313977
 9.99842842728691 9.676899544247078 9.674066510342385
 10.19882490430584 9.870095063522438 9.867198272380488
 10.40314111729171 10.06706903331306 10.06410723135599
 10.61145107781642 10.26789211529335 10.26486401931189
 10.82382969762722 10.47263589933554 10.46954019671411
 11.04035298239858 10.68137310978882 10.67820845886016
 11.26109822987162 10.89417780900505 10.89094283943835
 11.48614422216913 11.11112558833377 11.10781890155207
 11.71557140276364 11.33229373816324 11.32891390763835
 11.94946203071657 11.55776139055371 11.5543069620506
 12.18790030660015 11.78760963037526 11.78407912204893
 12.43097246723811 12.02192157335532 12.01831347570574
 12.67876684864584 12.26078241176288 12.25709518742077
 12.93137391918381 12.50427943088201 12.500511514275
 13.18888628673582 12.75250200107598 12.74865179794857
 13.45139868550998 13.00554155178932 13.00160743859728
 13.71900794896361 13.26349153429031 13.25947185752683
 13.99181297581629 13.5264473804012 13.52234045583685
 14.26991469573123 13.79450646356885 13.79031057547014
 14.55341604063312 14.06776806802141 14.06348146833872
