# Supplementary material for: Electromagnetic Analysis, Characterization and Discussion of Inductive Transmission Parameters for Titanium Based Housing Materials in Active Medical Implantable Devices
Source: Materials (Basel). 2018 Oct 25;11(11):2089. doi: 10.3390/ma11112089 (PMC6266279; doi:10.3390/ma11112089)
Supplement: Supplementary file 1 [file materials-11-02089-s001.zip › supplementary/simulation_and_results_C_D/f_R_22.txt]

# Created by Octave 4.0.0, Thu Oct 18 01:23:38 2018 Mitteleurop�ische Sommerzeit <unknown@wowa-PC>
# name: f_L22U
# type: matrix
# rows: 241
# columns: 3
 1.015682863631479 1.000481942781744 1.000040318608458
 1.016797606789352 1.000517956601016 1.000045274917105
 1.017981904296342 1.000556206766802 1.000050573181688
 1.019238861635092 1.000596791545982 1.000056233940287
 1.020571579154201 1.000639808787023 1.000062278670866
 1.021983136254987 1.000685355393168 1.000068729823464
 1.023476575416846 1.000733526792148 1.000075610857949
 1.02505488648774 1.000784416417018 1.000082946288965
 1.026720991728492 1.000838115214644 1.000090761739881
 1.028477732152939 1.000894711200307 1.000099084007879
 1.030327855746142 1.000954289078238 1.000107941142249
 1.032274008165285 1.001016929948628 1.000117362538295
 1.034318726528004 1.001082711121795 1.000127379049144
 1.036464436866997 1.001151706059265 1.0001380231178
 1.038713455774844 1.001223984459871 1.000149328931707
 1.041067996677672 1.001299612506013 1.000161332601836
 1.04353018106117 1.001378653281594 1.000174072368178
 1.046102054829782 1.00146116736825 1.000187588833091
 1.048785609814949 1.00154721362115 1.000201925223659
 1.051582810268054 1.001636850119537 1.000217127683753
 1.054495623987902 1.001730135281005 1.000233245596136
 1.057526057551612 1.001827129122401 1.000250331934468
 1.060676194954584 1.001927894644687 1.000268443644811
 1.063948238830714 1.002032499314551 1.00028764205596
 1.067344553330507 1.002141016612147 1.000307993317779
 1.070867707690678 1.002253527612804 1.000329568866766
 1.074520519541261 1.002370122570566 1.000352445918291
 1.078306097067873 1.002490902473653 1.000376707985237
 1.082227879276946 1.00261598054588 1.000402445423446
 1.086289673794674 1.002745483673952 1.000429756004944
 1.090495691857908 1.002879553747764 1.000458745520897
 1.094850580413856 1.003018348909363 1.000489528417107
 1.099359451520669 1.003162044715144 1.000522228465948
 1.10402790951608 1.003310835225017 1.000556979479661
 1.108862076678709 1.003464934041074 1.000593926070957
 1.113868618330968 1.003624575325917 1.000633224467848
 1.119054768508422 1.003790014837338 1.000675043390493
 1.124428357437267 1.003961531020585 1.000719564998555
 1.129997842111113 1.004139426202205 1.00076698591817
 1.13577234123655 1.00432402792995 1.000817518358039
 1.141761675725188 1.004515690501752 1.000871391324462
 1.147976415751831 1.004714796723319 1.000928851945165
 1.154427935183316 1.004921759928673 1.000990166911965
 1.161128473920911 1.00513702629152 1.001055624052043
 1.168091208404972 1.005361077447768 1.001125534037708
 1.17533033021748 1.005594433441549 1.001200232244279
 1.18286113240083 1.005837655998954 1.00128008076575
 1.190700102802217 1.0060913521258 1.001365470597903
 1.198865023463282 1.00635617801856 1.001456823998674
 1.207375074811983 1.00663284327112 1.001554597035908
 1.216250943183051 1.00692211535463 1.001659282333009
 1.225514929996142 1.007224824343382 1.0017714120237
 1.23519106075588 1.007541867856359 1.001891560927821
 1.245305191901598 1.007874216181759 1.002020349961069
 1.255885113421824 1.008222917550343 1.002158449792691
 1.266960645053195 1.008589103522759 1.002306584766411
 1.278563723800311 1.008973994455765 1.002465537101221
 1.290728480436441 1.009378905012661 1.002636151390237
 1.303491302572358 1.009805249684 1.002819339417408
 1.316890881808986 1.010254548285724 1.003016085313686
 1.330968242419906 1.010728431403456 1.003227451076099
 1.345766748943506 1.011228645753703 1.003454582475211
 1.361332090005283 1.011757059435302 1.003698715378543
 1.377712235643681 1.01231566704777 1.003961182519856
 1.394957365385244 1.012906594657396 1.004243420746555
 1.413119764313948 1.013532104597238 1.004546978780011
 1.432253684416064 1.014194600093611 1.004873525526395
 1.452415168566644 1.014896629719801 1.005224858978317
 1.473661834669447 1.015640891687337 1.005602915750703
 1.496052617682943 1.016430237997009 1.006009781297429
 1.5196474675769 1.017267678485478 1.006447700858534
 1.544507001682164 1.01815638481977 1.00691909119131
 1.570692110437696 1.019099694510565 1.00742655314208
 1.598263516217545 1.020101115036719 1.007972885119155
 1.627281285750189 1.021164328197475 1.008561097531167
 1.657804297629714 1.022293194835327 1.009194428258636
 1.689889667567358 1.023491760101431 1.009876359230355
 1.723592135334381 1.024764259465809 1.010610634179547
 1.758963418789062 1.026115125706226 1.011401277658001
 1.796051541932242 1.027548997141241 1.012252615389163
 1.834900145556814 1.029070727403362 1.01316929604325
 1.875547790691366 1.03068539707621 1.014156314518918
 1.918027266618964 1.032398327543243 1.015219036816227
 1.962364916698524 1.034215097413094 1.016363226584703
 2.008579996439644 1.036141561896047 1.017595073427616
 2.05668407919135 1.038183875505564 1.0189212230391
 2.106680525307254 1.040348518445984 1.020348809243758
 2.158564030667049 1.042642327021393 1.021885487998913
 2.212320269894996 1.045072528359111 1.023539473406975
 2.267925648485783 1.047646779684299 1.025319575769165
 2.325347176306783 1.050373212309055 1.027235241691979
 2.384542472623335 1.053260480410944 1.029296596232983
 2.445459909943914 1.056317814573578 1.031514487043763
 2.508038900705513 1.059555079947513 1.033900530433081
 2.572210327240963 1.062982838766673 1.036467159233319
 2.637897111742178 1.066612416826164 1.039227672307225
 2.705014919221706 1.070455973396973 1.042196285479059
 2.77347298294504 1.074526573922896 1.045388183614471
 2.843175038612384 1.078838264721405 1.048819573506268
 2.914020350840496 1.083406148792723 1.05250773714755
 2.985904813329988 1.088246461734724 1.056471084890419
 3.058722102556954 1.093376646664613 1.060729207895035
 3.132364863915155 1.09881542696168 1.065302929172611
 3.206725908936147 1.104582875569132 1.070214352413894
 3.281699402472558 1.110700479521234 1.075486907674352
 3.357182019473973 1.117191198298154 1.081145392857717
 3.433074052126079 1.124079514544192 1.08721600980182
 3.509280449582973 1.131391475621599 1.093726393626168
 3.58571177421855 1.139154724402096 1.100705633852529
 3.662285060198962 1.147398517626811 1.108184285659762
 3.738924562187929 1.156153730090026 1.116194369487116
 3.815562384109055 1.165452842826686 1.124769357060531
 3.892138980084033 1.175329913413742 1.133944141794563
 3.968603521929349 1.185820526435373 1.14375499141835
 4.044914129905356 1.196961722125004 1.154239480607234
 4.121037965752254 1.208791901190809 1.16543640137541
 4.196951189381574 1.221350703869577 1.177385649013583
 4.272638782878568 1.234678861353834 1.190128081455299
 4.348094247667121 1.24881801790904 1.203705350136347
 4.42331918273037 1.263810522264694 1.218159700688148
 4.498322753636469 1.279699187229747 1.233533742198089
 4.573121063724342 1.296527016977266 1.249870184277835
 4.647736440147467 1.314336902059291 1.267211541826248
 4.722196648525256 1.333171282973051 1.285599808155975
 4.796534050713894 1.353071783995361 1.305076098072301
 4.870784720697991 1.374078820030152 1.325680263547116
 4.944987533843784 1.396231180362177 1.347450485798567
 5.019183244782939 1.419565594451985 1.370422848855052
 5.093413569049189 1.444116286211769 1.39463090099829
 5.167720283312679 1.469914524517807 1.420105211821801
 5.242144358667158 1.496988178997417 1.446872933932537
 5.316725140965841 1.525361291298819 1.474957379508993
 5.391499591652416 1.555053673054441 1.504377622944292
 5.466501601917723 1.586080542493327 1.535148141551162
 5.541761392279656 1.618452212086162 1.567278506748267
 5.617305008827325 1.652173839634171 1.600773138173773
 5.693153926331767 1.6872452548023 1.635631132769114
 5.769324767175382 1.723660872188546 1.671846179968188
 5.845829143550302 1.761409700618361 1.709406572723563
 5.922673628595492 1.800475456439809 1.748295322190539
 5.999859860076175 1.84083678623533 1.788490381524948
 6.077384777862481 1.882467601585314 1.829964981471672
 6.155240993875223 1.925337525450178 1.872688077342701
 6.233417290373321 1.969412446444505 1.916624903691574
 6.311899239551937 2.014655173921239 1.961737629631113
 6.390669934463825 2.061026183467224 2.007986104414694
 6.469710818385575 2.108484439299853 2.055328679791544
 6.549002597016334 2.156988277227203 2.103723092813547
 6.628526215426924 2.206496329462917 2.153127390386002
 6.70826387955153 2.256968470693397 2.203500874982421
 6.788200100351377 2.308366763528994 2.254805049637978
 6.868322737618721 2.360656380803178 2.307004539705511
 6.948624019818724 2.413806482200939 2.360067968842133
 7.029101516423945 2.467791023378082 2.413968767392166
 7.109759039902031 2.522589477040082 2.468685892625916
 7.190607455901648 2.578187447390989 2.52420444225913
 7.271665382221468 2.634577161867034 2.58051614513729
 7.352959759802115 2.691757827047476 2.637619716002618
 7.43452628225901 2.749735839062823 2.695521064642363
 7.516409674193703 2.808524842567626 2.75423335349517
 7.598663812716294 2.868145636344808 2.813776901769239
 7.68135169106935 2.928625927705823 2.874178938246273
 7.764545227874145 2.989999942043747 2.935473209125704
 7.848324930207398 3.05230789792722 2.997699451282954
 7.932779423226331 3.115595362008159 3.060902745236166
 8.018004863350841 3.179912501565216 3.125132765625879
 8.104104255832594 3.245313255613268 3.190442950144365
 8.191186700792866 3.311854448118267 3.256889610457655
 8.279366594362344 3.37959486875514 3.324531010560646
 8.368762813250148 3.448594347908116 3.393426439256114
 8.459497911851738 3.51891285291578 3.463635303780514
 8.551697360760574 3.590609632123386 3.535216271138033
 8.645488854253921 3.663742431821503 3.608226482209497
 8.741001711980896 3.738366808792413 3.682720861392824
 8.838366396704217 3.814535557874381 3.758751541174944
 8.937714165655503 3.89229826984885 3.836367416938575
 9.039176867960165 3.971701030074758 3.915613842466594
 9.142886894922073 4.052786262939167 3.99653247118272
 9.248977283902688 4.13559272146103 4.079161242522859
 9.357581970442499 4.220155615679887 4.163534507016966
 9.468836177392355 4.306506867910593 4.249683278259071
 9.582876924534482 4.394675478091265 4.337635594906171
 9.699843637721349 4.484687978282294 4.427416971888653
 9.819878833225903 4.576568952518476 4.51905091694941
 9.943128850987659 4.670341596464755 4.612559487070459
 10.06974460984102 4.766028291211089 4.70796385907723
 10.19988235860166 4.863651166681104 4.8052848899717
 10.33370439904596 4.963232632767827 4.904543645114405
 10.47137976001741 5.064795860051222 5.005761876149123
 10.61308480590984 5.168365196548661 5.108962435180151
 10.75900376722191 5.273966512153529 5.214169616863545
 10.9093291852863 5.381627467660755 5.321409425425398
 11.06426226729866 5.491377710302971 5.430709768554252
 11.22401315095259 5.603249002150513 5.542100584565188
 11.38880108008226 5.717275290996858 5.655613912636786
 11.55885449346294 5.833492735758351 5.771283918139677
 11.73441102821419 5.951939699238943 5.889146886048072
 11.91571743724311 6.072656720738111 6.009241195083369
 12.10302941686795 6.195686479570362 6.13160728369308
 12.29661133669859 6.321073757979655 6.256287616579124
 12.49673585918998 6.448865408894165 6.383326657342708
 12.70368343172446 6.579110330579065 6.512770849467543
 12.91774162996049 6.711859447003012 6.644668604642309
 13.13920432813048 6.847165689845553 6.779070294564859
 13.36837067026842 6.985083976068895 6.916028240260898
 13.60554381656227 7.125671173794285 7.055596691908359
 13.85102944119526 7.268986049153346 7.197831791936034
 14.10513396241522 7.41508918774309 7.342791515183282
 14.36816249208035 7.564042886182632 7.490535581705264
 14.64041650047 7.715911011823651 7.641125340277922
 14.9221912023861 7.870758831674738 7.794623623691832
 15.21377268231603 8.028652814704317 7.951094579785253
 15.51543478907225 8.189660414498313 8.110603485084791
 15.82743584358828 8.353849841749854 8.273216550136015
 16.1500152168922 8.521289837557948 8.439000727037063
 16.48338984814618 8.692049459392157 8.60802353054302
 16.82775078466268 8.866197891349511 8.780352883560157
 17.18325983631653 9.043804289301629 8.956056996819227
 17.55004644543757 9.224937669576668 9.135204290480058
 17.92820487937482 9.40966684746097 9.317863362764426
 18.31779185613234 9.598060428830337 9.50410300790716
 18.71882471317285 9.79018685520013 9.693992282431575
 19.13128022529333 9.98611449955953 9.88760061603069
 19.55509416899883 10.18591180765305 10.08499796048178
 19.99016171788515 10.38964747722003 10.28625496810709
 20.43633873604147 10.59739066601254 10.49144318979514
 20.89344401479904 10.809211218715 10.70063528183514
 21.3612624725577 11.02517990234836 10.91390521102232
 21.83954930887849 11.24536864061608 11.13132844810456
 22.32803507343816 11.46985073835063 11.35298214120633
 22.82643157928358 11.69870108907823 11.57894526270449
 23.33443855930638 11.93199636050006 11.80929872534567
 23.85175093677695 12.16981515482449 12.04412546587126
 24.37806655651262 12.41223814309957 12.28351049679493
 24.91309420403493 12.65934817450346 12.52754092921179
 25.4565617272369 12.91123036338851 12.77630597147967
 26.00822406897798 13.16797215795066 13.02989690959979
 26.56787102033763 13.42966339533536 13.28840707640594
 27.1353345123367 13.69639634780597 13.55193181615065
 27.71049527875095 13.96826576467841 13.8205684512036
 28.29328874259475 14.24536891366531 14.09441625601307
