# Supplementary material for: Electromagnetic Analysis, Characterization and Discussion of Inductive Transmission Parameters for Titanium Based Housing Materials in Active Medical Implantable Devices
Source: Materials (Basel). 2018 Oct 25;11(11):2089. doi: 10.3390/ma11112089 (PMC6266279; doi:10.3390/ma11112089)
Supplement: Supplementary file 1 [file materials-11-02089-s001.zip › supplementary/simulation_and_results_C_D/Info.txt]

Spule mit 10 Windungen d = 0.4 mm
Breite der Spule bei 1,0 mm
Ti Gr. 2

Simulation bei 10, 40, 90 mm mit f = 10^3 bis 10^7 Hz
