# Supplementary material for: Electromagnetic Analysis, Characterization and Discussion of Inductive Transmission Parameters for Titanium Based Housing Materials in Active Medical Implantable Devices
Source: Materials (Basel). 2018 Oct 25;11(11):2089. doi: 10.3390/ma11112089 (PMC6266279; doi:10.3390/ma11112089)
Supplement: Supplementary file 1 [file materials-11-02089-s001.zip › supplementary/simulation_and_results_C_D/L11phi_outputMG.txt]

# Created by Octave 4.0.0, Wed Sep 21 16:40:40 2016 Mitteleurop�ische Sommerzeit <unknown@juno>
# name: L11phi
# type: complex matrix
# rows: 241
# columns: 3
 (1.631899525298515e-005,-1.965736178718459e-006) (1.631901656205496e-005,-1.965683679458891e-006) (1.631896294811853e-005,-1.965757245802165e-006)
 (1.62762104574178e-005,-2.026534832409637e-006) (1.627623292420955e-005,-2.026480714112376e-006) (1.627617714073174e-005,-2.026556149801736e-006)
 (1.623092154645722e-005,-2.08813937881489e-006) (1.623094523851095e-005,-2.088083619998039e-006) (1.623088717561388e-005,-2.088160905753412e-006)
 (1.618304279464153e-005,-2.150455645126171e-006) (1.618306778185375e-005,-2.150398226732378e-006) (1.618300732830478e-005,-2.150477336189311e-006)
 (1.613249329295385e-005,-2.213380331591267e-006) (1.613251964747055e-005,-2.213321237216324e-006) (1.613245669122665e-005,-2.213402136560619e-006)
 (1.607919800404143e-005,-2.276801166402041e-006) (1.607922580012764e-005,-2.276740382519918e-006) (1.607916022893792e-005,-2.276823030164871e-006)
 (1.602308883988996e-005,-2.340597200133376e-006) (1.602311815377585e-005,-2.340534716314408e-006) (1.602304985584146e-005,-2.340619062631281e-006)
 (1.596410574164788e-005,-2.404639250107559e-006) (1.596413665135305e-005,-2.404575059226972e-006) (1.596406551603751e-005,-2.404661046337832e-006)
 (1.590219773825352e-005,-2.468790502026576e-006) (1.59022303233881e-005,-2.468724600459909e-006) (1.590215624197308e-005,-2.468812162102444e-006)
 (1.583732395788054e-005,-2.532907272356861e-006) (1.583735829942716e-005,-2.532839660160128e-006) (1.583728116590414e-005,-2.532928721632854e-006)
 (1.576945456423322e-005,-2.596839930311793e-006) (1.576949074431022e-005,-2.596770611382864e-006) (1.576941045619864e-005,-2.59686108957856e-006)
 (1.569857158857752e-005,-2.660433972936877e-006) (1.569860969018591e-005,-2.660362955155959e-006) (1.569852614936621e-005,-2.660454758689387e-006)
 (1.562466962833874e-005,-2.723531240929831e-006) (1.562470973509688e-005,-2.723458536277297e-006) (1.562462284864411e-005,-2.723551565711363e-006)
 (1.554775638430332e-005,-2.785971256637791e-006) (1.554779858017218e-005,-2.78589688128808e-006) (1.554770826117711e-005,-2.78599102946057e-006)
 (1.546785301108728e-005,-2.847592659458439e-006) (1.546789738008917e-005,-2.847516633848644e-006) (1.54678035484516e-005,-2.847611786299544e-006)
 (1.538499425964375e-005,-2.908234707968578e-006) (1.538504088557902e-005,-2.908157056842515e-006) (1.538494346875809e-005,-2.908253092338364e-006)
 (1.529922839618483e-005,-2.967738812898598e-006) (1.529927736234918e-005,-2.967659565326553e-006) (1.52991762960564e-005,-2.967756356476577e-006)
 (1.521061688885703e-005,-3.025950060952553e-006) (1.521066827776395e-005,-3.025869250328411e-006) (1.521056350658464e-005,-3.025966664283739e-006)
 (1.511923386163248e-005,-3.082718686827671e-006) (1.511928775474227e-005,-3.082636350845424e-006) (1.511917923267363e-005,-3.082734250070478e-006)
 (1.502516532381051e-005,-3.137901449945448e-006) (1.502522180126887e-005,-3.137817630557724e-006) (1.502510949216457e-005,-3.137915873660763e-006)
 (1.492850819284343e-005,-3.19136287362208e-006) (1.49285673332304e-005,-3.191277616983688e-006) (1.492845121114418e-005,-3.191376059591569e-006)
 (1.482936913738388e-005,-3.242976307818992e-006) (1.482943101747467e-005,-3.242889664218791e-006) (1.482931106689807e-005,-3.242988159879973e-006)
 (1.472786327594902e-005,-3.292624782227931e-006) (1.472792797048526e-005,-3.29253680601209e-006) (1.472780418647841e-005,-3.292635207111371e-006)
 (1.462411277382778e-005,-3.340201624105128e-006) (1.462418035529896e-005,-3.340112373594667e-006) (1.462405274351571e-005,-3.340210532263188e-006)
 (1.451824538629926e-005,-3.38561082466665e-006) (1.451831592473129e-005,-3.385520362071572e-006) (1.451818450134398e-005,-3.385618131077059e-006)
 (1.441039299944085e-005,-3.428767148544108e-006) (1.441046656218961e-005,-3.428675539875584e-006) (1.441033135372022e-005,-3.428772773478498e-006)
 (1.430069022044161e-005,-3.469595992186671e-006) (1.430076687198831e-005,-3.469503307167887e-006) (1.430062791505703e-005,-3.469599861932389e-006)
 (1.418927306727082e-005,-3.508033008543563e-006) (1.41893528690155e-005,-3.507939320518664e-006) (1.418921021001707e-005,-3.508035056068987e-006)
 (1.407627780277227e-005,-3.544023526162348e-006) (1.407636081282229e-005,-3.543928912001797e-006) (1.407621450754345e-005,-3.544023691717784e-006)
 (1.396183995097781e-005,-3.57752180032309e-006) (1.39619262239284e-005,-3.577426340322139e-006) (1.396177633711929e-005,-3.577520031971195e-006)
 (1.384609352405496e-005,-3.60849014139727e-006) (1.384618311075983e-005,-3.608393919164172e-006) (1.384602971567204e-005,-3.608486395468824e-006)
 (1.372917047732601e-005,-3.636897970775453e-006) (1.372926342465733e-005,-3.636801073104014e-006) (1.372910660255941e-005,-3.636892212247761e-006)
 (1.361120039789398e-005,-3.662720857124535e-006) (1.361129674849146e-005,-3.66262337384574e-006) (1.361113658817261e-005,-3.662713059921702e-006)
 (1.349231042027748e-005,-3.685939585259379e-006) (1.349241021228913e-005,-3.685841609066414e-006) (1.349224680955853e-005,-3.685929732475114e-006)
 (1.337262535082686e-005,-3.706539306585055e-006) (1.337272861764434e-005,-3.706440932825776e-006) (1.33725620748312e-005,-3.706527390629172e-006)
 (1.325226797224961e-005,-3.724508814108369e-006) (1.325237474224385e-005,-3.724410140540653e-006) (1.325220516770138e-005,-3.724494836780214e-006)
 (1.313135949091471e-005,-3.739839976824748e-006) (1.31314697871781e-005,-3.739741103330108e-006) (1.313129729479217e-005,-3.739823949316425e-006)
 (1.301002008321507e-005,-3.752527358388785e-006) (1.301013392331857e-005,-3.752428386641748e-006) (1.300995863201893e-005,-3.752509301222088e-006)
 (1.288836949344867e-005,-3.762568033995249e-006) (1.288848688922224e-005,-3.76246906708715e-006) (1.288830892249331e-005,-3.762547976896157e-006)
 (1.276652763459181e-005,-3.769961608011578e-006) (1.276664859193821e-005,-3.76986275002976e-006) (1.276646807732482e-005,-3.769939589726662e-006)
 (1.26446151449375e-005,-3.774710423787758e-006) (1.264473966368948e-005,-3.774611779353257e-006) (1.26445567322916e-005,-3.77468649184696e-006)
 (1.252275385766839e-005,-3.776819946865689e-006) (1.252288193149791e-005,-3.776721620633849e-006) (1.252269671744932e-005,-3.776794157295002e-006)
 (1.240106714666285e-005,-3.776299294059324e-006) (1.240119876305171e-005,-3.776201390191097e-006) (1.240101140297735e-005,-3.776271711048672e-006)
 (1.227968011974024e-005,-3.773161874020575e-006) (1.227981526001955e-005,-3.773064495633307e-006) (1.227962589246733e-005,-3.773132569550914e-006)
 (1.215871963957993e-005,-3.767426100224427e-006) (1.215885827904346e-005,-3.767329348832517e-006) (1.215866704388744e-005,-3.767395153658235e-006)
 (1.203831416210687e-005,-3.759116134932719e-006) (1.203845627020314e-005,-3.759020109890369e-006) (1.203826330801762e-005,-3.759083632573472e-006)
 (1.191859339166274e-005,-3.748262622615454e-006) (1.19187389322667e-005,-3.748167420573944e-006) (1.191854438367153e-005,-3.748228657240361e-006)
 (1.179968776121265e-005,-3.734903373335443e-006) (1.17998366929763e-005,-3.734809087727854e-006) (1.179964069795666e-005,-3.734868043707136e-006)
 (1.168172775374807e-005,-3.719083960468535e-006) (1.168188003052727e-005,-3.718990681035049e-006) (1.168168272773242e-005,-3.719047370831107e-006)
 (1.156484308757342e-005,-3.700858202439162e-006) (1.156499865892547e-005,-3.700766014804881e-006) (1.156480018495324e-005,-3.700820462004849e-006)
 (1.144916179309964e-005,-3.68028850448368e-006) (1.144932060484382e-005,-3.680197489800265e-006) (1.144912109351908e-005,-3.680249726915821e-006)
 (1.13348092120058e-005,-3.657446043349525e-006) (1.133497120683837e-005,-3.657356278010682e-006) (1.133477078849414e-005,-3.657406346248848e-006)
 (1.122190695121038e-005,-3.632410784885257e-006) (1.122207206936288e-005,-3.632322340323898e-006) (1.122187087013486e-005,-3.632370289285745e-006)
 (1.11105718241261e-005,-3.605271331283197e-006) (1.111074000405554e-005,-3.605184273857003e-006) (1.111053814519937e-005,-3.605230161164316e-006)
 (1.100091481037155e-005,-3.576124601013001e-006) (1.100108598946932e-005,-3.576038991982411e-006) (1.100088358671177e-005,-3.576082882834899e-006)
 (1.089304006271475e-005,-3.545075349995359e-006) (1.089321417802252e-005,-3.544991245596832e-006) (1.089301134095533e-005,-3.545033212263616e-006)
 (1.078704398680907e-005,-3.512235547185414e-006) (1.078722097572766e-005,-3.512152998800104e-006) (1.078701780725356e-005,-3.512193120051507e-006)
 (1.06830144154976e-005,-3.477723621394495e-006) (1.068319421647651e-005,-3.477642675810917e-006) (1.068299081231475e-005,-3.477681036297347e-006)
 (1.05810298953595e-005,-3.441663598887643e-006) (1.058121244855529e-005,-3.441584298655599e-006) (1.058100889681363e-005,-3.441620988242221e-006)
 (1.048115909894205e-005,-3.404184153098454e-006) (1.048134434683405e-005,-3.404106536969387e-006) (1.048114072765091e-005,-3.404141650035209e-006)
 (1.038346037193064e-005,-3.365417588783854e-006) (1.03836482598836e-005,-3.36534169223186e-006) (1.038344464514487e-005,-3.365375326943239e-006)
 (1.028798142047805e-005,-3.325498783194379e-006) (1.028817189724232e-005,-3.3254246390109e-006) (1.028796835037356e-005,-3.325456896578981e-006)
 (1.019475914012427e-005,-3.284564106451199e-006) (1.019495215826557e-005,-3.284491745405677e-006) (1.019474873410012e-005,-3.284522729337819e-006)
 (1.010381958426304e-005,-3.242750342400109e-006) (1.010401510051446e-005,-3.242679793958148e-006) (1.010381184523562e-005,-3.242709609312381e-006)
 (1.001517806698057e-005,-3.200193629827402e-006) (1.001537604251119e-005,-3.200124922917622e-006) (1.001517299366605e-005,-3.200153675569004e-006)
 (9.928839392352192e-006,-3.157028442157226e-006) (9.929039792947276e-006,-3.156961605977683e-006) (9.92883697952762e-006,-3.156989401904378e-006)
 (9.844798199948874e-006,-3.113386621669091e-006) (9.845000996097788e-006,-3.113321686523952e-006) (9.844798438683754e-006,-3.113348631120121e-006)
 (9.763039414410642e-006,-3.069396481950964e-006) (9.763244581299705e-006,-3.069333480108349e-006) (9.763042292259909e-006,-3.069359677529345e-006)
 (9.683538785493449e-006,-3.02518198980131e-006) (9.683746302901141e-006,-3.025120956362873e-006) (9.683544286643269e-006,-3.025146508907648e-006)
 (9.606263504011567e-006,-2.980862035191903e-006) (9.606473356105229e-006,-2.980803008965423e-006) (9.606271609370546e-006,-2.980828016499473e-006)
 (9.53117287857488e-006,-2.936549795272852e-006) (9.531385053607308e-006,-2.93649281963856e-006) (9.531183565802418e-006,-2.936517379059503e-006)
 (9.458219057944837e-006,-2.892352195818567e-006) (9.458433547850503e-006,-2.892297319580326e-006) (9.458232301409937e-006,-2.892321524327648e-006)
 (9.387347784190297e-006,-2.848369471057594e-006) (9.387564584081135e-006,-2.848316749270248e-006) (9.38736355485477e-006,-2.848340688878885e-006)
 (9.318499162568058e-006,-2.804694820569894e-006) (9.318718270128958e-006,-2.804644315333382e-006) (9.318517427788132e-006,-2.804668075030922e-006)
 (9.251608435130396e-006,-2.761414159930379e-006) (9.251829849914922e-006,-2.761365941141902e-006) (9.251629158373298e-006,-2.761389601487095e-006)
 (9.186606746417589e-006,-2.718605960088157e-006) (9.186830469044913e-006,-2.718560106142334e-006) (9.186629886888587e-006,-2.718583742703694e-006)
 (9.123421891140516e-006,-2.676341169118842e-006) (9.123647922395249e-006,-2.676297767546353e-006) (9.123447403319029e-006,-2.676321450618108e-006)
 (9.061979035434624e-006,-2.63468320900653e-006) (9.062207375270846e-006,-2.634642357040744e-006) (9.062006868518743e-006,-2.634666151393052e-006)
 (9.002201404978108e-006,-2.593688039489974e-006) (9.002432051431364e-006,-2.593649844550436e-006) (9.002231502237822e-006,-2.593673809211609e-006)
 (8.944010934950388e-006,-2.553404280738384e-006) (8.944243882960681e-006,-2.553368860819995e-006) (8.944043232992701e-006,-2.553393048887944e-006)
 (8.887328878387034e-006,-2.513873386668395e-006) (8.887564118537871e-006,-2.513840870623979e-006) (8.887363306336312e-006,-2.513865329104424e-006)
 (8.832076370907766e-006,-2.475129861029875e-006) (8.832313888087795e-006,-2.475100388733908e-006) (8.832112849508554e-006,-2.475125158403377e-006)
 (8.778174951019292e-006,-2.437201508922584e-006) (8.778414723014378e-006,-2.437175231303272e-006) (8.77821339166922e-006,-2.437200346595387e-006)
 (8.725547036187519e-006,-2.400109717089999e-006) (8.725789032212802e-006,-2.400086796017066e-006) (8.72558733991055e-006,-2.400112284930892e-006)
 (8.674116355633082e-006,-2.363869757114028e-006) (8.67436053481713e-006,-2.363850365129458e-006) (8.674158412006262e-006,-2.363876249159532e-006)
 (8.623808341333978e-006,-2.328491106440545e-006) (8.624054651168599e-006,-2.328475426320519e-006) (8.623852027381391e-006,-2.328501720408293e-006)
 (8.574550479036394e-006,-2.29397778294934e-006) (8.574798853808746e-006,-2.293966007085948e-006) (8.574595658107787e-006,-2.29399271959325e-006)
 (8.526272621217516e-006,-2.260328689500171e-006) (8.526522980442199e-006,-2.260321019093199e-006) (8.526319141869945e-006,-2.260348151798625e-006)
 (8.478907263945343e-006,-2.2275379655098e-006) (8.479159510817386e-006,-2.227534609560193e-006) (8.478954958848181e-006,-2.227562157679402e-006)
 (8.43238978948464e-006,-2.19559534312613e-006) (8.432643809375986e-006,-2.195596517225035e-006) (8.43243847437068e-006,-2.195624469456461e-006)
 (8.386658676348862e-006,-2.16448650596275e-006) (8.386914335372446e-006,-2.164492430872421e-006) (8.386708149034692e-006,-2.16452076947015e-006)
 (8.341655678319954e-006,-2.134193448647314e-006) (8.341912821987506e-006,-2.134204348672793e-006) (8.34170571782047e-006,-2.134233049547893e-006)
 (8.297325973795864e-006,-2.104694835637153e-006) (8.297584425796747e-006,-2.104710936791091e-006) (8.29737633955867e-006,-2.104739969643198e-006)
 (8.253618286679759e-006,-2.075966357886446e-006) (8.25387784780879e-006,-2.075987885852635e-006) (8.253668717965341e-006,-2.07601721433312e-006)
 (8.210484979919054e-006,-2.047981086033932e-006) (8.210745427181992e-006,-2.048008263938873e-006) (8.210535195353271e-006,-2.048037845846841e-006)
 (8.16788212272609e-006,-2.020709818836794e-006) (8.168143208651682e-006,-2.020742864842606e-006) (8.167931820050674e-006,-2.020772652354546e-006)
 (8.125769532468371e-006,-1.994121425623747e-006) (8.12603098465458e-006,-1.994160550359689e-006) (8.125818388514755e-006,-1.99419049029364e-006)
 (8.084110792187566e-006,-1.968183181585428e-006) (8.08437231310972e-006,-1.968228585439714e-006) (8.084158463098072e-006,-1.968258619553912e-006)
 (8.042873244689719e-006,-1.942861094767383e-006) (8.043134511795364e-006,-1.942912965064755e-006) (8.042919366408109e-006,-1.942943030391093e-006)
 (8.00202796413001e-006,-1.918120223677721e-006) (8.00228863024436e-006,-1.918178731772996e-006) (8.002072153181483e-006,-1.918208760984562e-006)
 (7.961549705996026e-006,-1.89392498446325e-006) (7.96180940005782e-006,-1.893990282785001e-006) (7.961591560573305e-006,-1.894020204597082e-006)
 (7.921416836365718e-006,-1.870239446635735e-006) (7.921675164510276e-006,-1.870311665717679e-006) (7.92145593773444e-006,-1.870341405321111e-006)
 (7.8816112412945e-006,-1.847027616339301e-006) (7.88186778829635e-006,-1.847106861881417e-006) (7.881647155526734e-006,-1.847136341406597e-006)
 (7.842118217172012e-006,-1.824253706138794e-006) (7.842372548254094e-006,-1.824340056142366e-006) (7.842150497211614e-006,-1.824369195152239e-006)
 (7.802926342892748e-006,-1.801882390274673e-006) (7.803178005904023e-006,-1.801975892298523e-006) (7.802954530950623e-006,-1.80200460830815e-006)
 (7.764027334722622e-006,-1.779879044284563e-006) (7.764275862678984e-006,-1.779979712871203e-006) (7.764050964993973e-006,-1.780007921891137e-006)
 (7.725415884814737e-006,-1.758209967840076e-006) (7.725660798791968e-006,-1.758317782161105e-006) (7.725434486503277e-006,-1.758345399261698e-006)
 (7.687089484440783e-006,-1.736842589605889e-006) (7.687330296800791e-006,-1.736957491376258e-006) (7.687102585068461e-006,-1.736984431269093e-006)
 (7.649048233156455e-006,-1.715745652910025e-006) (7.649284451081088e-006,-1.715867544618985e-006) (7.649055362129924e-006,-1.715893722251501e-006)
 (7.611294635305012e-006,-1.694889381032971e-006) (7.61152576460402e-006,-1.695018124537292e-006) (7.611295327702953e-006,-1.69504345569606e-006)
 (7.573833385468586e-006,-1.674245620988841e-006) (7.574058934622175e-006,-1.674381036510285e-006) (7.573827186008029e-006,-1.674405438428062e-006)
 (7.536671144695842e-006,-1.653787964792839e-006) (7.536890629084939e-006,-1.653929830357199e-006) (7.536657611828904e-006,-1.65395322231809e-006)
 (7.499816309543972e-006,-1.633491847385211e-006) (7.500029255815437e-006,-1.633639898734278e-006) (7.499795019631111e-006,-1.633662202671317e-006)
 (7.46327877616665e-006,-1.613334620613531e-006) (7.463484726676329e-006,-1.613488551614838e-006) (7.463249327668245e-006,-1.613509692693541e-006)
 (7.427069701840873e-006,-1.593295602954125e-006) (7.427268219112031e-006,-1.593455066525745e-006) (7.427031719465404e-006,-1.593474973706923e-006)
 (7.39120126644568e-006,-1.573356104972404e-006) (7.391391937578034e-006,-1.57352071453161e-006) (7.391154405190146e-006,-1.573539321106633e-006)
 (7.355686436482013e-006,-1.553499430870656e-006) (7.355868877443896e-006,-1.553668762306761e-006) (7.3556303854993e-006,-1.553686006397964e-006)
 (7.320538734244472e-006,-1.533710856838526e-006) (7.320712593980694e-006,-1.533884451000893e-006) (7.320473220472622e-006,-1.533900276020061e-006)
 (7.285772014730254e-006,-1.51397758729781e-006) (7.285936979017944e-006,-1.514154952980649e-006) (7.285696806220221e-006,-1.514169308038399e-006)
 (7.251400252792167e-006,-1.494288690508206e-006) (7.251556047778972e-006,-1.494469307904374e-006) (7.251315161673143e-006,-1.494482148163629e-006)
 (7.217437342913411e-006,-1.474635015366014e-006) (7.21758373827618e-006,-1.474818339952882e-006) (7.217342227939831e-006,-1.474829626919865e-006)
 (7.183896913807328e-006,-1.455009091575699e-006) (7.184033725473137e-006,-1.455194558386998e-006) (7.1837916824366e-006,-1.455204260134127e-006)
 (7.150792159820185e-006,-1.43540501569572e-006) (7.150919252198277e-006,-1.435592043925452e-006) (7.1506767697782e-006,-1.43560013524095e-006)
 (7.118135690848675e-006,-1.415818325848064e-006) (7.118252978528822e-006,-1.416006323724452e-006) (7.118010151147109e-006,-1.416012786184728e-006)
 (7.085939402170204e-006,-1.396245868123134e-006) (7.086046851051257e-006,-1.396434237984602e-006) (7.085803773549968e-006,-1.396439059946639e-006)
 (7.054214365229902e-006,-1.37668565790119e-006) (7.054311993052263e-006,-1.376873801400811e-006) (7.054068760014623e-006,-1.376876977913048e-006)
 (7.022970740038499e-006,-1.357136739435255e-006) (7.02305861630397e-006,-1.357324062796217e-006) (7.022815321392932e-006,-1.357325595428218e-006)
 (6.992217709408687e-006,-1.337599047086563e-006) (6.992295954682694e-006,-1.337784966329068e-006) (6.992052690008047e-006,-1.337784862921565e-006)
 (6.961963434811279e-006,-1.318073271564342e-006) (6.962032219413551e-006,-1.318257217623599e-006) (6.961789074939097e-006,-1.318255491962588e-006)
 (6.932215033168341e-006,-1.29856073438431e-006) (6.932274575269256e-006,-1.298742158040362e-006) (6.932031638270585e-006,-1.298738829460334e-006)
 (6.902978573435106e-006,-1.279063273520061e-006) (6.903029136587088e-006,-1.279241650063251e-006) (6.902786491170737e-006,-1.279236742986894e-006)
 (6.874259091374029e-006,-1.259583142876736e-006) (6.874300981517037e-006,-1.259757976437162e-006) (6.874058708209805e-006,-1.259751519859915e-006)
 (6.84606062050124e-006,-1.240122927765683e-006) (6.846094182491957e-006,-1.240293755241221e-006) (6.845852357908654e-006,-1.240285782171169e-006)
 (6.818386236816094e-006,-1.220685478013854e-006) (6.81841185053946e-006,-1.220851872539335e-006) (6.818170547135725e-006,-1.22084241940393e-006)
 (6.79123811461851e-006,-1.201273859713061e-006) (6.79125619074721e-006,-1.201435433621886e-006) (6.791015476661758e-006,-1.201424539654227e-006)
 (6.764617590498449e-006,-1.18189132592501e-006) (6.7646285659725e-006,-1.182047733165113e-006) (6.764388504961853e-006,-1.182035439783245e-006)
 (6.738525232457337e-006,-1.162541305931705e-006) (6.738529565760483e-006,-1.162692243908343e-006) (6.738290217226693e-006,-1.162678594101558e-006)
 (6.712960911109033e-006,-1.143227411891234e-006) (6.712959077420586e-006,-1.143372622720739e-006) (6.712720496530134e-006,-1.143357660457012e-006)
 (6.687923870004841e-006,-1.123953461058097e-006) (6.687916356307139e-006,-1.124092732228381e-006) (6.68767859419752e-006,-1.124076501896534e-006)
 (6.663412792345037e-006,-1.10472351109332e-006) (6.663400092565558e-006,-1.104856675538531e-006) (6.663163196632963e-006,-1.104839221438479e-006)
 (6.639425861658547e-006,-1.085541905454815e-006) (6.639408471922196e-006,-1.085668841062598e-006) (6.639172486182783e-006,-1.085650206955505e-006)
 (6.615960814452095e-006,-1.06641332545601e-006) (6.615939228515931e-006,-1.0665339540367e-006) (6.61570419403013e-006,-1.066514182765993e-006)
 (6.593014983322528e-006,-1.047342845333636e-006) (6.592989688258042e-006,-1.047457131089941e-006) (6.59275564360652e-006,-1.047436264281764e-006)
 (6.570585329572925e-006,-1.0283359865898e-006) (6.570556801754106e-006,-1.028443934134045e-006) (6.570323783552562e-006,-1.028422011984686e-006)
 (6.548668464944607e-006,-1.009398767976291e-006) (6.548637166391592e-006,-1.009500419949568e-006) (6.54840520983039e-006,-1.009477481104161e-006)
 (6.527260662644968e-006,-9.905377477629284e-007) (6.527227037763406e-006,-9.906331821155725e-007) (6.526996177157655e-006,-9.90609263641117e-007)
 (6.506357858387726e-006,-9.717600553631281e-007) (6.506322331134254e-006,-9.71849382360209e-007) (6.506092600469682e-006,-9.718245198129219e-007)
 (6.485955642639703e-006,-9.530734099515456e-007) (6.485918614133479e-006,-9.531567689688393e-007) (6.485690047593906e-006,-9.531309965538885e-007)
 (6.46604924566488e-006,-9.344861243665695e-007) (6.466011092254796e-006,-9.34563680543196e-007) (6.465783724717558e-006,-9.345370313627603e-007)
 (6.446633517257024e-006,-9.160070933083378e-007) (6.446594589044677e-006,-9.160790341207799e-007) (6.446368456530787e-006,-9.160515405038883e-007)
 (6.427702903242391e-006,-8.976457655754915e-007) (6.427663523051047e-006,-8.977122973951431e-007) (6.427438663119023e-006,-8.97683991301634e-007)
 (6.409251420913275e-006,-8.794121007946368e-007) (6.409211883684662e-006,-8.794734454866021e-007) (6.408988335757807e-006,-8.794443589754874e-007)
 (6.391272635522495e-006,-8.613165117450194e-007) (6.391233208116018e-006,-8.613729033608578e-007) (6.391011013734591e-006,-8.613430691123139e-007)
 (6.373759639835392e-006,-8.433697939377558e-007) (6.373720561197945e-006,-8.434214755483282e-007) (6.373499764190034e-006,-8.433909274276671e-007)
 (6.356705038517653e-006,-8.255830445492681e-007) (6.356666520187191e-006,-8.256302652570384e-007) (6.356447166753161e-006,-8.255990389082137e-007)
 (6.34010093884531e-006,-8.079675731177083e-007) (6.340063165747867e-006,-8.080105852803211e-007) (6.339845304455701e-006,-8.079787187363407e-007)
 (6.323938948882364e-006,-7.905348065811526e-007) (6.323902080379987e-006,-7.905738632708319e-007) (6.323685762070714e-006,-7.905413975682789e-007)
 (6.308210183902902e-006,-7.732961912724487e-007) (6.308174355049349e-006,-7.733315439881571e-007) (6.307959632652805e-006,-7.732985237732185e-007)
 (6.292905281454567e-006,-7.562630943938815e-007) (6.292870604415525e-006,-7.562949910362631e-007) (6.29265753267975e-006,-7.562614651501321e-007)
 (6.278014425095446e-006,-7.394467072956965e-007) (6.277980990691519e-006,-7.394753904079678e-007) (6.277769625829252e-006,-7.394414124400805e-007)
 (6.263527376497506e-006,-7.228579525950072e-007) (6.263495255831074e-006,-7.228836578676485e-007) (6.263285655089338e-006,-7.228492866660212e-007)
 (6.249433515314745e-006,-7.065073968225053e-007) (6.249402761444115e-006,-7.06530351853876e-007) (6.249194982603938e-006,-7.064956519829451e-007)
 (6.23572188597126e-006,-6.904051698996524e-007) (6.235692535599387e-006,-6.904255932007588e-007) (6.235486636413524e-006,-6.903906353382674e-007)
 (6.222381250337387e-006,-6.745608923550577e-007) (6.222353325486867e-006,-6.74578992583161e-007) (6.222149363065476e-006,-6.745438538490748e-007)
 (6.209400145136407e-006,-6.589836108111094e-007) (6.209373654785623e-006,-6.589995862143663e-007) (6.209171684939135e-006,-6.589643504262105e-007)
 (6.196766942848456e-006,-6.436817419304156e-007) (6.196741884508935e-006,-6.436957799838746e-007) (6.196541961059424e-006,-6.436605378349594e-007)
 (6.184469914856758e-006,-6.286630247240047e-007) (6.184446276075002e-006,-6.286753019363779e-007) (6.184248450146285e-006,-6.286401510945371e-007)
 (6.17249729559369e-006,-6.139344808999387e-007) (6.172475055365628e-006,-6.139451627702607e-007) (6.172279374663292e-006,-6.139102078971516e-007)
 (6.160837346493251e-006,-5.995023827779936e-007) (6.160816476581544e-006,-5.995116238812771e-007) (6.160622984672839e-006,-5.99476976573448e-007)
 (6.149478418617124e-006,-5.853722282108882e-007) (6.149458884766519e-006,-5.853801723928689e-007) (6.149267620370002e-006,-5.853459510481432e-007)
 (6.138409012904363e-006,-5.71548721932411e-007) (6.13839077595167e-006,-5.715555025942558e-007) (6.138201772244428e-006,-5.715218322074725e-007)
 (6.127617837074348e-006,-5.580357627832671e-007) (6.127600853953113e-006,-5.58041503238757e-007) (6.127414137902989e-006,-5.580085151330864e-007)
 (6.117093858302853e-006,-5.448364363377343e-007) (6.117078082943717e-006,-5.448412502265424e-007) (6.11689367467173e-006,-5.448090817263846e-007)
 (6.106826350877667e-006,-5.319530125483209e-007) (6.106811735008345e-006,-5.319570042911142e-007) (6.106629647184688e-006,-5.319257983434795e-007)
 (6.096804938136746e-006,-5.19386948130778e-007) (6.096791431985658e-006,-5.193902134131175e-007) (6.096611669261583e-006,-5.193601181642571e-007)
 (6.087019628093509e-006,-5.071388935110857e-007) (6.087007181002669e-006,-5.071415197850261e-007) (6.086829739478146e-006,-5.071126881182197e-007)
 (6.077460842269971e-006,-4.952087042391427e-007) (6.077449403223254e-006,-4.952107712329018e-007) (6.077274269949493e-006,-4.951833602726132e-007)
 (6.068119437392891e-006,-4.835954568327486e-007) (6.068108955465932e-006,-4.835970370603471e-007) (6.067936107980793e-006,-4.83571207646658e-007)
 (6.058986719759259e-006,-4.722974690447553e-007) (6.058977144498064e-006,-4.72298628308948e-007) (6.058806550391404e-006,-4.722745444444734e-007)
 (6.050054452251369e-006,-4.613123245460529e-007) (6.050045733985746e-006,-4.613131224290775e-007) (6.04987735049193e-006,-4.61290950699285e-007)
 (6.04131485416754e-006,-4.506369019890337e-007) (6.041306944266266e-006,-4.506373923268843e-007) (6.041140717881519e-006,-4.506173012927937e-007)
 (6.032760594233262e-006,-4.402674083658576e-007) (6.032753445307279e-006,-4.402676397027278e-007) (6.03258931143007e-006,-4.402497992639625e-007)
 (6.024384777352333e-006,-4.301994165098142e-007) (6.024378343411718e-006,-4.301994325303337e-007) (6.024216226005662e-006,-4.301840132549464e-007)
 (6.016180925842487e-006,-4.204279065135726e-007) (6.016175162412896e-006,-4.204277464509146e-007) (6.016014973693605e-006,-4.20414918868212e-007)
 (6.008142956057865e-006,-4.109473107629989e-007) (6.008137820262067e-006,-4.109470097819887e-007) (6.007979460410346e-006,-4.109369436336782e-007)
 (6.000265151424962e-006,-4.017515622142394e-007) (6.000260602033721e-006,-4.017511517687077e-007) (6.000103958940095e-006,-4.017440152145321e-007)
 (5.992542132992307e-006,-3.928341454807548e-007) (5.992538130449553e-006,-3.92833653645048e-007) (5.992383079495628e-006,-3.928296124192879e-007)
 (5.984968828616728e-006,-3.841881502469974e-007) (5.98496533504288e-006,-3.841876020218273e-007) (5.984811738928737e-006,-3.841868185386196e-007)
 (5.977540441874781e-006,-3.75806326487211e-007) (5.977537421051909e-006,-3.758057440802741e-007) (5.977385129676826e-006,-3.758083764868854e-007)
 (5.970252421697627e-006,-3.676811409396535e-007) (5.970249839039934e-006,-3.676805440218069e-007) (5.970098689447415e-006,-3.676867452009815e-007)
 (5.963100433590124e-006,-3.598048342661274e-007) (5.963098256102602e-006,-3.598042402038819e-007) (5.962948072499516e-006,-3.598141567283781e-007)
 (5.95608033312078e-006,-3.521694783096553e-007) (5.956078529348693e-006,-3.521689023749977e-007) (5.955929123208347e-006,-3.521826734194406e-007)
 (5.949188142166995e-006,-3.44767032848168e-007) (5.949186682139062e-006,-3.447664884068883e-007) (5.949037852398283e-006,-3.447842446239605e-007)
 (5.942420028196403e-006,-3.375894012259129e-007) (5.942418883363194e-006,-3.375888999055265e-007) (5.942270416721601e-006,-3.376107622754372e-007)
 (5.935772286659939e-006,-3.306284842270467e-007) (5.935771429830104e-006,-3.306280360655607e-007) (5.93562310115925e-006,-3.306541147292884e-007)
 (5.92924132639867e-006,-3.23876231539668e-007) (5.929240731674082e-006,-3.238758451164534e-007) (5.929092304542687e-006,-3.239062382047261e-007)
 (5.922823657818972e-006,-3.173246901456847e-007) (5.922823300531058e-006,-3.173243726958048e-007) (5.922674527850189e-006,-3.173591651665751e-007)
 (5.916515883493377e-006,-3.109660489690741e-007) (5.916515740141387e-006,-3.10965806482313e-007) (5.916366364932249e-006,-3.110050689803273e-007)
 (5.910314690788413e-006,-3.04792679126058e-007) (5.910314738981188e-006,-3.047925164320533e-007) (5.910164495266557e-006,-3.048363041846615e-007)
 (5.904216846116793e-006,-2.987971691542045e-007) (5.904217064519086e-006,-2.987970899950321e-007) (5.904065678336654e-006,-2.988454417581138e-007)
 (5.898219190445415e-006,-2.929723546564109e-007) (5.898219558729624e-006,-2.929723617480348e-007) (5.898066749265439e-006,-2.930252988163713e-007)
 (5.892318635762303e-006,-2.873113418854755e-007) (5.892319134566577e-006,-2.873114369694617e-007) (5.892164615402648e-006,-2.873689622649767e-007)
 (5.886512162296671e-006,-2.818075249160646e-007) (5.886512773189852e-006,-2.818077088030176e-007) (5.886356253661562e-006,-2.818698060542166e-007)
 (5.880796816390779e-006,-2.764545962015998e-007) (5.880797521845078e-006,-2.764548688078066e-007) (5.880638708499054e-006,-2.765215018327481e-007)
 (5.875169709022158e-006,-2.712465504897183e-007) (5.875170492393524e-006,-2.712469108684855e-007) (5.875009090538781e-006,-2.713180229729621e-007)
 (5.869628015062729e-006,-2.661776822641099e-007) (5.869628860579772e-006,-2.661781286333974e-007) (5.869464575921109e-006,-2.662536421350416e-007)
 (5.864168973427276e-006,-2.612425770826821e-007) (5.864169866188216e-006,-2.612431068505423e-007) (5.864002406531e-006,-2.613229227383198e-007)
 (5.858789888298497e-006,-2.56436097381618e-007) (5.858790814276763e-006,-2.564367071710839e-007) (5.858619891291337e-006,-2.565207049089144e-007)
 (5.853488131623817e-006,-2.517533635006972e-007) (5.853489077681463e-006,-2.517540491757432e-007) (5.853314408714436e-006,-2.518420866573561e-007)
 (5.848261147052244e-006,-2.47189730845747e-007) (5.848262100961072e-006,-2.471904875399294e-007) (5.84808341087998e-006,-2.472824012012906e-007)
 (5.843106455428378e-006,-2.427407642307349e-007) (5.843107405898189e-006,-2.427415863801076e-007) (5.842924428956073e-006,-2.428371914744084e-007)
 (5.838021661887433e-006,-2.384022105270395e-007) (5.838022598600166e-006,-2.384030919089158e-007) (5.837835080305719e-006,-2.385021829480387e-007)
 (5.833004464506035e-006,-2.34169970786163e-007) (5.833005378155052e-006,-2.341709045651952e-007) (5.832813077134109e-006,-2.342732559305202e-007)
 (5.828052664371404e-006,-2.300400729934089e-007) (5.828053546704081e-006,-2.300410517763313e-007) (5.827856236537714e-006,-2.301464185009242e-007)
 (5.82316417683605e-006,-2.260086465536312e-007) (5.823165020698406e-006,-2.260096624538735e-007) (5.822962491722952e-006,-2.261177811769949e-007)
 (5.818337043639961e-006,-2.220718995105083e-007) (5.818337843021128e-006,-2.220729442236097e-007) (5.818129904074453e-006,-2.221835343177896e-007)
 (5.813569445509423e-006,-2.182260993623309e-007) (5.813570195583846e-006,-2.182271642528379e-007) (5.813356675682652e-006,-2.183399291228138e-007)
 (5.80885971478453e-006,-2.144675581673192e-007) (5.808860411949473e-006,-2.144686343674925e-007) (5.80864116188095e-006,-2.145832629194026e-007)
 (5.804206347589004e-006,-2.107926224376994e-007) (5.804206989494855e-006,-2.107937009579695e-007) (5.803981883306676e-006,-2.109098692360794e-007)
 (5.799608015041297e-006,-2.071976681130479e-007) (5.799608600612005e-006,-2.071987399635949e-007) (5.799377536981457e-006,-2.073161129505407e-007)
 (5.795063573004829e-006,-2.036791006873831e-007) (5.795064102445809e-006,-2.036801570099065e-007) (5.794827005911267e-006,-2.037983905846402e-007)
 (5.790572069901502e-006,-2.002333603516589e-007) (5.790572544692296e-006,-2.002343925595865e-007) (5.790329366726939e-006,-2.003531356056659e-007)
 (5.786132752150489e-006,-1.968569318097745e-007) (5.786133175020018e-006,-1.968579317348808e-007) (5.785883894928092e-006,-1.96976828388707e-007)
 (5.781745066853921e-006,-1.935463582415972e-007) (5.781745441736012e-006,-1.935473182842616e-007) (5.781490067352058e-006,-1.936660103106223e-007)
 (5.777408661422292e-006,-1.90298258726502e-007) (5.777408993389931e-006,-1.902991720063886e-007) (5.777147561560768e-006,-1.904173012853607e-007)
 (5.773123379919187e-006,-1.871093483123953e-007) (5.773123675096539e-006,-1.871102088159918e-007) (5.772856251927311e-006,-1.872274199216586e-007)
 (5.768889256000171e-006,-1.839764598224123e-007) (5.768889521451674e-006,-1.83977262543411e-007) (5.768616202297842e-006,-1.840932053915079e-007)
 (5.764706502425459e-006,-1.808965664378532e-007) (5.764706746022609e-006,-1.808973075062196e-007) (5.764427655212911e-006,-1.810116400442009e-007)
 (5.760575497233824e-006,-1.778668040838194e-007) (5.760575727500653e-006,-1.778674808794146e-007) (5.760291017778091e-006,-1.779798717887817e-007)
 (5.756496766773874e-006,-1.748844926720998e-007) (5.756496992713172e-006,-1.748851039187665e-007) (5.75620684438518e-006,-1.749952352967113e-007)
 (5.752470965895135e-006,-1.719471553235789e-007) (5.752471196798251e-006,-1.719477011599792e-007) (5.752175816592156e-006,-1.720552711447382e-007)
 (5.748498855698299e-006,-1.690525347947364e-007) (5.748499100941956e-006,-1.690530168187085e-007) (5.748198720565754e-006,-1.691577421212015e-007)
 (5.744581279327852e-006,-1.661986064645953e-007) (5.744581548162435e-006,-1.661990277484709e-007) (5.744276422577663e-006,-1.663006460518363e-007)
 (5.740719136361109e-006,-1.633835873926681e-007) (5.740719437695066e-006,-1.633839524677901e-007) (5.740409843113749e-006,-1.634822246565726e-007)
 (5.73691335639426e-006,-1.60605941126714e-007) (5.736913698579402e-006,-1.606062559363005e-007) (5.736599930203079e-006,-1.60700968118056e-007)
 (5.733164872451566e-006,-1.578643781125652e-007) (5.733165263074864e-006,-1.57864649932949e-007) (5.73284763260021e-006,-1.579556152173343e-007)
 (5.729474594848624e-006,-1.55157851728965e-007) (5.729475040535299e-006,-1.551580890604338e-007) (5.729153873454825e-006,-1.552451490637057e-007)
 (5.72584338611544e-006,-1.524855501287724e-007) (5.725843892348371e-006,-1.52485762557711e-007) (5.725519525081463e-006,-1.525687886053454e-007)
 (5.722272037544081e-006,-1.498468842086512e-007) (5.722272608503792e-006,-1.498470822440725e-007) (5.721945385396365e-006,-1.49925976248542e-007)
 (5.718761247859703e-006,-1.472414721454474e-007) (5.71876188628862e-006,-1.472416670332038e-007) (5.718432156523584e-006,-1.473163620302349e-007)
 (5.715311604435502e-006,-1.446691210262833e-007) (5.71531231152977e-006,-1.446693245451933e-007) (5.714980425992205e-006,-1.447397848774781e-007)
