# Supplementary material for: Electromagnetic Analysis, Characterization and Discussion of Inductive Transmission Parameters for Titanium Based Housing Materials in Active Medical Implantable Devices
Source: Materials (Basel). 2018 Oct 25;11(11):2089. doi: 10.3390/ma11112089 (PMC6266279; doi:10.3390/ma11112089)
Supplement: Supplementary file 1 [file materials-11-02089-s001.zip › supplementary/simulation_and_results_C_D/L11phi_outputOG.txt]

# Created by Octave 4.0.0, Wed Sep 21 20:18:15 2016 Mitteleurop�ische Sommerzeit <unknown@juno>
# name: L11phi
# type: complex matrix
# rows: 241
# columns: 3
 (1.693658302120525e-005,-1.593942742741037e-009) (1.693674211996895e-005,-1.553632031364326e-009) (1.693662096860826e-005,-1.553270362976177e-009)
 (1.693658267678538e-005,-1.656299668040305e-009) (1.693674178395454e-005,-1.614411932660713e-009) (1.693662063267276e-005,-1.614036115213214e-009)
 (1.693658230488989e-005,-1.721095921877915e-009) (1.693674142113492e-005,-1.677569468599009e-009) (1.693662026993825e-005,-1.677178948577451e-009)
 (1.693658190332733e-005,-1.788426909801873e-009) (1.693674102937238e-005,-1.743197631475674e-009) (1.693661987826769e-005,-1.742791833714578e-009)
 (1.693658146973128e-005,-1.85839176660024e-009) (1.693674060635806e-005,-1.811393048458034e-009) (1.693661945535264e-005,-1.810971375294196e-009)
 (1.693658100154637e-005,-1.931093501799079e-009) (1.693674014959901e-005,-1.882256123397916e-009) (1.693661899870078e-005,-1.881817953790075e-009)
 (1.69365804960135e-005,-2.006639150809103e-009) (1.693673965640358e-005,-1.955891184144681e-009) (1.693661850562106e-005,-1.955435872760413e-009)
 (1.693657995015342e-005,-2.085139931927726e-009) (1.693673912386493e-005,-2.032406635569726e-009) (1.693661797320742e-005,-2.031933511836082e-009)
 (1.693657936074937e-005,-2.166711409423988e-009) (1.693673854884505e-005,-2.111915118517822e-009) (1.69366173983225e-005,-2.111423485633932e-009)
 (1.693657872432781e-005,-2.251473662935713e-009) (1.693673792795535e-005,-2.194533674910206e-009) (1.693661677757837e-005,-2.194022808820178e-009)
 (1.693657803713866e-005,-2.33955146341753e-009) (1.693673725753677e-005,-2.280383919225942e-009) (1.69366161073172e-005,-2.279853067556803e-009)
 (1.693657729513207e-005,-2.431074455884884e-009) (1.693673653363878e-005,-2.369592216614936e-009) (1.693661538358904e-005,-2.369040597567535e-009)
 (1.693657649393563e-005,-2.52617734921105e-009) (1.693673575199538e-005,-2.462289867878526e-009) (1.693661460212912e-005,-2.461716669078302e-009)
 (1.693657562882805e-005,-2.625000113246333e-009) (1.693673490800085e-005,-2.558613301586149e-009) (1.693661375833252e-005,-2.558017678887165e-009)
 (1.693657469471163e-005,-2.727688183521387e-009) (1.693673399668156e-005,-2.658704273578497e-009) (1.693661284722714e-005,-2.658085349824691e-009)
 (1.693657368608215e-005,-2.834392673823688e-009) (1.693673301266771e-005,-2.762710074154171e-009) (1.693661186344421e-005,-2.762066937884296e-009)
 (1.693657259699607e-005,-2.945270596940265e-009) (1.693673195016092e-005,-2.870783743196743e-009) (1.693661080118677e-005,-2.870115447309512e-009)
 (1.693657142103632e-005,-3.060485093867945e-009) (1.693673080290064e-005,-2.98308429356492e-009) (1.693660965419573e-005,-2.982389853923554e-009)
 (1.693657015127392e-005,-3.180205671789834e-009) (1.693672956412724e-005,-3.09977694302032e-009) (1.693660841571297e-005,-3.099055337006244e-009)
 (1.693656878022717e-005,-3.304608451154327e-009) (1.69367282265414e-005,-3.221033355020105e-009) (1.693660707844109e-005,-3.220283520030886e-009)
 (1.693656729981822e-005,-3.433876422173261e-009) (1.693672678226261e-005,-3.347031888693145e-009) (1.693660563450117e-005,-3.346252720579039e-009)
 (1.693656570132463e-005,-3.568199711091217e-009) (1.693672522278121e-005,-3.477957858326333e-009) (1.693660407538567e-005,-3.477148209770641e-009)
 (1.693656397532893e-005,-3.707775856553779e-009) (1.693672353890943e-005,-3.614003802700689e-009) (1.693660239190918e-005,-3.613162481531963e-009)
 (1.69365621116624e-005,-3.852810096461494e-009) (1.693672172072726e-005,-3.75536976463194e-009) (1.693660057415362e-005,-3.754495532074029e-009)
 (1.693656009934575e-005,-4.003515665653794e-009) (1.693671975752312e-005,-3.902263581063355e-009) (1.693659861141012e-005,-3.901355149916933e-009)
 (1.693655792652473e-005,-4.160114104810631e-009) (1.693671763773192e-005,-4.054901184088626e-009) (1.693659649211655e-005,-4.053957216841606e-009)
 (1.693655558039956e-005,-4.322835580960189e-009) (1.6936715348867e-005,-4.213506913274383e-009) (1.693659420378861e-005,-4.212526020139795e-009)
 (1.693655304715039e-005,-4.491919219976451e-009) (1.693671287744517e-005,-4.378313839663947e-009) (1.693659173294678e-005,-4.377294576537312e-009)
 (1.69365503118557e-005,-4.667613451491194e-009) (1.69367102089095e-005,-4.549564101865805e-009) (1.693658906503742e-005,-4.548504968211448e-009)
 (1.693654735840467e-005,-4.850176366604973e-009) (1.693670732754274e-005,-4.727509254609337e-009) (1.693658618434664e-005,-4.726408691258771e-009)
 (1.69365441694028e-005,-5.039876088836705e-009) (1.693670421637447e-005,-4.912410630189792e-009) (1.693658307390867e-005,-4.911267017056856e-009)
 (1.693654072606885e-005,-5.236991158728065e-009) (1.693670085708239e-005,-5.104539713210081e-009) (1.693657971540494e-005,-5.103351366915885e-009)
 (1.693653700812527e-005,-5.441810932532756e-009) (1.693669722988417e-005,-5.304178529027403e-009) (1.693657608905797e-005,-5.302943700436937e-009)
 (1.693653299367901e-005,-5.654635995423938e-009) (1.693669331342102e-005,-5.511620046340249e-009) (1.693657217351399e-005,-5.510336918003376e-009)
 (1.693652865909222e-005,-5.875778589658904e-009) (1.69366890846323e-005,-5.727168594330338e-009) (1.693656794571774e-005,-5.725835277818679e-009)
 (1.693652397884435e-005,-6.105563058142035e-009) (1.693668451862089e-005,-5.951140294786059e-009) (1.693656338077792e-005,-5.949754827935805e-009)
 (1.693651892538238e-005,-6.344326303810931e-009) (1.693667958850646e-005,-6.18386350962771e-009) (1.693655845182046e-005,-6.182423853669229e-009)
 (1.69365134689584e-005,-6.592418265303677e-009) (1.693667426526755e-005,-6.42567930426397e-009) (1.693655312983098e-005,-6.424183340849869e-009)
 (1.693650757745543e-005,-6.850202409299067e-009) (1.693666851757166e-005,-6.676941927185421e-009) (1.693654738348401e-005,-6.67538745529064e-009)
 (1.693650121619963e-005,-7.118056239997369e-009) (1.693666231159182e-005,-6.938019306197366e-009) (1.693654117896068e-005,-6.936404038915663e-009)
 (1.693649434775672e-005,-7.396371826108193e-009) (1.693665561080802e-005,-7.209293561701474e-009) (1.69365344797496e-005,-7.207615122912292e-009)
 (1.693648693171279e-005,-7.68555634576315e-009) (1.69366483757936e-005,-7.491161537389719e-009) (1.693652724643334e-005,-7.489417458297353e-009)
 (1.693647892443751e-005,-7.986032649718096e-009) (1.693664056398432e-005,-7.784035348717242e-009) (1.693651943645751e-005,-7.782223064258513e-009)
 (1.693647027882905e-005,-8.298239843202892e-009) (1.693663212942861e-005,-8.08834294947816e-009) (1.69365110038817e-005,-8.08645979459907e-009)
 (1.693646094403867e-005,-8.622633886715191e-009) (1.693662302252086e-005,-8.404528716801572e-009) (1.693650189911132e-005,-8.402571922589687e-009)
 (1.693645086517352e-005,-8.959688216053922e-009) (1.693661318970905e-005,-8.73305405481606e-009) (1.693649206860754e-005,-8.731020744477418e-009)
 (1.693643998297608e-005,-9.309894381847338e-009) (1.693660257318391e-005,-9.074398017218097e-009) (1.693648145457436e-005,-9.072285201920622e-009)
 (1.693642823347793e-005,-9.673762708701591e-009) (1.693659111054074e-005,-9.429057948892133e-009) (1.693646999462184e-005,-9.426862523443842e-009)
 (1.693641554762754e-005,-1.005182297416162e-008) (1.693657873441597e-005,-9.797550146733704e-009) (1.693645762140201e-005,-9.795268885091771e-009)
 (1.693640185088761e-005,-1.044462510745965e-008) (1.693656537209384e-005,-1.018041053961529e-008) (1.693644426221688e-005,-1.017804009025168e-008)
 (1.693638706280053e-005,-1.085273990807035e-008) (1.693655094508476e-005,-1.057819538758526e-008) (1.693642983859458e-005,-1.057573226863977e-008)
 (1.693637109652143e-005,-1.127675978390735e-008) (1.693653536866751e-005,-1.099148199998074e-008) (1.693641426583403e-005,-1.098892259428137e-008)
 (1.693635385831388e-005,-1.171729950890685e-008) (1.693651855139815e-005,-1.142086947234428e-008) (1.693639745251276e-005,-1.14182100222164e-008)
 (1.693633524700473e-005,-1.217499699961185e-008) (1.693650039457857e-005,-1.186697944164242e-008) (1.69363792999562e-005,-1.186421604353202e-008)
 (1.69363151533994e-005,-1.265051411024021e-008) (1.693648079168622e-005,-1.233045685928955e-008) (1.693635970166619e-005,-1.232758545819878e-008)
 (1.693629345964884e-005,-1.314453744550252e-008) (1.693645962775585e-005,-1.281197078126196e-008) (1.693633854270515e-005,-1.280898716496673e-008)
 (1.693627003856942e-005,-1.365777919027558e-008) (1.693643677871732e-005,-1.331221517434113e-008) (1.693631569903169e-005,-1.330911496743173e-008)
 (1.693624475290863e-005,-1.419097795498407e-008) (1.69364121106785e-005,-1.383190973742688e-008) (1.693629103678538e-005,-1.382868839510282e-008)
 (1.693621745455513e-005,-1.474489963530265e-008) (1.693638547915541e-005,-1.437180073643375e-008) (1.693626441151644e-005,-1.436845353810816e-008)
 (1.693618798368695e-005,-1.532033828451867e-008) (1.693635672824178e-005,-1.49326618512109e-008) (1.69362356673546e-005,-1.49291838938611e-008)
 (1.693615616785501e-005,-1.591811699648736e-008) (1.693632568971385e-005,-1.551529503232232e-008) (1.693620463611642e-005,-1.551168122363744e-008)
 (1.693612182099584e-005,-1.653908879684797e-008) (1.693629218206945e-005,-1.612053136546252e-008) (1.693617113634234e-005,-1.6116776416749e-008)
 (1.693608474236896e-005,-1.718413753965648e-008) (1.69362560094908e-005,-1.674923194063548e-008) (1.693613497226046e-005,-1.674533035946695e-008)
 (1.693604471541404e-005,-1.785417880614738e-008) (1.693621696072996e-005,-1.740228872281021e-008) (1.693609593267265e-005,-1.73982348054551e-008)
 (1.693600150651996e-005,-1.855016080183604e-008) (1.693617480790908e-005,-1.808062542036048e-008) (1.693605378975496e-005,-1.807641324393893e-008)
 (1.693595486370247e-005,-1.927306524747873e-008) (1.693612930523111e-005,-1.878519834676423e-008) (1.693600829776794e-005,-1.878082176116038e-008)
 (1.693590451518171e-005,-2.002390825885521e-008) (1.693608018759171e-005,-1.951699727061972e-008) (1.693595919167019e-005,-1.951244989014968e-008)
 (1.693585016785317e-005,-2.080374120946072e-008) (1.693602716909055e-005,-2.027704624814484e-008) (1.693590618562884e-005,-2.027232144293055e-008)
 (1.693579150564542e-005,-2.161365156940975e-008) (1.693596994142905e-005,-2.10664044314431e-008) (1.693584897141755e-005,-2.106149531856089e-008)
 (1.693572818775655e-005,-2.245476371292327e-008) (1.693590817219071e-005,-2.188616684508574e-008) (1.693578721669899e-005,-2.188106627941407e-008)
 (1.693565984675977e-005,-2.332823968566114e-008) (1.693584150299627e-005,-2.27374651222648e-008) (1.693572056317802e-005,-2.273216568710847e-008)
 (1.693558608657382e-005,-2.423527992193244e-008) (1.693576954752372e-005,-2.362146819078168e-008) (1.69356486246243e-005,-2.361596218819201e-008)
 (1.693550648028248e-005,-2.51771239007053e-008) (1.693569188938425e-005,-2.453938289780311e-008) (1.693557098474752e-005,-2.453366233863899e-008)
 (1.693542056780188e-005,-2.615505072766136e-008) (1.693560807984879e-005,-2.549245456078941e-008) (1.693548719492457e-005,-2.548651115456926e-008)
 (1.693532785337841e-005,-2.71703796289209e-008) (1.69355176354096e-005,-2.648196743049135e-008) (1.693539677176264e-005,-2.647579257494172e-008)
 (1.693522780291366e-005,-2.82244703404536e-008) (1.693542003517437e-005,-2.750924505016574e-008) (1.693529919449247e-005,-2.750282982051278e-008)
 (1.69351198411013e-005,-2.931872337509647e-008) (1.693531471807648e-005,-2.857565049302878e-008) (1.693519390218089e-005,-2.856898563112096e-008)
 (1.693500334836897e-005,-3.045458014673384e-008) (1.693520107989638e-005,-2.968258645804834e-008) (1.693508029075175e-005,-2.967566236116568e-008)
 (1.693487765761199e-005,-3.16335229291968e-008) (1.693507847008039e-005,-3.083149520156411e-008) (1.693495770980573e-005,-3.082430191110597e-008)
 (1.693474205071002e-005,-3.285707462425722e-008) (1.693494618834796e-005,-3.202385827979769e-008) (1.693482545922922e-005,-3.201638546971559e-008)
 (1.693459575481574e-005,-3.412679831072571e-008) (1.693480348107884e-005,-3.326119607434199e-008) (1.693468278558149e-005,-3.325343303942005e-008)
 (1.693443793840352e-005,-3.5444296542951e-008) (1.693464953746635e-005,-3.454506706950884e-008) (1.693452887824892e-005,-3.453700271353138e-008)
 (1.693426770707148e-005,-3.681121036411423e-008) (1.69344834854307e-005,-3.587706684740801e-008) (1.693436286536021e-005,-3.586868967117051e-008)
 (1.693408409908452e-005,-3.822921799536143e-008) (1.69343043872832e-005,-3.725882676224319e-008) (1.693418380945085e-005,-3.725012485151865e-008)
 (1.693388608065068e-005,-3.970003315824985e-008) (1.693411123512985e-005,-3.869201225197805e-008) (1.693399070286827e-005,-3.868297326544378e-008)
 (1.693367254092415e-005,-4.122540298333786e-008) (1.693390294601175e-005,-4.017832074088926e-008) (1.693378246291331e-005,-4.01689318980623e-008)
 (1.693344228672839e-005,-4.280710545306145e-008) (1.693367835677417e-005,-4.171947908180093e-008) (1.693355792671061e-005,-4.170972715108185e-008)
 (1.693319403699513e-005,-4.444694632203046e-008) (1.693343621866111e-005,-4.331724048221776e-008) (1.6933315845805e-005,-4.33071117689888e-008)
 (1.69329264169181e-005,-4.614675545284391e-008) (1.693317519163481e-005,-4.497338085300142e-008) (1.693305488048195e-005,-4.496286118804505e-008)
 (1.693263795182041e-005,-4.790838249921613e-008) (1.693289383841995e-005,-4.66896945129087e-008) (1.693277359381402e-005,-4.667876924103962e-008)
 (1.693232706074655e-005,-4.973369186341033e-008) (1.693259061828235e-005,-4.846798917672617e-008) (1.693247044544e-005,-4.845664314587184e-008)
 (1.693199204977833e-005,-5.162455684775799e-008) (1.693226388054315e-005,-5.031008014846238e-008) (1.693214378508261e-005,-5.029829769917519e-008)
 (1.693163110509708e-005,-5.358285291511039e-008) (1.693191185785226e-005,-5.221778363542565e-008) (1.693179184582224e-005,-5.220554859106925e-008)
 (1.693124228580768e-005,-5.56104499657662e-008) (1.693153265923322e-005,-5.419290909274173e-008) (1.693141273714509e-005,-5.418020475041538e-008)
 (1.693082351655295e-005,-5.770920353316707e-008) (1.69311242629327e-005,-5.623725050204523e-008) (1.693100443779335e-005,-5.622405962443386e-008)
 (1.693037257995264e-005,-5.988094479439186e-008) (1.693068450910487e-005,-5.835257648243582e-008) (1.693056478845365e-005,-5.83388812906659e-008)
 (1.692988710891039e-005,-6.212746928615656e-008) (1.693021109237869e-005,-6.054061912631483e-008) (1.693009148432403e-005,-6.052640129416499e-008)
 (1.692936457884775e-005,-6.445052421231458e-008) (1.692970155436079e-005,-6.280306144856179e-008) (1.692958206762182e-005,-6.278830209811579e-008)
 (1.692880229992784e-005,-6.685179422513789e-008) (1.692915327614322e-005,-6.514152333369666e-008) (1.692903392009188e-005,-6.512620303259635e-008)
 (1.6928197409354e-005,-6.933288556009001e-008) (1.692856347089427e-005,-6.755754586316503e-008) (1.692844425560132e-005,-6.754164462402298e-008)
 (1.692754686383824e-005,-7.189530840292284e-008) (1.692792917663306e-005,-7.005257390499262e-008) (1.692781011291527e-005,-7.003607118690622e-008)
 (1.692684743235662e-005,-7.45404573697042e-008) (1.692724724929665e-005,-7.262793684896666e-008) (1.692712834876808e-005,-7.261081156156088e-008)
 (1.692609568932122e-005,-7.726958998400373e-008) (1.692651435623563e-005,-7.528482737507046e-008) (1.692639563136029e-005,-7.526705788546929e-008)
 (1.692528800833122e-005,-8.008380304346275e-008) (1.692572697029181e-005,-7.802427815081599e-008) (1.692560843444008e-005,-7.800584229385874e-008)
 (1.692442055667365e-005,-8.29840067789256e-008) (1.692488136463231e-005,-8.084713636442828e-008) (1.692476303213928e-005,-8.082801145644894e-008)
 (1.692348929078221e-005,-8.597089672632177e-008) (1.692397360854131e-005,-8.375403601764237e-008) (1.692385549476796e-005,-8.37341988744537e-008)
 (1.692248995288099e-005,-8.90449232527795e-008) (1.692299956439652e-005,-8.674536792392688e-008) (1.692288168579347e-005,-8.672479488305224e-008)
 (1.692141806907149e-005,-9.220625870786535e-008) (1.692195488608121e-005,-8.982124738654929e-008) (1.692183726025537e-005,-8.979991433471897e-008)
 (1.69202689491447e-005,-9.545476220644321e-008) (1.692083501911289e-005,-9.298147956751194e-008) (1.692071766489538e-005,-9.295936197348178e-008)
 (1.691903768843347e-005,-9.878994209443053e-008) (1.691963520279531e-005,-9.622552260249533e-008) (1.691951814031225e-005,-9.620259555593445e-008)
 (1.691771917204278e-005,-1.02210916203037e-007) (1.691835047472599e-005,-9.955244857121653e-008) (1.691823372547073e-005,-9.952868682824998e-008)
 (1.69163080818231e-005,-1.057163700610853e-007) (1.691697567801831e-005,-1.029609024967562e-007) (1.691685926492551e-005,-1.029362805325628e-007)
 (1.691479890647349e-005,-1.093045133107755e-007) (1.69155054716146e-005,-1.064490596221645e-007) (1.691538941913451e-005,-1.064235516914823e-007)
 (1.691318595517684e-005,-1.129730346583314e-007) (1.691393434408448e-005,-1.100145812990486e-007) (1.691381867825822e-005,-1.099881615049539e-007)
 (1.69114633751846e-005,-1.16719055789741e-007) (1.691225663131481e-005,-1.136545699201736e-007) (1.691214137985e-005,-1.136272122918917e-007)
 (1.690962517376144e-005,-1.205390847913198e-007) (1.691046653848955e-005,-1.173655234371562e-007) (1.691035173083378e-005,-1.173372020173977e-007)
 (1.690766524490501e-005,-1.244289697340115e-007) (1.690855816676159e-005,-1.211432901223352e-007) (1.69084438341756e-005,-1.211139790647901e-007)
 (1.690557740121744e-005,-1.283838532098858e-007) (1.690652554498028e-005,-1.249830243619098e-007) (1.690641172060736e-005,-1.249526980393099e-007)
 (1.690335541128219e-005,-1.323981287431338e-007) (1.690436266680875e-005,-1.28879144399475e-007) (1.69042493857418e-005,-1.288477775229605e-007)
 (1.690099304282945e-005,-1.36465400136309e-007) (1.69020635335042e-005,-1.328252930861356e-007) (1.690195083284676e-005,-1.327928608360189e-007)
 (1.689848411190757e-005,-1.405784449483522e-007) (1.689962220255425e-005,-1.368143028259117e-007) (1.689951012147602e-005,-1.367807809942733e-007)
 (1.689582253816842e-005,-1.447291834294705e-007) (1.689703284226263e-005,-1.408381660314982e-007) (1.689692142204703e-005,-1.408035311769104e-007)
 (1.689300240624777e-005,-1.489086543530213e-007) (1.689428979224722e-005,-1.448880125171057e-007) (1.689417907632981e-005,-1.448522421314664e-007)
 (1.689001803308111e-005,-1.53106999276144e-007) (1.689138762966844e-005,-1.489540953442071e-007) (1.689127766366515e-005,-1.489171680312957e-007)
 (1.68868640408047e-005,-1.57313456823341e-007) (1.688832124082443e-005,-1.530257866923274e-007) (1.68882120725464e-005,-1.529876823583422e-007)
 (1.68835354346988e-005,-1.615163686067158e-007) (1.688508589754756e-005,-1.570915853454326e-007) (1.688497757700181e-005,-1.570522854004971e-007)
 (1.688002768540969e-005,-1.657031983677295e-007) (1.688167733762804e-005,-1.611391373489693e-007) (1.688156991700187e-005,-1.610986249188355e-007)
 (1.687633681444199e-005,-1.698605658351995e-007) (1.68780918482389e-005,-1.651552712983296e-007) (1.687798538186578e-005,-1.651135314458212e-007)
 (1.687245948167775e-005,-1.739742966359885e-007) (1.687432635111313e-005,-1.691260495582433e-007) (1.68742208954185e-005,-1.69083069512219e-007)
 (1.686839307342584e-005,-1.780294893623716e-007) (1.687037848796822e-005,-1.730368364733544e-007) (1.687027410139271e-005,-1.72992605864302e-007)
 (1.68641357892709e-005,-1.820106005867562e-007) (1.686624670445015e-005,-1.768723843145142e-007) (1.686614344734928e-005,-1.76826895414346e-007)
 (1.685968672578605e-005,-1.859015482241917e-007) (1.686193033066754e-005,-1.806169373113296e-007) (1.686182826518547e-005,-1.805701852751602e-007)
 (1.68550459549935e-005,-1.896858331765299e-007) (1.685742965621479e-005,-1.842543536507331e-007) (1.685732884613072e-005,-1.842063367582852e-007)
 (1.685021459533902e-005,-1.933466786600604e-007) (1.685274599747506e-005,-1.877682447904116e-007) (1.685264650802153e-005,-1.877189646835461e-007)
 (1.684519487288199e-005,-1.96867186035783e-007) (1.684788175493963e-005,-1.911421308496314e-007) (1.684778365259083e-005,-1.910915927632294e-007)
 (1.683999017043146e-005,-2.002305053493559e-007) (1.684284045831657e-005,-1.943596102317576e-007) (1.684274381054691e-005,-1.943078232139259e-007)
 (1.683460506244825e-005,-2.034200181677511e-007) (1.683762679730794e-005,-1.9740454101538e-007) (1.683753167232065e-005,-1.973515181335064e-007)
 (1.682904533374406e-005,-2.064195297062363e-007) (1.683224663615364e-005,-2.0026123106214e-007) (1.683215310257859e-005,-2.002069895906261e-007)
 (1.682331798028019e-005,-2.092134666981177e-007) (1.682670701032373e-005,-2.029146332589632e-007) (1.682661513688703e-005,-2.028591948441283e-007)
 (1.681743119076721e-005,-2.11787077009456e-007) (1.682101610415015e-005,-2.053505418690884e-007) (1.682092595931576e-005,-2.052939326673774e-007)
 (1.681139430819853e-005,-2.141266266620202e-007) (1.681518320863406e-005,-2.075557856445393e-007) (1.68150948602189e-005,-2.074980364294683e-007)
 (1.6805217770998e-005,-2.16219589736238e-007) (1.680921865921177e-005,-2.095184131750319e-007) (1.680913217397864e-005,-2.094595594085175e-007)
 (1.679891303401117e-005,-2.180548265937405e-007) (1.680313375382401e-005,-2.112278659350267e-007) (1.680304919705505e-005,-2.111679477993457e-007)
 (1.67924924701706e-005,-2.196227459967106e-007) (1.679694065223257e-005,-2.126751346489241e-007) (1.679685808728714e-005,-2.126141970351255e-007)
 (1.678596925424643e-005,-2.209154470166295e-007) (1.679065225810958e-005,-2.138528949321956e-007) (1.679057174597005e-005,-2.137909873813424e-007)
 (1.677935723066283e-005,-2.219268370982863e-007) (1.678428208598081e-005,-2.14755618659706e-007) (1.678420368479415e-005,-2.146927952548713e-007)
 (1.677267076785502e-005,-2.226527232652187e-007) (1.677784411559446e-005,-2.153796581580564e-007) (1.677776788021519e-005,-2.153159773638667e-007)
 (1.676592460208164e-005,-2.230908741903738e-007) (1.677135263671234e-005,-2.157233010757428e-007) (1.677127861825122e-005,-2.15658825524252e-007)
 (1.675913367394092e-005,-2.232410516729759e-007) (1.676482208762031e-005,-2.15786794618837e-007) (1.676475033300896e-005,-2.157215908419002e-007)
 (1.675231296107104e-005,-2.231050109254684e-007) (1.675826689087836e-005,-2.155723387217678e-007) (1.67581974424552e-005,-2.155064768289499e-007)
 (1.674547731063519e-005,-2.22686469943735e-007) (1.675170128990808e-005,-2.150840485973007e-007) (1.675163418503366e-005,-2.150176019023179e-007)
 (1.673864127518879e-005,-2.219910490662248e-007) (1.674513918998733e-005,-2.143278879497588e-007) (1.674507446069795e-005,-2.142609325471323e-007)
 (1.673181895542365e-005,-2.210261825975382e-007) (1.673859400708413e-005,-2.133115749001043e-007) (1.673853167978822e-005,-2.132441891973265e-007)
 (1.672502385305857e-005,-2.19801005040706e-007) (1.673207852770172e-005,-2.12044463335072e-007) (1.673201862292946e-005,-2.119767275440359e-007)
 (1.671826873685137e-005,-2.183262150429713e-007) (1.672560478258205e-005,-2.105374029291542e-007) (1.672554731479171e-005,-2.104693985254463e-007)
 (1.671156552430592e-005,-2.166139205787662e-007) (1.671918393668598e-005,-2.088025814927426e-007) (1.671912891413343e-005,-2.087343906481441e-007)
 (1.670492518120431e-005,-2.14677469185899e-007) (1.671282619739851e-005,-2.068533535537198e-007) (1.671277362207268e-005,-2.067850585524294e-007)
 (1.669835764060129e-005,-2.125312672188672e-007) (1.670654074239858e-005,-2.047040591997588e-007) (1.670649061002759e-005,-2.046357418467803e-007)
 (1.669187174237752e-005,-2.101905921032067e-007) (1.670033566808574e-005,-2.023698371884081e-007) (1.670028796821337e-005,-2.023015782192341e-007)
 (1.668547519392016e-005,-2.076714014769279e-007) (1.669421795892248e-005,-1.998664361927743e-007) (1.669417267505408e-005,-1.997983146961535e-007)
 (1.667917455196103e-005,-2.049901428947041e-007) (1.668819347752013e-005,-1.972100278086876e-007) (1.668815058733719e-005,-1.971421206701389e-007)
 (1.667297522507638e-005,-2.021635674821706e-007) (1.668226697478754e-005,-1.944170246147441e-007) (1.668222645042633e-005,-1.943494059916079e-007)
 (1.666688149587275e-005,-1.992085505581445e-007) (1.667644211900206e-005,-1.915039061847468e-007) (1.667640392739039e-005,-1.91436647020936e-007)
 (1.666089656144071e-005,-1.961419218294475e-007) (1.667072154224236e-005,-1.884870555057722e-007) (1.667068564549103e-005,-1.884202230931989e-007)
 (1.665502259026154e-005,-1.929803073150156e-007) (1.666510690227339e-005,-1.853826077904744e-007) (1.666507325811018e-005,-1.853162653848049e-007)
 (1.664926079343468e-005,-1.897399846921897e-007) (1.665959895767003e-005,-1.822063131960313e-007) (1.665956751991194e-005,-1.821405196904e-007)
 (1.664361150783016e-005,-1.86436753297329e-007) (1.665419765375414e-005,-1.789734144965915e-007) (1.66541683728062e-005,-1.789082241575145e-007)
 (1.663807428858315e-005,-1.83085819570273e-007) (1.66489022167607e-005,-1.756985403158696e-007) (1.664887504013441e-005,-1.756340025830126e-007)
 (1.663264800824716e-005,-1.797016983171719e-007) (1.664371125358025e-005,-1.723956141209785e-007) (1.664368612641924e-005,-1.723317734714636e-007)
 (1.662733095987766e-005,-1.762981297900905e-007) (1.663862285440344e-005,-1.6907777881899e-007) (1.663859972001303e-005,-1.690146746951202e-007)
 (1.662212096136477e-005,-1.728880122568788e-007) (1.663363469567816e-005,-1.657573364897438e-007) (1.663361349604363e-005,-1.656950032876499e-007)
 (1.661701545844547e-005,-1.694833494592982e-007) (1.662874414089591e-005,-1.624457025361136e-007) (1.662872481718863e-005,-1.623841696527531e-007)
 (1.661201162400273e-005,-1.660952121381339e-007) (1.662394833693906e-005,-1.591533733387966e-007) (1.662393082999787e-005,-1.590926652725373e-007)
 (1.660710645150282e-005,-1.627337126393149e-007) (1.66192443039479e-005,-1.558899063608111e-007) (1.661922855473583e-005,-1.558300428602972e-007)
 (1.660229684071191e-005,-1.594079915079615e-007) (1.661462901697664e-005,-1.526639115619609e-007) (1.661461496700279e-005,-1.526049078188217e-007)
 (1.65975796741807e-005,-1.561262149126764e-007) (1.661009947803964e-005,-1.494830529441536e-007) (1.661008706974562e-005,-1.494249198229444e-007)
 (1.659295188334767e-005,-1.528955817314566e-007) (1.660565277751239e-005,-1.463540590530526e-007) (1.660564195462125e-005,-1.462968033524485e-007)
 (1.658841050351689e-005,-1.497223391508312e-007) (1.660128614424755e-005,-1.432827412987659e-007) (1.660127685206967e-005,-1.432263660389437e-007)
 (1.658395271736721e-005,-1.466118056845924e-007) (1.659699698415061e-005,-1.402740190283237e-007) (1.659698916984989e-005,-1.402185237575411e-007)
 (1.657957588704425e-005,-1.435684005981447e-007) (1.659278290735586e-005,-1.373319503688681e-007) (1.659277652017271e-005,-1.3727733148493e-007)
 (1.657527757527033e-005,-1.405956788188854e-007) (1.658864174449605e-005,-1.344597679644675e-007) (1.658863673592919e-005,-1.344060190448881e-007)
 (1.657105555624205e-005,-1.376963705157486e-007) (1.65845715529065e-005,-1.316599188356565e-007) (1.658456787685406e-005,-1.31607030972016e-007)
 (1.656690781738275e-005,-1.348724246405132e-007) (1.658057061386648e-005,-1.289341077011932e-007) (1.658056822672787e-005,-1.288820698330883e-007)
 (1.656283255324269e-005,-1.321250558214787e-007) (1.657663742221682e-005,-1.262833432013657e-007) (1.657663628295674e-005,-1.262321424465439e-007)
 (1.655882815300183e-005,-1.294547940958266e-007) (1.657277066983482e-005,-1.237079865568371e-007) (1.657277074001196e-005,-1.236576085323769e-007)
 (1.655489318311233e-005,-1.268615370429933e-007) (1.656896922452709e-005,-1.212078022677871e-007) (1.656897046828997e-005,-1.211582314005874e-007)
 (1.655102636662597e-005,-1.243446039401726e-007) (1.65652321059059e-005,-1.187820105195448e-007) (1.656523448995769e-005,-1.187332303421975e-007)
 (1.654722656067895e-005,-1.219027916033419e-007) (1.656155845973356e-005,-1.164293409959383e-007) (1.656156195326917e-005,-1.163813344259285e-007)
 (1.654349273348389e-005,-1.195344315888566e-007) (1.655794753209932e-005,-1.141480878143157e-007) (1.655795210671703e-005,-1.141008374137604e-007)
 (1.653982394198055e-005,-1.172374484307926e-007) (1.655439864458568e-005,-1.119361652924055e-007) (1.655440427417671e-005,-1.118896535072641e-007)
 (1.653621931107674e-005,-1.150094185611433e-007) (1.655091117136939e-005,-1.097911642300581e-007) (1.655091783198803e-005,-1.097453736062856e-007)
 (1.65326780151624e-005,-1.128476295166156e-007) (1.654748451894344e-005,-1.0771040834363e-007) (1.654749218866068e-005,-1.076653217199152e-007)
 (1.652919926231915e-005,-1.107491389823822e-007) (1.654411810889119e-005,-1.056910104395996e-007) (1.654412676763586e-005,-1.05646611114586e-007)
 (1.652578228141801e-005,-1.087108331571145e-007) (1.654081136390762e-005,-1.037299278469825e-007) (1.654082099329652e-005,-1.036861997218396e-007)
 (1.652242631206447e-005,-1.067294838589937e-007) (1.653756369703024e-005,-1.018240165679212e-007) (1.653757428019274e-005,-1.017809442625303e-007)
 (1.651913059718757e-005,-1.048018037339183e-007) (1.653437450387689e-005,-9.997008354639116e-008) (1.653438602527436e-005,-9.992765249006559e-008)
 (1.651589437792966e-005,-1.029244988790436e-007) (1.653124315753685e-005,-9.816493640979498e-008) (1.653125560278369e-005,-9.812313290673853e-008)
 (1.651271689041185e-005,-1.010943181707726e-007) (1.652816900568635e-005,-9.640543001498865e-008) (1.652818236137149e-005,-9.636424128550797e-008)
 (1.650959736391654e-005,-9.930809858066134e-008) (1.65251513694487e-005,-9.468850912579048e-008) (1.652516562296429e-005,-9.464792332387808e-008)
 (1.650653502004498e-005,-9.7562805798484e-008) (1.652218954353807e-005,-9.301124658072684e-008) (1.65222046829155e-005,-9.297125279055043e-008)
 (1.650352907244819e-005,-9.585556953660857e-008) (1.651928279725173e-005,-9.137087636775024e-008) (1.651929881100946e-005,-9.133146457979732e-008)
 (1.650057872681022e-005,-9.418371299271652e-008) (1.651643037595984e-005,-8.976482111462268e-008) (1.651644725296263e-005,-8.972598218506017e-008)
 (1.649768318086024e-005,-9.254477606792739e-008) (1.651363150281902e-005,-8.819071362614448e-008) (1.651364923215285e-005,-8.815243922053974e-008)
 (1.649484162427926e-005,-9.093653209633454e-008) (1.651088538053353e-005,-8.664641224382504e-008) (1.65109039513972e-005,-8.660869476921192e-008)
 (1.64920532384607e-005,-8.935699801135808e-008) (1.650819119307179e-005,-8.513000997053083e-008) (1.65082105946839e-005,-8.509284249793564e-008)
 (1.648931719616913e-005,-8.780443806133187e-008) (1.650554810732323e-005,-8.363983747782651e-008) (1.650556832884827e-005,-8.360321365819947e-008)
 (1.648663266119599e-005,-8.627736137356224e-008) (1.650295527474604e-005,-8.217446029028529e-008) (1.650297630523685e-005,-8.213837426710018e-008)
 (1.64839987881368e-005,-8.477451384312692e-008) (1.650041183307445e-005,-8.073267061054465e-008) (1.650043366143223e-005,-8.069711693157439e-008)
 (1.648141472244208e-005,-8.329486498586583e-008) (1.649791690818812e-005,-7.931347440077809e-008) (1.649793952313795e-005,-7.92784479317876e-008)
 (1.647887960086407e-005,-8.183759052713345e-008) (1.64954696162258e-005,-7.791607446094029e-008) (1.649549300630665e-005,-7.788157030328835e-008)
 (1.647639255239948e-005,-8.040205160148573e-008) (1.649306906600342e-005,-7.653985033995966e-008) (1.64930932195724e-005,-7.650586375465568e-008)
 (1.647395269978614e-005,-7.898777149958005e-008) (1.649071436176871e-005,-7.518433597309181e-008) (1.649073926701491e-005,-7.51508623122561e-008)
 (1.647155916154657e-005,-7.7594410922773e-008) (1.648840460626954e-005,-7.38491959580465e-008) (1.648843025123793e-005,-7.381623060546841e-008)
 (1.646921105454032e-005,-7.622174268828616e-008) (1.648613890408472e-005,-7.253420136474577e-008) (1.648616527670681e-005,-7.250173968594887e-008)
 (1.646690749692233e-005,-7.486962677162862e-008) (1.648391636512073e-005,-7.123920591762343e-008) (1.648394345324978e-005,-7.120724322013969e-008)
 (1.646464761137769e-005,-7.353798648615371e-008) (1.648173610814953e-005,-6.996412330600091e-008) (1.648176389959854e-005,-6.993265480917453e-008)
 (1.646243052847421e-005,-7.222678648183298e-008) (1.647959726425345e-005,-6.870890626353086e-008) (1.647962574683464e-005,-6.867792707831741e-008)
 (1.646025538997065e-005,-7.093601311052559e-008) (1.647749898003554e-005,-6.747352793106278e-008) (1.647752814159827e-005,-6.74430330481038e-008)
 (1.645812135191257e-005,-6.966565755580491e-008) (1.647544042045561e-005,-6.625796587205326e-008) (1.647547024892225e-005,-6.622795015815014e-008)
 (1.645602758737799e-005,-6.841570197211205e-008) (1.647342077119363e-005,-6.506218896747605e-008) (1.647345125459279e-005,-6.503264716815513e-008)
 (1.645397328874875e-005,-6.718610872846521e-008) (1.647143924044419e-005,-6.388614727172867e-008) (1.647147036693879e-005,-6.385707401957519e-008)
 (1.645195766942909e-005,-6.597681271069757e-008) (1.646949506010108e-005,-6.272976478047273e-008) (1.646952681801235e-005,-6.270115460775815e-008)
 (1.64499799649641e-005,-6.478771651207823e-008) (1.646758748631701e-005,-6.159293494315271e-008) (1.646761986414326e-005,-6.156478229681171e-008)
 (1.644803943355411e-005,-6.361868823899117e-008) (1.646571579946321e-005,-6.047551865469846e-008) (1.646574878589454e-005,-6.044781791348848e-008)
 (1.644613535599247e-005,-6.246956157625871e-008) (1.646387930354121e-005,-5.937734438621289e-008) (1.646391288746816e-005,-5.935008987834551e-008)
 (1.64442670350902e-005,-6.134013770443664e-008) (1.646207732513126e-005,-5.829821006468411e-008) (1.646211149565045e-005,-5.827139608501148e-008)
 (1.644243379466929e-005,-6.023018863315151e-008) (1.646030921197278e-005,-5.723788628542467e-008) (1.646034395838851e-005,-5.721150711175492e-008)
 (1.644063497822907e-005,-5.913946151016384e-008) (1.645857433129056e-005,-5.619612043940427e-008) (1.645860964311373e-005,-5.617017034710404e-008)
 (1.643886994739317e-005,-5.806768348962935e-008) (1.645687206798091e-005,-5.517264135897493e-008) (1.645690793492374e-005,-5.514711463394809e-008)
 (1.643713808024906e-005,-5.701456677945238e-008) (1.645520182276011e-005,-5.416716412337857e-008) (1.645523823473305e-005,-5.414205507241506e-008)
 (1.643543876967675e-005,-5.597981354670338e-008) (1.645356301038021e-005,-5.317939471872659e-008) (1.645359995748384e-005,-5.315469767810902e-008)
 (1.643377142176344e-005,-5.496312042296682e-008) (1.645195505798921e-005,-5.220903431048231e-008) (1.645199253050653e-005,-5.218474365239537e-008)
 (1.643213545437406e-005,-5.396418242500411e-008) (1.645037740369536e-005,-5.125578295426407e-008) (1.645041539208723e-005,-5.12318930913872e-008)
 (1.643053029592079e-005,-5.298269617556851e-008) (1.644882949537953e-005,-5.031934263768598e-008) (1.6448867990276e-005,-5.029584802609283e-008)
 (1.642895538437892e-005,-5.201836237804721e-008) (1.64473107897744e-005,-4.939941961079103e-008) (1.644734978196918e-005,-4.937631475175912e-008)
 (1.64274101665402e-005,-5.107088755548678e-008) (1.644582075180078e-005,-4.849572601678504e-008) (1.64458602322461e-005,-4.847300545755397e-008)
 (1.64258940975086e-005,-5.013998511348475e-008) (1.644435885415442e-005,-4.760798088107181e-008) (1.644439881395565e-005,-4.758563921487496e-008)
 (1.642440664040697e-005,-4.922537582041409e-008) (1.644292457709908e-005,-4.673591054754045e-008) (1.64429650075114e-005,-4.671394241337764e-008)
 (1.642294726626254e-005,-4.832678782027305e-008) (1.644151740843217e-005,-4.587924867307225e-008) (1.64415583008573e-005,-4.585764875519069e-008)
 (1.642151545402556e-005,-4.744395630116871e-008) (1.644013684357194e-005,-4.503773589669546e-008) (1.644017818955578e-005,-4.501649892418431e-008)
 (1.642011069068125e-005,-4.657662294070958e-008) (1.643878238572235e-005,-4.421111929920121e-008) (1.64388241769523e-005,-4.419024004564529e-008)
