# Supplementary material for: Electromagnetic Analysis, Characterization and Discussion of Inductive Transmission Parameters for Titanium Based Housing Materials in Active Medical Implantable Devices
Source: Materials (Basel). 2018 Oct 25;11(11):2089. doi: 10.3390/ma11112089 (PMC6266279; doi:10.3390/ma11112089)
Supplement: Supplementary file 1 [file materials-11-02089-s001.zip › supplementary/simulation_and_results_C_D/L11U_outputMG.txt]

# Created by Octave 4.0.0, Wed Sep 21 16:40:40 2016 Mitteleurop�ische Sommerzeit <unknown@juno>
# name: L11U
# type: complex matrix
# rows: 241
# columns: 3
 (0.3183836882139463,0.1025352712014897) (0.3183833583513697,0.1025354050903241) (0.3183838205823367,0.1025350682240265)
 (0.3192636954772886,0.1062673453909161) (0.319263342139034,0.1062674920765544) (0.3192638346584982,0.1062671278663398)
 (0.3201991218452501,0.1101175094350346) (0.3201987435536029,0.1101176701720539) (0.3201992678932026,0.1101172762485421)
 (0.3211925064148972,0.1140880220846302) (0.3211921016238408,0.114088198240725) (0.3211926593336356,0.1140877720522811)
 (0.3222463916727937,0.1181811000763681) (0.3222459587677176,0.1181812931404976) (0.3222465514085035,0.118180831944697)
 (0.3233633104831746,0.1223989197697361) (0.3233628477808987,0.1223991313605705) (0.323363476915664,0.122398632216099)
 (0.3245457725808454,0.1267436205504838) (0.324545278329985,0.1267438524251281) (0.3245459455145512,0.1267433121842568)
 (0.3257962508219051,0.1312173101395498) (0.3257957232035825,0.1312175642025353) (0.3257964299764881,0.131216979504281)
 (0.3271171674841257,0.1358220719040285) (0.3271166046130383,0.1358223502165338) (0.3271173524847419,0.1358217174806415)
 (0.3285108809407724,0.1405599742129461) (0.3285102808666278,0.1405602790022477) (0.3285110713081402,0.1405595944240931)
 (0.3299796730537557,0.1454330818164811) (0.3299790337630674,0.1454334154856057) (0.3299798681941368,0.1454326750321265)
 (0.3315257376408052,0.1504434691541099) (0.3315250570590539,0.1504438342916709) (0.3315259368360436,0.1504430336984035)
 (0.3331511703639788,0.1555932354178262) (0.3331504463581345,0.1555936348080474) (0.3331513727617635,0.1555927695773182)
 (0.3348579603604515,0.1608845211145736) (0.3348571907418501,0.1608849577474863) (0.3348581649649641,0.1608840231477983)
 (0.3366479838894562,0.1663195257919429) (0.3366471664170271,0.1663200028737558) (0.3366481895525908,0.1663189939403603)
 (0.3385230002006514,0.1719005265183295) (0.3385221325845033,0.1719010474819825) (0.3385232056139777,0.1718999590186059)
 (0.3404846497397921,0.1776298966491045) (0.3404837296451526,0.177630465165012) (0.3404848534274462,0.1776292917466753)
 (0.3425344546996486,0.1835101243697991) (0.3425334797511767,0.1835107443567972) (0.3425346550123244,0.1835094803336297)
 (0.344673821801775,0.1895438304916391) (0.3446727895882639,0.1895445061281536) (0.344674016911969,0.1895431456300774)
 (0.3469040470637521,0.195733784988773) (0.3469029551432534,0.1957345207242174) (0.3469042349624096,0.1957330576663681)
 (0.349226322174378,0.2020829218135976) (0.3492251680797848,0.2020837223800066) (0.349226500669054,0.2020821504687236)
 (0.3516417419744617,0.2085943516082024) (0.3516405232196086,0.2085952220321088) (0.3516419086891048,0.2085935347713417)
 (0.3541513124328148,0.2152713720453126) (0.3541500265191458,0.215272317659848) (0.3541514648092267,0.2152705083578131)
 (0.3567559584248255,0.2221174756776948) (0.356754602848703,0.22211850213489) (0.3567560937258595,0.2221165639108353)
 (0.3594565305733383,0.2291363553447107) (0.3594551028340498,0.2291374686279481) (0.3594566458878413,0.2291353944188972)
 (0.3622538104053808,0.236331907370253) (0.3622523080139216,0.2363331138067968) (0.3622539026548761,0.2363308963741799)
 (0.3651485131182416,0.2437082329766525) (0.3651469336069169,0.2437095392501757) (0.3651485790653308,0.2437071711862814)
 (0.3681412873366056,0.2512696385229832) (0.3681396282695036,0.251271051685972) (0.368141323595051,0.2512685254201943)
 (0.3712327113773948,0.2590206353405) (0.3712309703617426,0.2590221628264022) (0.3712327144238166,0.2590194706312919)
 (0.3744232857159701,0.2669659400707264) (0.3744214604143634,0.2669675897056912) (0.3744232519031112,0.2669647237028555)
 (0.3777134215586409,0.275110476502384) (0.3777115097021051,0.2751122565164376) (0.3777133471301269,0.2751092086823593)
 (0.3811034256609948,0.2834593799427453) (0.3811014250627858,0.2834612989802384) (0.381103306767527,0.2834580611520893)
 (0.38459348177662,0.292018005141802) (0.384591390346637,0.2920200722709643) (0.3845933144935335,0.292016636152514)
 (0.388183629361922,0.3007919387113219) (0.3881814451215574,0.300794163432791) (0.3881834097080607,0.3007905206004971)
 (0.391873740385309,0.3097870168470513) (0.3918714614825042,0.3097894091012639) (0.3918734643431457,0.309785551010582)
 (0.3956634952788906,0.3190093489762143) (0.3956611200031517,0.3190119191495934) (0.395663158815852,0.3190078371415548)
 (0.3995523592156321,0.3284653477228431) (0.3995498860127003,0.3284681066527568) (0.3995519583065643,0.3284637919607738)
 (0.4035395599847477,0.3381617653223173) (0.4035369874706022,0.3381647243008677) (0.4035390906354827,0.3381601680576836)
 (0.4076240687663142,0.3481057363375917) (0.4076213957401846,0.3481089071143309) (0.4076235270382663,0.3481041003589657)
 (0.4118045850699013,0.3583048262485541) (0.4118018105259514,0.358308221032337) (0.4118039671056459,0.3583031547168106)
 (0.4160795270024562,0.3687670852182391) (0.4160766501398417,0.368770716678485) (0.4160788290522262,0.3687653816740096)
 (0.4204470278731243,0.3795011061001798) (0.4204440481041247,0.3795049873678721) (0.4204462463221406,0.3794993744701735)
 (0.4249049399355565,0.3905160855527648) (0.4249018568915793,0.3905202302216367) (0.4249040713321354,0.3905143301549754)
 (0.4294508458235052,0.401821886979423) (0.4294476593587976,0.4018263091078105) (0.429449886907867,0.4018201125272464)
 (0.434082077966689,0.4134291039244347) (0.4340787881596656,0.413433818038327) (0.4340810257003722,0.4134273155297139)
 (0.438795745995683,0.425349122525724) (0.4387923531479007,0.4253541436236318) (0.4387945975915296,0.4253473257008574)
 (0.4435887718718723,0.4375941816577568) (0.4435852765047533,0.4375995252179731) (0.443587524824505,0.4375923823169202)
 (0.4484579322240935,0.4501774294838891) (0.4484543350736161,0.4501831114747923) (0.4484565843408629,0.45017563394353)
 (0.4533999071492756,0.4631129752715039) (0.4533962091589699,0.4631190121655118) (0.4533984565816697,0.4631111902502723)
 (0.4584113345479646,0.4764159354942131) (0.4584075368606377,0.4764223442859851) (0.4584097798235141,0.4764141681125236)
 (0.4634888689226412,0.490102473442901) (0.4634849728713611,0.4901092716723297) (0.4634872089773745,0.4901007312223393)
 (0.4686292434686616,0.5041898317795092) (0.468625250567657,0.5041970375600257) (0.4686274776802715,0.5041881226423258)
 (0.4738293342339947,0.5186963576844825) (0.4738252461701709,0.5187039897370973) (0.4738274624558683,0.518694689953452)
 (0.4790862251107532,0.5336415204610667) (0.4790820437366508,0.5336495981545154) (0.4790842477071428,0.5336399028599244)
 (0.4843972724446074,0.5490459216607033) (0.4843929997736601,0.5490544650579685) (0.484395190327262,0.5490443633154789)
 (0.489760168101233,0.5649312979783173) (0.4897558063062925,0.5649403278897323) (0.4897579827679053,0.5649298084197798)
 (0.4951729999069511,0.5813205173315693) (0.4951685513230657,0.5813300553746008) (0.4951707134822865,0.5813191064990212)
 (0.5006343084778998,0.5982375686824282) (0.5006297756103748,0.5982476373480953) (0.500631923757259,0.5982362469290199)
 (0.5061431395644991,0.615707546282431) (0.5061385251033567,0.6157181690083239) (0.5061406600614459,0.6157063243821742)
 (0.5116990911618571,0.6337566291246767) (0.5116943980037957,0.6337678303743152) (0.5116965211600244,0.6337555182811673)
 (0.5173023547694,0.6524120564659608) (0.5172975860483965,0.6524238618142152) (0.5172996993796402,0.6524110683228685)
 (0.5229537503220781,0.6717021003417993) (0.5229489094498284,0.6717145365659138) (0.5229510155458011,0.6717012469949404)
 (0.5286547544583644,0.6916560360342436) (0.5286498451757403,0.691669131209976) (0.5286519472581328,0.6916553300450853)
 (0.5344075219348512,0.7123041114679661) (0.5344025483756102,0.7123178950701557) (0.5344046503133209,0.7123035658781524)
 (0.5402149001398975,0.7336775165023232) (0.5402098669078772,0.7336920195091244) (0.5402119732282756,0.7336771448487428)
 (0.5460804367962913,0.7558083530569467) (0.5460753490573532,0.7558236080568254) (0.5460774649535571,0.7558081693866422)
 (0.5520083810709945,0.7787296069557166) (0.5520032446609817,0.77874564825612) (0.5520053759951493,0.7787296258397948)
 (0.5580036784245185,0.8024751223009201) (0.5579984999745289,0.8024919860374468) (0.5580006532771759,0.8024753588463588)
 (0.5640719596290126,0.8270795790979686) (0.5640667467092643,0.8270973033425882) (0.5640689291746263,0.8270800489560223)
 (0.5702195244593146,0.8525784747458893) (0.570214285742916,0.8525970996126606) (0.5702165052203678,0.8525791941155592)
 (0.5764533206120506,0.8790081098941349) (0.5764480660599347,0.8790276776405803) (0.5764503310414283,0.879009095518862)
 (0.5827809184326713,0.9064055790477623) (0.5827756595009216,0.9064261341698169) (0.5827779791044206,0.906406848203256)
 (0.5892104820290994,0.9348087661869016) (0.5892052318998708,0.9348303555051123) (0.589207615848621,0.9348103366576835)
 (0.5957507373247879,0.9642563455585655) (0.5957455111618679,0.9642790182929054) (0.595747969759409,0.9642582356005205)
 (0.6024109375557247,0.9947877877043951) (0.6024057527857195,0.9948115955346963) (0.6024082968863068,0.9947900159903311)
 (0.6092008266504363,1.026443370712436) (0.6091957032702778,1.026468367821164) (0.6091983442445132,1.026445956257208)
 (0.6161306008532815,1.059264196626802) (0.6161255617646191,1.059290439720491) (0.6161283114598851,1.059267158688362)
 (0.6232108688667696,1.093292212919632) (0.623205940237393,1.093319761224904) (0.6232088109326338,1.093295570872018)
 (0.6304526107031863,1.12857023892382) (0.6304478223553027,1.128599154153679) (0.6304508267097013,1.128574012097742)
 (0.6378671353568474,1.165141997142988) (0.6378625211815349,1.165172343428551) (0.6378656721765426,1.165146204629516)
 (0.6454660373406939,1.203052149392792) (0.6454616357372804,1.203083993175432) (0.6454649466114342,1.203056809805267)
 (0.6532611520793257,1.242346337781329) (0.6532570064178266,1.242379747659862) (0.6532604905937842,1.242351468970665)
 (0.6612645101186272,1.283071230601139) (0.6612606692225934,1.283106277128522) (0.6612643402258428,1.28307684931941)
 (0.6694882901003917,1.325274573274284) (0.6694848087467276,1.325311328698079) (0.6694886801153944,1.325280694781521)
 (0.6779447704594511,1.3690052445603) (0.6779417098908019,1.36904378250121) (0.6779457950761367,1.369011882169606)
 (0.6866462798284061,1.414313318298839) (0.6866437082728111,1.414353713361642) (0.6866480205298863,1.414320482854943)
 (0.6956051461779145,1.461250131009787) (0.6956031393692816,1.461292458321236) (0.6956076916376361,1.461257830296668)
 (0.7048336447745993,1.509868355711195) (0.7048322864665462,1.509912690379777) (0.7048370912405855,1.509876593784751)
 (0.7143439450991592,1.560222082337539) (0.7143433275636062,1.560268498830573) (0.7143483967526647,1.560230858779867)
 (0.7241480569298773,1.612366905147702) (0.7241482814306741,1.612415476581931) (0.7241536262088443,1.612376214240497)
 (0.7342577758574206,1.666360017505849) (0.7342589530881821,1.666410814848567) (0.7342645837341921,1.666369847321135)
 (0.7446846285528935,1.722260314399548) (0.744686879027143,1.722313405578428) (0.7446928047546111,1.722270645807274)
 (0.755439818160871,1.780128503033452) (0.7554432725416121,1.780183951954577) (0.7554495013203455,1.780139308626752)
 (0.7665341702324208,1.840027221803699) (0.7665389695873763,1.840085087278763) (0.7665455079564399,1.840038464744082)
 (0.7779780796507589,1.902021167922254) (0.7779843756187336,1.902081502507659) (0.7779912284922598,1.902032800708758)
 (0.7897814590351206,1.966177233920656) (0.7897894138884504,1.966240082673285) (0.7897965843552812,1.966189197088927)
 (0.8019536891390527,2.032564653221584) (0.8019634757266519,2.03263005237795) (0.8019709648452195,2.03257687398082)
 (0.8145035717880441,2.10125515492039) (0.8145153733436298,2.101323130508543) (0.814523179933484,2.101267545738506)
 (0.8274392859289952,2.172323127867951) (0.8274532957291243,2.172393694263674) (0.8274614161609355,2.172335585017593)
 (0.8407683473891322,2.245845794086475) (0.8407847682464805,2.245918952528204) (0.8407931962323363,2.245858196167025)
 (0.8544975729629679,2.321903391481033) (0.854516616541208,2.321979128560507) (0.8545253429273411,2.321915597934369)
 (0.8686330494583167,2.400579365728347) (0.8686549353963399,2.40065765187667) (0.8686639479606098,2.400591215368491)
 (0.8831801083328493,2.481960571133) (0.8832050631682189,2.482041359124652) (0.8832143464247659,2.481971880712427)
 (0.8981433065362788,2.566137480140181) (0.8981715624200139,2.566220703639756) (0.8981810974338081,2.566148042977563)
 (0.9135264141350973,2.653204401086071) (0.9135582073329668,2.653289973264994) (0.9135679715470303,2.653213985782373)
 (0.9293324092350628,2.743259703659398) (0.929367978413949,2.743347515911796) (0.9293779454921585,2.743268052930777)
 (0.9455634806281635,2.836406051444063) (0.9456030649297921,2.836495972232464) (0.9456132046183761,2.836412881101227)
 (0.9622210384765627,2.932750640820805) (0.9622648753853636,2.932842514683414) (0.9622751533960657,2.932755638925008)
 (0.9793057332076867,3.032405445432301) (0.9793540562239277,3.03249909218404) (0.9793644341419352,3.032408271658169)
 (0.9968174826359549,3.135487465365844) (0.9968705187701978,3.135582679525148) (0.9968809539897771,3.135487750600512)
 (1.014755507152167,3.24211898018574) (1.014813474262075,3.24221553065822) (1.014823919952753,3.242116326392384)
 (1.033118372637891,3.352427804957503) (1.033181476633459,3.352525435005922) (1.033191881739189,3.352421785329148)
 (1.051904040574034,3.466547548448133) (1.051972472522227,3.46664597597553) (1.051982781795827,3.466537707874417)
 (1.071109924627631,3.584617872763386) (1.071183857792263,3.584716790933271) (1.071194011866748,3.584603728629569)
 (1.090732952822763,3.706784753792464) (1.090812539680003,3.706883832005496) (1.090822475177937,3.706765797125039)
 (1.110769634236801,3.833200741971306) (1.11085500351058,3.833299627213317) (1.110864653191952,3.833176438939501)
 (1.131216129015944,3.964025223048547) (1.131307382781253,3.964123541618934) (1.131316675729379,3.963995016824945)
 (1.152068320378933,4.099424678737512) (1.152165531283638,4.099522038360787) (1.152174393127894,4.099387991714482)
 (1.17332188718002,4.23957294736512) (1.173425095837831,4.239668939681369) (1.173433449010889,4.239529183716756)
 (1.194972375536656,4.384651484879425) (1.1950815881448,4.384745688301721) (1.195089352171036,4.384600033450973)
 (1.217015267998938,4.534849626848276) (1.217130454234002,4.53494160976752) (1.217137546044515,4.534789864347837)
 (1.239446048752985,4.690364852368816) (1.239567139996839,4.690454176677936) (1.239573474265591,4.690296146827998)
 (1.262260263413993,4.851403051103067) (1.262387151359285,4.85148927600474) (1.26239264085357,4.851324765566401)
 (1.28545357208278,5.018178794953416) (1.285586107763155,5.018261481007043) (1.285590663700627,5.018090291348591)
 (1.30902179451456,5.190915616178911) (1.309159787799575,5.190994329535445) (1.309163320203199,5.190816259314163)
 (1.33296094648397,5.369846294020859) (1.333104166071847,5.369920610787115) (1.33310658411326,5.369735455650319)
 (1.357267266724878,5.555213152139658) (1.357415440658251,5.555282662807408) (1.357416652979611,5.555090215032858)
 (1.381937234172334,5.747268369346331) (1.382090050893167,5.747332683217421) (1.38208996589715,5.747132731295435)
 (1.406967575632018,5.946274306233132) (1.407124685581838,5.946333055767934) (1.407123211679564,5.946125383930145)
 (1.432355264435297,6.152503850348329) (1.432516282196149,6.152556695363007) (1.432513328003105,6.152341083064121)
 (1.458097511091381,6.3662407825113) (1.458262018051934,6.366287414149625) (1.458257492522949,6.36606363551135)
 (1.484191747403242,6.587780166718951) (1.484359294923134,6.587820311125737) (1.484353107418276,6.58758813435337)
 (1.510635605945701,6.817428765843356) (1.510805718980084,6.817462187469852) (1.510797779255313,6.817221374254521)
 (1.537426897190959,7.055505484970396) (1.537599078326851,7.055531989448068) (1.537589296444982,7.055282294369286)
 (1.564563586880437,7.302341843783286) (1.56473732072622,7.302361280308513) (1.564725606886337,7.302102450252938)
 (1.59204377646021,7.558282478870167) (1.592218534321482,7.558294742051672) (1.592204798607448,7.558026515665418)
 (1.619865689496167,7.823685676248009) (1.620040934263395,7.823690707378808) (1.620025086315346,7.823412814571277)
 (1.648027666950352,8.098923933779973) (1.648202858118319,8.098921721506795) (1.648184806734225,8.098633883024004)
 (1.676528174018053,8.384384552540501) (1.676702772753243,8.384375132916066) (1.676682425430779,8.384077060001697)
 (1.705365820896983,8.680470255601366) (1.705539295067321,8.680453711517799) (1.705516557500092,8.680145105678653)
 (1.734539399388156,8.9875998321917) (1.734711228469611,8.987576292205778) (1.73468600401478,8.987256845097523)
 (1.764047936631924,9.306208804775713) (1.76421761640954,9.306178441350832) (1.764189805547493,9.305847834797603)
 (1.793890766583995,9.636750116311029) (1.794057813569042,9.636713143512363) (1.794027313378068,9.636371049670855)
 (1.824067619067501,9.979694834831543) (1.824231574559397,9.979651505521934) (1.824198278231937,9.979297587198728)
 (1.854578725437658,10.33553287254871) (1.854739159168114,10.33548347514444) (1.854702955596042,10.33511738627065)
 (1.885424939102706,10.70477371689698) (1.885581452409388,10.70471857175003) (1.885542225868586,10.70433995801414)
 (1.916607868403621,11.08794717135312) (1.916760096892453,11.08788662683372) (1.916717726857353,11.08749512646932)
 (1.948130018702313,11.48560410442257) (1.948277634369754,11.4855385327803) (1.94823199548919,11.48513377750142)
 (1.979994939997206,11.89831720588255) (1.980137652796894,11.89824699896664) (1.980088615063025,11.89782861503892)
 (2.012207376007575,12.32668175017606) (2.012344934858633,12.3266073150956) (2.012292363999025,12.32617492452702)
 (2.044773410455754,12.7713163677151) (2.044905603702713,12.77123812251773) (2.044849361825832,12.77079134434933)
 (2.077700606244996,13.23286382574722) (2.077827261590822,13.23278219519037) (2.077767208112581,13.23232064686275)
 (2.110998133374116,13.71199182131979) (2.111119117318823,13.71190723280258) (2.111055110196089,13.7114305315704)
 (2.144676881740735,14.20939378970086) (2.144792098566879,14.20930666941709) (2.144723995861331,14.20881443378063)
 (2.178749555442176,14.7257897323598) (2.178858945796045,14.7257005017235) (2.17878660758874,14.72519235284341)
 (2.213230745762024,15.26192706923653) (2.213334284884697,15.26183614162136) (2.213257575558639,15.26131170467877)
 (2.248136980696266,15.81858152051845) (2.248234676362623,15.81848929834249) (2.248153467267061,15.81794820380673)
 (2.283486749597693,16.39655802349591) (2.283578639822894,16.39646489567373) (2.283492812329134,16.39590678043483)
 (2.319300502257455,16.99669169026359) (2.319386652830563,16.99659803003592) (2.319296101785421,16.99602253836099)
 (2.355600622473701,17.61984881209764) (2.355681124375648,17.61975497524051) (2.355585761954258,17.61916175950942)
 (2.392411376844063,18.26692791627108) (2.392486343605472,18.26683423967909) (2.392386103561043,18.26622296085646)
 (2.429758840144019,18.93886088090101) (2.429828405192525,18.93876768152923) (2.42972324749679,18.9381380093296)
 (2.467670799200478,19.63661411316935) (2.467735113243038,19.6365216873144) (2.467625029107066,19.6358733000173)
 (2.506176637634041,20.36118979595085) (2.506235866113449,20.3610984188464) (2.506120883375311,20.36043100272287)
 (2.545307204229759,21.11362720754938) (2.54536152488892,21.11353713324619) (2.545241713751274,21.11285038155586)
 (2.58509466801032,21.89500411887995) (2.585144268590936,21.89491558038043) (2.585019747691126,21.89420919190548)
 (2.625572363344789,22.70643827208543) (2.625617439441647,22.70635148169825) (2.625488382233605,22.70562515877958)
 (2.666774628642756,23.54908894420654) (2.666815381728943,23.54900409409101) (2.666682023158427,23.54825754013672)
 (2.708736642372685,24.42415859916657) (2.70877327800507,24.42407586203122) (2.708635921458575,24.42330877846773)
 (2.751494260303363,25.3328946309265) (2.751526986513843,25.33281416085321) (2.751386011025997,25.33202624349278)
 (2.795083858007019,26.27659120025538) (2.795112883879847,26.27651313361805) (2.794968751583157,26.27570406841238)
 (2.839542182753135,27.25659116706849) (2.839567717186345,27.25651562352049) (2.83942098099399,27.2556850816724)
 (2.88490621895723,28.27428811975301) (2.884928469601458,28.27421520325707) (2.884779781112628,28.27336283565661)
 (2.931213071278696,29.33112850229364) (2.931232243646492,29.33105830217384) (2.931082361267736,29.33018373311829)
 (2.978499869268001,30.428613839359) (2.978516166003165,30.42854643135437) (2.978365963279729,30.42764925150866)
 (3.026803697100978,31.56830305883735) (3.0268173173974,31.56823850613997) (3.026667791545504,31.56731826468134)
 (3.076161551384369,32.75181491065579) (3.076172690542444,32.75175326492072) (3.076024971170627,32.75080946080324)
 (3.126610329260818,33.98083048015266) (3.126619178369123,33.9807717824643) (3.126474536369734,33.97980385473129)
 (3.178186848084617,35.25709579383115) (3.178193593814647,35.25704007562002) (3.178053450395275,35.25604739267848)
 (3.230927896815171,36.5824245151148) (3.230932721316463,36.58237179901173) (3.230798657129456,36.5813536467785)
 (3.28487031802785,37.95870072775129) (3.284873398911421,37.95865102837585) (3.284747163221225,37.95760659719759)
 (3.340051118146943,39.38788180487824) (3.340052628544895,39.38783512955489) (3.339936148356033,39.38676349980008)
 (3.396507602246953,40.87200136243491) (3.396507710937009,40.87195771183163) (3.396403099982039,40.87085783805442)
 (3.45427752863954,42.4131722966164) (3.454276400221837,42.41313166530313) (3.454185967689631,42.41200235888188)
 (3.513399277561389,44.01358990634926) (3.513397072677978,44.01355228327477) (3.513323331535846,44.01239219343969)
 (3.573912027676165,45.67553510329382) (3.573908903261021,45.67550047217767) (3.573854578006638,45.67430806535219)
 (3.635855933870007,47.40137771351087) (3.635852043419238,47.40134605315082) (3.63582007707434,47.40011959054634)
 (3.699272299977452,49.19357987659343) (3.69926779382888,49.19355116108808) (3.699261353971822,49.19228867452782)
 (3.764203740621636,51.05469954964352) (3.764198766232675,51.05467374852924) (3.764221249849467,51.05337301447742)
 (3.830694327244515,52.9873941248153) (3.830689029458268,52.98737120312103) (3.830744066381628,52.98602971494511)
 (3.898789714566125,54.99442417020442) (3.89878423585391,54.99440408842412) (3.89887569055278,54.99301902693416)
 (3.968537245031405,57.07865730454331) (3.96853172570073,57.07864001852911) (3.968663697179031,57.07720822086916)
 (4.039986030164473,59.24307221640422) (4.03998060852151,59.24305767718675) (4.040157428084982,59.24157560419292)
 (4.113187009009805,61.49076283850376) (4.113181821464525,61.49075099203932) (4.113408048119138,61.48921469420049)
 (4.188192984874761,63.82494268717144) (4.188188165976766,63.82493347402903) (4.188468579230077,63.82333855622246)
 (4.265058642294692,66.24894937632337) (4.265054324688002,66.2489427313116) (4.265393914536952,66.24728431652092)
 (4.343840546436659,68.76624931435174) (4.343836860722071,68.76624516610231) (4.344240814622683,68.76451785834267)
 (4.424597127023533,71.38044259146075) (4.4245942015159,71.38044086197522) (4.425067888148501,71.37863870868954)
 (4.507388648286187,74.09526806420384) (4.507386608656057,74.09526866837736) (4.507935558320709,74.09338512259463)
 (4.592277165526445,76.91460864350952) (4.592276134314869,76.91461148865019) (4.592906015810013,76.91263937121629)
 (4.679326467670845,79.8424967923882) (4.679326563668109,79.84250177774564) (4.680043157536931,79.84043323997849)
 (4.768602003868856,82.88312023990775) (4.76860334134871,82.8831272562382) (4.76941250939949,82.88095374335902)
 (4.860170790881814,86.04082791890067) (4.86017347868492,86.04083684808546) (4.861081129728081,86.03854906383755)
 (4.954101296874844,89.32013613624825) (4.954105437338163,89.32014685099925) (4.955117489113592,89.31773472384553)
 (5.050463296413394,92.72573498636342) (5.050468984144596,92.72574735003785) (5.05159132145238,92.72320000139092)
 (5.149327691094259,96.26249502060561) (5.149335011595871,96.26250888717107) (5.150573440684971,96.25981460209948)
 (5.250766290384604,99.93547418764642) (5.250775318535474,99.93548940182063) (5.252135517845729,99.93263560270137)
 (5.354851547941832,103.7499250620897) (5.354862346351153,103.7499414597037) (5.3563498137585,103.7469146833101)
 (5.46165624993655,107.7113023808519) (5.46166886719152,107.7113197894636) (5.463288863950664,107.7081056679859)
 (5.571253153636086,111.8252709086932) (5.571267622472163,111.8252891484929) (5.573025114113444,111.8218723949959)
 (5.683714576653743,116.0977136557925) (5.683730912084768,116.0977325408451) (5.685630506580755,116.0940969396809)
 (5.799111939707036,120.5347404713146) (5.799130137161916,120.5347598111584) (5.801176020746357,120.5308882138497)
 (5.91751526832552,125.1426970373482) (5.917535301848072,125.1427166389966) (5.919731172943358,125.1385909661037)
 (6.038992661589326,129.9281742875814) (6.039014482167401,129.9281939579377) (6.041363483960184,129.9237952074186)
 (6.163609738514169,134.8980182744083) (6.163633272614401,134.8980378231201) (6.16613792490388,134.8933460856728)
 (6.291429075035529,140.0593405070344) (6.291454223428762,140.0593597497837) (6.294116354470901,140.0543542316229)
 (6.42250964657021,145.4195287815649) (6.422536283540349,145.419547543785) (6.42535696271323,145.4142065972793)
 (6.556906292767768,150.9862585220392) (6.556934265803015,150.9862766430356) (6.559913738026918,150.9805778055439)
 (6.694669222237806,156.7675046490427) (6.694698352306816,156.7675219864653) (6.697835975263016,156.7614420276757)
 (6.835843575701607,162.771553990024) (6.835873658213878,162.7715704246269) (6.839167843516067,162.7650854025157)
 (6.980469066088109,169.0070182426218) (6.980499872638842,169.007033683219) (6.983948032209521,169.0001190087149)
 (7.128579713584803,175.4828474996143) (7.12861099456778,175.4828618881132) (7.132209493575349,175.4754923983125)
 (7.280203692470601,182.2083443412782) (7.280235180634787,182.208357657661) (7.28397929840211,182.2005076972863)
 (7.435363304730269,189.1931784983956) (7.435394719730593,189.1931907654765) (7.439278620087662,189.1848342760692)
 (7.594075092942447,196.447402086788) (7.59410614690999,196.4474133745788) (7.598122859475165,196.4385239906579)
 (7.756350101791881,203.9814654123964) (7.756380505920295,203.9814758418823) (7.760521919765655,203.9720269930785)
 (7.922194293820255,211.8062333445745) (7.922223765925467,211.8062430906938) (7.926480637022997,211.7962081085841)
 (8.091609120791212,219.9330022546506) (8.091637393764099,219.9330115482811) (8.095999367495642,219.922363776421)
 (8.264592247454981,228.3735175170571) (8.264619078487888,228.3735266458058) (8.269074728330777,228.3622395511671)
 (8.441138419681046,237.1399915714236) (8.441163600105039,237.1400008790361) (8.445700483403288,237.1280481628552)
 (8.6212404641304,246.2451225462517) (8.621263829663587,246.2451324304851) (8.625868561132268,246.2324881363238)
 (8.80489040204103,255.7021134479543) (8.804911843212272,255.7021243567707) (8.809570186520887,255.6887629733976)
 (8.992080655537483,265.5246919230999) (8.992100128022221,265.5247043491091) (8.996797105466342,265.5106009057153)
 (9.182805321367153,275.7271306068568) (9.182822855950086,275.7271450799468) (9.187542875861858,275.7122752311477)
 (9.377061484285756,286.3242680762738) (9.377077196153611,286.3242851544321) (9.381804197318582,286.3086252524756)
 (9.57485054059627,297.3315304332564) (9.57486463765655,297.3315506916351) (9.579582249625552,297.3150778433493)
 (9.776179501709212,308.7649535487558) (9.77619229164986,308.7649775670881) (9.780884009436761,308.7476696731371)
 (9.98106224800112,320.6412060061339) (9.981074143798208,320.6412343546452) (9.985723515121942,320.6230701289345)
 (10.18952070473478,332.9776127881479) (10.18953222836761,332.9776460121541) (10.19412305122594,332.9586049794239)
 (10.40158591420163,345.7921797578881) (10.40159769833795,345.7922183613048) (10.40611422643224,345.7722808312629)
 (10.61729898145446,359.1036189894214) (10.61731176892471,359.1036634174642) (10.62173892217025,359.0828104341318)
