# Supplementary material for: Electromagnetic Analysis, Characterization and Discussion of Inductive Transmission Parameters for Titanium Based Housing Materials in Active Medical Implantable Devices
Source: Materials (Basel). 2018 Oct 25;11(11):2089. doi: 10.3390/ma11112089 (PMC6266279; doi:10.3390/ma11112089)
Supplement: Supplementary file 1 [file materials-11-02089-s001.zip › supplementary/simulation_and_results_C_D/L11U_outputOG.txt]

# Created by Octave 4.0.0, Wed Sep 21 20:18:15 2016 Mitteleurop�ische Sommerzeit <unknown@juno>
# name: L11U
# type: complex matrix
# rows: 241
# columns: 3
 (0.3060426185756529,0.1064156895926641) (0.3060423652959832,0.1064166892396787) (0.3060423630235537,0.1064159280232293)
 (0.3060432676033396,0.1105789142850206) (0.3060429941183993,0.1105799530954086) (0.3060429916646882,0.1105791620989334)
 (0.306043968405916,0.1149050136443444) (0.3060436731038522,0.1149060931569626) (0.306043670454397,0.1149052712154601)
 (0.3060447251134998,0.1194003596693672) (0.3060444062538772,0.1194014814840946) (0.3060444033930641,0.1194006273869953)
 (0.3060455421856498,0.1240715736420048) (0.3060451978891972,0.124072739422227) (0.3060451948001649,0.1240718519116087)
 (0.3060464244376454,0.1289255358793928) (0.3060460526751755,0.1289267473545998) (0.3060460493397177,0.1289258251233375)
 (0.3060473770688497,0.1339693958673825) (0.3060469756493049,0.1339706548358804) (0.3060469720477638,0.1339696965257214)
 (0.3060484056933481,0.1392105827904116) (0.3060479722508859,0.1392118911221535) (0.306047968362035,0.139210895321721)
 (0.3060495163730164,0.1446568164732573) (0.306049048353068,0.1446581761128073) (0.306049044153988,0.1446571413555205)
 (0.3060507156532358,0.1503161187507613) (0.3060502102974532,0.1503175317203921) (0.306050205763396,0.1503164564823081)
 (0.3060520106014497,0.156196825282281) (0.3060514649314483,0.1561982936852048) (0.3060514600356926,0.1561971763827817)
 (0.3060534088487945,0.1623075978282227) (0.306052819648604,0.1623091238519908) (0.3060528143622963,0.1623079628397502)
 (0.3060549186350513,0.1686574370067579) (0.3060542824321645,0.1686590229268049) (0.306054276724149,0.1686578164949178)
 (0.306056548857176,0.1752556955494676) (0.3060558619020849,0.1752573437328333) (0.3060558557387217,0.1752560901045999)
 (0.306058309121704,0.1821120920754242) (0.3060575673658069,0.1821138049846483) (0.3060575607107715,0.1821125023138904)
 (0.306060209801323,0.1892367254039789) (0.3060594088730666,0.1892385056011947) (0.3060594016871382,0.1892371519695354)
 (0.3060622620959612,0.1966400894273002) (0.3060613972750838,0.1966419395785278) (0.3060613895159127,0.1966405329925746)
 (0.3060644780987399,0.2043330885645564) (0.3060635442884554,0.2043350114442104) (0.3060635359103135,0.2043335498326228)
 (0.3060668708671809,0.2123270538204506) (0.3060658625641498,0.2123290523160838) (0.3060658535176616,0.2123275335265272)
 (0.306069454500086,0.2206337594717275) (0.3060683657619891,0.2206358365890117) (0.3060683559938415,0.2206342583849982)
 (0.3060722442205415,0.2292654404062056) (0.3060710686310693,0.2292675992741867) (0.3060710580836943,0.2292659593317835)
 (0.3060752564655357,0.2382348101397913) (0.3060739870965835,0.2382370540164187) (0.3060739757078241,0.2382353499208373)
 (0.3060785089827087,0.2475550795379952) (0.306077138353561,0.2475574118159549) (0.3060771260563011,0.2475556410580055)
 (0.3060820209348103,0.2572399762694309) (0.3060805409680692,0.2572424004823137) (0.306080527689839,0.2572405604547137)
 (0.306085813012472,0.26730376501991) (0.30608421498647,0.2673062848487104) (0.306084200649021,0.2673043728422627)
 (0.3060899075559564,0.2777612684968182) (0.3060881820533812,0.2777638877768222) (0.3060881665722221,0.2777619009764369)
 (0.3060943286865948,0.2886278892546051) (0.3060924655390122,0.2886306119826895) (0.3060924488229145,0.2886285474632479)
 (0.3060991024486888,0.2999196323734819) (0.3060970906766476,0.2999224627158255) (0.3060970726271058,0.2999203174378982)
 (0.3061042569626939,0.3116531290245789) (0.306102084711054,0.3116560713248832) (0.3061020652217059,0.3116538421302662)
 (0.3061098225905923,0.3238456609561849) (0.3061074770587006,0.3238487197443873) (0.3061074560147029,0.3238464033514661)
 (0.3061158321144146,0.3365151859369726) (0.3061132994807153,0.3365183659385063) (0.3061132767580638,0.3365159589374678)
 (0.3061223209289542,0.3496803641935371) (0.3061195862695889,0.3496836703392283) (0.3061195617343926,0.3496811691870409)
 (0.3061293272497969,0.3633605858810433) (0.3061263744507247,0.363364023317644) (0.3061263479584117,0.3633614243328829)
 (0.3061368923378829,0.3775759996272173) (0.3061337039999888,0.3775795737286505) (0.3061336753944611,0.3775768730861103)
 (0.3061450607418983,0.3923475421915071) (0.3061416180785534,0.392351258570916) (0.3061415871912643,0.3923484522960086)
 (0.3061538805599228,0.4076969692829124) (0.3061501632863736,0.4077008338055522) (0.3061501299353371,0.4076979177685011)
 (0.3061634037218353,0.4236468875815327) (0.3061593899357896,0.4236509063785922) (0.3061593539245073,0.4236478762883942)
 (0.3061736862941308,0.4402207880107162) (0.3061693523468311,0.4402249674941768) (0.3061693134631378,0.4402218188923447)
 (0.3061847888089064,0.4574430803085048) (0.3061801091659359,0.4574474271871146) (0.3061800671807501,0.4574441554411578)
 (0.3061967766189291,0.4753391289488926) (0.3061917237099375,0.4753436502453767) (0.3061916783759139,0.4753402505420584)
 (0.3062097202808317,0.4939352904653624) (0.3062042643372951,0.4939399935349861) (0.3062042153873688,0.493936460873309)
 (0.3062236959686465,0.5132589522312119) (0.3062178048487191,0.5132638447818388) (0.3062177519945345,0.5132601739657616)
 (0.306238785920073,0.5333385727532393) (0.3062324249194956,0.5333436628670444) (0.306232367849711,0.5333398484979205)
 (0.3062550789180258,0.5542037235375457) (0.3062482105659943,0.5542090196945056) (0.3062481489444497,0.554205056163261)
 (0.3062726708102504,0.5758851325884333) (0.30626525464904,0.5758906436918764) (0.3062651881127847,0.5758865251708347)
 (0.3062916650699565,0.5984147296037018) (0.3062836574170318,0.5984204650079972) (0.306283585574184,0.5984161854424739)
 (0.3063121734007028,0.6218256929320578) (0.3063035270918999,0.6218316624728091) (0.3063034495193498,0.6218272155723146)
 (0.3063343163889512,0.6461524983608458) (0.3063249805012584,0.6461587123877717) (0.3063248967421779,0.6461540916169395)
 (0.3063582242080227,0.6714309698049388) (0.3063481437603249,0.6714374392177456) (0.3063480533214887,0.6714326377868768)
 (0.3063840373774379,0.6976983319701547) (0.3063731530074942,0.6977050682577) (0.3063730553563762,0.6977000791130218)
 (0.3064119075819221,0.7249932650674574) (0.3064001551976874,0.7250002803506995) (0.3064000497593409,0.7249950961641647)
 (0.3064419985547041,0.7533559616571084) (0.3064293089579765,0.7533632687360495) (0.3064291951116558,0.7533578818948516)
 (0.3064744870300537,0.7828281857046954) (0.306460785510255,0.7828357981099077) (0.3064606625857733,0.7828302007055586)
 (0.3065095637703736,0.8134533339341259) (0.3064947696661131,0.8134612659833309) (0.3064946369399134,0.8134554498003804)
 (0.3065474346735723,0.8452764995659697) (0.3065314608994486,0.8452847664262652) (0.3065313175903613,0.8452787229305363)
 (0.3065883219668363,0.8783445385324873) (0.3065710745027481,0.8783531562887641) (0.3065709197674111,0.8783468766152789)
 (0.3066324654933819,0.9127061382643639) (0.3066138428333873,0.9127151239947603) (0.3066136757613062,0.9127085989351071)
 (0.3066801240992239,0.9484118891473629) (0.3066600166567821,0.948421261006415) (0.306659836265001,0.9484144809957705)
 (0.3067315771275185,0.9855143587509472) (0.3067098665936844,0.9855241360614145) (0.3067096718210312,0.9855170911650604)
 (0.3067871260285495,1.024068168934357) (0.3067636846794348,1.024078372288709) (0.3067634743803152,1.024071052188031)
 (0.3068470960939986,1.064130075939654) (0.3068217860435321,1.064140727312183) (0.3068215589812355,1.064133121290336)
 (0.3069118383247388,1.105759053584961) (0.3068845107184496,1.105770176456039) (0.3068842655579236,1.105762273382944)
 (0.3069817314420011,1.149016379675269) (0.3069522255872248,1.149027999168873) (0.3069519608872817,1.149019787485808)
 (0.3070571840524285,1.193965725752283) (0.3070253264799921,1.19397786878846) (0.3070250406849041,1.19396933649212)
 (0.3071386369782306,1.240673250308897) (0.3071042404302825,1.240685945772918) (0.3071039318607177,1.240677080398963)
 (0.307226565764351,1.289207695598478) (0.30718942810262,1.289220974528599) (0.3071890949458602,1.289211763134613)
 (0.3073214833753228,1.339640488173288) (0.3072813864036421,1.339654383969221) (0.3072810267030431,1.339644813117237)
 (0.3074239430952505,1.392045843291152) (0.3073806512897422,1.392060391945885) (0.3073802629333626,1.392050447684257)
 (0.3075345416451765,1.446500873334022) (0.3074878007849845,1.446516113691512) (0.3074873814933281,1.446505781536252)
 (0.3076539225328839,1.503085700386909) (0.3076034582238299,1.503101674428667) (0.3076030055366322,1.503090939344354)
 (0.3077827796510483,1.561883573130213) (0.3077282957340152,1.561900326294501) (0.3077278069960037,1.561889172674437)
 (0.3079218611404571,1.622980988204103) (0.307863037975737,1.622998569741126) (0.3078625103212776,1.622986981387122)
 (0.308071973535917,1.686467816207439) (0.3080084661540911,1.686486279575117) (0.3080078964906486,1.68647423967664)
 (0.3082339862132439,1.752437432500194) (0.3081654223225039,1.752456835805166) (0.3081648073128263,1.752444326917928)
 (0.3084088361565582,1.820986852982119) (0.3083348139956869,1.821007259471244) (0.3083341500386099,1.820994263495375)
 (0.3085975330659074,1.892216875026711) (0.3085176190913523,1.892238353635206) (0.3085169023011236,1.892224851792764)
 (0.308801164825924,1.966232223753961) (0.3087148912205979,1.966254849716569) (0.3087141174046245,1.966240822528731)
 (0.3090209033568538,2.043141703831107) (0.3089277653474893,2.043165559364023) (0.3089269299823698,2.043150986627682)
 (0.3092580108698708,2.123058356995656) (0.3091574638388198,2.123083532057315) (0.3091565620445619,2.123068392821268)
 (0.3095138465489244,2.206099625500406) (0.3094053029254095,2.206126218640429) (0.3094043294376835,2.206110491181291)
 (0.3097898736816567,2.292387521685442) (0.3096726995964786,2.292415640992237) (0.3096716487367685,2.292399302789887)
 (0.3100876672618719,2.382048803887147) (0.3099611789485647,2.382078568045625) (0.3099600445920786,2.38206159575841)
 (0.3104089220858522,2.475215158900238) (0.3102723820102411,2.475246698372451) (0.3102711575514117,2.475229067812205)
 (0.3107554613641708,2.572023391213171) (0.3106080740631747,2.57205684955651) (0.3106067523785885,2.572038535663445)
 (0.3111292458697424,2.672615619243149) (0.3109701534791481,2.672651154581871) (0.3109687268877284,2.672632131399399)
 (0.3115323836414105,2.777139478801975) (0.3113606610912061,2.777177265470128) (0.3113591213114564,2.777157506119733)
 (0.3119671402603722,2.885748334029194) (0.3117817901150353,2.885788564404677) (0.311780128219163,2.885768041061024)
 (0.3124359497141421,2.998601496033987) (0.3122358966341415,2.99864438258594) (0.3122341029988371,2.998623066452345)
 (0.3129414258594105,3.115864449492648) (0.3127255106589566,3.115910227066867) (0.312723574912633,3.115888088351159)
 (0.3134863744907737,3.23770908745334) (0.3132533477657433,3.237758015822982) (0.3132512587320014,3.237735023714225)
 (0.3140738060172087,3.364313954606286) (0.3138223213160269,3.364366321318338) (0.3138200669531265,3.364342443964147)
 (0.3147069487415142,3.49586449928069) (0.3144355552507375,3.495920622831763) (0.3144331225868158,3.495895827317114)
 (0.3153892627303488,3.632553334437989) (0.3150963974456709,3.6326135678172) (0.3150937725094851,3.632587820144273)
 (0.316124454253001,3.774580507935332) (0.3158084336055965,3.774645242575216) (0.3158056013525282,3.774618507645267)
 (0.3169164907561345,3.922153782340528) (0.3165755016635017,3.922223452522242) (0.3165724458965759,3.922195694119168)
 (0.3177696163287395,4.0754889245864) (0.3174017066387045,4.075564012349492) (0.3173984099243462,4.075535193126181)
 (0.3186883675964364,4.234810005760772) (0.3182914358926804,4.234891046374007) (0.3182878794709826,4.234861127840977)
 (0.3196775899668475,4.400349711338433) (0.3192493747043577,4.400437299392589) (0.3192455383935988,4.400406241910492)
 (0.3207424541277472,4.572349662170529) (0.3202805220669815,4.572444458361748) (0.3202763841621065,4.572412221137196)
 (0.3218884726768692,4.7510607465612) (0.3213902065861625,4.75116348523874) (0.3213857437510905,4.751130026324892)
 (0.3231215167364503,4.936743463775566) (0.3225841023336843,4.936854961336685) (0.3225792894871266,4.936820237638353)
 (0.3244478323767476,5.129668279341523) (0.3238682444831351,5.129789443562049) (0.3238630546777725,5.129753410847)
 (0.3258740566404841,5.330115992528916) (0.3252490445220712,5.330247832928312) (0.325243448816928,5.330210445844587)
 (0.3274072329248519,5.538378116417667) (0.3267333048008496,5.538521755764637) (0.3267272721267421,5.538482967865312)
 (0.329054825438808,5.7547572709947) (0.3283282321404543,5.75491395806956) (0.328321729158395,5.754873721845665)
 (0.3308247324118353,5.979567589759503) (0.3300414501810334,5.979738713499155) (0.3300344411336412,5.979696980421613)
 (0.3327252976854923,6.213135140361967) (0.3318810101095699,6.213322245523427) (0.3318734566653921,6.213278966095106)
 (0.3347653202725419,6.455798359849128) (0.3338553993596771,6.456003164337536) (0.3338472604507248,6.455958288156921)
 (0.3369540614198443,6.707908505159507) (0.3359735478299472,6.708132919178308) (0.3359647794824963,6.708086395015124)
 (0.3393012486623496,6.96983011957855) (0.3382448311199778,6.970076266769225) (0.3382353862790464,6.970028042654154)
 (0.3418170763074256,7.241941515952526) (0.3406790702372277,7.242211756702122) (0.3406688985851779,7.242161780031509)
 (0.3445122017429151,7.524635277557912) (0.343286527184351,7.524932234663293) (0.3432755749541437,7.524880452320446)
 (0.3473977369212843,7.818318777636048) (0.3460778957977936,7.81864536452254) (0.3460661055817508,7.818591723016715)
 (0.350485234337684,8.123414718730013) (0.3490642871768612,8.123774170431441) (0.3490515977317867,8.123718616056394)
 (0.3537866667956053,8.440361693107096) (0.3522572090207963,8.440757600220849) (0.3522435550706538,8.440700079234782)
 (0.3573144002427853,8.769614765704933) (0.3556685381834342,8.770051111541534) (0.3556538502209076,8.769991570368811)
 (0.3610811589656692,9.111646081221407) (0.3593104857636496,9.112127282369974) (0.3592946898522242,9.112065667827453)
 (0.3650999824583662,9.466945497148647) (0.363195554080392,9.46747644768133) (0.3631785716587704,9.467412707229929)
 (0.3693841733342478,9.836021244760696) (0.3673364849361736,9.836607364292414) (0.3673182326273112,9.836541446316151)
 (0.3739472357313375,10.21940062026568) (0.3717461986590124,10.22004790608127) (0.3717265880860646,10.21997976019389)
 (0.3788028037794722,10.61763070855454) (0.3764377235316869,10.6183457919975) (0.3764166611436848,10.61827536937908)
 (0.3839645598521391,11.03127914218442) (0.3814241153743895,11.0320693494845) (0.3814015022847841,11.0319966032481)
 (0.3894461425225393,11.46093489843825) (0.3867183672447519,11.46180831612765) (0.3866940990861827,11.46173320171691)
 (0.3952610443824239,11.90720913749301) (0.3923333094594275,11.90817468252483) (0.3923072762582273,11.90809715814346)
 (0.4014225001660077,12.37073608488046) (0.3982815004231534,12.37180357952148) (0.3982535864979694,12.3717236065938)
 (0.40794336594533,12.85217396154823) (0.4045751090754282,12.8533542130619) (0.4045451929639035,12.85327175672432)
 (0.4148359905264578,13.3522059649013) (0.4112257901230823,13.35351084997616) (0.4111937445410863,13.35342587959864)
 (0.4221120805685241,13.87154130420805) (0.4182445536144041,13.8729838580082) (0.4182102454529548,13.87289634774404)
 (0.4297825613604595,14.41091629369919) (0.4256416308171429,14.41251080333152) (0.4256049211811694,14.41242073269366)
 (0.4378574356104175,14.97109550654088) (0.4334263387710729,14.97285760863352) (0.4333870830654733,14.97276496309314)
 (0.4463456430111102,15.55287299262743) (0.4416069462827748,15.55481977460852) (0.44156499435024,15.55472454621402)
 (0.4552549237244845,16.15707356282202) (0.4501905444949811,16.15922366737059) (0.4501457408103164,16.159125855381)
 (0.4645916892564685,16.78455414184919) (0.4591829254705672,16.78692787386472) (0.4591351093961892,16.78682748539242)
 (0.4743609044453914,17.43620519154661) (0.4685884724654704,17.43882462685509) (0.4685374785715762,17.43872167751185)
 (0.4845659844431418,18.11295220559932) (0.4784100656933909,18.1158413004813) (0.4783557241467084,18.11573581501979)
 (0.4952087106063894,18.81575727625706) (0.4886490073993742,18.81894197675106) (0.4885911444227497,18.81883398969423)
 (0.5062891691145762,19.54562073285259) (0.4993049699301445,19.54912908266561) (0.4992434083351193,19.54901863891496)
 (0.5178057158845959,20.30358285128318) (0.510375970211938,20.30744509702655) (0.5103105300049019,20.30733225243835)
 (0.5297549709467059,21.0907256329513) (0.521858373615038,21.09497432532543) (0.5217888726760337,21.0948591472465)
 (0.5421318448911387,21.90817465110128) (0.5337469295967899,21.91284474058233) (0.5336731844294161,21.91272730833284)
 (0.5549295992885137,22.75710096196938) (0.5460348407873142,22.76222988751625) (0.5459566673358,22.76211029280768)
 (0.5681399421593566,23.63872307783408) (0.5587138663307291,23.64435084712807) (0.5586310808585212,23.64422919440667)
 (0.5817531586364261,24.5543089988283) (0.5717744593481149,24.56047825860551) (0.571686879371054,24.56035466530945)
 (0.595758275958899,25.50517830036336) (0.585205937376543,25.51193439549362) (0.5851133826406745,25.51180899221248)
 (0.6101432609063359,26.49270427317673) (0.5989966836099742,26.5000952932947) (0.5988989771021046,26.49996822381954)
 (0.6248952467479572,27.51831611339998) (0.6131343757444792,27.52639292609251) (0.6130313447231004,27.5262643473509)
 (0.6400007857994752,28.58350116059548) (0.6276062382757688,28.59231743041689) (0.6274977153052871,28.59218751228507)
 (0.6554461227817745,29.68980718248267) (0.6423993132339691,29.69941937539119) (0.6422851372050781,29.69928830037499)
 (0.6712174833913698,30.83884470598905) (0.6575007436025737,30.84931207915371) (0.6573807607209798,30.84918004193989)
 (0.6873013718576596,32.03228939533948) (0.6728980631020338,32.0436739726854) (0.6727721278227828,32.04354117956039)
 (0.703684870801102,33.27188447907825) (0.6885794856211169,33.28425101336843) (0.688447461509862,33.28411768150885)
 (0.7203559364267613,34.55944322918164) (0.7045341873847322,34.57285915188997) (0.7043959478826174,34.5727255085335)
 (0.7373036820150271,35.89685149674675) (0.7207525749531922,35.91138685742619) (0.7206080040268591,35.91125313892893)
 (0.7545186427906008,37.28607031004799) (0.7372265323613414,37.30179770733429) (0.7370755250151477,37.30166415813456)
 (0.7719930155894948,38.72913854209085) (0.7539496411120051,38.74613304887423) (0.7537921037488887,38.74599992037588)
 (0.7897208672553093,40.22817565601341) (0.770917367343576,40.24651474166029) (0.7707532179543001,40.24638229105861)
 (0.8076983064131452,41.78538453786651) (0.7881272112533074,41.80514799064076) (0.7879563794261686,41.80501647971306)
 (0.825923614138389,43.40305442736649) (0.8055788147886828,43.42432428038659) (0.8054012415294753,43.42419397427666)
 (0.8443973300584252,45.08356395808283) (0.8232740246650193,45.10642442225913) (0.823089662021335,45.10629558828055)
 (0.8631222915735242,46.82938431929598) (0.8412169089192989,46.85392172668466) (0.8410257194141415,46.85379463317062)
 (0.882103625105223,48.64308255230258) (0.8594137264404841,48.66938531321785) (0.8592156823144975,48.66926022844802)
 (0.9013486895903291,50.52732499427626) (0.8778728501699082,50.5554835713199) (0.8776679324452242,50.55536076255053)
 (0.9208669737440806,52.48488088294519) (0.8966046459484833,52.51498778484121) (0.896392843326514,52.51486751745998)
 (0.9406699499287214,54.51862613526052) (0.9156213102185574,54.55077593303028) (0.9154026178269825,54.55065846986977)
 (0.960770888719549,56.63154731291209) (0.9349366709776337,56.66583668056212) (0.934711088990868,56.66572228137653)
 (0.9811846394214653,58.82674578705288) (0.9545659574603749,58.86327356849135) (0.9543334896122089,58.86316248962578)
 (1.00192738282314,61.10744211387604) (0.9745255449751622,61.14630941734295) (0.9742861969905197,61.14620191159927)
 (1.023016363347515,63.47698063178748) (0.9948326821101311,63.51829095263868) (0.9945864600806152,63.51818726935477)
 (1.044469608420561,65.93883428991542) (1.015505208110876,65.9826936621793) (1.015252116840789,65.98259404751148)
 (1.066305643304248,68.49660971651068) (1.036561268595095,68.5431268932096) (1.036301309943005,68.54303159064337)
 (1.088543209815305,71.15405253458694) (1.058019037880741,71.20333919650619) (1.057752209120033,71.2032484475631)
 (1.111200997232049,73.91505293090448) (1.07989645604431,73.96722392312041) (1.07962274826917,73.96713796828384)
 (1.134297393278938,76.78365148316553) (1.102210988388003,76.83882507843526) (1.101930384984434,76.83874415826126)
 (1.157850262362162,79.76404524918117) (1.124979414254495,79.8223434370375) (1.124691889454332,79.82226779346493)
 (1.181876757241951,82.86059412076629) (1.14821765112639,82.9221429210258) (1.147923168666599,82.92207279884981)
 (1.20639316904105,86.07782744440425) (1.171940618679068,86.14275724364988) (1.171639130578122,86.14269289215933)
 (1.231414819018283,89.42045091019264) (1.196162145976476,89.48889681970635) (1.19585359144072,89.48883849447192)
 (1.256955993863673,92.8933537104823) (1.220894923341072,92.96545594404999) (1.220579227816774,92.96540390883138)
 (1.283029924515229,96.50161596984218) (1.246150498697675,96.57752023978274) (1.245827573071892,96.57747476855775)
 (1.309648806734387,100.2505164486102) (1.271939316422296,100.3303743783912) (1.271609056386699,100.3303357574751)
 (1.336823859985185,104.1455405233619) (1.298270795058542,104.2295100750837) (1.297933080636767,104.2294786053298)
 (1.364565419640759,108.1923884490376) (1.325153438743725,108.2806343641174) (1.324808133988222,108.2806103631782)
 (1.392883056314349,112.3969839092832) (1.352594975953531,112.4896781605862) (1.352241928813501,112.4896619652176)
 (1.421785715189446,116.7654828635851) (1.380602518254679,116.8628051172791) (1.380241560620136,116.8627970856666)
 (1.451281867754571,121.3042827020435) (1.409182731275677,121.4064207874114) (1.408813679186685,121.406421301505)
 (1.48137966828988,126.0200317209237) (1.438342010007675,126.1271821063701) (1.43796466403583,126.1271915742077)
 (1.512087107844661,130.9196389344299) (1.468086650952389,131.0320072079214) (1.467700796742262,131.0320260659181)
 (1.543412159285659,136.0102842401917) (1.498423014418529,136.1280855923985) (1.498028423384889,136.1281143075892)
 (1.575362908128715,141.2994289579117) (1.529357671400611,141.4228886663886) (1.528954101566596,141.4229277386015)
 (1.60794766534246,146.7948267620446) (1.560897530912621,146.9241806748514) (1.560484727882419,146.9242306387953)
 (1.641175059886169,152.5045350305075) (1.593049945223474,152.6400300478699) (1.592627643265824,152.6400914751245)
 (1.675054110362171,158.4369266321439) (1.625822792040303,158.5788211849248) (1.625390715271673,158.5788946858079)
 (1.709594276715641,164.6007021758466) (1.659224534260199,164.7492666999015) (1.658782397895492,164.7493529252189)
 (1.744805494213643,171.004902744286) (1.693264259212906,171.1604201501014) (1.692811770873175,171.1605197927496)
 (1.780698192946493,177.6589231346537) (1.727951700394856,177.8216892721028) (1.727488561431602,177.8218030685402)
 (1.817283306733267,184.5725256284456) (1.763297245366718,184.7428497469904) (1.762823152182155,184.7429784785493)
 (1.8545722755127,191.75585431163) (1.799311933774263,191.9340595168023) (1.798826579105701,191.9342040108807)
 (1.892577045134833,199.2194499660732) (1.83600744937739,199.405873673706) (1.835510523517983,199.4060348048071)
 (1.931310067850974,206.974265552734) (1.873396109472634,207.1692599429945) (1.872887301392246,207.1694386336588)
 (1.970784306010144,215.0316823072237) (1.911490854384669,215.235614781141) (1.910969852734535,215.235812002774)
 (2.011013240324469,223.4035264685581) (1.950305238741641,223.6167801102904) (1.949771732703362,223.6169968839225)
 (2.052010883012756,232.1020866627559) (1.989853425227584,232.3250607114601) (1.989307105201817,232.3252981084403)
 (2.093791794945578,241.140131964175) (2.030150180527266,241.373242299704) (2.029590738627625,241.3735014423876)
 (2.136371105035744,250.5309306589338) (2.071210872293317,250.774610306014) (2.070638002651268,250.7748923684835)
 (2.179764529363854,260.2882697366408) (2.113051465354422,260.5429693924135) (2.112464864220385,260.5432756012255)
 (2.223988387169784,270.4264751388092) (2.155688515030753,270.6926637286388) (2.155087880672758,270.6929953637004)
 (2.269059610807862,280.9604327944924) (2.199139155384384,281.2385980609604) (2.1985241877982,281.2389564565114)
 (2.314995747048713,291.905610475723) (2.243421080524037,292.1962596054563) (2.242791480965225,292.1966461512326)
 (2.361814947768961,303.2780805076508) (2.288552517648044,303.58174080026) (2.287907988008979,303.5821569428478)
 (2.409535948893753,315.094543369901) (2.334552191252239,315.411762952877) (2.333892433303698,315.4122101972909)
 (2.45817803751178,327.3723522274368) (2.38143927884598,327.7037008201644) (2.380763993382866,327.7041807316905)
 (2.507761008106896,340.1295384305685) (2.42923335942112,340.4756081599994) (2.428542245332287,340.4761223662766)
 (2.558305109878165,353.3848380245909) (2.477954356759001,353.7462442944219) (2.477247110063837,353.7467944878137)
 (2.609830987968063,367.1577193107038) (2.527622480363702,367.5351017251363) (2.526898793241553,367.5356896653686)
 (2.662359622017108,381.4684115002513) (2.578258167234927,381.8624348427809) (2.577517727086183,381.863062359852)
 (2.715912265836448,396.3379345050146) (2.62988202793166,396.7492897720219) (2.629124516484801,396.7499587693648)
 (2.770510391979069,411.7881299068567) (2.682514800208743,412.2175353953674) (2.681739892717226,412.2182478532765)
 (2.826175644744764,427.8416931508018) (2.736177313212584,428.2898955993403) (2.735384677737101,428.2906535786111)
 (2.882929804596711,444.5222070063381) (2.790890464524499,444.9899827875113) (2.790079761340106,444.9907884332806)
 (2.940794766202001,461.8541763431832) (2.846675211626128,462.3423327067101) (2.845846092732117,462.3431882525064)
 (2.999792531416452,479.8630642688983) (2.903552578378379,480.372440633736) (2.902704687135226,480.3733484056654)
 (3.059945217528133,498.5753296778572) (2.961543676214918,499.1067989723735) (2.960676647100212,499.1077613934662)
 (3.121275080108342,518.0184662630342) (3.020669738831032,518.5729363125637) (3.019783197284483,518.5739559072347)
 (3.183804548947998,538.2210430447662) (3.080952168336997,538.7994580063354) (3.080045730710352,538.8005374049801)
 (3.24755627474237,559.2127464732652) (3.142412590216676,559.8160883178523) (3.141485863793212,559.8172302615125)
 (3.312553183678751,581.0244241649002) (3.205072914022037,581.6537142082468) (3.204125497085444,581.6549215534085)
 (3.378818536732781,603.6881303353509) (3.268955396503336,604.3444308189448) (3.267986878446251,604.3457065424178)
 (3.446375990307559,627.2371729963012) (3.334082703896675,627.9215887207899) (3.33309266533947,627.9229359247247)
 (3.515249655090245,651.7061629856862) (3.400477970376609,652.4198429996646) (3.399465983295129,652.4212649166074)
 (3.585464150211819,677.1310649051399) (3.468164850095953,677.8752042524507) (3.467130477911774,677.8767042506784)
 (3.657044650450838,703.5492500414033) (3.537167560837638,704.3250915709889) (3.536110358492862,704.3266731598611)
 (3.730016924770914,730.9995513524452) (3.607510918027628,731.8083875947094) (3.606430432014535,731.810054430194)
 (3.804407365315395,759.5223206018976) (3.679220358620796,760.3654957156433) (3.67811612696804,760.3672516062044)
 (3.880243006669753,789.1594877283829) (3.752321955082221,790.03839952311) (3.751193507289285,790.0402484356072)
 (3.957551536007916,819.9546225405439) (3.826842420428805,820.8707245781059) (3.825689277363821,820.8726706440367)
 (4.036361295289149,851.9529988300534) (3.902809105800547,852.9078026100742) (3.901630779553387,852.9098501320792)
 (4.116701277218569,885.2016609994267) (3.980249992504063,886.1967382327151) (3.979045986200998,886.1988916912859)
 (4.19860111696102,919.7494933035637) (4.059193680610211,920.7864782773598) (4.057963488207687,920.7887423379168)
 (4.282091081739615,955.6472918076676) (4.139669376323763,956.7278838466693) (4.138412482375797,956.730263366904)
 (4.367202060332778,992.9478391671859) (4.221706880069379,994.073805194142) (4.2204227594884,994.0763052316981)
 (4.453965554296271,1031.705982339508) (4.305336577052226,1032.879159538934) (4.304024694860549,1032.881785359353)
