# Supplementary material for: Electromagnetic Analysis, Characterization and Discussion of Inductive Transmission Parameters for Titanium Based Housing Materials in Active Medical Implantable Devices
Source: Materials (Basel). 2018 Oct 25;11(11):2089. doi: 10.3390/ma11112089 (PMC6266279; doi:10.3390/ma11112089)
Supplement: Supplementary file 1 [file materials-11-02089-s001.zip › supplementary/simulation_and_results_C_D/L12I_outputOG.txt]

# Created by Octave 4.0.0, Wed Sep 21 20:18:15 2016 Mitteleurop�ische Sommerzeit <unknown@juno>
# name: L12I
# type: matrix
# rows: 241
# columns: 3
 0 0 0
 0 0 0
 0 0 0
 0 0 0
 0 0 0
 0 0 0
 0 0 0
 0 0 0
 0 0 0
 0 0 0
 0 0 0
 0 0 0
 0 0 0
 0 0 0
 0 0 0
 0 0 0
 0 0 0
 0 0 0
 0 0 0
 0 0 0
 0 0 0
 0 0 0
 0 0 0
 0 0 0
 0 0 0
 0 0 0
 0 0 0
 0 0 0
 0 0 0
 0 0 0
 0 0 0
 0 0 0
 0 0 0
 0 0 0
 0 0 0
 0 0 0
 0 0 0
 0 0 0
 0 0 0
 0 0 0
 0 0 0
 0 0 0
 0 0 0
 0 0 0
 0 0 0
 0 0 0
 0 0 0
 0 0 0
 0 0 0
 0 0 0
 0 0 0
 0 0 0
 0 0 0
 0 0 0
 0 0 0
 0 0 0
 0 0 0
 0 0 0
 0 0 0
 0 0 0
 0 0 0
 0 0 0
 0 0 0
 0 0 0
 0 0 0
 0 0 0
 0 0 0
 0 0 0
 0 0 0
 0 0 0
 0 0 0
 0 0 0
 0 0 0
 0 0 0
 0 0 0
 0 0 0
 0 0 0
 0 0 0
 0 0 0
 0 0 0
 0 0 0
 0 0 0
 0 0 0
 0 0 0
 0 0 0
 0 0 0
 0 0 0
 0 0 0
 0 0 0
 0 0 0
 0 0 0
 0 0 0
 0 0 0
 0 0 0
 0 0 0
 0 0 0
 0 0 0
 0 0 0
 0 0 0
 0 0 0
 0 0 0
 0 0 0
 0 0 0
 0 0 0
 0 0 0
 0 0 0
 0 0 0
 0 0 0
 0 0 0
 0 0 0
 0 0 0
 0 0 0
 0 0 0
 0 0 0
 0 0 0
 0 0 0
 0 0 0
 0 0 0
 0 0 0
 0 0 0
 0 0 0
 0 0 0
 0 0 0
 0 0 0
 0 0 0
 0 0 0
 0 0 0
 0 0 0
 0 0 0
 0 0 0
 0 0 0
 0 0 0
 0 0 0
 0 0 0
 0 0 0
 0 0 0
 0 0 0
 0 0 0
 0 0 0
 0 0 0
 0 0 0
 0 0 0
 0 0 0
 0 0 0
 0 0 0
 0 0 0
 0 0 0
 0 0 0
 0 0 0
 0 0 0
 0 0 0
 0 0 0
 0 0 0
 0 0 0
 0 0 0
 0 0 0
 0 0 0
 0 0 0
 0 0 0
 0 0 0
 0 0 0
 0 0 0
 0 0 0
 0 0 0
 0 0 0
 0 0 0
 0 0 0
 0 0 0
 0 0 0
 0 0 0
 0 0 0
 0 0 0
 0 0 0
 0 0 0
 0 0 0
 0 0 0
 0 0 0
 0 0 0
 0 0 0
 0 0 0
 0 0 0
 0 0 0
 0 0 0
 0 0 0
 0 0 0
 0 0 0
 0 0 0
 0 0 0
 0 0 0
 0 0 0
 0 0 0
 0 0 0
 0 0 0
 0 0 0
 0 0 0
 0 0 0
 0 0 0
 0 0 0
 0 0 0
 0 0 0
 0 0 0
 0 0 0
 0 0 0
 0 0 0
 0 0 0
 0 0 0
 0 0 0
 0 0 0
 0 0 0
 0 0 0
 0 0 0
 0 0 0
 0 0 0
 0 0 0
 0 0 0
 0 0 0
 0 0 0
 0 0 0
 0 0 0
 0 0 0
 0 0 0
 0 0 0
 0 0 0
 0 0 0
 0 0 0
 0 0 0
 0 0 0
 0 0 0
 0 0 0
 0 0 0
 0 0 0
 0 0 0
 0 0 0
 0 0 0
 0 0 0
 0 0 0
 0 0 0
 0 0 0
 0 0 0
 0 0 0
 0 0 0
