# Supplementary material for: Electromagnetic Analysis, Characterization and Discussion of Inductive Transmission Parameters for Titanium Based Housing Materials in Active Medical Implantable Devices
Source: Materials (Basel). 2018 Oct 25;11(11):2089. doi: 10.3390/ma11112089 (PMC6266279; doi:10.3390/ma11112089)
Supplement: Supplementary file 1 [file materials-11-02089-s001.zip › supplementary/simulation_and_results_C_D/L12phi_outputMG.txt]

# Created by Octave 4.0.0, Wed Sep 21 16:40:40 2016 Mitteleurop�ische Sommerzeit <unknown@juno>
# name: L12phi
# type: complex matrix
# rows: 241
# columns: 3
 (5.853051336440237e-006,-1.176987142920363e-006) (9.388691853672644e-007,-2.084027835552176e-007) (2.74542070871825e-007,-6.128217389460621e-008)
 (5.826611753429571e-006,-1.212832487039e-006) (9.341051161349955e-007,-2.147075194021728e-007) (2.731522778918185e-007,-6.31440042956102e-008)
 (5.79864444479918e-006,-1.249087847141007e-006) (9.290665770335784e-007,-2.210792442811341e-007) (2.716821294691156e-007,-6.502655303041192e-008)
 (5.769100315059114e-006,-1.285690716964688e-006) (9.237448801269074e-007,-2.275063873462717e-007) (2.701290349725096e-007,-6.692650257930871e-008)
 (5.737933747939899e-006,-1.322572909712185e-006) (9.18131984890694e-007,-2.339763469909745e-007) (2.684905853843767e-007,-6.884023505005323e-008)
 (5.70510329847803e-006,-1.359660692849983e-006) (9.122206245419025e-007,-2.404755164601869e-007) (2.66764589584346e-007,-7.076383906276319e-008)
 (5.670572397985396e-006,-1.396875016240872e-006) (9.0600443464772e-007,-2.46989326548714e-007) (2.649491113147876e-007,-7.269312151512768e-008)
 (5.634310058386967e-006,-1.43413184043109e-006) (8.994780815402336e-007,-2.535023066303032e-007) (2.630425061205401e-007,-7.462362458479305e-008)
 (5.596291560398244e-006,-1.471342569929972e-006) (8.926373876934452e-007,-2.59998164898287e-007) (2.610434574500184e-007,-7.655064822166909e-008)
 (5.556499108259571e-006,-1.508414593791413e-006) (8.854794508998638e-007,-2.664598882370521e-007) (2.589510110130725e-007,-7.846927825031894e-008)
 (5.514922432407644e-006,-1.545251932760712e-006) (8.780027538375187e-007,-2.728698615871185e-007) (2.567646064213922e-007,-8.037442004298818e-008)
 (5.471559320675658e-006,-1.581755988746352e-006) (8.702072604739326e-007,-2.792100060261035e-007) (2.544841050949569e-007,-8.226083753975069e-008)
 (5.426416058523872e-006,-1.617826388509246e-006) (8.620944957357902e-007,-2.854619340812594e-007) (2.521098134160963e-007,-8.412319719022844e-008)
 (5.379507759536354e-006,-1.653361909380185e-006) (8.536676050049312e-007,-2.916071200424797e-007) (2.496425001482444e-007,-8.595611617648443e-008)
 (5.330858569074488e-006,-1.6882614707019e-006) (8.449313903021071e-007,-2.976270822916865e-007) (2.470834072268428e-007,-8.775421406200987e-008)
 (5.280501726600994e-006,-1.72242517076344e-006) (8.358923204969138e-007,-3.035035739449032e-007) (2.444342531658087e-007,-8.951216680538307e-008)
 (5.228479475788021e-006,-1.755755345501265e-006) (8.265585135380427e-007,-3.092187774614223e-007) (2.416972285121733e-007,-9.122476189417718e-008)
 (5.174842816022151e-006,-1.788157622434057e-006) (8.169396895169552e-007,-3.147554983590053e-007) (2.388749830191457e-007,-9.288695320832407e-008)
 (5.119651094181772e-006,-1.819541941427203e-006) (8.07047094340223e-007,-3.200973528248888e-007) (2.35970604483654e-007,-9.449391412440502e-008)
 (5.062971441383069e-006,-1.849823513165611e-006) (7.968933948463415e-007,-3.252289438771426e-007) (2.329875894988642e-007,-9.60410873346096e-008)
 (5.004878065483445e-006,-1.878923686814738e-006) (7.864925473182684e-007,-3.301360208321268e-007) (2.299298066940341e-007,-9.752422988726409e-008)
 (4.945451416179561e-006,-1.906770700366439e-006) (7.758596424496015e-007,-3.348056171943519e-007) (2.268014533502552e-007,-9.893945206172403e-008)
 (4.884777245178716e-006,-1.933300290606068e-006) (7.650107308575471e-007,-3.392261627045311e-007) (2.236070065773703e-007,-1.002832488722454e-007)
 (4.822945588791082e-006,-1.958456144407214e-006) (7.539626341332177e-007,-3.433875661440404e-007) (2.203511704919746e-007,-1.015525232456595e-007)
 (4.760049704050292e-006,-1.982190178972351e-006) (7.427327471144843e-007,-3.472812665657709e-007) (2.170388210349298e-007,-1.027446002300126e-007)
 (4.696184991834916e-006,-2.004462645410695e-006) (7.313388375142783e-007,-3.509002518507953e-007) (2.136749501892106e-007,-1.038572319467618e-007)
 (4.631447941211815e-006,-2.025242057311092e-006) (7.197988491874094e-007,-3.542390448134193e-007) (2.102646113996294e-007,-1.048885933823854e-007)
 (4.56593512826678e-006,-2.044504953327824e-006) (7.081307151637341e-007,-3.572936584184721e-007) (2.068128679435821e-007,-1.058372695015381e-007)
 (4.499742300009382e-006,-2.062235509804229e-006) (6.963521861048774e-007,-3.600615229563063e-007) (2.033247458621133e-007,-1.067022345335573e-007)
 (4.432963569676378e-006,-2.078425025696029e-006) (6.844806790904403e-007,-3.625413891690514e-007) (1.998051928355624e-007,-1.074828246123002e-007)
 (4.365690744133603e-006,-2.093071307141319e-006) (6.725331506268578e-007,-3.647332122548909e-007) (1.962590440920927e-007,-1.081787052173834e-007)
 (4.298012797419701e-006,-2.106177982648289e-006) (6.605259965820091e-007,-3.666380223652347e-007) (1.926909960866889e-007,-1.087898350562698e-007)
 (4.230015497178472e-006,-2.117753781824244e-006) (6.484749804363692e-007,-3.682577875828453e-007) (1.891055883042756e-007,-1.093164281303468e-007)
 (4.161781183229154e-006,-2.127811810751718e-006) (6.363951898839872e-007,-3.695952754328041e-007) (1.855071931448899e-007,-1.097589157386795e-007)
 (4.093388690268686e-006,-2.136368855545528e-006) (6.243010205038956e-007,-3.706539187252425e-007) (1.819000134661874e-007,-1.101179100915242e-007)
 (4.024913400102621e-006,-2.143444742431569e-006) (6.122061840200521e-007,-3.714376909825378e-007) (1.782880870108765e-007,-1.10394171039332e-007)
 (3.956427403236003e-006,-2.149061778104245e-006) (6.001237376464826e-007,-3.719509959068664e-007) (1.746752966503418e-007,-1.10588577182092e-007)
 (3.887999745403301e-006,-2.153244288459461e-006) (5.880661302246496e-007,-3.721985743518523e-007) (1.710653851513106e-007,-1.10702102327923e-007)
 (3.819696731877695e-006,-2.156018267437817e-006) (5.760452603356742e-007,-3.721854311389042e-007) (1.674619730245928e-007,-1.107357979351032e-007)
 (3.751582261264817e-006,-2.157411141042316e-006) (5.640725413305537e-007,-3.719167828772163e-007) (1.638685779523209e-007,-1.106907818213314e-007)
 (3.683718160939655e-006,-2.157451645021778e-006) (5.521589682624711e-007,-3.713980267760146e-007) (1.602886343103661e-007,-1.105682330777239e-007)
 (3.616164498217918e-006,-2.156169808610089e-006) (5.403151820084255e-007,-3.706347293425957e-007) (1.567255114003761e-007,-1.103693928029767e-007)
 (3.548979844560533e-006,-2.153597031399382e-006) (5.2855152640032e-007,-3.696326329070588e-007) (1.531825291708223e-007,-1.100955699920431e-007)
 (3.482221474331671e-006,-2.149766236167086e-006) (5.168780948946932e-007,-3.683976771269433e-007) (1.496629704245018e-007,-1.097481516867047e-007)
 (3.415945484549592e-006,-2.144712077433405e-006) (5.053047641544043e-007,-3.669360320647588e-007) (1.461700887649983e-007,-1.093286163319332e-007)
 (3.350206827349101e-006,-2.138471183786558e-006) (4.938412128202662e-007,-3.652541390833823e-007) (1.427071118092274e-007,-1.088385491858893e-007)
 (3.285059252192576e-006,-2.131082411570625e-006) (4.824969246731861e-007,-3.633587556865282e-007) (1.392772394701488e-007,-1.082796586026533e-007)
 (3.220555159905664e-006,-2.122587088292099e-006) (4.712811762650341e-007,-3.612570005223693e-007) (1.35883637377214e-007,-1.07653792041189e-007)
 (3.156745375126719e-006,-2.113029225917784e-006) (4.602030098894212e-007,-3.589563950432851e-007) (1.325294257385742e-007,-1.069629507416809e-007)
 (3.093678847538398e-006,-2.102455686892e-006) (4.49271193435058e-007,-3.564648987371547e-007) (1.292176641486927e-007,-1.062093021449063e-007)
 (3.031402295169461e-006,-2.090916288964109e-006) (4.384941691914959e-007,-3.537909353769697e-007) (1.259513330000685e-007,-1.053951892930077e-007)
 (2.969959805056356e-006,-2.078463838534284e-006) (4.278799940513865e-007,-3.509434083312811e-007) (1.227333122666416e-007,-1.045231366332986e-007)
 (2.909392407634007e-006,-2.065154085961673e-006) (4.174362737712909e-007,-3.479317036001922e-007) (1.19566358487685e-007,-1.03595851838086e-007)
 (2.849737641478021e-006,-2.051045599922426e-006) (4.071700940290158e-007,-3.447656798525312e-007) (1.164530807998466e-007,-1.026162234372255e-007)
 (2.791029124484522e-006,-2.036199561276908e-006) (3.970879509636502e-007,-3.414556453097e-007) (1.13395916845123e-007,-1.015873142339072e-007)
 (2.73329614649032e-006,-2.020679479892497e-006) (3.871956837299723e-007,-3.380123218320407e-007) (1.10397109332135e-007,-1.005123506271296e-007)
 (2.67656329673675e-006,-2.004550840368804e-006) (3.774984113626561e-007,-3.344467969949854e-007) (1.07458683953559e-007,-9.939470809373559e-008)
 (2.620850137699155e-006,-1.987880684610465e-006) (3.680004759554785e-007,-3.307704652934548e-007) (1.045824292728643e-007,-9.823789318741162e-008)
 (2.566170934727074e-006,-1.970737140670142e-006) (3.587053938358774e-007,-3.269949598802032e-007) (1.017698790925216e-007,-9.704552249090045e-008)
 (2.512534448802582e-006,-1.953188908281544e-006) (3.49615816076215e-007,-3.231320764320434e-007) (9.902229771327579e-008,-9.582129901258656e-008)
 (2.459943797610055e-006,-1.935304712056355e-006) (3.407334993441645e-007,-3.191936908551201e-007) (9.63406683905889e-008,-9.456898655209792e-008)
 (2.408396388092112e-006,-1.917152733490099e-006) (3.320592877686761e-007,-3.151916725932395e-007) (9.372568519584508e-008,-9.329238257408498e-008)
 (2.357883921793399e-006,-1.898800032767946e-006) (3.23593106190409e-007,-3.111377953043386e-007) (9.117774839770343e-008,-9.199529012804302e-008)
 (2.308392472596646e-006,-1.880311970938111e-006) (3.153339648857326e-007,-3.070436466251634e-007) (8.869696339496113e-008,-9.068148933740754e-008)
 (2.259902634954909e-006,-1.86175164238199e-006) (3.07279975599917e-007,-3.029205386629536e-007) (8.628314315685784e-008,-8.935470895657074e-008)
 (2.212389739433067e-006,-1.843179326703551e-006) (2.994283785055766e-007,-2.987794207437635e-007) (8.39358140610608e-008,-8.80185984607519e-008)
 (2.165824131294138e-006,-1.824651968227236e-006) (2.917755795111164e-007,-2.946307958137049e-007) (8.165422496302789e-008,-8.667670109423574e-008)
 (2.120171507001174e-006,-1.806222690277771e-006) (2.843171971884312e-007,-2.904846417421928e-007) (7.943735928456411e-008,-8.533242825827331e-008)
 (2.075393302856989e-006,-1.787940350347448e-006) (2.770481184627359e-007,-2.863503386169765e-007) (7.728394987023026e-008,-8.398903557332469e-008)
 (2.031447129559009e-006,-1.769849141182254e-006) (2.699625621145231e-007,-2.822366029561012e-007) (7.519249633434731e-008,-8.264960090194715e-008)
 (1.988287246195465e-006,-1.751988241763158e-006) (2.630541490753105e-007,-2.781514296023144e-007) (7.316128459744468e-008,-8.131700457035181e-008)
 (1.945865067136428e-006,-1.73439152116248e-006) (2.563159784665183e-007,-2.741020419011132e-007) (7.118840830271142e-008,-7.999391197948463e-008)
 (1.904129695353456e-006,-1.717087297344449e-006) (2.497407083105431e-007,-2.700948506203079e-007) (6.927179179503105e-008,-7.868275875402929e-008)
 (1.863028475906853e-006,-1.700098152179252e-006) (2.433206398524039e-007,-2.661354219290425e-007) (6.740921434399709e-008,-7.738573853322939e-008)
 (1.822507563632269e-006,-1.683440803265593e-006) (2.370478044474376e-007,-2.622284546339271e-007) (6.559833530092258e-008,-7.61047934743415e-008)
 (1.782512499410319e-006,-1.667126032623869e-006) (2.309140520041837e-007,-2.583777667635864e-007) (6.383671988047874e-008,-7.484160750228561e-008)
 (1.742988789753194e-006,-1.651158671917467e-006) (2.249111400025343e-007,-2.54586291503881e-007) (6.212186527604971e-008,-7.35976023125979e-008)
 (1.70388248478566e-006,-1.635537643587278e-006) (2.190308221498493e-007,-2.508560824093718e-007) (6.045122681908679e-008,-7.237393610951694e-008)
 (1.66514074996539e-006,-1.620256057106841e-006) (2.132649357576361e-007,-2.471883277520154e-007) (5.882224391082482e-008,-7.117150503606304e-008)
 (1.626712427079075e-006,-1.605301359462144e-006) (2.076054869646797e-007,-2.435833738124429e-007) (5.723236545979798e-008,-6.99909472351009e-008)
 (1.588548580137623e-006,-1.590655538888522e-006) (2.020447329344744e-007,-2.400407568634894e-007) (5.567907456976721e-008,-6.883264946095016e-008)
 (1.55060302177426e-006,-1.576295380814947e-006) (1.965752601762008e-007,-2.365592435387854e-007) (5.415991222873623e-008,-6.769675614215245e-008)
 (1.512832815633881e-006,-1.562192774829806e-006) (1.911900581389687e-007,-2.331368792186853e-007) (5.267249976035753e-008,-6.658318077594147e-008)
 (1.475198750051504e-006,-1.548315071260237e-006) (1.858825872328275e-007,-2.297710439889843e-007) (5.121455980173011e-008,-6.549161951670464e-008)
 (1.437665778090619e-006,-1.534625485598291e-006) (1.806468404360129e-007,-2.264585156414719e-007) (4.978393558400705e-008,-6.442156679535929e-008)
 (1.400203418790501e-006,-1.521083548521229e-006) (1.75477397661446e-007,-2.231955390818048e-007) (4.837860829980663e-008,-6.33723327837117e-008)
 (1.362786114308743e-006,-1.507645598605928e-006) (1.703694720855285e-007,-2.199779013942277e-007) (4.699671235804009e-008,-6.234306249026817e-008)
 (1.32539353759671e-006,-1.494265314060235e-006) (1.653189476937623e-007,-2.168010116824107e-007) (4.563654833969333e-008,-6.133275624645811e-008)
 (1.288010845351841e-006,-1.48089427890689e-006) (1.603224073769188e-007,-2.136599846734417e-007) (4.429659349975114e-008,-6.034029131499449e-008)
 (1.250628871309835e-006,-1.467482578107208e-006) (1.553771510226825e-007,-2.105497269388958e-007) (4.2975509682848e-008,-5.936444431919626e-008)
 (1.213244255474411e-006,-1.453979415151827e-006) (1.504812031938268e-007,-2.074650244644506e-007) (4.167214856263671e-008,-5.840391418309218e-008)
 (1.175859505658236e-006,-1.440333744754484e-006) (1.456333101619309e-007,-2.044006301995313e-007) (4.038555415386021e-008,-5.745734523207956e-008)
 (1.138482988712493e-006,-1.426494912505943e-006) (1.408329262753764e-007,-2.01351350146479e-007) (3.911496259808192e-008,-5.652335011103752e-008)
 (1.101128850006139e-006,-1.412413292761852e-006) (1.360801898714005e-007,-1.983121265183509e-007) (3.785979927504634e-008,-5.560053216156701e-008)
 (1.063816861057397e-006,-1.398040915690183e-006) (1.313758891878868e-007,-1.952781165094464e-007) (3.661967334669645e-008,-5.468750691460856e-008)
 (1.026572196624076e-006,-1.383332074321894e-006) (1.267214189774341e-007,-1.922447652893247e-007) (3.539436989451648e-008,-5.378292236430682e-008)
 (9.894251439860182e-007,-1.368243902658308e-006) (1.221187287631304e-007,-1.892078719507012e-007) (3.418383986578794e-008,-5.288547772450542e-008)
 (9.524107485037176e-007,-1.35273691637167e-006) (1.175702638862226e-007,-1.861636473072208e-007) (3.298818808477972e-008,-5.199394040389191e-008)
 (9.155684007699162e-007,-1.336775508371762e-006) (1.130789006746236e-007,-1.83108762652248e-007) (3.180765962760814e-008,-5.110716098355673e-008)
 (8.789413717091636e-007,-1.320328392448119e-006) (1.086478771880571e-007,-1.800403888314656e-007) (3.064262488401974e-008,-5.022408603577871e-008)
 (8.425763028104864e-007,-1.303368989288012e-006) (1.042807210737047e-007,-1.769562252501235e-007) (2.949356364737816e-008,-4.934376867992134e-008)
 (8.065226592657641e-007,-1.285875750343212e-006) (9.998117608734922e-008,-1.738545187101607e-007) (2.836104857691394e-008,-4.846537682976799e-008)
 (7.708321541425932e-007,-1.267832416214289e-006) (9.575312879424583e-008,-1.707340722403502e-007) (2.724572837014021e-008,-4.758819914654514e-008)
 (7.355581518653228e-007,-1.249228207396499e-006) (9.160053687913618e-008,-1.675942443327388e-007) (2.614831096382991e-008,-4.671164876234385e-008)
 (7.007550592358993e-007,-1.230057946318857e-006) (8.752736035903732e-008,-1.644349392189149e-007) (2.50695470547098e-008,-4.583526488678122e-008)
 (6.664777120529587e-007,-1.210322110631422e-006) (8.35374968223707e-008,-1.612565889988431e-007) (2.40102141974619e-008,-4.4958712448144e-008)
 (6.327807651013648e-007,-1.19002681856459e-006) (7.963472161960634e-008,-1.580601285738493e-007) (2.29711016969574e-008,-4.408177994817066e-008)
 (5.997180929484891e-007,-1.169183748008684e-006) (7.582263373765183e-008,-1.54846964425545e-007) (2.195299647108081e-008,-4.320437573168007e-008)
 (5.673422085991727e-007,-1.147809991646415e-006) (7.210460786387166e-008,-1.516189383267431e-007) (2.095667001918945e-008,-4.232652288086959e-008)
 (5.357037066705136e-007,-1.125927851119637e-006) (6.848375295809491e-008,-1.483782870804533e-007) (1.998286659077051e-008,-4.144835294845929e-008)
 (5.048507373362864e-007,-1.103564573801661e-006) (6.496287746362755e-008,-1.451275993445276e-007) (1.903229261424216e-008,-4.05700987380052e-008)
 (4.748285168680569e-007,-1.080752036309768e-006) (6.154446112427301e-008,-1.418697705459382e-007) (1.810560741246737e-008,-3.96920863326558e-008)
 (4.456788801471059e-007,-1.057526379442037e-006) (5.823063323869265e-008,-1.38607956803637e-007) (1.72034152051102e-008,-3.881472655711379e-008)
 (4.174398800234452e-007,-1.033927599756521e-006) (5.502315707367535e-008,-1.353455286872659e-007) (1.632625837734188e-008,-3.793850604403355e-008)
 (3.901454378438207e-007,-1.00999910352912e-006) (5.192342006912664e-008,-1.320860255302763e-007) (1.547461197471437e-008,-3.706397805810082e-008)
 (3.638250488385678e-007,-9.857872293119229e-007) (4.893242941292069e-008,-1.288331109185214e-007) (1.464887937427135e-008,-3.619175321290828e-008)
 (3.385035453514647e-007,-9.613407457512618e-007) (4.605081251911222e-008,-1.255905298661266e-007) (1.384938907005133e-008,-3.532249020075734e-008)
 (3.142009201027522e-007,-9.367103316903916e-007) (4.327882192561451e-008,-1.22362068101192e-007) (1.3076392507795e-008,-3.44568866380513e-008)
 (2.909322108169306e-007,-9.119480458526381e-007) (4.061634411958441e-008,-1.191515137871422e-007) (1.233006289741594e-008,-3.359567011565545e-008)
 (2.687074466214721e-007,-8.87106793560676e-007) (3.806291180533934e-008,-1.159626219350106e-007) (1.161049493266663e-008,-3.273958953064835e-008)
 (2.475316556608288e-007,-8.622397979749073e-007) (3.561771914262273e-008,-1.127990816874169e-007) (1.091770534499078e-008,-3.188940676459241e-008)
 (2.274049323904442e-007,-8.374000832177524e-007) (3.327963950324443e-008,-1.096644865967349e-007) (1.025163421987702e-008,-3.104588876344877e-008)
 (2.083225620477943e-007,-8.126399764953779e-007) (3.104724531777444e-008,-1.065623079690534e-007) (9.612147004434146e-009,-3.020980006667025e-008)
 (1.902751988587813e-007,-7.880106359099935e-007) (2.891882960780986e-008,-1.034958713021475e-007) (8.999037136348323e-009,-2.938189582388436e-008)
 (1.73249093672619e-007,-7.635616101115636e-007) (2.689242882752063e-008,-1.004683358108104e-007) (8.412029224663269e-009,-2.85629153331379e-008)
 (1.572263659344778e-007,-7.393404352499358e-007) (2.496584666079597e-008,-9.748267700115893e-008) (7.850782714839316e-009,-2.775357612666072e-008)
 (1.421853142343414e-007,-7.153922738918019e-007) (2.313667844725054e-008,-9.454167223027761e-008) (7.314895970104597e-009,-2.695456862606963e-008)
 (1.281007591337539e-007,-6.917595996696104e-007) (2.140233593215524e-008,-9.164788916611499e-008) (6.803910702854689e-009,-2.616655138279102e-008)
 (1.149444115786047e-007,-6.684819304658444e-007) (1.976007205867425e-008,-8.880367704247452e-008) (6.317316689624024e-009,-2.539014691338893e-008)
 (1.026852599760534e-007,-6.455956119212329e-007) (1.820700554186059e-008,-8.601116058620683e-008) (5.85455670511973e-009,-2.462593813720692e-008)
 (9.128996894380566e-008,-6.231336520274159e-007) (1.674014498448017e-008,-8.327223647985715e-008) (5.415031609729627e-009,-2.387446541333586e-008)
 (8.07232828387904e-008,-6.011256065485768e-007) (1.535641231659851e-008,-8.058857220536355e-008) (4.998105528063912e-009,-2.313622417270637e-008)
 (7.094842742893219e-008,-5.7959751404121e-007) (1.405266535974153e-008,-7.796160710423502e-008) (4.603111056758272e-009,-2.24116631325807e-008)
 (6.192750347768458e-008,-5.585718783370086e-007) (1.282571934109348e-008,-7.539255547522867e-008) (4.229354442315062e-009,-2.170118307599836e-008)
 (5.362186655095766e-008,-5.380676955462302e-007) (1.167236720242873e-008,-7.288241152061359e-008) (3.876120672833696e-009,-2.100513617240057e-008)
 (4.59924880010122e-008,-5.181005219397278e-007) (1.05893985718966e-008,-7.043195594343794e-008) (3.542678430872871e-009,-2.032382581073837e-008)
 (3.900029282398095e-008,-4.986825785142136e-007) (9.573617296339905e-009,-6.80417639913797e-008) (3.228284859690149e-009,-1.965750691030705e-008)
 (3.260647087103024e-008,-4.798228876181656e-007) (8.621857446372386e-009,-6.571221473705027e-008) (2.932190100219256e-009,-1.900638667086442e-008)
 (2.67727587290237e-008,-4.615274367499735e-007) (7.730997741790136e-009,-6.344350138545753e-008) (2.653641560654226e-009,-1.837062571910587e-008)
 (2.146169040042115e-008,-4.43799364506888e-007) (6.897974364461664e-009,-6.123564239858899e-008) (2.391887889331393e-009,-1.775033960559019e-008)
 (1.663681572212682e-008,-4.266391636795391e-007) (6.119792151027149e-009,-5.908849323244687e-008) (2.146182625892614e-009,-1.714560060457008e-008)
 (1.226288621221242e-008,-4.100448966181262e-007) (5.393534183095242e-009,-5.70017584892912e-008) (1.915787513329987e-009,-1.65564397675543e-008)
 (8.30600872255832e-009,-3.940124182459511e-007) (4.716369812896111e-009,-5.497500429831938e-008) (1.699975460553256e-009,-1.598284918101734e-008)
 (4.733767880006373e-009,-3.785356024283052e-007) (4.085561183556859e-009,-5.300767075083141e-008) (1.498033151815856e-009,-1.542478438121329e-008)
 (1.515318813405952e-009,-3.636065678147709e-007) (3.498468319810884e-009,-5.109908423151672e-008) (1.30926330430243e-009,-1.48821668784354e-008)
 (-1.378547920740799e-009,-3.492158997253982e-007) (2.952552880857124e-009,-4.924846950432915e-008) (1.132986582624249e-009,-1.435488674789543e-008)
 (-3.975366980622204e-009,-3.353528651370499e-007) (2.445380677401019e-009,-4.74549614300538e-008) (9.68543182393166e-010,-1.384280524650336e-008)
 (-6.300981992578781e-009,-3.220056183209118e-007) (1.974623065157709e-009,-4.571761621143796e-008) (8.152941003611409e-010,-1.33457574192241e-008)
 (-8.379549822579152e-009,-3.091613951712891e-007) (1.538057332135424e-009,-4.403542208176139e-008) (6.726221113750591e-010,-1.286355466280809e-008)
 (-1.023356271654578e-008,-2.968066947353353e-007) (1.133566199154259e-009,-4.240730937051188e-008) (5.399324759243537e-010,-1.239598721890382e-008)
 (-1.188388567395361e-008,-2.849274468935263e-007) (7.591365545805378e-010,-4.083215989946624e-008) (4.166534026453824e-010,-1.194282657493281e-008)
 (-1.3349806491891e-008,-2.735091655418679e-007) (4.128575404989823e-010,-3.930881567875223e-008) (3.022362923643038e-010,-1.150382775239649e-008)
 (-1.464909603689181e-008,-2.625370869849494e-007) (9.291810374941568e-011,-3.783608688846234e-008) (1.96155790580722e-010,-1.107873147045332e-008)
 (-1.579807645882776e-008,-2.519962935617842e-007) (-2.0239588127255e-010,-3.641275914541605e-008) (9.790967349366069e-011,-1.066726617409354e-008)
 (-1.681169524502971e-008,-2.418718227909326e-007) (-4.74704818636057e-010,-3.503760006704737e-008) (7.018594379597119e-012,-1.026914992135482e-008)
 (-1.770360321484064e-008,-2.321487625407688e-007) (-7.255388352705409e-010,-3.370936515469579e-008) (-7.697428644331752e-011,-9.884092127113272e-009)
 (-1.84862347658648e-008,-2.228123329057558e-007) (-9.563413821316039e-010,-3.242680302724646e-008) (-1.545037651171032e-010,-9.511795163996256e-009)
 (-1.917088889802532e-008,-2.138479556029166e-007) (-1.16847292094522e-009,-3.118866004279379e-008) (-2.25983130471441e-010,-9.151955823631765e-009)
 (-1.976780975352562e-008,-2.052413117996295e-007) (-1.363214634701591e-009,-2.999368435106095e-008) (-2.918047546602951e-010,-8.804266643635881e-009)
 (-2.028626561605472e-008,-1.969783893453164e-007) (-1.541772110039999e-009,-2.884062942289833e-008) (-3.523407216260015e-010,-8.468417107205409e-009)
 (-2.073462550666697e-008,-1.890455204134237e-007) (-1.705278948839645e-009,-2.772825710505042e-008) (-4.07943479242589e-010,-8.144094723847826e-009)
 (-2.112043269638645e-008,-1.814294105654482e-007) (-1.854800276038945e-009,-2.66553402491057e-008) (-4.589465034241665e-010,-7.830986000210534e-009)
 (-2.145047461999359e-008,-1.741171602362e-007) (-1.991336118011964e-009,-2.562066496314543e-008) (-5.056649642695569e-010,-7.52877731101018e-009)
 (-2.173084882764354e-008,-1.670962796044652e-007) (-2.115824634671139e-009,-2.46230325332007e-008) (-5.483963868372078e-010,-7.237155679854392e-009)
 (-2.196702474250741e-008,-1.603546977673841e-007) (-2.229145194641673e-009,-2.366126105907659e-008) (-5.87421300803824e-010,-6.955809479897141e-009)
 (-2.216390110928505e-008,-1.538807670776184e-007) (-2.33212128950577e-009,-2.273418684620323e-008) (-6.230038752288931e-010,-6.684429063709772e-009)
 (-2.232585911645738e-008,-1.476632634357972e-007) (-2.425523288053683e-009,-2.184066559132039e-008) (-6.553925360772664e-010,-6.422707331301886e-009)
 (-2.245681125765363e-008,-1.416913832583557e-007) (-2.510071036103174e-009,-2.097957339585979e-008) (-6.848205657817169e-010,-6.170340244438174e-009)
 (-2.256024606283584e-008,-1.359547377660846e-007) (-2.586436310687455e-009,-2.014980763622947e-008) (-7.115066848240859e-010,-5.927027294113393e-009)
 (-2.263926888144863e-008,-1.304433451623426e-007) (-2.65524514002619e-009,-1.935028771585573e-008) (-7.356556167199237e-010,-5.692471927612377e-009)
 (-2.269663893647792e-008,-1.251476211959851e-007) (-2.717080002215629e-009,-1.85799557190978e-008) (-7.574586381155479e-010,-5.466381939859975e-009)
 (-2.273480289318079e-008,-1.200583685319907e-007) (-2.772481916069358e-009,-1.783777698277068e-008) (-7.770941158079638e-010,-5.248469833194987e-009)
 (-2.27559251997104e-008,-1.151667652860695e-007) (-2.821952438060717e-009,-1.712274059705974e-008) (-7.947280331178408e-010,-5.038453148199263e-009)
 (-2.276191546146448e-008,-1.104643530176013e-007) (-2.865955577685752e-009,-1.643385984378169e-008) (-8.105145078099876e-010,-4.836054767644194e-009)
 (-2.275445310709931e-008,-1.059430244201637e-007) (-2.90491964265489e-009,-1.577017257658752e-008) (-8.245963030664216e-010,-4.641003194618196e-009)
 (-2.273500959539862e-008,-1.015950108997899e-007) (-2.939239023980885e-009,-1.513074154615532e-008) (-8.371053331139659e-010,-4.453032805163609e-009)
 (-2.270486839696612e-008,-9.741287019040189e-008) (-2.969275927854419e-009,-1.451465467010939e-008) (-8.481631643754148e-010,-4.271884075589682e-009)
 (-2.266514296900953e-008,-9.33894741196568e-008) (-2.995362060021126e-009,-1.392102524737158e-008) (-8.578815123997041e-010,-4.097303783892438e-009)
 (-2.261679292235757e-008,-8.951799661188444e-008) (-3.017800266020702e-009,-1.334899211567087e-008) (-8.663627342970659e-010,-3.929045184968274e-009)
 (-2.256063855928986e-008,-8.579190198928959e-008) (-3.036866128022787e-009,-1.279771975046152e-008) (-8.737003160233773e-010,-3.766868159215365e-009)
 (-2.249737394591478e-008,-8.220493362093826e-008) (-3.052809518518859e-009,-1.226639830489843e-008) (-8.799793531330291e-010,-3.610539334248807e-009)
 (-2.242757865981609e-008,-7.875110294977128e-008) (-3.06585610841402e-009,-1.175424359031994e-008) (-8.852770235406851e-010,-3.459832179850638e-009)
 (-2.235172834333804e-008,-7.542467892434993e-008) (-3.076208827140983e-009,-1.126049699830745e-008) (-8.896630503804598e-010,-3.314527076602206e-009)
 (-2.22702041757694e-008,-7.222017785353788e-008) (-3.084049270985648e-009,-1.078442536678573e-008) (-8.932001529768662e-010,-3.174411359137426e-009)
 (-2.218330136725121e-008,-6.913235369880844e-008) (-3.089539056598414e-009,-1.032532079298857e-008) (-8.959444845694452e-010,-3.039279334996509e-009)
 (-2.209123676782413e-008,-6.615618881665985e-008) (-3.092821116075395e-009,-9.882500398375547e-009) (-8.97946053559349e-010,-2.90893228140134e-009)
 (-2.199415567732843e-008,-6.328688516188472e-008) (-3.094020930524386e-009,-9.45530605090773e-009) (-8.992491282614066e-010,-2.783178421440757e-009)
 (-2.189213793611937e-008,-6.0519855961115e-008) (-3.093247700381162e-009,-9.043104051285693e-009) (-8.998926234859112e-010,-2.661832881915391e-009)
 (-2.178520337217818e-008,-5.785071786514091e-008) (-3.090595451111018e-009,-8.645284790267847e-009) (-8.999104664922075e-010,-2.544717636663466e-009)
 (-2.167331667718068e-008,-5.527528358698979e-008) (-3.086144074335994e-009,-8.261262384715533e-009) (-8.993319443607017e-010,-2.431661435956012e-009)
 (-2.155639178153703e-008,-5.278955503117737e-008) (-3.079960305401984e-009,-7.890474300003992e-009) (-8.981820298473158e-010,-2.322499727488455e-009)
 (-2.143429579695163e-008,-5.038971691755979e-008) (-3.072098639608906e-009,-7.532380967023259e-009) (-8.964816884039233e-010,-2.217074569224315e-009)
 (-2.130685259381941e-008,-4.807213090070162e-008) (-3.062602190665949e-009,-7.18646540058177e-009) (-8.94248165307468e-010,-2.115234538864434e-009)
 (-2.117384607977391e-008,-4.583333018300513e-008) (-3.051503495693861e-009,-6.852232826931108e-009) (-8.914952550754089e-010,-2.016834641213118e-009)
 (-2.1035023245418e-008,-4.367001461647915e-008) (-3.038825272661312e-009,-6.529210326349482e-009) (-8.882335538854916e-010,-1.921736217245133e-009)
 (-2.08900970421585e-008,-4.157904628453115e-008) (-3.024581136618334e-009,-6.216946496865101e-009) (-8.844706974538346e-010,-1.829806855988565e-009)
 (-2.0738749157265e-008,-3.955744555120199e-008) (-3.008776282130169e-009,-5.915011143287897e-009) (-8.80211586484374e-010,-1.740920310919331e-009)
 (-2.058063275041495e-008,-3.760238756075342e-008) (-2.991408140749292e-009,-5.622994996510487e-009) (-8.754586016326061e-010,-1.654956424330034e-009)
 (-2.041537521594326e-008,-3.571119916540741e-008) (-2.972467021611008e-009,-5.340509463365409e-009) (-8.702118113167152e-010,-1.571801058528e-009)
 (-2.024258103393632e-008,-3.388135625402145e-008) (-2.951936745288959e-009,-5.067186410382569e-009) (-8.644691751013775e-010,-1.491346036070521e-009)
 (-2.006183477316171e-008,-3.211048144714902e-008) (-2.929795280682221e-009,-4.80267797978801e-009) (-8.582267456986157e-010,-1.413489088745838e-009)
 (-1.987270430672164e-008,-3.039634211821121e-008) (-2.906015394741602e-009,-4.546656436170464e-009) (-8.514788728112819e-010,-1.338133815152907e-009)
 (-1.9674744299847e-008,-2.873684869176058e-008) (-2.880565325529456e-009,-4.298814040146109e-009) (-8.442184120449138e-010,-1.265189645973205e-009)
 (-1.946750002607272e-008,-2.713005316160125e-008) (-2.853409488210729e-009,-4.05886294350663e-009) (-8.364369419909999e-010,-1.194571815568402e-009)
 (-1.925051156363188e-008,-2.557414776239861e-008) (-2.824509223351968e-009,-3.826535098542308e-009) (-8.281249924856734e-010,-1.126201337833327e-009)
 (-1.902331841830631e-008,-2.406746371842578e-008) (-2.793823596364486e-009,-3.601582172254125e-009) (-8.192722867469609e-010,-1.060004983653071e-009)
 (-1.878546461111738e-008,-2.26084699831222e-008) (-2.761310254756541e-009,-3.383775454240773e-009) (-8.098679997868074e-010,-9.959152568058468e-010)
 (-1.853650425897121e-008,-2.119577187310077e-008) (-2.726926349894786e-009,-3.172905745284594e-009) (-7.999010349154992e-010,-9.338703644099825e-010)
 (-1.827600766530905e-008,-1.982810949070819e-008) (-2.690629526384691e-009,-2.968783211954038e-009) (-7.89360319778907e-010,-8.73814177591955e-010)
 (-1.800356792067979e-008,-1.850435582048899e-008) (-2.652378981156235e-009,-2.77123719092469e-009) (-7.782351223410578e-010,-8.156961776915384e-010)
 (-1.771880799791446e-008,-1.722351437828327e-008) (-2.612136590796571e-009,-2.580115925637943e-009) (-7.665153867110069e-010,-7.59471382719901e-010)
 (-1.742138830433335e-008,-1.59847162862453e-008) (-2.569868103234888e-009,-2.395286216882915e-009) (-7.541920876238158e-010,-7.051002487164831e-010)
 (-1.711101463206831e-008,-1.478721664647108e-008) (-2.525544385500482e-009,-2.216632968960482e-009) (-7.412576013737606e-010,-6.525485405062678e-010)
 (-1.678744642208794e-008,-1.363039008668028e-008) (-2.479142717080599e-009,-2.044058612476369e-009) (-7.277060899381277e-010,-6.017871663881913e-010)
 (-1.64505052300917e-008,-1.251372535961313e-008) (-2.430648112680002e-009,-1.877482386545376e-009) (-7.135338938225704e-010,-5.527919715342293e-010)
 (-1.6100083258733e-008,-1.143681888774687e-008) (-2.380054655478459e-009,-1.716839464445412e-009) (-6.987399280297284e-010,-5.055434854240817e-010)
 (-1.573615178834028e-008,-1.039936716539359e-008) (-2.327366817573997e-009,-1.562079908891376e-009) (-6.833260743176779e-010,-4.600266193058029e-010)
 (-1.535876931914217e-008,-9.401157951286068e-009) (-2.272600740430262e-009,-1.413167447133815e-009) (-6.672975618654202e-010,-4.162303106777639e-010)
 (-1.496808921058199e-008,-8.442060218123722e-009) (-2.215785444706449e-009,-1.270078059998907e-009) (-6.506633274239253e-010,-3.741471130360383e-010)
 (-1.456436658899886e-008,-7.522012860353458e-009) (-2.156963936739004e-009,-1.132798384083155e-009) (-6.33436345296744e-010,-3.337727306746641e-010)
 (-1.41479642822555e-008,-6.641012204766937e-009) (-2.096194176182727e-009,-1.001323932722384e-009) (-6.156339168723002e-010,-2.951055000461657e-010)
 (-1.37193575370109e-008,-5.799098415196279e-009) (-2.033549869418244e-009,-8.756571477412444e-010) (-5.972779092759701e-010,-2.581458211845912e-010)
 (-1.327913728056754e-008,-4.996340932559526e-009) (-1.969121053457895e-009,-7.558053013932411e-010) (-5.783949328054875e-010,-2.228955447782681e-010)
 (-1.282801170617184e-008,-4.232823142415055e-009) (-1.903014437370009e-009,-6.417782752183253e-010) (-5.590164475081764e-010,-1.893573226538692e-010)
 (-1.236680598906842e-008,-3.508626511611158e-009) (-1.83535347204961e-009,-5.335862499500279e-010) (-5.391787902105089e-010,-1.575339315875454e-010)
 (-1.189645998054788e-008,-2.823814480815812e-009) (-1.766278124500791e-009,-4.312373470985695e-010) (-5.189231150497008e-010,-1.27427582309333e-010)
 (-1.141802377835609e-008,-2.178416437665443e-009) (-1.695944340074754e-009,-3.347352691039e-010) (-4.98295242479809e-010,-9.903922731979259e-011)
 (-1.093265113223652e-008,-1.572412123341479e-009) (-1.62452318444818e-009,-2.440769888988146e-010) (-4.773454142703925e-010,-7.236788244604017e-011)
 (-1.044159071170408e-008,-1.005716840689609e-009) (-1.552199667036877e-009,-1.592505428185917e-010) (-4.561279548557252e-010,-4.740997788146761e-011)
 (-9.946175335534516e-009,-4.781678326582515e-010) (-1.479171257881464e-009,-8.023298120332917e-011) (-4.347008424260501e-010,-2.415875467982686e-011)
 (-9.44780933626273e-009,1.048781533781422e-011) (-1.405646120965071e-009,-6.988529473992465e-012) (-4.131251963450796e-010,-2.603722197846745e-012)
 (-8.947954303764266e-009,4.606034272710208e-010) (-1.331841097341736e-009,6.053299159550215e-011) (-3.914646905418497e-010,1.726980913867418e-011)
 (-8.448113515675801e-009,8.726408682260532e-010) (-1.2579794811035e-009,1.22397444156788e-010) (-3.697849053806904e-010,3.548110725358869e-011)
 (-7.949815415956558e-009,1.247176342719094e-009) (-1.184288639529956e-009,1.786873162475623e-010) (-3.481526329419263e-010,5.205429995254849e-011)
 (-7.454596541639294e-009,1.584903719210266e-009) (-1.110997534903453e-009,2.295023059441957e-010) (-3.266351525286011e-010,6.701855152788876e-011)
 (-6.963984320758874e-009,1.886635320446222e-009) (-1.038334209618652e-009,2.749595345900589e-010) (-3.052994944059362e-010,8.040813071093466e-011)
 (-6.479480168756421e-009,2.153300202957775e-009) (-9.665232974019786e-010,3.151933893705859e-010) (-2.842117102074737e-010,9.226236985302129e-011)
 (-6.002543296894065e-009,2.385940031722201e-009) (-8.957836222326144e-010,3.503550075197446e-010) (-2.634361681094371e-010,1.026255187824886e-010)
 (-5.534575614695671e-009,2.5857027331736e-009) (-8.263259424797007e-010,3.806114261436022e-010) (-2.430348897304236e-010,1.115465001984671e-010)
 (-5.07690806135734e-009,2.753834177567155e-009) (-7.583508916663906e-010,4.061444320062953e-010) (-2.230669439040579e-010,1.190785765272693e-010)
 (-4.630788641249939e-009,2.891668196854633e-009) (-6.92047158636365e-010,4.271491541836523e-010) (-2.035879100506436e-010,1.252789407165127e-010)
