# Supplementary material for: Electromagnetic Analysis, Characterization and Discussion of Inductive Transmission Parameters for Titanium Based Housing Materials in Active Medical Implantable Devices
Source: Materials (Basel). 2018 Oct 25;11(11):2089. doi: 10.3390/ma11112089 (PMC6266279; doi:10.3390/ma11112089)
Supplement: Supplementary file 1 [file materials-11-02089-s001.zip › supplementary/simulation_and_results_C_D/L12phi_outputOG.txt]

# Created by Octave 4.0.0, Wed Sep 21 20:18:15 2016 Mitteleurop�ische Sommerzeit <unknown@juno>
# name: L12phi
# type: complex matrix
# rows: 241
# columns: 3
 (6.23655589049916e-006,3.91454971280497e-012) (1.008019713568788e-006,-4.123515649676623e-012) (2.94694440821406e-007,-1.605525052090592e-012)
 (6.236555890551146e-006,4.067698621241261e-012) (1.008019712413792e-006,-4.284832808893128e-012) (2.94694440379254e-007,-1.668335276544402e-012)
 (6.236555890607186e-006,4.226839397776281e-012) (1.008019711166635e-006,-4.45246054565554e-012) (2.946944399018191e-007,-1.733602584693268e-012)
 (6.236555890667722e-006,4.392206498613386e-012) (1.008019709819997e-006,-4.626645680690055e-012) (2.946944393863028e-007,-1.801423079275906e-012)
 (6.236555890733171e-006,4.564043556859611e-012) (1.008019708365926e-006,-4.807644683170493e-012) (2.946944388296622e-007,-1.871896619853216e-012)
 (6.236555890803758e-006,4.742603743051762e-012) (1.008019706795877e-006,-4.99572404717872e-012) (2.946944382286166e-007,-1.945126969462329e-012)
 (6.236555890880095e-006,4.928150138135558e-012) (1.00801970510058e-006,-5.191160682926653e-012) (2.946944375796251e-007,-2.021221946846319e-012)
 (6.236555890962393e-006,5.120956122351941e-012) (1.008019703270044e-006,-5.394242322984505e-012) (2.946944368788589e-007,-2.100293584772149e-012)
 (6.236555891051355e-006,5.321305779598852e-012) (1.008019701293462e-006,-5.605267944420529e-012) (2.946944361221932e-007,-2.182458294296035e-012)
 (6.236555891147345e-006,5.529494315964477e-012) (1.008019699159236e-006,-5.824548207247807e-012) (2.946944353051669e-007,-2.267837035561397e-012)
 (6.236555891251109e-006,5.745828496467608e-012) (1.008019696854748e-006,-6.052405909571085e-012) (2.946944344229649e-007,-2.356555495103516e-012)
 (6.236555891363085e-006,5.97062709855629e-012) (1.008019694366427e-006,-6.28917646081658e-012) (2.946944334703906e-007,-2.448744270000916e-012)
 (6.236555891484057e-006,6.204221383486536e-012) (1.008019691679613e-006,-6.535208372874641e-012) (2.946944324418284e-007,-2.544539059246497e-012)
 (6.236555891614612e-006,6.446955586198343e-012) (1.008019688778471e-006,-6.790863770421447e-012) (2.946944313312208e-007,-2.644080862446883e-012)
 (6.236555891755643e-006,6.699187423659656e-012) (1.008019685645908e-006,-7.056518920636905e-012) (2.946944301320181e-007,-2.74751618615601e-012)
 (6.23655589190803e-006,6.961288625725244e-012) (1.008019682263465e-006,-7.33256478377026e-012) (2.946944288371541e-007,-2.854997258157477e-012)
 (6.236555892072469e-006,7.233645484875532e-012) (1.008019678611214e-006,-7.619407584228418e-012) (2.946944274390013e-007,-2.966682250116442e-012)
 (6.236555892250197e-006,7.516659427219833e-012) (1.008019674667613e-006,-7.917469404269947e-012) (2.94694425929321e-007,-3.082735508630502e-012)
 (6.236555892442013e-006,7.810747608987114e-012) (1.008019670409471e-006,-8.227188800229631e-012) (2.946944242992182e-007,-3.203327795203645e-012)
 (6.236555892649135e-006,8.116343534105365e-012) (1.008019665811645e-006,-8.549021441997389e-012) (2.946944225390871e-007,-3.328636535443723e-012)
 (6.23655589287297e-006,8.433897696812585e-012) (1.008019660847078e-006,-8.883440777385672e-012) (2.946944206385559e-007,-3.458846077753299e-012)
 (6.236555893114658e-006,8.763878250159751e-012) (1.008019655486521e-006,-9.230938721690945e-012) (2.946944185864274e-007,-3.594147961942853e-012)
 (6.236555893375722e-006,9.106771702576675e-012) (1.008019649698359e-006,-9.592026373353045e-012) (2.946944163706114e-007,-3.734741197991295e-012)
 (6.23655589365766e-006,9.463083638634099e-012) (1.008019643448522e-006,-9.967234757167501e-012) (2.946944139780527e-007,-3.880832555460935e-012)
 (6.236555893962106e-006,9.833339471519201e-012) (1.008019636700178e-006,-1.03571155951751e-011) (2.946944113946533e-007,-4.032636863959168e-012)
 (6.236555894291089e-006,1.021808522555214e-011) (1.008019629413563e-006,-1.076224210688517e-011) (2.946944086052004e-007,-4.190377324796085e-012)
 (6.236555894646329e-006,1.061788834783355e-011) (1.008019621545784e-006,-1.118320984003684e-011) (2.946944055932576e-007,-4.354285834571899e-012)
 (6.236555895030166e-006,1.103333855500353e-011) (1.00801961305047e-006,-1.162063753193159e-011) (2.946944023410819e-007,-4.524603320726152e-012)
 (6.236555895444673e-006,1.146504871192797e-011) (1.008019603877567e-006,-1.207516800343936e-011) (2.946943988295133e-007,-4.701580090016936e-012)
 (6.236555895892453e-006,1.19136557483188e-011) (1.008019593973082e-006,-1.25474690859671e-011) (2.946943950378706e-007,-4.885476189579518e-012)
 (6.236555896376253e-006,1.23798216091378e-011) (1.008019583278632e-006,-1.303823458342934e-011) (2.946943909438276e-007,-5.076561781781138e-012)
 (6.236555896898842e-006,1.286423424682095e-011) (1.008019571731269e-006,-1.354818526939116e-011) (2.946943865232584e-007,-5.275117532700956e-012)
 (6.236555897463457e-006,1.336760864880365e-011) (1.008019559262976e-006,-1.407806992079884e-011) (2.946943817501386e-007,-5.481435015223458e-012)
 (6.236555898073478e-006,1.389068791605178e-011) (1.008019545800342e-006,-1.462866639024604e-011) (2.946943765963596e-007,-5.695817126635079e-012)
 (6.236555898732571e-006,1.443424437320838e-011) (1.008019531264044e-006,-1.520078271633493e-011) (2.946943710315656e-007,-5.918578521599962e-012)
 (6.23655589944468e-006,1.499908073484946e-011) (1.008019515568555e-006,-1.579525827506303e-011) (2.946943650229977e-007,-6.150046060948266e-012)
 (6.236555900214203e-006,1.558603131529351e-011) (1.008019498621429e-006,-1.641296497231431e-011) (2.946943585352718e-007,-6.390559276408338e-012)
 (6.236555901045811e-006,1.619596328617551e-011) (1.008019480322915e-006,-1.705480847847353e-011) (2.94694351530209e-007,-6.640470852283304e-012)
 (6.236555901944442e-006,1.682977799198838e-011) (1.008019460565304e-006,-1.77217295079396e-011) (2.946943439665566e-007,-6.900147123843674e-012)
 (6.236555902915729e-006,1.748841231248126e-011) (1.008019439232281e-006,-1.841470514216592e-011) (2.946943357997936e-007,-7.169968593751289e-012)
 (6.236555903965477e-006,1.817284009067114e-011) (1.008019416198305e-006,-1.91347501994131e-011) (2.946943269818664e-007,-7.450330466014355e-012)
 (6.236555905100237e-006,1.888407361332262e-011) (1.008019391327837e-006,-1.988291865188994e-011) (2.946943174608765e-007,-7.741643198922558e-012)
 (6.236555906326937e-006,1.962316516024094e-011) (1.008019364474549e-006,-2.06603050905111e-011) (2.946943071808031e-007,-8.044333076269974e-012)
 (6.236555907653139e-006,2.039120860997928e-011) (1.008019335480444e-006,-2.146804623944392e-011) (2.946942960811671e-007,-8.35884279851211e-012)
 (6.236555909087063e-006,2.11893411258793e-011) (1.008019304174985e-006,-2.230732251951089e-011) (2.946942840966716e-007,-8.685632093063344e-012)
 (6.236555910637636e-006,2.201874490967703e-011) (1.008019270374056e-006,-2.317935966474701e-011) (2.946942711568361e-007,-9.025178344795488e-012)
 (6.236555912314599e-006,2.28806490224794e-011) (1.008019233878914e-006,-2.408543038861195e-011) (2.946942571855609e-007,-9.377977247093741e-012)
 (6.236555914128283e-006,2.377633129970994e-011) (1.008019194474974e-006,-2.502685610323065e-011) (2.946942421007051e-007,-9.744543473105782e-012)
 (6.236555916090192e-006,2.470712033654785e-011) (1.008019151930641e-006,-2.60050086930965e-011) (2.946942258135957e-007,-1.012541136840155e-011)
 (6.236555918212898e-006,2.567439757381046e-011) (1.008019105995875e-006,-2.702131233809437e-011) (2.946942082285126e-007,-1.052113566370748e-011)
 (6.236555920509714e-006,2.667959946608198e-011) (1.008019056400821e-006,-2.807724539508517e-011) (2.946941892421266e-007,-1.093229220982489e-011)
 (6.236555922995317e-006,2.772421974971567e-011) (1.008019002854154e-006,-2.917434232778392e-011) (2.946941687429081e-007,-1.135947873260242e-011)
 (6.236555925685876e-006,2.880981181809478e-011) (1.008018945041433e-006,-3.031419569261286e-011) (2.946941466104725e-007,-1.180331560974495e-011)
 (6.236555928598642e-006,2.99379912027672e-011) (1.008018882623264e-006,-3.149845817562086e-011) (2.9469412271488e-007,-1.226444666742701e-011)
 (6.23655593175285e-006,3.111043816603671e-011) (1.008018815233363e-006,-3.272884468027481e-011) (2.946940969158773e-007,-1.274353999841002e-011)
 (6.236555935168975e-006,3.232890042220655e-011) (1.00801874247635e-006,-3.40071344663729e-011) (2.946940690620996e-007,-1.324128879877749e-011)
 (6.236555938869745e-006,3.359519597708938e-011) (1.008018663925561e-006,-3.533517333415146e-011) (2.946940389901809e-007,-1.375841222513074e-011)
 (6.236555942879903e-006,3.491121611422127e-011) (1.008018579120514e-006,-3.671487585680776e-011) (2.946940065238092e-007,-1.429565626922698e-011)
 (6.236555947226451e-006,3.627892851928751e-011) (1.00801848756429e-006,-3.814822765193086e-011) (2.946939714727239e-007,-1.485379465015578e-011)
 (6.236555951938875e-006,3.770038055736118e-011) (1.008018388720669e-006,-3.963728769617476e-011) (2.946939336315969e-007,-1.543362972251604e-011)
 (6.23655595704978e-006,3.917770271087851e-011) (1.008018282011017e-006,-4.118419066846572e-011) (2.946938927788887e-007,-1.603599339839321e-011)
 (6.236555962594376e-006,4.071311219925598e-011) (1.008018166810993e-006,-4.279114932536217e-011) (2.946938486755323e-007,-1.666174808223968e-011)
 (6.236555968611612e-006,4.230891677438367e-011) (1.008018042447024e-006,-4.446045689803938e-011) (2.946938010635952e-007,-1.731178761434955e-011)
 (6.236555975144431e-006,4.396751871195921e-011) (1.008017908192372e-006,-4.619448950303503e-011) (2.94693749664803e-007,-1.79870382228111e-011)
 (6.236555982239539e-006,4.569141901735719e-011) (1.008017763263016e-006,-4.799570856022949e-011) (2.946936941789366e-007,-1.868845947826537e-011)
 (6.236555989948789e-006,4.748322185327459e-011) (1.008017606813307e-006,-4.986666320334759e-011) (2.946936342821495e-007,-1.941704524830611e-011)
 (6.236555998329063e-006,4.934563920323548e-011) (1.008017437931005e-006,-5.180999267703093e-011) (2.946935696251157e-007,-2.017382464857309e-011)
 (6.236556007443111e-006,5.128149578935988e-011) (1.008017255632293e-006,-5.382842870383827e-011) (2.946934998310758e-007,-2.095986298266279e-011)
 (6.236556017360316e-006,5.329373427997153e-011) (1.008017058856181e-006,-5.592479780063743e-011) (2.946934244936985e-007,-2.177626266732908e-011)
 (6.236556028157235e-006,5.538542076697528e-011) (1.008016846458544e-006,-5.810202353743249e-011) (2.946933431748086e-007,-2.262416413496468e-011)
 (6.236556039918484e-006,5.755975056258885e-011) (1.008016617205783e-006,-6.036312870643349e-011) (2.946932554019404e-007,-2.350474670652431e-011)
 (6.236556052738238e-006,5.982005436051672e-011) (1.008016369767979e-006,-6.271123738310217e-011) (2.946931606657324e-007,-2.441922942383602e-011)
 (6.236556066720564e-006,6.21698047322117e-011) (1.008016102711546e-006,-6.514957685658699e-011) (2.946930584170781e-007,-2.536887183459164e-011)
 (6.236556081981395e-006,6.461262300634845e-011) (1.008015814491326e-006,-6.768147938831872e-011) (2.946929480641285e-007,-2.635497471720617e-011)
 (6.236556098649361e-006,6.71522865906399e-011) (1.008015503442175e-006,-7.031038377540792e-011) (2.946928289690457e-007,-2.737888072999286e-011)
 (6.236556116868007e-006,6.979273676116288e-011) (1.00801516776998e-006,-7.303983667401313e-011) (2.946927004445264e-007,-2.84419749738442e-011)
 (6.236556136797243e-006,7.253808686238614e-011) (1.008014805541894e-006,-7.587349364051911e-011) (2.946925617501195e-007,-2.954568545200112e-011)
 (6.236556158615743e-006,7.53926311307396e-011) (1.008014414676079e-006,-7.881511984227805e-011) (2.946924120882243e-007,-3.069148340383366e-011)
 (6.236556182523274e-006,7.83608539939323e-011) (1.008013992930617e-006,-8.186859038040737e-011) (2.946922505998671e-007,-3.188088349812401e-011)
 (6.236556208743616e-006,8.144744002488279e-011) (1.00801353789176e-006,-8.503789016771682e-011) (2.946920763601633e-007,-3.311544385705128e-011)
 (6.236556237527642e-006,8.46572845224505e-011) (1.008013046961339e-006,-8.832711329066867e-011) (2.946918883735013e-007,-3.439676588952985e-011)
 (6.236556269156895e-006,8.799550481727303e-011) (1.008012517343377e-006,-9.17404617676613e-011) (2.946916855683747e-007,-3.572649389988936e-011)
 (6.236556303947945e-006,9.146745227445376e-011) (1.00801194602984e-006,-9.528224364772001e-011) (2.946914667919214e-007,-3.710631444560717e-011)
 (6.236556342257236e-006,9.507872516626689e-011) (1.008011329785527e-006,-9.895687031396226e-011) (2.946912308040898e-007,-3.853795540247556e-011)
 (6.23655638448618e-006,9.883518235489121e-011) (1.008010665132023e-006,-1.027688529223679e-010) (2.946909762714641e-007,-4.002318469917941e-011)
 (6.236556431087825e-006,1.027429579164584e-010) (1.008009948330549e-006,-1.06722797829412e-010) (2.946907017607117e-007,-4.156380868027423e-011)
 (6.236556482573799e-006,1.068084767292901e-010) (1.00800917536443e-006,-1.108234009314648e-010) (2.946904057316546e-007,-4.316167004215131e-011)
 (6.236556539522803e-006,1.110384711441459e-010) (1.008008341919558e-006,-1.150754406670643e-010) (2.946900865299613e-007,-4.481864529379817e-011)
 (6.23655660258977e-006,1.154399986802564e-010) (1.008007443364722e-006,-1.1948376966354e-010) (2.946897423794319e-007,-4.653664168165252e-011)
 (6.236556672516381e-006,1.200204609779225e-010) (1.008006474730545e-006,-1.240533047551568e-010) (2.946893713738826e-007,-4.831759351042837e-011)
 (6.236556750144388e-006,1.247876238842748e-010) (1.008005430687594e-006,-1.287890152210355e-010) (2.946889714686669e-007,-5.016345779399494e-011)
 (6.236556836428863e-006,1.297496389137438e-010) (1.008004305523512e-006,-1.336959090620548e-010) (2.946885404718042e-007,-5.207620915373259e-011)
 (6.236556932454693e-006,1.349150659042032e-010) (1.008003093118845e-006,-1.387790170238689e-010) (2.946880760346683e-007,-5.405783386464627e-011)
 (6.236557039455015e-006,1.402928971573452e-010) (1.008001786922458e-006,-1.440433742200007e-010) (2.946875756424959e-007,-5.611032307439684e-011)
 (6.236557158832612e-006,1.458925828666935e-010) (1.008000379926081e-006,-1.494939990353558e-010) (2.946870366043175e-007,-5.823566480140214e-011)
 (6.236557292184116e-006,1.517240579806748e-010) (1.007998864637902e-006,-1.551358690521942e-010) (2.946864560428628e-007,-6.04358350019925e-011)
 (6.236557441327182e-006,1.577977703802516e-010) (1.007997233055641e-006,-1.609738936934729e-010) (2.946858308840308e-007,-6.271278729858163e-011)
 (6.23655760833252e-006,1.64124710417705e-010) (1.007995476640403e-006,-1.670128833765694e-010) (2.946851578463408e-007,-6.506844136838208e-011)
 (6.236557795559336e-006,1.707164416257944e-010) (1.007993586287695e-006,-1.732575145877624e-010) (2.946844334302074e-007,-6.750466984771232e-011)
 (6.23655800569654e-006,1.775851324787805e-010) (1.007991552301997e-006,-1.797122908907905e-010) (2.946836539072306e-007,-7.002328362399677e-011)
 (6.236558241808761e-006,1.8474358909137e-010) (1.007989364368789e-006,-1.863814992631314e-010) (2.946828153096647e-007,-7.262601537846992e-011)
 (6.236558507389478e-006,1.922052884144955e-010) (1.007987011529086e-006,-1.932691615234072e-010) (2.946819134201208e-007,-7.531450124248236e-011)
 (6.236558806419697e-006,1.999844117063739e-010) (1.007984482154868e-006,-2.003789804314888e-010) (2.946809437616918e-007,-7.809026043177342e-011)
 (6.236559143436155e-006,2.080958776860771e-010) (1.007981763926451e-006,-2.077142801910673e-010) (2.946799015887472e-007,-8.09546726955176e-011)
 (6.236559523607054e-006,2.165553748594912e-010) (1.007978843811978e-006,-2.152779409696982e-010) (2.946787818786396e-007,-8.390895360607743e-011)
 (6.236559952817155e-006,2.253793921997115e-010) (1.007975708049698e-006,-2.230723270976165e-010) (2.946775793243535e-007,-8.695412717979625e-011)
 (6.236560437763732e-006,2.34585247208038e-010) (1.007972342135471e-006,-2.310992088512998e-010) (2.94676288328804e-007,-9.009099622917586e-011)
 (6.236560986063982e-006,2.441911103601319e-010) (1.007968730813715e-006,-2.393596773656501e-010) (2.9467490300077e-007,-9.332010998778119e-011)
 (6.236561606374569e-006,2.542160243319895e-010) (1.007964858074949e-006,-2.478540527345982e-010) (2.946734171530081e-007,-9.664172908646046e-011)
 (6.236562308524009e-006,2.646799166122322e-010) (1.007960707160193e-006,-2.565817851711387e-010) (2.94671824302951e-007,-1.0005578780302e-010)
 (6.236563103660094e-006,2.756036033706054e-010) (1.007956260573538e-006,-2.655413493279818e-010) (2.946701176764974e-007,-1.035618537667315e-010)
 (6.23656400441113e-006,2.870087824024951e-010) (1.007951500104389e-006,-2.747301319966645e-010) (2.946682902152221e-007,-1.071590847141624e-010)
 (6.236565025063716e-006,2.989180124595734e-010) (1.007946406860645e-006,-2.841443135675868e-010) (2.946663345879507e-007,-1.108461832986259e-010)
 (6.236566181755098e-006,3.113546760107346e-010) (1.007940961315104e-006,-2.937787439685456e-010) (2.946642432068181e-007,-1.146213491592806e-010)
 (6.236567492682987e-006,3.243429219754201e-010) (1.007935143365026e-006,-3.036268136612773e-010) (2.946620082487559e-007,-1.184822289994459e-010)
 (6.236568978328464e-006,3.379075845446988e-010) (1.007928932408625e-006,-3.136803212048555e-010) (2.946596216830342e-007,-1.224258655961963e-010)
 (6.236570661696695e-006,3.520740739534088e-010) (1.007922307439077e-006,-3.23929338537038e-010) (2.946570753054337e-007,-1.26448645300561e-010)
 (6.236572568567265e-006,3.668682344203954e-010) (1.007915247157601e-006,-3.34362075933149e-010) (2.946543607796949e-007,-1.305462453385206e-010)
 (6.23657472775798e-006,3.823161644447217e-010) (1.007907730107726e-006,-3.449647487661104e-010) (2.946514696869659e-007,-1.347135815067444e-010)
 (6.236577171393694e-006,3.984439941386437e-010) (1.007899734832106e-006,-3.557214487448853e-010) (2.94648393583762e-007,-1.389447572923896e-010)
 (6.236579935179913e-006,4.152776142141497e-010) (1.007891240052656e-006,-3.666140225975483e-010) (2.946451240689354e-007,-1.432330152818992e-010)
 (6.236583058673024e-006,4.328423513961504e-010) (1.007882224875766e-006,-3.77621961754163e-010) (2.946416528602042e-007,-1.475706928012238e-010)
 (6.236586585539771e-006,4.511625849891424e-010) (1.007872669022093e-006,-3.887223069001308e-010) (2.946379718801988e-007,-1.519491823909247e-010)
 (6.236590563799534e-006,4.702613002219654e-010) (1.007862553082149e-006,-3.998895718380205e-010) (2.946340733523634e-007,-1.563588993123711e-010)
 (6.23659504603726e-006,4.901595743962331e-010) (1.007851858795578e-006,-4.110956911081397e-010) (2.94629949906419e-007,-1.607892579822776e-010)
 (6.236600089575248e-006,5.108759933136612e-010) (1.007840569353741e-006,-4.223099966367552e-010) (2.946255946927436e-007,-1.652286583538142e-010)
 (6.236605756591488e-006,5.324259972125804e-010) (1.007828669722939e-006,-4.334992284479509e-010) (2.946210015053628e-007,-1.696644855190759e-010)
 (6.236612114167009e-006,5.548211572734548e-010) (1.00781614698475e-006,-4.446275844544048e-010) (2.94616164911978e-007,-1.740831232690927e-010)
 (6.236619234248222e-006,5.780683868617925e-010) (1.007802990689629e-006,-4.556568144605961e-010) (2.946110803891429e-007,-1.784699840203374e-010)
 (6.236627193505719e-006,6.021690942047987e-010) (1.007789193217852e-006,-4.665463632441544e-010) (2.946057444620473e-007,-1.828095576659109e-010)
 (6.236636073070668e-006,6.271182878216385e-010) (1.007774750140491e-006,-4.772535663564587e-010) (2.946001548441273e-007,-1.870854796585204e-010)
 (6.236645958133196e-006,6.529036491903833e-010) (1.007759660574177e-006,-4.877339022032449e-010) (2.945943105760994e-007,-1.912806207557923e-010)
 (6.236656937385766e-006,6.795045925108712e-010) (1.007743927518876e-006,-4.979413020881928e-010) (2.945882121593822e-007,-1.953771987473931e-010)
 (6.23666910229604e-006,7.068913352547903e-010) (1.007727558170095e-006,-5.078285191377935e-010) (2.945818616810672e-007,-1.993569128020181e-010)
 (6.236682546199976e-006,7.350240088261783e-010) (1.00771056419511e-006,-5.173475546973661e-010) (2.945752629264145e-007,-2.032011001028519e-010)
 (6.236697363209424e-006,7.638518414672628e-010) (1.007692961961758e-006,-5.26450139263824e-010) (2.945684214744663e-007,-2.068909139482979e-010)
 (6.236713646930657e-006,7.933124509064919e-010) (1.007674772709473e-006,-5.35088262697606e-010) (2.94561344773016e-007,-2.104075216167024e-010)
 (6.236731489005807e-006,8.233312850467709e-010) (1.007656022652343e-006,-5.43214746343039e-010) (2.945540421890347e-007,-2.137323192233242e-010)
 (6.236750977486004e-006,8.538212523495457e-010) (1.007636743004536e-006,-5.507838473572519e-010) (2.945465250303739e-007,-2.16847160470057e-010)
 (6.236772195066959e-006,8.846825802731582e-010) (1.0076169699211e-006,-5.577518832843777e-010) (2.945388065361671e-007,-2.197345948511228e-010)
 (6.236795217214309e-006,9.158029403060342e-010) (1.007596744346942e-006,-5.64077864016632e-010) (2.94530901833094e-007,-2.223781104910877e-010)
 (6.236820110225648e-006,9.47057871475318e-010) (1.007576111772344e-006,-5.697241145556089e-010) (2.945228278557512e-007,-2.247623761119923e-010)
 (6.23684692927931e-006,9.783115271885644e-010) (1.007555121893138e-006,-5.74656874130968e-010) (2.945146032311924e-007,-2.2687347594525e-010)
 (6.236875716528167e-006,1.009417761499436e-009) (1.007533828178486e-006,-5.788468544381408e-010) (2.945062481274648e-007,-2.286991315542442e-010)
 (6.236906499303566e-006,1.040221557999038e-009) (1.007512287352944e-006,-5.822697398503956e-010) (2.944977840683681e-007,-2.302289042788798e-010)
 (6.236939288496798e-006,1.070560791632064e-009) (1.007490558801246e-006,-5.84906615463876e-010) (2.944892337171869e-007,-2.314543724848599e-010)
 (6.236974077184386e-006,1.100268299935959e-009) (1.007468703906937e-006,-5.867443106176082e-010) (2.94480620633802e-007,-2.323692780587922e-010)
 (6.237010839561617e-006,1.129174224279647e-009) (1.007446785342243e-006,-5.877756431152533e-010) (2.944719690100651e-007,-2.329696378451286e-010)
 (6.237049530238877e-006,1.157108568229618e-009) (1.007424866323419e-006,-5.879995599910414e-010) (2.944633033896701e-007,-2.332538163124275e-010)
 (6.237090083948428e-006,1.183903907723244e-009) (1.007403009851324e-006,-5.87421167841306e-010) (2.944546483791706e-007,-2.332225571805457e-010)
 (6.237132415692722e-006,1.209398177153494e-009) (1.007381277956059e-006,-5.860516515976427e-010) (2.944460283571015e-007,-2.328789730365774e-010)
 (6.237176421350441e-006,1.23343744841792e-009) (1.007359730963217e-006,-5.839080855763333e-010) (2.944374671884717e-007,-2.322284932008924e-010)
 (6.237221978739401e-006,1.255878617246221e-009) (1.007338426801881e-006,-5.810131415944573e-010) (2.944289879511259e-007,-2.312787717054952e-010)
 (6.237268949115387e-006,1.276591912175628e-009) (1.007317420368634e-006,-5.773947042425323e-010) (2.944206126806955e-007,-2.300395581716614e-010)
 (6.237317179072433e-006,1.2954631456061e-009) (1.007296762959802e-006,-5.730854055970688e-010) (2.944123621394817e-007,-2.285225357278535e-010)
 (6.237366502788237e-006,1.312395637215409e-009) (1.007276501789378e-006,-5.681220923905558e-010) (2.944042556139896e-007,-2.267411308914419e-010)
 (6.237416744550851e-006,1.32731175102818e-009) (1.007256679591035e-006,-5.625452433062462e-010) (2.943963107445867e-007,-2.24710300992978e-010)
 (6.237467721488504e-006,1.340154003831484e-009) (1.00723733431735e-006,-5.563983506355063e-010) (2.943885433894764e-007,-2.224463051196403e-010)
 (6.237519246420227e-006,1.350885719299675e-009) (1.007218498932208e-006,-5.497272843777319e-010) (2.943809675245801e-007,-2.199664646579945e-010)
 (6.237571130741611e-006,1.359491218977914e-009) (1.007200201297481e-006,-5.425796533361096e-010) (2.943735951787015e-007,-2.172889194753131e-010)
 (6.237623187263109e-006,1.365975560364223e-009) (1.007182464148415e-006,-5.350041783920294e-010) (2.943664364036124e-007,-2.144323853122367e-010)
 (6.237675232922621e-006,1.370363846996611e-009) (1.007165305151499e-006,-5.270500911812871e-010) (2.943594992763914e-007,-2.11415917601637e-010)
 (6.237727091302974e-006,1.37270014942386e-009) (1.007148737034727e-006,-5.187665655653543e-010) (2.943527899319507e-007,-2.082586861123046e-010)
 (6.237778594897205e-006,1.373046088598045e-009) (1.007132767786543e-006,-5.102021984548563e-010) (2.943463126220599e-007,-2.049797641468767e-010)
 (6.237829587076853e-006,1.371479139263447e-009) (1.00711740090448e-006,-5.014045366861694e-010) (2.943400697973367e-007,-2.015979352590935e-010)
 (6.237879923730379e-006,1.368090717500173e-009) (1.007102635689537e-006,-4.924196608108213e-010) (2.943340622084778e-007,-1.981315196037472e-010)
 (6.237929474556345e-006,1.362984117366795e-009) (1.007088467572004e-006,-4.83291829571288e-010) (2.943282890222703e-007,-1.945982213609512e-010)
 (6.237978124004699e-006,1.356272361216824e-009) (1.007074888462771e-006,-4.740631712513865e-010) (2.943227479501812e-007,-1.910149967716268e-010)
 (6.238025771874851e-006,1.348076022884115e-009) (1.007061887115568e-006,-4.64773446480086e-010) (2.943174353828067e-007,-1.87397946040102e-010)
 (6.238072333586459e-006,1.338521080064081e-009) (1.007049449496552e-006,-4.554598541655147e-010) (2.943123465304633e-007,-1.837622238026543e-010)
 (6.238117740148904e-006,1.327736841990652e-009) (1.007037559152124e-006,-4.46156892090472e-010) (2.943074755646795e-007,-1.801219709681222e-010)
 (6.238161937860049e-006,1.315853993185948e-009) (1.007026197568749e-006,-4.368962638464447e-010) (2.943028157587116e-007,-1.764902651420306e-010)
 (6.238204887770089e-006,1.303002783566003e-009) (1.007015344520829e-006,-4.277068275983194e-010) (2.942983596250975e-007,-1.728790881931705e-010)
 (6.238246564946686e-006,1.289311388770092e-009) (1.007004978402164e-006,-4.186145819995772e-010) (2.942940990484035e-007,-1.692993092287289e-010)
 (6.238286957579341e-006,1.274904454685199e-009) (1.006995076538827e-006,-4.096426844828196e-010) (2.942900254116749e-007,-1.657606816662261e-010)
 (6.238326065960327e-006,1.259901835997721e-009) (1.006985615481553e-006,-4.008114971818113e-010) (2.942861297160971e-007,-1.622718520020238e-010)
 (6.238363901374764e-006,1.244417528928443e-009) (1.006976571276244e-006,-3.921386562533677e-010) (2.942824026927134e-007,-1.588403792453966e-010)
 (6.238400484931867e-006,1.228558795732575e-009) (1.006967919712996e-006,-3.836391604111835e-010) (2.942788349063282e-007,-1.554727626967074e-010)
 (6.238435846366746e-006,1.212425474042652e-009) (1.006959636553069e-006,-3.753254751241274e-010) (2.942754168511467e-007,-1.521744773911327e-010)
 (6.238470022833967e-006,1.196109460305445e-009) (1.006951697734922e-006,-3.672076493648735e-010) (2.942721390382029e-007,-1.48950015553269e-010)
 (6.238503057716204e-006,1.179694354788479e-009) (1.006944079559674e-006,-3.592934422124261e-010) (2.942689920750137e-007,-1.458029327750258e-010)
 (6.238534999461611e-006,1.163255255477246e-009) (1.00693675885776e-006,-3.515884570949061e-010) (2.942659667375556e-007,-1.427358982920152e-010)
 (6.238565900466777e-006,1.146858685446547e-009) (1.006929713136969e-006,-3.440962818843643e-010) (2.942630540348432e-007,-1.397507484233907e-010)
 (6.238595816012885e-006,1.130562641132299e-009) (1.006922920713547e-006,-3.368186334031728e-010) (2.942602452666344e-007,-1.368485424545863e-010)
 (6.238624803264789e-006,1.114416746658802e-009) (1.006916360827105e-006,-3.297555053313877e-010) (2.942575320744119e-007,-1.340296206143307e-010)
 (6.238652920337261e-006,1.098462502123254e-009) (1.006910013740151e-006,-3.229053185163663e-010) (2.942549064859821e-007,-1.312936635547629e-010)
 (6.238680225435484e-006,1.082733613584381e-009) (1.006903860823111e-006,-3.162650731078696e-010) (2.942523609539612e-007,-1.28639753173959e-010)
 (6.238706776068504e-006,1.067256393417829e-009) (1.006897884625064e-006,-3.098305020634831e-010) (2.942498883882924e-007,-1.260664343027611e-010)
 (6.238732628341508e-006,1.052050221642486e-009) (1.006892068930601e-006,-3.035962252849122e-010) (2.942474821829189e-007,-1.235717771006508e-010)
 (6.238757836327238e-006,1.037128057973108e-009) (1.006886398802981e-006,-2.975559039997784e-010) (2.942451362365364e-007,-1.211534399383375e-010)
 (6.238782451516541e-006,1.022496995957803e-009) (1.006880860613669e-006,-2.917023948448336e-010) (2.942428449676947e-007,-1.188087322412989e-010)
 (6.23880652235157e-006,1.008158851246933e-009) (1.006875442057872e-006,-2.860279026259235e-010) (2.942406033238578e-007,-1.165346773008472e-010)
 (6.238830093837138e-006,9.941107748647994e-010) (1.006870132156004e-006,-2.805241310489977e-010) (2.942384067846687e-007,-1.143280742791014e-010)
 (6.23885320723858e-006,9.803458838520139e-010) (1.006864921241641e-006,-2.751824304709022e-010) (2.942362513591312e-007,-1.121855592577421e-010)
 (6.238875899857561e-006,9.668539006987449e-010) (1.006859800935204e-006,-2.699939414765808e-010) (2.942341335770617e-007,-1.101036643999209e-010)
 (6.238898204890473e-006,9.536217924378485e-010) (1.006854764101699e-006,-2.649497293256874e-010) (2.942320504744232e-007,-1.080788750269192e-010)
 (6.238920151367158e-006,9.406344017145103e-010) (1.006849804799906e-006,-2.600409177741336e-010) (2.942299995730685e-007,-1.061076836545539e-010)
 (6.238941764166327e-006,9.278750588728363e-010) (1.006844918213655e-006,-2.552588067066382e-010) (2.94227978854986e-007,-1.041866403546885e-010)
 (6.238963064105553e-006,9.153261680243868e-010) (1.006840100573772e-006,-2.505949824572915e-010) (2.94225986731573e-007,-1.02312398791835e-010)
 (6.23898406810148e-006,9.029697562514164e-010) (1.006835349069005e-006,-2.460414148534133e-010) (2.942240220083405e-007,-1.004817572339905e-010)
 (6.239004789392558e-006,8.907879788682483e-010) (1.006830661748423e-006,-2.415905405304993e-010) (2.942220838458228e-007,-9.86916939136785e-011)
 (6.239025237818325e-006,8.78763571430555e-010) (1.006826037416106e-006,-2.372353304150726e-010) (2.942201717174984e-007,-9.69393962318448e-011)
 (6.239045420146338e-006,8.668802431307894e-010) (1.00682147552338e-006,-2.329693453538338e-010) (2.942182853655616e-007,-9.522228349888093e-011)
 (6.239065340436929e-006,8.551230049600258e-010) (1.006816976054268e-006,-2.287867652058024e-010) (2.942164247556389e-007,-9.353802289209608e-011)
 (6.239085000433611e-006,8.434784294333463e-010) (1.006812539417115e-006,-2.246824150113475e-010) (2.942145900313971e-007,-9.18845386438885e-011)
 (6.239104399968811e-006,8.319348400144598e-010) (1.006808166334428e-006,-2.206517649935255e-010) (2.942127814701434e-007,-9.02600146271076e-011)
 (6.239123537375265e-006,8.204824299789596e-010) (1.006803857740099e-006,-2.166909195111382e-010) (2.942109994403747e-007,-8.866289063965331e-011)
 (6.239142409886223e-006,8.091133132769895e-010) (1.006799614683209e-006,-2.127965914949235e-010) (2.942092443622834e-007,-8.709185293491474e-011)
 (6.239161014020246e-006,7.978215115745889e-010) (1.006795438241669e-006,-2.089660647937643e-010) (2.94207516671918e-007,-8.554581967867582e-011)
 (6.239179345935698e-006,7.866028834133753e-010) (1.006791329446509e-006,-2.051971464162916e-010) (2.942058167897828e-007,-8.402392213321661e-011)
 (6.239197401749376e-006,7.754550032351176e-010) (1.006787289218287e-006,-2.014881109436167e-010) (2.942041450942891e-007,-8.252548249698618e-011)
 (6.239215177813373e-006,7.643769993116149e-010) (1.006783318316321e-006,-1.978376394695029e-010) (2.942025019003625e-007,-8.104998940450476e-011)
 (6.239232670942198e-006,7.533693601909117e-010) (1.006779417300619e-006,-1.94244754898739e-010) (2.942008874433738e-007,-7.959707196785097e-011)
 (6.239249878591852e-006,7.424337197111018e-010) (1.006775586506906e-006,-1.907087594125623e-010) (2.941993018682725e-007,-7.816647347692205e-011)
 (6.239266798987573e-006,7.315726311055533e-010) (1.006771826033223e-006,-1.872291676156929e-010) (2.941977452236844e-007,-7.675802550278323e-011)
 (6.239283431204145e-006,7.207893392733031e-010) (1.006768135737708e-006,-1.838056488836322e-010) (2.941962174604333e-007,-7.537162343209204e-011)
 (6.239299775198068e-006,7.100875604538166e-010) (1.006764515246123e-006,-1.804379717823245e-010) (2.94194718434322e-007,-7.400720376753756e-011)
 (6.239315831802156e-006,6.994712764424355e-010) (1.006760963967245e-006,-1.771259554291835e-010) (2.941932479119491e-007,-7.266472419012749e-011)
 (6.23933160268239e-006,6.889445499721185e-010) (1.006757481114469e-006,-1.738694280080861e-010) (2.941918055794013e-007,-7.134414633900093e-011)
 (6.239347090268953e-006,6.78511365568757e-010) (1.006754065732549e-006,-1.706681931041186e-010) (2.941903910529077e-007,-7.004542181458177e-011)
 (6.239362297664586e-006,6.681754987373755e-010) (1.006750716726553e-006,-1.675220036908307e-010) (2.941890038905701e-007,-6.876848138736584e-011)
 (6.239377228540373e-006,6.579404151301343e-010) (1.006747432891987e-006,-1.644305441767016e-010) (2.94187643604761e-007,-6.751322735910757e-011)
 (6.239391887023002e-006,6.478091993531785e-010) (1.00674421294518e-006,-1.613934193073129e-010) (2.941863096743912e-007,-6.627952884822375e-011)
 (6.239406277582824e-006,6.37784511655658e-010) (1.006741055551564e-006,-1.58410149753557e-010) (2.941850015565916e-007,-6.506721982349385e-011)
 (6.239420404925332e-006,6.278685702871855e-010) (1.006737959351691e-006,-1.554801728730041e-010) (2.941837186973414e-007,-6.38760993442397e-011)
 (6.239434273892575e-006,6.180631558259394e-010) (1.006734922983486e-006,-1.526028485777244e-010) (2.94182460540817e-007,-6.270593371032302e-011)
 (6.239447889376418e-006,6.083696330288389e-010) (1.006731945101145e-006,-1.4977746797911e-010) (2.941812265370524e-007,-6.155646002934497e-011)
 (6.239461256246074e-006,5.98788986650307e-010) (1.006729024389437e-006,-1.470032645361378e-010) (2.941800161480749e-007,-6.042739072904176e-011)
 (6.239474379291866e-006,5.89321865823764e-010) (1.006726159574482e-006,-1.442794266406646e-010) (2.941788288523061e-007,-5.931841863413422e-011)
 (6.239487263184074e-006,5.799686338745438e-010) (1.006723349430384e-006,-1.416051101301594e-010) (2.941776641474447e-007,-5.822922216264628e-011)
 (6.239499912446028e-006,5.707294188920539e-010) (1.006720592782497e-006,-1.389794506029144e-010) (2.941765215518631e-007,-5.715947038049923e-011)
 (6.239512331440486e-006,5.616041627212214e-010) (1.006717888508107e-006,-1.364015745597996e-010) (2.941754006049185e-007,-5.610882760254394e-011)
 (6.239524524368883e-006,5.525926653700029e-010) (1.006715235534306e-006,-1.338706090482504e-010) (2.941743008662947e-007,-5.507695736874686e-011)
 (6.239536495274402e-006,5.436946235947018e-010) (1.006712632834565e-006,-1.313856896499196e-010) (2.94173221914473e-007,-5.40635257709113e-011)
 (6.239548248057423e-006,5.349096621754908e-010) (1.006710079424567e-006,-1.289459657189325e-010) (2.941721633450708e-007,-5.306820385448866e-011)
 (6.239559786489187e-006,5.262373581959964e-010) (1.006707574356319e-006,-1.265506054965307e-010) (2.941711247686592e-007,-5.209066941128596e-011)
 (6.239571114231e-006,5.17677258015245e-010) (1.006705116713614e-006,-1.241987978486249e-010) (2.941701058087058e-007,-5.1130608000612e-011)
 (6.239582234850862e-006,5.092288881728899e-010) (1.006702705607014e-006,-1.218897535465552e-010) (2.941691060995767e-007,-5.018771344623567e-011)
 (6.239593151841009e-006,5.008917606558618e-010) (1.006700340169548e-006,-1.196227049624671e-010) (2.941681252848094e-007,-4.926168774303526e-011)
 (6.239603868630466e-006,4.926653743265874e-010) (1.006698019553168e-006,-1.173969051287455e-010) (2.941671630156576e-007,-4.835224073246275e-011)
 (6.239614388596861e-006,4.845492133301295e-010) (1.006695742926136e-006,-1.152116262128638e-010) (2.9416621894997e-007,-4.745908949729516e-011)
