# Supplementary material for: Electromagnetic Analysis, Characterization and Discussion of Inductive Transmission Parameters for Titanium Based Housing Materials in Active Medical Implantable Devices
Source: Materials (Basel). 2018 Oct 25;11(11):2089. doi: 10.3390/ma11112089 (PMC6266279; doi:10.3390/ma11112089)
Supplement: Supplementary file 1 [file materials-11-02089-s001.zip › supplementary/simulation_and_results_C_D/L12U_outputMG.txt]

# Created by Octave 4.0.0, Wed Sep 21 16:40:40 2016 Mitteleurop�ische Sommerzeit <unknown@juno>
# name: L12U
# type: complex matrix
# rows: 241
# columns: 3
 (0.007395228323136502,0.03677580615928913) (0.001309433307609471,0.005899089070863263) (0.0003850472546066141,0.001724998705904508)
 (0.007918580872291364,0.03804193643725494) (0.001401824963005383,0.006098770427393927) (0.0004122670772414958,0.00178341067381667)
 (0.008474345858862189,0.03934048245707644) (0.001499896090208869,0.006303184774163429) (0.0004411679303826786,0.001843207692768109)
 (0.009063926529295224,0.0406712910856818) (0.001603885874450647,0.006512262719800656) (0.0004718217952710027,0.001904369141126415)
 (0.009688714482172274,0.04203413013616645) (0.001714030285158754,0.006725919299596012) (0.0005042998971079326,0.001966869730838971)
 (0.01035008089435676,0.04342868846648659) (0.001830560419642705,0.006944053988733693) (0.000538672230907577,0.002030679489719205)
 (0.01104936749611753,0.04485457726010103) (0.001953700799946678,0.007166550933436293) (0.0005750070727316027,0.002095763804671004)
 (0.0117878774753984,0.04631133258062663) (0.002083667655960167,0.007393279416915754) (0.000613370485597231,0.002162083530645696)
 (0.01256686651856679,0.0477984192640153) (0.002220667232855635,0.007624094571775745) (0.0006538258307562348,0.002229595168632743)
 (0.01338753421787848,0.04931523617552776) (0.002364894165137531,0.007858838343876054) (0.0006964332962252151,0.002298251114090668)
 (0.01425101609246379,0.05086112281543503) (0.002516529962644331,0.008097340704704107) (0.000741249455296712,0.002367999974961382)
 (0.01515837647773231,0.05243536720779692) (0.002675741655353568,0.008339421100200563) (0.0007883268681596079,0.002438786955809493)
 (0.0161106025356169,0.05403721495254084) (0.002842680643421437,0.008584890114037734) (0.000837713739609551,0.002510554301823376)
 (0.0171085996233036,0.0556658792646705) (0.003017481796215867,0.00883355131296633) (0.0008894536450213364,0.002583241793442523)
 (0.01815318822972254,0.05732055176868148) (0.003200262838941555,0.009085203231569583) (0.0009435853352482942,0.002656787279499583)
 (0.01924510264650006,0.05900041376451416) (0.003391124057691495,0.009339641444193464) (0.001000142628847373,0.00273112723405657)
 (0.02038499148364076,0.06070464763751024) (0.0035901483434375,0.009596660663671965) (0.001059154397037613,0.0028061973198399)
 (0.02157342007121817,0.06243244805265394) (0.003797401582854509,0.009856056800412044) (0.001120644643155702,0.002881932939537148)
 (0.02281087470930009,0.06418303255659459) (0.004012933389345174,0.01011762891217534) (0.001184632674195162,0.00295826975537172)
 (0.02409776864280848,0.0659556512128045) (0.004236778151924522,0.01038118097500371) (0.001251133357491269,0.003035144157499207)
 (0.0254344495505802,0.06774959491789914) (0.004468956363479998,0.01064652340967917) (0.001320157451009546,0.003112493663033316)
 (0.02682120825394886,0.0695642020918652) (0.004709476174369502,0.01091347430604841) (0.001391711991257844,0.00319025722989997)
 (0.02825828827553077,0.07139886350130359) (0.004958335103390305,0.01118186029945202) (0.0014658007189097,0.003268375473274758)
 (0.02974589581938379,0.07325302506079835) (0.00521552182690518,0.01145151706903459) (0.001542424519072019,0.003346790776934903)
 (0.03128420970473611,0.07512618855960619) (0.005481017959337534,0.01172228944618758) (0.001621581851087271,0.00342544729731513)
 (0.03287339077155724,0.07701791037392004) (0.005754799735150756,0.01199403114199586) (0.001703269142009198,0.003504290864060356)
 (0.0345135902903325,0.07892779834239572) (0.006036839504390696,0.01226660412399832) (0.001787481118644801,0.003583268787158145)
 (0.03620495695202945,0.08085550709749317) (0.006327106961134234,0.01253987769370884) (0.001874211055339574,0.003662329586844753)
 (0.03794764208660549,0.08280073224950188) (0.006625570036664285,0.01281372733565321) (0.001963450918515535,0.00374142266809185)
 (0.03974180285690809,0.08476320390673536) (0.006932195406471797,0.01308803342505232) (0.002055191394173668,0.003820497966145423)
 (0.0415876032948013,0.08674268007752869) (0.007246948581227116,0.01336267989315293) (0.002149421790923265,0.003899505592987327)
 (0.04348521318141756,0.08873894053210554) (0.007569793576000906,0.01363755295605207) (0.00224612981826196,0.003978395516428967)
 (0.04543480491592131,0.09075178170149428) (0.007900692177342057,0.01391254001378879) (0.002345301247404331,0.004057117303652797)
 (0.04743654865863189,0.09278101315505116) (0.008239602853259287,0.014187528821163) (0.002446919469498177,0.004135619959283418)
 (0.0494906061660866,0.09482645612855561) (0.008586479375006374,0.01446240702051172) (0.002550964973125175,0.004213851884562393)
 (0.05159712384939875,0.09688794447418779) (0.00894126924038144,0.01473706210985232) (0.002657414769137661,0.004291760979075609)
 (0.05375622567574004,0.09896532827718461) (0.00930391200476503,0.0150113818983607) (0.002766241795712197,0.004369294899933368)
 (0.05596800659017182,0.1010584802382097) (0.00967433763731505,0.01528525547624583) (0.002877414339767199,0.004446401485801077)
 (0.05823252715754615,0.1031673047636056) (0.01005246502488846,0.01555857469906172) (0.00299089551232405,0.004523029345015564)
 (0.06054981010994207,0.1052917495464793) (0.01043820074510049,0.01583123615895314) (0.003106642814945573,0.004599128598735949)
 (0.06291983943477374,0.1074318192688594) (0.01083143822252515,0.01610314358873815) (0.003224607832064205,0.0046746517620911)
 (0.06534256255514194,0.1095875909174355) (0.01123205736879704,0.01637421062056199) (0.003344736079970631,0.004749554739043092)
 (0.06781789604183058,0.1117592300898392) (0.01163992478939773,0.01664436380044411) (0.003466967037716823,0.00482379790056693)
 (0.07034573516232474,0.1139470075809939) (0.01205489461765525,0.01691354574416296) (0.003591234378521298,0.004897347211043726)
 (0.07292596742364213,0.1161513154834818) (0.01247681001215698,0.01718171830963612) (0.003717466412850933,0.004970175364678123)
 (0.07555849011095814,0.1183726820137442) (0.0129055053279001,0.01744886565606767) (0.003845586746598806,0.005042262892365976)
 (0.07824323167101412,0.1206117842870639) (0.01334080894596612,0.01771499706101574) (0.003975515150097681,0.005113599199728094)
 (0.08098017664535462,0.1228694583057686) (0.013782546722364,0.01798014937247229) (0.004107168626495504,0.005184183498861368)
 (0.08376939373000321,0.1251467054931525) (0.01423054599503845,0.01824438898350546) (0.004240462661519021,0.005254025599519941)
 (0.08661106642960519,0.1274446951945564) (0.01468464006962546,0.01850781323102895) (0.004375312631255957,0.005323146529668445)
 (0.08950552568843793,0.1297647626709638) (0.01514467308990552,0.01877055113681473) (0.004511635340206106,0.005391578960301524)
 (0.09245328381887689,0.1321084022232328) (0.01561050518814727,0.01903276342702638) (0.004649350658711595,0.005459367414840638)
 (0.09545506900946191,0.1344772552005414) (0.0160820178036596,0.01929464178520901) (0.004788383226955981,0.005526568248943651)
 (0.09851185967772372,0.1368730927611887) (0.01655911905450183,0.01955640731218704) (0.004928664191711895,0.005593249392030584)
 (0.1016249179343149,0.1392977933607607) (0.01704174904695788,0.01981830818393855) (0.005070132942035498,0.005659489846980115)
 (0.1047958214420928,0.1417533150439073) (0.01752988500968112,0.02008061651493285) (0.005212738810811342,0.005725378949218165)
 (0.1080264929822846,0.1442416627050358) (0.01802354614357359,0.02034362444925006) (0.005356442710322416,0.005791015390689185)
 (0.1113192270776068,0.1467648505634932) (0.01852279808422357,0.02060763951513654) (0.005501218671732341,0.005856506018033498)
 (0.1146767130656936,0.1493248601683888) (0.01902775688053392,0.02087297929040179) (0.00564705526035551,0.005921964417565535)
 (0.1181020540639596,0.151923594308713) (0.01953859240074884,0.02113996543640859) (0.005793956840774808,0.005987509302599955)
 (0.1215987813170791,0.1545628272563105) (0.02005553108525314,0.0214089171674314) (0.005941944668190056,0.00605326272115609)
 (0.1251708634696858,0.1572441518135931) (0.02057885797399565,0.02168014423006778) (0.006091057784782794,0.006119348104256013)
 (0.1288227103588011,0.1599689236754855) (0.02110891794526588,0.02195393947413436) (0.006241353702350125,0.006185888176904433)
 (0.1325591709721074,0.1627382036465991) (0.02164611611156094,0.02223057110238233) (0.006392908854952128,0.006253002755448815)
 (0.1363855252689228,0.1655526982807454) (0.02219091732742258,0.02251027469120275) (0.006545818807873613,0.006320806456357207)
 (0.1403074696099392,0.1684126995315264) (0.02274384477339747,0.02279324507868767) (0.006700198211710766,0.006389406342583143)
 (0.1443310955887293,0.1713180240207108) (0.02330547758939822,0.02307962821961634) (0.006856180492931067,0.006458899534584936)
 (0.1484628621025439,0.1742679525464555) (0.02387644753994638,0.02336951310974643) (0.007013917274749208,0.006529370813872792)
 (0.1527095605413314,0.1772611704680885) (0.02445743470276411,0.02366292388391228) (0.007173577524664182,0.006600890247422224)
 (0.1570782730131603,0.1802957096193608) (0.02504916218103815,0.02395981219440585) (0.00733534642745457,0.006673510861981078)
 (0.1615763235614761,0.1833688924196926) (0.02565238984896468,0.02426004997750833) (0.007499423984881617,0.006747266397400857)
 (0.1662112223668881,0.186477278874724) (0.02626790714884728,0.02456342271814757) (0.007666023345817441,0.006822169168825363)
 (0.170990602965523,0.189616617184567) (0.02689652496810991,0.0248696233238107) (0.007835368873294606,0.006898208067727876)
 (0.1759221525603975,0.1927817987112862) (0.02753906663466,0.02517824672083689) (0.008007693957428882,0.006975346731952004)
 (0.1810135355548349,0.1959668180957462) (0.02819635808059894,0.02548878528743381) (0.008183238586553183,0.007053521915530146)
 (0.1862723105020463,0.199164739357681) (0.02886921723708137,0.02580062523917974) (0.008362246691809247,0.007132642088429013)
 (0.1917058407449565,0.2023676688568257) (0.02955844273779863,0.0261130440825663) (0.008544963284337081,0.00721258629708805)
 (0.1973211991198491,0.2055667360365913) (0.03026480202495166,0.02642520925169297) (0.008731631408269172,0.007293203315116267)
 (0.2031250672169649,0.208752082906192) (0.03098901896996047,0.02673617803851543) (0.008922488936839423,0.007374311113253325)
 (0.2091236298326874,0.2119128632387726) (0.03173176114148284,0.02704489892276847) (0.009117765243864517,0.007455696675466573)
 (0.2153224654099545,0.215037252463676) (0.03249362687463683,0.02735021439584967) (0.009317677787729807,0.007537116185748374)
 (0.2217264334429432,0.2181124692036507) (0.0332751323173313,0.0276508653596724) (0.009522428649950013,0.007618295606405965)
 (0.2283395600134785,0.2211248093459058) (0.03407669865168193,0.02794549716129603) (0.009732201075077144,0.007698931664435848)
 (0.2351649228235798,0.2240596934336724) (0.03489863970824899,0.02823266729895961) (0.009947156063462798,0.007778693256156499)
 (0.2422045372789584,0.2269017280189888) (0.0357411502080189,0.02851085480419514) (0.01016742907170763,0.007857223273826312)
 (0.2494592453554063,0.2296347814261193) (0.03660429487924544,0.02877847126813752) (0.01039312687853698,0.007934140849493333)
 (0.2569286091283025,0.2322420741402829) (0.03748799870237592,0.02903387343904517) (0.01062432467499956,0.00800904400272805)
 (0.26461081095648,0.2347062837636114) (0.03839203853403201,0.02927537727343306) (0.01086106343757182,0.008081512668327963)
 (0.2725025623741449,0.237009664176124) (0.03931603635021815,0.02950127327688107) (0.01110334764064018,0.008151112071307439)
 (0.2805990237514266,0.2391341782179924) (0.04025945432782335,0.02970984292466165) (0.01135114335939698,0.008217396405333104)
 (0.2888937367295284,0.2410616428796122) (0.04122159195215263,0.02989937590944541) (0.0116043768103982,0.00827991276241765)
 (0.2973785713222761,0.2427738856649289) (0.04220158529748995,0.03006818792561937) (0.01186293336479397,0.008338205252825288)
 (0.3060436894010972,0.2442529104950505) (0.04319840857789521,0.03021463867035653) (0.01212665706245186,0.008391819248253397)
 (0.3148775260558695,0.245481071252661) (0.04421087800927803,0.03033714972204265) (0.0123953506414471,0.008440305676667427)
 (0.3238667900577967,0.2464412508484639) (0.0452376579631252,0.03043422194926572) (0.01266877608653826,0.008483225295237269)
 (0.3329964843537885,0.2471170435188059) (0.04627726933039219,0.03050445210886495) (0.0129466556859575,0.008520152868261318)
 (0.3422499472101613,0.247492937947473) (0.04732809995430037,0.03054654831010117) (0.0132286735751062,0.008550681181020564)
 (0.3516089143068159,0.2475544987370815) (0.04838841693524417,0.03055934405241187) (0.01351447773376416,0.008574424825005353)
 (0.3610536017735589,0.247288543736622) (0.04945638056491673,0.03054181058635395) (0.01380368239391964,0.008591023698903317)
 (0.3705628098632802,0.2466833147484797) (0.05053005960930816,0.03049306739654092) (0.01409587080811383,0.00860014617844781)
 (0.3801140466786092,0.2457286391873962) (0.05160744763579178,0.03041239066117605) (0.01439059832284643,0.00860149191910895)
 (0.3896836711070728,0.2444160803326723) (0.05268648006733625,0.03029921960105544) (0.01468739569866744,0.00859479426604632)
 (0.3992470538716039,0.2427390738989561) (0.05376505164696794,0.03015316068683749) (0.0149857726189437,0.008579822256671098)
 (0.4087787553659844,0.2406930487468378) (0.05484103400740392,0.02997398972790292) (0.01528522133034366,0.008556382210575969)
 (0.4182527187042734,0.2382755296596517) (0.05591229306237504,0.02976165191301183) (0.01558522036201481,0.008524318910093887)
 (0.4276424761791223,0.2354862202358941) (0.05697670596440473,0.02951625991223687) (0.01588523827522174,0.008483516381963017)
 (0.4369213670673822,0.2323270640871076) (0.05803217740809607,0.02923809017853687) (0.01618473740024613,0.008433898295321271)
 (0.4460627644767412,0.2288022827061528) (0.05907665509388963,0.0289275776134661) (0.01648317752379663,0.008375427995057727)
 (0.4550403086625426,0.2249183885809769) (0.060108144202792,0.02858530876813895) (0.01678001949494811,0.0083081081916637)
 (0.4638281439949077,0.220684172390878) (0.0611247207689487,0.02821201375982637) (0.01707472872317017,0.008231980329181933)
 (0.4724011565197103,0.2161106634348644) (0.06212454386525616,0.0278085570823891) (0.01736677854557246,0.008147123653323646)
 (0.4807352088513517,0.2112110628119293) (0.06310586654638212,0.0273759274821677) (0.01765565344482591,0.00805365400053553)
 (0.4888073689763388,0.2060006492963027) (0.06406704551438122,0.0269152270624674) (0.0179408521004735,0.007951722327961427)
 (0.4965961294473043,0.2004966583205697) (0.06500654949139868,0.02642765976959394) (0.01822189025896674,0.007841513003863949)
 (0.5040816134225656,0.1947181349870339) (0.06592296629494604,0.02591451940047029) (0.01849830340849145,0.007723241876201599)
 (0.5112457640652821,0.1886857625548594) (0.06681500862454934,0.02537717726394222) (0.01876964924480751,0.007597154138045524)
 (0.5180725139671499,0.1824216683856254) (0.06768151857265145,0.02481706961599994) (0.01903550991546262,0.007463522007302)
 (0.5245479315063423,0.1759492098478994) (0.06852147088149473,0.02423568498293878) (0.01929549402911079,0.0073226422400517)
 (0.5306603413862753,0.1692927431716033) (0.06933397496768534,0.02363455147953015) (0.01954923841742101,0.007174833496506316)
 (0.5364004170276946,0.1624773786791501) (0.07011827574433978,0.02301522422539752) (0.01979640963752145,0.00702043358137618)
 (0.5417612429901432,0.1555287261909956) (0.07087375327217278,0.02237927295921762) (0.02003670520379603,0.006859796581176212)
 (0.5467383461678386,0.1484726346907113) (0.07159992127640245,0.02172826994851677) (0.0202698545390816,0.006693289923444755)
 (0.5513296951308866,0.1413349305285487) (0.07229642457216232,0.02106377829149264) (0.02049561963780289,0.006521291384608722)
 (0.5555356676334752,0.1341411585264173) (0.0729630354478031,0.02038734070486372) (0.02071379543501896,0.006344186075390383)
 (0.5593589869861016,0.1269163303257443) (0.07359964906447214,0.01970046889125283) (0.02092420987977569,0.006162363433800232)
 (0.5628046286508395,0.1196846841793) (0.07420627793876873,0.01900463357469842) (0.02112672371343759,0.005976214257711877)
 (0.5658796990575312,0.1124694601349561) (0.07478304558563996,0.0183012552899071) (0.02132122995872999,0.00578612780884741)
 (0.5685932892254082,0.105292694200298) (0.07533017940974766,0.01759169600332746) (0.02150765312911119,0.005592489020723104)
 (0.5709563062963601,0.09817503461700811) (0.07584800294358406,0.01687725163626844) (0.02168594817198453,0.005395675841676882)
 (0.5729812865164357,0.0911355828337511) (0.07633692754012922,0.016159145549242) (0.02185609916638113,0.005196056743477689)
 (0.5746821935328771,0.08419176115666799) (0.07679744363818647,0.01543852303344419) (0.02201811779627176,0.004993988421913015)
 (0.5760742060910703,0.07735920840474665) (0.07723011172285855,0.01471644684125886) (0.02217204162830785,0.004789813713926582)
 (0.5771734993118641,0.07065170422197338) (0.07763555311096219,0.01399389376912329) (0.02231793222410298,0.004583859750926061)
 (0.5779970237059014,0.06408112202534239) (0.0780144406911454,0.01327175229105707) (0.02245587312087364,0.004376436363272377)
 (0.5785622859427593,0.05765740992264073) (0.07836748974788461,0.01255082121989282) (0.0225859677156531,0.004167834745752674)
 (0.5788871351384086,0.05138859833052029) (0.07869544899442225,0.01183180935462773) (0.02270833708984192,0.003958326387872672)
 (0.5789895580895974,0.04528083249829836) (0.0789990919321493,0.01111533606054935) (0.0228231178098344,0.00374816226760579)
 (0.5788874864555361,0.03933842768195985) (0.07927920864172908,0.01040193270163526) (0.02293045973924935,0.003537572301629135)
 (0.5785986184165827,0.03356394436893573) (0.07953659810049936,0.009692044841106083) (0.02303052389555129,0.003326765038237887)
 (0.5781402568189193,0.02795828068310594) (0.07977206110271993,0.008986035108525471) (0.02312348038082798,0.003115927577220882)
 (0.5775291652906235,0.02252077895106427) (0.0799863938427561,0.008284186623311443) (0.02320950641324975,0.00290522569424501)
 (0.5767814432826217,0.01724934334416924) (0.08018038220268255,0.007586706861070861) (0.0232887844807032,0.00269480414480166)
 (0.5759124204881109,0.01214056554181483) (0.08035479676690307,0.006893731844681447) (0.02336150063267888,0.0024847871207107)
 (0.574936570620436,0.0071898554682436) (0.08051038856730094,0.006205330544513419) (0.02342784292363646,0.002275278830988842)
 (0.5738674441134597,0.002391574331818184) (0.08064788554484315,0.005521509375002615) (0.02348800001255304,0.002066364176607307)
 (0.5727176189388079,-0.002260832577727828) (0.08076798969657141,0.004842216683275565) (0.02354215992128548,0.001858109491579327)
 (0.5714986684305938,-0.006774705607539889) (0.08087137486246769,0.004167347132607475) (0.02359050894790368,0.001650563321798413)
 (0.5702211447638847,-0.0111580449548683) (0.08095868509344298,0.003496745897052184) (0.02363323072750518,0.001443757216570838)
 (0.5688945765495721,-0.01541939104444472) (0.08103053353251195,0.002830212595558258) (0.02367050542893942,0.00123770650930265)
 (0.567527478881854,-0.01956771242535296) (0.08108750173128819,0.002167504906603823) (0.02370250907200523,0.001032411068426299)
 (0.5661273741023336,-0.02361230223370439) (0.0811301393208695,0.001508341821454539) (0.02372941295035306,0.0008278560009649669)
 (0.5647008215186469,-0.02756268397130487) (0.08115896395186251,0.000852406506480511) (0.0237513831374433,0.000624012296819158)
 (0.5632534543312356,-0.03142852707161463) (0.08117446141818777,0.0001993487606182163) (0.02376858005855276,0.0004208374058709654)
 (0.5617900220750903,-0.03521957246713552) (0.08117708588083965,-0.0004512129325431344) (0.02378115810642102,0.0002182757407099821)
 (0.5603144369637828,-0.03894556813989768) (0.08116726011156442,-0.00109968974520842) (0.02378926528061996,1.625910663219493e-005)
 (0.5588298226299213,-0.04261621443156515) (0.0811453756814995,-0.00174652121418977) (0.02379304283081198,-0.0001852929404809113)
 (0.5573385638818491,-0.04624111871019165) (0.08111179302686738,-0.002392174282037877) (0.02379262488527647,-0.0003864728017597108)
 (0.5558423562354733,-0.04982975884040453) (0.08106684133190382,-0.003037142626612414) (0.02378813804802659,-0.0005873845992895756)
 (0.5543422541324561,-0.05339145478045383) (0.08101081817844097,-0.003681946226325946) (0.02377970095017254,-0.0007881439854705134)
 (0.5528387169104362,-0.05693534753410578) (0.08094398892201926,-0.004327131102633697) (0.02376742374313227,-0.0009888779835514853)
 (0.5513316517532328,-0.06047038461464477) (0.08086658576481261,-0.004973269176163025) (0.02375140752509986,-0.001189724843735608)
 (0.5498204530030651,-0.0640053111375728) (0.08077880650682764,-0.005620958172236699) (0.02373174369402042,-0.001390833898596724)
 (0.5483040373771553,-0.06754866563320751) (0.0806808129682523,-0.006270821507769503) (0.02370851322489096,-0.001592365399786307)
 (0.5467808747719065,-0.07110877967864389) (0.08057272908714611,-0.006923508095739314) (0.02368178587134452,-0.001794490319152435)
 (0.545249014478744,-0.07469378046695774) (0.08045463870663035,-0.007579692004231498) (0.02365161929535462,-0.001997390097119147)
 (0.5437061067576853,-0.07831159547452279) (0.08032658307594813,-0.008240071913368573) (0.02361805813129566,-0.002201256322856736)
 (0.5421494198241696,-0.08196995844078865) (0.0801885580976367,-0.008905370318867878) (0.02358113299371671,-0.002406290331961083)
 (0.5405758523961803,-0.08567641594387752) (0.08004051136049824,-0.009576332439653982) (0.02354085944047639,-0.002612702710445556)
 (0.5389819420240051,-0.08943833392851432) (0.07988233900219641,-0.01025372479519052) (0.02349723690326177,-0.002820712694907003)
 (0.537363869478593,-0.09326290362425919) (0.0797138824489311,-0.01093833342807136) (0.02345024760069652,-0.003030547463439335)
 (0.5357174595140582,-0.09715714637129579) (0.07953492507964739,-0.01163096175678731) (0.02339985544726648,-0.003242441313868598)
 (0.5340381783378504,-0.1011279169490731) (0.07934518886067812,-0.01233242805175876) (0.02334600497285417,-0.003456634727570595)
 (0.5323211281282716,-0.105181905073248) (0.07914433099370129,-0.01304356253838893) (0.0232886202647848,-0.003673373321666292)
 (0.5305610389292196,-0.1093256347894365) (0.07893194061386202,-0.01376520413404005) (0.02322760394415268,-0.003892906694183526)
 (0.5287522582344815,-0.1135654615404719) (0.07870753556692978,-0.01449819683221294) (0.02316283618537857,-0.004115487166469752)
 (0.5268887385459204,-0.1179075667245561) (0.07847055929135806,-0.01524338575205994) (0.02309417378507421,-0.00434136843028177)
 (0.5249640231659851,-0.122357949579233) (0.07822037781652746,-0.01600161286624274) (0.02302144928526321,-0.004570804106289249)
 (0.5229712304499565,-0.1269224162418986) (0.07795627688635259,-0.01677371242250788) (0.02294447015135806,-0.004804046219867414)
 (0.5209030367279737,-0.1316065658325929) (0.07767745920921987,-0.01756050606923405) (0.02286301800480288,-0.005041343598873376)
 (0.5187516580720046,-0.1364157733821531) (0.07738304182743913,-0.0183627976851615) (0.02277684790780789,-0.005282940196986702)
 (0.5165088311047524,-0.1413551694270966) (0.07707205360135037,-0.01918136791237568) (0.02268568769594607,-0.005529073342226845)
 (0.5141657930126461,-0.1464296160313184) (0.07674343279655892,-0.02001696837504341) (0.02258923735427812,-0.005779971908901288)
 (0.5117132609700423,-0.151643678992096) (0.07639602476699493,-0.02087031556262881) (0.02248716843253349,-0.006035854406902454)
 (0.5091414111960801,-0.1570015959344611) (0.07602857973182227,-0.02174208434119709) (0.02237912349628645,-0.006296926979181047)
 (0.5064398579085236,-0.1625072399721622) (0.07563975064472865,-0.02263290105300586) (0.02226471561008741,-0.006563381299530323)
 (0.5035976324942696,-0.1681640785864769) (0.07522809116979111,-0.02354333615106354) (0.02214352785738107,-0.006835392346032245)
 (0.5006031632809093,-0.1739751273522068) (0.07479205378437952,-0.02447389630751933) (0.02201511289715872,-0.007113116043454429)
 (0.497444256369024,-0.1799428981284767) (0.07432998804474752,-0.0254250159331171) (0.02187899256359405,-0.007396686753344876)
 (0.4941080780725956,-0.1860693413302274) (0.07384013906391798,-0.02639704803678069) (0.02173465753044481,-0.007686214578571583)
 (0.4905811396081543,-0.192355781908323) (0.07332064626891649,-0.02739025435482446) (0.02158156704008809,-0.007981782480702367)
 (0.4868492847760179,-0.1988028486884343) (0.07276954252089701,-0.0284047946783771) (0.02141914874168684,-0.00828344316544403)
 (0.4828976814863283,-0.2054103967596041) (0.07218475370675738,-0.02944071531085485) (0.02124679864569019,-0.008591215734223417)
 (0.4787108180964902,-0.2121774226592428) (0.07156409892128185,-0.03049793659503456) (0.02106388124664901,-0.008905082066777602)
 (0.4742725056474011,-0.2191019721750523) (0.07090529139235484,-0.03157623945534652) (0.02086972984387901,-0.009224982926380517)
 (0.4695658872070878,-0.2261810406843589) (0.07020594031349464,-0.03267525091887808) (0.02066364712156942,-0.009550813766385969)
 (0.4645734556553797,-0.2334104660659904) (0.06946355377919643,-0.03379442859110543) (0.02044490603395038,-0.009882420234706573)
 (0.4592770813667188,-0.2407848143737316) (0.0686755430308198,-0.03493304408530399) (0.02021275105482072,-0.010219593373451)
 (0.4536580513661054,-0.2482972586341703) (0.06783922826274909,-0.03609016543910749) (0.01996639988203817,-0.01056206451323502)
 (0.4476971216404142,-0.2559394513483729) (0.06695184621966221,-0.03726463856849095) (0.01970504564786473,-0.01090949988376118)
 (0.441374584387654,-0.263701391520494) (0.06601055988223364,-0.03845506786452543) (0.0194278597324649,-0.01126149496542131)
 (0.4346703520444153,-0.2715712873336983) (0.06501247051267009,-0.03965979607525558) (0.01913399526031223,-0.01161756862165863)
 (0.4275640599858934,-0.279535415914087) (0.06395463235838977,-0.04087688366334088) (0.01882259136925584,-0.0119771570682936)
 (0.4200351897777402,-0.2875779819999617) (0.06283407030951522,-0.0421040878961393) (0.01849277834015101,-0.01233960775312218)
 (0.4120632148051499,-0.2956809777400894) (0.06164780079834246,-0.04333884197955748) (0.01814368367458399,-0.01270417323716949)
 (0.4036277699819768,-0.3038240462841619) (0.06039285621291558,-0.04457823461829228) (0.01777443920179144,-0.01307000518995921)
 (0.3947088470356512,-0.3119843522993741) (0.05906631306672497,-0.0458189904612912) (0.01738418928744165,-0.01343614863175561)
 (0.3852870165676695,-0.3201364630272702) (0.05766532412288854,-0.04705745194907419) (0.0169721002056044,-0.01380153657830117)
 (0.3753436776866558,-0.3282522439697677) (0.05618715461358737,-0.04828956317694237) (0.01653737071519735,-0.0141649852634795)
 (0.3648613354925934,-0.3363007737758547) (0.0546292226199954,-0.04951085643200466) (0.01607924386124498,-0.0145251901395016)
 (0.3538239060442808,-0.3442482832812335) (0.05298914358220783,-0.05071644214619569) (0.01559701999551061,-0.0148807228675678)
 (0.3422170476765267,-0.35205812403995) (0.05126477879847269,-0.05190100304716849) (0.01509007097395413,-0.01523002953274266)
 (0.3300285166203489,-0.3596907718965064) (0.04945428763845278,-0.05305879333938304) (0.01455785545301038,-0.01557143032557121)
 (0.3172485438808372,-0.3671038712780916) (0.04755618305550371,-0.05418364374864703) (0.01399993516268552,-0.01590312093875683)
 (0.3038702291790165,-0.374252325807994) (0.04556938980312147,-0.05526897328807472) (0.01341599198588365,-0.01622317592660484)
 (0.2898899465958753,-0.3810884405388518) (0.04349330460191288,-0.05630780853256272) (0.01280584562163034,-0.01652955426384447)
 (0.275307755274712,-0.3875621206563481) (0.04132785731440591,-0.05729281114461986) (0.01216947155777488,-0.01682010732134417)
 (0.2601278073638801,-0.3936211305884045) (0.03907357199381125,-0.05821631427743342) (0.01150701902393191,-0.01709258944316713)
 (0.2443587441484725,-0.39921141650197) (0.03673162651265555,-0.05907036832696326) (0.01081882854439576,-0.01734467126663533)
 (0.2280140703546746,-0.4042774936631789) (0.03430390931194791,-0.05984679630637003) (0.01010544866425488,-0.01757395586896432)
 (0.211112495747518,-0.4087628985309704) (0.03179307167939523,-0.06053725889282318) (0.009367651384456875,-0.01777799775610838)
 (0.1936782326373254,-0.4126107034762505) (0.02920257388593873,-0.06113332889469864) (0.00860644581400846,-0.01795432462627219)
 (0.1757412377472496,-0.4157640898683984) (0.02653672346429111,-0.06162657459577257) (0.007823089536707699,-0.01810046175112131)
 (0.1573373871776233,-0.4181669729705891) (0.02380070394341368,-0.06200865108474524) (0.007019097195791259,-0.01821395871753958)
 (0.1385085739815973,-0.419764669739389) (0.02100059244670963,-0.06227139833584514) (0.00619624582726987,-0.01829241817375785)
 (0.1193027191760325,-0.4205045983480318) (0.0181433647392548,-0.06240694446675184) (0.005356576523231864,-0.01833352611948972)
 (0.09977368885845959,-0.4203369961731285) (0.01523688655393884,-0.06240781227969778) (0.004502392078407373,-0.01833508319125607)
 (0.07998111245382677,-0.4192156412461931) (0.01228989037061823,-0.06226702692544676) (0.003636250370059399,-0.01829503630935474)
 (0.05999009991620523,-0.4170985608901035) (0.00931193720395055,-0.06197822231498652) (0.002760953336734949,-0.01821150999253926)
 (0.0398708588481685,-0.4139487105846191) (0.006313363421318996,-0.06153574378466791) (0.001879531553643512,-0.01808283660864852)
 (0.01969821584210711,-0.4097346060976611) (0.00330521309351324,-0.06093474448753752) (0.0009952245459804094,-0.01790758481860075)
 (-0.0004489502664878985,-0.4044308926711144) (0.0002991568852661876,-0.06017127306958005) (0.0001114571278127952,-0.01768458549448903)
 (-0.02048835231093806,-0.398018836559428) (-0.00269260102034358,-0.05924235037979413) (-0.0007681878011029641,-0.01741295444680764)
 (-0.04033500205298511,-0.3904867264483468) (-0.005657426028396019,-0.05814603326574745) (-0.001639999438514673,-0.01709211138370536)
 (-0.05990196457454038,-0.3818301751799851) (-0.008582363953797356,-0.05688146391270377) (-0.002500171567488088,-0.01672179464176822)
 (-0.0791011418829345,-0.3720523155905426) (-0.01145425696521066,-0.05544890366197033) (-0.003344836590980944,-0.01630207136935304)
 (-0.09784406687712106,-0.361163888021769) (-0.01425986188182289,-0.05384975079481764) (-0.004170100301569776,-0.01583334300194299)
 (-0.1160426887555383,-0.3491832209405261) (-0.01698596801797234,-0.05208654233224618) (-0.004972076561362056,-0.01531634603618336)
 (-0.1336101317554086,-0.3361361099200247) (-0.01961951184585788,-0.05016294047610499) (-0.005746921089252234,-0.0147521482779413)
 (-0.1504614107513588,-0.32205560376815) (-0.02214768596209243,-0.0480837048477508) (-0.0064908636127861,-0.01414214089713204)
 (-0.1665140896219624,-0.3069817096533236) (-0.02455804016867246,-0.04585465216768779) (-0.007200237735967998,-0.01348802676338044)
 (-0.1816888712771551,-0.2909610315135573) (-0.02683857289540912,-0.04348260539019389) (-0.007871507996090151,-0.01279180565149603)
