# Supplementary material for: Electromagnetic Analysis, Characterization and Discussion of Inductive Transmission Parameters for Titanium Based Housing Materials in Active Medical Implantable Devices
Source: Materials (Basel). 2018 Oct 25;11(11):2089. doi: 10.3390/ma11112089 (PMC6266279; doi:10.3390/ma11112089)
Supplement: Supplementary file 1 [file materials-11-02089-s001.zip › supplementary/simulation_and_results_C_D/L12U_outputOG.txt]

# Created by Octave 4.0.0, Wed Sep 21 20:18:15 2016 Mitteleurop�ische Sommerzeit <unknown@juno>
# name: L12U
# type: complex matrix
# rows: 241
# columns: 3
 (-2.459584123972026e-008,0.03918543633858862) (2.590881294397324e-008,0.00633357465364278) (1.008781141760435e-008,0.001851619780676562)
 (-2.65579961294121e-008,0.04071846088527998) (2.797566480454655e-008,0.006581358678064355) (1.089255767024043e-008,0.00192405940943659)
 (-2.86766851735908e-008,0.04231146088411456) (3.020739547917789e-008,0.006838836583454574) (1.176150093697111e-008,0.001999333043010363)
 (-3.096439639768994e-008,0.04396678271295953) (3.261715743414483e-008,0.007106387616657954) (1.26997622548612e-008,0.002077551554152395)
 (-3.343461413876512e-008,0.04568686454539025) (3.521915224855851e-008,0.00738440586151531) (1.371287114435751e-008,0.002158830153209415)
 (-3.610189854615501e-008,0.04747423994194856) (3.802871428591639e-008,0.007673300819320106) (1.480679818840023e-008,0.002243288557816488)
 (-3.898197141419308e-008,0.04933154158190502) (4.106240103814861e-008,0.007973498011982298) (1.598799020833232e-008,0.00233105116923178)
 (-4.209180887374386e-008,0.05126150514100605) (4.433809067152158e-008,0.00828543960879005) (1.726340824579788e-008,0.002422247255569829)
 (-4.544974148330357e-008,0.05326697332094041) (4.787508735079051e-008,0.008609585077690917) (1.864056857137124e-008,0.002517011142203388)
 (-4.907556229383416e-008,0.05535090003643402) (5.169423495977894e-008,0.008946411862053328) (2.012758696389851e-008,0.002615482409613875)
 (-5.299064355247564e-008,0.05751635476616641) (5.581803988513574e-008,0.009296416083902104) (2.173322651893081e-008,0.002717806098982261)
 (-5.72180627176244e-008,0.05976652707389287) (6.027080359184108e-008,0.009660113274668449) (2.346694926806185e-008,0.002824132925822956)
 (-6.178273853255024e-008,0.06210473130645523) (6.507876576289217e-008,0.01003803913452641) (2.533897191382014e-008,0.002934619501975302)
 (-6.671157795986533e-008,0.06453441147557887) (7.027025884979593e-008,0.01043075032143634) (2.736032600642248e-008,0.003049428566279887)
 (-7.203363483579554e-008,0.06705914633066674) (7.587587493758478e-008,0.01083882527105719) (2.954292291629643e-008,0.003168729224278993)
 (-7.778028121512824e-008,0.06968265463004482) (8.192864591221838e-008,0.01126286504873488) (3.189962398445641e-008,0.003292697197294766)
 (-8.398539237410965e-008,0.07240880061843179) (8.846423797760964e-008,0.01170349423482196) (3.444431626436322e-008,0.003421515081251453)
 (-9.068554657668368e-008,0.07524159971871047) (9.552116167859356e-008,0.01216136184463182) (3.719199429724701e-008,0.003555372615623085)
 (-9.792024082435728e-008,0.07818522444635477) (1.031409986540854e-007,0.01263714228438431) (4.01588484032932e-008,0.00369446696290278)
 (-1.057321238044589e-007,0.08124401055526415) (1.113686464494724e-007,0.01313153634454608) (4.336236000690359e-008,0.003839002999005117)
 (-1.1416724744579e-007,0.08442246342402487) (1.202525828342815e-007,0.01364527223203606) (4.682140455474107e-008,0.003989193615029377)
 (-1.232753385683002e-007,0.08772526469201268) (1.298451511691117e-007,0.01417910664280817) (5.055636263146339e-008,0.004145260030828019)
 (-1.331100922506891e-007,0.09115727915513011) (1.402028684947499e-007,0.01473382587639609) (5.458923992312357e-008,0.004307432120842144)
 (-1.437294885814898e-007,0.09472356193130664) (1.513867581567856e-007,0.01531024699406166) (5.894379673339841e-008,0.004475948752683863)
 (-1.551961347545132e-007,0.09842936590633768) (1.634627089029535e-007,0.0159092190222481) (6.364568781213183e-008,0.004651058138964125)
 (-1.675776344975628e-007,0.1022801494710238) (1.765018625653937e-007,0.01653162420311551) (6.872261331169399e-008,0.004833018202884404)
 (-1.809469869849396e-007,0.1062815845609896) (1.905810326012592e-007,0.01717837929399822) (7.420448176004308e-008,0.005022096958129893)
 (-1.953830176693235e-007,0.110439565011065) (2.057831559243281e-007,0.01785043691769517) (8.012358599829393e-008,0.005218572903624629)
 (-2.109708435129419e-007,0.1147602152364793) (2.221977806858961e-007,0.0185487869655872) (8.651479312099043e-008,0.005422735433729078)
 (-2.278023754531144e-007,0.1192498992537122) (2.39921592841994e-007,0.01927445805564394) (9.341574951608742e-008,0.005634885264484731)
 (-2.459768609815789e-007,0.123915230054242) (2.59058984598468e-007,0.02002851904746514) (1.008671022157437e-007,0.005855334876532957)
 (-2.656014701736233e-007,0.1287630793450186) (2.797226680339851e-007,0.02081208061659587) (1.089127378390415e-007,0.006084408975360041)
 (-2.867919284873606e-007,0.1338005876700198) (3.020343374824293e-007,0.02162629689042256) (1.176000405304184e-007,0.006322444969547832)
 (-3.096732003752124e-007,0.13903517492777) (3.261253845501708e-007,0.02247236714806891) (1.269801703858578e-007,0.006569793467731421)
 (-3.343802273306842e-007,0.1444745513003385) (3.521376698960943e-007,0.02335153758678675) (1.371083639958636e-007,0.006826818794997641)
 (-3.610587252299397e-007,0.1501267286099021) (3.802243562981361e-007,0.02426510315745271) (1.480442588532862e-007,0.007093899529484595)
 (-3.898660454112956e-007,0.1560000321196074) (4.105508078218431e-007,0.02521440947185809) (1.598522435031352e-007,0.007371429059970504)
 (-4.209721046483657e-007,0.1621031127961022) (4.432955603008886e-007,0.02620085478461801) (1.726018354788419e-007,0.007659816165275605)
 (-4.545603897589435e-007,0.1684449600518095) (4.786513687920523e-007,0.02722589205260391) (1.863680891988916e-007,0.007959485616326162)
 (-4.908290425039311e-007,0.1750349149857194) (5.168263380015845e-007,0.02829103107493766) (2.012320362062011e-007,0.008270878801771709)
 (-5.299920316718407e-007,0.1818826841421685) (5.580451422629332e-007,0.02939784071669957) (2.172811602704052e-007,0.008594454378072781)
 (-5.722804189387371e-007,0.1889983538079234) (6.025503420936071e-007,0.03054795121961856) (2.346099101217232e-007,0.008930688945016365)
 (-6.179437264473531e-007,0.1963924048685732) (6.506038048865351e-007,0.03174305660315034) (2.533202527391322e-007,0.009280077747655798)
 (-6.672514138443424e-007,0.2040757282461577) (7.024882379328094e-007,0.032984917159476) (2.735222704102125e-007,0.009643135405705695)
 (-7.204944742622665e-007,0.2120596409407445) (7.585088425078087e-007,0.03427536204609729) (2.953348049545573e-007,0.01002039667146637)
 (-7.779871583621938e-007,0.2203559026995916) (8.189950985946679e-007,0.03561629197983868) (3.188861528203445e-007,0.01041241721739387)
 (-8.40068836629169e-007,0.2289767333384482) (8.843026902949947e-007,0.03700968203622763) (3.443148150282304e-007,0.01081977445447239)
 (-9.071060119272807e-007,0.2379348307404944) (9.548155829724846e-007,0.03845758455836702) (3.717703062140976e-007,0.01124306838259628)
 (-9.794944935074817e-007,0.247243389559472) (1.030948263963538e-006,0.03996213217958931) (4.014140274039366e-007,0.01168292247421006)
 (-1.057661746532506e-006,0.2569161206544999) (1.113148159326709e-006,0.04152554096432887) (4.334202074105672e-007,0.01213998459250795)
 (-1.142069430503933e-006,0.2669672712852177) (1.201898240610774e-006,0.04315011367184741) (4.67976918246098e-007,0.01261492794554307)
 (-1.233216142449185e-006,0.2774116460970475) (1.297719835896577e-006,0.04483824314760104) (5.052871701825683e-007,0.01310845207765046)
 (-1.331640381674109e-006,0.2882646289274331) (1.401175661164877e-006,0.04659241584725062) (5.455700926761614e-007,0.0136212838996408)
 (-1.437923753870453e-006,0.2995422054651647) (1.512873088720588e-006,0.04841521549849239) (5.890622076721219e-007,0.0141541787592807)
 (-1.55269443410616e-006,0.3112609867962533) (1.633467670836781e-006,0.05030932690609927) (6.360188024590973e-007,0.01470792155363319)
 (-1.676630910432662e-006,0.3234382338708969) (1.763666938155304e-006,0.05227753990576198) (6.867154095580229e-007,0.01528332788489471)
 (-1.810466030280287e-006,0.3360918829277415) (1.904234493502411e-006,0.05432275347255952) (7.414494019079179e-007,0.01588124526142565)
 (-1.95499137561968e-006,0.3492405719127392) (2.055994423745311e-006,0.05644797999008251) (8.005417119736897e-007,0.01650255434574132)
 (-2.111061993139496e-006,0.3629036679316022) (2.219836053283913e-006,0.05865634968650179) (8.643386841805897e-007,0.01714817025129771)
 (-2.279601509069962e-006,0.3771012957762625) (2.396719065213721e-006,0.06095111524409361) (9.332140706734862e-007,0.01781904388997427)
 (-2.461607660420417e-006,0.391854367567385) (2.587679016961864e-006,0.06333565658900027) (1.007571181068131e-006,0.0185161633722387)
 (-2.658158277896739e-006,0.4071846135565009) (2.793833280129481e-006,0.06581348586826788) (1.087845197691492e-006,0.0192405554620418)
 (-2.870417757090454e-006,0.4231146141332994) (3.016387435514675e-006,0.06838825262147465) (1.174505668395984e-006,0.0199932870885879)
 (-3.09964405919839e-006,0.4396678330850764) (3.256642156539028e-006,0.07106374915453684) (1.268059190129958e-006,0.02077546691719371)
 (-3.347196286069457e-006,0.4568686521573445) (3.516000616637542e-006,0.07384391612360049) (1.369052296980457e-006,0.02158824698154184)
 (-3.614542877428796e-006,0.4747424069666559) (3.79597645795323e-006,0.07673284833721938) (1.478074567472456e-006,0.02243282437972755)
 (-3.903270482671117e-006,0.4933154243183299) (4.098202361727678e-006,0.07973480078531184) (1.595761966909434e-006,0.02331044303658102)
 (-4.215093564469112e-006,0.5126150609842181) (4.424439262594787e-006,0.08285419490378967) (1.722800441181887e-006,0.02422239553485443)
 (-4.551864797905255e-006,0.5326697439975636) (4.776586251235138e-006,0.08609562508401297) (1.859929779824139e-006,0.02517002501795288)
 (-4.915586329788666e-006,0.5535090125242901) (5.156691213655285e-006,0.08946386543663884) (2.007947766843352e-006,0.02615472716700134)
 (-5.308421974144717e-006,0.5751635613724457) (5.566962256115539e-006,0.09296387681978752) (2.16771463903313e-006,0.02717795225514164)
 (-5.732710426680948e-006,0.5976652862039267) (6.009779968596279e-006,0.09660081414182212) (2.340157872239182e-006,0.02824120728206933)
 (-6.190979581440134e-006,0.621047330514915) (6.487710582266226e-006,0.1003800339494493) (2.526277317560125e-006,0.02934605819192784)
 (-6.685962047120562e-006,0.6453441344544948) (7.003520077474801e-006,0.1043071023122546) (2.727150710082598e-006,0.03049413217781367)
 (-7.220611970901313e-006,0.6705914855531064) (7.560189303191053e-006,0.108387803015232) (2.943939573554614e-006,0.03168712007625454)
 (-7.798123284237642e-006,0.6968265714358093) (8.160930169476936e-006,0.1126281460712964) (3.177895545953989e-006,0.03292677885516178)
 (-8.421949485833245e-006,0.7240880345978005) (8.809202977277445e-006,0.1170343765662224) (3.430367151440562e-006,0.03421493419889541)
 (-9.095825117720156e-006,0.7524160293230625) (9.508734951488146e-006,0.121612983848979) (3.70280704437252e-006,0.0355534831942045)
 (-9.823789064006369e-006,0.7818522808298835) (1.026354004420293e-005,0.1263707110808666) (3.996779752859547e-006,0.03694439712097275)
 (-1.061020985137044e-005,0.8124401467304707) (1.107794007671225e-005,0.1313145651574371) (4.313969948438485e-006,0.03838972435182948)
 (-1.145981312272257e-005,0.8442246808951605) (1.195658728827023e-005,0.1364518270176704) (4.656191269819393e-006,0.03989159336485639)
 (-1.237771148708061e-005,0.8772526998153556) (1.290448835778213e-005,0.1417900623554694) (5.025395727384612e-006,0.04145221587376829)
 (-1.336943695068493e-005,0.9115728515630245) (1.392702996849268e-005,0.1473371327491) (5.423683716086067e-006,0.04307389008013105)
 (-1.444097618173442e-005,0.9472356874483492) (1.50300059737225e-005,0.1531012072248083) (5.8533146619991e-006,0.04475900405233579)
 (-1.559880885192994e-005,0.9842937364810639) (1.621964622791819e-005,0.1590907742714661) (6.316718327348643e-006,0.04651003923624266)
 (-1.684994934850173e-005,1.022801582745448) (1.75026471324505e-005,0.1653146543237176) (6.816506797116929e-006,0.04832957410258668)
 (-1.820199216217927e-005,1.062815945802798) (1.88862039503967e-005,0.1717820127319223) (7.355487166107696e-006,0.05022028793643537)
 (-1.966316130097612e-005,1.104395764240127) (2.037804490913768e-005,0.1785023732375005) (7.936674943580128e-006,0.05218496477419066)
 (-2.124236408290943e-005,1.147602282488092) (2.198646713624311e-005,0.185485631973576) (8.56330818692769e-006,0.05422649749383014)
 (-2.29492497444429e-005,1.192499141036274) (2.372037441993548e-005,0.1927420720110549) (9.238862369685988e-006,0.05634789206430504)
 (-2.479427327914588e-005,1.239152470179118) (2.55893167875667e-005,0.2002823784713542) (9.967065983439601e-006,0.05855227196024278)
 (-2.678876502773833e-005,1.287630987430294) (2.760353187120802e-005,0.2081176542276882) (1.075191686261353e-005,0.06084288274832424)
 (-2.894500650729976e-005,1.338006098749737) (2.977398798207459e-005,0.2162594362175994) (1.159769920798718e-005,0.06322309685193862)
 (-3.127631310643844e-005,1.390352003732538) (3.211242881355488e-005,0.2247197123905544) (1.250900130040099e-005,0.06569641850103748)
 (-3.379712423005227e-005,1.444745804915125) (3.463141962235206e-005,0.2335109393150586) (1.349073379358204e-005,0.06826648887423183)
 (-3.652310160177673e-005,1.501267621360051) (3.734439470499072e-005,0.2426460604707453) (1.45481486030853e-005,0.07093709144064593)
 (-3.947123643496277e-005,1.560000706687166) (4.026570592550534e-005,0.2521385252519817) (1.568685824262847e-005,0.07371215750911984)
 (-4.265996628204267e-005,1.62103157172597) (4.341067201506904e-005,0.2620023087108056) (1.691285552148525e-005,0.07659577199282717)
 (-4.610930238094765e-005,1.684450111970073) (4.679562819971244e-005,0.2722519320668209) (1.823253346011583e-005,0.07959217939755042)
 (-4.984096839670557e-005,1.750349740022769) (5.043797577963189e-005,0.2829024840152825) (1.965270525422051e-005,0.0827057900422547)
 (-5.387855152654175e-005,1.81882752322943) (5.43562310390982e-005,0.2939696428626265) (2.118062408001088e-005,0.08594118652093369)
 (-5.824766691149051e-005,1.889984326701015) (5.857007285044855e-005,0.3054696995227266) (2.282400249319209e-005,0.08930313041501819)
 (-6.297613641432603e-005,1.963924961940098) (6.310038816797845e-005,0.3174195814067321) (2.459103112897709e-005,0.09279656926603927)
 (-6.809418277112873e-005,2.040758341290817) (6.796931451396218e-005,0.3298368772413446) (2.649039635000085e-005,0.09642664381863879)
 (-7.363464018590741e-005,2.120597638441264) (7.320027837476687e-005,0.3427398628515222) (2.853129649249486e-005,0.1001986955444256)
 (-7.963318236807886e-005,2.203560455217084) (7.881802826629053e-005,0.3561475279451825) (3.072345612339753e-005,0.1041182744575274)
 (-8.612856895746733e-005,2.289768994914617) (8.484866112621983e-005,0.3700796039396467) (3.307713794248196e-005,0.1081911472333555)
 (-9.316291124761374e-005,2.37935024243155) (9.131964036604937e-005,0.3845565928697278) (3.560315161181495e-005,0.1124233056423418)
 (-0.0001007819578335122,2.472436151463529) (9.825980387035774e-005,0.3995997974207507) (3.831285888190077e-005,0.1168209753110924)
 (-0.0001090354007611576,2.569163839045955) (0.0001056993599372149,0.4152313521305995) (4.121817424311311e-005,0.1213906248238889)
 (-0.0001179772022988779,2.669675787732095) (0.0001136698689902746,0.4314742558071642) (4.433156033832758e-005,0.1261389751780804)
 (-0.000127665942154088,2.774120055709128) (0.0001222042086861458,0.4483524052096547) (4.766601703225213e-005,0.1310730096074353)
 (-0.00013816518438726,2.882650495167468) (0.0001313365198491226,0.4658906300442887) (5.123506351478208e-005,0.1361999837884254)
 (-0.0001495438626734222,2.995426979249667) (0.0001411021305582961,0.4841147293276117) (5.505271196738625e-005,0.1415274364447607)
 (-0.0001618766817121687,3.112615637920441) (0.0001515374554036093,0.5030515091720557) (5.913343184885375e-005,0.1470632003665771)
 (-0.0001752445315857766,3.234389103109888) (0.0001626798671337584,0.5227288220526343) (6.349210391147829e-005,0.1528154138613447)
 (-0.0001897349107502545,3.360926763500534) (0.0001745675375825804,0.5431756076150356) (6.814396232358604e-005,0.1587925326543806)
 (-0.0002054423518029573,3.492415029337411) (0.0001872392450165381,0.5644219350886516) (7.310452403643843e-005,0.1650033422577844)
 (-0.0002224688426762755,3.629047607661467) (0.0002007341450853171,0.5864990473714543) (7.838950417937342e-005,0.1714569708276115)
 (-0.0002409242338910467,3.77102578837614) (0.0002150915028917556,0.6094394068565613) (8.401471648785419e-005,0.1781629025300211)
 (-0.0002609266204030938,3.918558741577344) (0.000230350384019092,0.6332767430733858) (8.999595771222583e-005,0.1851309914382041)
 (-0.0002826026843039999,4.071863826589317) (0.000246549302995996,0.6580461022204684) (9.634887569506372e-005,0.1923714759830721)
 (-0.0003060879819243563,4.231166913165729) (0.0002637258283527761,0.6837838986695035) (0.0001030888201738036,0.1998949939815281)
 (-0.0003315271564568517,4.396702715333321) (0.0002819161444618795,0.7105279685250627) (0.0001102306765436284,0.2077125982676089)
 (-0.0003590740542282581,4.568715138368781) (0.0003011545712715998,0.7383176253263762) (0.0001177886830246387,0.2158357729526777)
 (-0.0003888917202348413,4.747457639416989) (0.0003214730447582495,0.7671937179827497) (0.000125776231453997,0.2242764503418883)
 (-0.0004211522462131438,4.933193602275638) (0.0003429005622346149,0.7971986910367784) (0.000134205654030877,0.2330470285357016)
 (-0.0004560364422794145,5.126196726884438) (0.0003654625983448919,0.8283766473529585) (0.0001430879971965411,0.2421603897456343)
 (-0.0004937333021392238,5.326751434076551) (0.0003891804996761697,0.8607734133330863) (0.0001524327857149591,0.2516299193543566)
 (-0.0005344392308849809,5.535153286163108) (0.0004140708680402479,0.8944366067620945) (0.0001622477811260185,0.2614695257525873)
 (-0.0005783570058804418,5.751709423937245) (0.0004401449440144363,0.9294157073903361) (0.0001725387378429991,0.2716936609828602)
 (-0.0006256944426654007,5.976739020703042) (0.0004674080049736308,0.9657621303626196) (0.0001833091629138503,0.2823173422248126)
 (-0.0006766627426046838,6.210573753949225) (0.0004958587930687948,1.003529302603247) (0.0001945600848087223,0.2933561741535822)
 (-0.0007314745043685249,6.453558295304589) (0.0005254889907606945,1.042772742270615) (0.0002062898379306557,0.3048263722053534)
 (-0.0007903413906638203,6.706050819434011) (0.0005562827620951048,1.083550141395355) (0.0002184938697392741,0.3167447867835295)
 (-0.0008534714509101039,6.968423532554503) (0.0005882163788808234,1.125921451816336) (0.0002311645778956193,0.3291289284387835)
 (-0.0009210661153349947,7.241063221270765) (0.0006212579506612683,1.169948974530828) (0.0002442911848305318,0.341996994056902)
 (-0.0009933168892522991,7.524371822466562) (0.0006553672766155023,1.215697452575862) (0.0002578596566405605,0.3553678940880785)
 (-0.001070401795531373,7.818767015007546) (0.0006904958356781682,1.263234167558389) (0.0002718526732431389,0.3692612808505789)
 (-0.001152481628112853,8.124682834062833) (0.0007265869283106224,1.312629039954934) (0.0002862496552701973,0.3836975779430499)
 (-0.001239696100855187,8.442570308880144) (0.0007635759810581749,1.363954733300887) (0.0003010268523479745,0.3986980107989535)
 (-0.001332159991471418,8.77289812490989) (0.0008013910178531695,1.417286762396581) (0.0003161574958223139,0.4142846384173481)
 (-0.001429959396007885,9.116153311221174) (0.000839953300975174,1.47270360565757) (0.0003316120168441488,0.430480386306237)
 (-0.001533148222774531,9.472841954214154) (0.0008791781361387899,1.53028682174415) (0.0003473583291932835,0.4473090806742954)
 (-0.001641745060844798,9.843489938700072) (0.0009189758298391812,1.590121170612838) (0.0003633621737186782,0.464795483910196)
 (-0.001755730560936337,10.22864371748993) (0.0009592527842330217,1.652294739139029) (0.0003795875193733741,0.4829653313902503)
 (-0.001875045463150639,10.62887111070401) (0.000999912710124459,1.716899071469122) (0.0003959970132967457,0.5018453696587768)
 (-0.001999589392769291,11.04476213609164) (0.001040857926110732,1.784029304277645) (0.0004125524712270204,0.5214633960282357)
 (-0.002129220527615221,11.47692987171985) (0.001081990720436182,1.853784307109359) (0.0004292153973044086,0.5418482996508728)
 (-0.002263756215430666,11.9260113524685) (0.001123214739896909,1.926266828006451) (0.000445947521544555,0.5630301041177244)
 (-0.002402974587884858,12.39266850183148) (0.001164436372222473,2.001583644632989) (0.0004627113425759658,0.5850400116453452)
 (-0.00254661718203678,12.87758910058965) (0.001205566091224322,2.079845721121376) (0.0004794706628232063,0.6079104489160078)
 (-0.002694392542815187,13.38148779397812) (0.001246519730881612,2.161168370887268) (0.0004961911041698781,0.6316751146409593)
 (-0.00284598074195957,13.90510713901708) (0.001287219661280148,2.245671425666312) (0.0005128405923625867,0.6563690289226272)
 (-0.003001038709932873,14.44921869372672) (0.001327595842558477,2.33347941103961) (0.0005293898001941561,0.6820285844951477)
 (-0.003159206248349364,15.01462414997295) (0.001367586734678369,2.424721728746638) (0.0005458125409422336,0.708691599927729)
 (-0.003320112560620464,15.60215651173574) (0.001407140053398585,2.519532846061617) (0.0005620861054305184,0.7363973748791711)
 (-0.003483383121937762,16.21268132061391) (0.001446213359163639,2.618052492561014) (0.0005781915381186349,0.7651867474953952)
 (-0.003648646698589645,16.84709793041485) (0.001484774479894041,2.720425864589495) (0.0005941138496089072,0.7951021540467648)
 (-0.003815542322427998,17.506340832707) (0.001522801767082153,2.826803837760552) (0.0006098421651270521,0.8261876909025251)
 (-0.003983726037534178,18.19138103525165) (0.001560284193577824,2.937343187828359) (0.0006253698100068091,0.8584891789458794)
 (-0.004152877247335276,18.90322749527059) (0.001597221304889081,3.052206820280697) (0.0006406943351990801,0.8920542305323624)
 (-0.004322704511240044,19.6429286095559) (0.001633623026988855,3.171564009005892) (0.0006558174866815784,0.9269323191004084)
 (-0.004492950670134022,20.41157376349046) (0.001669509369341109,3.295590644419483) (0.0006707451238056967,0.9631748515427405)
 (-0.004663397203032559,21.2102949411177) (0.001704910010680786,3.424469491403039) (0.0006854870923733431,1.000835243451444)
 (-0.00483386775247975,22.0402683984714) (0.001739863803352021,3.558390457463503) (0.0007000570584327803,1.039968997352509)
 (-0.005004230783381349,22.90271640248036) (0.001774418219611935,3.697550871501412) (0.0007144723091910139,1.08063378404639)
 (-0.00517440137068412,23.7989090378487) (0.001808628704129348,3.842155773614744) (0.0007287535228024285,1.122889527182118)
 (-0.005344342129953582,24.73016608443368) (0.001842558037337613,3.992418216346355) (0.0007429245243500479,1.166798491179336)
 (-0.005514063335823939,25.69785896774971) (0.001876275630021119,4.148559577832556) (0.0007570120156278594,1.212425372640559)
 (-0.005683622278209708,26.70341278535911) (0.001909856811429854,4.310809887303884) (0.0007710452964870501,1.259837395379625)
 (-0.005853121927875978,27.74830841203384) (0.001943382104222065,4.479408163411847) (0.0007850559760496812,1.309104409207454)
 (-0.006022708981877012,28.83408468671077) (0.00197693649213608,4.654602765878402) (0.00079907767686436,1.36029899261989)
 (-0.006192571370242291,29.96234068439593) (0.002010608684787457,4.83665176097865) (0.000813145733810447,1.413496559536996)
 (-0.006362935295999525,31.13473807631829) (0.002044490382212475,5.025823301393029) (0.0008272968912979484,1.4687754702488)
 (-0.006534061891240977,32.3530035817809) (0.002078675540013778,5.222396020984728) (0.0008415689968003485,1.526217146731919)
 (-0.006706243550853881,33.61893151529196) (0.002113259636260615,5.426659445079694) (0.000856000694434833,1.58590619250372)
 (-0.006879800011092971,34.93438643271819) (0.002148338939268055,5.638914416856059) (0.0008706311152879417,1.647930517192505)
 (-0.007055074232428974,36.30130588036042) (0.002184009776281921,5.859473540467435) (0.0008854995686421532,1.712381466005708)
 (-0.007232428135775827,37.72170325098553) (0.002220367803345034,6.088661641557065) (0.0009006452327838055,1.77935395428721)
 (-0.007412238236969672,39.19767075103737) (0.002257507277075093,6.326816245840818) (0.0009161068449557347,1.848946607364272)
 (-0.007594891226984694,40.73138248338201) (0.002295520330319642,6.574288076471787) (0.0009319223933091534,1.921261905890394)
 (-0.007780779529605753,42.32509765015055) (0.002334496255096025,6.831441570918013) (0.0009481288116647241,1.996406336899381)
 (-0.007970296884604919,43.98116388038168) (0.002374520797716726,7.098655418122315) (0.0009647616787479505,2.074490550795834)
 (-0.008163833988462777,45.70202068737705) (0.002415675473630805,7.376323116738263) (0.0009818549259176302,2.155629524513738)
 (-0.008361774239837956,47.49020306085296) (0.002458036909824219,7.664853555267341) (0.0009994405559080094,2.23994273108499)
 (-0.008564489634218068,49.34834519920386) (0.002501676226094623,7.964671614955473) (0.001017548378275116,2.327554315868658)
 (-0.008772336856187016,51.27918438734849) (0.002546658468560096,8.276218796334863) (0.001036205765346241,2.418593279700293)
 (-0.008985653631185943,53.28556502591132) (0.002593042107711058,8.599953870332616) (0.001055437435185386,2.513193669230335)
 (-0.009204755391246789,55.37044281768461) (0.002640878617142079,8.936353554900267) (0.001075265268225365,2.611494774728803)
 (-0.00942993232039336,57.5368891175565) (0.002690212149236437,9.28591321815302) (0.001095708162015393,2.713641335646392)
 (-0.009661446851022321,59.78809545237769) (0.002741079320696143,9.649147609039872) (0.001116781933373516,2.819783754226937)
 (-0.009899531670378235,62.12737821743178) (0.002793509123772018,10.02659161660518) (0.001138499270660501,2.930078317481883)
 (-0.01014438830604574,64.55818355657088) (0.00284752297702273,10.41880105894667) (0.001160869744227165,3.044687427843455)
 (-0.01039618634590334,67.08409243321034) (0.002903134926411223,10.82635350300253) (0.001183899875297744,3.16377984283031)
 (-0.01065506333332975,69.7088258998001) (0.002960351963955107,11.24984911632835) (0.001207593269720615,3.287530924063672)
 (-0.01092112538190533,72.43625057363816) (0.003019174572246816,11.68991155216543) (0.001231950814325669,3.416122895992804)
 (-0.01119444850248831,75.27038432720195) (0.003079597343585558,12.1471888689698) (0.001256970934766415,3.549745114697344)
 (-0.01147508065715197,78.21540220151969) (0.003141609774121948,12.62235448580687) (0.001282649911448532,3.688594347151858)
 (-0.0117630444865319,81.27564255142941) (0.003205197171237384,13.11610817496081) (0.001308982246908421,3.832875061351226)
 (-0.01205834067012947,84.45561343188261) (0.003270341663230229,13.62917709320597) (0.001335961075760423,3.982799727715081)
 (-0.01236095181806247,87.75999923483693) (0.003337023272401982,14.16231685322513) (0.001363578606408577,4.138589132207182)
 (-0.01267084680521755,91.19366758660948) (0.003405221088704501,14.71631263677918) (0.001391826582988902,4.300472701623625)
 (-0.01298798540418604,94.76167651593684) (0.003474914310488941,15.29198035116695) (0.001420696752411373,4.468688841527156)
 (-0.01331232307966264,98.46928190332898) (0.003546083449886564,15.8901678308246) (0.001450181322686511,4.643485287323468)
 (-0.01364381579017395,102.3219452227277) (0.003618711334767624,16.51175608569416) (0.001480273398297946,4.825119469000206)
 (-0.01398242463239563,106.325341586891) (0.003692784074202169,17.15766059831058) (0.001510967378169305,5.013858890070719)
 (-0.01432812017834727,110.485368108224) (0.003768291889961964,17.82883267149547) (0.001542259304018169,5.209981521290855)
 (-0.01468088636156846,114.8081525873925) (0.00384522979908971,18.52626082869113) (0.001574147148440799,5.41377620973796)
 (-0.01504072378498285,119.3000625423249) (0.003923598127839822,19.25097226901816) (0.001606631034267995,5.625543103870027)
 (-0.01540765235158495,123.9677145908097) (0.004003402845355754,20.00403437924131) (0.00163971338008744,5.845594095204595)
 (-0.01578171315049229,128.8179842003681) (0.004084655712155156,20.78655630490989) (0.001673398970382777,6.074253277283473)
 (-0.01616296955938917,133.8580158195311) (0.004167374234205288,21.59969058301738) (0.001707694949137386,6.311857422616074)
 (-0.01655150755951611,139.0952334053569) (0.004251581507250558,22.44463483863521) (0.001742610743969748,6.55875647831821)
 (-0.01694743530544842,144.5373513624757) (0.004337305785571546,23.32263354803446) (0.001778157924547465,6.815314081190402)
 (-0.01735088200390045,150.1923859096731) (0.004424580042548337,24.23497987093329) (0.001814350009575794,7.081908093002898)
 (-0.01776199620606693,156.0686668905392) (0.004513441367962825,25.18301755459) (0.001851202225962835,7.358931156793891)
 (-0.01818094362046333,162.1748500456041) (0.004603930308271505,26.16814291255338) (0.001888731243427906,7.646791274992866)
 (-0.01860790459070261,168.5199297638222) (0.004696090168280502,27.19180688099248) (0.001926954888074781,7.945912410236169)
 (-0.01904307137432173,175.113252332275) (0.004789966310857485,28.25551715565295) (0.001965891854945477,8.256735109756143)
 (-0.01948664536320633,181.9645297035029) (0.004885605477341874,29.36084041255007) (0.002005561430333984,8.579717154255773)
 (-0.0199388343912069,189.0838538008457) (0.004983055173084051,30.50940461566827) (0.002045983235826746,8.915334232226085)
 (-0.02039985024873859,196.4817113828459) (0.005082363122179245,31.70290141506478) (0.002087177002751342,9.26408064068683)
 (-0.02086990650088268,204.1689994887771) (0.005183576825290612,32.94308863885482) (0.002129162388192106,9.626470013374815)
 (-0.02134921670133312,212.1570414880651) (0.005286743214281652,34.23179288274657) (0.002171958832582272,10.00303607744028)
 (-0.02183799304918898,220.4576037574234) (0.005391908440284546,35.57091220088952) (0.002215585465014493,10.3943334397576)
 (-0.02233644549841839,229.08291301034) (0.005499117754695536,36.9624189020008) (0.002260061054782884,10.80093840399042)
 (-0.02284478134240013,238.0456743045638) (0.005608415501650325,38.40836245482858) (0.0023054040055398,11.22344981961278)
 (-0.02336320520623589,247.3590897542579) (0.005719845210447269,39.91087250724569) (0.002351632388731232,11.66248996412077)
 (-0.02389191942963212,257.036877974433) (0.005833449749604552,41.47216202337428) (0.002398764007401534,12.11870545973093)
 (-0.02443112473388306,267.0932942863649) (0.005949271547483591,43.09453054336029) (0.0024468164849459,12.59276822590557)
 (-0.024981021121129,277.5431517138392) (0.00606735284603838,44.78036757060723) (0.0024958073683594,13.08537646911277)
 (-0.02554180889725391,288.4018428012424) (0.006187735971811934,46.53215609142075) (0.00254575423800241,13.5972557112736)
 (-0.02611368975371383,299.6853622853416) (0.006310463610825312,48.35247623228921) (0.002596674820212895,14.12915985840515)
 (-0.02669686780934522,311.4103306546198) (0.006435579023467549,50.24400906019852) (0.002648587085566357,14.68187231105938)
 (-0.02729155057713564,323.5940186302927) (0.006563126309229756,52.20954053151453) (0.002701509341162124,15.25620711817001)
 (-0.02789794978199869,336.2543726054503) (0.006693150552237523,54.25196559538733) (0.002755460303187835,15.85301017603295)
 (-0.02851628202630445,349.4100410794383) (0.006825697969967123,56.37429245763216) (0.002810459155259684,16.47316047418222)
 (-0.02914676926125716,363.0804021265985) (0.006960815996220697,58.57964701142368) (0.002866525582665413,17.11757139000683)
 (-0.02978963910119258,377.2855919395096) (0.007098553333817151,60.8712774413377) (0.002923679796094644,17.7871920340175)
 (-0.03044512497801297,392.0465344889814) (0.007238959970369322,63.25255900753736) (0.00298194253821526,18.48300864775025)
