# Supplementary material for: Electromagnetic Analysis, Characterization and Discussion of Inductive Transmission Parameters for Titanium Based Housing Materials in Active Medical Implantable Devices
Source: Materials (Basel). 2018 Oct 25;11(11):2089. doi: 10.3390/ma11112089 (PMC6266279; doi:10.3390/ma11112089)
Supplement: Supplementary file 1 [file materials-11-02089-s001.zip › supplementary/simulation_and_results_C_D/L21phi_outputMG.txt]

# Created by Octave 4.0.0, Wed Sep 21 23:47:29 2016 Mitteleurop�ische Sommerzeit <unknown@juno>
# name: L21phi
# type: complex matrix
# rows: 241
# columns: 3
 (5.853134088559401e-006,-1.17708813535144e-006) (9.38774930010862e-007,-2.084200998735781e-007) (2.744994515439299e-007,-6.130732949224664e-008)
 (5.826691207444309e-006,-1.212935778907229e-006) (9.34009965831706e-007,-2.147249818558814e-007) (2.731087851671298e-007,-6.316971104800177e-008)
 (5.798720444752181e-006,-1.249193380681685e-006) (9.289704970468078e-007,-2.21096813243905e-007) (2.716377215868329e-007,-6.505279361365426e-008)
 (5.769172704843791e-006,-1.285798422703685e-006) (9.236478369888838e-007,-2.275240191515291e-007) (2.700836700530488e-007,-6.695325647286475e-008)
 (5.738002372309207e-006,-1.322682706014319e-006) (9.180339468023224e-007,-2.339939938655563e-007) (2.68444221689137e-007,-6.886747840622797e-008)
 (5.705168004144002e-006,-1.359772485559572e-006) (9.121215617981191e-007,-2.404931264989886e-007) (2.667171857995198e-007,-7.079154459891911e-008)
 (5.670633034800464e-006,-1.396988698430725e-006) (9.059043200839346e-007,-2.47006843736417e-007) (2.649006268571951e-007,-7.272125843320496e-008)
 (5.634366480597483e-006,-1.434247292276607e-006) (8.993768909946026e-007,-2.535196709153822e-007) (2.629929014627033e-007,-7.465215852174449e-008)
 (5.596343627953597e-006,-1.471459658723002e-006) (8.925351004780628e-007,-2.600153123237465e-007) (2.609926944609327e-007,-7.657954123530904e-008)
 (5.556546688160471e-006,-1.508533174107189e-006) (8.853760502732391e-007,-2.664767511315681e-007) (2.588990533102891e-007,-7.849848884379063e-008)
 (5.514965400073675e-006,-1.545371846789831e-006) (8.778982274697227e-007,-2.728863688191027e-007) (2.567114197289299e-007,-8.040390323072586e-008)
 (5.471597561307241e-006,-1.581877066798704e-006) (8.701016008948533e-007,-2.792260833217392e-007) (2.544296576018184e-007,-8.229054495720416e-008)
 (5.426449468433702e-006,-1.61794844969427e-006) (8.619877007564497e-007,-2.85477504405986e-007) (2.520540761280707e-007,-8.415307724826546e-008)
 (5.379536247423804e-006,-1.653484762463526e-006) (8.535596781017122e-007,-2.916221040435229e-007) (2.49585447227166e-007,-8.598611426073345e-008)
 (5.330882057215238e-006,-1.688384915133424e-006) (8.448223409538394e-007,-2.976413987975404e-007) (2.470250163095103e-007,-8.778427277588212e-008)
 (5.280520151923947e-006,-1.722548997866376e-006) (8.357821644652919e-007,-3.035171405154212e-007) (2.443745056559058e-007,-8.954222625422103e-008)
 (5.228492790814216e-006,-1.755879339807587e-006) (8.264472730826118e-007,-3.092315109808963e-007) (2.416361098389307e-007,-9.125476000697943e-008)
 (5.174850989642044e-006,-1.788281563146138e-006) (8.168273935378302e-007,-3.147673156618494e-007) (2.388124828566399e-007,-9.29168260920419e-008)
 (5.119654112251182e-006,-1.819665603981512e-006) (8.069337784428337e-007,-3.201081713434356e-007) (2.359067169252688e-007,-9.452359644441726e-008)
 (5.062969307121378e-006,-1.849946670869755e-006) (7.967791013251149e-007,-3.252386822996947e-007) (2.329223131836159e-007,-9.607051271468276e-008)
 (5.004870799664537e-006,-1.879046112527487e-006) (7.863773250577448e-007,-3.301445997575067e-007) (2.298631448819022e-007,-9.755333132100854e-008)
 (4.945439057111127e-006,-1.906892168188139e-006) (7.757435467445127e-007,-3.348129597714513e-007) (2.267334139455692e-007,-9.89681623275328e-008)
 (4.88475984847155e-006,-1.933420577546558e-006) (7.6489382315584e-007,-3.392321952434418e-007) (2.235376021004819e-007,-1.003115009431732e-007)
 (4.822923226925425e-006,-1.958575031998884e-006) (7.538449817073564e-007,-3.433922186880613e-007) (2.202804180016505e-007,-1.015802506866396e-007)
 (4.760022465754329e-006,-1.982307454799695e-006) (7.426144226702821e-007,-3.472844734141969e-007) (2.169667420046682e-007,-1.027717375748455e-007)
 (4.696152981292375e-006,-2.004578104529017e-006) (7.312199187452258e-007,-3.509019520245023e-007) (2.136015703427214e-007,-1.038837150485614e-007)
 (4.63141127712337e-006,-2.025355503533921e-006) (7.196794182864237e-007,-3.54239182457305e-007) (2.101899605108545e-007,-1.049143597318877e-007)
 (4.565893942789754e-006,-2.044616200365696e-006) (7.080108583028883e-007,-3.572921831372341e-007) (2.067369796083682e-007,-1.058622585096032e-007)
 (4.499696737604514e-006,-2.062344382244379e-006) (6.962319928961058e-007,-3.600583900828002e-007) (2.032476572483896e-007,-1.067263877752721e-007)
 (4.432913785889131e-006,-2.078531359817805e-006) (6.843602420357365e-007,-3.625365599643857e-007) (1.997269444190982e-007,-1.075060860316858e-007)
 (4.365636904338273e-006,-2.09317495156839e-006) (6.72412564569246e-007,-3.647266540460051e-007) (1.961796793850947e-007,-1.082010212932945e-007)
 (4.297955075551277e-006,-2.106278798842567e-006) (6.604053581666028e-007,-3.66629708622814e-007) (1.926105613654731e-007,-1.08811154931191e-007)
 (4.229954074474578e-006,-2.117851644432021e-006) (6.483543875875501e-007,-3.682476979460492e-007) (1.890241323414987e-007,-1.093367037049628e-007)
 (4.161716247001614e-006,-2.127906607814983e-006) (6.362747413043813e-007,-3.695833956873079e-007) (1.854247669510243e-007,-1.097781017359644e-007)
 (4.093320432718197e-006,-2.136460488594119e-006) (6.241808151984341e-007,-3.706402407418423e-007) (1.818166700438528e-007,-1.101359640947437e-007)
 (4.024842017187954e-006,-2.14353312647312e-006) (6.120863208468457e-007,-3.7142221262298e-007) (1.782038811239282e-007,-1.104110535083138e-007)
 (3.956353093603042e-006,-2.149146841528246e-006) (6.000043148947423e-007,-3.719337209033103e-007) (1.745902846092788e-007,-1.10604251452542e-007)
 (3.887922709376076e-006,-2.153325972872103e-006) (5.87947245218481e-007,-3.721795121653352e-007) (1.709796246149859e-007,-1.1071653459799e-007)
 (3.819617170510616e-006,-2.156096527441822e-006) (5.759270090617166e-007,-3.721645968013371e-007) (1.67375522817489e-007,-1.107489572430735e-007)
 (3.751500375451402e-006,-2.157485943973122e-006) (5.639550180869297e-007,-3.718941968197545e-007) (1.637814978961382e-007,-1.107026400175453e-007)
 (3.683634150573184e-006,-2.157522970650778e-006) (5.520422653261189e-007,-3.713737146457654e-007) (1.602009850676839e-007,-1.105787647933459e-007)
 (3.61607856139606e-006,-2.156237648820302e-006) (5.401993893185663e-007,-3.706087218096367e-007) (1.566373543285974e-007,-1.103785754171541e-007)
 (3.548892176827306e-006,-2.153661389838031e-006) (5.284367312547873e-007,-3.696049654591613e-007) (1.530939261840702e-007,-1.101033835984753e-007)
 (3.482132267950892e-006,-2.149827127876295e-006) (5.167643816590213e-007,-3.6836838985314e-007) (1.495739838614193e-007,-1.097545790598591e-007)
 (3.415854927802713e-006,-2.144769528457312e-006) (5.051922139817034e-007,-3.669051694255819e-007) (1.460807812607895e-007,-1.093336428926261e-007)
 (3.350115103855286e-006,-2.138525230753273e-006) (4.937299033826244e-007,-3.652217496659478e-007) (1.42617546170612e-007,-1.088421629654682e-007)
 (3.284966540247295e-006,-2.131133101244075e-006) (4.823869299053755e-007,-3.633248919428766e-007) (1.391874785524373e-007,-1.082818502048512e-007)
 (3.220461631838788e-006,-2.122634477090312e-006) (4.711725661223544e-007,-3.612217184897948e-007) (1.357937439630367e-007,-1.07654554600187e-007)
 (3.156651196680858e-006,-2.113073379392418e-006) (4.600958501221523e-007,-3.589197540455369e-007) (1.324394624187612e-007,-1.069622798759731e-007)
 (3.093584177271627e-006,-2.102496679165931e-006) (4.491655453827175e-007,-3.56426961066298e-007) (1.291276932054173e-007,-1.062071959056296e-007)
 (3.031307283887295e-006,-2.090954202123511e-006) (4.383900895996917e-007,-3.537517659570422e-007) (1.258614162939001e-007,-1.053916481058193e-007)
 (2.969864595277807e-006,-2.078498761974484e-006) (4.277775349148754e-007,-3.509030743641478e-007) (1.226435111278962e-007,-1.045181632343631e-007)
 (2.909297133104836e-006,-2.065186115685987e-006) (4.173354822065879e-007,-3.478902741963598e-007) (1.194767336138273e-007,-1.035894512035787e-007)
 (2.849642426726948e-006,-2.051074837794332e-006) (4.070710121792766e-007,-3.447232256495315e-007) (1.16363692160052e-007,-1.026084027071834e-007)
 (2.790934084441054e-006,-2.03622611423197e-006) (3.969906159384062e-007,-3.414122380819916e-007) (1.133068235931868e-007,-1.01578082631327e-007)
 (2.733201386165168e-006,-2.020703459111182e-006) (3.871001275815549e-007,-3.379680340960677e-007) (1.103083697285834e-007,-1.005017193734486e-007)
 (2.676468910973035e-006,-2.004572360418504e-006) (3.77404661100029e-007,-3.344017016141474e-007) (1.073703552977579e-007,-9.938269032223509e-008)
 (2.62075621099895e-006,-1.987899862563322e-006) (3.679085535962766e-007,-3.30724635087583e-007) (1.044945678451041e-007,-9.822450385617143e-008)
 (2.566077541156114e-006,-1.970754095204188e-006) (3.586153164960807e-007,-3.269484672442134e-007) (1.016825401062656e-007,-9.703077829695675e-008)
 (2.512441651979281e-006,-1.953203758774624e-006) (3.495275960958053e-007,-3.230849929686077e-007) (9.893553527698386e-008,-9.580521830901858e-008)
 (2.459851650776599e-006,-1.935317577683889e-006) (3.406471444475712e-007,-3.191460870254347e-007) (9.62545354782611e-008,-9.455158926956193e-008)
 (2.408304934268476e-006,-1.91716373233248e-006) (3.319748012564107e-007,-3.151436173901178e-007) (9.364023362515962e-008,-9.327369014816605e-008)
 (2.357793194013504e-006,-1.898809280939043e-006) (3.23510487159476e-007,-3.110893559511334e-007) (9.109302881432543e-008,-9.197532543344986e-008)
 (2.308302494222851e-006,-1.880319581742945e-006) (3.152532084746442e-007,-3.06994888303315e-007) (8.861302526134156e-008,-9.066027662994818e-008)
 (2.25981342006735e-006,-1.861757725511937e-006) (3.072010732547755e-007,-3.028715242707359e-007) (8.620003474375161e-008,-8.933227382313061e-008)
 (2.212301293289218e-006,-1.843183987475886e-006) (2.993513182624004e-007,-2.987302106875463e-007) (8.385358243999184e-008,-8.79949677772751e-008)
 (2.165736450851965e-006,-1.824655306876343e-006) (2.917003462905891e-007,-2.945814478331683e-007) (8.157291599830959e-008,-8.665190299141523e-008)
 (2.120084581499912e-006,-1.806224801302214e-006) (2.842437730985863e-007,-2.904352107694256e-007) (7.935701762265312e-008,-8.530649209433752e-008)
 (2.075307114449269e-006,-1.787941321918519e-006) (2.769764831053787e-007,-2.863008766694242e-007) (7.720461892574223e-008,-8.396199191296401e-008)
 (2.031361653986638e-006,-1.769849054616592e-006) (2.698926928908318e-007,-2.821871590630745e-007) (7.511421827050994e-008,-8.262148149997589e-008)
 (1.988202453502463e-006,-1.751987171062014e-006) (2.629860214884376e-007,-2.781020497622018e-007) (7.308410030142447e-008,-8.128784235871295e-008)
 (1.945780922411701e-006,-1.734389532619217e-006) (2.562495664162941e-007,-2.740527690691472e-007) (7.111235735461617e-008,-7.996374105659709e-008)
 (1.904046159498301e-006,-1.717084449219904e-006) (2.49675984378304e-007,-2.700457247241095e-007) (6.919691242997151e-008,-7.865161437390721e-008)
 (1.862945506418699e-006,-1.700094494447368e-006) (2.43257575572393e-007,-2.660864799092975e-007) (6.733554340846801e-008,-7.73536570940457e-008)
 (1.82242511540198e-006,-1.683436377426262e-006) (2.369863705646315e-007,-2.621797305085256e-007) (6.552590820212085e-008,-7.607181250375285e-008)
 (1.782430525524914e-006,-1.667120871583081e-006) (2.308542187147898e-007,-2.583292917119953e-007) (6.376557053148519e-008,-7.480776563929314e-008)
 (1.742907242302344e-006,-1.651152799933804e-006) (2.248528771777875e-007,-2.545380939692062e-007) (6.205202603518892e-008,-7.356293928496213e-008)
 (1.703801315666206e-006,-1.635531076283137e-006) (2.189740995393248e-007,-2.5080818821537e-007) (6.03827284270597e-008,-7.233849270422935e-008)
 (1.665059911680826e-006,-1.620248801543471e-006) (2.132097231759901e-007,-2.471407602331754e-007) (5.875511542420909e-008,-7.113532306471864e-008)
 (1.626631873530858e-006,-1.605293414277711e-006) (2.07551754457538e-007,-2.435361539541352e-007) (5.71666341834291e-008,-6.995406949201689e-008)
 (1.588468267405283e-006,-1.590646894498451e-006) (2.019924509256384e-007,-2.399939034496751e-007) (5.56147659884993e-008,-6.879511967431655e-008)
 (1.550522908881116e-006,-1.576286019674155e-006) (1.965243995958459e-007,-2.365127733062757e-007) (5.409704994005462e-008,-6.765861891812084e-008)
 (1.512752865295496e-006,-1.562182671758633e-006) (1.91140590533005e-007,-2.330908070149948e-007) (5.261110540776994e-008,-6.65444815360715e-008)
 (1.475118929401552e-006,-1.548304193829566e-006) (1.858344848543109e-007,-2.297253829323968e-007) (5.115465301058465e-008,-6.545240442845657e-008)
 (1.437586059384931e-006,-1.534613794581255e-006) (1.80600076318965e-007,-2.264132772817488e-007) (4.972553390013764e-008,-6.438188269615197e-008)
 (1.400123780079069e-006,-1.521070998407397e-006) (1.754319456779123e-007,-2.231507335599972e-007) (4.832172713118593e-008,-6.333222709905814e-008)
 (1.362706540073295e-006,-1.507632138179256e-006) (1.703253069865585e-007,-2.199335376002564e-007) (4.694136492024881e-008,-6.230258314522201e-008)
 (1.325314019347037e-006,-1.494250887041717e-006) (1.652760451350645e-007,-2.167570974091134e-007) (4.558274560648907e-008,-6.129195157165028e-008)
 (1.287931382175153e-006,-1.48087882466103e-006) (1.602807439299607e-007,-2.136165267661295e-007) (4.424434415787917e-008,-6.029920994588256e-008)
 (1.250549470364312e-006,-1.467466032410205e-006) (1.553367041723692e-007,-2.105067314389768e-007) (4.29248200926191e-008,-5.93231350924125e-008)
 (1.213164932418833e-006,-1.453961711020703e-006) (1.504419513233236e-007,-2.074224967466148e-007) (4.162302272421693e-008,-5.836242602445897e-008)
 (1.175780285011082e-006,-1.44031481333185e-006) (1.455952325258482e-007,-2.043585751012956e-007) (4.033799368039656e-008,-5.74157270409375e-008)
 (1.138403904129549e-006,-1.426474683995865e-006) (1.407960029620492e-007,-2.013097720894027e-007) (3.906896669649039e-008,-5.648165063952688e-008)
 (1.10104994447008e-006,-1.412391697411697e-006) (1.360444017555104e-007,-1.982710296200241e-007) (3.781536473456081e-008,-5.555879988999136e-008)
 (1.063738186970096e-006,-1.398017884808076e-006) (1.313412178745043e-007,-1.952375046857353e-007) (3.657679453619249e-008,-5.464578992193693e-008)
 (1.026493815795218e-006,-1.383307541321632e-006) (1.266878467384705e-007,-1.922046423464869e-007) (3.53530387704106e-008,-5.374126819610966e-008)
 (9.893471275118755e-007,-1.368217804120162e-006) (1.220862384677103e-007,-1.891682416660487e-007) (3.41440459891187e-008,-5.284393325873905e-008)
 (9.523331765302844e-007,-1.352709193107519e-006) (1.175388389257592e-007,-1.861245134999276e-007) (3.29499186498015e-008,-5.195255171486516e-008)
 (9.154913621377753e-007,-1.336746106479864e-006) (1.130485248835271e-007,-1.830701292410249e-007) (3.177089950181824e-008,-5.106597320615848e-008)
 (8.788649634785567e-007,-1.320297264344159e-006) (1.086185347629018e-007,-1.800022598826125e-007) (3.060735665991615e-008,-5.01831432306324e-008)
 (8.425006296670879e-007,-1.303336094697831e-006) (1.042523964903017e-007,-1.769186050126368e-007) (2.945976770623972e-008,-4.930311370049115e-008)
 (8.064478328083569e-007,-1.285841057240885e-006) (9.995385401787338e-008,-1.73817411640609e-007) (2.832870316345599e-008,-4.842505119464072e-008)
 (7.707582920592496e-007,-1.267795901692397e-006) (9.572679402514634e-008,-1.706974830163225e-007) (2.721480967994084e-008,-4.754824291475309e-008)
 (7.354853770025256e-007,-1.249189858450789e-006) (9.157517423151423e-008,-1.675581778560037e-007) (2.61187932409278e-008,-4.667210041700281e-008)
 (7.006834985713192e-007,-1.230017760538314e-006) (8.750295461266398e-008,-1.643994006076731e-007) (2.504140269967228e-008,-4.579616122573573e-008)
 (6.664074955815474e-007,-1.210280096773336e-006) (8.351403264168684e-008,-1.612215835721814e-007) (2.398341388466319e-008,-4.492008848291176e-008)
 (6.327120246473543e-007,-1.189982997010655e-006) (7.961218348879258e-008,-1.580256618258483e-007) (2.294561450068656e-008,-4.404366881353283e-008)
 (5.996509609178198e-007,-1.169138151086545e-006) (7.580100589854902e-008,-1.548130419920026e-007) (2.19287899986313e-008,-4.316680860548498e-008)
 (5.672768166883699e-007,-1.147762663809852e-006) (7.208387426132106e-008,-1.515855659458646e-007) (2.093371055003722e-008,-4.228952891524765e-008)
 (5.356401845489547e-007,-1.125878848980914e-006) (6.8463897193229e-008,-1.483454705462394e-007) (1.996111922081342e-008,-4.141195921259957e-008)
 (5.047892113200827e-007,-1.103513966011428e-006) (6.494388275439384e-008,-1.450953444558427e-007) (1.901172140346802e-008,-4.053433017325575e-008)
 (4.747691086046726e-007,-1.080699903282864e-006) (6.152631027419277e-008,-1.418380830514526e-007) (1.808617553482859e-008,-3.965696571994583e-008)
 (4.456217053297744e-007,-1.057472812929537e-006) (5.821330861415454e-008,-1.385768423443441e-007) (1.718508509959849e-008,-3.878027449639617e-008)
 (4.173850471552678e-007,-1.03387270226753e-006) (5.500664058881901e-008,-1.353149927363167e-007) (1.630899189867591e-008,-3.790474094607465e-008)
 (3.90093047070227e-007,-1.009942987607746e-006) (5.190769318005476e-008,-1.320560733322515e-007) (1.545837054300825e-008,-3.703091614799957e-008)
 (3.637751908673596e-007,-9.857300166784583e-007) (4.891747311962609e-008,-1.288037474295417e-007) (1.463362412217713e-008,-3.615940854524075e-008)
 (3.384563004766726e-007,-9.612825663186056e-007) (4.60366073752479e-008,-1.255617596950603e-007) (1.383508098585528e-008,-3.52908746860617e-008)
 (3.141563573496318e-007,-9.366513224691443e-007) (4.326534805576901e-008,-1.223338954518225e-007) (1.306299257499331e-008,-3.442601007908956e-008)
 (2.908903872208296e-007,-9.118883497612199e-007) (4.060358124376019e-008,-1.191239424043243e-007) (1.231753222864368e-008,-3.356554025411769e-008)
 (2.686684066528129e-007,-8.870465581580222e-007) (3.805083926931381e-008,-1.15935655054109e-007) (1.159879489750496e-008,-3.271021210292678e-008)
 (2.474954308052773e-007,-8.621791741347846e-007) (3.560631595472186e-008,-1.127727219883324e-007) (1.09067976910635e-008,-3.186078556581916e-008)
 (2.273715408910363e-007,-8.373392237673261e-007) (3.326888437571887e-008,-1.096387361620705e-007) (1.02414811867382e-008,-3.101802571938912e-008)
 (2.082920088107311e-007,-8.125790348368058e-007) (3.10371167127148e-008,-1.065371682475981e-007) (9.602711429450216e-009,-3.018269531216749e-008)
 (1.902474755243432e-007,-7.879497646491032e-007) (2.890930578651656e-008,-1.034713430784564e-007) (8.990282552469316e-009,-2.935554778743627e-008)
 (1.732241788475564e-007,-7.635009597138936e-007) (2.688348790267995e-008,-1.004444191800577e-007) (8.40391994950549e-009,-2.853732082640955e-008)
 (1.572042255795868e-007,-7.392801527454515e-007) (2.495746665070677e-008,-9.745937134992802e-008) (7.843283930989348e-009,-2.772873043836713e-008)
 (1.421659021980096e-007,-7.153325016469475e-007) (2.312883733125572e-008,-9.451897622324715e-008) (7.307973796230939e-009,-2.69304656189431e-008)
 (1.280840178200839e-007,-6.917004742458437e-007) (2.139501170680583e-008,-9.162580073867139e-008) (6.797532256075745e-009,-2.614318359283483e-008)
 (1.149302727348406e-007,-6.684235815784354e-007) (1.975324279363601e-008,-8.878219339859599e-008) (6.311450138891314e-009,-2.536750565131796e-008)
 (1.026736455849016e-007,-6.455381615128575e-007) (1.820064943509614e-008,-8.599027820226562e-008) (5.849171315470041e-009,-2.460401358981655e-008)
 (9.12807922021075e-008,-6.230772134664513e-007) (1.673424041647867e-008,-8.325195111302967e-008) (5.410097778074675e-009,-2.385324674522559e-008)
 (8.071644920422899e-008,-6.010702839599586e-007) (1.535093790224856e-008,-8.056887890731225e-008) (4.993594810603789e-009,-2.311569962706937e-008)
 (7.094383571585115e-008,-5.795434017743669e-007) (1.404759999871574e-008,-7.794250023886465e-008) (4.598996188123662e-009,-2.239182013056295e-008)
 (6.192504698354922e-008,-5.585190605734458e-007) (1.282104226524008e-008,-7.537402874065561e-008) (4.225609347260084e-009,-2.16820083136582e-008)
 (5.362143419406744e-008,-5.380162460446301e-007) (1.166805801985236e-008,-7.286445797441916e-008) (3.87272047057918e-009,-2.098661571509443e-008)
 (4.599396545293996e-008,-5.180505039175518e-007) (1.058543730949721e-008,-7.041456803160001e-008) (3.539599433039155e-009,-2.030594518397869e-008)
 (3.900356361784327e-008,-4.986340446580625e-007) (9.569984437242918e-009,-6.802493357946208e-008) (3.225504561847057e-009,-1.964025118718808e-008)
 (3.261141747434269e-008,-4.797758802168559e-007) (8.618533965156444e-009,-6.56959331440851e-008) (2.929687167857293e-009,-1.898974055527169e-008)
 (2.677926356313051e-008,-4.614819879398604e-007) (7.727965136117007e-009,-6.342775941964303e-008) (2.651395810152783e-009,-1.835457362466005e-008)
 (2.146963679817392e-008,-4.437554966201924e-007) (6.895214682858874e-009,-6.122043039462194e-008) (2.3898802646824e-009,-1.773486572949691e-008)
 (1.664608881225892e-008,-4.265968896828798e-007) (6.117288017454697e-009,-5.907380109000507e-008) (2.144395171093567e-009,-1.713068899759924e-008)
 (1.227337372322365e-008,-4.10004220629635e-007) (5.391268817959475e-009,-5.698757571250638e-008) (1.914203341769857e-009,-1.654207439832494e-008)
 (8.317601699436841e-009,-3.939733361171486e-007) (4.714327050695309e-009,-5.496132003577433e-008) (1.698578721837941e-009,-1.596901399582056e-008)
 (4.746361310741256e-009,-3.784981023787971e-007) (4.083725487258883e-009,-5.299447383591191e-008) (1.496808995638846e-009,-1.541146335935233e-008)
 (1.528812161908391e-009,-3.635706311060933e-007) (3.496824791963355e-009,-5.108636322279026e-008) (1.308197843275856e-009,-1.486934408173931e-008)
 (-1.364250274969035e-009,-3.491815013613819e-007) (2.951087271540556e-009,-4.923621272575601e-008) (1.132066853090916e-009,-1.434254636668362e-008)
 (-3.960355395519989e-009,-3.353199745785092e-007) (2.444079389142351e-009,-4.744315701075466e-008) (9.67757104719332e-010,-1.383093164078672e-008)
 (-6.285341306368411e-009,-3.219742002034825e-007) (1.973473155126136e-009,-4.57062521249818e-008) (8.146304383124177e-010,-1.333433515497891e-008)
 (-8.36335918272329e-009,-3.091314100153557e-007) (1.537046511258429e-009,-4.402448618440515e-008) (6.720704315958652e-010,-1.285256854466086e-008)
 (-1.02168954896283e-008,-2.967780996386852e-007) (1.132682828878093e-009,-4.239678943869617e-008) (5.394831069142696e-010,-1.238542231898555e-008)
 (-1.186680943052933e-008,-2.849001961979381e-007) (7.583696410032994e-010,-4.082204366602593e-008) (4.162973943460107e-010,-1.193266825746523e-008)
 (-1.333238305957502e-008,-2.734832114663058e-007) (4.121967261604486e-010,-3.929909086799878e-008) (3.019653762775236e-010,-1.149406169525765e-008)
 (-1.463138161393682e-008,-2.625123802192364e-007) (9.235365731258104e-011,-3.782674124963199e-008) (1.959623402994397e-010,-1.106934368323661e-008)
 (-1.578012178051832e-008,-2.519727838158736e-007) (-2.028730775063286e-010,-3.640378048478831e-008) (9.778666619757224e-011,-1.065824301308234e-008)
 (-1.679354579494612e-008,-2.418494592961916e-007) (-4.751032830080551e-010,-3.502897627841456e-008) (6.959573275604078e-012,-1.02604781017914e-008)
 (-1.768529947261629e-008,-2.321274945006181e-007) (-7.258665026088076e-010,-3.370108424796471e-008) (-7.697524848703694e-011,-9.875758732649462e-009)
 (-1.846781248361236e-008,-2.227921098947947e-007) (-9.566056215589075e-010,-3.241885315539517e-008) (-1.544521008454446e-010,-9.503787653772837e-009)
 (-1.915237939780405e-008,-2.138287279144151e-007) (-1.168680554601679e-009,-3.118102952692824e-008) (-2.258838123855547e-010,-9.144262037290455e-009)
 (-1.974924023854048e-008,-2.052230307417738e-007) (-1.363371957926019e-009,-2.998636170360827e-008) (-2.916623275893574e-010,-8.796874803837326e-009)
 (-2.026765948897056e-008,-1.969610074887682e-007) (-1.541884912468846e-009,-2.883360336888103e-008) (-3.521593340950071e-010,-8.461315820721162e-009)
 (-2.071600268925801e-008,-1.890289917918875e-007) (-1.705352536588035e-009,-2.772151660140049e-008) (-4.07726913444737e-010,-8.13727298067331e-009)
 (-2.110180994473562e-008,-1.814136908330386e-007) (-1.854839494385776e-009,-2.6648874502034e-008) (-4.586982036689005e-010,-7.824433171246132e-009)
 (-2.143186583133432e-008,-1.74102206784791e-007) (-1.991345374878131e-009,-2.56144634436454e-008) (-5.053880640641639e-010,-7.522483144370785e-009)
 (-2.171226533465812e-008,-1.670820516448083e-007) (-2.115807924373485e-009,-2.461708499053623e-008) (-5.480937345427329e-010,-7.231110295927762e-009)
 (-2.194847559241863e-008,-1.603411563783832e-007) (-2.229106122144703e-009,-2.365555753244642e-008) (-5.870954837911004e-010,-6.950003365280543e-009)
 (-2.214539332524628e-008,-1.538678752276225e-007) (-2.332063094649895e-009,-2.272871767453299e-008) (-6.22657242676525e-010,-6.678853064296079e-009)
 (-2.230739793983877e-008,-1.476509859799682e-007) (-2.425448870059747e-009,-2.183542142111272e-008) (-6.550272202549448e-010,-6.417352644497553e-009)
 (-2.243840037012865e-008,-1.416796869162364e-007) (-2.509982977835809e-009,-2.097454518732191e-008) (-6.84438502075554e-010,-6.165198410604873e-009)
 (-2.25418877879706e-008,-1.359435910827835e-007) (-2.586336902874902e-009,-2.014498666762118e-008) (-7.111096302478526e-010,-5.922090187642664e-009)
 (-2.262096436575688e-008,-1.304327184570204e-007) (-2.655136405087449e-009,-1.934566558609324e-008) (-7.352451674637389e-010,-5.687731747365798e-009)
 (-2.267838831039307e-008,-1.251374865006258e-007) (-2.716963717654552e-009,-1.857552434868644e-008) (-7.57036245375489e-010,-5.461831199346093e-009)
 (-2.271660541263468e-008,-1.200486995233889e-007) (-2.772359637526849e-009,-1.78335286131796e-008) (-7.766611006340739e-010,-5.244101350403133e-009)
 (-2.273777936934218e-008,-1.151575372134293e-007) (-2.821825521520728e-009,-1.711866778848378e-008) (-7.942856000655841e-010,-5.034260035203057e-009)
 (-2.274381914045278e-008,-1.104555426280024e-007) (-2.865825201006533e-009,-1.642995547137794e-008) (-8.100637577585982e-010,-4.832030420682909e-009)
 (-2.27364035990872e-008,-1.05934609883606e-007) (-2.904786826404298e-009,-1.576642982554611e-008) (-8.241382441432678e-010,-4.637141282881063e-009)
 (-2.271700372347052e-008,-1.015869717357653e-007) (-2.939104651138879e-009,-1.512715390524171e-008) (-8.366408917252011e-010,-4.449327260980844e-009)
 (-2.268690256535382e-008,-9.740518719683217e-008) (-2.969140762570372e-009,-1.451121592415787e-008) (-8.476931947272994e-010,-4.268329084131314e-009)
 (-2.264721321269096e-008,-9.33821293057612e-008) (-2.995226765343407e-009,-1.391772946867249e-008) (-8.574068050546507e-010,-4.0938937727893e-009)
 (-2.259889494556539e-008,-8.951097313521319e-008) (-3.017665420330972e-009,-1.334583365428666e-008) (-8.658840242672787e-010,-3.925774814465601e-009)
 (-2.254276776511651e-008,-8.578518409909047e-008) (-3.036732240431939e-009,-1.279469322387936e-008) (-8.73218289960505e-010,-3.763732312301819e-009)
 (-2.247952545670047e-008,-8.219850660648491e-008) (-3.052677042833851e-009,-1.226349858686574e-008) (-8.794946560242039e-010,-3.60753310719356e-009)
 (-2.240974733108869e-008,-7.87449530956707e-008) (-3.065725455935839e-009,-1.175146579906869e-008) (-8.847902645262321e-010,-3.456950872827744e-009)
 (-2.233390877142027e-008,-7.541879347270784e-008) (-3.076080378031548e-009,-1.125783648447639e-008) (-8.891748082092385e-010,-3.311766184515232e-009)
 (-2.225239070044027e-008,-7.221454497306281e-008) (-3.08392338453399e-009,-1.078187770082588e-008) (-8.927109812003094e-010,-3.17176656280149e-009)
 (-2.216548807056112e-008,-6.912696246141847e-008) (-3.089416080108319e-009,-1.032288175252593e-008) (-8.954549153318105e-010,-3.036746492959462e-009)
 (-2.20734174700238e-008,-6.615102918158656e-008) (-3.092701392405296e-009,-9.88016595547324e-009) (-8.974566026325912e-010,-2.906507420406668e-009)
 (-2.19763239308894e-008,-6.328194796737205e-008) (-3.093904804535669e-009,-9.453072359374083e-009) (-8.987602978749634e-010,-2.780857729769989e-009)
 (-2.187428701886628e-008,-6.051513292387511e-008) (-3.093135524217355e-009,-9.040967434137485e-009) (-8.99404905983337e-010,-2.659612700542021e-009)
 (-2.176732628057588e-008,-5.784620158734788e-008) (-3.090487588414741e-009,-8.643241727411122e-009) (-8.994243474005399e-010,-2.542594451811596e-009)
 (-2.165540612056683e-008,-5.52709675711222e-008) (-3.086040903420623e-009,-8.259309500985944e-009) (-8.988479050002024e-010,-2.429631870986204e-009)
 (-2.153844017852785e-008,-5.278543370220259e-008) (-3.079862221499506e-009,-7.888608353712878e-009) (-8.977005497749298e-010,-2.320560536520033e-009)
 (-2.141629527480282e-008,-5.038578565254444e-008) (-3.072006056306808e-009,-7.530598838779902e-009) (-8.960032475860519e-010,-2.21522262923e-009)
 (-2.128879499184094e-008,-4.806838606579552e-008) (-3.062515540551701e-009,-7.184764082767039e-009) (-8.937732460221131e-010,-2.113466842718442e-009)
 (-2.115572295799785e-008,-4.582976917675357e-008) (-3.051423230395838e-009,-6.850609413595657e-009) (-8.910243435017985e-010,-2.015148291017145e-009)
 (-2.10168258992159e-008,-4.366663592013218e-008) (-3.038751862241245e-009,-6.527662003772393e-009) (-8.877671415906675e-010,-1.920128417315718e-009)
 (-2.087181652421953e-008,-4.157584951809401e-008) (-3.024515068476165e-009,-6.215470534537018e-009) (-8.840092826650081e-010,-1.82827490601693e-009)
 (-2.072037630794189e-008,-3.955443153494899e-008) (-3.008718059643431e-009,-5.913604885764028e-009) (-8.7975567473555e-010,-1.739461599710205e-009)
 (-2.05621582375897e-008,-3.75995583814447e-008) (-2.991358281266124e-009,-5.621655855125475e-009) (-8.750087067181929e-010,-1.653568423081913e-009)
 (-2.039678958544455e-008,-3.570855824634368e-008) (-2.972426054348133e-009,-5.339234909093332e-009) (-8.69768455566096e-010,-1.570481314416375e-009)
 (-2.022387477191345e-008,-3.387890842779022e-008) (-2.951905208934198e-009,-5.065973966869546e-009) (-8.64032889540005e-010,-1.490092165896271e-009)
 (-2.004299838128186e-008,-3.210823303009694e-008) (-2.929773720684376e-009,-4.80152521682521e-009) (-8.57798069875374e-010,-1.412298772649179e-009)
 (-1.985372839155098e-008,-3.039430098490426e-008) (-2.906004360465704e-009,-4.545560963599698e-009) (-8.510583543442001e-010,-1.337004790396078e-009)
 (-1.96556196772246e-008,-2.873502434792868e-008) (-2.880565367184254e-009,-4.297773502096131e-009) (-8.438066057894751e-010,-1.264119700792469e-009)
 (-1.944821784149595e-008,-2.712845681364287e-008) (-2.853421153542686e-009,-4.057875013004218e-009) (-8.360344088736365e-010,-1.193558783157317e-009)
 (-1.923106342951927e-008,-2.557279238106689e-008) (-2.824533054214839e-009,-3.825597472415678e-009) (-8.277322979484773e-010,-1.125243090411397e-009)
 (-1.900369656829501e-008,-2.406636409424642e-008) (-2.793860124858612e-009,-3.60069256630886e-009) (-8.188899987886277e-010,-1.05909942671116e-009)
 (-1.876566207233957e-008,-2.260764277111177e-008) (-2.761359999350484e-009,-3.382931598759065e-009) (-8.094966865525268e-010,-9.950603234992396e-010)
 (-1.851651504175028e-008,-2.119523562332852e-008) (-2.726989811047177e-009,-3.172105380834906e-009) (-7.99541261882543e-010,-9.330640101774873e-010)
 (-1.825582696972584e-008,-1.982788466152906e-008) (-2.690707181935655e-009,-2.968024085519794e-009) (-7.890126464188442e-010,-8.730543750791588e-010)
 (-1.798319235931263e-008,-1.850446477138579e-008) (-2.652471281342029e-009,-2.770517052361584e-009) (-7.779000983508407e-010,-8.149809119616967e-010)
 (-1.769823583320586e-008,-1.722398133802381e-008) (-2.612243952877636e-009,-2.579432524608175e-009) (-7.661935477642301e-010,-7.587986468550624e-010)
 (-1.740061969808312e-008,-1.598556729360516e-008) (-2.569990905629939e-009,-2.394637300250484e-009) (-7.538839506435802e-010,-7.044680399066544e-010)
 (-1.709005190437659e-008,-1.478847945916677e-008) (-2.525682961727499e-009,-2.216016278682741e-009) (-7.409636593744848e-010,-6.519548566293885e-010)
 (-1.6766294315708e-008,-1.363209405579912e-008) (-2.479297349047346e-009,-2.043471884221873e-009) (-7.27426806446044e-010,-6.012300032061763e-010)
 (-1.642917117659577e-008,-1.251590126583988e-008) (-2.430819023696462e-009,-1.876923349092003e-009) (-7.132696969346266e-010,-5.522693205726232e-010)
 (-1.607857763971978e-008,-1.143949873785353e-008) (-2.380242002977553e-009,-1.716305839819071e-009) (-6.984912041608171e-010,-5.050533325963203e-010)
 (-1.571448818736239e-008,-1.0402583946186e-008) (-2.327570685529183e-009,-1.561569413589268e-009) (-6.83093161715552e-010,-4.595669443563066e-010)
 (-1.533696475621198e-008,-9.404945341009442e-009) (-2.272821131573327e-009,-1.412677794415899e-009) (-6.670807439849922e-010,-4.157990875069624e-010)
 (-1.49461643528369e-008,-8.446452255048698e-009) (-2.216022272852848e-009,-1.269606963296251e-009) (-6.504628262698677e-010,-3.737423109480534e-010)
 (-1.45423459296735e-008,-7.527043570277181e-009) (-2.157217019125964e-009,-1.132343561724726e-009) (-6.332523148454024e-010,-3.333923165971089e-010)
 (-1.41258762803971e-008,-6.646715190322854e-009) (-2.09646322622641e-009,-1.000883113940104e-009) (-6.154664367120043e-010,-2.947474417252046e-010)
 (-1.369723470954728e-008,-5.805506411582852e-009) (-2.033834489982625e-009,-8.752280800159455e-010) (-5.971269785922518e-010,-2.578080913538771e-010)
 (-1.325701624170194e-008,-5.00348533542612e-009) (-1.969420730898405e-009,-7.553857591200792e-010) (-5.782604648767597e-010,-2.225761262770437e-010)
 (-1.280593314518535e-008,-4.240733515982075e-009) (-1.903328536606152e-009,-6.413660696317692e-010) (-5.58898264817839e-010,-1.890542144413501e-010)
 (-1.234481458351332e-008,-3.51733008574873e-009) (-1.835681232859375e-009,-5.331792401496699e-010) (-5.390766203573124e-010,-1.572451555685182e-010)
 (-1.187460424060934e-008,-2.833335647498406e-009) (-1.766618659329373e-009,-4.308334521334129e-010) (-5.188365875511977e-010,-1.271511908664228e-010)
 (-1.139635582091784e-008,-2.188776258045998e-009) (-1.696296633515523e-009,-3.343324807547347e-010) (-4.982238865872356e-010,-9.877331141679025e-011)
 (-1.091122638528931e-008,-1.583627857186008e-009) (-1.624886094565398e-009,-2.436733850056338e-010) (-4.772886578861955e-010,-7.211058015898411e-011)
 (-1.04204675519474e-008,-1.017801510052624e-009) (-1.552571928684567e-009,-1.588443007995132e-010) (-4.560851246114626e-010,-4.715948317916989e-011)
 (-9.9254146645304e-009,-4.911298312390329e-010) (-1.479551488076216e-009,-7.982239146208206e-011) (-4.346711649475233e-010,-2.391332627375526e-011)
 (-9.427474102687715e-009,-3.354943295151537e-012) (-1.406032826306981e-009,-6.572008337243747e-012) (-4.131078006989163e-010,-2.36169226654345e-012)
 (-8.928108981504174e-009,4.458817100868751e-010) (-1.332232683416332e-009,6.095688978842046e-011) (-3.914586118207778e-010,1.751002651521965e-011)
 (-8.428823549287403e-009,8.570474237258521e-010) (-1.258374263747684e-009,1.228300161293795e-010) (-3.697890893505599e-010,3.572100813956895e-011)
 (-7.931146646280749e-009,1.230723952659478e-009) (-1.184684857725488e-009,1.791297003671695e-010) (-3.481659416513858e-010,5.229528324284754e-011)
 (-7.43661462522303e-009,1.56761075816841e-009) (-1.111393365072944e-009,2.299554745577059e-010) (-3.266563707278719e-010,6.726191238885429e-011)
 (-6.946754156819588e-009,1.868525720543742e-009) (-1.03872778095769e-009,2.754242883849907e-010) (-3.053273366234634e-010,8.065505489170822e-011)
 (-6.463065346988668e-009,2.134403344798584e-009) (-9.669127079083942e-010,3.156703538700361e-010) (-2.842448283151718e-010,9.251392892574449e-011)
 (-5.987005578255253e-009,2.366290567965666e-009) (-8.961669550233566e-010,3.508446318142793e-010) (-2.634731591820581e-010,1.028826663395881e-010)
 (-5.519974455638928e-009,2.56534035352407e-009) (-8.267012820597396e-010,3.811139838731872e-010) (-2.430743040291755e-010,1.118100690032311e-010)
 (-5.063300189751437e-009,2.732803325890357e-009) (-7.587163396734148e-010,4.066600244960356e-010) (-2.231072928126365e-010,1.193492765569776e-010)
 (-4.618227689672824e-009,2.870017752447143e-009) (-6.92400848769889e-010,4.276777155983517e-010) (-2.03627673803215e-010,1.255573580337364e-010)
