# Supplementary material for: Electromagnetic Analysis, Characterization and Discussion of Inductive Transmission Parameters for Titanium Based Housing Materials in Active Medical Implantable Devices
Source: Materials (Basel). 2018 Oct 25;11(11):2089. doi: 10.3390/ma11112089 (PMC6266279; doi:10.3390/ma11112089)
Supplement: Supplementary file 1 [file materials-11-02089-s001.zip › supplementary/simulation_and_results_C_D/L21phi_outputOG.txt]

# Created by Octave 4.0.0, Thu Sep 22 03:16:49 2016 Mitteleurop�ische Sommerzeit <unknown@juno>
# name: L21phi
# type: complex matrix
# rows: 241
# columns: 3
 (6.236812782947805e-006,4.142829598329234e-012) (1.007992066127063e-006,-4.11605745748751e-012) (2.946746019853292e-007,-1.596116036739464e-012)
 (6.236812783080905e-006,4.304909011852838e-012) (1.007992064973086e-006,-4.277082836201668e-012) (2.946746015453666e-007,-1.658558165793016e-012)
 (6.236812783224564e-006,4.473329635198184e-012) (1.007992063727054e-006,-4.444407377524144e-012) (2.946746010703129e-007,-1.723442978653343e-012)
 (6.23681278337969e-006,4.648339586564962e-012) (1.007992062381641e-006,-4.618277455534414e-012) (2.946746005573627e-007,-1.790866014796315e-012)
 (6.236812783547152e-006,4.830196695160551e-012) (1.00799206092887e-006,-4.7989490753819e-012) (2.946746000034866e-007,-1.860926548528587e-012)
 (6.236812783728045e-006,5.019168882335399e-012) (1.007992059360239e-006,-4.986688249023387e-012) (2.946745994054332e-007,-1.933727734698723e-012)
 (6.236812783923285e-006,5.215534555896904e-012) (1.007992057666446e-006,-5.18177138561144e-012) (2.946745987596727e-007,-2.009376760132597e-012)
 (6.236812784134144e-006,5.419583022542068e-012) (1.007992055837556e-006,-5.384485697033912e-012) (2.946745980623953e-007,-2.087985000938322e-012)
 (6.23681278436178e-006,5.631614913423313e-012) (1.007992053862774e-006,-5.595129619398776e-012) (2.946745973094948e-007,-2.169668185890945e-012)
 (6.236812784607735e-006,5.851942629120399e-012) (1.007992051730452e-006,-5.814013250537275e-012) (2.946745964965359e-007,-2.254546566117163e-012)
 (6.236812784873216e-006,6.080890800513126e-012) (1.007992049428045e-006,-6.041458804309871e-012) (2.946745956187265e-007,-2.342745091489443e-012)
 (6.236812785159967e-006,6.318796768431776e-012) (1.007992046941944e-006,-6.277801083253195e-012) (2.946745946708879e-007,-2.434393593584154e-012)
 (6.236812785469572e-006,6.566011082061027e-012) (1.007992044257552e-006,-6.523387968492142e-012) (2.946745936474446e-007,-2.529626975996012e-012)
 (6.23681278580374e-006,6.822898017656747e-012) (1.007992041359022e-006,-6.778580929206544e-012) (2.946745925423641e-007,-2.628585411863444e-012)
 (6.236812786164702e-006,7.089836115306334e-012) (1.007992038229258e-006,-7.043755551649408e-012) (2.946745913491218e-007,-2.731414548911001e-012)
 (6.236812786554606e-006,7.367218740489699e-012) (1.007992034849867e-006,-7.319302088131551e-012) (2.946745900607107e-007,-2.838265722638938e-012)
 (6.236812786975527e-006,7.655454665478561e-012) (1.007992031200889e-006,-7.6056260279335e-012) (2.946745886695134e-007,-2.949296177527809e-012)
 (6.236812787429935e-006,7.954968672898312e-012) (1.007992027260851e-006,-7.903148689134561e-012) (2.946745871673497e-007,-3.064669296714552e-012)
 (6.236812787920786e-006,8.26620218636927e-012) (1.007992023006514e-006,-8.212307833989528e-012) (2.946745855453544e-007,-3.184554840725413e-012)
 (6.236812788450825e-006,8.58961392306174e-012) (1.007992018412834e-006,-8.533558307310066e-012) (2.94674583793987e-007,-3.309129194991974e-012)
 (6.236812789023173e-006,8.92568057286365e-012) (1.007992013452732e-006,-8.867372699598487e-012) (2.946745819029122e-007,-3.438575627236186e-012)
 (6.236812789641182e-006,9.274897505895919e-012) (1.007992008096981e-006,-9.214242035357376e-012) (2.946745798609957e-007,-3.573084554266859e-012)
 (6.236812790308542e-006,9.637779507109765e-012) (1.007992002314028e-006,-9.574676487260062e-012) (2.946745776562044e-007,-3.712853819344509e-012)
 (6.236812791029302e-006,1.001486153828167e-011) (1.0079919960698e-006,-9.949206118176913e-012) (2.946745752755554e-007,-3.858088979759872e-012)
 (6.23681279180762e-006,1.040669953355789e-011) (1.007991989327531e-006,-1.033838165072683e-011) (2.946745727050132e-007,-4.009003605454832e-012)
 (6.236812792648049e-006,1.081387122434218e-011) (1.007991982047482e-006,-1.074277526584764e-011) (2.946745699294413e-007,-4.16581958904843e-012)
 (6.236812793555756e-006,1.123697700111773e-011) (1.00799197418676e-006,-1.116298143200991e-011) (2.946745669324882e-007,-4.328767467317578e-012)
 (6.236812794535874e-006,1.167664079986113e-011) (1.007991965699076e-006,-1.15996177652998e-011) (2.946745636964953e-007,-4.498086755000655e-012)
 (6.236812795594482e-006,1.213351103686177e-011) (1.007991956534426e-006,-1.205332592116676e-011) (2.946745602024052e-007,-4.67402629092205e-012)
 (6.236812796737633e-006,1.260826157275639e-011) (1.007991946638817e-006,-1.252477252031802e-011) (2.946745564296315e-007,-4.856844597131235e-012)
 (6.236812797972194e-006,1.310159271606493e-011) (1.007991935954008e-006,-1.301465010874853e-011) (2.946745523559605e-007,-5.046810251557185e-012)
 (6.236812799305502e-006,1.361423227019385e-011) (1.007991924417029e-006,-1.352367815252757e-011) (2.946745479573983e-007,-5.244202274098383e-012)
 (6.236812800745436e-006,1.414693661876742e-011) (1.007991911959948e-006,-1.405260407040742e-011) (2.946745432080335e-007,-5.449310527341698e-012)
 (6.236812802300597e-006,1.470049185777403e-011) (1.007991898509403e-006,-1.460220430349055e-011) (2.946745380798989e-007,-5.662436131713732e-012)
 (6.236812803980208e-006,1.527571497599295e-011) (1.007991883986187e-006,-1.517328542384312e-011) (2.94674532542799e-007,-5.883891896036554e-012)
 (6.236812805794217e-006,1.587345507520271e-011) (1.007991868304817e-006,-1.576668528356752e-011) (2.946745265641366e-007,-6.114002763325407e-012)
 (6.236812807753574e-006,1.649459464484513e-011) (1.007991851372936e-006,-1.638327420500568e-011) (2.946745201087038e-007,-6.35310627315292e-012)
 (6.236812809869705e-006,1.714005089473688e-011) (1.007991833090863e-006,-1.70239562135141e-011) (2.946745131385002e-007,-6.601553040178266e-012)
 (6.236812812155457e-006,1.781077713273788e-011) (1.007991813351007e-006,-1.768967031378802e-011) (2.946745056124869e-007,-6.859707249757844e-012)
 (6.236812814624351e-006,1.85077642014363e-011) (1.007991792037165e-006,-1.838139181099826e-011) (2.94674497486373e-007,-7.127947171120486e-012)
 (6.236812817291187e-006,1.92320419808563e-011) (1.007991769023896e-006,-1.910013367778385e-011) (2.946744887123312e-007,-7.406665688470923e-012)
 (6.236812820171984e-006,1.998468094312115e-011) (1.007991744175792e-006,-1.984694796875278e-011) (2.946744792387265e-007,-7.696270850242662e-012)
 (6.236812823283843e-006,2.076679378290232e-011) (1.007991717346658e-006,-2.062292728232669e-011) (2.946744690098214e-007,-7.997186437218406e-012)
 (6.236812826645421e-006,2.15795371053128e-011) (1.007991688378626e-006,-2.142920627188091e-011) (2.946744579654332e-007,-8.309852549944306e-012)
 (6.236812830277078e-006,2.242411319408121e-011) (1.007991657101325e-006,-2.226696320777535e-011) (2.946744460405862e-007,-8.634726215477976e-012)
 (6.236812834200471e-006,2.33017718491393e-011) (1.0079916233308e-006,-2.313742158851877e-011) (2.946744331651537e-007,-8.972282014274405e-012)
 (6.236812838439322e-006,2.421381230184061e-011) (1.007991586868482e-006,-2.404185180555091e-011) (2.946744192634159e-007,-9.323012726851056e-012)
 (6.236812843019164e-006,2.516158521896139e-011) (1.007991547499993e-006,-2.49815728584309e-011) (2.946744042536506e-007,-9.687430001796553e-012)
 (6.236812847967667e-006,2.614649478211688e-011) (1.007991504993942e-006,-2.59579541243839e-011) (2.946743880476089e-007,-1.006606504318222e-011)
 (6.236812853314791e-006,2.717000086668696e-011) (1.007991459100509e-006,-2.697241717965346e-011) (2.946743705500608e-007,-1.045946932009832e-011)
 (6.236812859093064e-006,2.823362131379818e-011) (1.007991409550078e-006,-2.802643767409878e-011) (2.946743516581833e-007,-1.086821529634127e-011)
 (6.236812865337468e-006,2.933893429601243e-011) (1.007991356051613e-006,-2.912154726073856e-011) (2.946743312610057e-007,-1.129289718111253e-011)
 (6.236812872086127e-006,3.04875807966952e-011) (1.007991298290918e-006,-3.025933557515325e-011) (2.946743092387476e-007,-1.173413170111015e-011)
 (6.236812879380425e-006,3.168126719604869e-011) (1.00799123592895e-006,-3.144145226859697e-011) (2.946742854621088e-007,-1.21925588922443e-011)
 (6.236812887264852e-006,3.292176797182182e-011) (1.007991168599711e-006,-3.266960909280916e-011) (2.946742597915365e-007,-1.266884291251805e-011)
 (6.236812895787843e-006,3.421092852690052e-011) (1.00799109590822e-006,-3.394558203161339e-011) (2.946742320764258e-007,-1.31636728740945e-011)
 (6.236812905002224e-006,3.555066814126163e-011) (1.007991017428173e-006,-3.527121348343512e-011) (2.946742021542202e-007,-1.367776369448322e-011)
 (6.236812914964745e-006,3.694298306926487e-011) (1.007990932699533e-006,-3.664841448679231e-011) (2.946741698494897e-007,-1.421185696642766e-011)
 (6.236812925737328e-006,3.83899497807709e-011) (1.007990841225788e-006,-3.80791669879393e-011) (2.946741349729145e-007,-1.47667218442085e-011)
 (6.236812937387283e-006,3.989372833774282e-011) (1.007990742471229e-006,-3.956552614894207e-011) (2.946740973202065e-007,-1.534315594583099e-011)
 (6.236812949987461e-006,4.145656596028239e-011) (1.007990635857753e-006,-4.110962268658515e-011) (2.946740566709102e-007,-1.594198626970603e-011)
 (6.236812963616967e-006,4.308080075411469e-011) (1.007990520761612e-006,-4.271366524299462e-011) (2.94674012787175e-007,-1.656407012290866e-011)
 (6.236812978362132e-006,4.476886561278181e-011) (1.007990396509795e-006,-4.437994277374643e-011) (2.946739654123365e-007,-1.721029605920335e-011)
 (6.236812994316599e-006,4.652329232281374e-011) (1.007990262376224e-006,-4.611082695592871e-011) (2.946739142695071e-007,-1.788158482445612e-011)
 (6.236813011582235e-006,4.834671587803131e-011) (1.007990117577651e-006,-4.790877459701287e-011) (2.946738590599766e-007,-1.85788903046903e-011)
 (6.236813030269895e-006,5.024187901113606e-011) (1.007989961269126e-006,-4.977633004191661e-011) (2.946737994615101e-007,-1.930320047535839e-011)
 (6.236813050500665e-006,5.221163694437201e-011) (1.00798979253932e-006,-5.171612756095245e-011) (2.946737351265398e-007,-2.005553834434239e-011)
 (6.23681307240603e-006,5.425896242932798e-011) (1.007989610405261e-006,-5.373089371117509e-011) (2.946736656801627e-007,-2.083696288643568e-011)
 (6.236813096129666e-006,5.638695100446531e-011) (1.00798941380696e-006,-5.582344964496334e-011) (2.946735907180914e-007,-2.164856996180957e-011)
 (6.236813121828373e-006,5.859882657587905e-011) (1.007989201601322e-006,-5.799671336210604e-011) (2.946735098043432e-007,-2.249149321203005e-011)
 (6.236813149673148e-006,6.089794728490837e-011) (1.007988972555898e-006,-6.025370187079354e-011) (2.946734224688147e-007,-2.336690492592464e-011)
 (6.236813179851167e-006,6.328781170309204e-011) (1.007988725342003e-006,-6.259753324240987e-011) (2.946733282046852e-007,-2.427601686644734e-011)
 (6.236813212566885e-006,6.577206537027734e-011) (1.007988458527351e-006,-6.503142853082632e-011) (2.946732264656023e-007,-2.522008104878905e-011)
 (6.236813248044127e-006,6.835450773351855e-011) (1.007988170568222e-006,-6.755871352568783e-011) (2.94673116662679e-007,-2.620039045828167e-011)
 (6.236813286528207e-006,7.103909944719188e-011) (1.007987859801039e-006,-7.018282030594343e-011) (2.946729981612606e-007,-2.721827969487697e-011)
 (6.23681332828805e-006,7.382997011906175e-011) (1.007987524433317e-006,-7.290728855502659e-011) (2.946728702775015e-007,-2.827512553023384e-011)
 (6.236813373618755e-006,7.673142652385567e-011) (1.007987162534053e-006,-7.573576659253699e-011) (2.946727322746537e-007,-2.937234736045219e-011)
 (6.236813422844351e-006,7.974796129804408e-011) (1.007986772023333e-006,-7.867201207586282e-011) (2.946725833591212e-007,-3.05114075366179e-011)
 (6.236813476321234e-006,8.28842621590858e-011) (1.007986350661349e-006,-8.1719892313968e-011) (2.94672422676237e-007,-3.169381155270097e-011)
 (6.236813534441627e-006,8.614522170885218e-011) (1.007985896036638e-006,-8.48833841370286e-011) (2.946722493057797e-007,-3.292110806608437e-011)
 (6.236813597637706e-006,8.953594780500195e-011) (1.00798540555347e-006,-8.816657324287231e-011) (2.94672062257119e-007,-3.419488872725622e-011)
 (6.236813666386151e-006,9.306177461839807e-011) (1.00798487641852e-006,-9.157365295675375e-011) (2.946718604641547e-007,-3.551678778705892e-011)
 (6.236813741213063e-006,9.672827436398528e-011) (1.007984305626648e-006,-9.510892230482453e-011) (2.946716427798216e-007,-3.688848145228217e-011)
 (6.236813822700438e-006,1.005412697717173e-010) (1.007983689945731e-006,-9.877678332206955e-011) (2.946714079703172e-007,-3.831168695024505e-011)
 (6.236813911491677e-006,1.045068473250926e-010) (1.007983025900695e-006,-1.025817374713004e-010) (2.946711547089593e-007,-3.978816126629234e-011)
 (6.236814008300197e-006,1.086313713850488e-010) (1.007982309756481e-006,-1.065283810711997e-010) (2.946708815696204e-007,-4.131969950703947e-011)
 (6.236814113916668e-006,1.129214991484169e-010) (1.007981537500154e-006,-1.106213995957651e-010) (2.946705870199694e-007,-4.290813284154775e-011)
 (6.236814229219448e-006,1.173841965665974e-010) (1.007980704821874e-006,-1.14865560711934e-010) (2.946702694140233e-007,-4.455532596972553e-011)
 (6.23681435518484e-006,1.220267552618254e-010) (1.007979807095027e-006,-1.19265705883117e-010) (2.946699269845786e-007,-4.626317405375949e-011)
 (6.23681449289952e-006,1.268568104409003e-010) (1.007978839355202e-006,-1.238267403879958e-010) (2.946695578351405e-007,-4.803359905098744e-011)
 (6.236814643573875e-006,1.318823599389756e-010) (1.007977796278335e-006,-1.285536215545322e-010) (2.946691599314622e-007,-4.986854537860256e-011)
 (6.236814808558373e-006,1.371117843258221e-010) (1.007976672157676e-006,-1.334513450052775e-010) (2.946687310927202e-007,-5.176997482915329e-011)
 (6.236814989360621e-006,1.425538682097477e-010) (1.00797546088011e-006,-1.385249287052698e-010) (2.946682689823091e-007,-5.373986065641991e-011)
 (6.236815187665841e-006,1.482178226596654e-010) (1.007974155901236e-006,-1.437793945535673e-010) (2.946677710982836e-007,-5.578018074252988e-011)
 (6.236815405359821e-006,1.541133088041653e-010) (1.007972750220062e-006,-1.492197472908425e-010) (2.946672347635004e-007,-5.789290974067826e-011)
 (6.236815644554224e-006,1.602504626057575e-010) (1.007971236352612e-006,-1.548509504122559e-010) (2.946666571154549e-007,-6.008001009958609e-011)
 (6.23681590761631e-006,1.666399206881316e-010) (1.007969606305432e-006,-1.606778988331014e-010) (2.946660350959081e-007,-6.234342185221203e-011)
 (6.236816197201725e-006,1.73292847246275e-010) (1.007967851548289e-006,-1.667053879605584e-010) (2.946653654403246e-007,-6.468505104859055e-011)
 (6.236816516292332e-006,1.802209618096331e-010) (1.007965962987058e-006,-1.729380788813359e-010) (2.946646446672575e-007,-6.710675671642425e-011)
 (6.236816868238371e-006,1.874365677696679e-010) (1.007963930936629e-006,-1.79380459299329e-010) (2.946638690677051e-007,-6.961033621074982e-011)
 (6.236817256806228e-006,1.949525814635819e-010) (1.007961745094166e-006,-1.86036799898866e-010) (2.946630346946385e-007,-7.219750882647565e-011)
 (6.236817686232564e-006,2.027825613431323e-010) (1.007959394513373e-006,-1.929111057657485e-010) (2.946621373527496e-007,-7.486989753368704e-011)
 (6.236818161285068e-006,2.109407370789149e-010) (1.007956867579901e-006,-2.000070625186228e-010) (2.94661172588659e-007,-7.762900870131363e-011)
 (6.236818687330459e-006,2.194420378997138e-010) (1.007954151988657e-006,-2.073279768227022e-010) (2.946601356819492e-007,-8.047620966576077e-011)
 (6.236819270411249e-006,2.283021196536783e-010) (1.007951234723496e-006,-2.148767109148995e-010) (2.946590216365773e-007,-8.341270403430544e-011)
 (6.236819917332302e-006,2.375373896802725e-010) (1.007948102040087e-006,-2.226556108939785e-010) (2.946578251739094e-007,-8.64395045763224e-011)
 (6.23682063575523e-006,2.471650287622801e-010) (1.007944739452666e-006,-2.306664284493321e-010) (2.946565407269865e-007,-8.955740361644695e-011)
 (6.236821434306248e-006,2.57203008769959e-010) (1.007941131725662e-006,-2.389102358858825e-010) (2.946551624364031e-007,-9.276694083349748e-011)
 (6.236822322694424e-006,2.676701047412491e-010) (1.007937262871153e-006,-2.47387334258436e-010) (2.946536841486861e-007,-9.60683683972045e-011)
 (6.236823311842387e-006,2.785858997725082e-010) (1.007933116153461e-006,-2.560971545990531e-010) (2.946520994168933e-007,-9.946161343181866e-011)
 (6.236824414031482e-006,2.899707807717037e-010) (1.007928674101822e-006,-2.650381523248029e-010) (2.946504015044451e-007,-1.029462378111872e-010)
 (6.236825643059359e-006,3.018459227421119e-010) (1.007923918532703e-006,-2.742076950204395e-010) (2.946485833924419e-007,-1.065213953502762e-010)
 (6.236827014413461e-006,3.14233259219306e-010) (1.007918830583335e-006,-2.836019440374969e-010) (2.946466377911307e-007,-1.101857865437858e-010)
 (6.236828545458387e-006,3.271554356244574e-010) (1.007913390757711e-006,-2.932157304927398e-010) (2.946445571560154e-007,-1.139376110414975e-010)
 (6.236830255638024e-006,3.406357425759645e-010) (1.007907578986919e-006,-3.030424265161952e-010) (2.946423337093278e-007,-1.177745181779725e-010)
 (6.236832166691745e-006,3.546980249551232e-010) (1.007901374705586e-006,-3.130738129169687e-010) (2.94639959467589e-007,-1.216935559496464e-010)
 (6.236834302883786e-006,3.69366563102556e-010) (1.007894756945837e-006,-3.232999446976104e-010) (2.946374262754946e-007,-1.256911189749194e-010)
 (6.236836691243427e-006,3.846659213467787e-010) (1.007887704450662e-006,-3.337090162256899e-010) (2.94634725847386e-007,-1.297628960809704e-010)
 (6.236839361814977e-006,4.006207592338158e-010) (1.007880195808312e-006,-3.442872282678847e-010) (2.946318498165952e-007,-1.339038183115728e-010)
 (6.236842347911667e-006,4.172556005360558e-010) (1.007872209609185e-006,-3.550186595122296e-010) (2.946287897930861e-007,-1.381080083520498e-010)
 (6.236845686372556e-006,4.345945548871228e-010) (1.00786372462613e-006,-3.658851455880564e-010) (2.946255374302236e-007,-1.423687324462555e-010)
 (6.236849417812434e-006,4.526609869740312e-010) (1.007854720019634e-006,-3.768661691161788e-010) (2.946220845012127e-007,-1.466783560852049e-010)
 (6.236853586861186e-006,4.71477128774982e-010) (1.007845175568041e-006,-3.879387646854949e-010) (2.946184229845738e-007,-1.51028305028897e-010)
 (6.236858242382178e-006,4.910636303843962e-010) (1.007835071922573e-006,-3.9907744309324e-010) (2.946145451596623e-007,-1.554090331474996e-010)
 (6.236863437659688e-006,5.114390462993945e-010) (1.007824390886942e-006,-4.102541395516648e-010) (2.946104437118312e-007,-1.598099989136498e-010)
 (6.236869230544347e-006,5.326192549734354e-010) (1.007813115719954e-006,-4.214381908341588e-010) (2.946061118463716e-007,-1.64219652389404e-010)
 (6.236875683542005e-006,5.546168111474871e-010) (1.007801231458398e-006,-4.325963464625142e-010) (2.946015434106856e-007,-1.686254347192433e-010)
 (6.236882863831842e-006,5.774402329300555e-010) (1.007788725257482e-006,-4.436928191564773e-010) (2.945967330236886e-007,-1.730137920548956e-010)
 (6.236890843198242e-006,6.010932277594377e-010) (1.007775586743942e-006,-4.546893795279854e-010) (2.945916762106891e-007,-1.77370205826302e-010)
 (6.236899697858817e-006,6.255738648648735e-010) (1.007761808376477e-006,-4.655454996517301e-010) (2.945863695419137e-007,-1.816792412706071e-010)
 (6.236909508170969e-006,6.508737054319277e-010) (1.007747385806662e-006,-4.762185496194738e-010) (2.945808107718344e-007,-1.859246157624099e-010)
 (6.236920358202036e-006,6.769769057932613e-010) (1.007732318232683e-006,-4.866640501619679e-010) (2.94574998977044e-007,-1.900892883029089e-010)
 (6.236932335145815e-006,7.038593129651249e-010) (1.007716608736731e-006,-4.968359834208177e-010) (2.94568934689008e-007,-1.941555710715795e-010)
 (6.23694552857331e-006,7.314875770895958e-010) (1.00770026459663e-006,-5.066871622984761e-010) (2.94562620018057e-007,-1.981052634246436e-010)
 (6.236960029507558e-006,7.598183088820474e-010) (1.007683297560519e-006,-5.161696575134377e-010) (2.94556058765014e-007,-2.019198080694355e-010)
 (6.236975929318123e-006,7.887973149112738e-010) (1.007665724075244e-006,-5.252352788189807e-010) (2.945492565160283e-007,-2.055804686380088e-010)
 (6.236993318434621e-006,8.183589465178818e-010) (1.00764756545573e-006,-5.338361056223795e-010) (2.945422207167789e-007,-2.090685267300697e-010)
 (6.237012284888941e-006,8.484256011916436e-010) (1.007628847986977e-006,-5.419250592241907e-010) (2.94534960722024e-007,-2.12365495973311e-010)
 (6.237032912701616e-006,8.789074147802406e-010) (1.007609602948221e-006,-5.494565071422499e-010) (2.945274878168223e-007,-2.154533497328556e-010)
 (6.237055280135943e-006,9.097021839535743e-010) (1.00758986655196e-006,-5.563868876799845e-010) (2.945198152061319e-007,-2.183147583831557e-010)
 (6.237079457856424e-006,9.406955540221633e-010) (1.00756967979178e-006,-5.626753411668945e-010) (2.945119579708322e-007,-2.209333306558981e-010)
 (6.237105507031872e-006,9.717615027278105e-010) (1.007549088196188e-006,-5.682843325832322e-010) (2.945039329878634e-007,-2.232938545044712e-010)
 (6.237133477436841e-006,1.002763143244845e-009) (1.007528141487169e-006,-5.731802496065516e-010) (2.944957588145161e-007,-2.253825305642587e-010)
 (6.237163405608467e-006,1.033553859714501e-009) (1.007506893146884e-006,-5.773339593668823e-010) (2.944874555371123e-007,-2.27187192542911e-010)
 (6.237195313123169e-006,1.063978776953588e-009) (1.007485399898202e-006,-5.807213078750821e-010) (2.944790445860854e-007,-2.286975082543658e-010)
 (6.237229205058786e-006,1.093876552941812e-009) (1.007463721107808e-006,-5.833235467030553e-010) (2.944705485201744e-007,-2.299051553721348e-010)
 (6.237265068706232e-006,1.123081467847797e-009) (1.007441918124742e-006,-5.851276735944529e-010) (2.944619907841995e-007,-2.308039666136255e-010)
 (6.237302872594354e-006,1.151425769886386e-009) (1.007420053568811e-006,-5.861266758053624e-010) (2.944533954453398e-007,-2.313900398310326e-010)
 (6.237342565879996e-006,1.178742223488097e-009) (1.007398190585698e-006,-5.86319668128395e-010) (2.944447869140903e-007,-2.316618094696863e-010)
 (6.237384078146754e-006,1.204866794184504e-009) (1.0073763920874e-006,-5.857119208346304e-010) (2.944361896565046e-007,-2.316200771773422e-010)
 (6.237427319641891e-006,1.229641393788192e-009) (1.007354719996751e-006,-5.843147764599676e-010) (2.944276279047675e-007,-2.312680004928525e-010)
 (6.237472181965176e-006,1.252916604907056e-009) (1.007333234514788e-006,-5.821454581066272e-010) (2.944191253730949e-007,-2.306110400764849e-010)
 (6.237518539203823e-006,1.274554298812604e-009) (1.007311993429036e-006,-5.79226775358868e-010) (2.944107049858009e-007,-2.296568671433561e-010)
 (6.2375662494941e-006,1.294430064229676e-009) (1.007291051478439e-006,-5.755867373691068e-010) (2.944023886238702e-007,-2.28415234103661e-010)
 (6.237615156968614e-006,1.312435369752983e-009) (1.00727045978901e-006,-5.71258085129718e-010) (2.943941968955429e-007,-2.26897812438934e-010)
 (6.237665094034321e-006,1.328479390952131e-009) (1.007250265391092e-006,-5.662777573560931e-010) (2.943861489354861e-007,-2.251180027747858e-010)
 (6.237715883916666e-006,1.342490448646853e-009) (1.007230510825741e-006,-5.606863056300814e-010) (2.943782622360565e-007,-2.230907227070245e-010)
 (6.237767343388629e-006,1.354417016896461e-009) (1.007211233845336e-006,-5.545272752856532e-010) (2.943705525129523e-007,-2.208321783656919e-010)
 (6.237819285605354e-006,1.364228279455909e-009) (1.007192467208943e-006,-5.478465683671214e-010) (2.943630336063077e-007,-2.183596257722487e-010)
 (6.237871522959652e-006,1.371914228510159e-009) (1.007174238571608e-006,-5.40691804421698e-010) (2.9435571741741e-007,-2.156911280093501e-010)
 (6.237923869873972e-006,1.377485318360542e-009) (1.007156570462337e-006,-5.331116938123076e-010) (2.943486138796662e-007,-2.12845313707572e-010)
 (6.237976145456795e-006,1.380971700809152e-009) (1.007139480344555e-006,-5.251554359585009e-010) (2.943417309621368e-007,-2.098411421507466e-010)
 (6.238028175954187e-006,1.382422084030621e-009) (1.007122980750759e-006,-5.168721538651652e-010) (2.943350747026878e-007,-2.066976792350427e-010)
 (6.238079796941013e-006,1.381902265548452e-009) (1.007107079480981e-006,-5.083103731573184e-010) (2.943286492677134e-007,-2.034338880677278e-010)
 (6.238130855211624e-006,1.379493399812746e-009) (1.007091779855473e-006,-4.995175522859302e-010) (2.943224570344752e-007,-2.000684371352654e-010)
 (6.238181210339422e-006,1.37529006287404e-009) (1.00707708101046e-006,-4.905396680524556e-010) (2.943164986925095e-007,-1.966195280452892e-010)
 (6.238230735890305e-006,1.369398179562531e-009) (1.007062978226586e-006,-4.814208586329187e-010) (2.943107733599619e-007,-1.931047442065569e-010)
 (6.238279320287979e-006,1.361932876042642e-009) (1.007049463279844e-006,-4.722031245127511e-010) (2.943052787111552e-007,-1.895409210949857e-010)
 (6.2383268673407e-006,1.353016317017568e-009) (1.007036524806202e-006,-4.629260860463712e-010) (2.943000111118673e-007,-1.859440379670789e-010)
 (6.238373296447164e-006,1.342775580938427e-009) (1.007024148671357e-006,-4.536267952657482e-010) (2.942949657588237e-007,-1.823291306297135e-010)
 (6.238418542506491e-006,1.331340618931573e-009) (1.007012318338605e-006,-4.443395983221518e-010) (2.942901368207143e-007,-1.787102240984028e-010)
 (6.238462555568404e-006,1.318842335158872e-009) (1.007001015228789e-006,-4.35096044470705e-010) (2.942855175781136e-007,-1.751002839775189e-010)
 (6.238505300254006e-006,1.305410819009255e-009) (1.006990219067784e-006,-4.259248369199043e-010) (2.942811005602398e-007,-1.715111848901074e-010)
 (6.238546754988403e-006,1.291173749311824e-009) (1.006979908217479e-006,-4.168518207712352e-010) (2.942768776768046e-007,-1.679536943459917e-010)
 (6.238586911079662e-006,1.276254985217509e-009) (1.006970059987711e-006,-4.079000030645745e-010) (2.942728403437223e-007,-1.644374702630524e-010)
 (6.238625771682123e-006,1.260773349895712e-009) (1.006960650927757e-006,-3.990896004195665e-010) (2.942689796017937e-007,-1.609710703610256e-010)
 (6.23866335067592e-006,1.244841608079459e-009) (1.006951657095617e-006,-3.904381096937537e-010) (2.942652862275695e-007,-1.575619718286962e-010)
 (6.238699671494974e-006,1.228565633487449e-009) (1.006943054305814e-006,-3.819603977485826e-010) (2.942617508363037e-007,-1.54216599601614e-010)
 (6.238734765928739e-006,1.212043758076545e-009) (1.006934818354942e-006,-3.736688066452447e-010) (2.942583639766413e-007,-1.509403618812755e-010)
 (6.238768672923463e-006,1.195366292086109e-009) (1.00692692522638e-006,-3.655732711696811e-010) (2.942551162173248e-007,-1.477376915653396e-010)
 (6.238801437399125e-006,1.178615202530347e-009) (1.006919351274471e-006,-3.576814460279787e-010) (2.942519982258878e-007,-1.446120925280381e-010)
 (6.238833109101373e-006,1.16186393666595e-009) (1.0069120733895e-006,-3.499988404947664e-010) (2.942490008398601e-007,-1.415661897578682e-010)
 (6.238863741498353e-006,1.145177375510862e-009) (1.006905069144583e-006,-3.425289587150581e-010) (2.942461151306265e-007,-1.386017826070066e-010)
 (6.238893390734965e-006,1.128611903872443e-009) (1.006898316925287e-006,-3.352734443300742e-010) (2.942433324603612e-007,-1.357199004908622e-010)
 (6.238922114649223e-006,1.112215583791184e-009) (1.006891796043374e-006,-3.28232228200456e-010) (2.942406445323697e-007,-1.329208605237316e-010)
 (6.238949971857998e-006,1.096028418118684e-009) (1.006885486835122e-006,-3.21403678584763e-010) (2.942380434350808e-007,-1.302043267095226e-010)
 (6.238977020914967e-006,1.080082692558731e-009) (1.006879370745108e-006,-3.147847529630315e-010) (2.942355216799925e-007,-1.275693702998646e-010)
 (6.239003319544158e-006,1.064403385817781e-009) (1.006873430396044e-006,-3.083711509917406e-010) (2.942330722336803e-007,-1.25014531097686e-010)
 (6.239028923950126e-006,1.049008637450342e-009) (1.006867649644503e-006,-3.021574682185885e-010) (2.942306885440237e-007,-1.225378794049502e-010)
 (6.239053888207406e-006,1.033910264474358e-009) (1.006862013623534e-006,-2.961373498302347e-010) (2.942283645606093e-007,-1.2013707835564e-010)
 (6.2390782637273e-006,1.01911431807655e-009) (1.006856508771116e-006,-2.903036439968199e-010) (2.942260947494762e-007,-1.178094463445275e-010)
 (6.239102098806673e-006,1.004621672153747e-009) (1.006851122845092e-006,-2.846485540082188e-010) (2.942238741019018e-007,-1.155520192193143e-010)
 (6.239125438256837e-006,9.904286355252401e-010) (1.00684584492448e-006,-2.791637881877661e-010) (2.942216981375322e-007,-1.133616118084473e-010)
 (6.239148323112332e-006,9.765275798981099e-010) (1.00684066539635e-006,-2.738407067526118e-010) (2.942195629014177e-007,-1.112348783339818e-010)
 (6.239170790420696e-006,9.629075754992486e-010) (1.006835575929167e-006,-2.686704639935279e-010) (2.942174649553302e-007,-1.091683711610906e-010)
 (6.239192873112992e-006,9.49555025090548e-010) (1.006830569432221e-006,-2.636441446384981e-010) (2.942154013631084e-007,-1.071585972471681e-010)
 (6.239214599951515e-006,9.364542887259186e-010) (1.006825640001532e-006,-2.587528926761543e-010) (2.942133696705156e-007,-1.052020716649058e-010)
 (6.23923599555515e-006,9.235882896893029e-010) (1.006820782853216e-006,-2.539880309147308e-010) (2.942113678795552e-007,-1.032953674969301e-010)
 (6.239257080496892e-006,9.109390925624616e-010) (1.006815994245096e-006,-2.493411698371163e-010) (2.942093944179033e-007,-1.014351613804952e-010)
 (6.239277871469186e-006,8.984884450190083e-010) (1.00681127138789e-006,-2.448043039948445e-010) (2.942074481038389e-007,-9.961827409612825e-011)
 (6.239298381513081e-006,8.862182746243423e-010) (1.006806612347463e-006,-2.403698945523579e-010) (2.94205528107444e-007,-9.784170553452021e-011)
 (6.23931862030021e-006,8.741111328938519e-010) (1.006802015940647e-006,-2.360309368793325e-010) (2.942036339088009e-007,-9.610266358781556e-011)
 (6.239338594461711e-006,8.621505804919797e-010) (1.006797481626286e-006,-2.317810122657986e-010) (2.942017652541758e-007,-9.439858657293958e-011)
 (6.239358307954656e-006,8.503215073265494e-010) (1.006793009393977e-006,-2.276143233116083e-010) (2.941999221109874e-007,-9.272715898430706e-011)
 (6.239377762451535e-006,8.386103851267508e-010) (1.00678859965332e-006,-2.235257129878595e-010) (2.941981046228609e-007,-9.108632053419527e-011)
 (6.239396957745962e-006,8.270054497221167e-010) (1.006784253125908e-006,-2.19510667767984e-010) (2.941963130656083e-007,-8.947426861473166e-011)
 (6.239415892159781e-006,8.154968139154774e-010) (1.006779970742643e-006,-2.155653057058148e-010) (2.941945478051332e-007,-8.788945454983832e-011)
 (6.239434562942808e-006,8.040765128807373e-010) (1.006775753548134e-006,-2.116863508250045e-010) (2.941928092583055e-007,-8.633057414858021e-011)
 (6.239452966652716e-006,7.927384867701223e-010) (1.006771602614891e-006,-2.078710954573091e-010) (2.941910978574399e-007,-8.479655322118772e-011)
 (6.239471099505582e-006,7.814785062910095e-010) (1.006767518968005e-006,-2.041173525916097e-010) (2.941894140192414e-007,-8.328652888191561e-011)
 (6.239488957690923e-006,7.702940493094414e-010) (1.006763503522046e-006,-2.004234004217302e-010) (2.941877581184264e-007,-8.179982754506648e-011)
 (6.239506537644355e-006,7.591841370436997e-010) (1.00675955703068e-006,-1.967879215140889e-010) (2.941861304666647e-007,-8.033594057962947e-011)
 (6.239523836270148e-006,7.481491395185268e-010) (1.006755680048977e-006,-1.932099389279328e-010) (2.941845312966317e-007,-7.889449858622189e-011)
 (6.239540851117494e-006,7.371905609285694e-010) (1.006751872908452e-006,-1.896887516952697e-010) (2.941829607512587e-007,-7.747524529250256e-011)
 (6.239557580503883e-006,7.263108140573143e-010) (1.006748135704049e-006,-1.86223871713148e-010) (2.941814188779562e-007,-7.607801190771315e-011)
 (6.239574023592715e-006,7.155129939706183e-010) (1.006744468292039e-006,-1.828149640757231e-010) (2.94179905627132e-007,-7.470269279451017e-011)
 (6.239590180423881e-006,7.048006590547818e-010) (1.006740870297482e-006,-1.794617923984044e-010) (2.941784208550073e-007,-7.334922308363418e-011)
 (6.239606051905388e-006,6.941776273849872e-010) (1.006737341129693e-006,-1.761641704517011e-010) (2.941769643294174e-007,-7.201755880422215e-011)
 (6.239621639769784e-006,6.83647793975721e-010) (1.006733880003834e-006,-1.729219209235658e-010) (2.941755357384663e-007,-7.070765989494541e-011)
 (6.239636946504313e-006,6.732149736060445e-010) (1.006730485967326e-006,-1.69734841939219e-010) (2.941741347010168e-007,-6.94194763276238e-011)
 (6.239651975258302e-006,6.628827720982784e-010) (1.006727157928874e-006,-1.666026813811361e-010) (2.941727607784157e-007,-6.815293742469451e-011)
 (6.239666729740593e-006,6.526544872262531e-010) (1.006723894688558e-006,-1.635251188657768e-010) (2.941714134867351e-007,-6.690794429251377e-011)
 (6.23968121410609e-006,6.425330389939811e-010) (1.006720694967829e-006,-1.605017548761419e-010) (2.941700923089397e-007,-6.568436519632384e-011)
 (6.239695432844628e-006,6.325209277520109e-010) (1.0067175574379e-006,-1.57532106313704e-010) (2.941687967065553e-007,-6.448203357266928e-011)
 (6.239709390674415e-006,6.226202174713843e-010) (1.006714480745147e-006,-1.546156075532837e-010) (2.941675261299932e-007,-6.330074830898783e-011)
 (6.239723092443219e-006,6.128325406483504e-010) (1.006711463533847e-006,-1.517516159086598e-010) (2.941662800280303e-007,-6.214027588350896e-011)
 (6.239736543043664e-006,6.031591207707952e-010) (1.006708504464396e-006,-1.489394205173381e-010) (2.941650578552981e-007,-6.100035389574984e-011)
 (6.239749747341466e-006,5.936008080266751e-010) (1.006705602227961e-006,-1.461782534346406e-010) (2.941638590783616e-007,-5.988069555395595e-011)
 (6.239762710120024e-006,5.84158123856315e-010) (1.00670275555688e-006,-1.434673019820987e-010) (2.94162683180063e-007,-5.878099469593165e-011)
 (6.239775436039916e-006,5.748313103614741e-010) (1.006699963231283e-006,-1.408057213833363e-010) (2.941615296623853e-007,-5.770093095639568e-011)
 (6.239787929613627e-006,5.656203805656715e-010) (1.006697224082498e-006,-1.381926469457777e-010) (2.941603980478305e-007,-5.66401747618138e-011)
 (6.239800195191835e-006,5.565251669895445e-010) (1.006694536993435e-006,-1.356272051362346e-010) (2.941592878797606e-007,-5.559839189636727e-011)
 (6.239812236962124e-006,5.475453654980233e-010) (1.006691900896714e-006,-1.331085231410351e-010) (2.941581987216594e-007,-5.457524745382129e-011)
 (6.239824058954439e-006,5.386805734519113e-010) (1.006689314771207e-006,-1.306357366439198e-010) (2.941571301557155e-007,-5.357040907121977e-011)
 (6.239835665054247e-006,5.29930320577469e-010) (1.006686777637468e-006,-1.282079957270733e-010) (2.94156081781029e-007,-5.258354939232327e-011)
 (6.239847059018434e-006,5.212940927897723e-010) (1.006684288552559e-006,-1.258244689387289e-010) (2.941550532116059e-007,-5.161434778933553e-011)
 (6.239858244493098e-006,5.127713488381205e-010) (1.006681846605096e-006,-1.234843456690881e-010) (2.94154044074195e-007,-5.066249138848687e-011)
 (6.239869225031121e-006,5.043615308910971e-010) (1.006679450910259e-006,-1.211868371728596e-010) (2.941530540063903e-007,-4.972767552205241e-011)
 (6.239880004108314e-006,4.96064069671682e-010) (1.006677100605787e-006,-1.18931176343741e-010) (2.941520826548812e-007,-4.880960369468401e-011)
 (6.239890585137154e-006,4.878783856939501e-010) (1.006674794848075e-006,-1.167166167699972e-010) (2.94151129674003e-007,-4.790798722084645e-011)
 (6.239900971478454e-006,4.798038875283661e-010) (1.00667253280994e-006,-1.145424311945429e-010) (2.941501947246166e-007,-4.702254463130747e-011)
