# Supplementary material for: Electromagnetic Analysis, Characterization and Discussion of Inductive Transmission Parameters for Titanium Based Housing Materials in Active Medical Implantable Devices
Source: Materials (Basel). 2018 Oct 25;11(11):2089. doi: 10.3390/ma11112089 (PMC6266279; doi:10.3390/ma11112089)
Supplement: Supplementary file 1 [file materials-11-02089-s001.zip › supplementary/simulation_and_results_C_D/L21U_outputMG.txt]

# Created by Octave 4.0.0, Wed Sep 21 23:47:29 2016 Mitteleurop�ische Sommerzeit <unknown@juno>
# name: L21U
# type: complex matrix
# rows: 241
# columns: 3
 (0.007395862877295585,0.0367763261061884) (0.001309542109246568,0.005898496846992792) (0.0003852053118881018,0.001724730920769675)
 (0.007919255264691604,0.03804245519235761) (0.001401938975330579,0.006098149191254829) (0.0004124349165762365,0.001783126709904518)
 (0.008475061843510871,0.03934099807324263) (0.001500015285561897,0.006302532926465229) (0.0004413459577155381,0.00184290641071322)
 (0.009064685838584909,0.04067180142279564) (0.001604010176030586,0.006511578580247021) (0.0004720104062039159,0.001904049325255013)
 (0.009689518812137568,0.04203463285470534) (0.001714159560095561,0.006725201106262672) (0.0005044994725699541,0.001966530086345865)
 (0.01035093188872156,0.04342918102237252) (0.001830694471709599,0.006943299898086544) (0.0005388831324523104,0.002030318640126191)
 (0.0110502667292478,0.04485505690104649) (0.001953839361981346,0.007165759021064665) (0.0005752296374882411,0.00209538028962237)
 (0.01178882643432316,0.04631179634419823) (0.002083810382074454,0.007392447679051815) (0.000613605020905068,0.002161675804094827)
 (0.01256786658426385,0.04779886397759285) (0.002220813690527213,0.007623220927657417) (0.000654072608531277,0.002229161597470622)
 (0.01338858664606471,0.04931565845833648) (0.002365043827291607,0.007857920639000494) (0.0006966925471110369,0.002297789977260808)
 (0.0142521219941763,0.05086151908279252) (0.00251668219984505,0.008096376715002514) (0.0007415213626627531,0.002367509463094601)
 (0.01515953680000312,0.05243573367765346) (0.002675895728233155,0.00833840853714434) (0.0007886115620195615,0.002438265171409666)
 (0.01611181804257791,0.0540375476543572) (0.00284283569548067,0.008583826630664503) (0.0008380112905347893,0.002509999260009143)
 (0.01710987087807453,0.0556661740506201) (0.003017636847129493,0.008832434510791754) (0.0008897640581317213,0.002582651423252831)
 (0.01815451557743513,0.05732080432709592) (0.00320041677850013,0.009084030668326398) (0.0009439085443603516,0.002656159425738991)
 (0.01924648619879996,0.05900061963542079) (0.003391275640498465,0.009338410642314998) (0.001000478490856477,0.002730459659650163)
 (0.02038643110498942,0.06070480223005999) (0.003590296184471674,0.009595369119413019) (0.001059502686607436,0.002805487708653619)
 (0.02157491536727715,0.06243254666417075) (0.003797544153976409,0.009854701993486986) (0.001121005047776132,0.002881178899600543)
 (0.02281242501763228,0.0641830703929322) (0.004013069016815743,0.01011620831577189) (0.00118500478965316,0.002957468822424462)
 (0.02409937302605904,0.06595562340964162) (0.004236905014974934,0.01037969206602818) (0.001251516683790336,0.003034293798785788)
 (0.02543610679224278,0.06774949656259831) (0.004469072493925477,0.01064496367907757) (0.001320551388748273,0.003111591281255111)
 (0.02682291685674066,0.0695640282455038) (0.004709579457260027,0.01091184126905923) (0.001392115838463035,0.003189300167237844)
 (0.02826004646232496,0.07139860922049242) (0.004958423278633645,0.01118015150565909) (0.001466213668293993,0.003267361015394078)
 (0.02974770153656881,0.07325268541891868) (0.005215592491796062,0.01144973011209273) (0.001542845655676528,0.003345716156902102)
 (0.03128606062782858,0.07512575866717107) (0.005481068571897174,0.01172042197314443) (0.001622010150246245,0.003424309699358114)
 (0.03287528431281302,0.07701738539777436) (0.005754827618172061,0.01199208086211707) (0.001703703467565871,0.003503087427132299)
 (0.03451552360810089,0.07892717352358831) (0.006036841850078046,0.01226456881707303) (0.001787920221332201,0.003581996608269362)
 (0.03620692696154723,0.08085477776767652) (0.006327080836231173,0.01253775521781058) (0.001874653571245343,0.00366098572416293)
 (0.0379496454719474,0.08279989384582571) (0.006625512387980638,0.01281151563439697) (0.001963895367545469,0.003740004143821159)
 (0.03974383608382384,0.08476225198524012) (0.006932103066696531,0.01308573053434155) (0.002055636178436736,0.003819001769216239)
 (0.0415896626242193,0.08674161032513085) (0.007246818275017032,0.01336028394748699) (0.002149865192975035,0.003897928681613606)
 (0.04348729468342565,0.08873774877728978) (0.007569621926280666,0.01363506219446637) (0.002246569999155307,0.003976734820596007)
 (0.04543690448411996,0.09075046392385991) (0.007900475711819278,0.0139099527854682) (0.002345736244515488,0.004055369727607948)
 (0.04743866202480532,0.09277956549388965) (0.008239338011170137,0.01418484359078762) (0.002447347194116101,0.004133782384110511)
 (0.04949272891521198,0.09482487489058712) (0.008586162514138528,0.01445962237336794) (0.002551383207813786,0.00421192117092154)
 (0.05159925143507799,0.09688622614060266) (0.008940896644429102,0.01473417675672402) (0.002657821164891978,0.004289733970171805)
 (0.05375835343617202,0.09896346951005189) (0.009303479891086784,0.01500839468019007) (0.002766633868954667,0.004367168424784491)
 (0.05597012976484808,0.1010564778862692) (0.009673842165163409,0.01528216536852123) (0.002877789469236041,0.004444172362850226)
 (0.05823464090485406,0.1031651558674023) (0.0100519023041794,0.01555538081586223) (0.002991250935916851,0.004520694386119818)
 (0.06055190952584375,0.105289451342693) (0.01043756684576418,0.01582793775655336) (0.003106975626580473,0.004596684613551149)
 (0.06292191957276183,0.1074293691936601) (0.01083072918446391,0.01609974006864823) (0.003224914978626416,0.00467209556284146)
 (0.06534461844756834,0.1095849866085654) (0.01123126921248278,0.01637070153187596) (0.003345014358396991,0.00474688314566748)
 (0.06781992272269896,0.1117564693871026) (0.01163905352700375,0.01664074884131651) (0.003467213092266959,0.004821007746207994)
 (0.07034772769154839,0.1139440885248047) (0.0120539362647088,0.01690982476230622) (0.003591444698267743,0.004894435347840047)
 (0.0729279209126638,0.1161482363110174) (0.01247576059958412,0.0171778913016595) (0.003717637329406679,0.004967138669817703)
 (0.0755603997495967,0.1183694411523509) (0.01290436091431367,0.01744493276554893) (0.003845714432083017,0.005039098274357132)
 (0.07824509275524136,0.12060838034446) (0.01333956563002236,0.01771095857519573) (0.003975595615328667,0.005110303604850408)
 (0.08098198460568351,0.1228658900567113) (0.01378120065498894,0.01797600571750134) (0.004107197719371224,0.005180753917762208)
 (0.08377114416002839,0.1251429718622043) (0.01422909339129337,0.0182401407182064) (0.004240436065571875,0.005250459073952649)
 (0.08661275511421467,0.1274407952347069) (0.0146830772199772,0.01850346103919134) (0.004375225864323819,0.005319440159354274)
 (0.08950714863110702,0.1297606955379076) (0.01514299637068915,0.01876609581804992) (0.004511483753161455,0.00538772990996113)
 (0.09245483726747139,0.1321041671451355) (0.01560871107095274,0.01902820588628303) (0.004649129434240521,0.005455372921400932)
 (0.09545654947988566,0.134472851443544) (0.01608010286344825,0.01928998302108593) (0.004788087378325245,0.005522425628992336)
 (0.09851326397470013,0.1368685195902181) (0.01655707997624399,0.01955164840420445) (0.004928288561516,0.005588956049580972)
 (0.101626243168801,0.1392930499963078) (0.01703958263064118,0.01981345027897644) (0.005069672200921288,0.005655043281629299)
 (0.1047970650445268,0.1417484006147693) (0.01752758817353403,0.02007566081306777) (0.005212187456193476,0.005720776764784079)
 (0.1080276527111631,0.144236576197457) (0.01802111592542021,0.02033857218922062) (0.005355795065133021,0.005786255304427526)
 (0.1113203010227916,0.1467595907670931) (0.01852023164090836,0.02060249195972403) (0.005500468883268535,0.005851585870509593)
 (0.1146776996458903,0.1493194256192964) (0.01902505148539672,0.02086773771199115) (0.005646197299309679,0.005916882183278867)
 (0.1181029520179307,0.1519179832306468) (0.01953574543918735,0.02113463110297485) (0.005792984500560239,0.005982263101426979)
 (0.121599589688298,0.1545570375000098) (0.02005254004842069,0.02140349132925662) (0.005940851564689906,0.006047850830664064)
 (0.1251715815838839,0.1572381807952844) (0.02057572045074886,0.02167462810737862) (0.006089837356669925,0.006113768972921981)
 (0.1288233377942582,0.1599627683150952) (0.0211056316124977,0.02194833424593321) (0.006239999212132833,0.006180140438246923)
 (0.1325597075224218,0.1627318603063343) (0.02164267872307323,0.02222487789664306) (0.006391413390923633,0.006247085243047932)
 (0.136385970898111,0.1655461627047725) (0.02218732670154308,0.02250449457663639) (0.006544175287121944,0.006314718219710746)
 (0.140307824399711,0.168405966787479) (0.02274009877952311,0.02278737905818118) (0.006698399384349941,0.006383146663719044)
 (0.1443313596779319,0.1713110884436796) (0.02330157413371464,0.02307367722549119) (0.006854218947709881,0.006452467945348562)
 (0.1484630356186515,0.174260807686203) (0.02387238455051931,0.02336347800090613) (0.007011785446182003,0.006522767113710246)
 (0.1527096435240725,0.1772538090402512) (0.02445321011424652,0.02365680544492793) (0.007171267701806666,0.006594114521561044)
 (0.1570782653302542,0.1802881234613203) (0.02504477391926659,0.02395361113650841) (0.007332850764407913,0.00666656349974761)
 (0.1615762248165472,0.1833610724519134) (0.02564783581553383,0.02425376694160795) (0.007496734513096814,0.006740148110593706)
 (0.1662110317996474,0.1864692150682639) (0.02626318520600414,0.02455705827971889) (0.007663131988294132,0.006814881009899978)
 (0.1709903193442221,0.1896082985357341) (0.02689163292410889,0.02486317799967547) (0.007832267460603302,0.006890751447554279)
 (0.1759217740669171,0.1927732132240693) (0.02753400222972952,0.02517172097767614) (0.008004374245663304,0.00696772343706)
 (0.1810130596623512,0.1959579527732258) (0.02819111897377165,0.02548217955213975) (0.008179692277065673,0.007045734124478243)
 (0.1862717338455888,0.1991555802031021) (0.02886380099398703,0.02579393991075091) (0.008358465452785957,0.007124692387345595)
 (0.1917051589851813,0.2023582008857024) (0.02955284681957234,0.02610627954564309) (0.008540938774174188,0.007204477693951407)
 (0.1973204068003734,0.2055569433008233) (0.03025902377837423,0.02641836589130333) (0.008727355300495279,0.00728493925289455)
 (0.2031241576157998,0.2087419485314963) (0.03098305561903249,0.02672925625642495) (0.008917952946784557,0.007365895481479455)
 (0.2091225948084543,0.2119023694767759) (0.03172560978048679,0.02703789915486367) (0.00911296115680117,0.007447133820257629)
 (0.2153212952437328,0.2150263807600869) (0.03248728446276404,0.02734313713068199) (0.009312597488452753,0.00752841091806025)
 (0.2217251166768179,0.2181012002839508) (0.03326859567512512,0.02764371115797759) (0.009517064153695782,0.007609453208441043)
 (0.2283380832873897,0.2211131233200939) (0.03406996445927685,0.02793826667632474) (0.009726544559730802,0.007689957893923634)
 (0.2351632707114278,0.2240475699212595) (0.03489170450555815,0.02822536129752525) (0.009941199902877298,0.007769594348461398)
 (0.2422026921269013,0.2268891462963439) (0.03573401039697913,0.02850347418824868) (0.01016116587004961,0.007848005941681989)
 (0.2494571871240036,0.2296217205966374) (0.03659694672820618,0.02877101709671922) (0.01038654950555976,0.007924812280123919)
 (0.2569263152412601,0.2322285133288728) (0.03748043835272132,0.02902634695041887) (0.01061742630191324,0.007999611852212254)
 (0.2646082561591265,0.2346922023362142) (0.03838426200910005,0.02926777990719409) (0.01085383757346983,0.008071985053164248)
 (0.272499718604906,0.236995041984945) (0.03930803956660797,0.0294936066958056) (0.01109578816896939,0.008141497556790587)
 (0.2805958600297608,0.2391189958722999) (0.04025123310906207,0.02970210903610921) (0.01134324457485236,0.008207703990755389)
 (0.288890219064462,0.2410458820416691) (0.04121314204482099,0.02989157688600318) (0.01159613345491966,0.008270151862859398)
 (0.2973746626452513,0.242757529370455) (0.04219290238974327,0.03006032622477479) (0.01185434066308999,0.008328385677534812)
 (0.3060393495273261,0.2442359434962013) (0.0431894883203645,0.03020671705287545) (0.01211771075637302,0.008381951175611151)
 (0.3148727116786146,0.2454634803816929) (0.04420171603824587,0.03032917126881553) (0.012386047022954,0.008430399625619046)
 (0.323861454779139,0.2464230253989587) (0.04522824992589532,0.03042619007634536) (0.0126591120285298,0.008473292093309086)
 (0.3329905787560009,0.2470981756410671) (0.0462676109127534,0.03049637058039159) (0.01293662867087861,0.008510203616539968)
 (0.3422434189710912,0.2474734230538893) (0.04731818690970073,0.03053842124893119) (0.0132182817208558,0.008540727215822637)
 (0.3516017083625622,0.2475343359123449) (0.04837824511592844,0.0305511759481065) (0.01350371981636193,0.008564477676878488)
 (0.3610456605306934,0.2472677361474374) (0.04944594595403139,0.0305336063002091) (0.01379255786681276,0.008581095049152502)
 (0.3705540734627492,0.2466618700466977) (0.0505193583546014,0.03048483216387008) (0.01408437981768639,0.008590247813542937)
 (0.3801044533125785,0.2457065699000352) (0.05159647608374044,0.03040413009022011) (0.01437874171978479,0.008591635683420496)
 (0.3896731573887191,0.2443934042314933) (0.05267523479804562,0.03029093966861816) (0.01467517504551963,0.008584992013024277)
 (0.3992355552578261,0.2427158143428897) (0.05375352950909726,0.03014486773041604) (0.01497319019273123,0.008570085799538595)
 (0.4087662066305298,0.2406692349891432) (0.05482923215296059,0.0299656904344141) (0.01527228012129188,0.008546723272395003)
 (0.4182390544602306,0.2382511971128782) (0.05590020898063291,0.029753353304151) (0.01557192406764712,0.008514749073936291)
 (0.4276276314446931,0.2354614106868996) (0.05696433751537298,0.02950796932558971) (0.01587159128985587,0.008474047041506502)
 (0.436905277872623,0.2323018258549346) (0.05801952285408093,0.02922981524660032) (0.0161707448004268,0.008424540606516573)
 (0.4460453685035457,0.2287766707360615) (0.0590637131294555,0.02891932623833684) (0.01646884504937371,0.008366192829039169)
 (0.4550215459112904,0.2248924644685434) (0.06009491398297664,0.02857708909330342) (0.01676535352613989,0.00829900608939434)
 (0.463807957469605,0.2206580043307168) (0.06111120193455657,0.02820383413929723) (0.01705973625367928,0.008223021458296967)
 (0.4723794929223076,0.2160843260895919) (0.0621107365656383,0.02780042604699455) (0.0173514671521517,0.008138317767386914)
 (0.4807120192752649,0.211184637098217) (0.06309177145910241,0.02736785370352932) (0.01764003125350091,0.008045010401040727)
 (0.4887826095882522,0.2059742220859987) (0.06405266386180052,0.02690721931504512) (0.01792492774957071,0.007943249829475892)
 (0.4965697621459999,0.2004703220566864) (0.06499188305338702,0.02641972689068282) (0.01820567285944985,0.007833219902415913)
 (0.5040536064628701,0.1946919872156258) (0.06590801741800825,0.02590667024932771) (0.01848180250177932,0.007715135921384307)
 (0.5112160926355455,0.1886599053761223) (0.06679978022747469,0.02536942067979746) (0.01875287475854574,0.007589242508861242)
 (0.5180411607086195,0.1823962078284153) (0.06766601414831758,0.0248094143755188) (0.01901847211772948,0.007455811291635093)
 (0.5245148869632238,0.1759242551749544) (0.06850569449422553,0.02422813975757109) (0.01927820348091518,0.007315138418650724)
 (0.5306256043764254,0.1692684061231433) (0.06931793124733834,0.02362712479324823) (0.01953170592455339,0.007167541930941017)
 (0.5363639949245861,0.1624537726650586) (0.07010196987647069,0.02300792441278681) (0.01977864620182753,0.007013359006155343)
 (0.5417231519079908,0.15550596544298) (0.07085719098477386,0.02237210812495025) (0.02001872197423544,0.006852943100087044)
 (0.5466986110448769,0.1484508333874536) (0.0715831088227812,0.02172124792791515) (0.02025166276321045,0.006686661010147331)
 (0.5512883497048515,0.1413142019065727) (0.07227936871056739,0.02105690661288815) (0.02047723061379616,0.006514889887230129)
 (0.5554927543084293,0.1341216139918587) (0.07294574341835182,0.02038062655383645) (0.02069522046489547,0.006338014225191355)
 (0.5593145565897175,0.1268980785813881) (0.07358212856295294,0.01969391907707232) (0.02090546022399625,0.006156422857588204)
 (0.5627587400845812,0.1196678303814844) (0.07418853708792233,0.01899825449918534) (0.02110781054744942,0.00597050599388807)
 (0.5658324188433542,0.112454105094542) (0.07476509290415749,0.01829505291881454) (0.02130216433149733,0.005780652326637992)
 (0.5685446909563094,0.1052789336415575) (0.07531202377935241,0.01758567584056508) (0.02148844592394993,0.005587246242688768)
 (0.5709064699975565,0.09816295850598261) (0.07582965357407137,0.01687141870083183) (0.02166661007057479,0.005390665169010361)
 (0.5729302979280779,0.0911252747884958) (0.07631839393334004,0.0161535043550271) (0.02183664061502476,0.005191277083528192)
 (0.5746301433251738,0.08418329794812288) (0.07677873555033549,0.01543307757229805) (0.02199854897553196,0.004989438217973996)
 (0.5760211890244706,0.07735265955611703) (0.07721123912632194,0.01471120056848973) (0.02215237242572455,0.004785490976795716)
 (0.577119613355398,0.07064713171252913) (0.07761652615504963,0.0139888495926427) (0.02229817221024166,0.004579762091651287)
 (0.5779423691281791,0.06407858010306872) (0.07799526966256783,0.01326691256312276) (0.02243603152842563,0.004372561027117399)
 (0.5785069643884219,0.05765694502687981) (0.07834818503062876,0.01254618773131403) (0.02256605342196024,0.004164178646705427)
 (0.5788312487064584,0.05139024912583422) (0.07867602103007239,0.01182738333352794) (0.02268835860234563,0.003954886143828169)
 (0.5789332084252297,0.04528463001514483) (0.07897955117981806,0.0111111181721093) (0.02280308325492186,0.003744934235408786)
 (0.5788307738703486,0.03934439556475979) (0.07925956553867936,0.01039792305195613) (0.02291037685395274,0.003534552611945349)
 (0.5785416410482918,0.03357209922112337) (0.07951686302313198,0.009688242983810161) (0.02301040002223522,0.003323949630021653)
 (0.5780831098437125,0.02796863250603538) (0.07975224432833132,0.00898244005373681) (0.02310332246395377,0.003113312231812593)
 (0.5774719401971896,0.02253333166647244) (0.07996650551209381,0.008280796849715879) (0.02318932099976651,0.002902806068092585)
 (0.5767242272178873,0.01726409539153623) (0.08016043228370741,0.007583520330563234) (0.02326857772172207,0.002692575801597307)
 (0.5758552956809877,0.01215751053914383) (0.08033479501975005,0.006890746019694552) (0.02334127828783489,0.002482745562787455)
 (0.5748796138910717,0.007208982926354838) (0.08049034451078972,0.006202542408001321) (0.02340761036802802,0.002273419528588225)
 (0.5738107264714143,0.002412870408685452) (0.08062780842465175,0.005518915452866227) (0.02346776224399293,0.002064682596981843)
 (0.5726612052727912,-0.002237384293588206) (0.08074788845534561,0.004839813069125293) (0.02352192157088396,0.00185660112581244)
 (0.5714426172905439,-0.006749123297713963) (0.08085125811198669,0.004165129514735716) (0.02357027429192793,0.001649223710927053)
 (0.5701655082349935,-0.01113034776734009) (0.0809385610893277,0.003494709587816345) (0.0236130036997047,0.001442581975793573)
 (0.5688394002149652,-0.01538959829752117) (0.08101041015102632,0.00282835256217839) (0.02365028963508899,0.001236691351397176)
 (0.5674728018701891,-0.01953584282995565) (0.08106738644922994,0.002165815804185837) (0.02368230780592326,0.001031551824797687)
 (0.5660732292142087,-0.02357837314419505) (0.08111003919806345,0.001506818027329476) (0.02370922921005033,0.000827148641790274)
 (0.5646472354248769,-0.02752671067394565) (0.08113888561697122,0.0008510421558595656) (0.02373121964318389,0.0006234529497988697)
 (0.563200447834923,-0.031390522117589) (0.08115441105724799,0.0001981377834988187) (0.02374843927143935,0.0004204223729305723)
 (0.5617376104285245,-0.03517954505648894) (0.08115706922947956,-0.0004522767739152414) (0.02376104224776287,0.0002180015133766821)
 (0.5602626302306967,-0.03890352356113094) (0.08114728245060114,-0.001100612818171902) (0.02376917635236011,1.612237976475231e-005)
 (0.5587786260826082,-0.04257215355909376) (0.0811254418356797,-0.0017473099768716) (0.02377298263622319,-0.0001852952563180289)
 (0.5572879784239463,-0.04619503756109143) (0.08109190736747474,-0.002392835245553737) (0.02377259505034773,-0.0003863435697257623)
 (0.5557923788407794,-0.04978164819007484) (0.08104700778284774,-0.003037682316508044) (0.02376814004376104,-0.0005871264476569346)
 (0.5542928782893043,-0.05334129983501547) (0.08099104022604173,-0.003682371145218211) (0.02375973611414519,-0.0007877593000343271)
 (0.5527899330651445,-0.05688312765629042) (0.08092426962844203,-0.004327447693454829) (0.02374749330243057,-0.0009883689020718782)
 (0.551283447742935,-0.0604160730993022) (0.0808469277850687,-0.004973483787198399) (0.02373151261870897,-0.001189093252049215)
 (0.5497728144731953,-0.06394887502990475) (0.08075921210935437,-0.00562107702313939) (0.02371188539553161,-0.001390081428071161)
 (0.5482569481771641,-0.06749006558517816) (0.08066128405923996,-0.006270850658124847) (0.02368869256519479,-0.001591493426568035)
 (0.5467343173246323,-0.07104796983551073) (0.08055326723803422,-0.006923453415460434) (0.02366200386111928,-0.001793499965048105)
 (0.5452029701213899,-0.07463070837773217) (0.08043524518515918,-0.007579559147254045) (0.02363187694719315,-0.001996282231820772)
 (0.5436605560517503,-0.0782462020183064) (0.08030725888038759,-0.008239866293789713) (0.0235983564818298,-0.002200031567878562)
 (0.5421043428334565,-0.0819021777622355) (0.08016930399360708,-0.0089050970913142) (0.0235614731251972,-0.00240494906564666)
 (0.5405312289337957,-0.08560617539015916) (0.0800213279207302,-0.009575996482929958) (0.02352124250158147,-0.002611245074780781)
 (0.5389377518684321,-0.08936555398129321) (0.07986322664858793,-0.01025333070067979) (0.02347766413016613,-0.002819138603043019)
 (0.5373200925616133,-0.09318749781977902) (0.07969484149646767,-0.01093788549239969) (0.0234307203369932,-0.003028856609833476)
 (0.5356740760825635,-0.09707902120241697) (0.07951595578181934,-0.01163046397929026) (0.0233803751637125,-0.003240633183890105)
 (0.5339951690932376,-0.1010469717431702) (0.07932629145614838,-0.01233188413790345) (0.02332657328624383,-0.003454708609154325)
 (0.5322784743468087,-0.1050980318406497) (0.07912550575318662,-0.01304297590772706) (0.02326923895599345,-0.003671328317963066)
 (0.5305187225680473,-0.1092387180365249) (0.07891318788664906,-0.01376457793396293) (0.02320827497832376,-0.003890741738620671)
 (0.5287102620272629,-0.1134753780434822) (0.07868885582773985,-0.01449753395806134) (0.02314356172570285,-0.004113201034925485)
 (0.5268470460951362,-0.1178141852576652) (0.07845195318483186,-0.01524268887200065) (0.02307495621245139,-0.004338959759469223)
 (0.5249226190352329,-0.122261130593977) (0.07820184620047067,-0.01600088445211053) (0.02300229121493165,-0.004568271410591459)
 (0.5229301002648193,-0.126822011492734) (0.07793782087235532,-0.01677295478654572) (0.02292537444791538,-0.004801387908674569)
 (0.5208621672886998,-0.1315024179426133) (0.07765908019953806,-0.01755972140545774) (0.022843987798693,-0.005038557996897615)
 (0.5187110374936198,-0.1363077153499434) (0.07736474154913445,-0.01836198811679739) (0.02275788661020121,-0.005280025565027847)
 (0.5164684489819701,-0.1412430240619099) (0.07705383413561241,-0.01918053554309808) (0.02266679901428249,-0.005526027900474241)
 (0.5141256406275734,-0.1463131953218658) (0.07672529660305781,-0.02001611534527574) (0.02257042530651183,-0.005776793860273424)
 (0.5116733315504545,-0.1515227833994972) (0.07637797470396834,-0.02086944410896676) (0.02246843736051356,-0.006032541963321099)
 (0.5091017002344151,-0.1568760136077909) (0.07601061906929545,-0.02174119686061268) (0.02236047807919075,-0.006293478391597416)
 (0.5064003635567239,-0.1623767458842) (0.07562188307275627,-0.02263200016951444) (0.02224616088002664,-0.006559794883592218)
 (0.5035583560478188,-0.1680284335871886) (0.07521032080030907,-0.02354242478422253) (0.02212506920252371,-0.006831666521852433)
 (0.500564109767935,-0.173834077138543) (0.0747743851466408,-0.02447297774378938) (0.02199675608297178,-0.007109249364961163)
 (0.4974054352629541,-0.1797961721305799) (0.07431242607419163,-0.02542409389872853) (0.02186074373509402,-0.007392677948853634)
 (0.4940695041460705,-0.1859166515158377) (0.07382268908405998,-0.02639612677198883) (0.02171652322156734,-0.007682062592581397)
 (0.4905428339524346,-0.1921968215067754) (0.07330331396660317,-0.02738933868869029) (0.02156355417373652,-0.007977486517557912)
 (0.4868112760058642,-0.1986372908412345) (0.07275233391558251,-0.02840389010402064) (0.0214012646406471,-0.008279002737243099)
 (0.4828600071575694,-0.2052378931032445) (0.07216767511117336,-0.02943982806114077) (0.02122905102605245,-0.008586630712202822)
 (0.4786735263653365,-0.2119976018513441) (0.07154715689629414,-0.03049707371780605) (0.02104627821444847,-0.008900352736178721)
 (0.4742356571934307,-0.2189144383794374) (0.07088849269352079,-0.03157540888894739) (0.02085227988923575,-0.00922011004433021)
 (0.4695295574608833,-0.2259853720295795) (0.07018929183121272,-0.03267446156651968) (0.02064635910353375,-0.009545798624876473)
 (0.4645377373558193,-0.2332062131032851) (0.06944706246974017,-0.03379369039463728) (0.02042778916004849,-0.009877264727736337)
 (0.4592420874845664,-0.2405714985618553) (0.06865921584279709,-0.03493236809995139) (0.0201958148594383,-0.01021430006357107)
 (0.4536239184278688,-0.2480743708860266) (0.06782307204739584,-0.0360895639040071) (0.01994965419160831,-0.01055663670762394)
 (0.4476640134869232,-0.2557064506798823) (0.06693586763892791,-0.03726412497818597) (0.01968850054005865,-0.01090394170878936)
 (0.4413426963995414,-0.2634577038545136) (0.06599476530342038,-0.03845465703842474) (0.01941152548589914,-0.01125581144564479)
 (0.4346399158694493,-0.2713163045143613) (0.06499686589198918,-0.03965950422376562) (0.01911788229365895,-0.011611765760331)
 (0.427535348792938,-0.2792684950029866) (0.06393922311282534,-0.04087672845190841) (0.01880671016858448,-0.01197124192947902)
 (0.4200085240630729,-0.2872984449296728) (0.0628188611750001,-0.04210408850499105) (0.01847713937319737,-0.01233358854341306)
 (0.41203896876819,-0.2953881114151383) (0.06163279567408403,-0.04333901915776495) (0.01812829729146386,-0.01269805938662086)
 (0.4036063784756212,-0.3035171032307663) (0.06037805798987858,-0.0445786107324106) (0.01775931552011109,-0.01306380743033863)
 (0.3946908130875341,-0.3116625519682183) (0.05905172343895698,-0.04581958953230131) (0.01736933806171016,-0.01342987907044933)
 (0.3852729194594705,-0.3197989938800054) (0.05765094338145826,-0.04705829968207891) (0.01695753067908124,-0.01379520876539057)
 (0.3753341815492715,-0.3278982664712977) (0.05617298142197943,-0.04829068697382371) (0.01652309145398644,-0.0141586142507072)
 (0.3648571983621931,-0.3359294244273398) (0.05461525377012922,-0.04951228538861026) (0.01606526257071098,-0.01451879252673235)
 (0.3538259893068515,-0.3438586798397135) (0.05297537373030037,-0.05071820702861488) (0.01558334331760584,-0.01487431683549692)
 (0.3422263257820446,-0.351649372067718) (0.05125120018277037,-0.05190313624330996) (0.01507670426629652,-0.01522363485789441)
 (0.3300460869476277,-0.3592619727742515) (0.04944088977828583,-0.05306132877958419) (0.01454480255097785,-0.01556506837402438)
 (0.3172756365716716,-0.3666541318176533) (0.04754295243223522,-0.05418661679673908) (0.01398719812433892,-0.01589681463558395)
 (0.303908216755554,-0.3737807695742826) (0.04555630952823384,-0.05527242058861969) (0.01340357082238559,-0.01621694969696609)
 (0.2899403531152563,-0.3805942209958395) (0.04348035407496375,-0.05631176781599037) (0.01279373801538246,-0.01652343394239455)
 (0.2753722647790226,-0.3870444361713147) (0.04131501187202554,-0.05729732098428229) (0.01215767257100443,-0.01681412002621383)
 (0.2602082713114444,-0.3930792413626122) (0.03906080256068181,-0.05822141379198378) (0.01149552080151021,-0.01708676341130049)
 (0.2444571875318514,-0.3986446633804996) (0.03671889925885992,-0.05907609682373143) (0.01080762001529639,-0.01733903564757171)
 (0.228132696162894,-0.403685318776097) (0.03429118532349867,-0.05985319286695355) (0.01009451524641792,-0.01756854047472805)
 (0.2112536874401003,-0.4081448676349205) (0.03178030665426269,-0.06054436189242352) (0.009356974698997659,-0.0177728327652213)
 (0.1938445542957065,-0.41196652981258) (0.02918971786338782,-0.06114117546015351) (0.008596003414469569,-0.01794944024111406)
 (0.1759354315918488,-0.4150936592596099) (0.02652372059941063,-0.06163520000039437) (0.007812854659796776,-0.01809588780819577)
 (0.157562368157734,-0.4174703698957095) (0.02378749233796864,-0.06201808808396575) (0.007009038540251694,-0.01820972425218768)
 (0.1387674212155983,-0.4190422039299481) (0.0209871040475821,-0.06228167644948774) (0.006186327367446344,-0.01828855094015106)
 (0.11959866405866,-0.4197568315302918) (0.01812952531355551,-0.06241808921405251) (0.005346757363458443,-0.01833005207023887)
 (0.1001100997411902,-0.4195647684608569) (0.01522261575433114,-0.06241984437892499) (0.004492626354059894,-0.01833202591969238)
 (0.08036147588872015,-0.418420096688895) (0.01227510189413932,-0.06227996146854684) (0.00362648720018354,-0.01829241645964673)
 (0.06041799854658274,-0.416281171675811) (0.009296539053860589,-0.06199206793082052) (0.002751136832728125,-0.01820934464345023)
 (0.04034994612890765,-0.4131112994098115) (0.006297258273681449,-0.06155050180701489) (0.001869600886766463,-0.01808113863705816)
 (0.02023218786688738,-0.4088793662623242) (0.003288298770145485,-0.06095040814354773) (0.0009851140755840499,-0.01790636224916436)
 (0.0001436145315201537,-0.4035604055163987) (0.0002813269302833845,-0.06018782670450889) (0.0001010965904981377,-0.01768384084179167)
 (-0.01983350757806705,-0.3971360859542102) (-0.002711456667102306,-0.05925976873359126) (-0.0007788730412693965,-0.01741268405589965)
 (-0.03961424550945156,-0.3895951101349146) (-0.005677420268911031,-0.05816428081676577) (-0.001651088081140589,-0.01709230477418181)
 (-0.05911175516087482,-0.3809335129025941) (-0.008603611693153343,-0.05690049429958623) (-0.002511746011312991,-0.01672243385998883)
 (-0.07823806550273046,-0.3711548540573722) (-0.01147687420962726,-0.05546865919539418) (-0.003356982516161547,-0.01630313035089916)
 (-0.09690487270176916,-0.3602703028680783) (-0.01428396479185531,-0.05387016206349284) (-0.004182906203057654,-0.01583478694596557)
 (-0.1150243253026336,-0.3482986159742717) (-0.01701167193184422,-0.05210752790691525) (-0.004985633236432051,-0.0153181307916292)
 (-0.1325097824563783,-0.3352660140220101) (-0.01964693029126458,-0.0501844067091185) (-0.00576132108192927,-0.01475421973909327)
 (-0.1492765288509701,-0.3212059658874698) (-0.02217692967367894,-0.04810554576627516) (-0.006506200617185735,-0.01414443440555352)
 (-0.1652424323996563,-0.3061588923716558) (-0.02458921612499706,-0.0458767494467068) (-0.00721660595790914,-0.01349046651150832)
 (-0.1803285337352047,-0.2901718036496221) (-0.02687178338855693,-0.04350482839669641) (-0.007889001472058595,-0.01279430408175518)
