# Supplementary material for: Electromagnetic Analysis, Characterization and Discussion of Inductive Transmission Parameters for Titanium Based Housing Materials in Active Medical Implantable Devices
Source: Materials (Basel). 2018 Oct 25;11(11):2089. doi: 10.3390/ma11112089 (PMC6266279; doi:10.3390/ma11112089)
Supplement: Supplementary file 1 [file materials-11-02089-s001.zip › supplementary/simulation_and_results_C_D/L21U_outputOG.txt]

# Created by Octave 4.0.0, Thu Sep 22 03:16:49 2016 Mitteleurop�ische Sommerzeit <unknown@juno>
# name: L21U
# type: complex matrix
# rows: 241
# columns: 3
 (-2.603016606237095e-008,0.03918705044144747) (2.586195174039248e-008,0.006333400939643156) (1.002869283059511e-008,0.001851495129593213)
 (-2.810674229335386e-008,0.04072013813609089) (2.792506524840735e-008,0.006581178167979505) (1.082872293377883e-008,0.001923929881729979)
 (-3.034898030281437e-008,0.04231320375343575) (3.015275934436862e-008,0.006838649011406972) (1.16925738270251e-008,0.001999198447897614)
 (-3.277009621357991e-008,0.04396859376801069) (3.255816270314888e-008,0.007106192706368355) (1.262533653524961e-008,0.002077411693386841)
 (-3.538436053580351e-008,0.04568874645383471) (3.515545121514556e-008,0.007384203325895659) (1.36325081729607e-008,0.002158684820788749)
 (-3.820718229760676e-008,0.04747619547582663) (3.795993150625337e-008,0.0076730903600512) (1.472002433183622e-008,0.00224313753967948)
 (-4.125519987599794e-008,0.04933357362171417) (4.098813111753303e-008,0.007973279319073824) (1.589429405116841e-008,0.002330894242942889)
 (-4.454637909599143e-008,0.05126361667995073) (4.425789587489513e-008,0.008285212360124701) (1.716223757652022e-008,0.002422084189991661)
 (-4.810011913427419e-008,0.05326916746933766) (4.778849502356908e-008,0.008609348938549609) (1.853132712864426e-008,0.002516841697156284)
 (-5.193736689559275e-008,0.05535318002630251) (5.160073474171779e-008,0.008946166484621685) (2.000963092237738e-008,0.002615306335522254)
 (-5.60807405041098e-008,0.05751872395598271) (5.571708070175861e-008,0.009296161106759213) (2.160586069593782e-008,0.00271762313650704)
 (-6.055466265569912e-008,0.05976898895354791) (6.016179040844937e-008,0.00965984832225358) (2.332942302673066e-008,0.002823942805479573)
 (-6.538550461215728e-008,0.06210728950239258) (6.496105607650722e-008,0.01003776381658678) (2.51904747401228e-008,0.002934421943737055)
 (-7.060174169518706e-008,0.06453706975614189) (7.014315890187154e-008,0.01043046423245165) (2.719998273341571e-008,0.00304922327916541)
 (-7.62341211669849e-008,0.06706190861165445) (7.573863562738534e-008,0.01083852798964242) (2.936978856667828e-008,0.003168515905923742)
 (-8.231584354814085e-008,0.06968552498048244) (8.178045837799702e-008,0.01126255613702038) (3.171267820361583e-008,0.003292475533506107)
 (-8.888275838603507e-008,0.0724117832665692) (8.830422883486488e-008,0.01170317323780751) (3.42424573080107e-008,0.00342128474554546)
 (-9.597357564050257e-008,0.0752446990582526) (9.534838786969669e-008,0.01216102828951763) (3.697403253936356e-008,0.003555133268744303)
 (-1.036300939823958e-007,0.07818844504294903) (1.029544418901396e-007,0.01263679567987329) (3.992349932846481e-008,0.003694218252324325)
 (-1.118974472839111e-007,0.08124735715322356) (1.111672072097095e-007,0.01313117618012208) (4.310823664124352e-008,0.00383874455841001)
 (-1.20824370797066e-007,0.08442594095332419) (1.200350738866212e-007,0.01364489797721048) (4.654700929608154e-008,0.003988925063770792)
 (-1.304634886050317e-007,0.08772887827556328) (1.296102905740662e-007,0.01417871774633919) (5.026007842502624e-008,0.004144980973369145)
 (-1.408716240158081e-007,0.09116103411633297) (1.399492720487423e-007,0.01473342176547743) (5.426932073705511e-008,0.004307142146173722)
 (-1.521101347170831e-007,0.09472746380190761) (1.51112931235151e-007,0.01530982707347805) (5.859835727319089e-008,0.004475647433719247)
 (-1.642452747449242e-007,0.09843342043458476) (1.63167037653578e-007,0.01590878267349969) (6.327269241396112e-008,0.004650745031910345)
 (-1.773485853303405e-007,0.1022843626301447) (1.761826043971361e-007,0.01653117078350648) (6.831986395363254e-008,0.004832692846588984)
 (-1.914973170334932e-007,0.1062859625580167) (1.902363059132334e-007,0.01717790813568975) (7.376960511450113e-008,0.005021758873402078)
 (-2.067748854387329e-007,0.1104441142959812) (2.054109290217682e-007,0.01784994732672333) (7.965401945650363e-008,0.005218221592529941)
 (-2.232713634750756e-007,0.1147649425117544) (2.217958598012222e-007,0.01854827822084045) (8.600776969849188e-008,0.00542237037885663)
 (-2.410840129414883e-007,0.1192548114841833) (2.394876092118879e-007,0.01927392940780035) (9.286828155910496e-008,0.005634505928185441)
 (-2.603178585205166e-007,0.123920334477403) (2.585903805076303e-007,0.02002796971789157) (1.00275963809639e-007,0.005854940700128488)
 (-2.810863077327949e-007,0.1287683834817119) (2.792166817355549e-007,0.0208115097961982) (1.082744458134069e-007,0.00608399937832088)
 (-3.035118203769284e-007,0.1338060993355397) (3.014879869319157e-007,0.02162570373845641) (1.169108339510424e-007,0.006322019348638498)
 (-3.277266315533618e-007,0.1390409022434136) (3.255354498296082e-007,0.02247175079090082) (1.262359884136276e-007,0.00656935119612326)
 (-3.538735325689862e-007,0.144480502705406) (3.515006742434883e-007,0.02335089711660931) (1.363048219855347e-007,0.006826359221346804)
 (-3.821067141222322e-007,0.1501329128741718) (3.795365456204189e-007,0.02426443763094627) (1.471766225412451e-007,0.007093421976973643)
 (-4.125926770426873e-007,0.1560064583563051) (4.09808128572605e-007,0.02521371790880277) (1.589154011490692e-007,0.007370932825312895)
 (-4.455112160631072e-007,0.1621097904753725) (4.424936356062191e-007,0.02620013616645009) (1.715902677825782e-007,0.007659300517681021)
 (-4.810564821010147e-007,0.1684518990147422) (4.777854726527307e-007,0.02722514532091721) (1.852758368272318e-007,0.007958949796426315)
 (-5.194381296349165e-007,0.1750421254589) (5.158913674538025e-007,0.02829025512992539) (2.000526647306206e-007,0.008270322020503797)
 (-5.608825561539256e-007,0.1818901767528325) (5.57035587315211e-007,0.02939703441553465) (2.16007722324147e-007,0.008593875815518806)
 (-6.056342406130916e-007,0.1890061395996917) (6.01460253268666e-007,0.03054711337477223) (2.33234904535405e-007,0.008930087749198371)
 (-6.539571894635588e-007,0.1964004953178173) (6.494267581722412e-007,0.03174218598064398) (2.518355804353989e-007,0.009279453033283669)
 (-7.061364982838573e-007,0.204084135279018) (7.012172969226033e-007,0.0329840124770646) (2.719191867849753e-007,0.009642486252875931)
 (-7.624800389302642e-007,0.2120683769508275) (7.571365175771873e-007,0.03427442197138313) (2.936038684761723e-007,0.01001972212431058)
 (-8.233202818816777e-007,0.220364980566354) (8.175133027481824e-007,0.03561531512831023) (3.170171695500129e-007,0.01041171628267484)
 (-8.890162648262185e-007,0.2289861664463327) (8.827026915564069e-007,0.03700866696922201) (3.422967787159393e-007,0.0108190461001254)
 (-9.59955719578105e-007,0.237944632998825) (9.530879529575911e-007,0.03845652978095412) (3.695913336664166e-007,0.01124231153621405)
 (-1.03655736948517e-006,0.2472535754231325) (1.029082822328877e-006,0.03996103613837163) (3.990612886804255e-007,0.01168213602146758)
 (-1.119273411862372e-006,0.256926705145444) (1.111133913869735e-006,0.04152440204515637) (4.308798505240448e-007,0.01213916737552835)
 (-1.208592200040568e-006,0.2669782700148626) (1.199723322466073e-006,0.0431489301974432) (4.652339878590165e-007,0.0126140787611981)
 (-1.305041141021456e-006,0.2774230752895326) (1.295371429719242e-006,0.04483701337509568) (5.023255198700295e-007,0.01310756967579646)
 (-1.409189826881565e-006,0.2882765054438317) (1.398639929650424e-006,0.04659113796561638) (5.423722902371227e-007,0.01362036698128597)
 (-1.521653418406524e-006,0.2995545468286917) (1.510135091128652e-006,0.04841388762588394) (5.856094329402432e-007,0.01415322597468076)
 (-1.643096301568235e-006,0.311273811218435) (1.630511275093717e-006,0.05030794708708276) (6.322907370140072e-007,0.01470693150031448)
 (-1.774236039386118e-006,0.3234515602788703) (1.760474725819518e-006,0.05227610610844478) (6.826901177365933e-007,0.01528229910560076)
 (-1.915847642842002e-006,0.3361057309926286) (1.900787657320753e-006,0.05432126358560032) (7.37103202373052e-007,0.01588017624198372)
 (-2.068768187672963e-006,0.3492549620791544) (2.052272656942145e-006,0.05644643181959176) (7.9584903917422e-007,0.01650144351284771)
 (-2.233901804945341e-006,0.3629186214484096) (2.21581743010721e-006,0.05865474095281414) (8.592719388610972e-007,0.01714701597021683)
 (-2.412225075096459e-006,0.3771168347285844) (2.392379911896264e-006,0.06094944357842311) (9.277434585785049e-007,0.01781784446215122)
 (-2.604792861277677e-006,0.3918705149098859) (2.582993772480484e-006,0.06333391952996041) (1.001664538970757e-006,0.01851491703281668)
 (-2.81274461609601e-006,0.4072013931481048) (2.788774345947723e-006,0.06581168085825895) (1.081467805688319e-006,0.01923926037728929)
 (-3.037311200969576e-006,0.4231320507733243) (3.010925013177099e-006,0.06838637700292462) (1.167620047484442e-006,0.019991941353222)
 (-3.279822261690096e-006,0.4396859525508423) (3.250744072573581e-006,0.07106180016600402) (1.260624883866858e-006,0.02077406855160493)
 (-3.541714206099123e-006,0.4568874812434133) (3.509632133340898e-006,0.07384189089572681) (1.361025635984902e-006,0.02158679392891304)
 (-3.824538833727379e-006,0.4747619735256551) (3.789100069357382e-006,0.07673074388851284) (1.469408415574377e-006,0.02243131450304124)
 (-4.129972670888932e-006,0.4933357573035769) (4.090777573177819e-006,0.07973261401778615) (1.586405447321019e-006,0.02330887411551565)
 (-4.459827074663544e-006,0.5126361904940767) (4.416422352917e-006,0.08285192259841406) (1.712698641366855e-006,0.02422076526255867)
 (-4.816059163542088e-006,0.5326917013217464) (4.767930015968868e-006,0.08609326389600309) (1.849023433345394e-006,0.02516833099770425)
 (-5.200783651530949e-006,0.5535318301921496) (5.147344687962173e-006,0.08946141189055451) (1.996172910462252e-006,0.02615296690873513)
 (-5.616285657735736e-006,0.575187273203336) (5.556870415668097e-006,0.09296132730444938) (2.155002243132546e-006,0.02717612317185015)
 (-6.065034575956583e-006,0.5976899273597569) (5.998883406901848e-006,0.09659816490502814) (2.326433442702126e-006,0.02823930668606608)
 (-6.549699094125605e-006,0.6210729375550349) (6.475945162131545e-006,0.1003772810924854) (2.511460466827233e-006,0.0293440832909743)
 (-7.073163465457985e-006,0.6453707453929652) (6.990816555159176e-006,0.1043042417842013) (2.711154695060117e-006,0.03049208007110041)
 (-7.638545132459273e-006,0.6706191399185949) (7.546472922685951e-006,0.1083848306070499) (2.926670798125327e-006,0.03168498775023326)
 (-8.249213826221535e-006,0.6968553103341056) (8.146120224761801e-006,0.1126250574096779) (3.159253025377205e-006,0.03292456317922781)
 (-8.908812268316556e-006,0.7241179007772157) (8.793212339929387e-006,0.1170311671072231) (3.410241935651989e-006,0.034212631920907)
 (-9.621278612810875e-006,0.7524470672427819) (9.491469561001335e-006,0.1216096488713903) (3.68108159758083e-006,0.03555109093584286)
 (-1.039087078147097e-005,0.7818845367315207) (1.024489835815087e-005,0.1263672456793465) (3.9733272859968e-006,0.0369419113729316)
 (-1.122219286136574e-005,0.8124736687129321) (1.105781247775514e-005,0.1313109642353769) (4.288653701259187e-006,0.03838714146883549)
 (-1.212022373974279e-005,0.8442595189930656) (1.193485544372978e-005,0.1364480852797866) (4.62886373898195e-006,0.03988890956050366)
 (-1.309034818419659e-005,0.8772889060812088) (1.28810245304059e-005,0.1417861743001214) (4.995897836928929e-006,0.04144942721518004)
 (-1.413839057829576e-005,0.9116104801532953) (1.390169627100326e-005,0.147333092660319) (5.391843926110296e-006,0.04307099248242511)
 (-1.527065155233939e-005,0.9472747947138394) (1.500265356700885e-005,0.1530970091640176) (5.818948011377474e-006,0.04475599327290155)
 (-1.649394776536545e-005,0.9843343810616397) (1.619011445507273e-005,0.1590864120688977) (6.279625406407132e-006,0.04650691086882034)
 (-1.781565513214736e-005,1.022843825669632) (1.747076258683482e-005,0.1653101215695265) (6.776472645016159e-006,0.04832632357113675)
 (-1.924375578963168e-005,1.062859850592261) (1.885177946610718e-005,0.1717773027669052) (7.312280088546769e-006,0.05021691048882255)
 (-2.078688915194219e-005,1.104441397019637) (2.034087848052023e-005,0.1784974791435523) (7.890045245876682e-006,0.05218145547562779)
 (-2.245440742170685e-005,1.147649712101141) (2.194634074790286e-005,0.1854805465637573) (8.512986816666042e-006,0.05422285122012315)
 (-2.425643595159322e-005,1.19254843916689) (2.367705278791705e-005,0.1927367878192982) (9.184559463976047e-006,0.05634410349487937)
 (-2.620393891030489e-005,1.239203711479886) (2.554254600442497e-005,0.2002768877417953) (9.908469315011706e-006,0.05854833557094198)
 (-2.830879071101071e-005,1.287684249657603) (2.755303794223768e-005,0.2081119489035693) (1.068869017903072e-005,0.06083879280398166)
 (-3.058385374026155e-005,1.338061462906225) (2.971947525596809e-005,0.216253507929868) (1.152948046221868e-005,0.063218847398732)
 (-3.304306293039977e-005,1.390409554217511) (3.205357828820117e-005,0.2247135524459763) (1.24354007464857e-005,0.06569200335858719)
 (-3.57015177935264e-005,1.444805629683393) (3.456788712400639e-005,0.2335045386839341) (1.341133198205644e-005,0.06826190162749914)
 (-3.857558257654356e-005,1.501329812089643) (3.727580892780284e-005,0.2426394097741838) (1.446249423003467e-005,0.0709323254315703)
 (-4.168299522315593e-005,1.560065358956865) (4.019166632983106e-005,0.2521316147488307) (1.559446586706178e-005,0.07370720582804396)
 (-4.504298591985681e-005,1.621098785202923) (4.333074654835821e-005,0.2619951282838294) (1.681320314084407e-005,0.07659062746967071)
 (-4.867640600007687e-005,1.68451999060857) (4.670935087669292e-005,0.2722444712088643) (1.812505994018312e-005,0.07958683459276238)
 (-5.26058680712545e-005,1.750422392274601) (5.034484406510032e-005,0.282894731814526) (1.953680760735189e-005,0.08270023723753642)
 (-5.685589826028011e-005,1.818903062266837) (5.425570304486531e-005,0.2939615879876605) (2.105565458875743e-005,0.08593541770973347)
 (-6.145310145213917e-005,1.890062870652886) (5.846156432459121e-005,0.3054613302070559) (2.268926567636905e-005,0.08929713729279684)
 (-6.642634053460494e-005,1.964006634142656) (6.298326927348196e-005,0.3174108854327544) (2.44457805484397e-005,0.0927903432203222)
 (-7.1806930548398e-005,2.0408432705531) (6.784290637717902e-005,0.32982784192378) (2.633383126394643e-005,0.09642017591891337)
 (-7.762884871957633e-005,2.120685959326759) (7.306384938640285e-005,0.342730475020361) (2.836255831786608e-005,0.1001919765317242)
 (-8.392896123743637e-005,2.203652308342793) (7.867079014874943e-005,0.3561377739282942) (3.054162478898318e-005,0.1041112947339178)
 (-9.074726768622222e-005,2.289864527267654) (8.468976470311585e-005,0.370069469544591) (3.288122806030654e-005,0.108183896851223)
 (-9.812716377478356e-005,2.379449607705098) (9.114817107452265e-005,0.3845460633652468) (3.539210851221379e-005,0.1124157742934595)
 (-0.0001061157229573186,2.472539510412765) (9.807477697479404e-005,0.3995888575176793) (3.808555451365794e-005,0.1168131523156115)
 (-0.0001147639972722407,2.569271359865001) (0.0001054997154408556,0.4152199859623046) (4.097340296800021e-005,0.1213824991191366)
 (-0.0001241273373986501,2.669787646452994) (0.0001134544662382271,0.4314624469094772) (4.406803458163417e-005,0.1261305353072284)
 (-0.000134265731486225,2.774236436623504) (0.0001219718206448197,0.4483401365002938) (4.738236294766034e-005,0.1310642437080923)
 (-0.0001452441619138518,2.882771591271772) (0.0001310858270738218,0.465877883801906) (5.092981647178704e-005,0.1361908795810808)
 (-0.0001571329782636722,2.995552992714818) (0.0001408317148029011,0.4841014871701422) (5.472431208433194e-005,0.1415179812211696)
 (-0.0001700082842718437,3.112746780585677) (0.000151245792951705,0.5030377520349053) (5.878021964155732e-005,0.147053380978081)
 (-0.0001839523351374737,3.234525597002157) (0.0001623653217797178,0.5227145301663862) (6.311231586629932e-005,0.1528052167071723)
 (-0.0001990539408296956,3.3610688413779) (0.0001742283533233998,0.5431607604826773) (6.773572666972868e-005,0.1587819436697958)
 (-0.0002154088692491613,3.492562935257477) (0.0001868735384505822,0.5644065114625163) (7.266585669308429e-005,0.1649923469022519)
 (-0.0002331202416938986,3.629201597573137) (0.0002003398975615467,0.5864830252298497) (7.791830495311699e-005,0.1714455540729441)
 (-0.0002522989112013524,3.771186130733857) (0.0002146665524345891,0.6094227633800817) (8.350876558791324e-005,0.178151048848401)
 (-0.0002730638121847022,3.918725717976242) (0.000229892417087414,0.6332594546210192) (8.945291279080943e-005,0.185118684790147)
 (-0.000295542267492859,4.072037732417948) (0.0002460558461344329,0.6580281443054236) (9.576626923237229e-005,0.1923586998054162)
 (-0.0003198702367433618,4.231348058274748) (0.0002631942398230309,0.6837652459351087) (0.0001024640576098829,0.1998817311751479)
 (-0.0003461924869086071,4.396891424715332) (0.000281343605889586,0.7105085947201457) (0.0001095610351580715,0.2076988311849383)
 (-0.0003746626638305827,4.568911752845005) (0.00030053807953093,0.7382975032807606) (0.000117071311494469,0.2158214833850775)
 (-0.0004054432406449896,4.747662516326119) (0.0003208094041434628,0.7671728195827275) (0.000125008150607838,0.2242616195067349)
 (-0.0004387053168425114,4.933407116157603) (0.0003421863770178471,0.7971769872003689) (0.0001333837584424384,0.2330316370628522)
 (-0.0004746282401134706,5.126419270153166) (0.0003646942659998746,0.8283541080053133) (0.000142209058107525,0.2421444176633046)
 (-0.0005133990216042507,5.326983417673704) (0.000388354204976894,0.8607500073816395) (0.0001514934554701249,0.2516133460745837)
 (-0.0005552115152001165,5.535395140184319) (0.000413182578067043,0.8944123020714299) (0.0001612445987462244,0.2614523300553748)
 (-0.0006002653323785425,5.751961598222358) (0.0004391904045078338,0.9293904707571706) (0.0001714681363628202,0.2716758209996383)
 (-0.0006487644666910848,5.977001985381449) (0.0004663827381099345,0.9657359274900461) (0.000182167478231799,0.2822988354202897)
 (-0.0007009156058223552,6.210847999930305) (0.0004947580971071171,1.00350209807475) (0.0001933435662705572,0.2933369773061765)
 (-0.0007569261161059328,6.453844334705662) (0.000524307941585652,1.042744499523636) (0.0002049946606349427,0.3048064613856678)
 (-0.000817001692030011,6.7063491859371) (0.0005550162172105483,1.083520822693322) (0.0002171161485827176,0.3167241373306605)
 (-0.000881343674629567,6.96873478168432) (0.0005868589838334775,1.125891018220105) (0.0002297003834018776,0.329107514934231)
 (-0.0009501460552617879,7.241387930589814) (0.0006198041483772498,1.169917385868018) (0.0002427365605242135,0.3419747902957388)
 (-0.001023592197021665,7.524710591681599) (0.0006538113197117996,1.215664667408386) (0.0002562106380213011,0.3553448730468553)
 (-0.001101851321102346,7.819120465990621) (0.0006888318019644263,1.263200143147623) (0.0002701053080755166,0.3692374146519905)
 (-0.001185074825071068,8.125051610783967) (0.000724808739848912,1.312593732223448) (0.0002844000252664602,0.3836728378165378)
 (-0.001273392516105467,8.442955077262321) (0.0007616774262144889,1.363918096790969) (0.0002990710954384364,0.3986723670374547)
 (-0.001366908859718897,8.773299572612714) (0.0007993657773712397,1.417248750224289) (0.0003140918293080772,0.4142580603297757)
 (-0.001465699359358553,9.116572147367824) (0.0008377949771137216,1.472664169461685) (0.0003294327607511435,0.4304528421651942)
 (-0.001569807193415361,9.473278909079619) (0.0008768802843689748,1.530245911630017) (0.0003450619295294558,0.4472805376591048)
 (-0.001679240243076039,9.843945763382989) (0.0009165319941697734,1.590078735089673) (0.0003609452252906149,0.4647659080450895)
 (-0.00179396864606237,10.22911918359329) (0.0009566565354023511,1.652250725049478) (0.000377046787589063,0.4829346874775567)
 (-0.001913923005106249,10.62936701005228) (0.0009971576839949185,1.716853423912627) (0.0003933294547350309,0.5018136212070778)
 (-0.002038993369242754,11.04527928051634) (0.001037937865175065,1.783981966524573) (0.0004097552523692832,0.5214305051756002)
 (-0.002169029085021533,11.47746909294725) (0.001078899515050335,1.853735220506852) (0.0004262859110463863,0.5418142270832795)
 (-0.002303839590618864,11.9265735021408) (0.001119946469127781,1.926215931875329) (0.0004428834011850475,0.562994808982797)
 (-0.002443196192373067,12.39325445169407) (0.001160985344350093,2.001530876154808) (0.0004595104727900838,0.5850034514617767)
 (-0.002586834831233701,12.87819974287574) (0.001201926881627077,2.079791015217221) (0.0004761311875032065,0.6078725794786495)
 (-0.002734459804454524,13.38212404201424) (0.001242687217294859,2.161111660086002) (0.0004927114306589398,0.6316358899222996)
 (-0.002885748373834541,13.90576992807624) (0.001283189055371717,2.245612639962777) (0.0005092193920618954,0.6563284009707575)
 (-0.003040356155458985,14.44990898214147) (0.001323362715991679,2.333418477747908) (0.0005256260053694909,0.6819865033287167)
 (-0.003197923151896663,15.01534292052017) (0.00136314704088505,2.424658572339341) (0.0005419053377006171,0.708648013428168)
 (-0.003358080268341412,15.60290477329905) (0.001402490141783425,2.519467388006052) (0.0005580349228760529,0.7363522286806045)
 (-0.003520456129096993,16.21346011011637) (0.001441349983555375,2.6179846511462) (0.00057399603381443,0.7651399848729995)
 (-0.003684684009051416,16.8479083150141) (0.001479694799085322,2.720355554747742) (0.0005897738915266786,0.7950537158030534)
 (-0.003850408688595366,17.50718391223945) (0.00151750333827972,2.826730970883595) (0.0006053578103363093,0.826137515253072)
 (-0.004017293052893829,18.19225794489827) (0.001554764958596885,2.937267671578704) (0.0006207412802890092,0.8584372014034112)
 (-0.004185024267878549,18.90413940842369) (0.001591479566602934,3.052128558399073) (0.0006359219901361261,0.8920003837907448)
 (-0.004353319391409076,19.64387674085799) (0.001627657425538319,3.17148290112159) (0.000650901794443001,0.926876532917618)
 (-0.004521930299073343,20.41255937201141) (0.001663318843175284,3.295506585850256) (0.0006656866301226129,0.9631170526236749)
 (-0.004690647840071082,21.21131933364167) (0.001698493757219601,3.424382372959267) (0.0006802863882076682,1.000775355330134)
 (-0.004859305161707474,22.041332932866) (0.001733221234804984,3.558300165250031) (0.0006947147465941278,1.039906940273711)
 (-0.005027780175540398,22.90382249111488) (0.001767548902321072,3.697457286722715) (0.0007089889699098965,1.080569474847626)
 (-0.005195997162584804,23.80005815103984) (0.00180153232093291,3.842058772374322) (0.0007231296824737349,1.122822879171773)
 (-0.005363927540289185,24.73135975389739) (0.001835234321146898,3.992317669451258) (0.0007371606193210768,1.166729414017748)
 (-0.00553158983401128,25.69909879004342) (0.001868724308624579,4.1484553505965) (0.0007511083607363323,1.21235377221747)
 (-0.005699048909647011,26.70470042529411) (0.001902077550494238,4.310701839349277) (0.0007650020538005697,1.259763173690236)
 (-0.005866414534821954,27.74964560606129) (0.001935374450213571,4.479296148471757) (0.0007788731250073404,1.309027464226707)
 (-0.006033839346965767,28.83547324626565) (0.001968699816512763,4.654486631597157) (0.0007927549862196398,1.360219218174088)
 (-0.006201516300592127,29.96378249920821) (0.002002142130617315,4.836531348711081) (0.0008066827363757003,1.413413845172066)
 (-0.006369675674355551,31.13623511769056) (0.002035792813492651,5.025698446000534) (0.0008206928602975216,1.468689701095639)
 (-0.006538581708250401,32.35455790583967) (0.002069745495074265,5.222266550628443) (0.0008348229253950778,1.526128203367366)
 (-0.006708528939805292,33.62054526622202) (0.002104095284961129,5.426525181008935) (0.0008491112772622916,1.58581395080725)
 (-0.006879838301800932,34.936061845997) (0.002138938044964174,5.638775173191695) (0.0008635967341044145,1.647834848197621)
 (-0.007052853036541689,36.30304528599362) (0.002174369662850395,5.85932912397846) (0.0008783182806208753,1.712282235745302)
 (-0.007227934474520303,37.72350907677464) (0.002210485327505081,6.088511851430225) (0.0008933147614423806,1.779251023633491)
 (-0.007405457723357167,39.19954552587706) (0.002247378806333744,6.326660873442558) (0.0009086245750126638,1.848839831861132)
 (-0.007585807309259761,40.73332884062135) (0.002285141726729567,6.574126905099097) (0.0009242853686386934,1.921151135578411)
 (-0.007769372804351362,42.32711833101644) (0.00232386286478668,6.831274375539958) (0.0009403337364581768,1.996291416132894)
 (-0.007956544479794037,43.9832617374964) (0.002363627446736094,7.098481965108935) (0.0009568049223507149,2.074371318050787)
 (-0.008147709025977536,45.70419868837414) (0.002404516469019081,7.376143163577167) (0.0009737325306468996,2.155505812186084)
 (-0.008343245377097836,47.49246429211866) (0.002446606047074401,7.664666850266249) (0.0009911482484751839,2.23981436527882)
 (-0.008543520685475309,49.35069286974407) (0.002489966802486891,7.964477896928646) (0.001009081583751689,2.32742111617342)
 (-0.008748886498920251,51.281621832818) (0.002534663301071087,8.276017794274017) (0.001027559624351507,2.418455058956155)
 (-0.008959675192630006,53.28809571280888) (0.002580753556849653,8.599745303058656) (0.001046606823877552,2.513050233280971)
 (-0.009176196717293418,55.37307034773658) (0.002628288615319737,8.936137130698601) (0.001066244820185347,2.611345922161154)
 (-0.009398735726556889,57.53961723229722) (0.002677312232775063,9.28568863438597) (0.001086492293007923,2.713486857516112)
 (-0.009627549149515165,59.7909280379448) (0.002727860666371478,9.648914551738002) (0.001107364866989865,2.819623433768919)
 (-0.009862864272812135,62.13031930962232) (0.002779962587935338,10.02634976003976) (0.001128875065714353,2.929911929805902)
 (-0.01010487739605272,64.56123734612407) (0.002833639136000938,10.41855006517256) (0.001151032321941184,3.044514739613654)
 (-0.01035375311775393,67.08726327137295) (0.002888904111881249,10.82609302137567) (0.001173843047899192,3.163600611927353)
 (-0.01060962428821667,69.71211830418741) (0.002945764328018784,11.24957878301837) (0.001197310767679175,3.287344899229812)
 (-0.01087259267039092,72.43966923438715) (0.003004220107935886,11.68963098960851) (0.001221436312550828,3.41592981645995)
 (-0.01114273031434625,75.27393411345659) (0.003064265932287579,12.14689768531643) (0.001246218077458275,3.549544709796643)
 (-0.0114200816343629,78.21908816825265) (0.003125891223240224,12.62205227433782) (0.001271652334407419,3.688386335904829)
 (-0.01170466615988268,81.2794699466004) (0.003189081249343691,13.11579451347644) (0.001297733597112873,3.832659152042395)
 (-0.01199648189807378,84.45958770397802) (0.003253818129694502,13.62885154338202) (0.001324455027537182,3.982575617446249)
 (-0.01229550922296825,87.76412604077284) (0.003320081911893564,14.16197895995052) (0.001351808874214731,4.138356506432592)
 (-0.01260171519077415,91.19795280001323) (0.003387851692376254,14.71596192744331) (0.001379786929708954,4.30023123366743)
 (-0.01291505814013151,94.76612623582751) (0.00345710674582196,15.29161633495848) (0.001408380993698231,4.468438192080678)
 (-0.01323549245031383,98.47390246318217) (0.003527827629101773,15.88978999796133) (0.001437583327298042,4.643225103924729)
 (-0.01356297328920906,102.3267431999579) (0.003599997224485025,16.51136390664803) (0.001467387083967686,4.82484938549483)
 (-0.01389746120319035,106.3303238127024) (0.003673601688787137,17.15725352299802) (0.001497786703679919,5.013578526053845)
 (-0.0142389263902738,110.490541677904) (0.003748631279409085,17.82841012844082) (0.001528778257839791,5.209690481530325)
 (-0.01458735252167471,114.8135248709898) (0.003825081031270484,18.52582222416242) (0.001560359734141568,5.4134740835781)
 (-0.01494273998338129,119.305641195735) (0.003902951266501996,19.25051698613283) (0.00159253125349221,5.625229464616697)
 (-0.01530510844696428,123.9735075672812) (0.003982247924041348,20.00356177704378) (0.001625295213746724,5.845268499488359)
 (-0.0156744986963472,128.8239997624275) (0.004062982705672512,20.78606571741913) (0.0016586563581119,6.073915264404078)
 (-0.0160509736749273,133.8642625513218) (0.004145173040581656,21.59918131824503) (0.001692621768861471,6.311506513864178)
 (-0.01643461876537756,139.1017202254324) (0.004228841880809421,22.444106177566) (0.001727200791248014,6.558392176273995)
 (-0.01682554131950287,144.544087537021) (0.004314017342911428,23.32208474357681) (0.001762404893448065,6.81493586899897)
 (-0.01722386951943306,150.199381066192) (0.004400732221460393,24.23441014683393) (0.001798247473190921,7.081515433623162)
 (-0.01762975065238973,156.0759310320429) (0.00448902340111019,25.18242610430775) (0.001834743621331474,7.358523492221128)
 (-0.01804334892815589,162.1823935652769) (0.004578931199602525,26.16752889809397) (0.001871909855916322,7.646368025452936)
 (-0.018464842960815,168.5277634602354) (0.004670498672668146,27.19116943170148) (0.001909763839789778,7.945472973349939)
 (-0.01889442306083655,175.1213874251539) (0.004763770916421328,28.25485536695651) (0.001948324095303628,8.256278859669475)
 (-0.01933228848059784,181.9729778500588) (0.004858794395736286,29.36015334465187) (0.001987609729128679,8.579243440737775)
 (-0.01977864474689314,189.0926271127665) (0.004955616327691696,30.50869129219817) (0.002027640178390111,8.914842379729985)
 (-0.02023370120157559,196.4908224439018) (0.005054284143235789,31.7021608216669) (0.002068434988305772,9.263569947373165)
 (-0.02069766885333696,204.1784613731091) (0.005154845044950137,32.94231972172661) (0.002110013628513689,9.625939750097896)
 (-0.02117075861807799,212.1668677792234) (0.005257345672763169,34.23099454710329) (0.002152395353038599,10.00248548668669)
 (-0.02165317999761899,220.4678085681163) (0.005361831881060702,35.57008330938653) (0.002195599106705079,10.39376173454845)
 (-0.02214514021828598,229.0935110030016) (0.005468348629415956,36.96155827307267) (0.002239643476932158,10.80034476673573)
 (-0.02264684382373397,238.0566807127316) (0.005576939975815774,38.40746886097595) (0.002284546688497872,11.22283340091945)
 (-0.02315849268797741,247.3705204048008) (0.005687649162495447,39.90994467324257) (0.002330326636341713,11.66184988155183)
 (-0.02368028639934523,257.0487493106595) (0.005800518776416467,41.47119862440398) (0.002377000949543042,12.11804079651544)
 (-0.02421242293143464,267.105623392092) (0.005915590966717495,43.09353020308407) (0.002424587078831717,12.5920780295969)
 (-0.02475509954135943,277.5559563383947) (0.006032907697284674,44.77932885914469) (0.002473102399266592,13.08465975019542)
 (-0.02530851378340921,288.4151413854155) (0.006152511015301967,46.5310775232612) (0.002522564319691956,13.59651144171143)
 (-0.02587286458429667,299.6991739884541) (0.006274443316934852,48.35135626412004) (0.002572990391584594,14.12838697013745)
 (-0.02644835327722905,311.4246753825485) (0.006398747594325282,50.24284608862802) (0.002624398410310396,14.68106969443128)
 (-0.02703518455570254,323.6089170646955) (0.006525467651431131,52.20833289073963) (0.002676806504250265,15.2553736203095)
 (-0.02763356728162925,336.2698462340652) (0.006654648279406812,54.25071155474949) (0.002730233207473305,15.85214459915884)
 (-0.02824371513900864,349.4261122276177) (0.006786335392511765,56.37299021907793) (0.002784697515467655,16.47226157385066)
 (-0.02886584710155485,363.0970939899988) (0.006920576114731779,58.5782947068823) (0.002840218922266896,17.11663787328807)
 (-0.02950018773891103,377.3029286181229) (0.007057418832088558,60.86987312997545) (0.002896817441908344,17.78622255760132)
 (-0.03014696736445877,392.0645410224905) (0.007196913207301806,63.25110067292676) (0.002954513615336274,18.48200181597725)
