# Supplementary material for: Electromagnetic Analysis, Characterization and Discussion of Inductive Transmission Parameters for Titanium Based Housing Materials in Active Medical Implantable Devices
Source: Materials (Basel). 2018 Oct 25;11(11):2089. doi: 10.3390/ma11112089 (PMC6266279; doi:10.3390/ma11112089)
Supplement: Supplementary file 1 [file materials-11-02089-s001.zip › supplementary/simulation_and_results_C_D/L22phi_outputMG.txt]

# Created by Octave 4.0.0, Wed Sep 21 23:47:29 2016 Mitteleurop�ische Sommerzeit <unknown@juno>
# name: L22phi
# type: complex matrix
# rows: 241
# columns: 3
 (1.667519290264719e-005,-7.65478544086158e-007) (1.690725020481955e-005,-2.506910972914095e-008) (1.691408856256638e-005,-3.55839287361132e-009)
 (1.665861641685053e-005,-7.889345928451594e-007) (1.690671052556077e-005,-2.583635922615299e-008) (1.691404254923793e-005,-3.679706356906845e-009)
 (1.664109032206944e-005,-8.126787132004249e-007) (1.690614009553296e-005,-2.661294425877087e-008) (1.691399389214965e-005,-3.804029309266286e-009)
 (1.662258543410561e-005,-8.366727196747507e-007) (1.690553799721456e-005,-2.739761105546501e-008) (1.691394250870835e-005,-3.931342933264337e-009)
 (1.660307495175671e-005,-8.60874978175158e-007) (1.690490339492004e-005,-2.818899401551275e-008) (1.691388832271726e-005,-4.061622271993939e-009)
 (1.658253490528138e-005,-8.852405142116059e-007) (1.690423554974804e-005,-2.898561956231011e-008) (1.69138312656e-005,-4.194836632861377e-009)
 (1.656094461208218e-005,-9.097211830586468e-007) (1.690353383475539e-005,-2.978591206944318e-008) (1.691377127764257e-005,-4.33095018638761e-009)
 (1.653828713065549e-005,-9.342659063208462e-007) (1.690279775006727e-005,-3.058820200777294e-008) (1.69137083092326e-005,-4.469922752426724e-009)
 (1.651454970253122e-005,-9.5882097806284e-007) (1.690202693756973e-005,-3.139073641846116e-008) (1.691364232206268e-005,-4.611710782660981e-009)
 (1.648972417076858e-005,-9.833304420128284e-007) (1.690122119481082e-005,-3.219169176187028e-008) (1.691357329026973e-005,-4.756268543679152e-009)
 (1.646380736268056e-005,-1.007736539355766e-006) (1.690038048769521e-005,-3.298918912590898e-008) (1.691350120147596e-005,-4.903549499477592e-009)
 (1.64368014239248e-005,-1.031980224337002e-006) (1.689950496154336e-005,-3.378131170093676e-008) (1.691342605769413e-005,-5.053507885907778e-009)
 (1.640871409101064e-005,-1.056001742362651e-006) (1.689859495008372e-005,-3.45661243438773e-008) (1.691334787606512e-005,-5.206100462654299e-009)
 (1.637955888973208e-005,-1.079741262602084e-006) (1.689765098195746e-005,-3.534169496474907e-008) (1.691326668938827e-005,-5.361288420931696e-009)
 (1.634935524807081e-005,-1.103139554387062e-006) (1.689667378435666e-005,-3.610611737839757e-008) (1.691318254641894e-005,-5.519039417688689e-009)
 (1.631812851380235e-005,-1.126138694104876e-006) (1.689566428346505e-005,-3.685753517733005e-008) (1.691309551190368e-005,-5.679329699959404e-009)
 (1.628590986935031e-005,-1.148682786958082e-006) (1.68946236014501e-005,-3.759416610365986e-008) (1.691300566632904e-005,-5.842146276635127e-009)
 (1.625273613933888e-005,-1.170718686073587e-006) (1.689355304985618e-005,-3.831432633462786e-008) (1.691291310538005e-005,-6.007489089783541e-009)
 (1.621864948970355e-005,-1.192196690151475e-006) (1.689245411935204e-005,-3.901645405221245e-008) (1.691281793909673e-005,-6.175373134107163e-009)
 (1.618369702100097e-005,-1.213071200290118e-006) (1.689132846592451e-005,-3.969913164796903e-008) (1.691272029074301e-005,-6.345830471664369e-009)
 (1.614793026253767e-005,-1.233301316918746e-006) (1.68901778937255e-005,-4.036110592270732e-008) (1.691262029539906e-005,-6.518912089838688e-009)
 (1.611140457789637e-005,-1.252851358972616e-006) (1.688900433493514e-005,-4.100130567951547e-008) (1.691251809831499e-005,-6.694689553910513e-009)
 (1.607417849616332e-005,-1.271691289571844e-006) (1.688780982710419e-005,-4.161885617780534e-008) (1.691241385305813e-005,-6.873256411508352e-009)
 (1.603631298640101e-005,-1.28979703545295e-006) (1.688659648856607e-005,-4.221309001424914e-008) (1.691230771950553e-005,-7.054729314491817e-009)
 (1.599787069546627e-005,-1.307150691139047e-006) (1.688536649258759e-005,-4.278355411942313e-008) (1.691219986173713e-005,-7.239248834191956e-009)
 (1.595891517094849e-005,-1.32374060313893e-006) (1.688412204098513e-005,-4.333001270117996e-008) (1.691209044588833e-005,-7.426979957845765e-009)
 (1.591951009164889e-005,-1.339561334112525e-006) (1.688286533796245e-005,-4.385244611974432e-008) (1.691197963802542e-005,-7.618112266929981e-009)
 (1.587971852760332e-005,-1.35461351167098e-006) (1.688159856491011e-005,-4.435104583671892e-008) (1.691186760210274e-005,-7.81285981120503e-009)
 (1.583960225012512e-005,-1.36890357101885e-006) (1.688032385686114e-005,-4.482620573168559e-008) (1.691175449805846e-005,-8.011460704852388e-009)
 (1.579922110980332e-005,-1.3824434047236e-006) (1.687904328121845e-005,-4.527851021714257e-008) (1.691164048009844e-005,-8.214176482373742e-009)
 (1.575863249699067e-005,-1.395249936278429e-006) (1.687775881925808e-005,-4.570871969705966e-008) (1.691152569520793e-005,-8.421291261350413e-009)
 (1.571789089522326e-005,-1.407344636606152e-006) (1.687647235077993e-005,-4.611775400018394e-008) (1.691141028191873e-005,-8.633110766003288e-009)
 (1.567704753349762e-005,-1.418753004105352e-006) (1.687518564213253e-005,-4.650667447177303e-008) (1.691129436934791e-005,-8.849961269647647e-009)
 (1.563615013866793e-005,-1.429504029197857e-006) (1.687390033768363e-005,-4.687666542445111e-008) (1.691117807651331e-005,-9.072188515108716e-009)
 (1.559524278465395e-005,-1.439629663604025e-006) (1.687261795465848e-005,-4.722901563065225e-008) (1.691106151191044e-005,-9.300156670284431e-009)
 (1.555436583097451e-005,-1.449164312830858e-006) (1.687133988113155e-005,-4.756510048792569e-008) (1.691094477333633e-005,-9.534247371244814e-009)
 (1.551355593952959e-005,-1.458144367742093e-006) (1.687006737683026e-005,-4.788636540855541e-008) (1.691082794792181e-005,-9.774858898155898e-009)
 (1.547284615574764e-005,-1.466607787780931e-006) (1.686880157632578e-005,-4.819431088268179e-008) (1.691071111233877e-005,-1.002240552021496e-008)
 (1.54322660383085e-005,-1.474593744657286e-006) (1.686754349410333e-005,-4.849047954612102e-008) (1.691059433313337e-005,-1.027731703549269e-008)
 (1.539184182069364e-005,-1.482142331328135e-006) (1.686629403097665e-005,-4.877644545818655e-008) (1.691047766713884e-005,-1.054003852059134e-008)
 (1.535159658782916e-005,-1.48929433713877e-006) (1.686505398130369e-005,-4.905380566852661e-008) (1.691036116192057e-005,-1.081103029411944e-008)
 (1.531155045196786e-005,-1.496091086268108e-006) (1.686382404047497e-005,-4.932417403214166e-008) (1.691024485620507e-005,-1.109076808763403e-008)
 (1.527172071363473e-005,-1.502574333334513e-006) (1.686260481219974e-005,-4.958917712471363e-008) (1.691012878025619e-005,-1.137974340863765e-008)
 (1.523212199574932e-005,-1.508786207315548e-006) (1.686139681517431e-005,-4.98504520207347e-008) (1.691001295615605e-005,-1.167846407263935e-008)
 (1.519276634177628e-005,-1.514769192923514e-006) (1.686020048880178e-005,-5.01096456280695e-008) (1.690989739797044e-005,-1.198745487556772e-008)
 (1.515366327174217e-005,-1.520566137307758e-006) (1.685901619771898e-005,-5.036841522621902e-008) (1.690978211177256e-005,-1.230725837425589e-008)
 (1.511481979300896e-005,-1.526220269428925e-006) (1.685784423498062e-005,-5.062842983187539e-008) (1.690966709551478e-005,-1.263843574092567e-008)
 (1.507624036563246e-005,-1.531775219622143e-006) (1.685668482383745e-005,-5.089137201306234e-008) (1.690955233874565e-005,-1.298156765799313e-008)
 (1.503792682480382e-005,-1.537275027651774e-006) (1.685553811813232e-005,-5.115893978987334e-008) (1.690943782217289e-005,-1.333725522124034e-008)
 (1.49998782651745e-005,-1.542764128848417e-006) (1.685440420140669e-005,-5.143284829222782e-008) (1.690932351708286e-005,-1.370612082283899e-008)
 (1.496209089370079e-005,-1.548287309575541e-006) (1.68532830848712e-005,-5.171483088937583e-008) (1.690920938463029e-005,-1.408880898982118e-008)
 (1.492455785899406e-005,-1.553889625164624e-006) (1.685217470443731e-005,-5.200663955802211e-008) (1.690909537501441e-005,-1.44859871586051e-008)
 (1.48872690660151e-005,-1.559616275449838e-006) (1.68510789170419e-005,-5.231004431210656e-008) (1.690898142656328e-005,-1.4898346371292e-008)
 (1.485021098534131e-005,-1.565512435010218e-006) (1.68499954965088e-005,-5.262683157398939e-008) (1.690886746474529e-005,-1.532660188461137e-008)
 (1.481336646621748e-005,-1.57162303709187e-006) (1.684892412919776e-005,-5.295880142117538e-008) (1.690875340112823e-005,-1.577149368728169e-008)
 (1.477671456225023e-005,-1.577992511863994e-006) (1.684786440969055e-005,-5.330776369263598e-008) (1.690863913230745e-005,-1.623378692581432e-008)
 (1.474023037799669e-005,-1.584664481114848e-006) (1.684681583674173e-005,-5.367553298284926e-008) (1.690852453881743e-005,-1.671427224260929e-008)
 (1.470388494391058e-005,-1.591681412696299e-006) (1.684577780971322e-005,-5.40639225891519e-008) (1.69084094840451e-005,-1.721376603318073e-008)
 (1.466764512622445e-005,-1.599084238980905e-006) (1.684474962567694e-005,-5.447473750873742e-008) (1.690829381315316e-005,-1.773311063170901e-008)
 (1.463147357740965e-005,-1.606911944316495e-006) (1.68437304773588e-005,-5.49097666060711e-008) (1.690817735203013e-005,-1.82731744357917e-008)
 (1.459532873193422e-005,-1.615201126982155e-006) (1.684271945205518e-005,-5.537077408999263e-008) (1.690805990626401e-005,-1.883485198236709e-008)
 (1.455916485115476e-005,-1.623985541498964e-006) (1.684171553164298e-005,-5.585949045361733e-008) (1.690794126015313e-005,-1.941906398726679e-008)
 (1.452293212035943e-005,-1.633295627365103e-006) (1.684071759376677e-005,-5.637760303948618e-008) (1.690782117574645e-005,-2.002675736093272e-008)
 (1.448657680023075e-005,-1.643158030403669e-006) (1.683972441427134e-005,-5.692674639895897e-008) (1.690769939191987e-005,-2.065890521251055e-008)
 (1.44500414343345e-005,-1.653595122967844e-006) (1.683873467092295e-005,-5.750849261836388e-008) (1.690757562347779e-005,-2.131650685388592e-008)
 (1.441326511363631e-005,-1.664624529264672e-006) (1.683774694843558e-005,-5.812434178633025e-008) (1.690744956027649e-005,-2.200058781423214e-008)
 (1.437618379851365e-005,-1.676258662065015e-006) (1.683675974481168e-005,-5.877571277713907e-008) (1.690732086636171e-005,-2.271219987453143e-008)
 (1.433873069823653e-005,-1.688504277078084e-006) (1.683577147897017e-005,-5.946393452415239e-008) (1.690718917910617e-005,-2.345242113014532e-008)
 (1.43008367074274e-005,-1.701362051300608e-006) (1.683478049963538e-005,-6.019023795593466e-008) (1.69070541083414e-005,-2.42223560879611e-008)
 (1.426243089854989e-005,-1.714826191710399e-006) (1.683378509542175e-005,-6.095574876552594e-008) (1.690691523546167e-005,-2.502313580299129e-008)
 (1.422344106900597e-005,-1.728884080769042e-006) (1.683278350604744e-005,-6.176148118036368e-008) (1.690677211249115e-005,-2.58559180573984e-008)
 (1.418379434090497e-005,-1.743515965323511e-006) (1.683177393458082e-005,-6.260833289682982e-008) (1.690662426109501e-005,-2.672188758306723e-008)
 (1.414341781099248e-005,-1.758694695646245e-006) (1.683075456060566e-005,-6.349708133860296e-008) (1.690647117151388e-005,-2.762225632660656e-008)
 (1.41022392475542e-005,-1.774385521509855e-006) (1.682972355417314e-005,-6.442838139201049e-008) (1.690631230140642e-005,-2.855826375348203e-008)
 (1.406018783033598e-005,-1.79054595233457e-006) (1.682867909038024e-005,-6.540276476338382e-008) (1.690614707457419e-005,-2.953117718536921e-008)
 (1.401719492860145e-005,-1.807125688537445e-006) (1.682761936439577e-005,-6.642064109283433e-008) (1.690597487954989e-005,-3.054229216220337e-008)
 (1.397319491140344e-005,-1.82406663121761e-006) (1.682654260672439e-005,-6.748230094484036e-008) (1.690579506802254e-005,-3.159293281722818e-008)
 (1.392812598294266e-005,-1.841302977176767e-006) (1.682544709847807e-005,-6.858792077789047e-008) (1.690560695307584e-005,-3.268445225010241e-008)
 (1.38819310345633e-005,-1.858761405953221e-006) (1.682433118639329e-005,-6.97375699722422e-008) (1.690540980721353e-005,-3.381823287923739e-008)
 (1.383455850350049e-005,-1.876361364980325e-006) (1.682319329730901e-005,-7.093121996610352e-008) (1.690520286014318e-005,-3.49956867501989e-008)
 (1.378596322699808e-005,-1.89401545811789e-006) (1.682203195179123e-005,-7.216875551521496e-008) (1.690498529629069e-005,-3.621825577239578e-008)
 (1.373610727892028e-005,-1.911629941598863e-006) (1.682084577657823e-005,-7.344998804901466e-008) (1.690475625201774e-005,-3.748741185080461e-008)
 (1.368496077456061e-005,-1.929105329852418e-006) (1.681963351548883e-005,-7.47746710477517e-008) (1.690451481251095e-005,-3.880465687356578e-008)
 (1.363250262810236e-005,-1.946337111690547e-006) (1.681839403843955e-005,-7.614251730949765e-008) (1.690426000831638e-005,-4.017152250981291e-008)
 (1.357872124620631e-005,-1.963216574984841e-006) (1.681712634820636e-005,-7.755321791489193e-008) (1.690399081149039e-005,-4.158956976511927e-008)
 (1.352361514061346e-005,-1.979631735253476e-006) (1.681582958457475e-005,-7.900646263171609e-008) (1.690370613134137e-005,-4.306038823427934e-008)
 (1.346719344253717e-005,-1.995468360581532e-006) (1.681450302554697e-005,-8.050196143264746e-008) (1.690340480974051e-005,-4.45855949833819e-008)
 (1.340947630210822e-005,-2.010611082120578e-006) (1.681314608530077e-005,-8.203946673073419e-008) (1.690308561598035e-005,-4.616683298484312e-008)
 (1.335049515726028e-005,-2.024944576167095e-006) (1.681175830864773e-005,-8.361879586994466e-008) (1.690274724116917e-005,-4.780576902087775e-008)
 (1.329029285828932e-005,-2.038354800672109e-006) (1.681033936179685e-005,-8.523985334717301e-008) (1.690238829215274e-005,-4.950409096242279e-008)
 (1.322892363685452e-005,-2.050730266138642e-006) (1.680888901930455e-005,-8.69026521892731e-008) (1.690200728496132e-005,-5.126350432299812e-008)
 (1.316645291140096e-005,-2.06196331840665e-006) (1.680740714718257e-005,-8.860733386860375e-008) (1.690160263779275e-005,-5.308572797895335e-008)
 (1.310295692476527e-005,-2.07195140896507e-006) (1.680589368223014e-005,-9.035418611573363e-008) (1.690117266354843e-005,-5.497248894140616e-008)
 (1.30385222139613e-005,-2.080598327321098e-006) (1.68043486077633e-005,-9.214365798134419e-008) (1.690071556195125e-005,-5.69255160589279e-008)
 (1.297324491664702e-005,-2.087815369706744e-006) (1.680277192602396e-005,-9.397637151323251e-008) (1.69002294112888e-005,-5.894653252543876e-008)
 (1.290722992334846e-005,-2.093522419080883e-006) (1.680116362765366e-005,-9.585312944871053e-008) (1.689971215983505e-005,-6.103724706475203e-008)
 (1.284058988894509e-005,-2.097648913003297e-006) (1.679952365872473e-005,-9.777491837949955e-008) (1.689916161702046e-005,-6.319934366095815e-008)
 (1.277344412097652e-005,-2.100134678469495e-006) (1.67978518859008e-005,-9.974290692102362e-008) (1.689857544443339e-005,-6.543446970393108e-008)
 (1.270591736581891e-005,-2.100930616098253e-006) (1.679614806038793e-005,-1.017584385120488e-007) (1.689795114675297e-005,-6.77442224208049e-008)
 (1.263813851652295e-005,-2.099999220003858e-006) (1.679441178137626e-005,-1.038230185762895e-007) (1.68972860627262e-005,-7.013013346755779e-008)
 (1.257023926799088e-005,-2.097314924070547e-006) (1.679264245972098e-005,-1.059382958937252e-007) (1.689657735632306e-005,-7.259365156084309e-008)
 (1.250235274612432e-005,-2.092864269962851e-006) (1.679083928261449e-005,-1.081060381489033e-007) (1.689582200821464e-005,-7.513612303739215e-008)
 (1.243461213759184e-005,-2.08664589682898e-006) (1.678900117999422e-005,-1.103281017414948e-007) (1.68950168077428e-005,-7.775877023923536e-008)
 (1.236714934599932e-005,-2.078670357083042e-006) (1.678712679339871e-005,-1.126063960577908e-007) (1.689415834556163e-005,-8.046266763558836e-008)
 (1.230009369859132e-005,-2.068959766697773e-006) (1.678521444793494e-005,-1.149428425025718e-007) (1.689324300715614e-005,-8.32487156088414e-008)
 (1.223357072530591e-005,-2.057547301968533e-006) (1.678326212795811e-005,-1.173393286818659e-007) (1.689226696745746e-005,-8.611761185252215e-008)
 (1.216770102920715e-005,-2.044476557620988e-006) (1.67812674569903e-005,-1.197976581990839e-007) (1.689122618679926e-005,-8.906982035383496e-008)
 (1.210259926419525e-005,-2.029800783387056e-006) (1.677922768232878e-005,-1.223194965875128e-007) (1.689011640847658e-005,-9.210553796337755e-008)
 (1.203837323259646e-005,-2.013582017757419e-006) (1.67771396647213e-005,-1.249063139450584e-007) (1.688893315819729e-005,-9.522465859183571e-008)
 (1.197512311191174e-005,-1.9958901385703e-006) (1.677499987340406e-005,-1.275593248699525e-007) (1.688767174572721e-005,-9.842673511713582e-008)
 (1.191294081676117e-005,-1.976801850473412e-006) (1.677280438674506e-005,-1.302794263191432e-007) (1.688632726906491e-005,-1.017109391381854e-007)
 (1.185190949899498e-005,-1.956399629170815e-006) (1.677054889866956e-005,-1.330671340292232e-007) (1.688489462149013e-005,-1.050760187724675e-007)
 (1.179210318609951e-005,-1.93477064181946e-006) (1.676822873100883e-005,-1.359225181579246e-007) (1.688336850185532e-005,-1.085202547685851e-007)
 (1.173358655545832e-005,-1.912005662048705e-006) (1.676583885187201e-005,-1.388451388246145e-007) (1.688174342850004e-005,-1.120414152855306e-007)
 (1.167641483973736e-005,-1.888197996906271e-006) (1.676337390012121e-005,-1.418339822576011e-007) (1.688001375717421e-005,-1.156367097863538e-007)
 (1.162063385666743e-005,-1.863442441647318e-006) (1.676082821600571e-005,-1.448873982948237e-007) (1.687817370336058e-005,-1.193027425984849e-007)
 (1.1566280154789e-005,-1.837834276726509e-006) (1.675819587800041e-005,-1.480030400354385e-007) (1.687621736936934e-005,-1.230354668077065e-007)
 (1.151338126530362e-005,-1.811468319666382e-006) (1.675547074586818e-005,-1.511778065049626e-007) (1.687413877656121e-005,-1.268301392775567e-007)
 (1.146195604904624e-005,-1.784438042697832e-006) (1.675264650994843e-005,-1.544077892724242e-007) (1.687193190301074e-005,-1.306812777158995e-007)
 (1.141201512673405e-005,-1.756834765225763e-006) (1.674971674663543e-005,-1.576882240460015e-007) (1.686959072687018e-005,-1.345826208426892e-007)
 (1.136356138008747e-005,-1.728746928308519e-006) (1.674667497995826e-005,-1.610134483642289e-007) (1.686710927560884e-005,-1.385270928462842e-007)
 (1.131659051111524e-005,-1.700259456474666e-006) (1.674351474910996e-005,-1.643768665955022e-007) (1.686448168121301e-005,-1.42506773437912e-007)
 (1.127109164683411e-005,-1.671453210380851e-006) (1.674022968167448e-005,-1.677709235426744e-007) (1.686170224129618e-005,-1.465128749248547e-007)
 (1.122704797691909e-005,-1.642404532067203e-006) (1.673681357218786e-005,-1.711870880223313e-007) (1.685876548592706e-005,-1.505357278108626e-007)
 (1.118443741223467e-005,-1.6131848829268e-006) (1.673326046552823e-005,-1.746158478344833e-007) (1.685566624980571e-005,-1.545647764885709e-007)
 (1.114323325286076e-005,-1.583860573002891e-006) (1.672956474445489e-005,-1.780467175494941e-007) (1.685239974921811e-005,-1.585885866055093e-007)
 (1.110340485505524e-005,-1.554492578882333e-006) (1.672572122043744e-005,-1.814682605048513e-007) (1.684896166298647e-005,-1.625948656499272e-007)
 (1.106491828755749e-005,-1.525136446283419e-006) (1.672172522669668e-005,-1.848681263137859e-007) (1.684534821639221e-005,-1.665704982104663e-007)
 (1.102773696868756e-005,-1.49584227244604e-006) (1.671757271217312e-005,-1.882331050324867e-007) (1.684155626681827e-005,-1.705015971987841e-007)
 (1.099182227680135e-005,-1.466654762623645e-006) (1.671326033490832e-005,-1.915491989035349e-007) (1.683758338960718e-005,-1.743735720895254e-007)
 (1.095713412777332e-005,-1.437613354335814e-006) (1.67087855531183e-005,-1.948017122893628e-007) (1.683342796240919e-005,-1.781712149155158e-007)
 (1.092363151428242e-005,-1.408752402560786e-006) (1.670414671204972e-005,-1.979753600256646e-007) (1.68290892460943e-005,-1.818788043615461e-007)
 (1.089127300272144e-005,-1.380101418700401e-006) (1.669934312455257e-005,-2.010543939699635e-007) (1.682456746013007e-005,-1.854802278341095e-007)
 (1.086001718454447e-005,-1.351685355926174e-006) (1.669437514319783e-005,-2.040227469992516e-007) (1.681986385021749e-005,-1.889591208491381e-007)
 (1.082982307977666e-005,-1.323524933385009e-006) (1.66892442217308e-005,-2.068641931420438e-007) (1.681498074593422e-005,-1.922990225018926e-007)
 (1.080065049124692e-005,-1.295636991698388e-006) (1.66839529636835e-005,-2.095625219298304e-007) (1.680992160615301e-005,-1.954835451690963e-007)
 (1.077246030886073e-005,-1.268034872211573e-006) (1.667850515607872e-005,-2.12101724451462e-007) (1.680469105012769e-005,-1.984965559825138e-007)
 (1.074521476391947e-005,-1.240728812535682e-006) (1.667290578638114e-005,-2.144661880147773e-007) (1.679929487234052e-005,-2.013223670234435e-007)
 (1.071887763411839e-005,-1.213726351073867e-006) (1.666716104113727e-005,-2.166408958003253e-007) (1.679374003950887e-005,-2.03945930658495e-007)
 (1.06934144004309e-005,-1.187032733435416e-006) (1.666127828513922e-005,-2.186116274576389e-007) (1.678803466852912e-005,-2.063530359951804e-007)
 (1.066879235762373e-005,-1.160651313927332e-006) (1.665526602040561e-005,-2.203651562826767e-007) (1.678218798460983e-005,-2.085305021156382e-007)
 (1.064498068064099e-005,-1.134583945678409e-006) (1.664913382480615e-005,-2.218894384416436e-007) (1.677621025936706e-005,-2.104663635680212e-007)
 (1.062195044956771e-005,-1.10883135340655e-006) (1.664289227071563e-005,-2.231737897015152e-007) (1.67701127292312e-005,-2.121500435831091e-007)
 (1.05996746363094e-005,-1.083393483387366e-006) (1.663655282467747e-005,-2.242090452898908e-007) (1.676390749510165e-005,-2.135725106425868e-007)
 (1.05781280565261e-005,-1.058269825826912e-006) (1.663012772963556e-005,-2.249876988458658e-007) (1.675760740477345e-005,-2.147264143604527e-007)
 (1.055728729070668e-005,-1.033459705572381e-006) (1.66236298718363e-005,-2.255040169222014e-007) (1.67512259202062e-005,-2.156061971334292e-007)
 (1.053713057856447e-005,-1.008962537904809e-006) (1.661707263500214e-005,-2.25754126144414e-007) (1.674477697220466e-005,-2.162081786604523e-007)
 (1.051763769117505e-005,-9.847780470269324e-007) (1.661046974478051e-005,-2.25736070886581e-007) (1.673827480549185e-005,-2.165306111833522e-007)
 (1.049878978543138e-005,-9.609064457653878e-007) (1.660383510678605e-005,-2.254498401633408e-007) (1.673173381746964e-005,-2.165737041375133e-007)
 (1.048056924547315e-005,-9.373485759199345e-007) (1.659718264176166e-005,-2.248973633099407e-007) (1.672516839417041e-005,-2.163396177772993e-007)
 (1.046295951574191e-005,-9.141060095906352e-007) (1.659052612146526e-005,-2.240824749015464e-007) (1.671859274699468e-005,-2.158324262135076e-007)
 (1.044594493021863e-005,-8.911811126622322e-007) (1.658387900886095e-005,-2.230108501966366e-007) (1.671202075379372e-005,-2.15058051140471e-007)
 (1.042951054221261e-005,-8.685770724025755e-007) (1.65772543060462e-005,-2.21689913153671e-007) (1.670546580771978e-005,-2.14024168289502e-007)
 (1.041364195880793e-005,-8.462978918154706e-007) (1.657066441310437e-005,-2.201287197318573e-007) (1.669894067702138e-005,-2.127400893104569e-007)
 (1.03983251837227e-005,-8.243483539593357e-007) (1.656412100072212e-005,-2.183378197219552e-007) (1.669245737861771e-005,-2.112166223167825e-007)
 (1.038354647191748e-005,-8.027339598932382e-007) (1.655763489901249e-005,-2.163291007547617e-007) (1.668602706787875e-005,-2.094659147348825e-007)
 (1.036929219881647e-005,-7.814608442327803e-007) (1.655121600449469e-005,-2.141156183936418e-007) (1.667965994656479e-005,-2.075012823516835e-007)
 (1.035554874647275e-005,-7.605356724880687e-007) (1.654487320668299e-005,-2.117114163318731e-007) (1.667336519036202e-005,-2.053370285768383e-007)
 (1.034230240845511e-005,-7.399655244262538e-007) (1.653861433519144e-005,-2.091313407003812e-007) (1.666715089692712e-005,-2.029882579148602e-007)
 (1.032953931464905e-005,-7.197577676454287e-007) (1.653244612772833e-005,-2.063908523532199e-007) (1.666102405480414e-005,-2.004706875088046e-007)
 (1.031724537658064e-005,-6.999199253930163e-007) (1.652637421882122e-005,-2.03505840756934e-007) (1.665499053305207e-005,-1.978004603734565e-007)
 (1.030540625329421e-005,-6.804595424102809e-007) (1.652040314861038e-005,-2.004924427785741e-007) (1.664905509092025e-005,-1.949939636077323e-007)
 (1.029400733726374e-005,-6.613840522566362e-007) (1.65145363905827e-005,-1.97366869277595e-007) (1.664322140644149e-005,-1.920676544851898e-007)
 (1.028303375929905e-005,-6.427006491813278e-007) (1.650877639670561e-005,-1.941452419630857e-007) (1.663749212239791e-005,-1.890378968771093e-007)
 (1.027247041094861e-005,-6.244161671744015e-007) (1.650312465805393e-005,-1.908434425141986e-007) (1.663186890775522e-005,-1.85920810002907e-007)
 (1.026230198249305e-005,-6.065369683727653e-007) (1.649758177873952e-005,-1.874769754882214e-007) (1.662635253236957e-005,-1.827321310254991e-007)
 (1.025251301429545e-005,-5.890688425265075e-007) (1.649214756071922e-005,-1.840608460755191e-007) (1.662094295254569e-005,-1.794870925467894e-007)
 (1.024308795901667e-005,-5.720169187666229e-007) (1.648682109690866e-005,-1.806094533226336e-007) (1.661563940487166e-005,-1.762003156203414e-007)
 (1.023401125203653e-005,-5.553855904719463e-007) (1.648160086994804e-005,-1.771364990364795e-007) (1.661044050567587e-005,-1.728857184900816e-007)
 (1.02252673873307e-005,-5.391784536197001e-007) (1.647648485395794e-005,-1.736549122279111e-007) (1.660534435344326e-005,-1.695564409085442e-007)
 (1.021684099605255e-005,-5.233982586343644e-007) (1.647147061668373e-005,-1.701767886382628e-007) (1.660034863159087e-005,-1.662247835760225e-007)
 (1.020871692514892e-005,-5.080468754278808e-007) (1.646655541955426e-005,-1.667133446450282e-007) (1.659545070913099e-005,-1.629021619929013e-007)
 (1.02008803134951e-005,-4.93125271057034e-007) (1.64617363133772e-005,-1.632748846427548e-007) (1.659064773693652e-005,-1.595990738168133e-007)
 (1.019331666326174e-005,-4.78633499213906e-007) (1.645701022762857e-005,-1.598707808560495e-007) (1.658593673757575e-005,-1.563250786807045e-007)
 (1.018601190451759e-005,-4.645707006106515e-007) (1.645237405159907e-005,-1.565094644521256e-007) (1.658131468697319e-005,-1.530887893351427e-007)
 (1.017895245141385e-005,-4.509351132202406e-007) (1.644782470599519e-005,-1.531984267821359e-007) (1.657677858649721e-005,-1.498978729409746e-007)
 (1.017212524867826e-005,-4.377240912834937e-007) (1.644335920394904e-005,-1.49944229580634e-007) (1.657232552443061e-005,-1.467590613411514e-007)
 (1.016551780755583e-005,-4.249341319874933e-007) (1.643897470079796e-005,-1.467525229925783e-007) (1.656795272618166e-005,-1.436781691763594e-007)
 (1.015911823075302e-005,-4.125609087499089e-007) (1.643466853236494e-005,-1.436280703617378e-007) (1.656365759297222e-005,-1.406601187789922e-007)
 (1.015291522635767e-005,-4.005993101049047e-007) (1.643043824188085e-005,-1.405747788040947e-007) (1.655943772914127e-005,-1.377089708634788e-007)
 (1.014689811110342e-005,-3.890434832669779e-007) (1.642628159603505e-005,-1.375957346876854e-007) (1.655529095855137e-005,-1.34827960137188e-007)
 (1.014105680370478e-005,-3.77886881545254e-007) (1.642219659098798e-005,-1.346932432521937e-007) (1.655121533093604e-005,-1.320195350581713e-007)
 (1.013538180929647e-005,-3.671223148815117e-007) (1.641818144944662e-005,-1.318688717044003e-007) (1.654720911928595e-005,-1.292854010799065e-007)
 (1.012986419625792e-005,-3.567420028849846e-007) (1.641423461013817e-005,-1.291234952326326e-007) (1.65432708096115e-005,-1.26626566819628e-007)
 (1.012449556687235e-005,-3.467376298298524e-007) (1.641035471115876e-005,-1.264573454690054e-007) (1.653939908455892e-005,-1.240433926819992e-007)
 (1.011926802336562e-005,-3.371004011609634e-007) (1.640654056875421e-005,-1.238700610085303e-007) (1.653559280244133e-005,-1.215356415428492e-007)
 (1.011417413088687e-005,-3.27821101114354e-007) (1.640279115309759e-005,-1.213607396470695e-007) (1.653185097324461e-005,-1.191025311561838e-007)
 (1.010920687892849e-005,-3.188901511024216e-007) (1.639910556254501e-005,-1.189279920388842e-007) (1.652817273309476e-005,-1.167427879832324e-007)
 (1.010435964256063e-005,-3.102976685321746e-007) (1.639548299773137e-005,-1.165699964887111e-007) (1.652455731854958e-005,-1.144547021578718e-007)
 (1.009962614466973e-005,-3.020335257227105e-007) (1.639192273666279e-005,-1.142845545854307e-007) (1.652100404186769e-005,-1.12236183295479e-007)
 (1.009500042016936e-005,-2.940874085652321e-007) (1.638842411174979e-005,-1.120691473599373e-007) (1.651751226820579e-005,-1.100848168257918e-007)
 (1.009047678291014e-005,-2.864488745270112e-007) (1.638498648946158e-005,-1.099209916051232e-007) (1.651408139542042e-005,-1.079979204893984e-007)
 (1.008604979576224e-005,-2.791074095464303e-007) (1.638160925304189e-005,-1.078370959408306e-007) (1.651071083691819e-005,-1.059726005788972e-007)
 (1.008171424411117e-005,-2.720524833031731e-007) (1.637829178846421e-005,-1.058143161457674e-007) (1.650740000773135e-005,-1.040058074457312e-007)
 (1.007746511279537e-005,-2.652736022847562e-007) (1.637503347360583e-005,-1.038494092102039e-007) (1.650414831380121e-005,-1.020943897294155e-007)
 (1.00732975663478e-005,-2.587603600138802e-007) (1.637183367042526e-005,-1.019390855111881e-007) (1.650095514424706e-005,-1.002351467074715e-007)
 (1.00692069322789e-005,-2.525024837579923e-007) (1.636869171979279e-005,-1.000800584632546e-007) (1.649781986628413e-005,-9.842487812026292e-008)
 (1.006518868706414e-005,-2.464898770233054e-007) (1.636560693854463e-005,-9.826909097170198e-008) (1.649474182234708e-005,-9.666043079915396e-008)
 (1.006123844448441e-005,-2.407126571421633e-007) (1.636257861828651e-005,-9.650303801783153e-008) (1.649172032895107e-005,-9.49387414247031e-008)
 (1.005735194598133e-005,-2.351611873060035e-007) (1.635960602547399e-005,-9.477888473056565e-008) (1.648875467682097e-005,-9.325687477163314e-008)
 (1.005352505275711e-005,-2.298261024729401e-007) (1.635668840234864e-005,-9.309377936058887e-008) (1.648584413186096e-005,-9.1612056855591e-008)
 (1.004975373942786e-005,-2.246983286956125e-007) (1.63538249683752e-005,-9.144506066455557e-008) (1.648298793661125e-005,-9.000170248895599e-008)
 (1.004603408914275e-005,-2.197690955651913e-007) (1.635101492190598e-005,-8.983027932915397e-008) (1.648018531192278e-005,-8.842343687535597e-008)
 (1.004236229018054e-005,-2.150299416496408e-007) (1.634825744189899e-005,-8.824721321020997e-008) (1.647743545866469e-005,-8.687511101819312e-008)
 (1.00387346341227e-005,-2.104727130079451e-007) (1.634555168960538e-005,-8.669387632947213e-008) (1.647473755939258e-005,-8.535481088344485e-008)
 (1.003514751577804e-005,-2.060895550824311e-007) (1.634289681020984e-005,-8.516852174688302e-008) (1.647209077994618e-005,-8.38608604351203e-008)
 (1.00315974350711e-005,-2.018728984933124e-007) (1.634029193447466e-005,-8.366963860429356e-008) (1.64694942710386e-005,-8.239181883661496e-008)
 (1.002808100112407e-005,-1.978154394749577e-007) (1.633773618046476e-005,-8.219594380631997e-008) (1.646694716990706e-005,-8.094647228244807e-008)
 (1.00245949387337e-005,-1.939101158896129e-007) (1.633522865545822e-005,-8.074636895638841e-008) (1.646444860212617e-005,-7.95238210760704e-008)
 (1.002113609739729e-005,-1.901500799217815e-007) (1.63327684581189e-005,-7.932004329259773e-008) (1.646199768367108e-005,-7.812306269516121e-008)
 (1.001770146295834e-005,-1.865286686849006e-007) (1.633035468100671e-005,-7.791627346328274e-008) (1.645959352329088e-005,-7.674357168228493e-008)
 (1.001428817184016e-005,-1.830393740570466e-007) (1.632798641344425e-005,-7.653452104080646e-008) (1.645723522522336e-005,-7.538487725441835e-008)
 (1.001089352771628e-005,-1.796758130962164e-007) (1.632566274472627e-005,-7.517437869107363e-008) (1.645492189223601e-005,-7.404663954692879e-008)
 (1.00075150203451e-005,-1.764317003690986e-007) (1.632338276761647e-005,-7.383554589986197e-008) (1.645265262893417e-005,-7.272862538810996e-008)
 (1.000415034616701e-005,-1.73300823459138e-007) (1.632114558203143e-005,-7.251780510050912e-008) (1.645042654524508e-005,-7.143068444483471e-008)
 (1.000079743014662e-005,-1.70277022801887e-007) (1.631895029878488e-005,-7.122099896327486e-008) (1.644824275995183e-005,-7.015272649719753e-008)
 (9.997454448235017e-006,-1.673541768342993e-007) (1.631679604325421e-005,-6.994500949389976e-008) (1.644610040414495e-005,-6.889470048494823e-008)
 (9.994119849740976e-006,-1.645261932434967e-007) (1.631468195881592e-005,-6.868973945856224e-008) (1.64439986244394e-005,-6.76565758406557e-008)
 (9.990792378834439e-006,-1.617870068694126e-007) (1.631260720991191e-005,-6.745509650869667e-008) (1.644193658583339e-005,-6.643832648187726e-008)
 (9.987471094362307e-006,-1.591305845602447e-007) (1.631057098463105e-005,-6.624098023378264e-008) (1.643991347408885e-005,-6.523991768792039e-008)
 (9.984155387147017e-006,-1.56550937011227e-007) (1.630857249670501e-005,-6.504727222503972e-008) (1.64379284975539e-005,-6.406129594583805e-008)
 (9.980844993950346e-006,-1.540421373438413e-007) (1.630661098686939e-005,-6.387382909876009e-008) (1.64359808883708e-005,-6.290238171486207e-008)
 (9.977540007330054e-006,-1.515983459150743e-007) (1.630468572356199e-005,-6.272047830901928e-008) (1.643406990306392e-005,-6.176306494328907e-008)
 (9.974240880694671e-006,-1.492138405942047e-007) (1.630279600297674e-005,-6.158701647933291e-008) (1.643219482252113e-005,-6.064320307109828e-008)
 (9.970948427964009e-006,-1.468830515184573e-007) (1.63009411485144e-005,-6.047320990630968e-008) (1.643035495142622e-005,-5.954262117820911e-008)
 (9.967663817373579e-006,-1.44600599146885e-007) (1.629912050971115e-005,-5.937879683519925e-008) (1.642854961722218e-005,-5.846111388684345e-008)
 (9.964388559125338e-006,-1.423613342843589e-007) (1.629733346073152e-005,-5.830349108215108e-008) (1.642677816870271e-005,-5.739844860025555e-008)
 (9.961124486758365e-006,-1.401603786497402e-007) (1.629557939853697e-005,-5.724698657221121e-008) (1.642503997434182e-005,-5.63543696598022e-008)
 (9.957873732314711e-006,-1.379931645211163e-007) (1.629385774084329e-005,-5.620896238511065e-008) (1.642333442047564e-005,-5.532860302103695e-008)
 (9.954638695574905e-006,-1.358554720080962e-007) (1.629216792397052e-005,-5.518908793601888e-008) (1.642166090944303e-005,-5.43208610895889e-008)
 (9.951422007844602e-006,-1.337434625783089e-007) (1.629050940069373e-005,-5.418702797423999e-008) (1.64200188577835e-005,-5.333084741004095e-008)
 (9.948226490964472e-006,-1.316537075976288e-007) (1.628888163817583e-005,-5.320244714521391e-008) (1.64184076945756e-005,-5.235826096434458e-008)
 (9.945055112395959e-006,-1.295832108276767e-007) (1.628728411605819e-005,-5.22350139304451e-008) (1.641682685997407e-005,-5.140279990439947e-008)
 (9.941910937380928e-006,-1.275294240500332e-007) (1.62857163247537e-005,-5.128440385013506e-008) (1.641527580399229e-005,-5.046416461105488e-008)
 (9.938797079286011e-006,-1.254902552427726e-007) (1.628417776397869e-005,-5.035030187783495e-008) (1.641375398554247e-005,-4.954206003566602e-008)
 (9.935716649310793e-006,-1.234640690103118e-007) (1.628266794153165e-005,-4.943240407571934e-008) (1.641226087174036e-005,-4.863619733684573e-008)
 (9.932672706764902e-006,-1.214496792460825e-007) (1.628118637231663e-005,-4.853041850566506e-008) (1.641079593745186e-005,-4.774629486805581e-008)
 (9.929668211091026e-006,-1.194463342779389e-007) (1.627973257759e-005,-4.764406550808519e-008) (1.640935866505053e-005,-4.687207860799169e-008)
 (9.926705976742512e-006,-1.174536949927386e-007) (1.627830608440689e-005,-4.677307746092142e-008) (1.64079485443467e-005,-4.601328214198833e-008)
 (9.923788631911339e-006,-1.154718066515679e-007) (1.627690642522453e-005,-4.591719814390063e-008) (1.640656507264536e-005,-4.516964631427528e-008)
 (9.920918581953915e-006,-1.13501065278493e-007) (1.627553313764038e-005,-4.507618183065066e-008) (1.640520775487713e-005,-4.43409186648738e-008)
