# Supplementary material for: Electromagnetic Analysis, Characterization and Discussion of Inductive Transmission Parameters for Titanium Based Housing Materials in Active Medical Implantable Devices
Source: Materials (Basel). 2018 Oct 25;11(11):2089. doi: 10.3390/ma11112089 (PMC6266279; doi:10.3390/ma11112089)
Supplement: Supplementary file 1 [file materials-11-02089-s001.zip › supplementary/simulation_and_results_C_D/L22phi_outputOG.txt]

# Created by Octave 4.0.0, Thu Sep 22 03:16:49 2016 Mitteleurop�ische Sommerzeit <unknown@juno>
# name: L22phi
# type: complex matrix
# rows: 241
# columns: 3
 (1.691645992934571e-005,-1.594546184582644e-009) (1.691511717446177e-005,-1.55416519462234e-009) (1.691475344014554e-005,-1.553880464810014e-009)
 (1.691645958483963e-005,-1.65692671772943e-009) (1.691511683844102e-005,-1.614965954798292e-009) (1.691475310419806e-005,-1.614670085953362e-009)
 (1.691645921285121e-005,-1.721747502985004e-009) (1.691511647561521e-005,-1.678145165701546e-009) (1.691475274145138e-005,-1.677837722070021e-009)
 (1.691645881118824e-005,-1.789103982027157e-009) (1.69151160838458e-005,-1.743795851559186e-009) (1.69147523497673e-005,-1.743476380343218e-009)
 (1.691645837748371e-005,-1.859095327185708e-009) (1.69151156608238e-005,-1.812014672720332e-009) (1.691475192683764e-005,-1.811682703412286e-009)
 (1.691645790918181e-005,-1.931824586998395e-009) (1.691511520405688e-005,-1.882902067516417e-009) (1.691475147017022e-005,-1.882557111205918e-009)
 (1.691645740352236e-005,-2.007398837412172e-009) (1.691511471085242e-005,-1.95656239962739e-009) (1.69147509770734e-005,-1.956203948281383e-009)
 (1.691645685752564e-005,-2.085929338846404e-009) (1.691511417830446e-005,-2.033104111156474e-009) (1.691475044464158e-005,-2.032731636874021e-009)
 (1.691645626797403e-005,-2.167531699340288e-009) (1.691511360327438e-005,-2.112639881639718e-009) (1.691474986973698e-005,-2.112252835872466e-009)
 (1.69164556313935e-005,-2.252326044012166e-009) (1.691511298237367e-005,-2.195286793200882e-009) (1.691474924897157e-005,-2.194884605947607e-009)
 (1.691645494403221e-005,-2.340437191076341e-009) (1.691511231194323e-005,-2.281166502098023e-009) (1.691474857868735e-005,-2.280748581067621e-009)
 (1.691645420184021e-005,-2.431994834656845e-009) (1.691511158803226e-005,-2.370405416895917e-009) (1.691474785493411e-005,-2.369971146633043e-009)
 (1.691645340044325e-005,-2.52713373465664e-009) (1.691511080637513e-005,-2.463134883510395e-009) (1.691474707344752e-005,-2.462683624493439e-009)
 (1.691645253511921e-005,-2.625993913947386e-009) (1.691510996236551e-005,-2.559491377390009e-009) (1.691474622962204e-005,-2.559022465089748e-009)
 (1.691645160076907e-005,-2.728720863157098e-009) (1.691510905102987e-005,-2.659616703093538e-009) (1.691474531848507e-005,-2.6591294469948e-009)
 (1.691645059188737e-005,-2.8354657533256e-009) (1.691510806699866e-005,-2.763658201541092e-009) (1.691474433466847e-005,-2.763151884130993e-009)
 (1.691644950252884e-005,-2.946385656729949e-009) (1.691510700447308e-005,-2.871768965225881e-009) (1.691474327237457e-005,-2.871242840937408e-009)
 (1.691644832627476e-005,-3.061643776182221e-009) (1.691510585719267e-005,-2.984108061673918e-009) (1.691474212534431e-005,-2.983561355789513e-009)
 (1.691644705619471e-005,-3.181409683097728e-009) (1.691510461839688e-005,-3.100840765454752e-009) (1.691474088681868e-005,-3.1002726729703e-009)
 (1.691644568480513e-005,-3.305859564668199e-009) (1.691510328078756e-005,-3.22213879906114e-009) (1.691473954950102e-005,-3.221548483501954e-009)
 (1.691644420402583e-005,-3.435176480459039e-009) (1.69151018364829e-005,-3.348180582968763e-009) (1.691473810551141e-005,-3.347567175163867e-009)
 (1.691644260513226e-005,-3.56955062877673e-009) (1.691510027697378e-005,-3.479151495217331e-009) (1.691473654634225e-005,-3.478514092018857e-009)
 (1.691644087870451e-005,-3.709179623146569e-009) (1.691509859307215e-005,-3.615244140837413e-009) (1.691473486280782e-005,-3.614581803800376e-009)
 (1.691643901457202e-005,-3.854268779276402e-009) (1.69150967748575e-005,-3.756658631491641e-009) (1.691473304498975e-005,-3.75597038549364e-009)
 (1.691643700175196e-005,-4.005031412852041e-009) (1.691509481161866e-005,-3.903602875670081e-009) (1.691473108217901e-005,-3.902887707481314e-009)
 (1.691643482838725e-005,-4.161689148560676e-009) (1.691509269178999e-005,-4.056292879817865e-009) (1.691472896281254e-005,-4.055549736617054e-009)
 (1.691643248167527e-005,-4.324472240713473e-009) (1.691509040288403e-005,-4.214953060766785e-009) (1.691472667440572e-005,-4.214180848597577e-009)
 (1.691642994779205e-005,-4.493619905888714e-009) (1.691508793141826e-005,-4.379816569861337e-009) (1.691472420347885e-005,-4.379014152026438e-009)
 (1.691642721181318e-005,-4.669380667956405e-009) (1.691508526283507e-005,-4.551125629154009e-009) (1.691472153547764e-005,-4.550291824556933e-009)
 (1.691642425762341e-005,-4.852012715939167e-009) (1.691508238141684e-005,-4.729131880098118e-009) (1.691471865468776e-005,-4.728265461507504e-009)
 (1.691642106782342e-005,-5.041784275102584e-009) (1.691507927019324e-005,-4.914096745117919e-009) (1.691471554414256e-005,-4.913196437375851e-009)
 (1.691641762362805e-005,-5.238973991706194e-009) (1.69150759108414e-005,-5.106291802476333e-009) (1.691471218552348e-005,-5.105356280632276e-009)
 (1.691641390475422e-005,-5.443871331851478e-009) (1.69150722835784e-005,-5.305999174875611e-009) (1.691470855905132e-005,-5.305027062250225e-009)
 (1.691640988930344e-005,-5.656776994847135e-009) (1.691506836704529e-005,-5.513511932181553e-009) (1.691470464337235e-005,-5.512501798354413e-009)
 (1.691640555363212e-005,-5.878003341536697e-009) (1.6915064138181e-005,-5.729134508717383e-009) (1.691470041543031e-005,-5.72808486744305e-009)
 (1.691640087221329e-005,-6.107874838040045e-009) (1.69150595720884e-005,-5.953183135544983e-009) (1.691469585033333e-005,-5.952092442580816e-009)
 (1.691639581748702e-005,-6.346728515322781e-009) (1.69150546418858e-005,-6.185986288158596e-009) (1.691469092120588e-005,-6.184852939016443e-009)
 (1.691639035969751e-005,-6.594914445034386e-009) (1.691504931855135e-005,-6.42788515000591e-009) (1.691468559903247e-005,-6.426707477616502e-009)
 (1.691638446672049e-005,-6.852796232058663e-009) (1.691504357075251e-005,-6.679234092262766e-009) (1.691467985248707e-005,-6.678010364548632e-009)
 (1.691637810387292e-005,-7.120751524188627e-009) (1.691503736466127e-005,-6.940401170251333e-009) (1.691467364774926e-005,-6.939129587606384e-009)
 (1.691637123371137e-005,-7.399172539318236e-009) (1.691503066375733e-005,-7.211768636913278e-009) (1.691466694830669e-005,-7.210447329597666e-009)
 (1.691636381581168e-005,-7.688466610580734e-009) (1.691502342861299e-005,-7.493733473705828e-009) (1.691465971474003e-005,-7.492360499130192e-009)
 (1.691635580653269e-005,-7.989056749770669e-009) (1.691501561666308e-005,-7.786707939280255e-009) (1.6914651904494e-005,-7.785281279188751e-009)
 (1.691634715876052e-005,-8.301382229420378e-009) (1.691500718195578e-005,-8.091120136279943e-009) (1.691464347162621e-005,-8.089637693840107e-009)
 (1.691633782163407e-005,-8.625899183846762e-009) (1.691499807488377e-005,-8.407414596561278e-009) (1.691463436654022e-005,-8.405874193325043e-009)
 (1.691632774024666e-005,-8.963081229431445e-009) (1.691498824189438e-005,-8.736052885095717e-009) (1.691462453569543e-005,-8.734452257868006e-009)
 (1.691631685532568e-005,-9.313420104402206e-009) (1.691497762517737e-005,-9.077514222780643e-009) (1.691461392129377e-005,-9.075851020351098e-009)
 (1.691630510288686e-005,-9.677426328261052e-009) (1.691496616232676e-005,-9.432296128331252e-009) (1.691460246094316e-005,-9.430567908106335e-009)
 (1.691629241386138e-005,-1.005562988101337e-008) (1.691495378597745e-005,-9.800915079342869e-009) (1.691459008729315e-005,-9.799119303836315e-009)
 (1.6916278713693e-005,-1.044858090221999e-008) (1.691494042341259e-005,-1.018390719257939e-008) (1.691457672764278e-005,-1.018204122578392e-008)
 (1.691626392190429e-005,-1.085685040983862e-008) (1.691492599614105e-005,-1.058182892341209e-008) (1.691456230351785e-005,-1.057989002703682e-008)
 (1.69162479516286e-005,-1.128103103874598e-008) (1.691491041943972e-005,-1.09952577842905e-008) (1.691454673021387e-005,-1.099324311385815e-008)
 (1.691623070910552e-005,-1.172173779862501e-008) (1.691489360186267e-005,-1.142479308194111e-008) (1.691452991630497e-005,-1.142269968275496e-008)
 (1.691621209313715e-005,-1.217960885089902e-008) (1.691487544471051e-005,-1.187105667293147e-008) (1.69145117631132e-005,-1.186888147588758e-008)
 (1.691619199450103e-005,-1.265530630414316e-008) (1.691485584145766e-005,-1.233469373704762e-008) (1.691449216413624e-005,-1.233243355430624e-008)
 (1.691617029531859e-005,-1.314951702724587e-008) (1.691483467713735e-005,-1.2816373567751e-008) (1.691447100443239e-005,-1.281402508825415e-008)
 (1.691614686837456e-005,-1.366295347947535e-008) (1.691481182767624e-005,-1.331679037883374e-008) (1.691444815995548e-005,-1.331435016366153e-008)
 (1.691612157638179e-005,-1.419635455622103e-008) (1.691478715918012e-005,-1.383666412610036e-008) (1.691442349684051e-005,-1.383412860367556e-008)
 (1.691609427119156e-005,-1.475048644910373e-008) (1.691476052716126e-005,-1.437674134270771e-008) (1.691439687063119e-005,-1.437410680384272e-008)
 (1.691606479294206e-005,-1.532614351874955e-008) (1.691473177571022e-005,-1.493779598648873e-008) (1.691436812545228e-005,-1.493505857924478e-008)
 (1.691603296914072e-005,-1.592414917816841e-008) (1.691470073659979e-005,-1.552063029721867e-008) (1.691433709311323e-005,-1.551778602162014e-008)
 (1.691599861367695e-005,-1.654535678438816e-008) (1.6914667228324e-005,-1.612607566151437e-008) (1.691430359214793e-005,-1.612312036406756e-008)
 (1.691596152576045e-005,-1.71906505355584e-008) (1.691463105506061e-005,-1.675499348247749e-008) (1.691426742677637e-005,-1.675192285054318e-008)
 (1.691592148877583e-005,-1.786094637017752e-008) (1.691459200555632e-005,-1.740827605092975e-008) (1.691422838579203e-005,-1.740508560688788e-008)
 (1.691587826905331e-005,-1.855719286465353e-008) (1.691454985192872e-005,-1.808684741436493e-008) (1.691418624136195e-005,-1.80835325096209e-008)
 (1.691583161454512e-005,-1.928037212477651e-008) (1.691450434837433e-005,-1.879166423926145e-008) (1.691414074773654e-005,-1.878822004806939e-008)
 (1.691578125340308e-005,-2.003150066600847e-008) (1.691445522978359e-005,-1.952371666170666e-008) (1.69140916398641e-005,-1.952013817480581e-008)
 (1.691572689244843e-005,-2.081163027667361e-008) (1.69144022102481e-005,-2.028402912052906e-008) (1.691403863189884e-005,-2.028031113859816e-008)
 (1.691566821553013e-005,-2.162184885743414e-008) (1.691434498146199e-005,-2.107366116626062e-008) (1.691398141560219e-005,-2.106979829320847e-008)
 (1.691560488176002e-005,-2.246328122931221e-008) (1.691428321100034e-005,-2.189370823843133e-008) (1.691391965862216e-005,-2.188969487450359e-008)
 (1.691553652361881e-005,-2.333708990155689e-008) (1.691421654047445e-005,-2.27453024024821e-008) (1.691385300264824e-005,-2.27411327371878e-008)
 (1.691546274492444e-005,-2.424447578949641e-008) (1.691414458355191e-005,-2.362961303656971e-008) (1.691378106143277e-005,-2.362528104144482e-008)
 (1.691538311865318e-005,-2.518667887111319e-008) (1.691406692383262e-005,-2.454784745713122e-008) (1.691370341866676e-005,-2.454334687834237e-008)
 (1.691529718460382e-005,-2.616497876965273e-008) (1.691398311257441e-005,-2.5501251470734e-008) (1.691361962570628e-005,-2.549657582153231e-008)
 (1.69152044468976e-005,-2.718069524802397e-008) (1.691389266625557e-005,-2.649110983803906e-008) (1.691352919913574e-005,-2.648625239105066e-008)
 (1.691510437129975e-005,-2.823518859884621e-008) (1.691379506396816e-005,-2.751874663398025e-008) (1.691343161816112e-005,-2.751370041339156e-008)
 (1.69149963823582e-005,-2.932985991205471e-008) (1.691368974462817e-005,-2.858552548631174e-008) (1.691332632182159e-005,-2.858028325991814e-008)
 (1.691487986034242e-005,-3.046615119976638e-008) (1.691357610399635e-005,-2.96928496725168e-008) (1.69132127060105e-005,-2.968740394366646e-008)
 (1.69147541379775e-005,-3.164554535581414e-008) (1.69134534914971e-005,-3.084216205263326e-008) (1.691309012029505e-005,-3.083650505213857e-008)
 (1.691461849695959e-005,-3.28695659244081e-008) (1.691332120682631e-005,-3.203494481305462e-008) (1.691295786452472e-005,-3.202906849098895e-008)
 (1.691447216424337e-005,-3.413977664988141e-008) (1.691317849633554e-005,-3.327271899334013e-008) (1.691281518521708e-005,-3.326661501082919e-008)
 (1.691431430809018e-005,-3.545778077591707e-008) (1.691302454918813e-005,-3.455704376507587e-008) (1.691266127171335e-005,-3.455070348612325e-008)
 (1.691414403386795e-005,-3.682522005941033e-008) (1.691285849327032e-005,-3.588951542839988e-008) (1.691249525209166e-005,-3.588292991173755e-008)
 (1.691396037959412e-005,-3.824377346031978e-008) (1.691267939085441e-005,-3.727176608801793e-008) (1.691231618883108e-005,-3.726492607902696e-008)
 (1.691376231120949e-005,-3.971515546478799e-008) (1.691248623400357e-005,-3.870546196659875e-008) (1.691212307421655e-005,-3.869835788941413e-008)
 (1.691354871758103e-005,-4.12411139943133e-008) (1.69122779397099e-005,-4.019230130917097e-008) (1.691191482547921e-005,-4.018492325893914e-008)
 (1.691331840522193e-005,-4.282342784926528e-008) (1.69120533447639e-005,-4.173401182736858e-008) (1.691169027966624e-005,-4.172634956280844e-008)
 (1.691307009273035e-005,-4.446390362987364e-008) (1.691181120034745e-005,-4.333234762770177e-008) (1.691144818823542e-005,-4.332439056393788e-008)
 (1.691280240494024e-005,-4.61643720724532e-008) (1.691155016635243e-005,-4.49890855624579e-008) (1.691118721137497e-005,-4.498082276436408e-008)
 (1.691251386678892e-005,-4.792668373328828e-008) (1.691126880542496e-005,-4.670602093673415e-008) (1.691090591204929e-005,-4.669744111268698e-008)
 (1.691220289690368e-005,-4.975270394636011e-008) (1.691096557674008e-005,-4.848496249907636e-008) (1.691060274977516e-005,-4.847605399542236e-008)
 (1.691186780091842e-005,-5.164430697555062e-008) (1.691063882951759e-005,-5.032772663746846e-008) (1.691027607413861e-005,-5.031847743362666e-008)
 (1.691150676453223e-005,-5.360336927531802e-008) (1.691028679629144e-005,-5.223613069633796e-008) (1.690992411806663e-005,-5.222652840081003e-008)
 (1.691111784633181e-005,-5.563176176806561e-008) (1.690990758595395e-005,-5.421198532417042e-008) (1.690954499087268e-005,-5.420201717161902e-008)
 (1.691069897040226e-005,-5.773134104014817e-008) (1.69094991766024e-005,-5.62570857556072e-008) (1.69091366711048e-005,-5.624673860495174e-008)
 (1.69102479187635e-005,-5.99039393524934e-008) (1.69090594082208e-005,-5.837320192574727e-008) (1.690869699922993e-005,-5.836246225977821e-008)
 (1.690976232367537e-005,-6.215135335671883e-008) (1.690858597524522e-005,-6.05620673099122e-008) (1.690822367019983e-005,-6.055092123629927e-008)
 (1.69092396598669e-005,-6.447533140267733e-008) (1.690807641906143e-005,-6.282536637661157e-008) (1.690771422595239e-005,-6.281379963079316e-008)
 (1.690867723675795e-005,-6.687755931960284e-008) (1.690752812051068e-005,-6.516472053888427e-008) (1.690716604791767e-005,-6.515271848888783e-008)
 (1.690807219075374e-005,-6.935964455056752e-008) (1.690693829247543e-005,-6.758167248601593e-008) (1.690657634960632e-005,-6.756922013949202e-008)
 (1.690742147770951e-005,-7.192309851924504e-008) (1.690630397264812e-005,-7.007766877762695e-008) (1.690594216938069e-005,-7.006475079154169e-008)
 (1.690672186568178e-005,-7.456931710936262e-008) (1.690562201659354e-005,-7.265404058361761e-008) (1.690526036351821e-005,-7.264064127661071e-008)
 (1.690596992809728e-005,-7.729955914112818e-008) (1.690488909123807e-005,-7.531198245738016e-008) (1.690452759970359e-005,-7.529808582552955e-008)
 (1.690516203749778e-005,-8.011492273684341e-008) (1.690410166893911e-005,-7.805252903831805e-008) (1.690374035109919e-005,-7.803811877416746e-008)
 (1.690429436003723e-005,-8.301631947881235e-008) (1.690325602231111e-005,-8.087652958979831e-008) (1.690289489117359e-005,-8.086158910552219e-008)
 (1.690336285093621e-005,-8.600444627988074e-008) (1.690234822000862e-005,-8.378462029724711e-008) (1.690198728948544e-005,-8.37691327518563e-008)
 (1.690236325111906e-005,-8.907975490781578e-008) (1.690137412369108e-005,-8.677719427109888e-008) (1.690101340865052e-005,-8.676114260266854e-008)
 (1.690129108529553e-005,-9.224241913448604e-008) (1.690032938642253e-005,-8.985436922986467e-008) (1.689996890274219e-005,-8.983773619269959e-008)
 (1.690014166176821e-005,-9.549229951647399e-008) (1.689920945278841e-005,-9.301595287340873e-008) (1.689884921740912e-005,-9.299872108089333e-008)
 (1.689891007427751e-005,-9.88289058580128e-008) (1.689800956103032e-005,-9.626140600193327e-008) (1.689764959201067e-005,-9.624355797547183e-008)
 (1.689759120622579e-005,-1.022513574621355e-007) (1.689672474753847e-005,-9.95898034897535e-008) (1.689636506410947e-005,-9.957132171440586e-008)
 (1.689617973764358e-005,-1.057583413395376e-007) (1.689534985405328e-005,-1.029997932869946e-007) (1.68949904766729e-005,-1.02980660273931e-007)
 (1.689467015528539e-005,-1.093480686199766e-007) (1.689387953795821e-005,-1.064895536976997e-007) (1.689352048836465e-005,-1.064697520543503e-007)
 (1.689305676625736e-005,-1.130182294984084e-007) (1.689230828605559e-005,-1.100567492681536e-007) (1.689194958731924e-005,-1.100362617762806e-007)
 (1.689133371559277e-005,-1.167659471452793e-007) (1.689063043222948e-005,-1.136984857176139e-007) (1.689027210880182e-005,-1.136772954197164e-007)
 (1.688949500818923e-005,-1.205877311209258e-007) (1.688884017939965e-005,-1.174112644517338e-007) (1.688848225716011e-005,-1.173893547463061e-007)
 (1.688753453551795e-005,-1.244794309529153e-007) (1.688693162616207e-005,-1.211909373175924e-007) (1.688657413245915e-005,-1.211682920633463e-007)
 (1.688544610748522e-005,-1.28436190664299e-007) (1.688489879848402e-005,-1.250326623864314e-007) (1.688454176217204e-005,-1.250092660158051e-007)
 (1.688322348979932e-005,-1.324524051755241e-007) (1.688273568678655e-005,-1.289308616831263e-007) (1.688237913825548e-005,-1.289066993255619e-007)
 (1.688086044712364e-005,-1.365216796398294e-007) (1.688043628868872e-005,-1.328791819177494e-007) (1.688008025988614e-005,-1.328542395317576e-007)
 (1.687835079223765e-005,-1.406367929089565e-007) (1.687799465760394e-005,-1.368704594065768e-007) (1.687763918204749e-005,-1.368447239216669e-007)
 (1.687568844130773e-005,-1.447896664538313e-007) (1.687540495728614e-005,-1.408966904981371e-007) (1.687505007006516e-005,-1.40870149965422e-007)
 (1.687286747525654e-005,-1.489713401796935e-007) (1.687266152228722e-005,-1.449490089290607e-007) (1.687230726005215e-005,-1.449216526803278e-007)
 (1.686988220706413e-005,-1.531719566678242e-007) (1.686975892414404e-005,-1.490176716248677e-007) (1.686940532508169e-005,-1.489894904394413e-007)
 (1.686672725465521e-005,-1.573807554366018e-007) (1.686669204293342e-005,-1.530920545179642e-007) (1.686633914672605e-005,-1.530630407961487e-007)
 (1.686339761883056e-005,-1.615860788361238e-007) (1.686345614363168e-005,-1.571606599716074e-007) (1.686310399139928e-005,-1.571308079136245e-007)
 (1.685988876547319e-005,-1.657753911602177e-007) (1.686004695650256e-005,-1.612111373646001e-007) (1.685969559072575e-005,-1.611804431530599e-007)
 (1.68561967110316e-005,-1.699353124701997e-007) (1.685646076049424e-005,-1.652303182974106e-007) (1.68561102249166e-005,-1.651987802822009e-007)
 (1.685231811002667e-005,-1.740516684663581e-007) (1.685269446839383e-005,-1.692042677183203e-007) (1.685234480790282e-005,-1.691718866008568e-007)
 (1.684825034309449e-005,-1.781095575108016e-007) (1.684874571223969e-005,-1.731183520299733e-007) (1.684839697272384e-005,-1.730851310448317e-007)
 (1.684399160383045e-005,-1.820934355919971e-007) (1.684461292726439e-005,-1.769573249221062e-007) (1.684426515544688e-005,-1.769232700129981e-007)
 (1.683954098250466e-005,-1.859872196310398e-007) (1.684029543244237e-005,-1.80705431280341e-007) (1.683994867569052e-005,-1.806705512672256e-007)
 (1.683489854452922e-005,-1.897744090639163e-007) (1.683579350554475e-005,-1.843465290538697e-007) (1.683544781165449e-005,-1.843108357883017e-007)
 (1.683006540144787e-005,-1.93438225101415e-007) (1.683110845049093e-005,-1.878642284307284e-007) (1.683076386744616e-005,-1.878277369352165e-007)
 (1.682504377215388e-005,-1.969617664872344e-007) (1.682624265474147e-005,-1.912420470884575e-007) (1.682589923045211e-005,-1.912047756766575e-007)
 (1.681983703206246e-005,-2.003281799614357e-007) (1.682119963450489e-005,-1.944635796752857e-007) (1.682085741652029e-005,-1.944255500490071e-007)
 (1.681444974806462e-005,-2.035208430191542e-007) (1.681598406563841e-005,-1.975126790643222e-007) (1.681564310084242e-005,-1.974739163836283e-007)
 (1.680888769729248e-005,-2.065235559584389e-007) (1.68106017983418e-005,-2.003736463330405e-007) (1.681026213262942e-005,-2.00334179255993e-007)
 (1.68031578680049e-005,-2.093207396750074e-007) (1.680505985403307e-005,-2.030314258912279e-007) (1.680472153197375e-005,-2.029912865795924e-007)
 (1.679726844128507e-005,-2.118976352065473e-007) (1.679936640318581e-005,-2.054718017371331e-007) (1.67990294676751e-005,-2.054310258252533e-007)
 (1.679122875269916e-005,-2.142405006958062e-007) (1.679353072337112e-005,-2.076815905017213e-007) (1.679319521527828e-005,-2.076402170257948e-007)
 (1.678504923357963e-005,-2.16336801247472e-007) (1.678756313728108e-005,-2.096488267606998e-007) (1.678722909509438e-005,-2.096068980468287e-007)
 (1.67787413321743e-005,-2.181753871227752e-007) (1.678147493107381e-005,-2.11362936082733e-007) (1.678114239055159e-005,-2.113204975921129e-007)
 (1.677231741548044e-005,-2.197466558543557e-007) (1.677527825397787e-005,-2.128148914397044e-007) (1.677494724780987e-005,-2.127719915704669e-007)
 (1.676579065317981e-005,-2.210426941773232e-007) (1.676898600067708e-005,-2.139973489395444e-007) (1.676865655816218e-005,-2.139540387860132e-007)
 (1.675917488564283e-005,-2.220573961466347e-007) (1.676261167854222e-005,-2.149047593373445e-007) (1.676228382528999e-005,-2.148610924077031e-007)
 (1.675248447847374e-005,-2.227865544304661e-007) (1.675616926228051e-005,-2.155334524232038e-007) (1.67558430199412e-005,-2.154894843180634e-007)
 (1.674573416650813e-005,-2.232279225036334e-007) (1.674967303898026e-005,-2.158816921373949e-007) (1.674934842500955e-005,-2.158374801930839e-007)
 (1.67389388905002e-005,-2.233812462841739e-007) (1.674313744684472e-005,-2.159497011019601e-007) (1.674281447430976e-005,-2.159053040016886e-007)
 (1.673211362997313e-005,-2.232482646148868e-007) (1.673657691112088e-005,-2.157396541291544e-007) (1.673625558855018e-005,-2.15695131489195e-007)
 (1.672527323582524e-005,-2.228326788601411e-007) (1.673000568081355e-005,-2.152556411464679e-007) (1.672968601209771e-005,-2.152110530816445e-007)
 (1.671843226628598e-005,-2.221400927184179e-007) (1.672343766974836e-005,-2.145036008113897e-007) (1.672311965409211e-005,-2.144590074881584e-007)
 (1.671160482970219e-005,-2.211779241200684e-007) (1.671688630540437e-005,-2.134912268538992e-007) (1.671656993733341e-005,-2.134466880377098e-007)
 (1.670480443743028e-005,-2.199552917475893e-007) (1.671036438869555e-005,-2.12227849846721e-007) (1.671004965811677e-005,-2.121834244516466e-007)
 (1.669804386979711e-005,-2.184828792711999e-007) (1.670388396753243e-005,-2.107242976392192e-007) (1.670357085985139e-005,-2.106800432870545e-007)
 (1.669133505770416e-005,-2.167727808174073e-007) (1.66974562265986e-005,-2.08992738093366e-007) (1.669714472288693e-005,-2.089487106914975e-007)
 (1.668468898201453e-005,-2.148383314737369e-007) (1.669109139528752e-005,-2.070465080194324e-007) (1.669078147250243e-005,-2.070027613627888e-007)
 (1.667811559234731e-005,-2.126939267851967e-007) (1.668479867524728e-005,-2.048999323245933e-007) (1.668449030649338e-005,-2.048565177299758e-007)
 (1.667162374639736e-005,-2.103548352186922e-007) (1.66785861884366e-005,-2.025681373728791e-007) (1.667827934326948e-005,-2.025251033506913e-007)
 (1.66652211703489e-005,-2.078370074716673e-007) (1.667246094606301e-005,-2.000668624173921e-007) (1.667215559082654e-005,-2.00024254386311e-007)
 (1.665891444041731e-005,-2.051568862982436e-007) (1.666642883824008e-005,-1.97412272725262e-007) (1.666612493642992e-005,-1.973701327726753e-007)
 (1.665270898504267e-005,-2.023312202339405e-007) (1.666049464370029e-005,-1.946207776845995e-007) (1.666019215634691e-005,-1.945791443759856e-007)
 (1.664660910676314e-005,-1.993768842366058e-007) (1.665466205843244e-005,-1.917088567939651e-007) (1.665436094449705e-005,-1.916677650325819e-007)
 (1.664061802235737e-005,-1.963107098504496e-007) (1.664893374170134e-005,-1.886928959909138e-007) (1.664863395847594e-005,-1.886523769268492e-007)
 (1.663473791945848e-005,-1.931493270492088e-007) (1.66433113775402e-005,-1.855890363134916e-007) (1.664301288104643e-005,-1.855491173019353e-007)
 (1.662897002750726e-005,-1.899090194583583e-007) (1.663779574952441e-005,-1.824130364146531e-007) (1.66374984949028e-005,-1.82373741020549e-007)
 (1.662331470065967e-005,-1.866055941939184e-007) (1.663238682639983e-005,-1.791801499849776e-007) (1.663209076828516e-005,-1.791414980309214e-007)
 (1.661777151007154e-005,-1.832542671136694e-007) (1.662708385599174e-005,-1.759050187009978e-007) (1.662678894886916e-005,-1.758670263546502e-007)
 (1.661233934287816e-005,-1.798695638621632e-007) (1.662188546473899e-005,-1.726015809082126e-007) (1.662159166327708e-005,-1.725642608050799e-007)
 (1.660701650514465e-005,-1.764652367168494e-007) (1.661678976019036e-005,-1.692829958933389e-007) (1.661649701954654e-005,-1.692463572894013e-007)
 (1.66018008261047e-005,-1.730541969157318e-007) (1.661179443386016e-005,-1.659615832855266e-007) (1.661150270995642e-005,-1.659256322356003e-007)
 (1.659668976111761e-005,-1.696484618711659e-007) (1.660689686196846e-005,-1.626487768791528e-007) (1.660660611173896e-005,-1.626135164361609e-007)
 (1.659168049095107e-005,-1.662591164545355e-007) (1.660209420178679e-005,-1.5935509197058e-007) (1.660180438339174e-005,-1.593205223999907e-007)
 (1.658677001523353e-005,-1.628962873726688e-007) (1.659738348154712e-005,-1.560901051622488e-007) (1.659709455455693e-005,-1.560562241681838e-007)
 (1.658195523821814e-005,-1.595691295454503e-007) (1.65927616821762e-005,-1.528624454981464e-007) (1.659247360772426e-005,-1.528292484568027e-007)
 (1.657723304533938e-005,-1.562858233322607e-007) (1.658822580945313e-005,-1.496797957564988e-007) (1.658793855035874e-005,-1.496472759524059e-007)
 (1.657260036940985e-005,-1.530535814400942e-007) (1.658377295554453e-005,-1.465489027258943e-007) (1.658348647640851e-005,-1.465170515889078e-007)
 (1.65680542457115e-005,-1.49878664366037e-007) (1.657940034927839e-005,-1.434755953313103e-007) (1.657911461655096e-005,-1.434444026700492e-007)
 (1.656359185562791e-005,-1.467664032826872e-007) (1.657510539488865e-005,-1.404648095409689e-007) (1.657482037691366e-005,-1.404342637718688e-007)
 (1.655921055887146e-005,-1.437212293519619e-007) (1.657088569937188e-005,-1.375206190750172e-007) (1.657060136640826e-005,-1.374907074428247e-007)
 (1.65549079147319e-005,-1.407467085464755e-007) (1.656673908894372e-005,-1.346462710350409e-007) (1.656645541316484e-005,-1.346169798256128e-007)
 (1.655068169311836e-005,-1.378455811624051e-007) (1.656266361542917e-005,-1.318442256854906e-007) (1.656238057090517e-005,-1.318155404267127e-007)
 (1.654652987645167e-005,-1.350198053135991e-007) (1.655865755368935e-005,-1.291161997210409e-007) (1.655837511635248e-005,-1.290881053736123e-007)
 (1.654245065370683e-005,-1.322706037972613e-007) (1.655471939142062e-005,-1.264632124612786e-007) (1.65544375390155e-005,-1.264356935961036e-007)
 (1.653844240805026e-005,-1.295985138154209e-007) (1.655084781280423e-005,-1.23885634499805e-007) (1.655056652482429e-005,-1.238586754632229e-007)
 (1.653450369961212e-005,-1.27003439112688e-007) (1.654704167756462e-005,-1.213832384153936e-007) (1.654676093517864e-005,-1.21356823480441e-007)
 (1.653063324493562e-005,-1.244847041514042e-007) (1.654329999700196e-005,-1.189552512059487e-007) (1.654301978297013e-005,-1.189293647100989e-007)
 (1.652682989457742e-005,-1.220411099829772e-007) (1.65396219084822e-005,-1.166004081448433e-007) (1.653934220706338e-005,-1.165750346137801e-007)
 (1.652309261020425e-005,-1.196709914926984e-007) (1.653600664974661e-005,-1.143170077737117e-007) (1.653572744660066e-005,-1.142921320308521e-007)
 (1.651942044234043e-005,-1.173722756887372e-007) (1.653245353419892e-005,-1.121029677377884e-007) (1.653217481628222e-005,-1.120785750000709e-007)
 (1.651581250969273e-005,-1.151425406822082e-007) (1.652896192811532e-005,-1.099558811459244e-007) (1.65286836835734e-005,-1.099319571048266e-007)
 (1.651226798074059e-005,-1.12979074961584e-007) (1.652553123045816e-005,-1.07873073092421e-007) (1.652525344851564e-005,-1.078496039815637e-007)
 (1.65087860580112e-005,-1.108789365089905e-007) (1.652216085573492e-005,-1.058516569232441e-007) (1.652188352658433e-005,-1.058286295723633e-007)
 (1.650536596522924e-005,-1.088390112420125e-007) (1.651885022008086e-005,-1.038885897681404e-007) (1.651857333477183e-005,-1.03865991642706e-007)
 (1.650200693730328e-005,-1.068560701996431e-007) (1.651559873054597e-005,-1.019807267922917e-007) (1.651532228087718e-005,-1.019585460211117e-007)
 (1.649870821294758e-005,-1.049268248324413e-007) (1.651240577737025e-005,-1.001248735689992e-007) (1.651212975578081e-005,-1.001030989590417e-007)
 (1.649546902959083e-005,-1.030479797082415e-007) (1.65092707288988e-005,-9.831783592623724e-008) (1.650899512836808e-005,-9.829645696524908e-008)
 (1.6492288620149e-005,-1.01216281920516e-007) (1.65061929287065e-005,-9.655646659420009e-008) (1.650591774265766e-005,-9.653547344311076e-008)
 (1.648916621120907e-005,-9.942856648370106e-008) (1.650317169445908e-005,-9.483770798297585e-008) (1.650289691666719e-005,-9.481709145773232e-008)
 (1.648610102217086e-005,-9.768179703058806e-008) (1.6500206318037e-005,-9.315863044490751e-008) (1.649993194254728e-005,-9.313838198966259e-008)
 (1.648309226495797e-005,-9.597310118732645e-008) (1.649729606650185e-005,-9.151646543762966e-008) (1.649702208755487e-005,-9.149657709030724e-008)
 (1.648013914397297e-005,-9.429980009941355e-008) (1.649444018354976e-005,-8.990863309499376e-008) (1.64941665955143e-005,-8.988909744649319e-008)
 (1.647724085606842e-005,-9.26594317065874e-008) (1.649163789117752e-005,-8.833276383565658e-008) (1.649136468849531e-005,-8.831357398383638e-008)
 (1.647439659041295e-005,-9.10497675208293e-008) (1.648888839138697e-005,-8.678671378374435e-008) (1.648861556852379e-005,-8.676786328438027e-008)
 (1.647160552820313e-005,-8.946882283192812e-008) (1.648619086784285e-005,-8.526857394356093e-008) (1.648591841925274e-005,-8.525005675877983e-008)
 (1.646886684227209e-005,-8.791486045396723e-008) (1.648354448746688e-005,-8.377667324520119e-008) (1.648327240756161e-005,-8.37584836914865e-008)
 (1.646617969668911e-005,-8.638638830969787e-008) (1.6480948402017e-005,-8.230957575538738e-008) (1.648067668514706e-005,-8.229170845209663e-008)
 (1.646354324648935e-005,-8.488215133155825e-008) (1.64784017497292e-005,-8.086607251761924e-008) (1.647813039017317e-005,-8.084852233733593e-008)
 (1.646095663767081e-005,-8.340111831704757e-008) (1.647590365712528e-005,-7.944516863723747e-008) (1.647563264908391e-005,-7.942793065923084e-008)
 (1.645841900759265e-005,-8.19424645127407e-008) (1.647345324106241e-005,-7.804606635350888e-008) (1.647318257866353e-005,-7.802913582067591e-008)
 (1.645592948587609e-005,-8.050555080083327e-008) (1.647104961110045e-005,-7.666814493534513e-008) (1.647077928840582e-005,-7.665151721612739e-008)
 (1.64534871958616e-005,-7.908990042780336e-008) (1.646869187220597e-005,-7.531093829575428e-008) (1.64684218832229e-005,-7.529460885053651e-008)
 (1.645109125662017e-005,-7.769517423583047e-008) (1.646637912778023e-005,-7.39741112387297e-008) (1.646610946647903e-005,-7.395807559188508e-008)
 (1.64487407854801e-005,-7.63211453405473e-008) (1.64641104829579e-005,-7.265743523564937e-008) (1.646384114328943e-005,-7.264168895301926e-008)
 (1.64464349009645e-005,-7.496767414490196e-008) (1.646188504807886e-005,-7.136076457169077e-008) (1.64616160239936e-005,-7.134530324298324e-008)
 (1.644417272601511e-005,-7.363468448862905e-008) (1.645970194220968e-005,-7.00840136187692e-008) (1.645943322767738e-005,-7.006883284537789e-008)
 (1.644195339133742e-005,-7.23221416179989e-008) (1.645756029658159e-005,-6.882713587888668e-008) (1.64572918856112e-005,-6.881223126615673e-008)
 (1.643977603870692e-005,-7.103003252300264e-008) (1.645545925779688e-005,-6.759010531217338e-008) (1.645519114445324e-005,-6.757547246550883e-008)
 (1.643763982407144e-005,-6.975834904193756e-008) (1.645339799067271e-005,-6.637290032092602e-008) (1.64531301690941e-005,-6.635853484585754e-008)
 (1.643554392030242e-005,-6.850707397851763e-008) (1.645137568061286e-005,-6.517549061665614e-008) (1.645110814502311e-005,-6.516138812134294e-008)
 (1.643348751947765e-005,-6.727617032686694e-008) (1.644939153541564e-005,-6.399782705321227e-008) (1.644912428013757e-005,-6.398398315339823e-008)
 (1.64314698346159e-005,-6.606557355912836e-008) (1.644744478647623e-005,-6.283983437638688e-008) (1.644717780593898e-005,-6.282624470159286e-008)
 (1.642949010080722e-005,-6.487518680557869e-008) (1.644553468936391e-005,-6.170140672302754e-008) (1.64452679781109e-005,-6.168806692396276e-008)
 (1.642754757574261e-005,-6.370487865311756e-008) (1.64436605238011e-005,-6.05824056041286e-008) (1.644339407649308e-005,-6.056931136032565e-008)
 (1.642564153966856e-005,-6.255448320735917e-008) (1.644182159309188e-005,-5.948266003175091e-008) (1.644155540450981e-005,-5.946980705894069e-008)
 (1.642377129482186e-005,-6.142380200986205e-008) (1.644001722308858e-005,-5.840196839793986e-008) (1.643975128813258e-005,-5.838935245545765e-008)
 (1.64219361644384e-005,-6.031260737320212e-008) (1.643824676078679e-005,-5.734010169030854e-008) (1.643798107447507e-005,-5.732771858707503e-008)
 (1.64201354914275e-005,-5.922064669474164e-008) (1.643650957266415e-005,-5.629680762442133e-008) (1.643624413013074e-005,-5.62846532245979e-008)
 (1.641836863682856e-005,-5.81476473300399e-008) (1.643480504287656e-005,-5.527181529678163e-008) (1.643453983936697e-005,-5.525988552388017e-008)
 (1.641663497815411e-005,-5.709332164692515e-008) (1.64331325714145e-005,-5.42648399980363e-008) (1.643286760228234e-005,-5.425313083821083e-008)
 (1.641493390772664e-005,-5.605737193742869e-008) (1.643149157232431e-005,-5.327558788145548e-008) (1.643122683302579e-005,-5.326409538569815e-008)
 (1.641326483109319e-005,-5.503949492966663e-008) (1.642988147206925e-005,-5.230376024367951e-008) (1.64296169581599e-005,-5.229248052898972e-008)
 (1.641162716559517e-005,-5.403938571459728e-008) (1.642830170809793e-005,-5.134905724275679e-008) (1.642803741522671e-005,-5.133798649264988e-008)
 (1.64100203391412e-005,-5.305674097208668e-008) (1.642675172765447e-005,-5.041118094696721e-008) (1.642648765156125e-005,-5.040031541109439e-008)
 (1.640844378921796e-005,-5.20912614498181e-008) (1.642523098685464e-005,-4.948983767045417e-008) (1.642496712336514e-005,-4.947917366366523e-008)
 (1.640689696214446e-005,-5.114265370587014e-008) (1.642373895002236e-005,-4.858473960846051e-008) (1.64234752950459e-005,-4.857427350984515e-008)
 (1.640537931256385e-005,-5.021063117392751e-008) (1.642227508927184e-005,-4.769560582900886e-008) (1.642201163879824e-005,-4.768533408039444e-008)
 (1.640389030314901e-005,-4.929491464526679e-008) (1.642083888429865e-005,-4.682216271187028e-008) (1.642057563439628e-005,-4.68120818163326e-008)
 (1.640242940448445e-005,-4.839523228226125e-008) (1.641942982234379e-005,-4.596414394353261e-008) (1.641916676915512e-005,-4.59542504638319e-008)
 (1.640099609508521e-005,-4.751131928731385e-008) (1.641804739827584e-005,-4.512129018717762e-008) (1.641778453801974e-005,-4.511158074450334e-008)
 (1.639958986150623e-005,-4.664291734804875e-008) (1.64166911147576e-005,-4.429334854201624e-008) (1.641642844372366e-005,-4.428381981434589e-008)
