# Supplementary material for: Electromagnetic Analysis, Characterization and Discussion of Inductive Transmission Parameters for Titanium Based Housing Materials in Active Medical Implantable Devices
Source: Materials (Basel). 2018 Oct 25;11(11):2089. doi: 10.3390/ma11112089 (PMC6266279; doi:10.3390/ma11112089)
Supplement: Supplementary file 1 [file materials-11-02089-s001.zip › supplementary/simulation_and_results_C_D/L22U_outputMG.txt]

# Created by Octave 4.0.0, Wed Sep 21 23:47:29 2016 Mitteleurop�ische Sommerzeit <unknown@juno>
# name: L22U
# type: complex matrix
# rows: 241
# columns: 3
 (0.3108422470791941,0.1047733270402982) (0.3061901173999451,0.1062313860717313) (0.306054961579852,0.1062743527406513)
 (0.3111834059984955,0.1087640731321125) (0.3062011391636365,0.110383879069664) (0.3060564784215477,0.1104317498375278)
 (0.3115458515131977,0.1129002697292765) (0.3062128453446798,0.1146984806840016) (0.3060580999163344,0.1147517641972367)
 (0.3119305340333525,0.1171867317027573) (0.3062252660169283,0.1191815047920036) (0.3060598323497409,0.1192407553362356)
 (0.3123384023977752,0.1216284195392173) (0.3062384311261835,0.1238395109557534) (0.3060616822949385,0.1239053314480916)
 (0.3127703990345209,0.126230447497458) (0.3062523703289679,0.1286793141238934) (0.3060636566225971,0.1287523591386015)
 (0.3132274550719621,0.1309980928674512) (0.3062671128302348,0.1337079947394971) (0.3060657625124356,0.1337889735438751)
 (0.3137104855310095,0.1359368064030461) (0.3062826872244815,0.1389329092709778) (0.3060680074669797,0.1390225888464555)
 (0.3142203847480291,0.141052223980595) (0.3062991213453247,0.1443617011827288) (0.3060703993280732,0.1444609092050263)
 (0.3147580221943452,0.146350179511767) (0.3063164421291926,0.150002312362109) (0.3060729462967953,0.150111940113855)
 (0.3153242388705126,0.1518367191100079) (0.3063346754991896,0.1558629950189497) (0.3060756569574246,0.1559840002086345)
 (0.3159198444603934,0.1575181164770245) (0.3063538462754312,0.1619523240733296) (0.3060785403061767,0.1620857335359381)
 (0.3165456154301221,0.1634008894393417) (0.3063739781181697,0.1682792100467868) (0.306081605785424,0.1684261223041292)
 (0.3172022942491078,0.1694918175269945) (0.306395093509763,0.1748529124715413) (0.306084863324108,0.1750145001340803)
 (0.3178905898934188,0.1757979604482944) (0.306417213781025,0.181683053831775) (0.3060883233850442,0.1818605658287952)
 (0.3186111797657912,0.1823266772789385) (0.3064403591865907,0.1887796340504988) (0.3060919970197286,0.1889743976815986)
 (0.3193647131312684,0.189085646152634) (0.3064645490328236,0.196153045535255) (0.3060958959312282,0.1963664683432609)
 (0.3201518161238119,0.1960828842165211) (0.3064898018602859,0.2038140887959648) (0.3061000325455953,0.2040476602692952)
 (0.3209730983287387,0.2033267676003631) (0.3065161356811683,0.2117739886484261) (0.30610442009216,0.212029281769306)
 (0.3218291608906939,0.2108260511458182) (0.3065435682701943,0.2200444110178699) (0.3061090726929135,0.2203230836813187)
 (0.322720606039983,0.218589887652685) (0.306572117505638,0.2286374803580004) (0.3061140054610864,0.2289412766947894)
 (0.3236480478747305,0.2266278464234526) (0.3066018017552123,0.2375657977029365) (0.3061192346088761,0.2378965493472342)
 (0.324612124186353,0.2349499309259018) (0.3066326402998971,0.246842459371404) (0.3061247775642051,0.2472020867203075)
 (0.3256135090747045,0.243566595444443) (0.3066646537873741,0.2564810763454177) (0.3061306530962984,0.2568715898624536)
 (0.3266529260706048,0.2524887606524664) (0.3066978647057025,0.2664957943487032) (0.306136881449834,0.2669192959664912)
 (0.3277311614699958,0.2617278281068856) (0.3067322978673887,0.2769013146534567) (0.306143484487425,0.2773599993317399)
 (0.3288490775877622,0.2712956937381953) (0.3067679808940171,0.2877129156476858) (0.3061504858402657,0.2882090731417173)
 (0.3300076256611808,0.2812047604807332) (0.306804944692287,0.2989464751988852) (0.306157911066858,0.2994824920897969)
 (0.3312078581727984,0.2914679502531702) (0.3068432239135121,0.3106184938532863) (0.3061657878199404,0.3111968558866424)
 (0.3324509404185206,0.3020987155542146) (0.306882857390432,0.3227461189131718) (0.3061741460219203,0.3233694136847222)
 (0.3337381612163166,0.3131110509791935) (0.3069238885474023,0.3353471694374763) (0.3061830180494038,0.3360180894566441)
 (0.3350709427300957,0.3245195049858153) (0.3069663657826298,0.3484401622132589) (0.3061924389276841,0.3491615083654868)
 (0.3364508494675405,0.3363391922400562) (0.3070103428238542,0.3620443387473452) (0.3062024465363828,0.3628190241668085)
 (0.3378795965948671,0.348585806855052) (0.3070558790616792,0.3761796933285445) (0.3062130818277494,0.3770107476835118)
 (0.3393590577902794,0.3612756367966839) (0.3071030398674491,0.3908670022113833) (0.3062243890594372,0.3917575763960058)
 (0.3408912729265275,0.3744255796719102) (0.3071518969049005,0.406127853972348) (0.3062364160438767,0.4070812251918993)
 (0.3424784559268255,0.3880531600418785) (0.3072025284468188,0.4219846810889757) (0.3062492144166275,0.4230042583205815)
 (0.3441230031741326,0.4021765483159224) (0.3072550197093182,0.4384607927916847) (0.3062628399263108,0.4395501225998889)
 (0.3458275028689502,0.4168145811891631) (0.3073094632172077,0.455580409236859) (0.3062773527489047,0.4567431819233587)
 (0.3475947457241559,0.4319867834904195) (0.3073659592140602,0.4733686970489473) (0.3062928178293169,0.4746087531183226)
 (0.349427737357293,0.4477133912143286) (0.3074246161301441,0.491851806278472) (0.3063093052532358,0.4931731432068033)
 (0.3513297126923771,0.4640153754257702) (0.3074855511203221,0.5110569088220221) (0.3063268906522785,0.5124636881227947)
 (0.3533041526174416,0.4809144666512519) (0.3075488906824221,0.531012238350433) (0.3063456556455084,0.5325087929417305)
 (0.3553548030639682,0.4984331793133274) (0.3076147713646152,0.5517471317913697) (0.3063656883203105,0.5533379736794691)
 (0.3574856965843167,0.5165948357232525) (0.3076833405680178,0.5732920724136743) (0.3063870837556529,0.5749819007208038)
 (0.3597011764074522,0.5354235891246891) (0.3077547574482998,0.5956787345622582) (0.3064099445906782,0.5974724439393478)
 (0.3620059228561731,0.5549444452776565) (0.3078291939175868,0.6189400300945366) (0.3064343816415813,0.6208427195731847)
 (0.3644049819144724,0.5751832820857773) (0.3079068357455311,0.643110156572088) (0.3064605145697369,0.6451271389233343)
 (0.3669037956450049,0.5961668667989279) (0.3079878837562221,0.668224647264696) (0.306488472604071,0.6703614589444981)
 (0.3695082340762407,0.617922870365714) (0.3080725551156334,0.6943204230275115) (0.3065183953207828,0.6965828348005421)
 (0.3722246281083085,0.6404798785619236) (0.3081610847026484,0.7214358461164344) (0.3065504334836308,0.7238298744599736)
 (0.3750598029261618,0.6638673995800048) (0.3082537265553803,0.7496107760110732) (0.3065847499482151,0.752142695409651)
 (0.3780211113582397,0.6881158678274401) (0.3083507553834964,0.7788866273196695) (0.3066215206339071,0.781562983568222)
 (0.3811164665770409,0.7132566437469091) (0.3084524681365409,0.8093064298449211) (0.3066609355673742,0.8121340544838296)
 (0.3843543735035301,0.739322009536354) (0.3085591856178053,0.8409148908948068) (0.3067032000019924,0.8439009169040578)
 (0.3877439582481055,0.7663451607123416) (0.3086712541330777,0.8737584599277731) (0.306748535617814,0.8769103388095691)
 (0.3912949948954058,0.7943601935249264) (0.3087890471635401,0.9078853956264785) (0.3067971818071906,0.9112109160061461)
 (0.3950179289167859,0.8234020882973332) (0.3089129670521969,0.9433458355001012) (0.3068493970516144,0.9468531433738488)
 (0.398923896472068,0.8535066888309057) (0.3090434466934457,0.9801918681201356) (0.3069054603958361,0.9838894888752454)
 (0.4030247388402626,0.8847106780853921) (0.3091809512157433,1.0184776081009) (0.306965673025873,1.022374470429175)
 (0.4073330111976371,0.9170515504194549) (0.3093259796477894,1.058259273941008) (0.3070303599580803,1.062364735759502)
 (0.4118619849412376,0.9505675807576185) (0.3094790665592848,1.099595268848962) (0.3070998718470865,1.103919145333459)
 (0.4166256427378235,0.9852977911393552) (0.3096407836680962,1.142546264681529) (0.3071745869210286,1.147098858507224)
 (0.4216386654637551,1.02128191520489) (0.3098117414066901,1.187175289130805) (0.3072549130532412,1.191967423001783)
 (0.4269164101929254,1.058560361283167) (0.3099925904419692,1.233547816302474) (0.3073412899802723,1.238590867835488)
 (0.4324748783895452,1.097174174868978) (0.3101840231442751,1.281731860834528) (0.3074341916768717,1.287037799844863)
 (0.4383306734737611,1.137165001411389) (0.3103867750032915,1.331798075714049) (0.3075341288994606,1.337379503929741)
 (0.4445009469540192,1.178575050483078) (0.3106016259910701,1.38381985395605) (0.3076416519104123,1.389690047163148)
 (0.4510033323646808,1.221447062560107) (0.3108294018753432,1.437873434317597) (0.3077573533964369,1.444046386911953)
 (0.4578558663149858,1.265824279812475) (0.3110709754899109,1.494038011226873) (0.3078818715953077,1.500528483118173)
 (0.4650768960508928,1.311750422485985) (0.3113272679730785,1.552395849116135) (0.3080158936461742,1.559219414896794)
 (0.4726849730592945,1.359269672641299) (0.3115992499901396,1.613032401354618) (0.3081601591797756,1.620205501610638)
 (0.4806987324098075,1.408426667202692) (0.3118879429616149,1.676036433985326) (0.3083154641659407,1.683576428587655)
 (0.4891367577370222,1.459266502449489) (0.3121944203255314,1.741500154477197) (0.3084826650368879,1.749425377652052)
 (0.4980174320200395,1.511834752250955) (0.3125198088693844,1.809519345710461) (0.308662683105969,1.817849162644952)
 (0.507358774618194,1.566177502488349) (0.3128652901755354,1.88019350541938) (0.3088565093026292,1.888948370116303)
 (0.517178265373532,1.622341404217054) (0.3132321022326522,1.953625991320942) (0.3090652092454876,1.962827505374479)
 (0.5274926569891973,1.68037374818143) (0.313621541275087,2.029924172162355) (0.3092899286764767,2.039595144085583)
 (0.5383177773341612,1.740322563294086) (0.3140349639217715,2.1091995849217) (0.3095318992799803,2.119364089619418)
 (0.5496683237995771,1.802236741613451) (0.3144737896958808,2.191568098396768) (0.3097924449117453,2.202251536344284)
 (0.5615576523281448,1.866166192186654) (0.314939504015836,2.277150083415119) (0.3100729882629955,2.28837923907764)
 (0.5739975642381741,1.932162025857134) (0.3154336617567712,2.366070589895569) (0.3103750579856137,2.377873688904899)
 (0.5869980944478398,2.000276772759571) (0.3159578914888347,2.458459530984001) (0.3107002963043304,2.470866295582888)
 (0.6005673051477873,2.07056463373475) (0.3165139005040413,2.554451874479903) (0.3110504671415604,2.56749357674972)
 (0.6147110893446683,2.143081766295038) (0.3171034807463015,2.654187841759404) (0.3114274647797201,2.667897354166911)
 (0.6294329889765689,2.217886605067901) (0.3177285157590543,2.757813114388956) (0.3118333230844699,2.77222495722438)
 (0.6447340324549201,2.295040215852004) (0.3183909887610291,2.865479048612023) (0.3122702253101989,2.880629433943293)
 (0.6606125964928339,2.37460668156788) (0.3190929919526557,2.977342897877012) (0.3127405145061623,2.993269769715791)
 (0.6770642969147526,2.456653517496491) (0.3198367371429312,3.093568043562796) (0.3132467045378026,3.110311114025656)
 (0.6940819127963974,2.541252112319183) (0.3206245677691239,3.214324234046053) (0.3137914917328094,3.231925015398115)
 (0.7116553477510669,2.628478190636155) (0.3214589723593118,3.339787832245032) (0.3143777671554067,3.358289664831535)
 (0.7297716314675872,2.718412291896873) (0.3223425994606911,3.470142071768884) (0.3150086295047641,3.489590147969746)
 (0.7484149637330662,2.811140260061826) (0.3232782740252763,3.605577321798461) (0.3156873986246195,3.626018706278269)
 (0.7675668021708381,2.906753737872723) (0.3242690152096137,3.746291360828381) (0.3164176296005681,3.767775007494518)
 (0.7872059938287904,3.005350659364545) (0.3253180555074718,3.892489659408934) (0.3172031274092361,3.915066425629159)
 (0.8073089496124107,3.107035734227418) (0.3264288610948849,4.044385672040423) (0.3180479620694531,4.068108330803108)
 (0.8278498594209818,3.211920917827964) (0.3276051532270317,4.202201138396196) (0.318956484229355,4.227124389214705)
 (0.8488009447650509,3.32012586111855) (0.3288509304865947,4.366166394076223) (0.3199333411050456,4.392346873541325)
 (0.8701327446658689,3.431778335282252) (0.3301704916454066,4.536520691130533) (0.3209834926658952,4.564016984093386)
 (0.8918144298025826,3.547014626747958) (0.3315684588652623,4.713512528628223) (0.3221122279383925,4.742385181051466)
 (0.9138141392103224,3.665979899126264) (0.3330498009311101,4.897399993595422) (0.3233251812749732,4.927711528136476)
 (0.9360993333590132,3.788828519617822) (0.334619856180282,5.088451112692376) (0.3246283484056682,5.12026604808079)
 (0.9586371571634381,3.915724348485611) (0.3362843547648753,5.286944215052035) (0.3260281020594339,5.320329090293941)
 (0.9813948063836273,4.046840991221941) (0.3380494398610678,5.493168306756347) (0.3275312069077515,5.528191711142353)
 (1.00433989095354,4.182362014040882) (0.3399216874171732,5.70742345748254) (0.3291448335462379,5.744156067297531)
 (1.027440789003791,4.322481124262807) (0.3419081240127096,5.930021199909287) (0.3308765711903807,5.968535822644459)
 (1.050666985693418,4.467402318009048) (0.3440162423803418,6.161284942532257) (0.3327344387193407,6.201656569288599)
 (1.073989391412282,4.617339998384083) (0.346254014123118,6.401550396600838) (0.3347268936575613,6.443856263252712)
 (1.097380634434752,4.772519067984456) (0.3486298991379904,6.651166017956328) (0.3368628386385674,6.695485675519866)
 (1.12081532367947,4.933175000143379) (0.3511528512347349,6.910493464619931) (0.339151624849424,6.956908859148199)
 (1.144270277845089,5.099553893798962) (0.3538323194163591,7.179908071062548) (0.3416030519093284,7.228503633272928)
 (1.16772471783834,5.271912517270152) (0.3566782442639748,7.459799340172543) (0.3442273635930623,7.510662084904524)
 (1.191160420082475,5.450518346536181) (0.3597010488477432,7.750571454040138) (0.3470352387727201,7.803791089546261)
 (1.214561828986921,5.635649603848172) (0.3629116235671224,8.052643804786261) (0.3500377769192338,8.108312851779729)
 (1.237916127566333,5.827595302649005) (0.3663213043122833,8.366451546791097) (0.3532464774847806,8.424665467107681)
 (1.261213265913567,6.026655304838586) (0.3699418433366555,8.692446171817277) (0.3566732124791106,8.753303506502192)
 (1.284445947945431,6.233140396392093) (0.3737853722422577,9.031096108679833) (0.360330191561612,9.094698625275431)
 (1.307609577539913,6.447372387214221) (0.3778643565100628,9.382887349282722) (0.3642299190014118,9.449340198077094)
 (1.330702165855737,6.669684240898333) (0.3821915410602781,9.748324103026102) (0.3683851419131435,9.817735982017133)
 (1.353724202249895,6.900420239750785) (0.3867798864091339,10.12792948178057) (0.3728087892606314,10.20041281011876)
 (1.376678491776901,7.139936190059911) (0.3916424951009526,10.52224621781858) (0.3775139012407157,10.5979173175098)
 (1.399569962744828,7.388599672131763) (0.3967925282456319,10.93183741729432) (0.3825135488149507,11.01081670297205)
 (1.422405448214276,7.646790339112344) (0.402243112180193,11.35728735204686) (0.3878207433544742,11.43969952865651)
 (1.445193445648222,7.914900268076071) (0.4080072355057026,11.79920229267616) (0.39344833660281,11.88517656095497)
 (1.467943859153997,8.193334366303416) (0.4140976370249913,12.25821138598741) (0.399408911442786,12.3478816556657)
 (1.490667728908451,8.482510835114706) (0.4205266854212409,12.73496758000283) (0.4057146642763861,12.82847269070022)
 (1.513376952430612,8.782861693084042) (0.4273062518688768,13.23014859980551) (0.4123772801837366,13.32763254964183)
 (1.536084002374829,9.094833359938228) (0.4344475771483236,13.74445797747078) (0.4194078024155144,13.84607015946063)
 (1.558801645472439,9.418887301952859) (0.4419611352354164,14.27862613927585) (0.4268164981758325,14.38452158562301)
 (1.581542667165127,9.75550073919969) (0.4498564957390499,14.83341155321897) (0.434612723063257,14.94375118767377)
 (1.604319606353865,10.10516741455922) (0.4581421879530529,15.40960193963976) (0.4428047869328228,15.5245528381275)
 (1.62714450454675,10.46839842400413) (0.4668255696464927,16.00801554740488) (0.4513998243047699,16.12775120717821)
 (1.650028673520936,10.84572310725029) (0.4759127040233111,16.62950249769742) (0.4604036727563897,16.7542031153042)
 (1.672982485425341,11.23768999748044) (0.4854082485102321,17.27494619694467) (0.4698207629624347,17.40479895534345)
 (1.696015189026512,11.64486782844389) (0.4953153591628274,17.94526481984634) (0.4796540241849722,18.08046418504104)
 (1.719134755537862,12.06784659683577) (0.5056356144881099,18.64141286283875) (0.4899048090216566,18.78216089042889)
 (1.742347757154634,12.5072386774531) (0.5163689623562926,19.3643827676604) (0.5005728410980762,19.51088941974804)
 (1.765659281034328,12.96367998822983) (0.5275136933962993,20.1152066140472) (0.5116561891120321,20.26769008695868)
 (1.789072881002675,13.43783120186877) (0.539066443840249,20.89495787994292) (0.5231512702080288,21.05364494326054)
 (1.812590568720361,13.930379000442) (0.5510222301966013,21.70475326706417) (0.5350528850754827,21.86987961447996)
 (1.83621284541335,14.44203736904363) (0.5633745174094495,22.54575458919464) (0.54735428644039,22.71756520173131)
 (1.859938774551472,14.97354892436022) (0.5761153213104427,23.41917072027448) (0.5600472817697156,23.59792024243112)
 (1.883766095067598,15.52568627392036) (0.5892353452307275,24.32625959917752) (0.57312237006573,24.51221272858768)
 (1.907691373854831,16.09925340178902) (0.602724149632458,25.26833028810656) (0.586568911620031,25.46176217931158)
 (1.931710195389943,16.69508707663374) (0.6165703525924817,26.24674508175548) (0.6003753285686997,26.44794176471817)
 (1.955817385426463,17.31405827839156) (0.630761857955749,27.26292166480557) (0.6145293330719499,27.4721804788111)
 (1.980007264816096,17.95707364023228) (0.6452861070237398,28.31833531595785) (0.6290181789898972,28.53596535956648)
 (2.004273928680412,18.62507690315086) (0.660130348777899,29.41452115750094) (0.643828932059072,29.64084375524146)
 (2.028611545398917,19.31905038129622) (0.675281922912409,30.55307645037822) (0.6589487528443551,30.78842563689377)
 (2.053014669229045,20.04001643707514) (0.690728549371072,31.73566293583764) (0.6743651861680164,31.98038595821459)
 (2.077478559864753,20.78903896611788) (0.706458617695675,32.96400922593855) (0.6900664503179873,33.21846706498347)
 (2.101999501885026,21.56722489334654) (0.722461469288843,34.23991324647606) (0.7060417191444851,34.50448115772322)
 (2.126575116868963,22.37572568260449) (0.7387276656996957,35.56524473718702) (0.7222813901492523,35.84031281245207)
 (2.151204660971571,23.21573886358147) (0.755249236248838,36.94194781541257) (0.7387773318851902,37.22792156573679)
 (2.175889300970448,24.08850958104382) (0.7720198987092234,38.37204361064384) (0.7555231043801209,38.66934457151144)
 (2.200632362217204,24.99533217262859) (0.7890352473537083,39.85763297860012) (0.7725141468998927,40.16669933833141)
 (2.225439542551768,25.93755178266594) (0.806292903446494,41.40089930455121) (0.7897479281186869,41.72218655682803)
 (2.250319087050258,26.91656602057423) (0.8237926241670168,43.00411140659229) (0.8072240546928425,43.33809302808663)
 (2.275281919480338,27.93382667335345) (0.8415363670038301,44.66962655036938) (0.8249443352691469,45.01679470451061)
 (2.300341727476352,28.99084148249116) (0.8595283078027939,46.39989358742086) (0.8429127981148398,46.76075985535947)
 (2.32551499973036,30.08917599620463) (0.8777748118779759,48.19745622974183) (0.8611356617736831,48.57255236961458)
 (2.350821014859508,31.2304555083305) (0.8962843588476326,50.06495647344654) (0.8796212594134332,50.45483520909413)
 (2.376281783027249,32.41636709532269) (0.9150674231408125,52.00513818445484) (0.8983799188094593,52.4103740247913)
 (2.40192194283046,33.64866176271432) (0.9341363133537296,54.0208508589875) (0.9174238011393198,54.44204094926081)
 (2.427768617344666,34.92915671205883) (0.9535049748240295,56.11505357128374) (0.936766702963005,56.55281857752784)
 (2.453851234532769,36.25973773875559) (0.9731887608772278,58.2908191204334) (0.9564238268377708,58.74580414845268)
 (2.480201318392106,37.64236177034493) (0.993204179150885,60.55133838746617) (0.9764115269750931,61.02421393775578)
 (2.506852258209894,39.07905955380644) (1.013568620200555,62.89992491296495) (0.9967470371449145,63.39138787302644)
 (2.533839064077957,40.57193849918324) (1.03430007617252,65.34001970444858) (1.017448188613022,65.85079438001563)
 (2.561198117336092,42.12318568548594) (1.055416857714467,67.87519628164421) (1.038533126280095,68.40603546839097)
 (2.588966924852868,43.7350710333753) (1.076937317387953,70.50916596657899) (1.060020031292565,71.06085206395304)
 (2.617183885977738,45.40995064763536) (1.09887958771193,73.2457834242087) (1.08192685825424,73.81912959310604)
 (2.645888080602177,47.15027033096685) (1.121261341512596,76.08905245814897) (1.104271094710133,76.68490382418572)
 (2.675119086050725,48.95856926924606) (1.144099581533291,79.04313206494896) (1.127069549867014,79.66236696919194)
 (2.704916829489404,50.83748388715931) (1.167410465244765,82.11234274944592) (1.150338178487894,82.75587404851345)
 (2.735321481225586,52.78975187211136) (1.191209169539816,85.30117310302047) (1.174091944643922,85.96994952054881)
 (2.766373392711366,54.81821636357658) (1.215509798502546,88.61428664606827) (1.198344728525743,89.30929417762545)
 (2.79811308132856,56.92583030467501) (1.240325335803624,92.05652893597855) (1.223109277856383,92.77879230957359)
 (2.830581262180143,59.11566095275216) (1.265667641518595,95.6329349420452) (1.248397203720298,96.38351913648761)
 (2.863818925250153,61.39089454614346) (1.291547491420293,99.34873668950057) (1.274219018843755,100.1287485129373)
 (2.897867454494469,63.75484112513337) (1.317974655097669,103.2093711758016) (1.3005842147084,104.0199609068531)
 (2.932768783806559,66.21093950631861) (1.344958007767832,107.2204885638295) (1.327501372338348,108.0628516578576)
 (2.968565583439939,68.76276241113925) (1.372505669372122,111.3879606583503) (1.354978300389804,112.2633395214818)
 (3.005301469448511,71.41402175119065) (1.400625163673015,115.7178896742343) (1.383022193234049,116.6275755078594)
 (3.043021228091121,74.16857407490082) (1.429323589532639,120.2166173070852) (1.411639801247701,121.1619520256659)
 (3.081771046963617,77.0304261822681) (1.458607796518456,124.8907341192718) (1.440837605441948,125.87311234443)
 (3.121598744863284,80.00374091637683) (1.488484557330325,129.7470892566873) (1.47062198894837,130.7679603906164)
 (3.162553993051386,83.09284314226187) (1.518960730350675,134.7928005135828) (1.500999398665146,135.8536708949832)
 (3.204688521558437,86.30222592533038) (1.55004340676456,140.0352647648382) (1.531976491522379,141.1376999107027)
 (3.24805630540602,89.63655692278684) (1.581740038103066,145.482168786441) (1.563560261237995,146.6277957231147)
 (3.292713726979062,93.1006850023725) (1.614058541656205,151.1415004862086) (1.595758143012242,152.3320101733341)
 (3.338719712131933,96.69964710321497) (1.647007382806194,157.0215605674212) (1.628578095246667,158.2587104184753)
 (3.386135838842426,100.4386753535989) (1.680595634869853,163.1309746484791) (1.662028658883455,164.416591151784)
 (3.43502641820135,104.3232044602481) (1.71483301839448,169.4787058615138) (1.696118996323063,170.8146873057382)
 (3.485458548166654,108.3588793831677) (1.749729922851814,176.0740679527487) (1.730858912919722,177.4623872610979)
 (3.537502140740169,112.5515633095265) (1.785297414411435,182.9267389068093) (1.766258864733054,184.3694465841863)
 (3.591229923009137,116.9073459394313) (1.821547233726466,190.0467751166396) (1.802329956511719,191.5460023143637)
 (3.646717411880325,121.4325520960138) (1.858491787550428,197.444626120305) (1.839083933780257,199.0025878229912)
 (3.704042861325502,126.1337506721659) (1.896144137572653,205.1311499255918) (1.876533172427189,206.750148265033)
 (3.763287179713346,131.017763926466) (1.934517989068518,213.1176289432718) (1.914690668461248,214.8000566443687)
 (3.824533813376592,136.0916771416792) (1.973627681031027,221.4157865503118) (1.953570029639547,223.1641305142006)
 (3.887868591167567,141.362848660458) (2.013488178413483,230.0378043050089) (1.993185469647634,231.8546493347189)
 (3.953379523494917,146.8389203147594) (2.054115066120795,238.9963398370338) (2.033551804525665,240.8843725112617)
 (4.021156548399377,152.5278282678298) (2.095524543502978,248.3045454369292) (2.074684450160144,250.266558137514)
 (4.091291216705567,158.4378142903072) (2.137733417491158,257.9760873713576) (2.116599419014983,260.0149824704175)
 (4.163876308352413,164.5774374951261) (2.180759092154291,268.0251659522383) (2.1593133139569,270.1439601648392)
 (4.239005372668542,170.9555865590102) (2.224619552433405,278.4665363900521) (2.202843316962029,280.6683652986625)
 (4.316772186698058,177.5814924616356) (2.269333340103487,289.3155304635237) (2.247207170802239,291.6036532205135)
 (4.397270127674159,184.4647417764506) (2.314919520585216,300.5880790400304) (2.292423152359819,302.9658832545796)
 (4.480591458351707,191.6152905499392) (2.361397640010383,312.3007354824925) (2.338510036975037,314.7717422985918)
 (4.566826527042843,199.0434788083089) (2.408787672865452,324.470699980435) (2.385487054159892,327.0385693525187)
 (4.656062887794306,206.7600457322497) (2.457109961487825,337.1158448438113) (2.433373835887024,339.7843810168998)
 (4.74838435001479,214.77614554136) (2.506385149549826,350.2547407993824) (2.482190359555814,353.0278980007091)
 (4.843869970920204,223.1033641301572) (2.556634112430855,363.9066843303006) (2.531956888415257,366.7885726794056)
 (4.942593008247701,231.7537364969886) (2.607877887837115,378.0917261000899) (2.58269391266104,381.0866177446534)
 (5.044619854627363,240.7397650058612) (2.660137610297686,392.83070050287) (2.634422094685857,395.9430359876916)
 (5.150008978679694,250.0744385190887) (2.713434453095049,408.1452563825032) (2.687162221794063,411.3796512592444)
 (5.258809901123111,259.7712524357646) (2.767789580873506,424.0578889638401) (2.74093516937657,427.4191406493205)
 (5.371062236827684,269.8442296675307) (2.823224115571112,440.5919730404035) (2.795761876918516,444.08506793174)
 (5.486794835620111,280.3079425788097) (2.879759117598559,457.7717974641584) (2.851663338399582,461.401918319116)
 (5.606025055627086,291.1775359140348) (2.937415583277986,475.6226009842687) (2.908660607787799,479.3951345759788)
 (5.72875820285117,302.46875072923) (2.996214458630234,494.1706094840137) (2.966774819322654,498.0911545393495)
 (5.854987169390324,314.1979493399624) (3.056176668704211,513.4430746669174) (3.026027221449469,517.5174500988056)
 (5.984692300117734,326.3821412925227) (3.117323160815058,533.468314245899) (3.0864392223936,537.7025676902269)
 (6.117841513685769,339.0390103601676) (3.179674959399071,554.2757536917829) (3.148032444777024,558.6761703605838)
 (6.254390698362304,352.1869425618356) (3.243253229676053,575.8959696008911) (3.210828786221294,580.4690814642113)
 (6.394284396571154,365.84505519758) (3.308079347096382,598.3607347441758) (3.274850482647694,603.1133300541395)
 (6.537456784175388,380.0332268925279) (3.374174969384726,621.7030648639881) (3.340120171048203,626.6421980355379)
 (6.683832941806711,394.7721286408672) (3.4415621082599,645.9572672879196) (3.406660948688416,651.0902691517564)
 (6.833330406181593,410.083255842456) (3.510263198125071,671.1589914321843) (3.474496426182653,676.4934798767455)
 (6.98586097980917,425.9889613280027) (3.580301159591395,697.3452812708767) (3.543650772444227,702.8891722911088)
 (7.141332768156184,442.5124893739819) (3.651699456243196,724.5546298502629) (3.614148750222296,730.3161490223785)
 (7.299652404740283,459.6780107158928) (3.724482143706449,752.8270359308675) (3.686015741694685,758.8147303330541)
 (7.460727417196998,477.5106585776254) (3.798673910760245,782.2040628428886) (3.759277764314016,788.4268134434374)
 (7.624468681483676,496.036565745479) (3.874300112784329,812.728899643977) (3.833961477788272,819.1959341788432)
 (7.790792907455806,515.2829027272531) (3.951386798398298,844.446424671179) (3.91009418367722,851.1673310343365)
 (7.959625097183474,535.2779170496156) (4.029960730477356,877.4032715821463) (3.987703819388056,884.3880117526378)
 (8.130900917777383,556.0509737596949) (4.110049403017086,911.6478979836645) (4.06681894874599,918.9068225141494)
 (8.304568932966422,577.6325972094444) (4.191681055262933,947.2306567492217) (4.147468751156093,954.7745198412794)
 (8.480592642202559,600.0545142131025) (4.274884684544014,984.2038701301004) (4.229683011411594,992.0438453227846)
 (8.658952282175775,623.3496986785774) (4.359690058926169,1022.621906769364) (4.313492111724982,1030.769603266727)
