# Supplementary material for: Electromagnetic Analysis, Characterization and Discussion of Inductive Transmission Parameters for Titanium Based Housing Materials in Active Medical Implantable Devices
Source: Materials (Basel). 2018 Oct 25;11(11):2089. doi: 10.3390/ma11112089 (PMC6266279; doi:10.3390/ma11112089)
Supplement: Supplementary file 1 [file materials-11-02089-s001.zip › supplementary/simulation_and_results_C_D/L22U_outputOG.txt]

# Created by Octave 4.0.0, Thu Sep 22 03:16:49 2016 Mitteleurop�ische Sommerzeit <unknown@juno>
# name: L22U
# type: complex matrix
# rows: 241
# columns: 3
 (0.3060426223671893,0.1062892524775573) (0.3060423686459465,0.1062808156997993) (0.3060423668569368,0.1062785302896879)
 (0.3060432716973452,0.1104475306581178) (0.3060429977356086,0.1104387638695776) (0.3060429958038815,0.1104363890494358)
 (0.3060439728265201,0.1147684899866404) (0.3060436770096271,0.1147593802832983) (0.3060436749237981,0.1147569125552581)
 (0.3060447298867562,0.1192584948909377) (0.3060444104712393,0.1192490288647618) (0.3060444082190149,0.119246464594117)
 (0.3060455473396925,0.1239241587858157) (0.3060452024430027,0.1239143225051442) (0.3060452000111099,0.1239116579150006)
 (0.3060464300028503,0.1287723538135196) (0.3060460575922653,0.1287621328026943) (0.3060460549663713,0.1287593639684029)
 (0.3060473830780175,0.1338102209651847) (0.3060469809586607,0.1337996001833881) (0.3060469781232888,0.1337967230267717)
 (0.3060484121818951,0.1390451805982038) (0.3060479779838013,0.139034144417497) (0.3060479749222408,0.1390311547008403)
 (0.3060495233791847,0.1444849433649706) (0.3060490545433336,0.1444734755474787) (0.3060490512375419,0.1444703688672902)
 (0.3060507232183177,0.1501375215691004) (0.3060502169815549,0.1501256052433305) (0.3060502134120486,0.1501223770238563)
 (0.3060520187700325,0.1560112409658272) (0.306051472148783,0.1559988586020843) (0.3060514682945258,0.1559955040885752)
 (0.3060534176690217,0.1621147530239765) (0.3060528274417125,0.1621018864088286) (0.3060528232799885,0.1620984006605349)
 (0.3060549281589071,0.1684570476674906) (0.3060542908469798,0.1684436778772886) (0.3060542863532628,0.1684400557601887)
 (0.3060565591407909,0.1750474665153443) (0.3060558709882064,0.1750335738887042) (0.3060558661360122,0.1750298100679444)
 (0.3060583202256872,0.181895716639248) (0.3060575771767894,0.1818812807485127) (0.3060575719375231,0.1818773696805496)
 (0.3060602217911176,0.1890118848594275) (0.3060594194667393,0.1889968844810499) (0.3060594138095236,0.188992820405496)
 (0.306062275042232,0.1964064525994873) (0.3060614087138883,0.1963908656832893) (0.3060614026053839,0.1963866426144264)
 (0.3060644920777872,0.2040903113222279) (0.3060635566398158,0.2040741149595149) (0.306063550044024,0.2040697266774867)
 (0.3060668859613923,0.2120747785691012) (0.3060658759008693,0.2120579489595629) (0.3060658687789187,0.212053389001219)
 (0.3060694707984212,0.2203716146268779) (0.3060683801626792,0.2203541270443006) (0.3060683724726002,0.2203493886936803)
 (0.3060722618190563,0.2289930398460743) (0.3060710841806129,0.2289748686027243) (0.3060710758770882,0.2289699448811761)
 (0.3060752754679485,0.2379517526365554) (0.3060740038866373,0.2379328710462947) (0.3060739949207327,0.2379277547021989)
 (0.3060785295010113,0.2472609481667995) (0.3060771564830944,0.2472413285068166) (0.3060771468019751,0.2472360120049186)
 (0.3060820430899283,0.2569343377942864) (0.3060805605439468,0.2569139512654245) (0.306080550090563,0.2569084267757477)
 (0.3060858369349762,0.2669861692555322) (0.3060842361240851,0.2669649859412167) (0.3060842248368376,0.2669592453275327)
 (0.3060899333868332,0.277431247645534) (0.306088204877332,0.2774092364691554) (0.3060881926897083,0.2774032712770191)
 (0.3060943565780774,0.2882849572173045) (0.3060924901838403,0.2882620858981099) (0.3060924770240233,0.2882558873424203)
 (0.3060991325651528,0.2995632840335939) (0.306097117287628,0.2995395190410158) (0.3060971030780743,0.2995330779930904)
 (0.3061042894816258,0.311282839504078) (0.3061021134450549,0.3112581460104018) (0.3061020981020364,0.3112514529845518)
 (0.3061098577036379,0.3234608848424305) (0.3061075080851082,0.3234352266738643) (0.3061074915182196,0.3234282718134375)
 (0.3061158700285038,0.3361153564793292) (0.3061133329824302,0.3360886960653454) (0.3061133150940572,0.3360814691282356)
 (0.306122361867524,0.3492648924685848) (0.3061196224441079,0.3492371907895061) (0.3061196031288524,0.3492296811330966)
 (0.3061293714541052,0.3629288599250745) (0.3061264135113039,0.3629000764579318) (0.306126392655363,0.3628922730234286)
 (0.30613694006843,0.3771273835348302) (0.3061337461769021,0.3770974761973704) (0.3061337236573999,0.3770893674935736)
 (0.3061451122799643,0.391881375178925) (0.3061416636204522,0.3918503002717881) (0.3061416393047158,0.3918418743581816)
 (0.3061539362092204,0.4072125647146384) (0.3061502124617528,0.4071802768616819) (0.30615018620653,0.4071715213308904)
 (0.3061634638103006,0.4231435319589351) (0.3061594430345711,0.423109984045596) (0.3061594146851899,0.4231008860051616)
 (0.3061737511758552,0.43969773992102) (0.3061694096820757,0.439662883030834) (0.3061693790715339,0.4396534290842763)
 (0.3061848588662225,0.4568995693327098) (0.3061801710756917,0.4568633526818348) (0.3061801380236727,0.4568535289089612)
 (0.3061968522646614,0.4747743545268912) (0.3061917905592333,0.4747367253967121) (0.3061917548710486,0.4747265173331975)
 (0.3062098019607271,0.4933484207167018) (0.306204336520296,0.4933093243844835) (0.306204297985739,0.4932987170006259)
 (0.3062237841640008,0.512649122729694) (0.3062178827910536,0.5126085023972747) (0.3062178411831638,0.5125974800759331)
 (0.3062388811505635,0.5327048852535762) (0.3062325090807683,0.5326626819741666) (0.3062324641544969,0.532651228487877)
 (0.3062551817447727,0.5535452446521838) (0.3062483014425009,0.5535013972552684) (0.306248252933272,0.5534894957424029)
 (0.3062727818391171,0.5752008924126172) (0.3062653527766984,0.5751553374269867) (0.3062653003988533,0.5751429703670472)
 (0.3062917849551201,0.5977037202867116) (0.3062837633745441,0.5976563918617266) (0.3062837068196663,0.5976435410496858)
 (0.3063123028485013,0.6210868671925426) (0.3063036415041783,0.6210376970177136) (0.3063035804392788,0.6210243435373077)
 (0.3063344561620426,0.6453847679440774) (0.3063251040431114,0.6453336851669929) (0.3063250381086765,0.6453198093630491)
 (0.3063583751298725,0.6706332038796697) (0.3063482771604507,0.6705801350224619) (0.3063482059683337,0.6705657164721108)
 (0.3063842003371639,0.6968693554627317) (0.3063732970527852,0.6968142243372082) (0.3063732201839244,0.6967992418200138)
 (0.3064120835395264,0.7241318569307817) (0.3064003107378854,0.7240745845524458) (0.3064002277398528,0.7240590160193576)
 (0.3064421885467202,0.7524608530718085) (0.3064294769106977,0.752401357572882) (0.3064293872950435,0.7523851801140323)
 (0.3064746921756429,0.7818980582098879) (0.3064609668664197,0.7818362547517288) (0.3064608701058125,0.7818194445629688)
 (0.3065097852779041,0.8124868174850767) (0.3064949654958083,0.8124226181702241) (0.3064948610209469,0.8124051505183684)
 (0.306547673847728,0.8442721705156576) (0.3065316723582676,0.8442054842998457) (0.3065315595545476,0.8441873334866101)
 (0.3065885802162834,0.8773009175342116) (0.3065713028386274,0.8772316501388483) (0.3065711810425486,0.877212789463401)
 (0.3066327443390481,0.9116216880922576) (0.3066140893940061,0.9115497419177196) (0.3066139578892912,0.9115301436377973)
 (0.3066804251832363,0.9472850124315439) (0.3066602828975464,0.9472102864720634) (0.306660140910958,0.9471899217636203)
 (0.3067319022228494,0.9843433956240407) (0.3067101540863568,0.9842657853845462) (0.3067100007831841,0.9842446242998478)
 (0.3067874770494277,1.022851394585898) (0.3067639951214603,1.022770792001829) (0.3067638296006464,1.022748803425996)
 (0.3068474751071514,1.062865698074707) (0.306822121268112,1.062781991435436) (0.3068219425570057,1.062759143041318)
 (0.3069122475615195,1.104445209783224) (0.3068848727054274,1.104358283660266) (0.3068846797541163,1.104334541861632)
 (0.3069821733114814,1.147651134646878) (0.3069526164748506,1.147560869827702) (0.306952408150055,1.147536199730624)
 (0.3070576611555315,1.192547068486003) (0.3070257485776347,1.192453341915028) (0.3070255236561196,1.192427707267558)
 (0.3071391521229782,1.239199091108755) (0.3071046962321735,1.239101775836843) (0.3071044533936478,1.239075138976685)
 (0.3072271219823213,1.287675863004279) (0.3071899203027011,1.287574828148243) (0.3071896581221616,1.28754714994857)
 (0.307322083939409,1.338048725760564) (0.3072819179116188,1.337943836474765) (0.3072816348510989,1.337915076287981)
 (0.3074245915388246,1.390391806345682) (0.3073812252484379,1.39028292380761) (0.3073809196481143,1.390253039407075)
 (0.3075352417827681,1.444782125396179) (0.3074884205890989,1.444669106808617) (0.307488090657708,1.444638054328221)
 (0.307654678482492,1.501299709660525) (0.3076041275402223,1.501182408272744) (0.3076037713447365,1.501150142144301)
 (0.3077835958582076,1.560027708750845) (0.3077290185236397,1.559905973902091) (0.3077286339781429,1.559872446790417)
 (0.3079227424042135,1.621052516360902) (0.3078638185173608,1.620926193549511) (0.3078634033710712,1.620891356285235)
 (0.3080729250368419,1.684463896113216) (0.3080093090699436,1.684332827095156) (0.3080088608943138,1.684296628605076)
 (0.3082350135436462,1.750355112203301) (0.3081663326060254,1.750219135124716) (0.3081658487808587,1.75018152235972)
 (0.3084099453530806,1.818823065014384) (0.3083357970415472,1.818682014582777) (0.3083352747400499,1.818642932443211)
 (0.3085987306446844,1.889968431880487) (0.3085186807279271,1.889822139580418) (0.3085181169006276,1.88978153083885)
 (0.3088024578204834,1.963895813182007) (0.3087160377451093,1.963744107541083) (0.3087154291025635,1.963701912762434)
 (0.3090222993589992,2.040713883961944) (0.3089290035640438,2.04055659087451) (0.3089283465582264,2.040512748333425)
 (0.30925951807375,2.120535551257353) (0.3091588010995757,2.120372494373469) (0.3091580919038897,2.120326939968959)
 (0.3095154737985451,2.203478117345183) (0.3094067471751532,2.203309118533822) (0.3094059816629378,2.203261785700938)
 (0.3097916305221009,2.289663449107177) (0.3096742594208822,2.289488329003219) (0.3096734331423253,2.289439148622031)
 (0.3100895639945012,2.379218153723732) (0.3099628636264646,2.379036732370324) (0.3099619717838215,2.378985632671743)
 (0.3104109698277894,2.472273760911988) (0.3102742015702545,2.472085858510196) (0.3102732389912425,2.472032764978951)
 (0.310757672112394,2.568966911928874) (0.3106100393450501,2.568772349708492) (0.3106090004543122,2.568717184983062)
 (0.3111316325701405,2.669439555564063) (0.3109722762002531,2.669238156791462) (0.310971154988763,2.669180840560891)
 (0.3115349602631518,2.773839151354668) (0.3113629539185902,2.773630742494374) (0.3113617439108659,2.7735711913921)
 (0.3119699218759971,2.882318880256711) (0.3117842667435665,2.882103292306691) (0.3117829609625674,2.882041419801215)
 (0.312438952585812,2.99503786301551) (0.3122385718712502,2.994814933037008) (0.3122371628008024,2.994750649319486)
 (0.3129446675317242,3.112161386480438) (0.3127284005165438,3.111930959346819) (0.3127268800611779,3.111864171215625)
 (0.3134898738906912,3.233861138116176) (0.3132564695599334,3.233623068507418) (0.3132548290019554,3.233553679249607)
 (0.3140775835615325,3.360315448966852) (0.3138256937754074,3.360069603639282) (0.3138239237290901,3.359997512909108)
 (0.3147110264525359,3.491709545335689) (0.3144391986338824,3.491455805700196) (0.3144372889965959,3.491380909394578)
 (0.3153936643601867,3.628235809447735) (0.3151003336687602,3.627974074492981) (0.3150982735689138,3.62789626462418)
 (0.3161292054172798,3.77009404936977) (0.3158126863810337,3.769824238971057) (0.315810464122697,3.769743403536606)
 (0.3169216190776622,3.917491778467791) (0.3165800966505499,3.917213837126925) (0.3165776996545595,3.917129859976776)
 (0.3177751515918542,4.070644504689557) (0.3174066716071588,4.070358405755198) (0.3174040863486538,4.070271166456614)
 (0.3186943419127647,4.229776029968222) (0.3182968009008411,4.229481780392284) (0.318294012843026,4.229391154092098)
 (0.31968403795327,4.395118760051658) (0.3192551722925215,4.394816405741855) (0.3192521658166213,4.394722263026974)
 (0.3207494130973704,4.566914025073728) (0.3202867874678895,4.566603656909927) (0.3202835457991481,4.566505863665665)
 (0.3218959828438525,4.745412411195349) (0.3213969779539578,4.745094171782698) (0.3213934830836335,4.744992589049674)
 (0.3231296214356257,4.930874103659415) (0.3225914209929943,4.930548194899451) (0.3225876535963425,4.93044267872927)
 (0.3244565782989677,5.123569241621228) (0.3238761552001274,5.123235933189012) (0.3238720945502999,5.123126334498763)
 (0.3258834940846886,5.323778285137284) (0.3252575957994094,5.323437923961602) (0.3252532196774128,5.323324088388146)
 (0.3274174160678934,5.531792394722389) (0.326742549198761,5.531445415573923) (0.3267378337994374,5.531327183327781)
 (0.3290658126241,5.747913823915191) (0.3283382266260464,5.747560761217478) (0.328333146460364,5.747437966937299)
 (0.3308365864579874,5.972456325330958) (0.3300522565084957,5.972097826317777) (0.3300467843022109,5.971970298925451)
 (0.3327380862160517,6.205745570722702) (0.3318926952337182,6.205382410076813) (0.3318868018229103,6.205249972634088)
 (0.3347791160680195,6.448119585628245) (0.3338680358858169,6.447752681744571) (0.3338616901094988,6.447615151311653)
 (0.3369689427933005,6.699929199240414) (0.3359872145028896,6.699559632269408) (0.3359803830932992,6.69941681976613)
 (0.3393172998597049,6.961538510211467) (0.3382596133553977,6.961167542047136) (0.3382522608265664,6.961019252117083)
 (0.3418343879337882,7.233325369189502) (0.3406950606986261,7.232954465577981) (0.3406871492340356,7.232800496456592)
 (0.3445308712162394,7.51568187898187) (0.3433038264089094,7.515312733934972) (0.3432953157489962,7.515152877322006)
 (0.3474178689544033,7.809014913353995) (0.3460966128746493,7.808649476062714) (0.3460874602053877,7.80848351699959)
 (0.3505069414501139,8.113746655600005) (0.3490845404811052,8.113387160049967) (0.3490747003248231,8.113214876802907)
 (0.3538100698561346,8.430315158165387) (0.3522791270066157,8.429964155663271) (0.3522685511164831,8.429785319611918)
 (0.3573396290438987,8.759174924760865) (0.3556922602395247,8.758835319585511) (0.355680897499413,8.758649695118697)
 (0.3611083528307487,9.100797516582713) (0.3593361631338629,9.100472604976638) (0.3593239594653424,9.100279949394084)
 (0.3651292908822448,9.45567218444087) (0.3632233508519297,9.455365697157889) (0.3632102491305099,9.455165760579234)
 (0.3694157566577414,9.824306528801342) (0.3673665790972637,9.824022677419144) (0.3673525190803889,9.823815202699425)
 (0.3739812658496698,10.20722718995174) (0.3717787832271397,10.20697071715384) (0.3717637014958929,10.20675543980555)
 (0.3788394648843491,10.60498057072106) (0.3764730077519407,10.60475680473128) (0.3764568376698744,10.60453345285194)
 (0.384004049206598,11.01813359438738) (0.3814623259869045,11.0179485077266) (0.3814449976784249,11.0177168019313)
 (0.3894886712667651,11.4472745006164) (0.3867597498178219,11.44713477331886) (0.3867411901693797,11.44689442667617)
 (0.3953068383683296,11.89301368245735) (0.3923781297828,11.89292676984956) (0.3923582624701683,11.89267748781932)
 (0.4014718008165909,12.35598456757976) (0.3983300459541578,12.35595877268282) (0.3983087914989462,12.35570025305263)
 (0.407996431134118,12.8368445470577) (0.404627690426968,12.83688909761569) (0.4046049662858196,12.83662103043457)
 (0.4148930954703858,13.33627595507467) (0.4112827425793278,13.33640108515415) (0.4112584632687692,13.33612315265849)
 (0.4221735187257584,13.85498710293797) (0.4183062386565398,13.85520413896107) (0.4182803159171783,13.8549160154899)
 (0.429848645322443,14.39371337072173) (0.425708437636785,14.39403482171892) (0.4256807806390744,14.39373617361293)
 (0.4379284979749213,14.95321835972313) (0.4334986857443797,14.95365801148791) (0.4334692013388874,14.9533484969671)
 (0.4464220372202152,15.53429510867241) (0.4416852823741291,15.53486812140048) (0.4416538753881585,15.53454739041398)
 (0.4553370248480208,16.13776737632704) (0.4502753505527941,16.13849038520264) (0.4502419241346804,16.13815807924472)
 (0.4646798946984155,16.76449099264991) (0.4592747153742325,16.7653822107255) (0.4592391713863955,16.76503796260934)
 (0.4744556345467196,17.41535528028037) (0.4686877940757754,17.41643460286329) (0.4686500335357003,17.41607803644445)
 (0.484667682951805,18.09128454742551) (0.4785175015569746,18.09257365706014) (0.4784774251253481,18.09220438690412)
 (0.4953178449808359,18.79323965266775) (0.4887651751520724,18.79476212367646) (0.4887226836654309,18.7943797546567)
 (0.5064062306255926,19.52221964151534) (0.4994305223433773,19.52400104293634) (0.4993855173876552,19.52360516975957)
 (0.5179312194760611,20.27926345385665) (0.5105115948252901,20.28133144951417) (0.5104639793454553,20.28092165616012)
 (0.5298894548176075,21.06545170082771) (0.5220047918998219,21.06783614517599) (0.5219544708389124,21.06741200424628)
 (0.5422758697581648,21.88190850901987) (0.5339048955986803,21.88464153734095) (0.5338517765587455,21.88420260930664)
 (0.5550837472929158,22.72980342947204) (0.5462051392042041,22.73291954096359) (0.5461491331197866,22.7324653733079)
 (0.5683048153846445,23.61035340851981) (0.5588973099896686,23.61388954082424) (0.5588383318038624,23.61341966707106)
 (0.5819293772094366,24.52482481738561) (0.5719718860587928,24.52882041114342) (0.571909855389903,24.52833434977026)
 (0.5959464757165007,25.47453553735448) (0.585418206155216,25.47903258947045) (0.5853530479414542,25.4785298427014)
 (0.6103440906199382,26.46085709756201) (0.599224670283833,26.46590020201509) (0.5991563153933794,26.46538025449282)
 (0.6251093649119915,27.48521686278292) (0.6133789679690921,27.49085323801008) (0.613307353761405,27.49031555534982)
 (0.6402288570065063,28.54910026917259) (0.6278683300211543,28.5553797713267) (0.6277934008460874,28.55482379855328)
 (0.6556888137213991,29.65405310668104) (0.6426797988135879,29.66102822836318) (0.6426015064358702,29.66045338823791)
 (0.6714754585306266,30.80168384776595) (0.6578005113490664,30.80940970219354) (0.6577188152836666,30.8088153934397)
 (0.6875752888771809,31.99366602310289) (0.6732179888079446,32.00220031408164) (0.6731328565583778,32.00158590951568)
 (0.7039753758781582,33.23174064617262) (0.6889204258862078,33.24114362466249) (0.68883183307309,33.24050846924781)
 (0.7206636594702238,34.51771868987093) (0.7048969730234432,34.52805309837837) (0.7048049033985996,34.52739650721093)
 (0.7376292319695585,35.85348361958453) (0.7211380046260607,35.86481462606195) (0.7210424499661128,35.86413588230495)
 (0.7548626031371629,37.24099398852118) (0.737635366598429,37.25338911187757) (0.7375363264763439,37.25268746465775)
 (0.7723559401659064,38.68228610237558) (0.7543825968942572,38.69581513207644) (0.7542800783283073,38.69508979436668)
 (0.7901032765260356,40.17947676165345) (0.7713751133950094,40.19421167425917) (0.7712691303826162,40.1934618207512)
 (0.8081006843036217,41.73476609117758) (0.7886103641879928,41.75078096689116) (0.7885009371267966,41.75000573188637)
 (0.8263464055387466,43.3504404672994) (0.8060879362293096,43.36781140982512) (0.8059750912385804,43.36700988514252)
 (0.8448409390865782,45.0288755542966) (0.8238096194255996,45.04768061737308) (0.8236933875780508,45.0468518502984)
 (0.8635870806600252,46.77253946214881) (0.8417794243161464,46.79285858613908) (0.8416598407957863,46.7920015774201)
 (0.8825899149463763,48.58399603844237) (0.8600035527620484,48.60591100027012) (0.8598806559612483,48.60502470216266)
 (0.9018567599833182,50.46590830752597) (0.8784903223031172,50.48950268705184) (0.8783641528770531,50.48858600142106)
 (0.9213970652950902,52.42104207015383) (0.8972500461281386,52.44640123582764) (0.8971206460239848,52.44545301230816)
 (0.9412222666050311,54.45226967678461) (0.9162948718370184,54.47948079308232) (0.9161622833117288,54.47849982729051)
 (0.9613456011837268,56.56257398741307) (0.9356385833649985,56.59172604616047) (0.9355028480107316,56.59071107795982)
 (0.9817818890736841,58.75505253028631) (0.9552963715238589,58.78623640757252) (0.9551575293140913,58.78518611937801)
 (1.002547286460637,61.03292187115805) (0.9752845795683135,61.06623041108983) (0.9751426679378987,61.0651434262069)
 (1.023659018336561,63.39952220384679) (0.9956204309941858,63.43505032996042) (0.9954754839653749,63.43392521094823)
 (1.045135098266118,65.85832217183587) (1.016321747356217,65.89616702655658) (1.016173794721439,65.89500227360202)
 (1.066994043503339,68.41292392948885) (1.037406664280232,68.45318504163829) (1.03725573084657,68.45197909092538)
 (1.089254593878384,71.06706845023534) (1.058893353936491,71.10984793023657) (1.058739458840847,71.10859915229646)
 (1.111935442758279,73.8246410878389) (1.080799762107433,73.87004384993845) (1.080642918207479,73.86875054798195)
 (1.135054987975596,76.6896773956301) (1.103143367528537,76.73781140622152) (1.102983580868131,76.73647181441629)
 (1.158631109912305,79.66636920745022) (1.125940970459566,79.71734575834785) (1.125778239814613,79.71595804004862)
 (1.182680982925295,82.75907098308406) (1.14920851643035,82.81300498843825) (1.149042832935156,82.81156723434491)
 (1.207220925031342,85.9723064202031) (1.172960959848347,86.02931673562838) (1.172792306698902,86.02782696186344)
 (1.232266289286468,89.31077533433258) (1.197212170661954,89.37098509670743) (1.197040522901426,89.369441242805)
 (1.257831398623334,92.77936080826076) (1.22197488563498,92.8428977946195) (1.221800210013401,92.84129772140511)
 (1.283929524164088,96.38313661248615) (1.247260704032658,96.45013361634432) (1.247082958948033,96.44847510370667)
 (1.310572905251907,100.1273748989784) (1.2730801257746,100.1979701224481) (1.272899261282313,100.1962508669834)
 (1.337772807750525,104.0175541715544) (1.299442628411314,104.091891631529) (1.299258586314607,104.0901092440431)
 (1.365539615653138,108.0593675376174) (1.32635677779617,108.137597484323) (1.326169491799215,108.1357494871939)
 (1.393882949796222,112.2587312477618) (1.353830366048681,112.3410105939358) (1.353639761987218,112.3390944183187)
 (1.422811806567079,116.6217935318645) (1.381870569532652,116.7082862907974) (1.381676565664675,116.7062992736569)
 (1.452334709014501,121.1549437424354) (1.410484119036699,121.2458214731179) (1.410286626402274,121.2437608540739)
 (1.482459862714958,125.8648218183864) (1.439677474310695,125.9602640759602) (1.439476397148565,125.9581269939511)
 (1.513195309152712,130.758328084619) (1.469456995462166,130.8585228743721) (1.469252231684087,130.8563063641047)
 (1.544549070178905,135.8426334049385) (1.499829104524407,135.947777638071) (1.499620546240673,135.9454786262492)
 (1.576529278298682,141.125189707681) (1.530800431656065,141.2354896571698) (1.530587965744688,141.2331049585021)
 (1.609144288960839,146.613740904933) (1.562377941838357,146.729412659859) (1.562161450555253,146.7269389728089)
 (1.642402772629534,152.3163342272898) (1.594569039533562,152.4376041442361) (1.594348401146089,152.435038046527)
 (1.6763137860361,158.2413319968836) (1.627381650372039,158.3684371470888) (1.627156739816616,158.365775090935)
 (1.710886823540285,164.3974238615483) (1.66082428047841,164.5306124729168) (1.660594970028215,164.527850779976)
 (1.746131850846489,170.7936395130029) (1.694906055403537,170.9331714062719) (1.694672215324057,170.9303062623088)
 (1.782059324328684,177.4393619114633) (1.729636741633958,177.5855089303913) (1.729398240832218,177.5825363796574)
 (1.818680199855183,184.3443410386846) (1.765026754389408,184.4973874744868) (1.764783461031396,184.4943034137616)
 (1.856005935195435,191.5187082006964) (1.801087155674349,191.6789512115312) (1.800838937755611,191.6757513838982)
 (1.894048489918933,198.9729909010673) (1.837829646441323,199.1407409279929) (1.837576372310796,199.1374209162921)
 (1.932820326108927,206.7181283052403) (1.875266556292535,206.8937094866273) (1.875008095103181,206.8902647065756)
 (1.972334412364273,214.7654873163428) (1.913410833363979,214.9492379033592) (1.913147055448735,214.945663596391)
 (2.012604232476924,223.1268792833998) (1.952276036107683,223.3191520597394) (1.952006813270074,223.3154432855334)
 (2.053643799054378,231.8145773635019) (1.991876327653237,232.0157400731359) (1.991601533365332,232.0118917018168)
 (2.09546767122068,240.8413345606902) (2.032226472446063,241.051770347827) (2.0319459819463,241.0477770519129)
 (2.138090974612456,250.2204024660271) (2.073341833970277,250.4405103317244) (2.073055524270756,250.4363665777331)
 (2.181529421135605,259.9655507248807) (2.11523837175512,260.1957460052046) (2.114946121547253,260.191446045031)
 (2.225799325613236,270.0910872598615) (2.157932635500008,270.3318021303526) (2.157634324973448,270.3273399922996)
 (2.270917616368639,280.611879279783) (2.201441754121939,280.8635632910671) (2.201137264698991,280.8589327706361)
 (2.31690183714096,291.5433751074158) (2.245783417819962,291.8064957563989) (2.245472631817401,291.8016904068063)
 (2.36377013831971,302.901626860632) (2.290975851804727,303.1766702016195) (2.29065865203943,303.1716833239773)
 (2.411541256378644,314.703314023605) (2.337037781111663,314.9907853229173) (2.33671405045514,314.9856099562026)
 (2.460234481374492,326.9657679463056) (2.383988386809743,327.2661923835676) (2.383658007721286,327.2608212942281)
 (2.509869613482306,339.7069973118435) (2.431847254844772,340.0209207302989) (2.431510108880719,340.0153464015469)
 (2.560466910513696,352.9457146121573) (2.480634319584502,353.273704319789) (2.480290286915394,353.2679189406206)
 (2.612047029220848,366.7013636736954) (2.530369804861086,367.0440092961085) (2.530018763806421,367.0380047499245)
 (2.664630963842605,380.9941482750058) (2.58107416572644,381.3520626604639) (2.580715992310887,381.3458305133235)
 (2.718239985656299,395.8450618990923) (2.632768034365039,396.2188820752847) (2.632402601923841,396.2124135637671)
 (2.772895587356559,411.2759186636377) (2.68547217349106,411.6663068455653) (2.685099352321525,411.659592864215)
 (2.828619435783864,427.3093854732042) (2.739207440202467,427.7170301209047) (2.738827097264628,427.7100612091715)
 (2.885433336020825,443.9690154382293) (2.793994762626422,444.3946323629185) (2.793606761314146,444.3873986916712)
 (2.943359209080769,461.2792826068033) (2.849855130934264,461.7236161240763) (2.849459330895485,461.7161074814952)
 (3.002419084518459,479.2656180567385) (2.906809603366757,479.7294421853106) (2.906405860388106,479.7216479623332)
 (3.062635108309407,497.9544473973647) (2.9648793269729,498.4385671021665) (2.964467492908729,498.4304762772303)
 (3.124029565364812,517.3732297322244) (3.024085571869323,517.8784822111734) (3.023665494625061,517.8700833344263)
 (3.186624915155104,537.550498136982) (3.084449777012035,538.0777541510241) (3.084021300561333,538.0690353278102)
 (3.250443838144634,558.5159017091845) (3.145993604850998,559.0660669557353) (3.145556569275777,559.057015829446)
 (3.315509290191691,580.3002492496054) (3.208739001765777,580.8742657804737) (3.20829324333213,580.86486951463)
 (3.381844561694003,602.9355546385342) (3.27270826103886,603.5344023235642) (3.272253612260455,603.524647583191)
 (3.449473338173459,626.4550839731996) (3.337924085045924,627.0797820118637) (3.337460374769839,627.0696549441159)
 (3.518419759104589,650.8934045365359) (3.404409643702274,651.5450130201531) (3.4039366971708,651.5344992340968)
 (3.588708472125886,676.2864356705595) (3.472188626540468,676.966057198239) (3.471706265449194,676.9551417438729)
 (3.660364680320067,702.6715016314359) (3.541285286469754,703.3802829833295) (3.540793329006097,703.3689503296928)
 (3.733414180866273,730.0873865063494) (3.61172447393585,730.8265203781029) (3.611222734793566,730.8147543906073)
 (3.807883394172837,758.5743912759661) (3.683531660961577,759.3451180784454) (3.683019951340183,759.332901995184)
 (3.883799383283098,788.1743931091595) (3.756732955323904,788.9780028375319) (3.756211082896855,788.9653192448126)
 (3.96118986415958,818.9309069801569) (3.831355105760728,819.7687411564397) (3.830822874620234,819.7555719632169)
 (4.040083208019989,850.8891497008617) (3.907425499717523,851.7626033940102) (3.906882710317923,851.7489298054419)
 (4.120508437405758,884.0961064645968) (3.984972155510742,885.0066303920627) (3.984418604581888,884.9924328819945)
 (4.202495217997575,918.6006000004109) (4.064023711074975,919.5497027147949) (4.063459191530011,919.5349609972036)
 (4.286073848272189,954.4533624401795) (4.144609411384921,955.4426126048093) (4.144033712216595,955.4273056039838)
 (4.371275249054006,991.7071100044041) (4.226759096621479,992.7381387608857) (4.226172002808493,992.7222445808359)
 (4.45813095475769,1030.416620615875) (4.310503192754983,1031.491124047506) (4.309904485138037,1031.474619939695)
