# Supplementary material for: Electromagnetic Analysis, Characterization and Discussion of Inductive Transmission Parameters for Titanium Based Housing Materials in Active Medical Implantable Devices
Source: Materials (Basel). 2018 Oct 25;11(11):2089. doi: 10.3390/ma11112089 (PMC6266279; doi:10.3390/ma11112089)
Supplement: Supplementary file 1 [file materials-11-02089-s001.zip › supplementary/simulation_and_results_H_K/f_L_11.txt]

# Created by Octave 4.0.0, Thu Oct 18 01:36:25 2018 Mitteleurop�ische Sommerzeit <unknown@wowa-PC>
# name: f_L11phi
# type: matrix
# rows: 241
# columns: 3
 0.963384145646199 0.9633578648013945 0.9633966055524074
 0.9608479264408226 0.9608217643087352 0.9608603972113108
 0.9581632684722615 0.9581372310619843 0.9581757505934289
 0.9553250903229712 0.9552991837204243 0.9553375842787193
 0.9523285961134639 0.9523028264528405 0.9523411023819827
 0.9491693380546348 0.9491437114868665 0.9491818571052307
 0.945843280330952 0.9458178029893701 0.9458558126206278
 0.9423468631104778 0.9423215410740863 0.9423594090805948
 0.9386770652979468 0.9386519045525882 0.9386896253708953
 0.9348314644904523 0.9348064708884151 0.9348440390665321
 0.9308082924776736 0.9307834716963564 0.9308208819322192
 0.926606484560963 0.9265818420612052 0.9266190892418932
 0.922225720962015 0.9222012619468898 0.9222383411878119
 0.9176664586637127 0.917642188038525 0.9176790947221363
 0.9129299521810844 0.9129058745153954 0.9129426043285476
 0.9080182620043309 0.9079943814968801 0.9080309304661869
 0.9029342497875316 0.9029105702347141 0.9029469347592814
 0.8976815597701003 0.8976580845387699 0.8976942614196662
 0.8922645863990392 0.892241318404237 0.8922773048700781
 0.8866884286498664 0.8866653703379074 0.8867011640662548
 0.8809588320965517 0.8809359854337782 0.8809715845679505
 0.8750821203250608 0.8750594867924293 0.8750948899535257
 0.8690651177888824 0.8690426983822824 0.8690779046765504
 0.862915066633657 0.8628928618697643 0.8629278708912314
 0.8566395403405188 0.8566175502677404 0.8566523620965577
 0.8502463572279162 0.8502245814418699 0.8502591966386849
 0.8437434968898568 0.8437219345527298 0.8437563541495599
 0.8371390225254892 0.837117672388441 0.83715189787667
 0.8304410118319494 0.830419872259749 0.8304539055758211
 0.8236574987010575 0.8236365676981473 0.8236704112075055
 0.816796427404087 0.8167757026412391 0.8168093591211518
 0.8098656202985841 0.8098450991394684 0.809878571761124
 0.802872759385216 0.8028524389121834 0.8028857312225628
 0.7958253813237001 0.7958052583624062 0.795838374266044
 0.7887308848272113 0.7887109559696301 0.7887438997105717
 0.7815965487356493 0.7815768103613343 0.7816095865051936
 0.7744295585549688 0.7744100068505305 0.7744426202665644
 0.7672370388705906 0.7672176698474544 0.7672501256904607
 0.7600260888170651 0.7600068983276641 0.7600392020194071
 0.7528038177210069 0.752784801473805 0.7528169586835862
 0.7455773781298998 0.7455585317034675 0.745590548327519
 0.7383539936813756 0.7383353125379691 0.7383671946772707
 0.7311409796374719 0.7311224591364343 0.7311542130726741
 0.7239457543766492 0.7239273897879756 0.7239590219573596
 0.7167758406716357 0.7167576271900216 0.7167891441547571
 0.7096388561479827 0.7096207889074637 0.7096521973249453
 0.7025424928824879 0.7025245669719271 0.702555873561559
 0.6954944866304003 0.6954766971097688 0.6955079086176352
 0.6885025766391519 0.6884849185565947 0.6885160417182634
 0.6815744573933231 0.6815569258028517 0.6815879673046328
 0.6747177239279144 0.6747003139075873 0.6747312803467105
 0.6679398125395586 0.6679225192097861 0.6679534170539981
 0.6612479388183289 0.6612307573600718 0.6612615929071888
 0.6546490349253026 0.6546319605977892 0.6546627399357605
 0.6481496879637472 0.6481327161213108 0.6481634450893631
 0.6417560811498021 0.6417392072575027 0.6417698914089012
 0.6354739392979007 0.6354571589455049 0.6354878035124514
 0.6293084799120633 0.6292917888260531 0.6293223986871789
 0.623264370930886 0.6232477649841326 0.6232783446349606
 0.6173456959234944 0.6173291711422613 0.6173597246690377
 0.6115559272851848 0.6115394798532031 0.6115700109103092
 0.6058979077425788 0.6058815340019282 0.6059120457930974
 0.600373840253535 0.6003575367021577 0.6003880319655991
 0.5949852861808969 0.5949690494665737 0.5949995304640618
 0.5897331714337535 0.5897169983444579 0.5897474668543546
 0.5846178001072626 0.584601687557874 0.5846321448719857
 0.579638875013896 0.5796228200292936 0.5796532669534102
 0.5747955243864122 0.5747795240810366 0.5748099609389443
 0.5700863339470623 0.5700703855011157 0.5701008121418355
 0.5655093834790418 0.5654934841115262 0.565523899919489
 0.561062287005109 0.5610464339440215 0.5610768378518515
 0.5567422356740833 0.5567264261240703 0.5567568166276842
 0.5525460424769378 0.5525302735848396 0.5525606487604957
 0.5484701879583894 0.5484544567771071 0.5484848143000978
 0.5445108661539751 0.5444951696051841 0.5445255067698599
 0.5406640300629048 0.5406483648991125 0.5406786786399612
 0.536925436058988 0.5369097988255457 0.5369400857390704
 0.5332906867414248 0.5332750737390687 0.5333053301062393
 0.529755271828916 0.5297396790774505 0.5297699008865822
 0.5263146068005757 0.5262990300043042 0.5263292129742144
 0.5229640690809485 0.5229485035964921 0.5229786431998616
 0.5196990316510556 0.5196834724581049 0.5197135639450109
 0.5165148940399545 0.5164993357155854 0.5165293741372083
 0.513407110710577 0.5133915474076186 0.5134215276401513
 0.5103712168986705 0.5103556423286431 0.510385559097507
 0.5074028519951166 0.5073872594162101 0.5074171073206177
 0.5044977805808076 0.5044821627912264 0.5045119363292719
 0.5016519112315697 0.5016362605686489 0.5016659541629881
 0.4988613132105886 0.4988456215558846 0.4988752295801537
 0.4961222311598039 0.4961064899503832 0.496136006756445
 0.4934310978924679 0.4934152981384912 0.4934447180846208
 0.4907845453781973 0.4907686776868596 0.4907979951669149
 0.488179414001442 0.4881634686072287 0.4881926780808487
 0.4856127601651507 0.4855967269663116 0.4856258229901456
 0.4830818623042386 0.4830657309053069 0.4830947081652137
 0.4805842253681937 0.4805679851282955 0.4805968384724407
 0.478117583828504 0.4781012239151526 0.4781299483878593
 0.4756799032639152 0.4756634127119185 0.4756920035880797
 0.4732693805744891 0.4732527483495135 0.4732812011693519
 0.4708844428729845 0.4708676579392969 0.4708959685431687
 0.468523745099845 0.4685067964916396 0.468534961054562
 0.466186166404929 0.4661690433006528 0.4661970583662063
 0.4638708053365352 0.4638534971355109 0.4638813596486754
 0.4615769738757738 0.4615594702764015 0.4615871776149134
 0.4593041903531255 0.4592864814318727 0.4593140314356372
 0.4570521712844188 0.4570342475747678 0.4570616385728375
 0.4548208221660176 0.4548026747364648 0.4548299055711184
 0.4526102272738727 0.4525918478040932 0.4526189178515284
 0.4504206385183994 0.4504020193725755 0.4504289285597549
 0.4482524634161705 0.4482335977125435 0.4482603465297531
 0.446106252250232 0.4460871339258468 0.4461137234345868
 0.4439826845019698 0.4439633083716634 0.443989740207532
 0.4418825546488796 0.441862916457531 0.4418891928277989
 0.4398067574329595 0.4397868539000905 0.4398129775758023
 0.4377562727135047 0.4377361015694038 0.4377620758718538
 0.4357321500254349 0.4357117100380262 0.4357375388196022
 0.4337354929693031 0.4337147839611381 0.4337404715806142
 0.4317674435622986 0.431746466417159 0.4317720177096042
 0.4298291666804833 0.4298079233392916 0.4298333435808679
 0.4279218347216797 0.4279003281675138 0.4279256230355782
 0.4260466126158515 0.4260248468481603 0.426050022377135
 0.4242046433058582 0.4241826233040965 0.4242076858376758
 0.4223970338161698 0.4223747654933383 0.4223997216337048
 0.4206248420207163 0.4206023321675009 0.4206271887222396
 0.4188890642135178 0.4188663204338905 0.4188910843613871
 0.4171906235771033 0.4171676542164815 0.4171923325705795
 0.4155303596341902 0.4155071737013737 0.4155317735760836
 0.41390901875736 0.4138856258416294 0.4139101543166802
 0.4123272457999391 0.412303655984758 0.4123281200727331
 0.4107855768987729 0.4107618006735968 0.4107862072693605
 0.4092844334863112 0.40926048165802 0.4092848374910365
 0.4078241175356678 0.4078000011410852 0.4078243127312028
 0.4064048080481558 0.4063805382690229 0.4064048118861425
 0.4050265587785529 0.4050021468602207 0.405026388488209
 0.4036892971793733 0.4036647543543209 0.4036889696593998
 0.4023928245320219 0.4023681619490812 0.4023923562528294
 0.401136817220006 0.4011120458800529 0.4011362241370452
 0.3999208290879749 0.3998959597865746 0.3999201265666027
 0.3987442948203154 0.3987193380976392 0.3987434975723521
 0.3976065342644481 0.3975815003625907 0.3976056562963379
 0.396506757617354 0.3964816564449972 0.3965058121895951
 0.3954440713887891 0.3954189124930118 0.3954430709860933
 0.3944174850515759 0.3943922775964889 0.3944164413630824
 0.3934259182878232 0.3934006710396085 0.3934248421965672
 0.3924682087399823 0.3924429300578529 0.3924671103207499
 0.3915431201770728 0.3915178180096275 0.3915420087017409
 0.3906493509888413 0.3906240328752559 0.3906482349382868
 0.3897855429239361 0.3897602159994596 0.3897844300056326
 0.3889502899920479 0.3889249609972438 0.3889491871625211
 0.3881421474542995 0.3881168227475398 0.3881410609456211
 0.3873596408305224 0.3873343264032429 0.3873585761801482
 0.3866012748567373 0.3865759763509879 0.3866002369400213
 0.3858655423307448 0.3858402650586302 0.3858645353955157
 0.3851509327883875 0.385125681752977 0.3851499604910838
 0.3844559409579691 0.3844307208753081 0.3844550064008148
 0.3837790749452431 0.3837538902671068 0.3837781807140548
 0.383118864106866 0.3830937190438904 0.3831180123090758
 0.3824738665758473 0.382448765120717 0.3824730588784006
 0.3818426764087688 0.3818176223590957 0.3818419140755433
 0.3812239303309165 0.3811989273115111 0.3812232142593923
 0.3806163140622312 0.3805913655464044 0.3806156448191211
 0.3800185682134103 0.3799936775430045 0.3800179460690089
 0.3794294937476446 0.3794046641514812 0.3794289187086891
 0.3788479570086183 0.3788231916190596 0.3788474288494777
 0.378272894319102 0.3782481961864582 0.3782724126111369
 0.377703316156323 0.377678688260876 0.3777028802953101
 0.3771383109098624 0.37711375617127 0.3771379201413705
 0.3765770482245955 0.3765525695085521 0.3765767016672976
 0.3760187819255774 0.3759943820475839 0.3760184785924396
 0.3754628525133126 0.3754385342395374 0.3754625913306889
 0.3749086892075288 0.3748844552527411 0.374908469032166
 0.3743558115058018 0.3743316645284671 0.3743556311398297
 0.3738038302112569 0.3737797728059433 0.3738036884152117
 0.3732524478724052 0.3732284825596949 0.3732523433763684
 0.3727014585689969 0.3726775877831999 0.3727013900819458
 0.3721507469723492 0.3721269730473553 0.3721507131898124
 0.3716002866076301 0.3715766117612813 0.3716002862177597
 0.3710501372505023 0.3710265635679491 0.3710501689386507
 0.3705004414015108 0.3704769708180138 0.3705005038534444
 0.3699514197990798 0.3699280540827745 0.3699515117029429
 0.3694033659554041 0.3693801066905287 0.3694034860025439
 0.3688566397280774 0.3688334882991695 0.3688567866128561
 0.3683116599724901 0.3682886175500497 0.3683118323912252
 0.3677688963543687 0.3677459638824196 0.367769093003515
 0.3672288604359031 0.3672060386218557 0.3672290800096361
 0.3666920961809566 0.3666693854880966 0.3666923373682765
 0.3661591700526473 0.3661365706955138 0.3661594315341538
 0.3656306608982668 0.3656081728410853 0.365630941342749
 0.3651071498307704 0.3650847727890145 0.3651074478917344
 0.3645892103218427 0.3645669437669239 0.3645895246341057
 0.3640773987183786 0.3640552418853579 0.3640777278948581
 0.3635722453825723 0.3635501972807249 0.3635725880113714
 0.3630742466359307 0.3630523060618906 0.3630746012778169
 0.3625838576611031 0.3625620232142717 0.3625842228474633
 0.362101486483655 0.3620797565835116 0.3621018607150074
 0.3616274891207565 0.36160586202565 0.3616278708658542
 0.3611621659470199 0.3611406397740184 0.3611625536426334
 0.3607057592913472 0.3606843320366938 0.3607061513427187
 0.3602584522440541 0.3602371218037959 0.3602588470260921
 0.3598203686223507 0.3597991328127357 0.3598207644815625
 0.3593915740154853 0.3593704305927119 0.3593919692726857
 0.3589720778089718 0.3589510244879446 0.3589724707627596
 0.3585618360710178 0.3585408705427908 0.3585622250020416
 0.3581607551732145 0.3581398751208617 0.3581611383492164
 0.3577686960116773 0.3577478991243462 0.3577690716933006
 0.3573854786935771 0.3573647626785865 0.3573858451409326
 0.3570108875567572 0.3569902501496136 0.3570112430367102
 0.3566446763962131 0.356624115368477 0.356645019190328
 0.3562865737799288 0.3562660869449261 0.3562869021930363
 0.3559362883471901 0.3559158735636033 0.3559366007164838
 0.3555935139945054 0.3555731691679213 0.3555938086990608
 0.3552579348670328 0.3552376579495828 0.3552582103376418
 0.3549292300865481 0.3549090190748045 0.3549294848157398
 0.3546070781601099 0.3545869310914352 0.3546073107121683
 0.3542911610262191 0.3542710759738198 0.3542913700470516
 0.3539811677074771 0.3539611427744126 0.3539813519341127
 0.3536767975497842 0.3536568308622408 0.3536769558193283
 0.3533777630384035 0.3533578527385394 0.3533778942961715
 0.3530837921899445 0.3530639364286128 0.3530838954965881
 0.3527946305268906 0.3527748274566062 0.3527947050642732
 0.3525100426473055 0.3524902904157595 0.3525100877228914
 0.352229813406991 0.3522101101514225 0.3522298284565323
 0.3519537487344394 0.3519340925771932 0.3519537333227829
 0.351681676100959 0.3516620651464424 0.3516816299207699
 0.3514134446689687 0.3513938770022731 0.3514133675373005
 0.35114892514153 0.3511293988288491 0.3511488169941169
 0.3508880093354585 0.3508685224264051 0.3508878702187589
 0.3506306094994412 0.3506111600313092 0.3506304395604544
 0.3503766573977212 0.3503572434016146 0.3503764568717267
 0.350126103179247 0.350106722687973 0.3501258723756877
 0.3498789140521334 0.3498595651096261 0.349878653338889
 0.3496350727836193 0.3496157534556346 0.3496347825700672
 0.3493945760469795 0.3493752844327075 0.3493942567662472
 0.3491574326384884 0.3491381668826821 0.3491570847293698
 0.3489236615897169 0.3489044198949324 0.3489232854787753
 0.3486932902030164 0.3486740708414981 0.3486928862873914
 0.3484663520403498 0.3484471533651547 0.3484659206718064
 0.348242884898065 0.3482237053529935 0.3482424263687659
 0.3480229288017245 0.3480037669297179 0.3480224433322177
 0.3478065240561559 0.3477873785058536 0.347806011785913
 0.3475937093857605 0.3475745789159949 0.3475931703666431
