# Supplementary material for: Electromagnetic Analysis, Characterization and Discussion of Inductive Transmission Parameters for Titanium Based Housing Materials in Active Medical Implantable Devices
Source: Materials (Basel). 2018 Oct 25;11(11):2089. doi: 10.3390/ma11112089 (PMC6266279; doi:10.3390/ma11112089)
Supplement: Supplementary file 1 [file materials-11-02089-s001.zip › supplementary/simulation_and_results_H_K/f_L_22.txt]

# Created by Octave 4.0.0, Thu Oct 18 01:36:25 2018 Mitteleurop�ische Sommerzeit <unknown@wowa-PC>
# name: f_L22phi
# type: matrix
# rows: 241
# columns: 3
 0.9856806006357502 0.9994534044679222 0.9998592559084646
 0.9846967897665182 0.9994213939865124 0.9998565441469094
 0.9836566199361798 0.9993875599887565 0.9998536770027717
 0.9825583591038772 0.9993518481413692 0.9998506496956173
 0.9814004166661771 0.9993142089776452 0.9998474578342934
 0.9801813700747499 0.9992745987852862 0.9998440974903259
 0.9788999918823963 0.9992329805080565 0.9998405652725727
 0.9775552766864604 0.9991893246431985 0.999836858401531
 0.9761464673596932 0.9991436101145428 0.9998329747818322
 0.9746730798899048 0.9990958250986457 0.9998289130708695
 0.9731349260968042 0.9990459677792367 0.9998246727417209
 0.9715321334626321 0.9989940470048717 0.9998202541380814
 0.9698651613082522 0.9989400828239621 0.9998156585193623
 0.9681348125729617 0.9988841068723316 0.9998108880936685
 0.9663422405185507 0.9988261625905728 0.9998059460369014
 0.9644889497777318 0.9987663052520063 0.9998008364964951
 0.9625767913045806 0.9987046017860483 0.9997955645784588
 0.9606079509568691 0.9986411303878947 0.9997901363170043
 0.9585849316427795 0.9985759799124009 0.9997845586267002
 0.956510529188649 0.9985092490567953 0.9997788392375218
 0.9543878023207152 0.998441045345313 0.9997729866138125
 0.9522200373887055 0.9983714839366485 0.9997670098591844
 0.9500107086801042 0.9983006862822411 0.9997609186094133
 0.9477634353667088 0.9982287786700456 0.9997547229163471
 0.9454819362761732 0.9981558906938441 0.9997484331262092
 0.9431699837808769 0.9980821536910234 0.9997420597557699
 0.9408313581352046 0.998007699193763 0.9997356133700112
 0.9384698035668262 0.9979326574377143 0.9997291044651808
 0.9360889873374152 0.9978571559692028 0.9997225433601831
 0.9336924628374402 0.99778131838769 0.999715940099682
 0.9312836375775531 0.9977052632533698 0.9997093043709493
 0.9288657466963378 0.9976291031819978 0.9997026454363779
 0.926441832336419 0.9975529441403785 0.9996959720826536
 0.924014728963502 0.9974768849469283 0.9996892925865373
 0.9215870544321891 0.9974010169725702 0.9996826146970758
 0.9191612063543265 0.9973254240294165 0.9996759456327041
 0.9167393631122009 0.997250182426985 0.9996692920915743
 0.914323488692862 0.9971753611706271 0.9996626602727446
 0.9119153404060286 0.9971010222723431 0.9996560559056544
 0.9095164784918766 0.9970272211421191 0.9996494842850732
 0.9071282766249328 0.9969540070275871 0.9996429503087401
 0.9047519323734451 0.9968814234708082 0.9996364585150359
 0.9023884767725865 0.9968095087540012 0.999630013118343
 0.9000387823058104 0.9967382963095932 0.9996236180399765
 0.8977035687514806 0.9966678150751279 0.9996172769331574
 0.895383406528622 0.996598089778476 0.9996109932008872
 0.8930787173574462 0.9965291411447356 0.9996047700061695
 0.8907897722240579 0.9964609860209129 0.9995986102742428
 0.8885166867975677 0.996393637420267 0.999592516687426
 0.8862594145845658 0.9963271044913954 0.9995864916728053
 0.8840177382143928 0.9962613924218454 0.9995805373841444
 0.8817912593293677 0.9961965022877435 0.9995746556788644
 0.8795793876042804 0.9961324308634298 0.9995688480915874
 0.8773813294427623 0.9960691704056224 0.9995631158054913
 0.8751960768971246 0.9960067084275149 0.9995574596230344
 0.8730223973374266 0.9959450274771759 0.999551879937185
 0.8708588243591439 0.9958841049345341 0.9995463767044539
 0.868703650372476 0.9958239128397848 0.9995409494209391
 0.8665549212633717 0.995764417764559 0.9995355971021213
 0.8644104334610889 0.9957055807361527 0.9995303182674425
 0.8622677336922006 0.9956473572231678 0.9995251109301263
 0.8601241216486576 0.9955896971895632 0.9995199725928172
 0.8579766557486627 0.9955325452229216 0.9995149002493986
 0.8558221621253325 0.9954758407406856 0.9995098903931284
 0.8536572469378922 0.9954195182776066 0.9995049390311783
 0.8514783120654263 0.9953635078556879 0.9995000417055556
 0.8492815742109415 0.9953077354373594 0.9994951935202906
 0.847063087414455 0.9952521234609707 0.9994903891745663
 0.8448187689467115 0.9951965914569608 0.9994856230015777
 0.842544428528043 0.9951410567417668 0.9994808890125004
 0.8402358007889348 0.9950854351856914 0.9994761809454327
 0.8378885808591717 0.9950296420494662 0.9994714923184035
 0.8354984629380449 0.9949735928834694 0.9994668164860657
 0.8330611816593619 0.9949172044820777 0.9994621466993366
 0.8305725560185986 0.9948603958843381 0.9994574761672096
 0.828028535576646 0.9948030894108119 0.9994527981199842
 0.8254252485918361 0.9947452117248646 0.9994481058730509
 0.822759051662195 0.9946866949053381 0.9994433928902511
 0.8200265803809309 0.9946274775154597 0.9994386528458206
 0.8172248004237384 0.9945675056520367 0.9994338796839036
 0.8143510583981303 0.9945067339568212 0.9994290676744334
 0.8114031316960028 0.9944451265709229 0.9994242114642021
 0.8083792765066836 0.9943826580123103 0.9994193061220205
 0.8052782730729657 0.9943193139552544 0.9994143471765585
 0.8020994672144979 0.9942550918908721 0.9994093306457746
 0.7988428071066496 0.9941900016480044 0.9994042530566507
 0.7955088742958376 0.9941240657548153 0.9993991114541892
 0.7920989079593864 0.9940573196232574 0.9993939033985589
 0.7886148214837843 0.993989811541498 0.9993886269496699
 0.7850592105425329 0.9939216024620267 0.9993832806382895
 0.7814353520034314 0.9938527655785537 0.9993778634234274
 0.777747193183954 0.9937833856886767 0.9993723746357583
 0.773999331195519 0.9937135583453931 0.999366813907095
 0.7701969823671011 0.9936433888062417 0.9993611810864158
 0.7663459420039923 0.9935729907946992 0.9993554761429794
 0.7624525350075274 0.9935024850945775 0.9993496990578022
 0.7585235581430496 0.9934319980033054 0.9993438497043985
 0.7545662149830356 0.9933616596748824 0.999337927720681
 0.7505880447586822 0.9932916023868381 0.9993319323732058
 0.7465968465156523 0.9932219587680763 0.9993258624160466
 0.7426006000817088 0.9931528600258259 0.9993197159457327
 0.7386073854104047 0.9930844342090805 0.9993134902542103
 0.7346253018668187 0.9930168045448499 0.9993071816814596
 0.7306623889703298 0.9929500878799085 0.9993007854692687
 0.7267265500115946 0.9928843932567207 0.9992942956173787
 0.7228254798250506 0.992819820647177 0.999287704743046
 0.7189665978323588 0.9927564598615594 0.9992810039446358
 0.7151569872874427 0.9926943896445211 0.9992741826694586
 0.7114033414581163 0.9926336769632564 0.9992672285861068
 0.7077119172823585 0.9925743764874089 0.999260127460711
 0.7040884968445634 0.9925165302546507 0.9992528630365175
 0.7005383568347781 0.9924601675113459 0.9992454169160272
 0.6970662459849325 0.9924053047135528 0.9992377684445211
 0.6936763703228779 0.9923519456709915 0.9992298945936414
 0.6903723859484565 0.992300081813973 0.9992217698437058
 0.6871573989169133 0.9922496925627354 0.9992133660632642
 0.6840339717132675 0.9922007457776382 0.9992046523843079
 0.6810041357170264 0.9921531982692385 0.9991955950717619
 0.6780694089902586 0.9921069963483428 0.9991861573856213
 0.6752308186729028 0.9920620763968536 0.9991762994343528
 0.672488927238301 0.9920183654428059 0.999165978018384
 0.6698438618481077 0.9919757817240583 0.9991551464622503
 0.6672953460499589 0.9919342352276274 0.9991437544344043
 0.6648427330816019 0.991893628193842 0.999131747753822
 0.6624850400813008 0.991853855575883 0.9991190681824552
 0.6602209825541897 0.9918148054481558 0.9991056532030888
 0.6580490085058347 0.9917763593580526 0.9990914357820754
 0.655967331725049 0.991738392617861 0.9990763441168234
 0.6539739637752693 0.9917007745346462 0.9990603013679813
 0.6520667443345325 0.9916633685780243 0.9990432253767574
 0.6502433696057937 0.9916260324862907 0.999025028367742
 0.6485014185986071 0.9915886183129369 0.9990056166384401
 0.6468383771585695 0.9915509724164554 0.998984890236478
 0.645251659689477 0.9915129353973647 0.9989627426264519
 0.6437386285740849 0.9914743419868332 0.998939060348358
 0.6422966113510552 0.9914350208927433 0.9989137226706141
 0.6409229157480169 0.9913947946090382 0.998886601240634
 0.6396148427032323 0.9913534791955601 0.998857559737211
 0.6383696975318066 0.9913108840359325 0.9988264535293515
 0.6371847994071139 0.9912668115821408 0.9987931293472122
 0.6360574893353322 0.9912210570949509 0.998757424971601
 0.6349851368017227 0.9911734083907706 0.9987191689497862
 0.6339651452628294 0.9911236456056831 0.9986781803460671
 0.6329949566503225 0.9910715409894895 0.998634268537278
 0.6320720550410427 0.9910168587425605 0.9985872330642367
 0.6311939696349879 0.9909593549105871 0.9985368635518261
 0.6303582771693157 0.9908987773525193 0.9984829397115724
 0.6295626038830787 0.9908348657991202 0.9984252314421858
 0.6288046271341641 0.9907673520200619 0.9983634990448591
 0.6280820767584013 0.9906959601191324 0.9982974935712834
 0.6273927362497126 0.9906204069779269 0.9982269573238969
 0.626734443831075 0.9905404028693241 0.9981516245284983
 0.626105093477776 0.9904556522626492 0.9980712222003238
 0.6255026359476006 0.990365854842393 0.9979854712247296
 0.6249250798661012 0.9902707067624079 0.9978940876737497
 0.6243704929100247 0.9901699021562017 0.9977967843786686
 0.6238370031261115 0.9900631349223366 0.9976932727771265
 0.6233228004176713 0.9899501008015466 0.9975832650509536
 0.6228261382251946 0.9898304997579702 0.9974664765671151
 0.6223453354212232 0.9897040386727445 0.9973426286293861
 0.621878778432216 0.9895704343514516 0.9972114515423338
 0.621424923591975 0.9894294168395931 0.9970726879816936
 0.6209822997213313 0.9892807330314943 0.9969260966561883
 0.6205495109181923 0.9891241505476036 0.9967714562359087
 0.6201252395297085 0.9889594618433615 0.9966085695103997
 0.6197082492651165 0.9887864885008576 0.9964372677273757
 0.619297388393924 0.9886050856403601 0.996257415049521
 0.6188915929594827 0.9884151463759123 0.9960689130532352
 0.6184898899238118 0.9882166062252048 0.9958717051797307
 0.6180914001459749 0.9880094473719001 0.995665781036541
 0.6176953410843575 0.9877937026676319 0.9954511804367797
 0.6173010291035564 0.9875694592523507 0.9952279970546699
 0.6169078812603542 0.9873368616671624 0.9949963815716775
 0.6165154164408934 0.9870961143323033 0.9947565441856769
 0.6161232557237698 0.9868474832672633 0.9945087563602953
 0.615731121851945 0.9865912969388511 0.9942533517002451
 0.6153388377098983 0.9863279461382094 0.9939907258535099
 0.6149463237224472 0.9860578828076805 0.9937213353614319
 0.6145535941167328 0.9857816177646498 0.9934456954037635
 0.6141607520192037 0.9854997172992319 0.9931643764155921
 0.6137679833935299 0.9852127986566779 0.9928779995870571
 0.6133755498623633 0.9849215244510555 0.9925872312924934
 0.6129837804933057 0.9846265960932402 0.9922927765320536
 0.6125930626666867 0.9843287463511616 0.991995371503913
 0.6122038321769797 0.984028731192355 0.9916957754571736
 0.6118165627492681 0.9837273210860839 0.9913947620028739
 0.6114317551763625 0.9834252919630641 0.9910931100813545
 0.611049926298099 0.9831234160447633 0.990791594797903
 0.6106715980528993 0.9828224527591659 0.990490978344029
 0.6102972868309869 0.9825231399570661 0.9901920012183782
 0.6099274933497261 0.9822261856319321 0.9898953739505636
 0.6095626932543433 0.9819322603273548 0.9896017695120707
 0.6092033286235713 0.981641990391094 0.9893118165735287
 0.6088498005295827 0.9813559522047447 0.9890260937372518
 0.6085024627680622 0.9810746674842544 0.988745124840603
 0.6081616168378584 0.9807985997113533 0.9884693753902422
 0.6078275082127349 0.9805281517204133 0.9881992501518513
 0.6075003239116502 0.980263664431637 0.9879350918862118
 0.6071801913404301 0.9800054166896551 0.9876771811907997
 0.6068671783473299 0.9797536261395977 0.987425737378809
 0.6065612944094044 0.979508451049569 0.9871809203046069
 0.6062624928455862 0.9792699929705849 0.9869428330264142
 0.6059706739369484 0.9790383001117346 0.9867115251840771
 0.6056856888239864 0.9788133713010772 0.9864869969620789
 0.6054073440452684 0.978595160398937 0.9862692035044145
 0.6051354065808979 0.978383581031687 0.9860580596493405
 0.604869609266584 0.9781785115185427 0.9858534448562197
 0.6046096564505862 0.977979799872052 0.9856552082050913
 0.6043552297737393 0.9777872687625402 0.9854631733590183
 0.6041059939635418 0.9776007203492392 0.9852771433920033
 0.6038616025443961 0.9774199408943148 0.9850969053983755
 0.6036217033783876 0.9772447050894812 0.9849222348136032
 0.6033859439631991 0.9770747800403947 0.9847528993914297
 0.6031539764256454 0.9769099288676192 0.9845886627964842
 0.6029254621608182 0.9767499138979354 0.9844292877860878
 0.6027000760771928 0.976594499432844 0.984274538968466
 0.6024775104176099 0.9764434540939748 0.9841241851372083
 0.602257478134452 0.9762965527567863 0.9839780011937211
 0.6020397158042602 0.9761535780934179 0.9838357696790789
 0.6018239860733281 0.976014321754673 0.983697281945382
 0.6016100796303506 0.9758785852270142 0.9835623390033037
 0.6013978167062994 0.975746180405424 0.9834307520868932
 0.6011870481047716 0.9756169299252481 0.9833023429794524
 0.6009776557686404 0.975490667296808 0.9831769441445219
 0.6007695528910935 0.9753672368846321 0.9830543987045556
 0.600562683581664 0.9752464937703452 0.9829345603063477
 0.600357022100334 0.975128303533335 0.9828172929078818
 0.6001525716760938 0.9750125419771138 0.9827024705146518
 0.5999493629300504 0.9748990948234367 0.9825899768873639
 0.5997474519280604 0.9747878573886642 0.9824797052357731
 0.5995469178929099 0.9746787342509261 0.9823715579066717
 0.5993478606120826 0.974571638910554 0.9822654460683785
 0.5991503975835468 0.9744664934410399 0.9821612893884096
 0.5989546609477386 0.9743632281249542 0.9820590156981518
 0.5987607942601472 0.9742617810663652 0.9819585606354762
 0.5985689491634066 0.9741620977712662 0.9818598672559904
 0.5983792820215855 0.9740641306882446 0.981762885604448
 0.5981919505814077 0.973967838703486 0.9816675722395339
 0.5980071107251419 0.9738731865879028 0.9815738897092795
 0.5978249133782985 0.9737801443972979 0.9814818059771523
 0.5976455016311558 0.9736886868310284 0.9813912938037473
