# Supplementary material for: Electromagnetic Analysis, Characterization and Discussion of Inductive Transmission Parameters for Titanium Based Housing Materials in Active Medical Implantable Devices
Source: Materials (Basel). 2018 Oct 25;11(11):2089. doi: 10.3390/ma11112089 (PMC6266279; doi:10.3390/ma11112089)
Supplement: Supplementary file 1 [file materials-11-02089-s001.zip › supplementary/simulation_and_results_H_K/f_M_12.txt]

# Created by Octave 4.0.0, Thu Oct 18 01:36:25 2018 Mitteleurop�ische Sommerzeit <unknown@wowa-PC>
# name: f_L12phi
# type: complex matrix
# rows: 241
# columns: 3
 (0.9384832059383321,-0.188729041984919) (0.9313498516949563,-0.2067318686298172) (0.9315858899889541,-0.2079406325818068)
 (0.934243479724198,-0.1944767426424628) (0.9266238068546724,-0.2129859788847214) (0.9268699224751226,-0.2142580599242594)
 (0.929758775986406,-0.2002901795619413) (0.9216254836103533,-0.2193065310271756) (0.9218812865559834,-0.220645778243902)
 (0.925021222208847,-0.2061593291236826) (0.9163462634987276,-0.2256820460836411) (0.9166111916012766,-0.227092529758016)
 (0.9200235037999133,-0.2120732568077976) (0.9107781703121434,-0.2321000225379403) (0.9110514632599025,-0.2335860374219848)
 (0.9147589750702687,-0.2180201388125208) (0.9049139954191516,-0.2385469617389573) (0.9051946665810605,-0.2401130282926378)
 (0.9092217722759518,-0.2239872986386368) (0.8987474253463776,-0.2450084102593452) (0.8990342314484607,-0.2466592734517669)
 (0.9034069265596676,-0.2299612597341574) (0.8922731691672027,-0.2514690204383104) (0.8925645779270454,-0.253209645700986)
 (0.8973104742996961,-0.235927814974762) (0.8854870828768198,-0.2579126299825482) (0.8857812387636598,-0.2597481958854539)
 (0.890929562095643,-0.2418721133501503) (0.878386287615799,-0.2643223610411015) (0.8786809759722713,-0.2662582482541174)
 (0.884262543404674,-0.2477787637381619) (0.8709692783605539,-0.2706807386179828) (0.8712618881967987,-0.2727225147223849)
 (0.8773090637163202,-0.2536319550863356) (0.8632360195554675,-0.2769698275509642) (0.8635235054052852,-0.2791232272793928)
 (0.8700701311392071,-0.2594155917007047) (0.8551880241436716,-0.2831713865838541) (0.8554668674545963,-0.2854422870945074)
 (0.8625481693911192,-0.2651134416870975) (0.8468284125852372,-0.2892670373189923) (0.8470945831962821,-0.2916614281514901)
 (0.8547470504484358,-0.2707092959302472) (0.8381619487486764,-0.2952384450895189) (0.8384108670898111,-0.2977623925073227)
 (0.8466721045328816,-0.2761871343664126) (0.829195050036033,-0.3010675080771675) (0.8294215507581492,-0.3037271135743445)
 (0.8383301056896905,-0.2815312957446329) (0.8199357697512013,-0.3067365503648634) (0.820134067561853,-0.3095379032035606)
 (0.8297292319333821,-0.286726646622) (0.8103937505351122,-0.3122285141009272) (0.8105574090705085,-0.3151776378488853)
 (0.8208789997812745,-0.2917587450381045) (0.8005801486440667,-0.3175271456074997) (0.800702053248214,-0.3206299387610353)
 (0.8117901739279167,-0.2966139941989066) (0.7905075299009097,-0.3226171701292705) (0.7905798652074019,-0.3258793410326291)
 (0.8024746537909877,-0.3012797815967921) (0.7801897392553719,-0.3274844500204352) (0.780203972473441,-0.3309114464245546)
 (0.792945339628997,-0.3057445993171004) (0.7696417469860485,-0.3321161215256809) (0.769588617746242,-0.3357130552923797)
 (0.7832159818354935,-0.3099981418328149) (0.7588794756063824,-0.336500705924199) (0.7587489932552717,-0.3402722734476554)
 (0.7733010177954606,-0.3140313783543212) (0.7479196124236926,-0.3406281916628905) (0.7477010615039992,-0.344578590821201)
 (0.7632154012926,-0.3178365977491635) (0.7367794133934215,-0.3444900851671381) (0.7364613680235864,-0.3486229296612429)
 (0.752974429834723,-0.3214074251325704) (0.7254765043505769,-0.348079429237676) (0.7250468520906217,-0.352397661328101)
 (0.7425935753854763,-0.3247388103952541) (0.7140286858528999,-0.3513907892543963) (0.7134746615225576,-0.3558965920030675)
 (0.7320883238362179,-0.3278269901147944) (0.7024537477139573,-0.354420208738781) (0.7017619774933329,-0.3591149189451619)
 (0.721474028123164,-0.3306694254207178) (0.6907692988403032,-0.3571651370983902) (0.6899258548156234,-0.3620491601987309)
 (0.7107657792107928,-0.3332647193835732) (0.6789926172354943,-0.3596243335129725) (0.6779830824093062,-0.3646970617343203)
 (0.6999782982609261,-0.335612518313616) (0.6671405240370324,-0.3617977518545065) (0.6659500676268097,-0.3670574869589144)
 (0.6891258522390812,-0.3377134019357817) (0.6552292842670205,-0.3636864122070771) (0.6538427469532315,-0.369130294145161)
 (0.6782221940398554,-0.339568767720808) (0.6432745356745931,-0.3652922649290941) (0.6416765242736384,-0.3709162077001262)
 (0.6672805270108153,-0.3411807146815429) (0.6312912457046966,-0.3666180532620048) (0.6294662365691813,-0.3724166892231084)
 (0.656313492590696,-0.3425519316913366) (0.6192936953231821,-0.3676671802374168) (0.617226145598467,-0.3736338140277723)
 (0.6453331787201078,-0.343685594869385) (0.6072954872363898,-0.3684435850947482) (0.6049699529436359,-0.3745701582367962)
 (0.6343511457901397,-0.3445852778427791) (0.5953095750297811,-0.3689516336295536) (0.5927108347949777,-0.3752287007431791)
 (0.6233784662126728,-0.3452548777875858) (0.583348308966349,-0.369196025908861) (0.5804614920859429,-0.3756127433251386)
 (0.6124257732567608,-0.3456985591307893) (0.5714234936660914,-0.36918172367628) (0.5682342110885449,-0.3757258510676372)
 (0.6015033146136047,-0.345920715725216) (0.5595464526494875,-0.3689138985963573) (0.5560409293661622,-0.3755718140533674)
 (0.5906210062251848,-0.3459259512563198) (0.5477280947688563,-0.3683979013271001) (0.5438933020515851,-0.3751546301120952)
 (0.5797884822214736,-0.3457190766598278) (0.5359789778528308,-0.367639250325527) (0.531802763747066,-0.3744785073233019)
 (0.5690151373256719,-0.3453051224790742) (0.5243093654135209,-0.3666436383375635) (0.5197805819048678,-0.3735478840141372)
 (0.5583101587636188,-0.3446893634067456) (0.5127292729804657,-0.3654169537582568) (0.5078378982849616,-0.3723674632231186)
 (0.5476825455022344,-0.3438773517683683) (0.5012485014456405,-0.3639653134731772) (0.4959857559541309,-0.3709422580473578)
 (0.537141113488787,-0.3428749564257932) (0.4898766557176658,-0.3622951034614406) (0.4842351102202455,-0.3692776439628201)
 (0.5266944864150357,-0.3416884035076146) (0.4786231478890685,-0.3604130233168192) (0.4725968228369193,-0.3673794141110903)
 (0.516351072338862,-0.3403243154960752) (0.4674971849933229,-0.3583261309354996) (0.4610816397068306,-0.3652538336616305)
 (0.5061190272192234,-0.3387897454906095) (0.4565077422166623,-0.3560418838910818) (0.449700153115374,-0.3629076896576923)
 (0.4960062070266062,-0.33709220389443) (0.4456635230932937,-0.3535681744371064) (0.4384627502023878,-0.3603483332076278)
 (0.4860201105593278,-0.3352396752934319) (0.4349729087376335,-0.3509133556036069) (0.4273795499071257,-0.3575837114372283)
 (0.4761678154166151,-0.3332406238768622) (0.4244438985372134,-0.348086256446244) (0.4164603309902157,-0.3546223872422796)
 (0.4664559097537202,-0.3311039863481363) (0.4140840449464401,-0.345096185122352) (0.4057144539444107,-0.3514735455247469)
 (0.4568904224820974,-0.3288391518582791) (0.4039003850973775,-0.3419529190755523) (0.395150779667552,-0.3481469852238357)
 (0.447476754496402,-0.3264559290357004) (0.3938993718916252,-0.3386666821754923) (0.3847775877231568,-0.3446530970435714)
 (0.4382196133312023,-0.323964500664027) (0.3840868070839022,-0.3352481091646667) (0.3746024967832833,-0.3410028272920255)
 (0.4291229533974624,-0.3213753669616715) (0.3744677786345179,-0.3317081981935637) (0.3646323896960138,-0.3372076286842199)
 (0.4201899236454829,-0.3186992787363052) (0.3650466043192119,-0.328058252572785) (0.3548733452111704,-0.3332793993456645)
 (0.4114228241684463,-0.3159471619251493) (0.3558267832628509,-0.3243098131364279) (0.345330578125201,-0.3292304114612427)
 (0.4028230729177053,-0.3131300351912265) (0.3468109567271076,-0.3204745827971564) (0.3360083892276237,-0.3250732312600906)
 (0.3943911833621012,-0.3102589223346444) (0.3380008791462502,-0.3165643449900508) (0.3269101260882199,-0.3208206321094998)
 (0.3861267535996376,-0.3073447613056909) (0.3293974000811115,-0.312590877754645) (0.318038155389178,-0.316485502545837)
 (0.3780284671296777,-0.3043983115810969) (0.321000457458078,-0.3085658652056593) (0.3093938471928634,-0.3120807510674084)
 (0.3700941052210676,-0.3014300615977586) (0.3128090821772568,-0.3045008080975159) (0.300977571252131,-0.3076192094657028)
 (0.3623205705719337,-0.2984501378343739) (0.3048214139313691,-0.3004069351073682) (0.2927887052118516,-0.3031135363828296)
 (0.354703921748823,-0.295468217003044) (0.2970347278494267,-0.296295116353707) (0.2848256543296274,-0.2985761226764098)
 (0.3472394177205923,-0.2924934426624444) (0.2894454713968381,-0.2921757805338056) (0.2770858821516851,-0.2940190000295568)
 (0.3399215716639448,-0.2895343474009102) (0.2820493108045779,-0.2880588369177078) (0.26956595142051,-0.2894537541043711)
 (0.3327442131132793,-0.2865987815666233) (0.2748411861783499,-0.2839536032782378) (0.2622615743632257,-0.284891443369832)
 (0.3257005574565688,-0.2836938493490441) (0.2678153743432128,-0.2798687406736191) (0.255167671426219,-0.2803425245667947)
 (0.3187832817389382,-0.2808258528465158) (0.2609655584163392,-0.2758121958374726) (0.2482784374108329,-0.2758167856417565)
 (0.311984605724266,-0.2780002445946646) (0.2542849030624747,-0.2717911517733775) (0.2415874139930531,-0.2713232867552253)
 (0.3052963771786089,-0.2752215888839691) (0.2477661343730702,-0.2678119870033223) (0.2350875675263376,-0.2668703098984145)
 (0.2987101603724676,-0.2724935320661525) (0.2414016233153838,-0.2638802437834769) (0.2287713710580985,-0.2624653174579417)
 (0.2922173268470695,-0.269818781941043) (0.2351834717184597,-0.2600006054802677) (0.2226308895006584,-0.2581149199604417)
 (0.2858091475460587,-0.2671990962295192) (0.2291035997944491,-0.2561768831944988) (0.2166578669227955,-0.253824853117219)
 (0.2794768854725608,-0.2646352800740251) (0.2231538342262621,-0.2524120116332729) (0.2108438149594603,-0.2495999641867295)
 (0.2732118880859724,-0.2621271924639131) (0.217325995893612,-0.2487080541524913) (0.2051801013749234,-0.2454442075861924)
 (0.2670056786978869,-0.2596737614554923) (0.2116119863375697,-0.2450662168312196) (0.1996580378568989,-0.2413606496173656)
 (0.260850046157534,-0.2572730080400572) (0.2060038720929086,-0.2414868713818864) (0.1942689661276214,-0.2373514820784464)
 (0.2547371321327134,-0.2549220785034701) (0.2004939660354449,-0.2379695866476992) (0.1890043415342466,-0.2334180445064921)
 (0.2486595152887405,-0.2526172851076228) (0.1950749049029827,-0.2345131683834296) (0.1838558132604238,-0.2295608547018502)
 (0.2426102916511597,-0.2503541549047636) (0.1897397221535932,-0.2311157069541583) (0.1788153003578404,-0.2257796471327711)
 (0.236583150407503,-0.2481274864606181) (0.1844819153287063,-0.2277746325148643) (0.1738750628072104,-0.2220734187565469)
 (0.2305724443666333,-0.2459314142073746) (0.1792955070922374,-0.2244867771466095) (0.1690277668501682,-0.2184404817030688)
 (0.2245732542593264,-0.2437594800704454) (0.1741750991328298,-0.2212484433257778) (0.1642665438697656,-0.2148785221985431)
 (0.2185814460362091,-0.2416047119120305) (0.1691159181435752,-0.2180554779871931) (0.1595850421412535,-0.2113846649944601)
 (0.2125937203113705,-0.2394597082109085) (0.1641138531421976,-0.2149033513138682) (0.1549774708353625,-0.2079555425237386)
 (0.2066076531149796,-0.2373167282577781) (0.1591654834805891,-0.2117872392609122) (0.1504386357412606,-0.2045873678351141)
 (0.2006217271680164,-0.235167786995051) (0.154268096985981,-0.2087021086807317) (0.1459639662686186,-0.2012760103373307)
 (0.1946353529755107,-0.2330047534763547) (0.1494196978351893,-0.2056428038050686) (0.1415495334212991,-0.1980170732651503)
 (0.1886488791579147,-0.2308194517809166) (0.1446190039292003,-0.2026041327346162) (0.1371920585720254,-0.1948059717256296)
 (0.1826635915968966,-0.2286037630911348) (0.1398654337421404,-0.1995809525179125) (0.1328889130388558,-0.1916380101489601)
 (0.1766817011609103,-0.2263497275498846) (0.1351590828498709,-0.1965682513696034) (0.1286381086288341,-0.1885084579386684)
 (0.170706319986318,-0.2240496444571792) (0.1305006905813654,-0.1935612265926399) (0.1244382795185079,-0.1854126221596542)
 (0.1647414265145738,-0.2216961693514183) (0.1258915974819394,-0.1905553568341642) (0.1202886560040205,-0.182345916153703)
 (0.1587918197099991,-0.219282406553006) (0.1213336945100291,-0.1875464674198825) (0.1161890308383935,-0.179303923052166)
 (0.1528630630991135,-0.2168019958233596) (0.116829365097569,-0.1845307876782779) (0.1121397190303891,-0.1762824533110052)
 (0.1469614194672111,-0.2142491919077799) (0.1123814213805834,-0.1815049993724068) (0.1081415120958443,-0.1732775955307382)
 (0.1410937772127662,-0.2116189358798873) (0.1079930360327592,-0.1784662755989896) (0.1041956278556373,-0.1702857600159728)
 (0.1352675694937454,-0.2089069173746934) (0.1036676712115035,-0.1754123097757659) (0.1003036569252064,-0.1673037147201406)
 (0.129490687391755,-0.2061096269852222) (0.09940900614771403,-0.1723413346092797) (0.09646750706009008,-0.1643286134235924)
 (0.1237713883779995,-0.2032243982843407) (0.09522086487304088,-0.1692521311994979) (0.09268934648207333,-0.1613580161820247)
 (0.1181182013887685,-0.2002494391193746) (0.09110714549209248,-0.1661440286839647) (0.08897154727318786,-0.1583899022654258)
 (0.1125398298119917,-0.1971838520000695) (0.08707175227422613,-0.1630168950408957) (0.08531662980997737,-0.1554226759655215)
 (0.1070450536594979,-0.1940276435577136) (0.08311853167751565,-0.1598711198488637) (0.08172720910445387,-0.1524551657703621)
 (0.1016426321568415,-0.1907817231957213) (0.07925121321632803,-0.1567075899362923) (0.07820594378895646,-0.1494866175176474)
 (0.09634120792851703,-0.187447891175704) (0.07547335589343325,-0.153527658944111) (0.07475548833536814,-0.1465166821918669)
 (0.09114921390049144,-0.1840288164948241) (0.07178830070278466,-0.1503331118701412) (0.07137844896508634,-0.1435453990744204)
 (0.08607478397859641,-0.1805280050105782) (0.06819912951649254,-0.1471261256687355) (0.06807734357180166,-0.1405731749625161)
 (0.08112566850181517,-0.1769497583628561) (0.06470863048743106,-0.143909226949539) (0.06485456585539968,-0.1376007601589518)
 (0.07630915540319611,-0.1732991243325178) (0.06131926993962861,-0.1406852477588476) (0.06171235376271317,-0.1346292219015117)
 (0.07163199794284121,-0.1695818393633848) (0.05803317058289072,-0.137457280349472) (0.0586527622370001,-0.1316599158578401)
 (0.06710034980158479,-0.1658042640605641) (0.05485209577962855,-0.1342286317493179) (0.05567764020494879,-0.1286944562565565)
 (0.06271970823837845,-0.1619733125618134) (0.05177743950851223,-0.1310027788390186) (0.05278861167613702,-0.1257346851654553)
 (0.05849486591727134,-0.1580963767580934) (0.0488102216099054,-0.127783324545423) (0.04998706078110864,-0.1227826413757546)
 (0.05442987189990178,-0.1541812464117408) (0.04595108785989668,-0.124573955657324) (0.04727412055269004,-0.1198405292866561)
 (0.05052800217542708,-0.1502360262817434) (0.04320031439959906,-0.121378402675766) (0.04465066522510927,-0.1169106881404019)
 (0.04679173996492274,-0.146269051413268) (0.04055781603946551,-0.118200402024084) (0.04211730582332145,-0.1139955619041016)
 (0.04322276589093433,-0.142288801776707) (0.03802315796546847,-0.1150436608659263) (0.03967438880530123,-0.1110976700529919)
 (0.03982195795031784,-0.1383038174511809) (0.03559557038633367,-0.1119118247118897) (0.0373219975128051,-0.1082195794777288)
 (0.03658940107239708,-0.1343226155331081) (0.03327396568206925,-0.1088084479355679) (0.03505995620497675,-0.1053638776984423)
 (0.03352440588848801,-0.1303536099132132) (0.03105695763349425,-0.1057369672734746) (0.03288783642692826,-0.1025331475451543)
 (0.03062553618918061,-0.1264050350045865) (0.02894288234368683,-0.102700678338142) (0.03080496549345873,-0.09972994343825253)
 (0.0278906444034701,-0.1224848744198934) (0.02692982047859858,-0.09970271513897866) (0.02881043685373059,-0.09695676938190548)
 (0.02531691430724868,-0.1186007954910649) (0.02501562048751139,-0.09674603257970533) (0.02690312211803215,-0.09421605876293675)
 (0.02290091005705997,-0.11476009039978) (0.02319792248359422,-0.09383339187373572) (0.02508168451718061,-0.09151015603015811)
 (0.02063863055552452,-0.1109696245470339) (0.02147418248340719,-0.09096734879396555) (0.02334459358481543,-0.08884130031156386)
 (0.01852556808742496,-0.1072357926373384) (0.01984169673625377,-0.08815024466398086) (0.02169014083448019,-0.08621161100921422)
 (0.01655677012371301,-0.1035644827922166) (0.01829762588496211,-0.08538419997230501) (0.02011645622328062,-0.08362307539812064)
 (0.0147269031746567,-0.09996104884345261) (0.01683901872355338,-0.08267111047993561) (0.0186215251814882,-0.08107753822335866)
 (0.01303031758447973,-0.09643029079291696) (0.01546283533773951,-0.08001264567693074) (0.01720320600150736,-0.07857669329893037)
 (0.0114611121962135,-0.09297644326915883) (0.01416596943315754,-0.07741024943133248) (0.01585924738401251,-0.07612207705641273)
 (0.01001319787610213,-0.08960317166283045) (0.01294526967441866,-0.07486514265898349) (0.0145873059326617,-0.0737150640033318)
 (0.008680358969797426,-0.08631357549138979) (0.01179755988455465,-0.07237832783583786) (0.01338496341423954,-0.07135686401308512)
 (0.00745631186315221,-0.08311019842862157) (0.01071965797166981,-0.06995059516334304) (0.01224974361027208,-0.06904852135935576)
 (0.006334759935857398,-0.07999504434045117) (0.009708393474330623,-0.06758253019037924) (0.01117912858651278,-0.06679091538366892)
 (0.005309444321929312,-0.07696959859791415) (0.008760623641149132,-0.06527452269132369) (0.01017057423826642,-0.0645847626761288)
 (0.00437419002194704,-0.07403485388949836) (0.007873247984114156,-0.06302677659727728) (0.009221524983419592,-0.0624306206277384)
 (0.003522947044575455,-0.07119133973139402) (0.007043221268266113,-0.06083932077875261) (0.008329427489573571,-0.06032889220987126)
 (0.002749826383587561,-0.06843915487139157) (0.006267564925265035,-0.05871202048052603) (0.007491743351589059,-0.05827983182185074)
 (0.002049130759127525,-0.0657780018007688) (0.005543376900427444,-0.05664458921788358) (0.006705960652549988,-0.0562835520496358)
 (0.001415380163656741,-0.06320722262459448) (0.004867839963697699,-0.0546366009509126) (0.005969604363445649,-0.05434003117002179)
 (0.00084333235212819,-0.06072583559204465) (0.004238228535867307,-0.05268750236649938) (0.005280245561061412,-0.05244912124258326)
 (0.000327998501262404,-0.05833257165160428) (0.003651914096587879,-0.05079662511145653) (0.00463550946114036,-0.05061055663289114)
 (-0.0001353456683103643,-0.05602591046659216) (0.003106369257316194,-0.04896319783549533) (0.004033082285011572,-0.04882396282020254)
 (-0.0005511529589887346,-0.05380411540392851) (0.002599170592042985,-0.0471863579199217) (0.003470716993329741,-0.04708886534952759)
 (-0.000923601565451694,-0.05166526708694354) (0.002128000330186724,-0.04546516278603101) (0.002946237935593281,-0.04540469880464835)
 (-0.001256595335134748,-0.04960729518152297) (0.00169064702003418,-0.04379860069421451) (0.002457544477383076,-0.04377081568593203)
 (-0.001553766997008601,-0.0476280081602709) (0.001285005276248694,-0.0421856009631833) (0.002002613675887639,-0.04218649509509079)
 (-0.001818483935688366,-0.04572512086044165) (0.0009090747252440549,-0.04062504355556985) (0.00157950208283709,-0.04065095114165094)
 (-0.002053856097134345,-0.04389627971636196) (0.0005609582615095111,-0.03911576799314077) (0.001186346757618216,-0.03916334100068581)
 (-0.002262745629499555,-0.04213908560594908) (0.0002388597247696129,-0.03765658157781357) (0.0008213655780273253,-0.03772277256622752)
 (-0.002447777886017985,-0.04045111430199136) (-5.891889758386298e-005,-0.03624626691193717) (0.0004828569353179617,-0.03632831165794223)
 (-0.002611353444820349,-0.03882993456324071) (-0.0003339806424622157,-0.03488358871970065) (0.0001691988991042377,-0.03497898875171049)
 (-0.002755660831689306,-0.03727312393697883) (-0.0005878370270980262,-0.03356729998516357) (-0.000121152062413579,-0.03367380521762241)
 (-0.002882689664651327,-0.03577828237473921) (-0.0008219117049083809,-0.03229614742978604) (-0.0003896627295073698,-0.03241173905824625)
 (-0.002994243973267195,-0.03434304378619177) (-0.001037544245238562,-0.0310688763608775) (-0.0006377250691888036,-0.03119175015132152)
 (-0.00309195547908722,-0.03296508567352023) (-0.00123599397203265,-0.02988423492793367) (-0.0008666583964775201,-0.0300127850084502)
 (-0.003177296656778926,-0.03164213700049555) (-0.001418443802522771,-0.0287409778283214) (-0.001077711697046152,-0.02887378106857807)
 (-0.003251593426907371,-0.03037198445748527) (-0.001586004038928171,-0.02763786950793465) (-0.001272066056277363,-0.02777367055097356)
 (-0.003316037361156036,-0.02915247728634553) (-0.001739716073047795,-0.02657368690267349) (-0.001450837146559551,-0.02671138389762474)
 (-0.003371697308244282,-0.02798153082820383) (-0.001880555972199747,-0.02554722176944) (-0.001615077735121614,-0.02568585283533117)
 (-0.003419530373973179,-0.02685712895300592) (-0.002009437924212534,-0.02455728265274482) (-0.001765780176576555,-0.02469601309486206)
 (-0.003460392211259125,-0.02577732552316137) (-0.002127217525061972,-0.02360269653341718) (-0.001903878868978128,-0.02374080681812854)
 (-0.003495046595936687,-0.02474024503468922) (-0.002234694900438889,-0.02268231020246589) (-0.002030252650930258,-0.02281918469151007)
 (-0.003524174281022373,-0.0237440825692016) (-0.002332617658340545,-0.02179499140055405) (-0.002145727130821283,-0.02193010783531374)
 (-0.003548381136680531,-0.0227871031784712) (-0.002421683674002233,-0.0209396297598) (-0.00225107693907109,-0.02107254948439347)
 (-0.003568205594663832,-0.0218676408113167) (-0.002502543714054218,-0.02011513758020028) (-0.002347027902007191,-0.02024549648157438)
 (-0.003584125425324253,-0.02098409688016742) (-0.002575803908398087,-0.01932045046902922) (-0.002434259139396797,-0.01944795061497958)
 (-0.003596563882100855,-0.02013493855239268) (-0.002642028081809743,-0.01855452786664295) (-0.002513405089224137,-0.01867892981593432)
 (-0.003605895253164561,-0.01931869683943149) (-0.00270173995760675,-0.01781635347775407) (-0.002585057465676222,-0.01793746923579581)
 (-0.003612449862586301,-0.01853396454568269) (-0.002755425246538983,-0.01710493562307123) (-0.00264976715918222,-0.01722262221534226)
 (-0.003616518564774392,-0.01777939412841199) (-0.002803533634157706,-0.0164193075223557) (-0.002708046083401466,-0.01653346115548614)
 (-0.003618356775522757,-0.017053695510699) (-0.002846480677128559,-0.01575852751637865) (-0.002760368977843176,-0.01586907829704351)
 (-0.003618188081890557,-0.01635563388095677) (-0.002884649620818972,-0.01512167923273939) (-0.002807175170689849,-0.01522858641313277)
 (-0.003616207470920553,-0.01568402750537377) (-0.002918393144420618,-0.01450787169819343) (-0.002848870306274376,-0.01461111941664607)
 (-0.003612584214609098,-0.01503774557357071) (-0.002948035041941612,-0.01391623939863656) (-0.002885828039555238,-0.01401583288364327)
 (-0.00360746444544589,-0.01441570609265831) (-0.002973871841219724,-0.01334594228783897) (-0.00291839169788879,-0.01344190449314701)
 (-0.003600973453778958,-0.01381687384108335) (-0.002996174367889244,-0.0127961657428901) (-0.002946875909392022,-0.01288853438272493)
 (-0.003593217735091614,-0.01324025839037054) (-0.003015189248686731,-0.01226612046981028) (-0.002971568194419369,-0.01235494542104431)
 (-0.003584286812342442,-0.01268491220069378) (-0.003031140359569069,-0.01175504235689485) (-0.002992730517063785,-0.0118403833985687)
 (-0.003574254855855084,-0.01214992879451047) (-0.003044230213672114,-0.0112621922802195) (-0.003010600791039301,-0.01134411713815904)
 (-0.003563182120822342,-0.01163444101136099) (-0.003054641288299664,-0.01078685586191392) (-0.003025394335263402,-0.01086543852988358)
 (-0.003551116220536039,-0.01113761934618604) (-0.003062537288089671,-0.01032834318684958) (-0.003037305273389018,-0.01040366249449592)
 (-0.003538093251719803,-0.01065867037303459) (-0.003068064342012278,-0.009885988482086478) (-0.003046507872793345,-0.009958126882185277)
 (-0.003524138787045942,-0.01019683525572025) (-0.003071352133041259,-0.009459149765043518) (-0.003053157818006678,-0.009528192313798697)
 (-0.003509268748899495,-0.009751388346772754) (-0.003072514958887134,-0.009047208467302319) (-0.003057393415967143,-0.009113241973085707)
 (-0.003493490177618542,-0.009321635875842111) (-0.003071652724244658,-0.008649569042152659) (-0.003059336730662017,-0.008712681359230624)
 (-0.003476801906997105,-0.008906914728427296) (-0.003068851865394223,-0.008265658563053814) (-0.003059094646619261,-0.008325938009392738)
 (-0.003459195159333549,-0.008506591315620891) (-0.003064186209505781,-0.007894926321551315) (-0.003056759861720255,-0.007952461201125216)
 (-0.003440654072117325,-0.008120060535106704) (-0.003057717773250358,-0.007536843432516111) (-0.003052411812567271,-0.007591721644374579)
 (-0.003421156168248594,-0.007746744823224065) (-0.003049497503076957,-0.007190902453256471) (-0.003046117534445821,-0.007243211173159274)
 (-0.003400672781555225,-0.00738609329742602) (-0.00303956596635115,-0.006856617025169457) (-0.003037932464046937,-0.006906442444722486)
 (-0.003379169449260294,-0.007037580987734552) (-0.003027953998346147,-0.006533521542346539) (-0.003027901188514245,-0.006580948655328636)
 (-0.003356606282962621,-0.006700708155215367) (-0.003014683313900682,-0.006221170852927777) (-0.003016058150773957,-0.006266283278491936)
 (-0.003332938329577503,-0.006374999694579586) (-0.002999767092607946,-0.005919139996882433) (-0.00300242831986507,-0.00596201983250044)
 (-0.003308115933519022,-0.006060004617261141) (-0.002983210547011666,-0.00562702398282428) (-0.002987027834166512,-0.005667751679559803)
 (-0.003282085111246982,-0.005755295610315802) (-0.002965011484054038,-0.005344437604970581) (-0.002969864631535534,-0.005383091861817355)
 (-0.003254787949064474,-0.005460468665459147) (-0.002945160870100348,-0.005071015299776336) (-0.002950939073944884,-0.005107672972495863)
 (-0.003226163034609916,-0.005175142771612235) (-0.002923643410020364,-0.004806411040424003) (-0.002930244579583581,-0.0048411470629781)
 (-0.003196145932361778,-0.004898959662780472) (-0.002900438150871717,-0.00455029826527371) (-0.002907768273347422,-0.004583185582657544)
 (-0.003164669712519511,-0.004631583612288193) (-0.002875519120323352,-0.004302369835039805) (-0.002883491666782602,-0.00433347934632382)
 (-0.003131665542300262,-0.004372701262665615) (-0.002848856009303946,-0.004062338011510621) (-0.002857391377294803,-0.004091738523480339)
 (-0.003097063347576699,-0.004122021479201762) (-0.002820414908076639,-0.00382993444861286) (-0.002829439897277336,-0.003857692639972581)
 (-0.003060792551705251,-0.003879275213771309) (-0.002790159102915342,-0.003604910185735647) (-0.002799606420775646,-0.0036310905822799)
 (-0.003022782897005731,-0.003644215363995497) (-0.002758049940360145,-0.003387035630239942) (-0.002767857735309845,-0.003411700591585392)
 (-0.00298296535263092,-0.003416616611281959) (-0.002724047763380977,-0.003176100515453389) (-0.002734159183865102,-0.003199310233756557)
 (-0.002941273110444136,-0.003196275220098513) (-0.002688112922422499,-0.002971913819016318) (-0.002698475700478747,-0.002993726330025792)
 (-0.002897642668137337,-0.002983008779509496) (-0.00265020686130606,-0.002774303624170338) (-0.002660772919932015,-0.002794774830617373)
 (-0.002852014995913434,-0.002776655867094011) (-0.00261029327608062,-0.002583116906905643) (-0.002621018359647288,-0.002602300614424614)
 (-0.002804336779865415,-0.002577075614806403) (-0.002568339341124761,-0.002398219230277603) (-0.002579182668685391,-0.002416167195431924)
 (-0.002754561731519179,-0.002384147156185447) (-0.002524316993855451,-0.002219494327516809) (-0.002535240935123454,-0.002236256317620701)
 (-0.002702651949159448,-0.002197768934795227) (-0.00247820426577208,-0.002046843555608483) (-0.002489174039429039,-0.002062467419539299)
 (-0.002648579312305323,-0.002017857854986177) (-0.002429986643681682,-0.001880185202329439) (-0.002440970038560817,-0.00189471695176137)
 (-0.002592326886540042,-0.001844348258010786) (-0.002379658441049667,-0.001719453631109309) (-0.002390625559725992,-0.001732937530935038)
 (-0.002533890311574183,-0.001677190709495076) (-0.002327224156234608,-0.001564598249870694) (-0.002338147180785182,-0.001577076917688601)
 (-0.002473279141563103,-0.001516350588148705) (-0.002272699788137465,-0.00141558229727095) (-0.002283552769425453,-0.001427096808445295)
 (-0.002410518103104684,-0.001361806470543125) (-0.002216114081929715,-0.001272381435563053) (-0.002226872750516594,-0.001282971435731831)
 (-0.002345648233666124,-0.001213548312664312) (-0.002157509667966627,-0.001134982155530445) (-0.002168151268103603,-0.001144685976634329)
 (-0.002278727861367202,-0.001071575435801378) (-0.002096944061126549,-0.001003379995146815) (-0.002107447206899219,-0.00101223477492182)
 (-0.002209833386683376,-0.0009358943318248697) (-0.002034490483138262,-0.0008775775874889586) (-0.002044835037312311,-0.0008856193895329256)
 (-0.002139059827517561,-0.0008065163109915036) (-0.001970238474032703,-0.0007575825545902318) (-0.001980405448505142,-0.0007648464880634867)
 (-0.002066521092026138,-0.0006834550235144508) (-0.001904294258502351,-0.0006434052765850336) (-0.001914265736468833,-0.0006499256135646121)
 (-0.001992349948037734,-0.0005667238941640402) (-0.001836780838346193,-0.0005350565692002599) (-0.001846539917280823,-0.0005408668572968339)
 (-0.001916697664448047,-0.0004563335163708612) (-0.001767837786992088,-0.0004325453110686808) (-0.001777368541492693,-0.0004376784793716283)
 (-0.001839733308187237,-0.0003522890584647333) (-0.001697620729194038,-0.000335876067683927) (-0.00170690819234826,-0.0003403645239024409)
 (-0.001761642690106252,-0.000254587739162515) (-0.001626300497683243,-0.0002450467631125807) (-0.001635330660027201,-0.0002489224801503111)
 (-0.001682626964177763,-0.0001632164319190032) (-0.001554061968225732,-0.0001600464543779104) (-0.001562821790626862,-0.000163341043616069)
 (-0.001602900896103144,-7.814945785593288e-005) (-0.001481102585034885,-8.085326180653018e-005) (-0.001489580025862711,-8.359803262488838e-005)
 (-0.001522690829313315,6.533754814621244e-007) (-0.001407630599368616,-7.432510525629935e-006) (-0.001415814650419524,-9.658513779635647e-006)
 (-0.001442232387825896,7.324843739526184e-005) (-0.001333863054700809,6.026486946651842e-005) (-0.001341743785549264,5.852681489274846e-005)
 (-0.001361767965738659,0.000139709594852145) (-0.001260023561576394,0.0001223036409548899) (-0.001267592167602646,0.0001210229385201823)
 (-0.001281544061741482,0.0002001291562695278) (-0.001186339913626489,0.0001787652207886764) (-0.001193588765484962,0.0001779115041633179)
 (-0.001201808523399008,0.0002546184154343056) (-0.001113041602531442,0.0002297482808180262) (-0.001119964293619474,0.0002292914382160101)
 (-0.001122807769609869,0.0003033077856859865) (-0.001040357293796374,0.0002753689760544856) (-0.001046948682651038,0.0002752791904635166)
 (-0.001044784060403671,0.0003463465280331667) (-0.0009685123266864637,0.0003157607998099484) (-0.0009747685722875225,0.0003160086026871697)
 (-0.0009679728810129932,0.00038390209023578) (-0.0008977263002864623,0.0003510740779797782) (-0.0009036448869453186,0.0003516304154459347)
 (-0.0008926005020668614,0.0004161590864166905) (-0.0008282108038649024,0.0003814751262877594) (-0.0008337905546190684,0.0003823114344382791)
 (-0.0008188817701697771,0.0004433179577112268) (-0.0007601673432617402,0.0004071451047411301) (-0.0007654084200661381,0.0004082333920614439)
 (-0.0007470181734164881,0.0004655933634191436) (-0.0006937855067637224,0.0004282786122629139) (-0.0006986893967877514,0.0004295915458681606)
