# Supplementary material for: Electromagnetic Analysis, Characterization and Discussion of Inductive Transmission Parameters for Titanium Based Housing Materials in Active Medical Implantable Devices
Source: Materials (Basel). 2018 Oct 25;11(11):2089. doi: 10.3390/ma11112089 (PMC6266279; doi:10.3390/ma11112089)
Supplement: Supplementary file 1 [file materials-11-02089-s001.zip › supplementary/simulation_and_results_H_K/f_Rac_02.txt]

# Created by Octave 4.0.0, Thu Oct 18 01:36:56 2018 Mitteleurop�ische Sommerzeit <unknown@wowa-PC>
# name: R_01
# type: matrix
# rows: 241
# columns: 3
 1 0.9999999186367093 0.9999999182134712
 1.000000238124194 1.000000150270136 1.000000149813135
 1.000000495244753 1.00000040038213 1.000000399888671
 1.000000772877117 1.000000670446815 1.00000066991399
 1.000001072657605 1.000000962055917 1.000000961480586
 1.00000139635309 1.000001276928136 1.000001276306909
 1.000001745871374 1.000001616919287 1.0000016162485
 1.00000212327248 1.000001984033223 1.000001983308924
 1.000002530780744 1.000002380433666 1.000002379651584
 1.000002970797965 1.000002808456933 1.000002807612463
 1.000003445917529 1.000003270625731 1.000003269713893
 1.000003958939721 1.000003769664005 1.000003768679426
 1.000004512888209 1.000004308513009 1.000004307449884
 1.000005111027868 1.000004890348623 1.000004889200688
 1.000005756884035 1.000005518600094 1.000005517360581
 1.000006454263271 1.000006196970218 1.000006195631824
 1.000007207275802 1.000006929457186 1.000006928012023
 1.000008020359743 1.000007720378139 1.000007718817685
 1.000008898307251 1.000008574394611 1.000008572709671
 1.00000984629277 1.00000949654 1.000009494720644
 1.000010869903531 1.000010492249237 1.000010490284744
 1.000011975172475 1.000011567390819 1.000011565269607
 1.000013168613809 1.000012728301384 1.000012726010954
 1.000014457261393 1.00001398182307 1.000013979349921
 1.000015848710202 1.000015335343823 1.000015332673378
 1.000017351161085 1.00001679684095 1.000016793957472
 1.000018973469084 1.000018374928121 1.000018371814613
 1.000020725195627 1.000020078906139 1.000020075544252
 1.000022616664881 1.000021918817751 1.000021915187669
 1.000024659024581 1.000023905506826 1.000023901587155
 1.000026864311739 1.000026050682264 1.000026046449902
 1.000029245523567 1.000028366986996 1.000028362416999
 1.000031816694073 1.000030868072486 1.000030863137918
 1.000034592976765 1.000033568679181 1.000033563350959
 1.000037590733939 1.000036484723368 1.000036478970091
 1.000040827633111 1.000039633390976 1.000039627178731
 1.000044322751115 1.000043033238825 1.000043026531002
 1.000048096686518 1.000046704303998 1.000046697061064
 1.00005217168099 1.000050668221886 1.000050660401153
 1.000056571750368 1.000054948353691 1.000054939909061
 1.000061322826156 1.000059569924048 1.000059560805756
 1.000066452908311 1.000064560169676 1.000064550323978
 1.000071992230229 1.000069948499834 1.000069937868704
 1.000077973436857 1.000075766669603 1.000075755190386
 1.00008443177703 1.000082048966974 1.000082036572013
 1.000091405311138 1.000088832414833 1.00008881903108
 1.000098935135348 1.0000961569891 1.000096142537673
 1.000107065623686 1.00010406585419 1.000104050249921
 1.000115844689456 1.000112605617316 1.000112588768238
 1.00012532406745 1.000121826602996 1.000121808409812
 1.00013555961869 1.000131783149498 1.000131763504982
 1.000146611659442 1.000142533928867 1.000142512717249
 1.000158545316458 1.000154142292492 1.000154119388761
 1.000171430910517 1.000166676644195 1.000166651913369
 1.00018534437054 1.00018021084304 1.000180184139374
 1.000200367680705 1.00019482463826 1.000194795804379
 1.000216589363162 1.000210604138816 1.000210573004793
 1.000234104999224 1.000227642320364 1.000227608702722
 1.00025301779206 1.000246039572617 1.000246003273243
 1.000273439174211 1.000265904290286 1.00026586509526
 1.000295489463473 1.000287353511061 1.000287311189405
 1.000319298571013 1.000310513604437 1.000310467906754
 1.000345006765842 1.000335521015335 1.00033547167233
 1.000372765500164 1.000362523066909 1.000362469787813
 1.000402738300372 1.000391678827267 1.000391621298122
 1.000435101728961 1.000423160045135 1.00042309792694
 1.000470046422951 1.000457152159945 1.000457085086666
 1.000507778214896 1.000493855392261 1.000493782968672
 1.000548519343029 1.000533485920905 1.000533407720264
 1.000592509757594 1.000576277153646 1.000576192715179
 1.000640008531 1.000622481098862 1.000622389925049
 1.000691295379984 1.000672369846162 1.000672271399816
 1.000746672308674 1.000726237164608 1.000726130865706
 1.000806465382081 1.000784400227775 1.000784285450049
 1.000871026640321 1.000847201475737 1.000847077542983
 1.000940736164704 1.000915010624709 1.000914876806812
 1.001016004307597 1.000988226836041 1.000988082344682
 1.001097274099021 1.001067281057075 1.001067125041083
 1.001185023843872 1.001152638547397 1.001152470087759
 1.001279769924697 1.001244801605062 1.001244619709509
 1.00138206982624 1.00134431250846 1.001344116105634
 1.001492525399067 1.001451756690757 1.001451544623911
 1.001611786381022 1.001567766165052 1.001567537185262
 1.001740554196662 1.001693023219934 1.001692775978749
 1.001879586056343 1.001828264406429 1.001827997447954
 1.002029699378301 1.001974284839096 1.001973996591448
 1.00219177655883 1.002131942835645 1.002131631601717
 1.002366770117564 1.00230216492135 1.002301828868854
 1.002555708246862 1.002485951226454 1.002485588377171
 1.002759700796519 1.002684381306894 1.002683989525071
 1.002979945727266 1.002898620420933 1.002898197400765
 1.003217736069088 1.00312992629665 1.003129469548765
 1.003474467422928 1.003379656427844 1.003379163264722
 1.003751646047224 1.003649275938591 1.003648743458827
 1.004050897573667 1.003940366059624 1.003939791130964
 1.004373976399781 1.004254633262807 1.004254012503814
 1.004722775809284 1.004593919103145 1.004593248863448
 1.005099338874675 1.004960210821385 1.00495948716036
 1.005505870200427 1.005355652763759 1.005354871427522
 1.005944748568969 1.005782558679401 1.005781715076009
 1.00641854055591 1.00624342495995 1.006242514132644
 1.006930015185352 1.006740944890127 1.006739961488488
 1.00748215970068 1.007278023982563 1.007276962231384
 1.008078196531046 1.007857796474673 1.007856650140418
 1.008721601538689 1.008483643070354 1.008482405424982
 1.009416123637453 1.009159210014069 1.009157873796056
 1.010165805878004 1.009888429590159 1.009886986962467
 1.010975008100792 1.010675542145282 1.010673984650072
 1.011848431263156 1.011525119737242 1.01152343824708
 1.012791143552531 1.012442091518788 1.01244027618406
 1.0138086084031 1.01343177097007 1.013429811162378
 1.014906714538687 1.014499885098819 1.014497769349981
 1.01609180816967 1.01565260573191 1.015650321668313
 1.017370727476669 1.016896583026949 1.016894117298871
 1.018750839517993 1.0182389813363 1.018236319541831
 1.020240079701689 1.019687517559804 1.01968464416305
 1.021846993965909 1.021250502125024 1.021247400368065
 1.023580783813269 1.022936882735582 1.022933534543852
 1.025451354345477 1.024756291028656 1.024752676909211
 1.027469365443529 1.026719092281473 1.026715191213714
 1.029646286235919 1.028836438303682 1.028832227621951
 1.031994452991741 1.031120323646848 1.031115778914447
 1.034527130567736 1.03358364525436 1.033578740128273
 1.037258577526395 1.0362402656631 1.036234971749016
 1.040204115026897 1.039105079852963 1.039099366549798
 1.04338019956999 1.042194085819926 1.04218792015326
 1.046804499652264 1.04552445892249 1.045517805366329
 1.050495976352563 1.049114630019635 1.049107450305622
 1.054474967833652 1.052984367378724 1.052976620292251
 1.058763277693516 1.05715486228393 1.057146503446366
 1.063384267042421 1.061648818218584 1.061639799854831
 1.068362950112492 1.066490543425999 1.066480814116708
 1.073726093123896 1.071706046572711 1.071695550990418
 1.079502316036165 1.07732313514353 1.077311813771959
 1.085722196700041 1.083371516087253 1.083359304923132
 1.092418376796292 1.089882898104954 1.089869728341563
 1.099625668799285 1.096891094826806 1.09687689251892
 1.107381163032072 1.104432127956893 1.104416813666352
 1.115724333689927 1.112544329277922 1.112527817699422
 1.124697142491382 1.121268440196088 1.121250639763038
 1.134344138377286 1.13064770727214 1.130628519742235
 1.144712551411301 1.140727971924328 1.140707291944999
 1.155852378745917 1.151557752206247 1.151535466859982
 1.167816460201593 1.163188314254532 1.163164302584811
 1.180660540670686 1.175673730673534 1.17564786319199
 1.194443316200818 1.189070922778116 1.189043060954069
 1.209226460242584 1.203439683256279 1.203409678990121
 1.225074626169459 1.218842675448536 1.218810370530786
 1.242055421803658 1.235345405079829 1.235310630638648
 1.260239351321222 1.253016159934555 1.252978735874582
 1.279699719581197 1.2719259126486 1.271885647084587
 1.300512493639943 1.292148181529553 1.292104870219228
 1.322756116003924 1.313758844117237 1.313712269898974
 1.346511264057066 1.336835898103328 1.336785830343924
 1.371860550115214 1.361459164252335 1.361405358311639
 1.398888156726312 1.387709926154782 1.387652122875793
 1.427679402208073 1.415670502021968 1.415608427254147
 1.45832023200688 1.445423744338143 1.445357108503675
 1.490896632334806 1.477052464062412 1.476980961776682
 1.525493963711706 1.510638777243879 1.510562087000742
 1.562196213546909 1.546263373416135 1.546181157350705
 1.60108516876321 1.584004706990966 1.583916610733735
 1.642239511700842 1.623938115082808 1.623843767717813
 1.685733845140402 1.666134867763336 1.666033881905052
 1.731637655228836 1.710661159641651 1.710553131645621
 1.780014224328036 1.757577054844412 1.757461565165016
 1.830919509267549 1.806935400846646 1.806812014557347
 1.884401004050244 1.858780730089995 1.858648997578992
 1.940496609614194 1.91314817176216 1.913007629615359
 1.999233536623484 1.970062399360039 1.9699125714423
 2.060627270244045 2.029536642504376 2.029377041248572
 2.124680628282635 2.091571793746434 2.091401921655594
 2.191382945661228 2.156155642542831 2.155974993908574
 2.260709418807539 2.223262269031217 2.223070331868033
 2.332620642930061 2.292851629464502 2.292647887656081
 2.407062373189849 2.364869363076154 2.364653298722214
 2.483965537354882 2.439246846597983 2.439017942550445
 2.563246522644236 2.515901517684555 2.515659260252437
 2.644807753123325 2.594737482122324 2.594481363918087
 2.728538566428731 2.675646412103912 2.675375935005037
 2.814316389954489 2.758508734282617 2.758223412467242
 2.902008207267119 2.843195097081553 2.842894460100329
 2.991472295844348 2.929568097264827 2.929251693098158
 3.082560207685218 3.017484236464976 3.017151634519305
 3.175118955336242 3.106796069742273 3.106446863725214
 3.268993357975617 3.197354500663503 3.196988311286564
 3.364028495707288 3.289011171361646 3.288627648801907
 3.460072215518886 3.38162089176455 3.381219717838087
 3.556977629742098 3.475044049999583 3.474624939988631
 3.654605547398457 3.569148945960475 3.568711650030143
 3.752826780530423 3.663813992096432 3.663358296271522
 3.851524271511274 3.758929729704891 3.7584554563534
 3.950594993023747 3.85440061490648 3.853907622710638
 4.049951579753864 3.950146535991971 3.949634719378027
 4.14952365939197 4.046104032372286 4.04557332040079
 4.249258859915276 4.142227194680475 4.141677549386573
 4.349123479899424 4.23848823514241 4.237919649357817
 4.449102818371203 4.334877726856805 4.334290221536214
 4.549201170142708 4.431404519658057 4.43079814074241
 4.649441501235042 4.528095348555297 4.52747016343122
 4.749864826765228 4.624994158054014 4.624350251656211
 4.850529320292012 4.722161171868984 4.721498642498591
 4.951509188961412 4.819671742460714 4.818990697375602
 5.052893352795433 4.917615018474911 4.916915569336694
 5.154783969186124 5.016092470539082 5.015374728770116
 5.257294844996768 5.115216316956742 5.114480389079684
 5.360549778782465 5.215107890765992 5.214353873802994
 5.464680874569559 5.31589598840012 5.315123965373373
 5.569826866467672 5.417715238007327 5.41692527360245
 5.676131490114433 5.520704522168938 5.519896658626081
 5.783741932974443 5.625005485847819 5.624179739102832
 5.892807390497415 5.730761155463392 5.729917511583285
 6.003477749641946 5.838114689598806 5.837253101543752
 6.115902415201974 5.947208275897627 5.946328660647783
 6.230229287966922 6.058182182450341 6.057284418500019
 6.346603897315222 6.171173965626918 6.170257890873971
 6.465168684511418 6.286317830092147 6.285383240138742
 6.586062427125579 6.403744131006437 6.402790777868884
 6.709419789902841 6.523579003298797 6.522606594561479
 6.835370983379605 6.645944098937716 6.644952297317126
 6.964041508713373 6.770956410251127 6.769944833602664
 7.095551966054199 6.898728156150002 6.897696377901585
 7.230017904155803 7.02936670838915 7.028314258404382
 7.367549691044128 7.162974537019174 7.161900902870812
 7.508252389251386 7.299649157712103 7.298553786367007
 7.652225624223619 7.43948306862533 7.438365368508274
 7.79956344061612 7.582563670413935 7.581423013824629
 7.950354147961121 7.728973169637788 7.72780889551389
 8.104680163963954 7.878788472504116 7.877599889451764
 8.262617870112322 8.032081082247196 8.03086747183232
 8.424237499596629 8.18891701868259 8.187677638902032
 8.589603081294483 8.349356782451503 8.348090871339709
 8.758772465482048 8.513455388388293 8.512162167673091
 8.931797456589971 8.6812624922811 8.679941171052381
 9.108724075466943 8.852822632981589 8.851472411235783
 9.28959296880573 9.02817560711657 9.026795679174615
 9.474439976354272 9.207356987219399 9.205946544869464
 9.663296857937839 9.390398786032351 9.388957021369967
 9.856192172933726 9.57733026081096 9.575856368687687
 10.05315229510219 9.768178842180747 9.766672022210994
 10.25420253620838 9.962971163348856 9.96143062140715
