# Supplementary material for: Electromagnetic Analysis, Characterization and Discussion of Inductive Transmission Parameters for Titanium Based Housing Materials in Active Medical Implantable Devices
Source: Materials (Basel). 2018 Oct 25;11(11):2089. doi: 10.3390/ma11112089 (PMC6266279; doi:10.3390/ma11112089)
Supplement: Supplementary file 1 [file materials-11-02089-s001.zip › supplementary/simulation_and_results_H_K/f_R_22.txt]

# Created by Octave 4.0.0, Thu Oct 18 01:36:25 2018 Mitteleurop�ische Sommerzeit <unknown@wowa-PC>
# name: f_L22U
# type: matrix
# rows: 241
# columns: 3
 1.0098019923239 1.000301658439548 1.000025640019927
 1.010497630729695 1.000323114559469 1.000027685005152
 1.011236654124681 1.000345884422559 1.000029859734973
 1.012020996449931 1.000370022745522 1.00003217034671
 1.012852587870008 1.000395583448966 1.000034623030752
 1.013733344843442 1.000422619285465 1.000037224008087
 1.01466516008856 1.000451181462093 1.000039979507854
 1.015649892711025 1.000481319266204 1.00004289574577
 1.016689358798168 1.000513079704568 1.000045978904218
 1.017785322818543 1.000546507167013 1.000049235114968
 1.01893949019026 1.00058164312669 1.000052670445623
 1.020153501395548 1.000618525889359 1.000056290890767
 1.021428928019147 1.000657190404297 1.000060102368941
 1.022767271071792 1.0006976681487 1.000064110726481
 1.024169961925805 1.000739987096436 1.000068321749133
 1.025638366136364 1.000784171780152 1.00007274118223
 1.027173790350084 1.000830243453327 1.000077374760058
 1.028777492413262 1.000878220355901 1.000082228244757
 1.030450694689073 1.000928118083582 1.000087307474809
 1.032194600480189 1.000979950057185 1.000092618422931
 1.034010413337187 1.001033728084362 1.00009816726276
 1.035899358919937 1.001089463002242 1.000103960443578
 1.037862708977012 1.001147165385994 1.000110004771862
 1.039901806924118 1.001206846305334 1.00011630749836
 1.042018094443997 1.001268518108896 1.000122876409233
 1.04421313850253 1.001332195215261 1.000129719919626
 1.04648865818365 1.001397894889423 1.000136847168218
 1.048846550790211 1.001465637984734 1.000144268111346
 1.051288916739237 1.001535449632785 1.000151993615567
 1.053818082894328 1.001607359867185 1.000160035547862
 1.056436624119985 1.001681404171674 1.00016840686311
 1.059147383004188 1.001757623948129 1.000177121688903
 1.061953487867571 1.001836066905526 1.000186195408361
 1.064858369349235 1.001916787376514 1.000195644741999
 1.067865776020144 1.001999846573495 1.000205487830307
 1.070979789615143 1.002085312800885 1.000215744319055
 1.074204840584342 1.002173261643953 1.000226435449762
 1.077545724737734 1.002263776157448 1.000237584157952
 1.081007621787423 1.002356947078576 1.000249215182098
 1.084596116578462 1.002452873089195 1.00026135518606
 1.088317223741392 1.002551661150662 1.000274032897877
 1.092177416401006 1.002653426932627 1.000287279267536
 1.096183659440924 1.002758295353352 1.000301127646064
 1.100343447659949 1.00286640124486 1.000315613988056
 1.10466484897214 1.002977890151227 1.00033077707923
 1.10915655260639 1.00309291926293 1.000346658790347
 1.113827922063072 1.003211658484828 1.000363304358329
 1.11868905239163 1.003334291629881 1.000380762695115
 1.123750831171701 1.003461017725995 1.000399086724411
 1.129025002416038 1.003592052418703 1.000418333746304
 1.134524232468666 1.003727629448726 1.000438565829402
 1.140262176848496 1.003868002180122 1.00045985023018
 1.146253546884726 1.004013445152181 1.000482259839037
 1.152514174905047 1.004164255626208 1.000505873652675
 1.159061076666443 1.004320755096807 1.000530777272432
 1.165912509658503 1.004483290736158 1.000557063428391
 1.173088025856303 1.004652236739048 1.000584832529223
 1.180608517451747 1.004827995535788 1.000614193237962
 1.188496254045747 1.005010998840021 1.000645263074166
 1.196774909738276 1.005201708498143 1.000678169043216
 1.205469578508721 1.00540061710728 1.000713048293794
 1.214606776236426 1.005608248369105 1.000750048805001
 1.224214427672857 1.00582515714746 1.000789330104886
 1.23432183664607 1.006051929198791 1.0008310640227
 1.244959637758697 1.00628918054613 1.000875435477602
 1.256159727838416 1.00653755646942 1.000922643307116
 1.267955175420082 1.006797730088134 1.000972901139293
 1.280380106588761 1.007070400515884 1.001026438313127
 1.293469565601043 1.007356290571829 1.001083500852677
 1.307259348836413 1.007656144039685 1.001144352501079
 1.321785810821125 1.007970722472797 1.001209275821681
 1.337085641324455 1.008300801552706 1.001278573374595
 1.353195612860219 1.008647167019331 1.001352568978133
 1.370152298346275 1.009010610203264 1.001431609065974
 1.387991759187184 1.009391923204799 1.00151606415232
 1.406749204657799 1.009791893780188 1.001606330418954
 1.426458624177456 1.010211300012969 1.001702831439805
 1.447152394874668 1.010650904866953 1.001806020060492
 1.468860867738355 1.011111450737092 1.001916380452333
 1.491611936618663 1.011593654134522 1.002034430362258
 1.515430595351601 1.012098200661877 1.002160723582262
 1.540338489303113 1.012625740453662 1.002295852664109
 1.566353468618518 1.013176884273261 1.002440451907061
 1.593489151371251 1.013752200471751 1.00259520064847
 1.62175450557775 1.014352213023292 1.00276082688897
 1.651153459623453 1.014977400856055 1.002938111285575
 1.681684550973885 1.01562819869576 1.003127891547695
 1.713340623072414 1.016304999629817 1.00333106727215
 1.746108580012079 1.017008159583232 1.003548605254257
 1.779969207886491 1.017738003872791 1.003781545312783
 1.81489707066621 1.018494835973494 1.004031006666948
 1.850860487027249 1.019278948591622 1.004298194903792
 1.887821592812496 1.020090637093304 1.004584409574415
 1.925736491796865 1.020930215287616 1.004891052457409
 1.964555495230732 1.021798033511503 1.005219636527995
 2.004223448348542 1.022694498912296 1.005571795671561
 2.044680139754129 1.023620097775238 1.00594929518092
 2.085860787434218 1.024575419701054 1.006354043077639
 2.127696593203706 1.02556118340428 1.006788102299521
 2.170115355731451 1.026578263879493 1.007253703798723
 2.213042130995654 1.027627720670983 1.007753260598157
 2.256399928106156 1.028710826982706 1.008289382857924
 2.30011042792152 1.029829099379769 1.008864894008393
 2.34409471176473 1.030984327859363 1.009482848012202
 2.388273987770947 1.032178606106672 1.010146547823809
 2.43257030293882 1.033414361797844 1.010859565122296
 2.476907229748458 1.034694386864849 1.011625761400375
 2.521210517203266 1.03602186769382 1.012449310500365
 2.565408697300346 1.037400415286027 1.013334722695657
 2.609433639197237 1.038834095466852 1.014286870423925
 2.653221044690294 1.0403274592804 1.015311015785904
 2.696710880031354 1.041885573754392 1.016412839930686
 2.739847740568921 1.043514053260034 1.017598474455171
 2.782581146193119 1.045219091723938 1.018874534951285
 2.824865767073405 1.04700749597389 1.020248156839841
 2.866661580685817 1.048886720516814 1.021727033634101
 2.907933962601235 1.050864904056414 1.023319457779396
 2.948653714913999 1.052950908060288 1.025034364216949
 2.988797037492707 1.055154357682136 1.026881376820506
 3.028345448384519 1.057485685334906 1.028870857853025
 3.067285660664131 1.059956177196288 1.031013960587073
 3.105609423744826 1.062578022908579 1.03332268522705
 3.143313337638925 1.06536436871173 1.035809938262012
 3.180398648844704 1.06832937422148 1.038489595366302
 3.216871036445053 1.071488273032976 1.041376567948714
 3.252740396636608 1.074857437295261 1.044486873430037
 3.288020633289172 1.078454446361841 1.047837709302724
 3.322729461297053 1.082298159577704 1.051447530993994
 3.356888228469213 1.086408793211247 1.055336133513224
 3.390521760562857 1.090808001481876 1.059524736816847
 3.423658232848755 1.095518961566744 1.06403607476578
 3.456329070355774 1.100566462394206 1.068894487481508
 3.488568877729775 1.105976996943674 1.074126016825949
 3.520415398496608 1.11177885767227 1.079758504635449
 3.551909502481778 1.11800223457332 1.085821693228477
 3.583095199228562 1.12467931524193 1.092347327579358
 3.614019674496841 1.131844386174424 1.099369258404452
 3.644733346311787 1.139533934360705 1.106923545240508
 3.675289936570955 1.147786748039506 1.115048558407044
 3.705746553888901 1.156644015275737 1.123785078533321
 3.736163783148897 1.16614941878379 1.133176392095835
 3.766605777112367 1.176349225162711 1.143268381152142
 3.797140345387787 1.187292366425291 1.154109605173812
 3.82783903605211 1.199030511398601 1.165751372573697
 3.858777205228924 1.211618124245027 1.178247799194536
 3.890034069937059 1.225112507009877 1.191655850679919
 3.921692739512707 1.239573822742695 1.206035365289445
 3.953840220876124 1.255065095376937 1.221449053354846
 3.986567392847348 1.271652182192671 1.237962469212769
 4.019968944627301 1.289403714343431 1.255643951104329
 4.054143273456996 1.308391000613004 1.274564524215385
 4.089192336368564 1.328687889306279 1.294797761767484
 4.125221450869866 1.350370582981454 1.316419598871153
 4.16233903939383 1.373517400636372 1.339508093758313
 4.200656312421068 1.398208481988122 1.364143131034815
 4.240286885399264 1.424525428673322 1.39040606178085
 4.281346324967815 1.452550877573494 1.418379275704873
 4.323951620600668 1.482368002080033 1.448145701163253
 4.368220578642513 1.514059937983172 1.479788229731166
 4.414271136878003 1.547709131846823 1.513389063181224
 4.462220599274429 1.583396611224867 1.549028982228638
 4.512184792398576 1.621201177931573 1.586786538250508
 4.564277147248242 1.661198527785367 1.626737171399282
 4.61860771285639 1.703460302809777 1.668952261095178
 4.675282110995881 1.748053084773442 1.713498117779342
 4.734400444593374 1.795037342115015 1.760434927978175
 4.796056175978762 1.844466345689043 1.809815668119446
 4.86033499474514 1.896385072231777 1.861685006006775
 4.927313698638264 1.950829117900489 1.916078212311471
 4.997059114369456 2.007823647465924 1.973020107681454
 5.069627088357461 2.067382407602785 2.032524073917407
 5.145061579935683 2.129506834976725 2.094591159934968
 5.223393891293735 2.194185291278878 2.159209314684929
 5.304642069132068 2.261392457808218 2.226352779644345
 5.388810512493136 2.331088921443801 2.295981672750291
 5.475889819327684 2.403220981757705 2.368041793543841
 5.565856900950512 2.477720705495783 2.442464675773276
 5.658675388586899 2.554506249684337 2.519167908735238
 5.754296349769465 2.633482468258215 2.598055742274209
 5.852659324525598 2.714541809542443 2.679019982773873
 5.953693682352338 2.797565503333107 2.761941178920635
 6.057320291208426 2.882425027139018 2.846690086788573
 6.163453479563844 2.968983831644735 2.93312939432591
 6.272003262374986 3.057099296199882 3.021115676043514
 6.382877792186023 3.146624876474318 3.110501540037445
 6.495985987829117 3.237412398878906 3.201137921945892
 6.611240285895653 3.329314450277609 3.292876474351028
 6.728559454567876 3.422186807271625 3.385571995887151
 6.847871405888141 3.515890847102586 3.479084842109246
 6.969115941192045 3.610295882193186 3.573283260100987
 7.092247365338983 3.705281362415221 3.668045590930659
 7.217236908425055 3.800738893307627 3.763262288155994
 7.344074898667143 3.896574024409766 3.858837706545454
 7.472772636861636 3.992707769280025 3.954691622623304
 7.603363930809182 4.089077827342281 4.050760457167676
 7.735906257045451 4.185639486951286 4.146998179119604
 7.870481526626608 4.282366198640301 4.243376879901411
 8.007196441247487 4.37924981699429 4.339887016656575
 8.146182435207875 4.476300518635941 4.436537331987687
 8.28759520739232 4.57354641210163 4.533354466048474
 8.431613855243908 4.671032862704895 4.630382284217427
 8.578439629530724 4.768821561676663 4.727680949759364
 8.728294334415294 4.866989373832292 4.82532577584543
 8.881418401949945 4.965627001605577 4.923405894956185
 9.038068673641126 5.064837505791552 5.022022786085008
 9.198515924298873 5.164734724301347 5.12128870125252
 9.363042165055301 5.265441630334584 5.221325032814336
 9.531937763456508 5.367088670070201 5.322260661809705
 9.705498418969688 5.46981211786887 5.424230325387951
 9.884022032301976 5.573752483761226 5.527373038160261
 10.06780550678395 5.679053004036432 5.631830598285609
 10.25714151977894 5.785858240973817 5.737746204239586
 10.4523153018758 5.894312812393216 5.845263202859742
 10.65360146148133 6.004560265834872 5.954523983249909
 10.861260892578 6.116742106009007 6.065669024904795
 11.07553780374592 6.230996977902751 6.178836102071319
 11.29665690722108 6.347460001801989 6.294159640170864
 11.52482080768335 6.466262250813737 6.411770214302701
 11.76020763154999 6.587530356511034 6.531794174853396
 12.0029689387683 6.711386224277972 6.654353381115683
 12.25322796013289 6.837946837321405 6.77956502114144
 12.51107820384937 6.967324126921705 6.907541494678697
 12.7765824750774 7.099624886944992 7.038390336427505
 13.0497723511821 7.234950712508008 7.172214158852357
 13.33064815298694 7.373397946236143 7.309110597274747
 13.61917944820416 7.515057620340365 7.44917224499434
 13.91530611702808 7.660015388607515 7.592486572098927
 14.21894000142851 7.808351448841379 7.739135828239052
 14.52996714904434 7.960140462734166 7.889196936390377
 14.84825064960758 8.115451486339204 8.042741390854728
 15.17363404700748 8.274347929324994 8.199835178139908
 15.50594529393042 8.436887564798146 8.360538743147128
 15.84500119880362 8.603122613369299 8.524907025081919
 16.19061229770964 8.773099924648363 8.692989587405414
 16.54258806754511 8.946861276864182 8.864830863598746
 16.90074238196245 9.124443810569336 9.040470536009833
 17.26489909933726 9.305880605839171 9.219944058523097
 17.63489766289984 9.49120140426356 9.403283325611172
 18.01059858777366 9.680433468216849 9.59051748161882
 18.39188870832997 9.873602560631062 9.781673854612853
 18.77868606223476 10.07073401999702 9.976778990569642
