# Supplementary material for: Electromagnetic Analysis, Characterization and Discussion of Inductive Transmission Parameters for Titanium Based Housing Materials in Active Medical Implantable Devices
Source: Materials (Basel). 2018 Oct 25;11(11):2089. doi: 10.3390/ma11112089 (PMC6266279; doi:10.3390/ma11112089)
Supplement: Supplementary file 1 [file materials-11-02089-s001.zip › supplementary/simulation_and_results_H_K/L11phi_outputMG.txt]

# Created by Octave 4.0.0, Wed Sep 21 16:38:47 2016 Mitteleurop�ische Sommerzeit <unknown@juno>
# name: L11phi
# type: complex matrix
# rows: 241
# columns: 3
 (0.0001015803005311957,-1.227813171921252e-005) (0.0001015775294495607,-1.227769355631667e-005) (0.0001015816143176255,-1.227809829654816e-005)
 (0.0001013128787449234,-1.265781310411788e-005) (0.0001013101201804899,-1.265736359109361e-005) (0.000101314193676895,-1.265777895787167e-005)
 (0.0001010298054096372,-1.304251843395252e-005) (0.0001010270599960107,-1.304205765413546e-005) (0.0001010311215384371,-1.304248358538474e-005)
 (0.0001007305447349947,-1.343165857373548e-005) (0.0001007278131138814,-1.34311866493087e-005) (0.000100731862111646,-1.343162304762069e-005)
 (0.0001004145910381051,-1.382458732273728e-005) (0.0001004118738563012,-1.382410441665837e-005) (0.0001004159097130287,-1.382455114739669e-005)
 (0.0001000814753391165,-1.422060238212655e-005) (0.0001000787732451831,-1.422010869979415e-005) (0.0001000827953617966,-1.422056558941815e-005)
 (9.973077209713075e-005,-1.461894719485493e-005) (9.972808573777314e-005,-1.461844298546378e-005) (9.973209351575421e-005,-1.461890982010861e-005)
 (9.936210595949155e-005,-1.501881372261511e-005) (9.935943597568671e-005,-1.501829928014759e-005) (9.936342882059602e-005,-1.50187758045148e-005)
 (9.897515837853923e-005,-1.541934620576409e-005) (9.897250540144108e-005,-1.541882186956568e-005) (9.8976482726662e-005,-1.541930778616897e-005)
 (9.856967393340516e-005,-1.581964592797572e-005) (9.856703858008554e-005,-1.581911208287259e-005) (9.857099981075432e-005,-1.581960705168081e-005)
 (9.814546618201785e-005,-1.621877697839431e-005) (9.814284905110802e-005,-1.621823405431299e-005) (9.814679362816906e-005,-1.621873769282682e-005)
 (9.770242286136248e-005,-1.661577297068067e-005) (9.769982452865943e-005,-1.661522144174152e-005) (9.770375191300069e-005,-1.661573332553546e-005)
 (9.724051025365732e-005,-1.700964464162759e-005) (9.723793126777889e-005,-1.7009085024698e-005) (9.724184094436362e-005,-1.700960468844276e-005)
 (9.675977654368802e-005,-1.739938821334056e-005) (9.675721742185506e-005,-1.739882106604018e-005) (9.676110890380418e-005,-1.73993480050214e-005)
 (9.626035400892064e-005,-1.778399436411811e-005) (9.625781523295278e-005,-1.778342028229105e-005) (9.626168806548309e-005,-1.778395395441527e-005)
 (9.574245990974373e-005,-1.816245761628455e-005) (9.573994192236076e-005,-1.81618772309654e-005) (9.5743795686514e-005,-1.816241705923839e-005)
 (9.520639598216027e-005,-1.853378591667261e-005) (9.520389918365832e-005,-1.853319989058984e-005) (9.520773349975219e-005,-1.85337452660368e-005)
 (9.465254647884507e-005,-1.889701015973846e-005) (9.465007122422899e-005,-1.889641918341179e-005) (9.465388575496455e-005,-1.889696946839925e-005)
 (9.408137475519917e-005,-1.925119338673079e-005) (9.407892135183413e-005,-1.925059817424064e-005) (9.408271580499355e-005,-1.925115270613764e-005)
 (9.349341845289737e-005,-1.959543938909214e-005) (9.349098715872553e-005,-1.959484067360112e-005) (9.349476128942832e-005,-1.959539876872147e-005)
 (9.28892833916775e-005,-1.992890045186943e-005) (9.288687441403223e-005,-1.992829898099322e-005) (9.289062802650782e-005,-1.992885993874119e-005)
 (9.226963633750802e-005,-2.025078399424371e-005) (9.2267249832543e-005,-2.025018052536939e-005) (9.227098278139853e-005,-2.025074363250913e-005)
 (9.163519686838845e-005,-2.05603578993835e-005) (9.163283294111142e-005,-2.05597531950347e-005) (9.163654513210864e-005,-2.05603177300105e-005)
 (9.098672860424551e-005,-2.085695437370605e-005) (9.098438730913532e-005,-2.085634919705283e-005) (9.098807869946802e-005,-2.085691443427354e-005)
 (9.032503010139044e-005,-2.113997223437929e-005) (9.032271144355117e-005,-2.113936734498221e-005) (9.032638204167061e-005,-2.113993255900682e-005)
 (8.965092573205443e-005,-2.140887759068368e-005) (8.964862966884757e-005,-2.140827374054789e-005) (8.965227953386904e-005,-2.140883821010516e-005)
 (8.896525687354381e-005,-2.166320295605053e-005) (8.896298331662945e-005,-2.166260088605653e-005) (8.896661255736998e-005,-2.166316389784992e-005)
 (8.826887371858434e-005,-2.190254489913099e-005) (8.826662253628335e-005,-2.190194533588351e-005) (8.827023130999613e-005,-2.190250618814618e-005)
 (8.756262798858577e-005,-2.21265604097682e-005) (8.756039900847757e-005,-2.212596406289353e-005) (8.756398751934345e-005,-2.212652206867103e-005)
 (8.684736678607646e-005,-2.233496221504126e-005) (8.68451597977472e-005,-2.23343697749393e-005) (8.684872829518114e-005,-2.233492426509415e-005)
 (8.612392776389415e-005,-2.252751332784046e-005) (8.612174252174745e-005,-2.252692546387978e-005) (8.612529129858773e-005,-2.252747578982912e-005)
 (8.539313572015702e-005,-2.27040211426671e-005) (8.53909719462153e-005,-2.270343850180022e-005) (8.539450133683555e-005,-2.270398403800465e-005)
 (8.465580065359713e-005,-2.286433140845407e-005) (8.46536580402202e-005,-2.286375461420503e-005) (8.465716841861807e-005,-2.286429476044478e-005)
 (8.391271723803442e-005,-2.300832240522959e-005) (8.391059545051587e-005,-2.300775205701029e-005) (8.391408722838982e-005,-2.300828624048144e-005)
 (8.31646656020513e-005,-2.313589963063467e-005) (8.316256428104504e-005,-2.313533630332529e-005) (8.316603790589199e-005,-2.313586398060551e-005)
 (8.24124132346581e-005,-2.324699126507913e-005) (8.241033199842023e-005,-2.32464355088148e-005) (8.241378795164359e-005,-2.324695616773513e-005)
 (8.165671778362977e-005,-2.334154463310867e-005) (8.165465623007222e-005,-2.33409969732141e-005) (8.165809502509189e-005,-2.334151013467674e-005)
 (8.089833047321207e-005,-2.341952381668411e-005) (8.089628818177509e-005,-2.341898475370046e-005) (8.08997103621187e-005,-2.341948997347311e-005)
 (8.013799984408256e-005,-2.34809085074552e-005) (8.013597637744206e-005,-2.348037851720916e-005) (8.01393825147865e-005,-2.348087538772038e-005)
 (7.937647551158147e-005,-2.35256941139121e-005) (7.93744704172331e-005,-2.3525173647599e-005) (7.937786110935584e-005,-2.352566179973905e-005)
 (7.86145116483057e-005,-2.355389306986669e-005) (7.8612524460049e-005,-2.355338255411264e-005) (7.861590032865536e-005,-2.355386165904372e-005)
 (7.785286992267685e-005,-2.356553722689039e-005) (7.785090016204703e-005,-2.356503706378767e-005) (7.785426185043111e-005,-2.356550683474505e-005)
 (7.709232166409616e-005,-2.356068115867681e-005) (7.709036884177714e-005,-2.356019172578834e-005) (7.709371701228719e-005,-2.356065191984875e-005)
 (7.63336490746757e-005,-2.353940616241382e-005) (7.633171269193052e-005,-2.353892781275557e-005) (7.633504802320726e-005,-2.353937823253514e-005)
 (7.557764536397576e-005,-2.35018247129898e-005) (7.557572491412774e-005,-2.350135777501501e-005) (7.557904809809765e-005,-2.350179827025146e-005)
 (7.482511374294428e-005,-2.344808511103563e-005) (7.482320871292071e-005,-2.344762988863814e-005) (7.48265204515469e-005,-2.344806035761399e-005)
 (7.407686527275175e-005,-2.337837606525849e-005) (7.407497514471686e-005,-2.337793283783684e-005) (7.407827614650081e-005,-2.337835322858499e-005)
 (7.33337156200734e-005,-2.329293096222446e-005) (7.333183987314501e-005,-2.329249998483338e-005) (7.33351308494014e-005,-2.329291029607747e-005)
 (7.25964808198041e-005,-2.319203160088557e-005) (7.259461893185309e-005,-2.31916131045122e-005) (7.259790059278771e-005,-2.319201338629492e-005)
 (7.186597218699367e-005,-2.307601120233154e-005) (7.186412363650949e-005,-2.307560539432658e-005) (7.186739668713433e-005,-2.307599574828135e-005)
 (7.114299055061711e-005,-2.294525654479737e-005) (7.114115481862477e-005,-2.294486360949493e-005) (7.114441995455909e-005,-2.2945244188728e-005)
 (7.042832000209861e-005,-2.280020911710425e-005) (7.04264965740887e-005,-2.279982921664717e-005) (7.042975447729897e-005,-2.280020022520438e-005)
 (6.972272136131616e-005,-2.264136522769197e-005) (6.97209097291638e-005,-2.264099850308729e-005) (6.972416106369878e-005,-2.264136019498991e-005)
 (6.902692556307779e-005,-2.246927504899959e-005) (6.902512522691072e-005,-2.246892162141286e-005) (6.902837063469059e-005,-2.246927429925591e-005)
 (6.834162715891059e-005,-2.22845406161459e-005) (6.833983762888455e-005,-2.2284200588438e-005) (6.834307772560387e-005,-2.228454460155835e-005)
 (6.766747811403171e-005,-2.208781283332662e-005) (6.766569891197752e-005,-2.208748629183304e-005) (6.766893428317882e-005,-2.208782203405908e-005)
 (6.700508205927029e-005,-2.18797875702138e-005) (6.700331272016803e-005,-2.187947458675481e-005) (6.700654391754049e-005,-2.187980249376412e-005)
 (6.63549891340788e-005,-2.166120095352676e-005) (6.635322920732396e-005,-2.166090158763441e-005) (6.63564567452759e-005,-2.166122213394924e-005)
 (6.571769153111745e-005,-2.14328239758698e-005) (6.571594058154096e-005,-2.143253827720895e-005) (6.571916493408535e-005,-2.143285197286652e-005)
 (6.509361982647668e-005,-2.119545655522238e-005) (6.509187743508332e-005,-2.119518456617701e-005) (6.509509903307853e-005,-2.119549195312185e-005)
 (6.44831401533956e-005,-2.094992118459848e-005) (6.448140591779373e-005,-2.094966294299244e-005) (6.44846251465618e-005,-2.094996459123459e-005)
 (6.388655225214487e-005,-2.069705631297709e-005) (6.388482578663926e-005,-2.069681185488938e-005) (6.388804298398544e-005,-2.069710835848065e-005)
 (6.330408840506205e-005,-2.043770959622287e-005) (6.330236934039185e-005,-2.043747895885857e-005) (6.330558479503591e-005,-2.04377709317374e-005)
 (6.27359132439896e-005,-2.017273115094696e-005) (6.273420122669304e-005,-2.01725143755152e-005) (6.273741517711906e-005,-2.017280244727362e-005)
 (6.218212439781621e-005,-1.990296693562005e-005) (6.218041908921363e-005,-1.990276407017456e-005) (6.218363172293407e-005,-1.990304888179528e-005)
 (6.164275393067501e-005,-1.962925237221091e-005) (6.164105500546786e-005,-1.962906347440179e-005) (6.164426645869222e-005,-1.962934567401472e-005)
 (6.111777050678106e-005,-1.935240630862674e-005) (6.111607765126926e-005,-1.935223144831417e-005) (6.111928800896095e-005,-1.935251168701695e-005)
 (6.060708220602255e-005,-1.907322540770316e-005) (6.06053951159495e-005,-1.907306466937963e-005) (6.060860441224887e-005,-1.90733435971624e-005)
 (6.011053990537369e-005,-1.879247903286675e-005) (6.010885828341677e-005,-1.879233251784031e-005) (6.011206650240443e-005,-1.879261077965016e-005)
 (5.962794113502952e-005,-1.851090468432204e-005) (5.96262646879572e-005,-1.851077251260887e-005) (5.962947176472686e-005,-1.851105074458344e-005)
 (5.915903431488426e-005,-1.82292040231671e-005) (5.915736275041345e-005,-1.822908633504942e-005) (5.916056857241981e-005,-1.822936516094328e-005)
 (5.870352327653162e-005,-1.794803950471018e-005) (5.87018562999171e-005,-1.794793646191399e-005) (5.870506070856794e-005,-1.794821648973645e-005)
 (5.826107197817951e-005,-1.76680316268965e-005) (5.825940928858095e-005,-1.766794341335072e-005) (5.82626120810348e-005,-1.766822523222532e-005)
 (5.783130932453124e-005,-1.738975678562409e-005) (5.782965061120324e-005,-1.738968360776599e-005) (5.783285154234033e-005,-1.738996778501786e-005)
 (5.741383401044213e-005,-1.71137457162107e-005) (5.741217894880269e-005,-1.711368780281098e-005) (5.741537773333632e-005,-1.711397488128152e-005)
 (5.700821931562786e-005,-1.684048248969365e-005) (5.700656756325776e-005,-1.68404400911745e-005) (5.70097638779569e-005,-1.684073058675994e-005)
 (5.661401778740232e-005,-1.657040402421141e-005) (5.661236898003952e-005,-1.657037741144644e-005) (5.661556246603564e-005,-1.657067181084887e-005)
 (5.623076575891272e-005,-1.630390006558057e-005) (5.622911950650272e-005,-1.630388952816482e-005) (5.623230977165713e-005,-1.630418828684534e-005)
 (5.585798766106036e-005,-1.604131358730869e-005) (5.585634354392688e-005,-1.604131943130002e-005) (5.585953016524306e-005,-1.60416229716173e-005)
 (5.549520009684157e-005,-1.578294155861452e-005) (5.549355766204158e-005,-1.578296410375291e-005) (5.549674018810686e-005,-1.578327281327124e-005)
 (5.514191565673638e-005,-1.552903602933621e-005) (5.514027441466681e-005,-1.552907560575727e-005) (5.514345236811559e-005,-1.552938983570648e-005)
 (5.479764646269471e-005,-1.527980548261876e-005) (5.479600588400853e-005,-1.527986242708345e-005) (5.479917876400366e-005,-1.528018249095527e-005)
 (5.446190743592117e-005,-1.503541640963737e-005) (5.446026694881919e-005,-1.503549106131076e-005) (5.446343423355159e-005,-1.503581723357452e-005)
 (5.413421928990932e-005,-1.479599506494426e-005) (5.413257827785933e-005,-1.479608776075968e-005) (5.413573942706904e-005,-1.479642027568554e-005)
 (5.381411125492872e-005,-1.45616293659288e-005) (5.38124690548664e-005,-1.456174043558525e-005) (5.381562351239598e-005,-1.456207948616536e-005)
 (5.350112354348263e-005,-1.433237090498565e-005) (5.349947944454397e-005,-1.433250066562873e-005) (5.350262664092835e-005,-1.433284640258755e-005)
 (5.319480956824884e-005,-1.410823704793525e-005) (5.319316281106848e-005,-1.410838579857807e-005) (5.319630216618057e-005,-1.410873832947297e-005)
 (5.289473792489187e-005,-1.388921309681151e-005) (5.289308770150985e-005,-1.388938111256028e-005) (5.289621862726824e-005,-1.388974050097062e-005)
 (5.260049415213092e-005,-1.367525449908644e-005) (5.25988396065295e-005,-1.367544202523494e-005) (5.26019615096841e-005,-1.367580829004814e-005)
 (5.231168228081693e-005,-1.34662890886767e-005) (5.231002251011081e-005,-1.346649633473855e-005) (5.231313479511574e-005,-1.346686944954229e-005)
 (5.202792618279423e-005,-1.326221934662887e-005) (5.202626023908473e-005,-1.326244648038106e-005) (5.202936231107021e-005,-1.32628263729765e-005)
 (5.174887072917674e-005,-1.30629246712666e-005) (5.1747197622076e-005,-1.306317181287529e-005) (5.175028888992414e-005,-1.306355836492835e-005)
 (5.147418276657119e-005,-1.286826364889784e-005) (5.147250146639244e-005,-1.286853086520073e-005) (5.147558134592138e-005,-1.286892391205334e-005)
 (5.120355191881613e-005,-1.267807631706266e-005) (5.120186136041954e-005,-1.267836361608085e-005) (5.120492927767631e-005,-1.267876294674461e-005)
 (5.093669122104871e-005,-1.24921864128813e-005) (5.093499030832467e-005,-1.249249373863275e-005) (5.093804570298027e-005,-1.249289909599093e-005)
 (5.067333759235568e-005,-1.231040359947104e-005) (5.067162520331855e-005,-1.231073082715619e-005) (5.067466753215782e-005,-1.231114190839925e-005)
 (5.041325215287988e-005,-1.213252566372935e-005) (5.041152714534015e-005,-1.213287259535697e-005) (5.041455588583099e-005,-1.213328905267876e-005)
 (5.015622039097156e-005,-1.195834067908899e-005) (5.015448160874713e-005,-1.195870703960729e-005) (5.015749626266897e-005,-1.195912848118742e-005)
 (4.990205218575897e-005,-1.178762912716902e-005) (4.990029846537737e-005,-1.178801456116494e-005) (4.99032985624863e-005,-1.178844055246122e-005)
 (4.965058169025427e-005,-1.162016597253346e-005) (4.964881186809548e-005,-1.162057004155748e-005) (4.965179696979403e-005,-1.162100010693095e-005)
 (4.940166707987526e-005,-1.145572268502838e-005) (4.939987999969248e-005,-1.145614486559868e-005) (4.940284970267017e-005,-1.145657849028924e-005)
 (4.915519017093089e-005,-1.129406920430376e-005) (4.915338469168747e-005,-1.129450888663944e-005) (4.915633863149559e-005,-1.129494551910775e-005)
 (4.891105591334675e-005,-1.113497584114825e-005) (4.890923091729543e-005,-1.113543232867509e-005) (4.891216877180923e-005,-1.113587138331992e-005)
 (4.866919176164248e-005,-1.097821511011311e-005) (4.866734616257107e-005,-1.097868761977931e-005) (4.867026765529615e-005,-1.097912848003426e-005)
 (4.84295469280459e-005,-1.08235634875971e-005) (4.842767967960604e-005,-1.082405115103006e-005) (4.843058458277959e-005,-1.082449317283853e-005)
 (4.819209152166928e-005,-1.067080308914e-005) (4.819020162570077e-005,-1.067130495466776e-005) (4.819308976313623e-005,-1.06717474703262e-005)
 (4.795681557794366e-005,-1.051972325918437e-005) (4.795490209269879e-005,-1.052023829473513e-005) (4.795777334232473e-005,-1.052068061708878e-005)
 (4.772372798301944e-005,-1.037012206608745e-005) (4.772179003119383e-005,-1.037064916297347e-005) (4.772464432723585e-005,-1.037109058994053e-005)
 (4.749285529861221e-005,-1.022180769479093e-005) (4.749089207507673e-005,-1.02223456723692e-005) (4.749372940983368e-005,-1.022278549176156e-005)
 (4.726424049372465e-005,-1.007459972934436e-005) (4.726225127285899e-005,-1.007514734053769e-005) (4.726507169802717e-005,-1.007558483513817e-005)
 (4.703794159081587e-005,-9.928330317517314e-006) (4.703592573333527e-005,-9.928886255163719e-006) (4.703872936084045e-005,-9.929320708013551e-006)
 (4.681403023516228e-005,-9.782845210030456e-006) (4.681198719433733e-005,-9.783408114017084e-006) (4.681477419663881e-005,-9.783838813859285e-006)
 (4.659259019735851e-005,-9.638004667527212e-006) (4.659051952452452e-005,-9.638573132650183e-006) (4.65932901343594e-005,-9.63899937946758e-006)
 (4.637371582000041e-005,-9.493684229259592e-006) (4.637161716926009e-005,-9.494256813735148e-006) (4.637437167881039e-005,-9.494677924318616e-006)
 (4.615751042054666e-005,-9.349775338540561e-006) (4.61553835525791e-005,-9.350350573081029e-006) (4.61581223120458e-005,-9.35076588655616e-006)
 (4.594408466313166e-005,-9.206185821283748e-006) (4.59419294480254e-005,-9.206762218634871e-006) (4.594465286360858e-005,-9.207171101874797e-006)
 (4.573355491263057e-005,-9.062840215324734e-006) (4.573137133167523e-005,-9.063416280149724e-006) (4.573407986296891e-005,-9.063818132999332e-006)
 (4.552604158461159e-005,-8.919679949671898e-006) (4.552382973099412e-005,-8.920254188654462e-006) (4.552652388781336e-005,-8.920648448891055e-006)
 (4.532166750490801e-005,-8.776663374295422e-006) (4.531942758328143e-005,-8.777234306326132e-006) (4.532210792195066e-005,-8.777620454283841e-006)
 (4.512055629245592e-005,-8.633765642512786e-006) (4.51182886173593e-005,-8.634331808812911e-006) (4.512095573650538e-005,-8.634709371602609e-006)
 (4.492283077877207e-005,-8.490978449426256e-006) (4.492053577191178e-005,-8.491538423462374e-006) (4.492319030781091e-005,-8.491906978723867e-006)
 (4.472861147702837e-005,-8.348309631211155e-006) (4.472628966344366e-005,-8.348862028250656e-006) (4.472893228498209e-005,-8.349221207380571e-006)
 (4.453801511312161e-005,-8.205782631326371e-006) (4.45356671162859e-005,-8.206326117487469e-006) (4.453829851960511e-005,-8.20667560829732e-006)
 (4.435115323046073e-005,-8.063435840918935e-006) (4.434877976639153e-005,-8.063969141576984e-006) (4.43514006692909e-005,-8.064308690343884e-006)
 (4.416813087940021e-005,-7.921321821820831e-006) (4.416573274986881e-005,-7.921843729241752e-006) (4.416834388604829e-005,-7.922173142128067e-006)
 (4.39890454013372e-005,-7.779506421579711e-006) (4.398662348629373e-005,-7.780015801667903e-006) (4.398922559951847e-005,-7.780334945496653e-006)
 (4.381398531648485e-005,-7.63806779092198e-006) (4.381154056582725e-005,-7.638563588987742e-006) (4.381413440409763e-005,-7.638872391374054e-006)
 (4.364302932320198e-005,-7.497095314899054e-006) (4.364056274803468e-005,-7.497576560372444e-006) (4.364314905784525e-005,-7.497875009223513e-006)
 (4.347624541554366e-005,-7.356688469704562e-006) (4.347375807907836e-005,-7.357154279746269e-006) (4.347633759984373e-005,-7.35744242215526e-006)
 (4.331369012437784e-005,-7.216955617752085e-006) (4.331118313263441e-005,-7.217405199737241e-006) (4.33137565913568e-005,-7.21768314030655e-006)
 (4.315540788601279e-005,-7.078012754049717e-006) (4.315288237848074e-005,-7.078445406926716e-006) (4.315545048472234e-005,-7.078713305566441e-006)
 (4.300143054083097e-005,-6.939982217187674e-006) (4.299888768124531e-005,-6.940397331738719e-006) (4.300145112246624e-005,-6.940655400995554e-006)
 (4.28517769629308e-005,-6.802991378349169e-006) (4.284921793030681e-005,-6.803388436403581e-006) (4.285177736761241e-005,-6.803636938380558e-006)
 (4.27064528202761e-005,-6.667171321656539e-006) (4.270387880033616e-005,-6.667549894328671e-006) (4.270643486467202e-005,-6.667789137261743e-006)
 (4.256545046337892e-005,-6.532655528867663e-006) (4.256286264048816e-005,-6.533015273910345e-006) (4.256541592930704e-005,-6.533245608470423e-006)
 (4.24287489391286e-005,-6.399578580953267e-006) (4.242614848883231e-005,-6.399919239329774e-006) (4.242869956324742e-005,-6.400141054719235e-006)
 (4.229631412504063e-005,-6.268074888408513e-006) (4.229370220728345e-005,-6.268396280198588e-006) (4.22962515897107e-005,-6.268610000110433e-006)
 (4.216809897799642e-005,-6.138277461316829e-006) (4.216547673107481e-005,-6.138579481076148e-006) (4.216802490335814e-005,-6.138785559580749e-006)
 (4.20440438904862e-005,-6.010316729204797e-006) (4.20414124257676e-005,-6.010599340899208e-006) (4.204395982777033e-005,-6.010798258318891e-006)
 (4.192407714646217e-005,-5.88431941962931e-006) (4.192143754388449e-005,-5.884582651262979e-006) (4.192398457252384e-005,-5.884774910089541e-006)
 (4.180811546821173e-005,-5.760407503270564e-006) (4.180546877255744e-005,-5.760651441321069e-006) (4.180801578125267e-005,-5.760837562224142e-006)
 (4.169606464512538e-005,-5.638697212084205e-006) (4.169341186304916e-005,-5.638921995849001e-006) (4.169595916154758e-005,-5.639102513816139e-006)
 (4.158782023491103e-005,-5.519298135844991e-006) (4.158516233268694e-005,-5.51950395179339e-006) (4.158771018723035e-005,-5.519679412434528e-006)
 (4.148326832764336e-005,-5.402312401213996e-006) (4.148060622958743e-005,-5.402499477427061e-006) (4.14831548633792e-005,-5.402670433469615e-006)
 (4.138228636304395e-005,-5.287833936320013e-006) (4.137962095056095e-005,-5.288002537087875e-006) (4.138217054449302e-005,-5.288169545080011e-006)
 (4.128474399153722e-005,-5.175947822781683e-006) (4.128207610273627e-005,-5.176098243416822e-006) (4.128462679633657e-005,-5.176261860650833e-006)
 (4.119050396988399e-005,-5.066729736129664e-006) (4.118783439970421e-005,-5.066862298041838e-006) (4.119038629226675e-005,-5.067023079702419e-006)
 (4.109942308254441e-005,-4.960245474725093e-006) (4.109675258333443e-005,-4.960360520794188e-006) (4.109930573519522e-005,-4.960519017331647e-006)
 (4.10113530803296e-005,-4.856550576513878e-006) (4.100868236282197e-005,-4.856648466787274e-006) (4.10112367967523e-005,-4.856805221511086e-006)
 (4.092614162835842e-005,-4.755690022302935e-006) (4.092347136298699e-005,-4.75577113003653e-006) (4.092602706566961e-005,-4.755926676920782e-006)
 (4.084363325579473e-005,-4.657698023679389e-006) (4.084096407430317e-005,-4.65776273173495e-006) (4.084352099786994e-005,-4.657917593424202e-006)
 (4.076367030033417e-005,-4.562597893209918e-006) (4.076100279762652e-005,-4.562646590816721e-006) (4.076356086123615e-005,-4.562801276819479e-006)
 (4.068609384089309e-005,-4.470401994138142e-006) (4.068342857708362e-005,-4.470435074022892e-006) (4.068598766851767e-005,-4.470590079076959e-006)
 (4.061074461244339e-005,-4.381111766428989e-006) (4.060808211506131e-005,-4.381129622314791e-006) (4.061064209232952e-005,-4.381285424909683e-006)
 (4.053746389745584e-005,-4.294717825690231e-006) (4.053480466376624e-005,-4.29472085016363e-006) (4.053736535670548e-005,-4.29487791120317e-006)
 (4.046609438893446e-005,-4.21120013121904e-006) (4.04634388883375e-005,-4.211188713961778e-006) (4.0466000100199e-005,-4.211347475550484e-006)
 (4.039648102060223e-005,-4.130528219193587e-006) (4.039382969707207e-005,-4.130502745573929e-006) (4.039639120609167e-005,-4.13066362991171e-006)
 (4.032847176039294e-005,-4.052661496853527e-006) (4.03258250349227e-005,-4.052622346870283e-006) (4.032838659587186e-005,-4.052785755239681e-006)
 (4.026191836406197e-005,-3.977549593417859e-006) (4.025927663707608e-005,-3.97749714098761e-006) (4.026183798279505e-005,-3.977663452819305e-006)
 (4.019667708640052e-005,-3.905132763483715e-006) (4.019404074010308e-005,-3.905067376059929e-006) (4.019660158301907e-005,-3.905236948063512e-006)
 (4.013260934825096e-005,-3.835342338763583e-006) (4.012997874887173e-005,-3.835264377272581e-006) (4.013253878250981e-005,-3.835437542621103e-006)
 (4.006958235819834e-005,-3.768101224261451e-006) (4.006695785810492e-005,-3.768011043337342e-006) (4.006951675859764e-005,-3.76818811089679e-006)
 (4.000746968846201e-005,-3.703324435371802e-006) (4.000485162810494e-005,-3.70322238386886e-006) (4.000740905571215e-005,-3.703403637465309e-006)
 (3.994615180505362e-005,-3.640919672905136e-006) (3.994354051471268e-005,-3.640806094661808e-006) (3.994609611536382e-005,-3.640991792383343e-006)
 (3.988551655265785e-005,-3.580787933675794e-006) (3.988291235396115e-005,-3.580663168500513e-006) (3.988546576083189e-005,-3.580853542033128e-006)
 (3.982545959488813e-005,-3.522824154996886e-006) (3.982286280207991e-005,-3.52268853984271e-006) (3.982541363721602e-005,-3.522883793843828e-006)
 (3.97658848105235e-005,-3.466917892155282e-006) (3.976329573145577e-005,-3.466771762444917e-006) (3.976584360745718e-005,-3.466972073961782e-006)
 (3.970670464599202e-005,-3.412954028606044e-006) (3.970412358282678e-005,-3.412797719667175e-006) (3.970666810460338e-005,-3.413003237611608e-006)
 (3.964784042377394e-005,-3.360813519154007e-006) (3.964526767338075e-005,-3.360647367720528e-006) (3.964780843998903e-005,-3.360858212414642e-006)
 (3.958922260550571e-005,-3.310374166675628e-006) (3.958665845955246e-005,-3.310198512409464e-006) (3.958919506611809e-005,-3.310414775221212e-006)
 (3.953079100747777e-005,-3.261511432896496e-006) (3.952823575221276e-005,-3.261326619882483e-006) (3.953076779194155e-005,-3.261548362971903e-006)
 (3.947249496497777e-005,-3.21409928329897e-006) (3.946994888071256e-005,-3.21390566146557e-006) (3.947247594698818e-005,-3.214132917665595e-006)
 (3.941429344065243e-005,-3.168011065337585e-006) (3.941175680096119e-005,-3.167808991757302e-006) (3.941427848951902e-005,-3.168041764612668e-006)
 (3.935615507088449e-005,-3.123120417774375e-006) (3.935362814154022e-005,-3.122910257799258e-006) (3.935614405270563e-005,-3.123148521788278e-006)
 (3.929805814321277e-005,-3.079302207127042e-006) (3.929554118089184e-005,-3.079084335318603e-006) (3.929805092186159e-005,-3.079328036280173e-006)
 (3.923999049725212e-005,-3.03643348502779e-006) (3.923748374804247e-005,-3.03620828584496e-006) (3.923998693518369e-005,-3.036457341630452e-006)
 (3.918194934146667e-005,-2.994394457821234e-006) (3.917945303922004e-005,-2.994162326035628e-006) (3.91819493003583e-005,-2.994416627402164e-006)
 (3.912394097866909e-005,-2.953069457152221e-006) (3.912145534324608e-005,-2.952830797967009e-006) (3.912394431990285e-005,-2.953090209721541e-006)
 (3.906598043427602e-005,-2.912347897776798e-006) (3.906350566973268e-005,-2.912103126633643e-006) (3.906598701927766e-005,-2.912367489032278e-006)
 (3.90080909831935e-005,-2.872125206587869e-006) (3.900562727596399e-005,-2.871874748653608e-006) (3.900810067363949e-005,-2.872143879053079e-006)
 (3.895030357367524e-005,-2.832303705068434e-006) (3.894785109080342e-005,-2.832047994403464e-006) (3.895031623157977e-005,-2.832321689153106e-006)
 (3.889265614950793e-005,-2.79279342626406e-006) (3.889021503698099e-005,-2.792532904682726e-006) (3.889267163720308e-005,-2.792810941238287e-006)
 (3.883519287527183e-005,-2.753512847044403e-006) (3.88327632565086e-005,-2.753247962687814e-006) (3.883521105529587e-005,-2.753530101919915e-006)
 (3.877796327304583e-005,-2.714389517009836e-006) (3.877554524758523e-005,-2.714120722657608e-006) (3.877798400795149e-005,-2.714406711320996e-006)
 (3.872102128251869e-005,-2.675360566920952e-006) (3.871861492495086e-005,-2.675088318079842e-006) (3.872104443461838e-005,-2.67537789140283e-006)
 (3.866442425984784e-005,-2.636373081976105e-006) (3.866202961902216e-005,-2.636097834786961e-006) (3.866444969090829e-005,-2.636390719135394e-006)
 (3.860823193353728e-005,-2.597384328527791e-006) (3.860584903207495e-005,-2.597106537539328e-006) (3.860825950443942e-005,-2.597402453105509e-006)
 (3.855250533789204e-005,-2.55836182676801e-006) (3.855013417202099e-005,-2.558081942629499e-006) (3.855253490827153e-005,-2.558380606095246e-006)
 (3.849730574611131e-005,-2.519283266323875e-006) (3.849494628583076e-005,-2.519001733450157e-006) (3.849733717399233e-005,-2.519302860572347e-006)
 (3.844269362569016e-005,-2.480136266350358e-006) (3.844034581526515e-005,-2.479853520613817e-006) (3.844272676712629e-005,-2.48015682868097e-006)
 (3.83887276384667e-005,-2.440917986335321e-006) (3.838639139724118e-005,-2.44063445283693e-006) (3.838876234720243e-005,-2.440939662951455e-006)
 (3.833546370642313e-005,-2.401634598207626e-006) (3.8333138929934e-005,-2.401350689177159e-006) (3.833549983358647e-005,-2.401657528318811e-006)
 (3.828295416225363e-005,-2.362300634222857e-006) (3.828064072361662e-005,-2.362016747092059e-006) (3.828299155609029e-005,-2.362324949926907e-006)
 (3.823124700092521e-005,-2.322938228322868e-006) (3.822894475245964e-005,-2.322654744010973e-006) (3.823128550658298e-005,-2.322964054415068e-006)
 (3.818038524510931e-005,-2.28357627107944e-006) (3.817809402016331e-005,-2.283293552522359e-006) (3.818042470448116e-005,-2.283603724797778e-006)
 (3.813040643365406e-005,-2.244249499862795e-006) (3.812812604858601e-005,-2.243967890810312e-006) (3.813044668528362e-005,-2.244278690578509e-006)
 (3.808134223839415e-005,-2.204997546502203e-006) (3.807907249466558e-005,-2.204717370599045e-006) (3.808138311745273e-005,-2.205028575365325e-006)
 (3.803321821075969e-005,-2.165863964460828e-006) (3.803095889709225e-005,-2.165585524620146e-006) (3.803325954909427e-005,-2.165896924010541e-006)
 (3.798605365599813e-005,-2.126895256515876e-006) (3.798380455054867e-005,-2.126618834584878e-006) (3.798609528225723e-005,-2.126930230264902e-006)
 (3.79398616295344e-005,-2.08813992223398e-006) (3.793762250204567e-005,-2.087865778945427e-006) (3.793990336937191e-005,-2.088176984236672e-006)
 (3.789464904717212e-005,-2.049647542313979e-006) (3.789241966105518e-005,-2.049375917509567e-006) (3.789469072353288e-005,-2.049686756727967e-006)
 (3.785041689853036e-005,-2.011467914288856e-006) (3.784819701284219e-005,-2.01119902739507e-006) (3.785045833201671e-005,-2.011509334940053e-006)
 (3.780716055139185e-005,-1.973650251299346e-006) (3.780494992267462e-005,-1.973384302031322e-006) (3.780720156071348e-005,-1.973693921260226e-006)
 (3.776487013347257e-005,-1.936242452822943e-006) (3.7762668517427e-005,-1.935979622088197e-006) (3.776491053597827e-005,-1.936288404015013e-006)
 (3.772353097750355e-005,-1.899290453499105e-006) (3.772133813047077e-005,-1.899030904468931e-006) (3.772357058979359e-005,-1.899338706329943e-006)
 (3.76831241153839e-005,-1.862837653636369e-006) (3.768093979562104e-005,-1.862581532951541e-006) (3.768316275400243e-005,-1.862888216682614e-006)
 (3.764362680745492e-005,-1.826924432708753e-006) (3.764145077619127e-005,-1.826671871784206e-006) (3.764366428965827e-005,-1.826977302457599e-006)
 (3.760501309358588e-005,-1.791587745194157e-006) (3.760284511585228e-005,-1.791338861586584e-006) (3.76050492381803e-005,-1.791642905853851e-006)
 (3.756725435368181e-005,-1.756860796507886e-006) (3.75650941989129e-005,-1.756615695310853e-006) (3.756728898192674e-005,-1.756918219900484e-006)
 (3.75303198663435e-005,-1.722772795539573e-006) (3.752816730875637e-005,-1.722531570771289e-006) (3.753035280291078e-005,-1.722832441087476e-006)
 (3.749417735567685e-005,-1.689348779404518e-006) (3.749203217443423e-005,-1.689111515354612e-006) (3.749420842965439e-005,-1.689410594222092e-006)
 (3.745879351759449e-005,-1.656609505431719e-006) (3.745665549676683e-005,-1.65637627793583e-006) (3.745882256352323e-005,-1.656673424532724e-006)
 (3.742413451833798e-005,-1.624571405099444e-006) (3.742200344668165e-005,-1.624342282712685e-006) (3.742416137726852e-005,-1.624637351729971e-006)
 (3.739016645933246e-005,-1.593246594545245e-006) (3.738804212990474e-005,-1.593021639588458e-006) (3.739019097988128e-005,-1.593314480650106e-006)
 (3.735685580381814e-005,-1.562642936371057e-006) (3.735473801345577e-005,-1.562422205827964e-006) (3.735687784320821e-005,-1.562712663199613e-006)
 (3.73241697619907e-005,-1.532764147689676e-006) (3.732205831067816e-005,-1.532547693936231e-006) (3.732418918705296e-005,-1.532835606544682e-006)
 (3.729207663254603e-005,-1.503609949663464e-006) (3.728997132270629e-005,-1.503397821015507e-006) (3.729209332066356e-005,-1.503683022793755e-006)
 (3.726054609960906e-005,-1.475176254130426e-006) (3.725844673534922e-005,-1.474968495201069e-006) (3.726055993957475e-005,-1.475250815764669e-006)
 (3.722954948494727e-005,-1.447455383252609e-006) (3.722745587129121e-005,-1.447252035115223e-006) (3.722956037771518e-005,-1.44753130076815e-006)
 (3.719905995616702e-005,-1.420436318427487e-006) (3.719697189831386e-005,-1.420237418586537e-006) (3.719906781547191e-005,-1.420513453643288e-006)
 (3.716905269222518e-005,-1.39410497494231e-006) (3.716696999486538e-005,-1.393910557119984e-006) (3.716905744504531e-005,-1.394183185521434e-006)
 (3.713950500807714e-005,-1.368444499013555e-006) (3.713742747479913e-005,-1.368254592765849e-006) (3.71395065949176e-005,-1.368523639955158e-006)
 (3.711039644060635e-005,-1.34343558391748e-006) (3.710832387342805e-005,-1.343250214099844e-006) (3.711039481558407e-005,-1.343515509114263e-006)
 (3.70817087981948e-005,-1.319056801892219e-006) (3.707964099724281e-005,-1.318875988000086e-006) (3.708170392890407e-005,-1.319137365723623e-006)
 (3.705342617635945e-005,-1.295284948373274e-006) (3.705136293972366e-005,-1.29510870378874e-006) (3.705341804351019e-005,-1.295366007301864e-006)
 (3.702553494188665e-005,-1.272095394937068e-006) (3.702347606566437e-005,-1.271923726116653e-006) (3.70255235387026e-005,-1.272176809070206e-006)
 (3.699802368782059e-005,-1.249462447083678e-006) (3.699596896636082e-005,-1.249295352726173e-006) (3.699800901920038e-005,-1.249544081661132e-006)
 (3.697088316156481e-005,-1.227359702724686e-006) (3.696883238791761e-005,-1.227197172959847e-006) (3.69708652430082e-005,-1.227441429490378e-006)
 (3.694410616826486e-005,-1.205760406981133e-006) (3.694205913482764e-005,-1.205602422620691e-006) (3.694408502457999e-005,-1.205842105397193e-006)
 (3.691768745157018e-005,-1.184637798675483e-006) (3.691564395091995e-005,-1.184484330567542e-006) (3.691766311538506e-005,-1.184719356938857e-006)
 (3.689162355386778e-005,-1.163965443750517e-006) (3.688958337975475e-005,-1.163816452273707e-006) (3.689159606397204e-005,-1.164046759573579e-006)
 (3.686591265811605e-005,-1.143717550794039e-006) (3.686387560659137e-005,-1.14357298552547e-006) (3.686588205767493e-005,-1.143798531918264e-006)
 (3.68405544135414e-005,-1.123869263922298e-006) (3.683852028418154e-005,-1.123729063505317e-006) (3.684052074822431e-005,-1.123949828338376e-006)
 (3.681554974763281e-005,-1.104396928483657e-006) (3.681351834481846e-005,-1.104261020713965e-006) (3.681551306370669e-005,-1.104477004340841e-006)
 (3.679090066710038e-005,-1.085278325407158e-006) (3.678887180130704e-005,-1.085146627547349e-006) (3.679086100954253e-005,-1.085357850603308e-006)
 (3.676661005073454e-005,-1.066492870530941e-006) (3.676458353978574e-005,-1.066365289853468e-006) (3.676656746141981e-005,-1.06657179198608e-006)
 (3.674268143734615e-005,-1.048021775899819e-006) (3.674065710758638e-005,-1.047898210449279e-006) (3.674263595336504e-005,-1.048100048525538e-006)
 (3.671911881222435e-005,-1.029848170802196e-006) (3.671709649956619e-005,-1.0297285103567e-006) (3.671907046438283e-005,-1.029925756189554e-006)
 (3.669592639570919e-005,-1.011957181194941e-006) (3.669390594651873e-005,-1.011841308400518e-006) (3.669587520726206e-005,-1.012034046055518e-006)
 (3.667310843758668e-005,-9.943359671221427e-007) (3.667108970937497e-005,-9.942237587638449e-007) (3.667305442324001e-005,-9.944120815223502e-007)
 (3.665066902100098e-005,-9.769737187194796e-007) (3.66486518828979e-005,-9.76865047089333e-007) (3.66506121862231e-005,-9.770490541586319e-007)
