# Supplementary material for: Electromagnetic Analysis, Characterization and Discussion of Inductive Transmission Parameters for Titanium Based Housing Materials in Active Medical Implantable Devices
Source: Materials (Basel). 2018 Oct 25;11(11):2089. doi: 10.3390/ma11112089 (PMC6266279; doi:10.3390/ma11112089)
Supplement: Supplementary file 1 [file materials-11-02089-s001.zip › supplementary/simulation_and_results_H_K/L11phi_outputOG.txt]

# Created by Octave 4.0.0, Wed Sep 21 20:13:43 2016 Mitteleurop�ische Sommerzeit <unknown@juno>
# name: L11phi
# type: complex matrix
# rows: 241
# columns: 3
 (0.0001054411171185091,-1.556810600239795e-009) (0.0001054381549183048,-1.517180945118559e-009) (0.0001054424125982608,-1.516974798309344e-009)
 (0.0001054411170252039,-1.617716526498621e-009) (0.0001054381548271321,-1.57653646950526e-009) (0.0001054424125071001,-1.576322257767532e-009)
 (0.0001054411169244528,-1.681005221802257e-009) (0.0001054381547286851,-1.638214107830631e-009) (0.0001054424124086642,-1.637991515646067e-009)
 (0.000105441116815667,-1.746769904208061e-009) (0.0001054381546223852,-1.702304705207323e-009) (0.0001054424123023794,-1.702073404714463e-009)
 (0.0001054411166982038,-1.815107438511234e-009) (0.000105438154507606,-1.768902660654661e-009) (0.0001054424121876142,-1.768662311166661e-009)
 (0.0001054411165713674,-1.88611847890102e-009) (0.0001054381543836692,-1.83810606612094e-009) (0.0001054424120636926,-1.837856313620396e-009)
 (0.000105441116434414,-1.959907617179029e-009) (0.0001054381542498454,-1.910016850929456e-009) (0.0001054424119298862,-1.90975732755142e-009)
 (0.0001054411162865332,-2.036583536790316e-009) (0.0001054381541053454,-1.984740931889606e-009) (0.0001054424117854043,-1.984471255377137e-009)
 (0.0001054411161268571,-2.11625917285622e-009) (0.0001054381539493191,-2.06238836925341e-009) (0.0001054424116293973,-2.062108142394299e-009)
 (0.000105441115954443,-2.199051878489364e-009) (0.0001054381537808454,-2.143073528797878e-009) (0.0001054424114609452,-2.142782338840758e-009)
 (0.0001054411157682738,-2.285083597599587e-009) (0.0001054381535989315,-2.22691525023232e-009) (0.000105442411279053,-2.226612668277548e-009)
 (0.0001054411155672522,-2.3744810444528e-009) (0.0001054381534025047,-2.314037022183278e-009) (0.0001054424110826523,-2.313722602553972e-009)
 (0.0001054411153501958,-2.467375890248088e-009) (0.0001054381531904087,-2.404567164024004e-009) (0.0001054424108705826,-2.404240443605836e-009)
 (0.0001054411151158232,-2.563904957006142e-009) (0.0001054381529613936,-2.498639014826074e-009) (0.0001054424106415958,-2.498299512386996e-009)
 (0.0001054411148627525,-2.664210419010175e-009) (0.0001054381527141071,-2.596391129670789e-009) (0.000105442410394341,-2.596038345153142e-009)
 (0.0001054411145894944,-2.768440012146889e-009) (0.0001054381524470947,-2.697967483661954e-009) (0.0001054424101273624,-2.697600897446486e-009)
 (0.000105441114294437,-2.876747251412877e-009) (0.0001054381521587819,-2.803517683894403e-009) (0.000105442409839085,-2.803136756030178e-009)
 (0.0001054411139758407,-2.989291656922203e-009) (0.0001054381518474676,-2.913197189703733e-009) (0.0001054424095278105,-2.912801359119565e-009)
 (0.0001054411136318295,-3.106238988757266e-009) (0.0001054381515113188,-3.027167541545576e-009) (0.0001054424091917041,-3.026756225219362e-009)
 (0.0001054411132603739,-3.227761490985367e-009) (0.0001054381511483536,-3.145596598791747e-009) (0.0001054424088287847,-3.145169190893997e-009)
 (0.0001054411128592861,-3.35403814521642e-009) (0.0001054381507564335,-3.268658786834425e-009) (0.0001054424084369141,-3.268214657833358e-009)
 (0.0001054411124262025,-3.485254934060706e-009) (0.0001054381503332491,-3.396535353837543e-009) (0.0001054424080137817,-3.396073849573944e-009)
 (0.0001054411119585685,-3.621605114883954e-009) (0.0001054381498763037,-3.529414637520361e-009) (0.0001054424075568943,-3.528935078246958e-009)
 (0.0001054411114536298,-3.76328950424929e-009) (0.0001054381493829057,-3.667492342356349e-009) (0.0001054424070635587,-3.666994021730275e-009)
 (0.00010544111090841,-3.910516773473339e-009) (0.0001054381488501485,-3.810971827601971e-009) (0.0001054424065308683,-3.810454011649635e-009)
 (0.0001054411103196953,-4.063503755719196e-009) (0.0001054381482748899,-3.960064406572758e-009) (0.0001054424059556826,-3.95952633260719e-009)
 (0.0001054411096840168,-4.222475765083896e-009) (0.0001054381476537406,-4.114989657604913e-009) (0.0001054424053346111,-4.114430533102587e-009)
 (0.000105441108997627,-4.387666928128335e-009) (0.0001054381469830395,-4.275975747139182e-009) (0.000105442404663994,-4.275394748574901e-009)
 (0.0001054411082564804,-4.559320528367241e-009) (0.000105438146258833,-4.443259765445274e-009) (0.0001054424039398788,-4.442656037075028e-009)
 (0.0001054411074562105,-4.73768936418198e-009) (0.0001054381454768548,-4.617088075410606e-009) (0.0001054424031579993,-4.616460728017269e-009)
 (0.0001054411065920996,-4.92303612070922e-009) (0.0001054381446324941,-4.797716674963164e-009) (0.0001054424023137452,-4.797064784543118e-009)
 (0.0001054411056590553,-5.115633756234368e-009) (0.0001054381437207771,-4.985411573625547e-009) (0.0001054424014021419,-4.984734180027991e-009)
 (0.0001054411046515777,-5.315765903641523e-009) (0.0001054381427363265,-5.180449183734966e-009) (0.0001054424004178162,-5.17974528925266e-009)
 (0.0001054411035637303,-5.523727287524141e-009) (0.0001054381416733433,-5.383116726933335e-009) (0.000105442399354967,-5.382385294828235e-009)
 (0.0001054411023891014,-5.739824157551363e-009) (0.0001054381405255633,-5.593712656493267e-009) (0.0001054423982073309,-5.592952609472294e-009)
 (0.0001054411011207677,-5.964374738718061e-009) (0.0001054381392862192,-5.812547096099059e-009) (0.0001054423969681426,-5.81175731473048e-009)
 (0.0001054410997512565,-6.197709699127056e-009) (0.0001054381379480101,-6.039942295713832e-009) (0.0001054423956301025,-6.039121616773983e-009)
 (0.0001054410982724924,-6.440172635990795e-009) (0.0001054381365030473,-6.276233105194158e-009) (0.0001054423941853209,-6.275380319960568e-009)
 (0.0001054410966757643,-6.692120580546817e-009) (0.0001054381349428147,-6.521767466349643e-009) (0.0001054423926252845,-6.520881318815714e-009)
 (0.0001054410949516597,-6.953924522617265e-009) (0.0001054381332581175,-6.776906924128257e-009) (0.0001054423909407999,-6.775986109163219e-009)
 (0.0001054410930900185,-7.225969955568076e-009) (0.0001054381314390277,-7.042027157691722e-009) (0.000105442389121939,-7.041070319107988e-009)
 (0.0001054410910798692,-7.508657442432419e-009) (0.0001054381294748245,-7.317518532121468e-009) (0.000105442387157982,-7.316524260689163e-009)
 (0.000105441088909366,-7.802403204069239e-009) (0.0001054381273539322,-7.603786671563874e-009) (0.0001054423850373565,-7.602753502933493e-009)
 (0.0001054410865657172,-8.10763973010994e-009) (0.0001054381250638509,-7.901253054630558e-009) (0.0001054423827475649,-7.900179467172565e-009)
 (0.0001054410840351109,-8.424816413635808e-009) (0.0001054381225910874,-8.210355632879771e-009) (0.0001054423802751116,-8.209240045450941e-009)
 (0.0001054410813026321,-8.754400210465736e-009) (0.0001054381199210652,-8.531549473306356e-009) (0.000105442377605425,-8.530390242926134e-009)
 (0.0001054410783521818,-9.096876323985962e-009) (0.000105438117038053,-8.865307425699812e-009) (0.0001054423747227758,-8.864102845124832e-009)
 (0.0001054410751663699,-9.452748916493642e-009) (0.0001054381139250593,-9.21212081585896e-009) (0.0001054423716101735,-9.210869111075201e-009)
 (0.0001054410717264224,-9.822541848072565e-009) (0.0001054381105637391,-9.57250016561325e-009) (0.0001054423682492769,-9.571199493225132e-009)
 (0.0001054410680120714,-1.020679944400209e-008) (0.0001054381069342865,-9.946975940662116e-009) (0.0001054423646202808,-9.9456243851908e-009)
 (0.000105441064001424,-1.060608729183196e-008) (0.0001054381030153113,-1.033609932731345e-008) (0.0001054423607017991,-1.033469489836309e-008)
 (0.0001054410596708487,-1.1020993069171e-008) (0.0001054380987837212,-1.074044303915585e-008) (0.0001054423564707407,-1.07389836684953e-008)
 (0.000105441054994828,-1.145212740340043e-008) (0.0001054380942145808,-1.116060215481093e-008) (0.0001054423519021754,-1.115908569333545e-008)
 (0.000105441049945807,-1.190012476444193e-008) (0.0001054380892809666,-1.159719498793264e-008) (0.0001054423469691816,-1.159561920249951e-008)
 (0.0001054410444940343,-1.236564439185184e-008) (0.0001054380839538064,-1.205086399061819e-008) (0.0001054423416426922,-1.20492265607682e-008)
 (0.0001054410386073862,-1.284937125748806e-008) (0.0001054380782017115,-1.252227669149777e-008) (0.0001054423358913212,-1.25205752060348e-008)
 (0.0001054410322511767,-1.335201706506124e-008) (0.0001054380719907886,-1.301212666972968e-008) (0.0001054423296811791,-1.301035862319701e-008)
 (0.0001054410253879561,-1.387432128791552e-008) (0.0001054380652844439,-1.352113456630524e-008) (0.0001054423229756787,-1.351929735527601e-008)
 (0.0001054410179772854,-1.44170522464322e-008) (0.0001054380580431623,-1.405004913385234e-008) (0.0001054423157353086,-1.404814005313992e-008)
 (0.0001054410099755025,-1.498100822648564e-008) (0.0001054380502242812,-1.45996483265512e-008) (0.000105442307917411,-1.459766456520486e-008)
 (0.0001054410013354646,-1.556701864042135e-008) (0.0001054380417817338,-1.517074043138223e-008) (0.000105442299475926,-1.516867906857894e-008)
 (0.0001054409920062678,-1.61759452320784e-008) (0.0001054380326657808,-1.576416524231323e-008) (0.000105442290361121,-1.57620232430634e-008)
 (0.0001054409819329533,-1.680868332739184e-008) (0.0001054380228227204,-1.638079527890302e-008) (0.0001054422805192984,-1.637856948959549e-008)
 (0.0001054409710561777,-1.746616313218291e-008) (0.0001054380121945661,-1.702153705084941e-008) (0.0001054422698924813,-1.701922419463589e-008)
 (0.0001054409593118681,-1.814935107880004e-008) (0.0001054380007187087,-1.768733237009779e-008) (0.0001054422584180679,-1.768492904207146e-008)
 (0.0001054409466308432,-1.885925122319723e-008) (0.0001054379883275485,-1.83791597121389e-008) (0.0001054422460284666,-1.837666237435692e-008)
 (0.0001054409329384091,-1.959690669425698e-008) (0.0001054379749480992,-1.909803562813683e-008) (0.0001054422326507013,-1.909544060441856e-008)
 (0.0001054409181539165,-2.036340119704374e-008) (0.0001054379605015563,-1.984501620959066e-008) (0.0001054422182059756,-1.984231968015793e-008)
 (0.0001054409021902876,-2.115986057178742e-008) (0.0001054379449028332,-2.062119860726595e-008) (0.0001054422026092152,-2.061839660311799e-008)
 (0.0001054408849535091,-2.19874544103551e-008) (0.000105437928060064,-2.142772260614641e-008) (0.0001054421857685663,-2.142481100327865e-008)
 (0.0001054408663420716,-2.284739773211652e-008) (0.0001054379098740623,-2.226577225814703e-008) (0.0001054421675848525,-2.226274677150661e-008)
 (0.0001054408462463795,-2.374095272097229e-008) (0.0001054378902377378,-2.313657757445796e-008) (0.0001054421479509991,-2.313343375168224e-008)
 (0.0001054408245481055,-2.466943052548189e-008) (0.0001054378690354697,-2.40414162792443e-008) (0.0001054421267513983,-2.403814949415511e-008)
 (0.0001054408011194954,-2.563419312389601e-008) (0.0001054378461424229,-2.498161562657213e-008) (0.0001054421038612326,-2.49782210724093e-008)
 (0.000105440775822617,-2.663665525596756e-008) (0.0001054378214238214,-2.595855428235841e-008) (0.0001054420791457421,-2.595502696477937e-008)
 (0.0001054407485085563,-2.76782864235325e-008) (0.0001054377947341562,-2.697366427317187e-008) (0.0001054420524594353,-2.696999900297355e-008)
 (0.0001054407190165361,-2.876061296148928e-008) (0.000105437765916327,-2.8028433003641e-008) (0.0001054420236452331,-2.802462438918588e-008)
 (0.0001054406871729811,-2.988522018119101e-008) (0.0001054377348007278,-2.912440534423844e-008) (0.0001054419925335493,-2.912044778361316e-008)
 (0.0001054406527904944,-3.105375458790755e-008) (0.000105437701204249,-3.026318579118038e-008) (0.0001054419589412978,-3.025907346405141e-008)
 (0.0001054406156667639,-3.226792617414386e-008) (0.0001054376649292041,-3.144644070008745e-008) (0.0001054419226708187,-3.144216755924276e-008)
 (0.0001054405755833752,-3.352951079037267e-008) (0.0001054376257621761,-3.267590059495675e-008) (0.0001054418835087192,-3.267146035752612e-008)
 (0.0001054405323045351,-3.48403525948317e-008) (0.0001054375834727645,-3.395336255398511e-008) (0.00010544184122463,-3.394874869234495e-008)
 (0.0001054404855756926,-3.620236658369443e-008) (0.0001054375378122435,-3.528069267352461e-008) (0.0001054417955698553,-3.527589840584565e-008)
 (0.0001054404351220504,-3.761754120297845e-008) (0.0001054374885121015,-3.665982861153212e-008) (0.0001054417462759166,-3.665484689197253e-008)
 (0.0001054403806469567,-3.908794104327558e-008) (0.0001054374352824744,-3.809278221141672e-008) (0.000105441693052989,-3.808760571993992e-008)
 (0.0001054403218301834,-4.061570961812368e-008) (0.0001054373778104619,-3.958164220717233e-008) (0.0001054416355882098,-3.957626333903312e-008)
 (0.0001054402583260462,-4.220307222678176e-008) (0.0001054373157582901,-4.112857701042099e-008) (0.0001054415735438473,-4.112298786521928e-008)
 (0.000105440189761398,-4.385233890168408e-008) (0.0001054372487613522,-4.273583757969945e-008) (0.000105441506555341,-4.273002994999152e-008)
 (0.0001054401157334553,-4.55659074405863e-008) (0.0001054371764260837,-4.44057603718086e-008) (0.0001054414342291763,-4.439972573142175e-008)
 (0.0001054400358074534,-4.73462665230414e-008) (0.000105437098327673,-4.614077037500821e-008) (0.0001054413561405949,-4.613449986678924e-008)
 (0.0001054399495141212,-4.919599891038595e-008) (0.0001054370140075925,-4.794338422303036e-008) (0.0001054412718311275,-4.79368686462738e-008)
 (0.0001054398563469589,-5.111778472780389e-008) (0.0001054369229709394,-4.981621338858098e-008) (0.0001054411808059331,-4.980944318589393e-008)
 (0.0001054397557593029,-5.311440482650375e-008) (0.0001054368246835683,-5.176196745436235e-008) (0.0001054410825309338,-5.17549326981211e-008)
 (0.0001054396471611584,-5.518874422340363e-008) (0.0001054367185689995,-5.378345745880492e-008) (0.0001054409764297217,-5.37761478371492e-008)
 (0.0001054395299157916,-5.734379561475054e-008) (0.0001054366040050849,-5.588359931322376e-008) (0.0001054408618802278,-5.587600411549192e-008)
 (0.0001054394033360537,-5.958266295928338e-008) (0.0001054364803204192,-5.806541728588936e-008) (0.0001054407382111313,-5.80575253876188e-008)
 (0.0001054392666804259,-6.190856512570067e-008) (0.0001054363467904767,-6.033204754770601e-008) (0.0001054406046979982,-6.03238473950333e-008)
 (0.0001054391191487468,-6.432483959750125e-008) (0.0001054362026334366,-6.268674177289813e-008) (0.0001054404605591058,-6.267822136650465e-008)
 (0.0001054389598776347,-6.683494622762039e-008) (0.0001054360470057108,-6.513287078685775e-008) (0.0001054403049509722,-6.5124017665314e-008)
 (0.0001054387879355237,-6.944247103316483e-008) (0.000105435878997097,-6.767392825189331e-008) (0.0001054401369635119,-6.766472947447812e-008)
 (0.0001054386023173591,-7.215113001914774e-008) (0.0001054356976255944,-7.031353437964183e-008) (0.0001054399556148446,-7.030397650860583e-008)
 (0.0001054384019388616,-7.49647730182485e-008) (0.0001054355018318013,-7.30554396574991e-008) (0.0001054397598457037,-7.304550873971717e-008)
 (0.0001054381856303622,-7.78873875312104e-008) (0.0001054352904728944,-7.590352857374218e-008) (0.0001054395485134116,-7.589321012185297e-008)
 (0.0001054379521301785,-8.092310255022736e-008) (0.0001054350623161593,-7.886182332406642e-008) (0.0001054393203854067,-7.885110229691171e-008)
 (0.0001054377000774875,-8.407619234484347e-008) (0.0001054348160320254,-8.193448747923064e-008) (0.0001054390741322882,-8.192334826182049e-008)
 (0.0001054374280046604,-8.735108018690986e-008) (0.0001054345501865869,-8.512582959070583e-008) (0.0001054388083203318,-8.511425597350812e-008)
 (0.0001054371343290395,-9.075234198752454e-008) (0.0001054342632335626,-8.844030670763586e-008) (0.0001054385214034498,-8.84282818653348e-008)
 (0.0001054368173440887,-9.428470981512345e-008) (0.0001054339535056616,-9.188252777485241e-008) (0.0001054382117145621,-9.187003424445267e-008)
 (0.0001054364752099134,-9.79530752596011e-008) (0.0001054336192053188,-9.545725687707871e-008) (0.0001054378774563327,-9.544427653544607e-008)
 (0.0001054361059430697,-1.017624926024017e-007) (0.0001054332583947489,-9.916941629018092e-008) (0.0001054375166912193,-9.915593033098825e-008)
 (0.000105435707405648,-1.057181817471708e-007) (0.0001054328689852828,-1.030240892944481e-007) (0.0001054371273308178,-1.030100782046576e-007)
 (0.0001054352772935658,-1.098255308597975e-007) (0.0001054324487259395,-1.070265226999118e-007) (0.0001054367071244318,-1.070119662355015e-007)
 (0.0001054348131240269,-1.140900986595219e-007) (0.0001054319951911814,-1.111821290258166e-007) (0.0001054362536468303,-1.111670061872061e-007)
 (0.0001054343122221081,-1.185176162961274e-007) (0.0001054315057678165,-1.15496488270862e-007) (0.000105435764285153,-1.154807772777033e-007)
 (0.0001054337717063893,-1.231139887392692e-007) (0.000105430977640975,-1.199753492008658e-007) (0.0001054352362248868,-1.199590274663293e-007)
 (0.000105433188473619,-1.278852955977941e-007) (0.0001054304077791378,-1.246246300735948e-007) (0.0001054346664348953,-1.246076741784633e-007)
 (0.0001054325591823216,-1.32837791276105e-007) (0.0001054297929181397,-1.294504187090622e-007) (0.0001054340516514288,-1.294328043752014e-007)
 (0.0001054318802353208,-1.379779043645478e-007) (0.0001054291295441081,-1.344589718039169e-007) (0.0001054333883610616,-1.344406738676272e-007)
 (0.0001054311477611022,-1.433122361478154e-007) (0.0001054284138752858,-1.3965671337634e-007) (0.0001054326727825151,-1.396377057613224e-007)
 (0.0001054303575939838,-1.488475581030921e-007) (0.0001054276418426724,-1.450502322146953e-007) (0.0001054319008473058,-1.45030487905086e-007)
 (0.0001054295052530326,-1.545908082448499e-007) (0.0001054268090694637,-1.506462781898956e-007) (0.0001054310681791881,-1.506257692029845e-007)
 (0.000105428585919674,-1.605490861570384e-007) (0.0001054259108492101,-1.564517572747329e-007) (0.00010543017007231,-1.564304546340619e-007)
 (0.0001054275944139644,-1.667296465375264e-007) (0.0001054249421226714,-1.624737250982018e-007) (0.0001054292014680775,-1.62451598806481e-007)
 (0.0001054265251694735,-1.731398910600325e-007) (0.0001054238974533294,-1.68719378843469e-007) (0.0001054281569306656,-1.686963978562768e-007)
 (0.0001054253722067573,-1.797873583401431e-007) (0.0001054227710015281,-1.751960472798184e-007) (0.000105427030621163,-1.751721794795552e-007)
 (0.0001054241291053925,-1.866797117693689e-007) (0.000105421556497211,-1.819111786976231e-007) (0.0001054258162703161,-1.81886390868122e-007)
 (0.0001054227889745635,-1.938247249603303e-007) (0.0001054202472112645,-1.888723264926061e-007) (0.0001054245071498744,-1.888465842950551e-007)
 (0.0001054213444222118,-2.012302645203387e-007) (0.0001054188359254612,-1.960871321237201e-007) (0.000105423096042533,-1.960604000733547e-007)
 (0.0001054197875227534,-2.089042698471459e-007) (0.0001054173149010237,-2.035633051431628e-007) (0.0001054215752105099,-2.035355465876843e-007)
 (0.000105418109783432,-2.168547296131355e-007) (0.0001054156758458647,-2.11308599971399e-007) (0.0001054199363627868,-2.112797770712252e-007)
 (0.0001054163021093525,-2.250896545779145e-007) (0.0001054139098805665,-2.193307890648527e-007) (0.0001054181706210872,-2.193008627752977e-007)
 (0.0001054143547673019,-2.336170463418164e-007) (0.0001054120075031863,-2.276376320955305e-007) (0.0001054162684846963,-2.276065621516941e-007)
 (0.000105412257348498,-2.424448616242344e-007) (0.0001054099585530414,-2.362368407360757e-007) (0.0001054142197942474,-2.362045856407298e-007)
 (0.000105409998730433,-2.515809716258341e-007) (0.0001054077521736376,-2.451360386176182e-007) (0.0001054120136946544,-2.451025556325208e-007)
 (0.0001054075670380239,-2.610331160049238e-007) (0.0001054053767749581,-2.543427160017787e-007) (0.0001054096385974057,-2.543079611431059e-007)
 (0.0001054049496043768,-2.708088509771793e-007) (0.0001054028199953882,-2.638641786863637e-007) (0.0001054070821425022,-2.638281067244035e-007)
 (0.0001054021329314747,-2.809154910273908e-007) (0.0001054000686636381,-2.737074906444629e-007) (0.0001054043311603735,-2.736700551090905e-007)
 (0.0001053991026512093,-2.913600437027161e-007) (0.0001053971087610163,-2.838794098811087e-007) (0.0001054013716341698,-2.838405630729634e-007)
 (0.0001053958434872721,-3.021491369527342e-007) (0.0001053939253846062,-2.943863169839781e-007) (0.0001053981886629371,-2.943460099923209e-007)
 (0.0001053923392184457,-3.132889384743238e-007) (0.0001053905027118701,-3.05234135842095e-007) (0.0001053947664262283,-3.051923185705333e-007)
 (0.0001053885726440265,-3.247850665324551e-007) (0.0001053868239673889,-3.164282460177316e-007) (0.0001053910881508513,-3.163848672182981e-007)
 (0.0001053845255521317,-3.366424917456219e-007) (0.0001053828713924956,-3.279733862764543e-007) (0.0001053871360805083,-3.279283935934156e-007)
 (0.0001053801786918372,-3.488654293650307e-007) (0.0001053786262187245,-3.398735488203068e-007) (0.0001053828914492492,-3.398268888442494e-007)
 (0.0001053755117501808,-3.614572216291395e-007) (0.0001053740686461047,-3.52131863823045e-007) (0.0001053783344597717,-3.520834821569877e-007)
 (0.0001053705033352146,-3.744202098566436e-007) (0.0001053691778274459,-3.647504739460695e-007) (0.0001053734442677112,-3.647003152844501e-007)
 (0.0001053651309664523,-3.877555960440434e-007) (0.000105363931859958,-3.777303986190549e-007) (0.0001053681989732682,-3.776784068409614e-007)
 (0.0001053593710741813,-4.014632938703209e-007) (0.0001053583077856341,-3.910713880033486e-007) (0.0001053625756215908,-3.910175062812315e-007)
 (0.0001053531990093027,-4.155417691818422e-007) (0.0001053522816020356,-4.04771766726312e-007) (0.0001053565502135661,-4.047159376514217e-007)
 (0.0001053465890654618,-4.299878702414749e-007) (0.0001053458282852006,-4.188282676839671e-007) (0.0001053500977287303,-4.187704334104173e-007)
 (0.0001053395145154425,-4.44796648278797e-007) (0.000105338921826622,-4.332358564618039e-007) (0.0001053431921622466,-4.331759588704047e-007)
 (0.0001053319476638675,-4.599611691828854e-007) (0.0001053315352862736,-4.479875472199442e-007) (0.0001053358065779323,-4.47925528102949e-007)
 (0.0001053238599183905,-4.754723175278079e-007) (0.0001053236408638397,-4.630742112429781e-007) (0.0001053279131794863,-4.630100125113131e-007)
 (0.0001053152218816614,-4.913185945319619e-007) (0.0001053152099903556,-4.784843797489807e-007) (0.0001053194834021199,-4.784179436639019e-007)
 (0.0001053060034663206,-5.074859120068762e-007) (0.0001053062134424663,-4.94204043013064e-007) (0.0001053104880268189,-4.941353124426233e-007)
 (0.0001052961740353492,-5.239573848686992e-007) (0.0001052966214815628,-5.102164483587798e-007) (0.0001053008973194611,-5.101453670601219e-007)
 (0.0001052857025699313,-5.407131253373484e-007) (0.0001052864040198742,-5.26501900125199e-007) (0.0001052906811969028,-5.264284130549117e-007)
 (0.0001052745578668878,-5.577300425574579e-007) (0.0001052755308155081,-5.430375653065154e-007) (0.000105279809422002,-5.429616189583963e-007)
 (0.000105262708767421,-5.749816519946407e-007) (0.0001052639716981028,-5.597972891750911e-007) (0.0001052682518292493,-5.597188319460066e-007)
 (0.000105250124418575,-5.924378996089279e-007) (0.000105251696826401,-5.767514258300133e-007) (0.0001052559785823245,-5.76670408414726e-007)
 (0.0001052367745682791,-6.100650064356177e-007) (0.0001052386769785556,-5.9386668922717e-007) (0.0001052429604643725,-5.937830650405712e-007)
 (0.0001052226298942176,-6.278253398001756e-007) (0.0001052248838753188,-6.111060308268827e-007) (0.0001052291692011612,-6.110197564533754e-007)
 (0.0001052076623659645,-6.456773179236534e-007) (0.0001052102905354788,-6.284285505062125e-007) (0.000105214577816486,-6.283395861754103e-007)
 (0.0001051918456388745,-6.635753550954629e-007) (0.0001051948716619854,-6.457894477835931e-007) (0.0001051991610182487,-6.456977578692143e-007)
 (0.0001051751554771465,-6.814698548620455e-007) (0.0001051786040561193,-6.631400206566274e-007) (0.000105182895612592,-6.630455741962927e-007)
 (0.0001051575702022224,-6.993072587587405e-007) (0.0001051614670558241,-6.804277194102211e-007) (0.0001051657609421755,-6.803304906432292e-007)
 (0.00010513907116134,-7.170301579439327e-007) (0.0001051434429930318,-6.975962625696165e-007) (0.0001051477393434474,-6.974962314873588e-007)
 (0.0001051196432096643,-7.345774746442837e-007) (0.00010512451766338,-7.145858216962197e-007) (0.0001051288166163042,-7.144829746013498e-007)
 (0.0001050992751978861,-7.518847195298975e-007) (0.00010510468080029,-7.313332809300096e-007) (0.0001051089824981119,-7.312276109978432e-007)
 (0.0001050779604558114,-7.688843299919426e-007) (0.0001050839265439788,-7.477725760167744e-007) (0.0001050882311326438,-7.476640838519763e-007)
 (0.000105055697261049,-7.855060927641459e-007) (0.0001050622538946527,-7.638351160254981e-007) (0.0001050665615232123,-7.637238102066379e-007)
 (0.0001050324892807446,-8.016776524032681e-007) (0.0001050396671379858,-7.794502890358523e-007) (0.0001050439779580749,-7.793361866402258e-007)
 (0.0001050083459733935,-8.173251048663484e-007) (0.0001050161762301421,-7.945460508084162e-007) (0.0001050204903953867,-7.94429177907438e-007)
 (0.0001049832829371521,-8.323736727993405e-007) (0.0001049917971290179,-8.090495928447441e-007) (0.0001049961147943725,-8.08929984960627e-007)
 (0.0001049573221909617,-8.467484562949814e-007) (0.0001049665520583542,-8.228880834227923e-007) (0.0001049708733793679,-8.227657859366288e-007)
 (0.0001049304923751148,-8.603752498526517e-007) (0.0001049404696916958,-8.35989472203537e-007) (0.0001049447948237178,-8.358645407052405e-007)
 (0.0001049028288588669,-8.731814132257946e-007) (0.0001049135852442438,-8.482833460200882e-007) (0.0001049179143415557,-8.481558465885345e-007)
 (0.0001048743737441623,-8.850967808998151e-007) (0.0001048859404620891,-8.597018205798932e-007) (0.0001048902736770015,-8.595718299852228e-007)
 (0.0001048451757567397,-8.960545922929895e-007) (0.0001048575835006032,-8.7018045023778e-007) (0.0001048619209824832,-8.700480560555886e-007)
 (0.0001048152900185159,-9.059924225348551e-007) (0.0001048285686863472,-8.796591358559335e-007) (0.0001048329105806202,-8.795244364832123e-007)
 (0.0001047847776983751,-9.148530920592002e-007) (0.0001047989561601333,-8.88083009232236e-007) (0.0001048033026072514,-8.87946113799784e-007)
 (0.0001047537055420603,-9.225855323495752e-007) (0.0001047688114023799,-8.954032717878785e-007) (0.0001047731625367783,-8.952642999598006e-007)
 (0.0001047221452857044,-9.291455851161535e-007) (0.0001047382046457176,-9.015779652404858e-007) (0.0001047425605947657,-9.014370468977434e-007)
 (0.0001046901729613872,-9.34496713036194e-007) (0.0001047072101835984,-9.065726529385959e-007) (0.000104711571066565,-9.064299277411491e-007)
 (0.0001046578681069807,-9.386106019629796e-007) (0.0001046759055873857,-9.10360992373471e-007) (0.0001046802715144273,-9.102166092019604e-007)
 (0.0001046253128959373,-9.414676371409813e-007) (0.0001046443708477716,-9.129251821094475e-007) (0.0001046487419189719,-9.127792983846589e-007)
 (0.0001045925912057187,-9.430572394090586e-007) (0.0001046126874592134,-9.142562698312006e-007) (0.0001046170637636816,-9.141090507171513e-007)
 (0.00010455978764591,-9.433780514345355e-007) (0.0001045809374683243,-9.143543123065063e-007) (0.0001045853190833681,-9.14205929798594e-007)
 (0.0001045269865685916,-9.424379685316057e-007) (0.000104549202508543,-9.132283825544483e-007) (0.0001045535894989352,-9.13079014465601e-007)
 (0.000104494271084297,-9.402540133766146e-007) (0.0001045175628439715,-9.108964242232521e-007) (0.0001045219552613318,-9.107462530779138e-007)
 (0.0001044617221066665,-9.368520586847047e-007) (0.0001044860964449957,-9.073849578665234e-007) (0.0001044904943272839,-9.07234169711485e-007)
 (0.0001044294174478218,-9.322664064310211e-007) (0.000104454878117016,-9.027286482157728e-007) (0.0001044592814881753,-9.025774313700518e-007)
 (0.0001043974309846548,-9.265392363122666e-007) (0.0001044239787017645,-8.96969745538751e-007) (0.0001044283875714891,-8.968182892950309e-007)
 (0.0001043658319135901,-9.197199396119058e-007) (0.0001043934643678992,-8.901574174846175e-007) (0.0001043978787315687,-8.900059107855424e-007)
 (0.000104334684108247,-9.118643573755547e-007) (0.0001043633960044811,-8.8234699040974e-007) (0.0001043678158432461,-8.82195620516564e-007)
 (0.0001043040455909084,-9.030339436963132e-007) (0.0001043338287273695,-8.73599120897569e-007) (0.0001043382540083873,-8.734480720755205e-007)
 (0.0001042739681248987,-8.932948759351181e-007) (0.000104304811504797,-8.639789190574332e-007) (0.0001043092421816263,-8.638283712947815e-007)
 (0.0001042444969311953,-8.827171338637917e-007) (0.000104276386904718,-8.535550451947894e-007) (0.0001042808229178565,-8.534051729808986e-007)
 (0.0001042156705289366,-8.71373569078231e-007) (0.0001042485909629081,-8.423988006853179e-007) (0.0001042530322404659,-8.422497718653967e-007)
 (0.0001041875206960375,-8.593389846931711e-007) (0.0001042214531674924,-8.305832324312309e-007) (0.0001042258996259976,-8.304352071537422e-007)
 (0.0001041600725431046,-8.466892433920921e-007) (0.0001041949965526996,-8.181822682791721e-007) (0.0001041994480980006,-8.180353980539586e-007)
 (0.0001041333446913031,-8.335004195391116e-007) (0.0001041692378922145,-8.052698983609893e-007) (0.0001041736944204839,-8.051243252381134e-007)
 (0.000104107349542758,-8.198480083947892e-007) (0.0001041441879806029,-7.919194146448233e-007) (0.0001041486493794106,-7.917752705260485e-007)
 (0.0001040820936305879,-8.05806202658511e-007) (0.0001041198519899416,-7.782027181807456e-007) (0.0001041243181393868,-7.780601242672983e-007)
 (0.0001040575780347236,-7.914472437208109e-007) (0.0001040962298879427,-7.64189700735315e-007) (0.0001041007006618132,-7.640487671183633e-007)
 (0.0001040337988491963,-7.768408522832326e-007) (0.0001040733169035184,-7.499477048457997e-007) (0.0001040777921704677,-7.498085302359413e-007)
 (0.0001040107476866267,-7.620537404601517e-007) (0.0001040511040258972,-7.355410638673708e-007) (0.0001040555836506155,-7.354037354612502e-007)
 (0.0001039884122060667,-7.471492052133496e-007) (0.0001040295785238173,-7.210307214190115e-007) (0.00010403406236819,-7.208953148996303e-007)
 (0.0001039667766511179,-7.321868010286423e-007) (0.0001040087244722243,-7.064739277863761e-007) (0.0001040132123964363,-7.063405074455203e-007)
 (0.0001039458223863204,-7.17222088154313e-007) (0.0001039885232749303,-6.919240093587062e-007) (0.0001039930151385344,-6.91792628333057e-007)
 (0.0001039255284210721,-7.023064514731969e-007) (0.0001039689541729907,-6.774302060163666e-007) (0.0001039734498359082,-6.773009066286639e-007)
 (0.0001039058719117504,-6.874869842182298e-007) (0.0001039499947299407,-6.630375706154104e-007) (0.0001039544940533875,-6.629103848048137e-007)
 (0.0001038868286342718,-6.728064301633486e-007) (0.0001039316212865611,-6.487869242136333e-007) (0.0001039361241338972,-6.486618740438877e-007)
 (0.0001038683734208423,-6.583031776710291e-007) (0.0001039138093793625,-6.347148604956285e-007) (0.0001039183156168579,-6.345919587283784e-007)
 (0.0001038504805563206,-6.440112989701687e-007) (0.0001038965341185126,-6.208537928977654e-007) (0.0001039010436160237,-6.207330436199689e-007)
 (0.0001038331241310563,-6.299606282407135e-007) (0.0001038797705224374,-6.072320381779632e-007) (0.0001038842831539956,-6.071134374683578e-007)
 (0.0001038162783487075,-6.161768724623935e-007) (0.0001038634938077984,-5.938739305770782e-007) (0.0001038680094521048,-5.937574672017529e-007)
 (0.0001037999177887412,-6.026817494811268e-007) (0.0001038476796347937,-5.807999612312165e-007) (0.0001038521981756426,-5.806856173577848e-007)
 (0.0001037840176247757,-5.894931483315329e-007) (0.0001038323043090851,-5.680269380886728e-007) (0.0001038368256356776,-5.679146900075858e-007)
 (0.0001037685538008747,-5.766253074859124e-007) (0.0001038173449425668,-5.555681622045327e-007) (0.0001038218689497644,-5.554579810520057e-007)
 (0.0001037535031689243,-5.640890073455747e-007) (0.0001038027795762061,-5.434336169292844e-007) (0.0001038073061646955,-5.433254693991752e-007)
 (0.0001037388435908777,-5.518917739058994e-007) (0.0001037885872687754,-5.316301671061591e-007) (0.0001037931163451634,-5.315240161475305e-007)
 (0.0001037245540102325,-5.400380911191281e-007) (0.0001037747481558644,-5.201617659674874e-007) (0.0001037792796327055,-5.200575714599238e-007)
 (0.0001037106144972823,-5.285296199899944e-007) (0.000103761243483745,-5.090296679130875e-007) (0.0001037657772795035,-5.08927387315217e-007)
 (0.0001036970062728643,-5.173654228777496e-007) (0.0001037480556227645,-4.982326457757504e-007) (0.0001037525916617195,-4.981322347412455e-007)
 (0.0001036837117150345,-5.065421918205938e-007) (0.0001037351680647379,-4.877672115017655e-007) (0.0001037397062768377,-4.876686244602592e-007)
 (0.0001036707143528586,-4.960544799425781e-007) (0.0001037225654084807,-4.776278394067518e-007) (0.0001037271057291448,-4.775310301048894e-007)
 (0.0001036579988509361,-4.858949351382874e-007) (0.0001037102333371002,-4.678071912890726e-007) (0.0001037147757069901,-4.677121132888156e-007)
 (0.0001036455509876588,-4.760545352678319e-007) (0.0001036981585900355,-4.582963427119903e-007) (0.0001037027029547762,-4.582029498458252e-007)
 (0.0001036333576294868,-4.665228240267165e-007) (0.0001036863289321426,-4.490850096954668e-007) (0.0001036908752420155,-4.489932564731586e-007)
 (0.0001036214067028138,-4.572881465122399e-007) (0.0001036747331213554,-4.401617749137996e-007) (0.0001036792813309761,-4.400716168824793e-007)
 (0.0001036096871642749,-4.483378832868762e-007) (0.000103663360875826,-4.315143122709797e-007) (0.0001036679109437889,-4.314257063252788e-007)
 (0.000103598188969681,-4.396586814676203e-007) (0.0001036522028407009,-4.231296084717717e-007) (0.0001036567547292173,-4.230425131147406e-007)
 (0.0001035869030413085,-4.312366810820858e-007) (0.0001036412505542738,-4.149941799143628e-007) (0.0001036458042287971,-4.149085554677265e-007)
 (0.000103575821232823,-4.230577346436072e-007) (0.0001036304964127885,-4.070942829479849e-007) (0.0001036350518416399,-4.070100917147693e-007)
 (0.0001035649362909197,-4.151076176297635e-007) (0.0001036199336329638,-3.994161152948108e-007) (0.0001036244907869537,-3.99333321671332e-007)
 (0.0001035542418127371,-4.07372227363164e-007) (0.0001036095562112692,-3.919460062366406e-007) (0.000103614115063333,-3.918645767805641e-007)
 (0.0001035437321981303,-3.998377676785123e-007) (0.0001035993588789917,-3.846705930667197e-007) (0.0001036039194038369,-3.845904965189361e-007)
 (0.0001035334025962247,-3.924909167555973e-007) (0.000103589337052469,-3.775769813043536e-007) (0.0001035938992262291,-3.774981885706401e-007)
 (0.0001035232488459465,-3.853189756297915e-007) (0.0001035794867780877,-3.706528862938389e-007) (0.0001035840505780214,-3.705753703886122e-007)
 (0.0001035132674106969,-3.783099951506492e-007) (0.0001035698046721279,-3.638867540564336e-007) (0.0001035743700763149,-3.638104900132873e-007)
 (0.0001035034553077635,-3.714528795402304e-007) (0.0001035602878559156,-3.57267859643762e-007) (0.0001035648548430062,-3.57192824396426e-007)
