# Supplementary material for: Electromagnetic Analysis, Characterization and Discussion of Inductive Transmission Parameters for Titanium Based Housing Materials in Active Medical Implantable Devices
Source: Materials (Basel). 2018 Oct 25;11(11):2089. doi: 10.3390/ma11112089 (PMC6266279; doi:10.3390/ma11112089)
Supplement: Supplementary file 1 [file materials-11-02089-s001.zip › supplementary/simulation_and_results_H_K/L11U_outputMG.txt]

# Created by Octave 4.0.0, Wed Sep 21 16:38:47 2016 Mitteleurop�ische Sommerzeit <unknown@juno>
# name: L11U
# type: complex matrix
# rows: 241
# columns: 3
 (3.137489957658739,0.6382478517964979) (3.137487204600074,0.6382304405770814) (3.137489747657948,0.6382561065600878)
 (3.142986965584442,0.6614715818710819) (3.142984030714809,0.6614535712094346) (3.142986742643671,0.6614801670592834)
 (3.148830093421494,0.6854293835733413) (3.148826967294269,0.6854107575138132) (3.148829856993922,0.6854383127536787)
 (3.155035189784743,0.7101352173478868) (3.155031862788389,0.7101159598291465) (3.155034939330971,0.7101445046554955)
 (3.161618122745328,0.7356027749154586) (3.161614585141406,0.7355828697756351) (3.161617857737222,0.735612435074634)
 (3.168594698367127,0.7618454892706946) (3.168590940332424,0.7618249202486281) (3.16859441829173,0.761855537617017)
 (3.175980576137378,0.7888765557123582) (3.175976587810015,0.7888553064442226) (3.175980280500829,0.7888870082151357)
 (3.183791182872751,0.8167089647740918) (3.183786954401834,0.8166870187848442) (3.183790871204108,0.8167198380593633)
 (3.19204162692396,0.8453555476589728) (3.192037148522301,0.845332888347842) (3.192041298778817,0.8453668590329667)
 (3.200746614701884,0.8748290344445363) (3.200741876701061,0.8748056450641297) (3.200746269665625,0.8748408019177845)
 (3.209920371685863,0.905142124924227) (3.209915364593068,0.9051179885527257) (3.209920009376494,0.905154367236345)
 (3.219576570130232,0.9363075714939646) (3.219571284685845,0.9362826710000807) (3.219576190200557,0.936320308139334)
 (3.229728265638267,0.9683382729965295) (3.229722692873478,0.968312590997071) (3.229727867777354,0.9683515242509381)
 (3.240387844608366,1.001247377923972) (3.24038197590168,1.001220896733995) (3.240387428542153,1.001261164872645)
 (3.251566984262532,1.03504839487758) (3.251560811394378,1.035021096453246) (3.251566549753451,1.035062739444643)
 (3.263276626538307,1.069755307729706) (3.263270141742779,1.069727173604363) (3.263276173383924,1.069770232709608)
 (3.275526966566564,1.105382692558672) (3.275520162579476,1.105353703772548) (3.275526494597135,1.105398221649777)
 (3.288327455782582,1.141945833174969) (3.28832032588509,1.141915970199275) (3.288326964857538,1.141961991015839)
 (3.301686818952823,1.179460831958745) (3.301679357010209,1.179430074615101) (3.301686308956381,1.179477644167433)
 (3.315613083581281,1.217944712816232) (3.315605284076467,1.21791304019231) (3.315612554417127,1.217962206033189)
 (3.330113619332738,1.257415513357208) (3.330105477394477,1.257382903719671) (3.330113070918177,1.257433715292171)
 (3.345195184330065,1.297892363905546) (3.345186695755985,1.297858794611318) (3.345194616589812,1.297911303388928)
 (3.360863974506926,1.339395551676128) (3.360855135781825,1.33936099908294) (3.360863387367037,1.339415258715468)
 (3.377125671683295,1.381946569361468) (3.377116479993331,1.381911008738562) (3.377125065065573,1.381967075203249)
 (3.393985485732923,1.425568148432401) (3.39397593897654,1.425531553872075) (3.393984859550489,1.425589485629848)
 (3.411448186173051,1.470284278616652) (3.411438282969549,1.470246622947083) (3.411447540327564,1.470306481103774)
 (3.429518118756111,1.516120216209807) (3.429507858453135,1.516081470909431) (3.429517453137537,1.516143319382074)
 (3.44819920319442,1.563102485021492) (3.448188585875288,1.563062620134806) (3.448198517683964,1.563126525823419)
 (3.467494908991491,1.611258874787237) (3.467483935483545,1.611217858841694) (3.467494203468661,1.611283891807043)
 (3.487408207460241,1.660618442706638) (3.48739687934523,1.660576242630135) (3.487407481814963,1.660644476278093)
 (3.507941499328249,1.71121152433491) (3.507929818955438,1.711168105372932) (3.507940753478875,1.711238616646443)
 (3.529096518796129,1.763069760301853) (3.529084489298855,1.763025085933441) (3.52909575271455,1.763097955512738)
 (3.550874216446462,1.816226145224525) (3.550861841762301,1.816180177075807) (3.550873430191151,1.816255489588083)
 (3.573274624907532,1.870715104703641) (3.573261909802316,1.870667802458038) (3.573273818665727,1.870745646696983)
 (3.596296712566535,1.926572605456942) (3.596283662661814,1.926523926760808) (3.596295886706554,1.926604395917073)
 (3.619938231813847,1.983836302480395) (3.619924853617414,1.983786202843209) (3.619937386948578,1.983869394745921)
 (3.64419556920397,2.042545725693) (3.644181870142733,2.04249415838143) (3.644194706266699,2.042580175750971)
 (3.669063605480218,2.102742506888522) (3.669049593934578,2.102689422813845) (3.669062725813629,2.102778373525589)
 (3.694535593586099,2.16447064607562) (3.694521278924726,2.164415993674071) (3.694534699045503,2.164507991032539)
 (3.720603062558897,2.22777681452998) (3.7205884551733,2.227720539636543) (3.720602155630678,2.227815702658681)
 (3.747255754579604,2.292710690210917) (3.74724086591716,2.29265273592659) (3.747254838515526,2.292751189632909)
 (3.77448160146626,2.35932531969692) (3.774466444061359,2.359265626250393) (3.7744806804346,2.359367501961969)
 (3.802266745604224,2.427677499556073) (3.802251333106769,2.427616004160655) (3.802265824858245,2.427721439799856)
 (3.830595608775103,2.497828169147794) (3.830579955976295,2.497764805854861) (3.83059469483952,2.4978739462473)
 (3.859451010665756,2.569842806296233) (3.859435133521272,2.569777505846568) (3.859450111541679,2.569890503021561)
 (3.888814337099217,2.643791817099304) (3.888798252750138,2.643724506773462) (3.888813462487867,2.643841520260543)
 (3.918665756322965,2.719750911334636) (3.918649483115677,2.719681514804063) (3.918664917868704,2.719802711922451)
 (3.948984480099775,2.797801455464483) (3.948968037605872,2.797729892644541) (3.948983691652388,2.797855448783104)
 (3.979749064942696,2.878030796079214) (3.979732473980743,2.877956982985228) (3.979748342839467,2.878087081870532)
 (4.010937747669416,2.96053254768818) (4.010921030330591,2.960456396295415) (4.01093711103684,2.960591230245477)
 (4.042528808555788,3.04540684000088) (4.042511988235912,3.045328258109366) (4.042528279631462,3.04546802827127)
 (4.074500954755298,3.132760521170505) (4.07448405619582,3.132679412274501) (4.074500559229845,3.132824328844406)
 (4.10683371631202,3.222707314826213) (4.106816765653137,3.222623577988703) (4.106833483691641,3.222773860412914)
 (4.139507847012962,3.315367930050794) (4.139490871861928,3.315281459782231) (4.139507811002727,3.315437336938647)
 (4.172505722466433,3.410870124717284) (4.172488751984478,3.410780810857533) (4.172505921374841,3.410942521217098)
 (4.205811728124144,3.509348723753092) (4.205794793135494,3.509256451355296) (4.205812205289537,3.509424243123402)
 (4.239412630449464,3.610945594935096) (4.239395763575959,3.610850244149133) (4.239413434688881,3.611024375387541)
 (4.27329792504028,3.715809585722748) (4.273281160865238,3.715711031675923) (4.273299111121657,3.715891770405844)
 (4.307460156215136,3.824096425407114) (4.307443531479808,3.82399453807875) (4.307461785353537,3.824182162366087)
 (4.34189520334369,3.935968597491768) (4.341878757179775,3.935863241577815) (4.341897343722747,3.936058039602212)
 (4.376602530029312,4.051595187726171) (4.376586304230669,4.051486222489644) (4.376605257348696,4.051688492598606)
 (4.41158539311822,4.171151713585409) (4.411569432454574,4.171038992687213) (4.411588791168097,4.171249043437336)
 (4.446851009401034,4.294819941226473) (4.446835361976406,4.29470331253136) (4.446855170664503,4.294921462718398)
 (4.482410678772998,4.422787696050382) (4.482395396430515,4.422667001401289) (4.482415705056993,4.422893580081105)
 (4.518279863508738,4.555248672955708) (4.518265002283584,4.555123747909743) (4.518285866603835,4.555359094412183)
 (4.55447822416415,4.692402252183141) (4.554463844785418,4.692272925701758) (4.554485326533317,4.692517389639236)
 (4.591029613415946,4.834453326326438) (4.591015781857413,4.834319420411805) (4.59103794891158,4.834573361684407)
 (4.627962029861378,4.981612143631372) (4.627948817940341,4.981473472900341) (4.627971744469376,4.981737261699199)
 (4.665307534401726,5.13409417213944) (4.665295020424232,5.13395054332655) (4.665318787010571,5.134224560136805)
 (4.703102132298375,5.292119988579474) (4.703090401748032,5.291971199959706) (4.703115095490028,5.292255835564325)
 (4.741385624304014,5.455915195199358) (4.741374770570563,5.455761035921716) (4.741400485162572,5.456056691406976)
 (4.780201430422789,5.625710366996964) (4.780191555565281,5.62555061631934) (4.780218391355309,5.625857703082808)
 (4.819596389840187,5.801741031089965) (4.819587605378604,5.801575457506458) (4.819615669402719,5.801894397267829)
 (4.859620540395834,5.984247679298128) (4.859612968123439,5.984076039549698) (4.859642374116135,5.98440726436464)
 (4.900326880666113,6.17347581443227) (4.900320653474024,6.173297852392662) (4.900351521853145,6.173641804669898)
 (4.941771117306324,6.369676030321593) (4.941766380009939,6.369491475750222) (4.941798837834269,6.369848608271973)
 (4.984011399804773,6.573104125286874) (4.984008309960919,6.572912692442111) (4.984042490858196,6.573283468387634)
 (5.027108044264712,6.784021248596801) (5.027106772966854,6.783822634703149) (5.027142817029374,6.784207527675959)
 (5.07112324729029,7.00269407942668) (5.071123979928285,7.002487962991076) (5.071162033572379,7.002887457050166)
 (5.116120790552144,7.229395037970434) (5.116123727521678,7.229181076943664) (5.11616394330711,7.229595666639798)
 (5.162165736180399,7.464402528615823) (5.162171093526689,7.464180358397265) (5.16221362993115,7.464610548815479)
 (5.209324112806697,7.708001215456864) (5.209332122785788,7.707770446740966) (5.209377143929447,7.70821675355225)
 (5.25766259187326,7.960482330849251) (5.257673503414091,7.960242547316059) (5.257721178728182,7.960705496840531)
 (5.307248153754761,8.222144018183855) (5.307262232804099,8.221894774035009) (5.307312736637791,8.222374903321185)
 (5.358147743297656,8.493291710515903) (5.358165273030477,8.49303252786193) (5.358218784189804,8.493530384787604)
 (5.410427914561951,8.774238547119017) (5.410449195439067,8.773968913224866) (5.410505896651128,8.774485056625243)
 (5.464154464827863,9.065305830397273) (5.464179814482855,9.065025194794096) (5.464239891779909,9.065560194626457)
 (5.519392058287053,9.366823525873473) (5.519421811225253,9.366531297349347) (5.519485453242377,9.367085734902155)
 (5.576203840238036,9.679130808164286) (5.576238347330616,9.678826351646114) (5.576305744511846,9.679400819804437)
 (5.634651043028296,10.00257665595242) (5.634690670785034,10.0022592892956) (5.634762014493807,10.00285439287437)
 (5.694792585403828,10.33752049898588) (5.694837715010006,10.33718948968932) (5.694913196540424,10.33780584584825)
 (5.75668466732575,10.6843329200809) (5.756735693429082,10.68398748194817) (5.756815502916088,10.68462572070333)
 (5.820380362683342,11.0433964150028) (5.82043769191915,11.04303570477157) (5.820522017147237,11.04369646961951)
 (5.885929212674373,11.41510621295789) (5.885993261918699,11.41472932692296) (5.886082287030636,11.415413275595)
 (5.953376822940588,11.79987116026726) (5.953448017283686,11.79947713092384) (5.953541921392598,11.80018493628798)
 (6.022764467851387,12.19811466960943) (6.022843238286018,12.1977024623457) (6.022942193996845,12.1984348134756)
 (6.094128705631086,12.61027573701859) (6.094215486453566,12.60984424688861) (6.094319658301973,12.61060185031813)
 (6.167501008333925,13.03681002859355) (6.167596234258875,13.0363580772032) (6.167705777078797,13.03714165838563)
 (6.242907410992422,13.4781910386031) (6.243011513986241,13.47771737114264) (6.243126571219763,13.47852767613404)
 (6.320368184587081,13.93491132033651) (6.320481590428974,13.93441460279572) (6.320602292395339,13.93525240017963)
 (6.399897537806303,14.40748379064841) (6.400020662390609,14.4069626072494) (6.400147124533882,14.40782869031991)
 (6.481503352851687,14.89644310864564) (6.481636598250121,14.89589595952995) (6.481768919388561,14.89679114874889)
 (6.565186960781547,15.40234712838612) (6.565330711089479,15.4017724275917) (6.565468971691733,15.40269757333201)
 (6.650942962036954,15.9257784247887) (6.651097579033355,15.92517449855103) (6.651241839549769,15.92613048413707)
 (6.738759097837154,16.46734589121599) (6.738924916494105,16.46671097662614) (6.739075215773645,16.46769872167794)
 (6.828616178043338,17.02768640641118) (6.828793501926879,17.02701865046044) (6.828949855752246,17.0280391145448)
 (6.920488070857745,17.60746656767569) (6.920677167467519,17.60676402671106) (6.920839567242402,17.60781821329929)
 (7.014341759344588,18.20738448639776) (7.014542855446498,18.20664512601045) (7.014711267070048,18.20773408673651)
 (7.110137469242348,18.82817164132457) (7.110350746252525,18.82739333668349) (7.110525109216339,18.82851817589293)
 (7.207828871890537,19.4705947843224) (7.208054461374958,19.46977532096047) (7.208234688117142,19.47093720053358)
 (7.307363365352617,20.13545789283524) (7.307601344709097,20.13459496788479) (7.307787320259224,20.13579511231433)
 (7.408682435990619,20.82360416281815) (7.408932824383592,20.82269538668382) (7.409124406329899,20.82393508838085)
 (7.511722101873507,21.53591803561422) (7.511984856492698,21.53496093406129) (7.51218187529941,21.53624155885725)
 (7.616413438491802,22.27332725204796) (7.616688451204889,22.27231926866986) (7.616890710904564,22.27364226148045)
 (7.722683186324121,23.03680492691373) (7.722970280792058,23.03574342593524) (7.723177560071713,23.0371103165453)
 (7.830454438870804,23.82737163705988) (7.830753368188828,23.82625390641683) (7.830965421883778,23.82766631534169)
 (7.93964740883185,24.6460975163656) (7.939957853753078,24.64492077099201) (7.940174414755994,24.64638041537165)
 (8.050180269174378,25.49410435111217) (8.050501836963596,25.49286573635521) (8.05072261854845,25.49437443583129)
 (8.161970064899766,26.37256766953593) (8.162302288854521,26.37126426461015) (8.162526987408333,26.37282394713778)
 (8.274933690394683,27.28271881973758) (8.275276030056261,27.28134764111926) (8.275504328204031,27.28296034866771)
 (8.388988926330518,28.22584703060959) (8.389340768394119,28.22440503527109) (8.389572338494508,28.22607292936698)
 (8.504055529179944,29.20330145104043) (8.50441618909608,29.20178553941716) (8.504650697077878,29.2035109064889)
 (8.620056365557538,30.21649316336806) (8.620425089799735,30.21490018195315) (8.62066219930359,30.21668543844021)
 (8.736918582782998,31.26689716788646) (8.737294551740273,31.26522391135134) (8.737533928523169,31.2670716085468)
 (8.854574806330923,32.35605433615384) (8.854957137766128,32.3542975488985) (8.855198454322585,32.3562103775018)
 (8.97296435419196,33.48557333190537) (8.973352107191392,33.48372970895209) (8.973595047541286,33.48571050331601)
 (9.092034457645427,34.65713249952344) (9.092426636972055,34.65519868668135) (9.092670901563395,34.65725042874431)
 (9.211741477551676,35.87248172123994) (9.212137038302505,35.87045431448161) (9.212382348976874,35.87258013738718)
 (9.332052105025438,37.13344424552286) (9.332449957485977,37.13131978953376) (9.332696062456074,37.13352298094567)
 (9.452944535258359,38.44191849040674) (9.45334354984193,38.43969347628338) (9.453590228632864,38.44197748141341)
 (9.574409603316745,39.79987982682204) (9.574808615476607,39.79755068891779) (9.575055683785983,39.79991911328926)
 (9.696451870951146,41.20938234825916) (9.696849685954902,41.20694546019275) (9.697097000394061,41.2094020721722)
 (9.819090653799284,42.67256063432289) (9.81948605126242,42.67001230418222) (9.819733513944994,42.67256103731203)
 (9.942360978828367,44.19163151687193) (9.942752716912988,44.18896798166368) (9.943000279865256,44.19161293683575)
 (10.0663144624241,45.76889585849501) (10.0667012816217,45.76611327790209) (10.06694895099623,45.76885872541359)
 (10.19102010016985,47.40674035402015) (10.19140072659905,47.40383480353643) (10.19164856668006,47.40668518506883)
 (10.31656496003062,49.10763936658773) (10.31693810819848,49.10460683011443) (10.31718624519511,49.10756676067651)
 (10.44305477135241,50.87415681055654) (10.44341914634129,50.87099317253836) (10.44366777197092,50.87406744241203)
 (10.57061440277156,52.70894809415223) (10.57096870182922,52.70564913134005) (10.57121807669851,52.70884270806371)
 (10.69938822277962,54.61476213532457) (10.69973113630422,54.6113235082461) (10.69998159310126,54.61464153866572)
 (10.82954033730648,56.59444346479795) (10.82987054922953,56.5908607090124) (10.83012249574302,56.59430852142853)
 (10.96125469924145,58.65093443076842) (10.96157088682326,58.64720294797889) (10.96182480880711,58.65078605440579)
 (11.09473508533062,60.78727752017544) (11.0950359183895,60.78339256926427) (11.0952923822923,60.7871166678185)
 (11.23020493635969,63.00661781196629) (11.23048907596425,63.00257450001068) (11.23074873154274,63.00644547743681)
 (11.3679070569832,65.31220557828046) (11.36817315363902,65.30799885160246) (11.36843673647297,65.31202278593936)
 (11.50810317200333,67.70739905005473) (11.50834986337123,67.703023685351) (11.50861819729515,67.70720684873653)
 (11.65107333636094,70.19566736414642) (11.65129924454352,70.19111795973811) (11.65157324400642,70.19546682134933)
 (11.79711519659169,72.78059370972699) (11.79731892502836,72.77586467697127) (11.79759959738898,72.78038590608651)
 (11.94654310203721,75.46587869236602) (11.94672323204859,75.46096424725955) (11.94701167980958,75.46566471643774)
 (12.09968706469587,78.25534393493166) (12.09984215172182,78.25023808994547) (12.10013957469991,78.25512487830281)
 (12.25689156723679,81.15293593509971) (12.25702013681468,81.14763249127444) (12.25732783423884,81.15271288784703)
 (12.41851421938569,84.16273019995099) (12.41861476292145,84.15722273928726) (12.41893413544655,84.1625042464682)
 (12.58492426359752,87.28893567879661) (12.58499523398713,87.28321755696984) (12.58532778560164,87.28870789399893)
 (12.75650093162813,90.53589951598548) (12.75654073879488,90.52996385541719) (12.75688807859892,90.53567096192121)
 (12.93363165430254,93.90811214614187) (12.93363866072474,93.90195182944865) (12.93400250454468,93.9078838690138)
 (13.11671012740747,97.41021275494687) (13.11668264372081,97.40382041879431) (13.11706481552084,97.40998578256605)
 (13.30613423724423,101.0469951294211) (13.30607051801284,101.0403631587871) (13.30647295105864,101.0467704690995)
 (13.50230384995562,104.8234139226294) (13.50220208971725,104.8165344454908) (13.5026268274372,104.8231925595214)
 (13.70561846937294,108.7445913589768) (13.70547679907191,108.737456241396) (13.70592599555612,108.7443742548649)
 (13.91647476888384,112.8158244077814) (13.91629125281594,112.80842524938) (13.91676717288615,112.8156125003093)
 (14.13526400384931,117.0425924547184) (14.13503663724728,117.0349205844845) (14.13554165602488,117.0423866570533)
 (14.36236931254969,121.4305655029445) (14.36209601994299,121.4226119753121) (14.36263262183926,121.430366703852)
 (14.59816291571748,125.985612938266) (14.59784155020124,125.9773685293751) (14.5984123272492,125.9854220025675)
 (14.84300322762231,130.7138128954186) (14.84263157116539,130.7052680994464) (14.8432392206167,130.7136306648065)
 (15.09723189559683,135.6214622652342) (15.09680766051166,135.612607290652) (15.09745498162219,135.6212895593928)
 (15.36117078999125,140.7150873848325) (15.3606916216787,140.7059121504311) (15.36138151161617,140.7149250028309)
 (15.63511897290886,146.0014554547198) (15.63458245396806,145.9919495852043) (15.63531790278672,146.0013041766158)
 (15.91934968166209,151.4875867272243) (15.918753337439,151.4777395481754) (15.91953742208436,151.4874473158369)
 (16.21410737158617,157.1807675097763) (16.21344867720186,157.1705680417325) (16.21428455452815,157.1806407125582)
 (16.51960487231382,163.0885640234674) (16.51888126118568,163.0780009748914) (16.51977215999846,163.0884505744301)
 (16.83602072141541,169.2188371518691) (16.83522959524451,169.2078989107271) (16.83617880741006,169.2187377734868)
 (17.16349674880985,175.5797581068228) (17.16263548897051,175.5684327305121) (17.16364635967078,175.5796735118661)
 (17.50213599379249,182.1798250266971) (17.50120197401727,182.168100230062) (17.50227789126352,182.1797559199182)
 (17.85200104308301,189.0278805085731) (17.85099164329298,189.015743649744) (17.85213602685294,189.0278275881848)
 (18.21311288205687,196.133130059094) (18.21202550314403,196.1205681229175) (18.21324179307411,196.1330940179688)
 (18.58545035148712,203.5051614300665) (18.58428243081549,203.4921610089117) (18.58557407582328,203.5051429565831)
 (18.96895029792469,211.1539647849211) (18.9676993252777,211.1405120566741) (18.96906977117679,211.1539645633849)
 (19.36350849682217,219.0899536220802) (19.36217203049204,219.0760343252013) (19.36362470902717,219.0899723326375)
 (19.76898141333922,227.3239863621836) (19.76755709603316,227.3095857677264) (19.76909541437649,227.3240246801474)
 (20.18518884662376,235.8673884894344) (20.18367442083687,235.8524913700016) (20.18530175206191,235.8674470839497)
 (20.6119174796052,244.7319751243009) (20.61031080211217,244.7165657199547) (20.61203047694177,244.7320546562608)
 (21.04892532883579,253.9300738966731) (21.0472243839544,253.9141358778867) (21.04903968406739,253.9301750158035)
 (21.49594705877071,263.4745479863133) (21.49414997007475,263.4580644141195) (21.49606412322149,263.4746713273669)
 (21.95270009354719,273.3788192018575) (21.95080513371901,273.3617724853871) (21.95282131085941,273.3789653798294)
 (22.41889142832605,283.6568909808389) (22.41689702690573,283.6392628325188) (22.41901834152471,283.6570605851621)
 (22.89422501336254,294.323371211342) (22.89212976218073,294.30514260005) (22.89435927187742,294.3235647990022)
 (23.37840955869645,305.3934948002775) (23.37621221485188,305.3746459028039) (23.3785529252236,305.3937128878128)
 (23.87116658717657,316.8831459429201) (23.86886607348665,316.8636560940979) (23.87132094426032,316.8833889972898)
 (24.37223854962721,328.8088800821288) (24.36983395254903,328.7887277239982) (24.37240590582964,328.8091485104291)
 (24.8813968090829,341.1879455818321) (24.8788873741845,341.1671082122318) (24.88157930460221,341.1882397198708)
 (25.39844930150341,354.0383051762964) (25.39583442663241,354.01675929721) (25.39864921311576,354.0386252760421)
 (25.92324768822831,367.3786572927529) (25.92052691460718,367.3563783587712) (25.92346743341054,367.3790035086967)
 (26.45569382999267,381.2284573783144) (26.45286683152,381.2054197454538) (26.45593597009252,381.2288297527819)
 (26.99574543281974,395.6079393916003) (26.99281200392906,395.5841162667244) (26.99601267513899,395.6083378390773)
 (27.5434207412742,410.5381376438295) (27.54038078373692,410.5135010348427) (27.54371593992984,410.5385619343891)
 (28.09880218302168,426.0409091926952) (28.09565569212432,426.0154298595704) (28.09912833845046,426.0413589345804)
 (28.66203889894844,442.1389570046542) (28.65878594949019,442.1126044113411) (28.66239915592391,442.1394316261685)
 (29.2333481237754,458.8558541076167) (29.22998885635279,458.8285963747362) (29.23374576780995,458.8563528384022)
 (29.81301541187115,476.216068956382) (29.80955001990002,476.1878728145679) (29.81345386387324,476.2165908082598)
 (30.40139373065562,494.244992228529) (30.3978224485871,494.2158229722182) (30.4018765397236,494.2455359760493)
 (30.99890146881299,512.96896525967) (30.99522456195777,512.938786701) (30.99943230305662,512.9695294205801)
 (31.60601942783917,532.4153103145386) (31.60223718418838,532.3840847370053) (31.6066020631353,532.4158931303783)
 (32.22328688297232,552.6123628759118) (32.21939960735404,552.5800509873433) (32.22392518957658,552.6129622930011)
 (32.85129681319892,573.589506117254) (32.84730482406184,573.5560670015967) (32.85199474017371,573.5901197683319)
 (33.49069040996395,595.3772077082775) (33.48659403900279,595.3425987756184) (33.49145196740415,595.377832895105)
 (34.14215098062429,618.0070590860516) (34.13795057540533,617.9712360203023) (34.14298021971314,618.0076927633146)
 (34.8063973660268,641.5118173082199) (34.80209329568535,641.4747340118195) (34.80729835701879,641.5124560691049)
 (35.4841769921695,665.9254495899859) (35.47976965616198,665.887058124907) (35.48515380042148,665.9260896537241)
 (36.17625867416162,691.2831806127331) (36.17174851397108,691.243431137161) (36.17731533444093,691.2838178145657)
 (36.88342528693929,717.6215426801089) (36.87881280052923,717.5803833800571) (36.88456577628904,717.622172463981)
 (37.60646641187748,744.9784287867711) (37.60175217058539,744.9358058019686) (37.60769462140019,744.979046201115)
 (38.34617106174766,773.3931486564727) (38.34135572920593,773.3490059998483) (38.34749076775376,773.3937483533713)
 (39.10332057885071,802.9064877991556) (39.09840493141635,802.8607672693231) (39.1047354139078,802.9070640371883)
 (39.87868179290731,833.560769632099) (39.87366674096526,833.5134107182338) (39.88019521740286,833.5613162829815)
 (40.67300051674234,865.3999207070227) (40.66788712616435,865.3508604857537) (40.67461579165245,865.4004312662219)
 (41.48699544944729,898.4695390844228) (41.48178496237333,898.4187121082388) (41.48871561107262,898.4700066856275)
 (42.32135254883259,932.8169658968698) (42.31604640287248,932.7643040739246) (42.32318038632086,932.8173833302944)
 (43.17671992811643,968.4913601458213) (43.17131977301568,968.4367926109801) (43.17865796462207,968.4917198798706)
 (44.05370332617624,1005.543776779681) (44.04821103693556,1005.487229756898) (44.05575380452892,1005.544070985629)
 (44.95286219666353,1044.027248105364) (44.9472798821148,1043.968644761708) (44.95502707037759,1044.027468684283)
 (45.87470645881805,1083.99686858977) (45.8690364646876,1083.936128881525) (45.87698738923509,1083.997007200838)
 (46.81969395202964,1125.5098831115) (46.81393885759285,1125.446923623045) (46.82209231226394,1125.509931200581)
 (47.78822863652339,1168.625778725562) (47.78239124408702,1168.560512501944) (47.79074552274098,1168.625727552761)
 (48.7806595837217,1213.4063800049) (48.77474290033749,1213.338716379111) (48.78329583405084,1213.406220669512)
 (49.79728080088104,1259.915948020965) (49.79128801193491,1259.845792437253) (49.80003702202975,1259.91567148226)
 (50.83833193488287,1308.221283022305) (50.83226636946022,1308.148536856789) (50.84120853617644,1308.220880114199)
 (51.90399989834807,1358.39183086415) (51.89786498659879,1358.316391244208) (51.90699713258037,1358.39129230204)
 (52.99442145678447,1410.49979323453) (52.98822067984609,1410.421552858373) (52.99753946685757,1410.499109612222)
 (54.10968680728765,1464.620241713984) (54.10342364067799,1464.539088671766) (54.11292567719915,1464.619403489107)
 (55.24984416682942,1520.831235697571) (55.24352201860321,1520.747053295218) (55.25320397517688,1520.830233163745)
 (56.41490537103076,1579.213944200889) (56.4085275162474,1579.126610787567) (56.41838624471668,1579.212767445233)
 (57.60485246245307,1639.852771567241) (57.59842197588031,1639.762160367145) (57.60845462801549,1639.851410412324)
 (58.81964522159996,1702.835487093385) (58.81316491072675,1702.741466042004) (58.82336905119151,1702.833931022969)
 (60.05922956442254,1768.253358596335) (60.05270190499961,1768.155790180984) (60.06307561328983,1768.251596664868)
 (61.32354669883187,1836.201289955566) (61.31697377520975,1836.100031059495) (61.32751573098663,1836.199310681948)
 (62.61254290073457,1906.777962684521) (62.6059263531677,1906.672864433337) (62.61663589955143,1906.77575393134)
 (63.92617973938956,1980.085981611484) (63.91952072031815,1979.976889220221) (63.93039789992829,1980.083530451415)
 (65.26444455422505,2056.232024785033) (65.25774369516071,2056.118777403655) (65.26878925429683,2056.229317356765)
 (66.62736096218332,2135.326997759623) (66.6206183525657,2135.209428314518) (66.63183370965393,2135.32401911638)
 (68.01499915838284,2217.486192464597) (68.00821433713888,2217.36412749311) (68.01960151249723,2217.482926418351)
 (69.42748576390643,2302.829450910558) (69.420657724008,2302.70271038564) (69.43221922915033,2302.82587987614)
