# Supplementary material for: Electromagnetic Analysis, Characterization and Discussion of Inductive Transmission Parameters for Titanium Based Housing Materials in Active Medical Implantable Devices
Source: Materials (Basel). 2018 Oct 25;11(11):2089. doi: 10.3390/ma11112089 (PMC6266279; doi:10.3390/ma11112089)
Supplement: Supplementary file 1 [file materials-11-02089-s001.zip › supplementary/simulation_and_results_H_K/L11U_outputOG.txt]

# Created by Octave 4.0.0, Wed Sep 21 20:13:43 2016 Mitteleurop�ische Sommerzeit <unknown@juno>
# name: L11U
# type: complex matrix
# rows: 241
# columns: 3
 (3.060353962570462,0.6625060778516176) (3.060353713569993,0.6624874657988177) (3.060353712274735,0.6625142175909607)
 (3.060354691314783,0.6884248413127868) (3.060354422450268,0.688405501127524) (3.060354421051684,0.6884332995114855)
 (3.060355478194704,0.7153576064387656) (3.060355187881501,0.7153375096365319) (3.060355186371342,0.7153663955573902)
 (3.06035632784801,0.7433440433017373) (3.06035601437503,0.7433231602838264) (3.060356012744396,0.743353176288564)
 (3.060357245282415,0.7724253739573584) (3.0603569068021,0.7724036739673363) (3.060356905041382,0.7724348642674328)
 (3.060358235905173,0.8026444331618008) (3.060357870422544,0.8026218842402474) (3.060357868521367,0.8026542947768593)
 (3.06035930555484,0.8340457314642546) (3.060358910915809,0.8340223004016962) (3.060358908862964,0.8340559789133047)
 (3.060360460535809,0.8666755207675155) (3.060360034414399,0.866651173055597) (3.060360032197786,0.8666861691483195)
 (3.060361707655339,0.9005818624536772) (3.060361247540065,0.9005565622343495) (3.060361245146618,0.9005929274550087)
 (3.060363054263786,0.9358146981748168) (3.060362557442766,0.9357884081875941) (3.060362554858389,0.9358261960996569)
 (3.060364508297826,0.9724259234132906) (3.060363971842878,0.9723986049404447) (3.060363969052331,0.9724378712028863)
 (3.060366078327326,1.010469463919821) (3.060365499076638,1.010441076729412) (3.060365496063477,1.010481879178752)
 (3.060367773605775,1.050001355141966) (3.060367148145322,1.049971857428667) (3.060367144891782,1.050014256164086)
 (3.060369604124852,1.091079824759937) (3.06036892876825,1.091049173083573) (3.060368925255161,1.091093230555498)
 (3.060371580673331,1.133765378451451) (3.060370851440129,1.133733527673088) (3.06037084764678,1.133779308775154)
 (3.06037371490064,1.178120889011841) (3.060372927492824,1.178087792227433) (3.060372923396866,1.178135364392065)
 (3.060376019385523,1.224211688960593) (3.06037516916222,1.224177297432035) (3.060375164739509,1.224226730729756)
 (3.060378507710182,1.272105666770936) (3.060377589660293,1.272069929854404) (3.060377584884751,1.272121297097094)
 (3.060381194540318,1.321873366864059) (3.060380203252986,1.321836231935586) (3.060380198096475,1.321889608783687)
 (3.060384095711557,1.373588093515155) (3.060383025344281,1.373549505893336) (3.060383019776408,1.373604970967298)
 (3.060387228322805,1.427326018824614) (3.060386072566991,1.427285921690229) (3.060386066554947,1.427343556686341)
 (3.060390610836998,1.48316629491303) (3.06038936288079,1.483124629225615) (3.060389356389133,1.483184519036289)
 (3.060394263189914,1.541191170505477) (3.06039291567804,1.541147874916614) (3.060392908668514,1.541210107755501)
 (3.060398206907654,1.60148611207684) (3.060396751898098,1.60144112284008) (3.060396744329387,1.60150579037195)
 (3.060402465233531,1.664139929736303) (3.060400894150698,1.664093180613641) (3.060400885978193,1.664160378089401)
 (3.060407063265045,1.729244908036704) (3.060405366849223,1.729196330201344) (3.060405358024759,1.729266156598357)
 (3.060412028101756,1.796896941901287) (3.06041019635455,1.796846463836691) (3.060410186826112,1.796919022004553)
 (3.060417389005024,1.867195677867954) (3.060415411130428,1.867143225263003) (3.060415400841863,1.867218622075039)
 (3.060423177570452,1.940244660859219) (3.060421041911222,1.940190156499239) (3.060421030801885,1.940268503009947)
 (3.060429427914051,2.016151486693866) (3.060427121883005,2.016094850347514) (3.060427109887422,2.016176261956101)
 (3.060436176873344,2.095027960564856) (3.060433686879156,2.094969108866581) (3.060433673926631,2.095053705486967)
 (3.060443464224398,2.176990261717149) (3.060440775591521,2.176929108045181) (3.060440761605713,2.177017014282609)
 (3.060451332916244,2.262159114567582) (3.060448429798412,2.262095568917103) (3.060448414696887,2.262186914251737)
 (3.060459829323981,2.350659966519177) (3.060456694610812,2.350593935370767) (3.060456678304568,2.350688854348323)
 (3.060469003522028,2.442623172731337) (3.060465618738195,2.442554558914251) (3.06046560113113,2.442653191344219)
 (3.060478909579237,2.538184188118359) (3.060475254775586,2.538112890668513) (3.060475235763917,2.53821538183013)
 (3.06048960587747,2.637483766858854) (3.060485659513422,2.637409680871495) (3.06048563898511,2.6375161817277)
 (3.060501155455635,2.740668169709588) (3.060496894272271,2.740591186186297) (3.060496872106331,2.740701853606072)
 (3.060513626381113,2.847889379429848) (3.060509025264088,2.84780938511949) (3.060509001329875,2.847924382108983)
 (3.060527092150871,2.959305324632205) (3.060522123982417,2.959222201866143) (3.06052209813886,2.959341697808761)
 (3.060541632124484,3.075080112390666) (3.060536267623574,3.074993738911463) (3.06053623971837,3.075117909817336)
 (3.060557331991737,3.195384269947682) (3.060551539541555,3.195294518731362) (3.060551509410233,3.195423547496612)
 (3.060574284277517,3.320394995876412) (3.060568029739104,3.320301734948022) (3.060567997204084,3.320435811624222)
 (3.060592588886923,3.450296421067806) (3.060585835398013,3.450199513309896) (3.060585800267545,3.450338835384042)
 (3.060612353693862,3.585279879926811) (3.060605061451664,3.585179182880965) (3.060605023518697,3.585323955566172)
 (3.060633695176603,3.725544192176899) (3.060625821203202,3.725439557837406) (3.060625780244179,3.725589994375451)
 (3.060656739103962,3.871295955688061) (3.060648236993084,3.871187230288155) (3.0606481927666,3.871343552263475)
 (3.060681621276166,4.022749850758409) (3.060672440919702,4.022636874548499) (3.060672393165115,4.022799312214562)
 (3.060708488324881,4.180128956298625) (3.060698575617622,4.180011563316231) (3.06069852405348,4.180180355934816)
 (3.060737498576887,4.343665078383725) (3.060726795097688,4.343543096214805) (3.060726739420105,4.343718492408311)
 (3.060768822986686,4.513599091655311) (3.060757265654227,4.513472341187116) (3.060757205535056,4.513654599304918)
 (3.060802646143395,4.690181294078507) (3.060790166844472,4.690049589243011) (3.06079010192941,4.690238977741916)
 (3.060839167357931,4.873671775573542) (3.06082569254609,4.873534923081626) (3.060825622452566,4.87373172092153)
 (3.06087860183677,5.064340801065601) (3.060864052098993,5.064198600131924) (3.060863976413912,5.064403097186502)
 (3.060921181949283,5.262469208516577) (3.060905471538058,5.262321450574064) (3.060905389815388,5.262533948058025)
 (3.060967158596079,5.468348822523958) (3.060950194924167,5.468195290928497) (3.060950106682286,5.46841610184113)
 (3.061016802686265,5.682282884095346) (3.060998485781222,5.682123353819722) (3.06099839050009,5.682352803406057)
 (3.061070406732495,5.904586497231165) (3.061050628647638,5.904420734548524) (3.061050525765751,5.904659160778565)
 (3.061128286572993,6.135587092971766) (3.061106930751471,6.135414855127806) (3.061106819662536,6.135662609194291)
 (3.06119078323078,6.375624911592148) (3.061167723818902,6.375445946466313) (3.061167603868249,6.375703393302136)
 (3.061258264920901,6.625053503652945) (3.061233366026697,6.624867549407782) (3.061233236507448,6.625135068223687)
 (3.061331129217504,6.884240250644035) (3.061304244110234,6.88404703536306) (3.061304104259149,6.884325020206322)
 (3.061409805393421,7.153566905987317) (3.061380775639268,7.153366147300852) (3.061380624632206,7.153655007635599)
 (3.061494756945998,7.433430157192222) (3.061463411474799,7.433221561890846) (3.061463248421908,7.433521723201635)
 (3.061586484323883,7.724242209991648) (3.061552638421545,7.724025473627409) (3.061552462361998,7.72433737804597)
 (3.061685527870811,8.026431395315702) (3.061648982091393,8.026206201790801) (3.061648791987729,8.026530308747466)
 (3.061792471003531,8.340442799995429) (3.061753009994649,8.340208821138305) (3.061752804726673,8.340545608039005)
 (3.061907943642526,8.666738922122136) (3.061865334877104,8.666495817250919) (3.061865113235286,8.666845780180461)
 (3.062032625915446,9.00580035202589) (3.061986618322478,9.005547767498971) (3.061986379000838,9.005911421952186)
 (3.062167252154976,9.358126479872089) (3.062117574641163,9.357864048625814) (3.062117316229565,9.358241930267232)
 (3.062312615214387,9.724236230914189) (3.062258975067988,9.723963571988575) (3.062258696043849,9.724356237441361)
 (3.062469571125903,10.10466882948285) (3.062411652293478,10.10438554753429) (3.062411351012811,10.10479357520105)
 (3.062639044129053,10.49998459283097) (3.062576505354936,10.49969027763311) (3.062576180042671,10.50011426854785)
 (3.062822032098189,10.9107657559989) (3.062754504915775,10.91045998193127) (3.062754153655306,10.91090056064554)
 (3.063019612400674,11.33761732890912) (3.062946698963831,11.33729965443529) (3.062946319685733,11.33775746993837)
 (3.063232948219846,11.78116798694685) (3.063154218961584,11.78083795408102) (3.063153809431454,11.78131368075656)
 (3.063463295379204,12.2420709963289) (3.063378286484058,12.2417281300932) (3.063377844289354,12.24222246871339)
 (3.063712009707428,12.72100517561902) (3.063620220382658,12.72064898349131) (3.063619742918499,12.72116266224956)
 (3.063980554986795,13.21867589479257) (3.063881444516399,13.21830586614683) (3.06388092897028,13.21883964173155)
 (3.064270511530687,13.73581611331525) (3.064163496095127,13.73543171885526) (3.064162939430351,13.73598637756535)
 (3.064583585439744,14.27318745875135) (3.064468034682662,14.27278814993962) (3.064467433620495,14.27336450884344)
 (3.064921618589735,14.83158134747756) (3.064796851911708,14.83116655596115) (3.064796202912097,14.83176546410179)
 (3.065286599408439,15.4118201491389) (3.065151881966064,15.41138928617509) (3.065151181206856,15.41201162582189)
 (3.065680674503284,16.01475839654475) (3.065535212890312,16.01431085242783) (3.065534456244771,16.01495754037761)
 (3.066106161205982,16.64128404276896) (3.065949098791303,16.64081918626275) (3.065948281803878,16.64149117519234)
 (3.066565561105672,17.292319767287) (3.066395973001034,17.29183694506551) (3.066395090861199,17.29253522493637)
 (3.067061574647345,17.96882433304608) (3.066878462275503,17.96832286914666) (3.066877509789518,17.96904846866561)
 (3.067597116878243,18.67179399644687) (3.067399402110007,18.67127319174117) (3.067398373670419,18.67202717987809)
 (3.06817533443092,19.40226397228155) (3.067961853257098,19.40172310396855) (3.067960742809855,19.40250659153366)
 (3.068799623838598,20.16130995575298) (3.068569119540066,20.16074827688131) (3.068567920549012,20.1615624181645)
 (3.069473651285145,20.95004970378249) (3.069224767061651,20.94946644280816) (3.069223472470205,20.9503124372827)
 (3.070201373900002,21.76964467789336) (3.069932644914969,21.76903903828175) (3.069931247104768,21.76991813237497)
 (3.070987062716043,22.62130175104511) (3.070696907511542,22.62067291092531) (3.070695398257828,22.62158639985906)
 (3.071835327417247,23.5062749808794) (3.071522038649642,23.50562209276333) (3.071520409073088,23.50657132246633)
 (3.072751143012,24.42586745193518) (3.07241287745501,24.42518964251063) (3.072411117969808,24.42617601160718)
 (3.073739878577723,25.38143318948077) (3.073374646335577,25.38072955949343) (3.073372746593333,25.38175452136931)
 (3.074807328232735,26.37437914771095) (3.074412981101499,26.37364877195041) (3.074410929930787,26.3747138369009)
 (3.075959744502064,27.40616727515397) (3.075533963412872,27.40540920256095) (3.075531748753986,27.4065159400231)
 (3.077203874255738,28.47831666025007) (3.076744155728184,28.47752991416367) (3.076741764562733,28.47867995503674)
 (3.07854699740999,29.59240576014617) (3.078050638938763,29.591589338714) (3.07804805721378,29.59278437777245)
 (3.07999696859466,30.75007471589581) (3.079461052886656,30.74922759267126) (3.0794582654327,30.75046939107058)
 (3.081562262003629,31.95302775733354) (3.080983639976433,31.95214888208796) (3.08098063041933,31.95343926997231)
 (3.083252019659022,33.20303570103253) (3.082627292105181,33.20212400081517) (3.082624042770753,33.20346488002756)
 (3.085076103334671,34.50193854487038) (3.084401601148801,34.50099292535027) (3.084398092960219,34.50238627224794)
 (3.087045150399349,35.8516481628447) (3.086316913257852,35.85066750997465) (3.086313125624935,35.85211537835906)
 (3.089170633856395,37.25415110391385) (3.088384387231034,37.25313428596417) (3.088380297930941,37.25463881012566)
 (3.091464926871933,38.71151149877287) (3.090616057250305,38.71045736878086) (3.090611642298932,38.71202076666341)
 (3.093941372100963,40.2258740785919) (3.093024900277362,40.22478147728954) (3.093020133790727,40.2264060537832)
 (3.096614356136905,41.79946730990756) (3.095624908427431,41.7983350691867) (3.095619762472349,41.80002321955121)
 (3.099499389427258,43.43460664996746) (3.098431166652649,43.43343359695938) (3.09842561108582,43.43518781038121)
 (3.102613192014474,45.13369792699944) (3.101459936083056,45.13248288884472) (3.101453938377819,45.13430575214002)
 (3.105973785477838,46.8992408500026) (3.10472874338945,46.89798265940669) (3.104722268449109,46.89987686086993)
 (3.109600591467435,48.73383265281681) (3.108256476546665,48.73253015448963) (3.108249486503588,48.73449848789684)
 (3.113514537236419,50.64017187738041) (3.112063487390887,50.63882393547505) (3.112055941390191,50.64086930424842)
 (3.117738168590873,52.62106230122106) (3.116171701376255,52.61966780790201) (3.116163555343007,52.6217932294412)
 (3.122295770688267,54.67941701441789) (3.120604734947783,54.67797489969748) (3.120595941336643,54.68018350988405)
 (3.127213497124283,56.81826265138721) (3.12538802095539,56.81677189439465) (3.12537852848119,56.81906695228241)
 (3.132519507753917,59.04074378304335) (3.130548942539313,59.03920342490169) (3.130538695887486,59.04158831759253)
 (3.138244115694427,61.35012747501852) (3.136116975918557,61.34853663353664) (3.136105915433794,61.35101488125531)
 (3.144419943954861,63.74980801781435) (3.142123842510355,63.74816590420797) (3.142111903862181,63.75074116558353)
 (3.151082092128054,66.24331183490689) (3.148603670799553,66.24161777280814) (3.148590784623033,66.2442938503724)
 (3.158268313564012,68.83430257499468) (3.155593168359568,68.83255602202604) (3.155579259869757,68.83533686793247)
 (3.16601920341962,71.52658639476186) (3.163131804402203,71.52478696698041) (3.163116792980146,71.52767668896323)
 (3.174378397943104,74.32411743867704) (3.171262003197136,74.32226493824625) (3.171245801946193,74.32526780581912)
 (3.183392785304665,77.23100352254269) (3.180029348655112,77.22909796901207) (3.180011863925132,77.2322184199258)
 (3.193112728221579,80.25151202766425) (3.18948280030651,80.24955369328501) (3.189463931184099,80.2527963402527)
 (3.203592298547396,83.39007601269438) (3.19967492082778,83.3880654622549) (3.199654558590819,83.3914350999577)
 (3.214889523894894,86.65130055039161) (3.210662115171235,86.64923868609796) (3.210640142705005,86.65274029847807)
 (3.227066646241079,90.03996929669259) (3.222504881232231,90.03785740868895) (3.222481172405442,90.0414961765555)
 (3.240190392313441,93.56105129972808) (3.235268071841257,93.55889112290403) (3.235242490839595,93.56267243185658)
 (3.254332255378358,97.21970805656611) (3.249021167693492,97.21750183438292) (3.248993568308245,97.22143128306611)
 (3.269568787840233,101.0213008257012) (3.263838560617681,101.0190513818294) (3.26380878548744,101.0231347905442)
 (3.285981903807017,104.971398203529) (3.279799846339521,104.9691090221822) (3.279767726142659,104.9733524418633)
 (3.303659190485268,109.0757839732736) (3.296990125605337,109.0734592892146) (3.296955478200987,109.0778690107915)
 (3.322694226921676,113.3404652350927) (3.315500312193593,113.3381101343929) (3.31546294170909,113.3426926985534)
 (3.343186908213324,117.7716808264177) (3.335427445953275,117.7693013591249) (3.335387141815695,117.774063566511)
 (3.365243772854085,122.3759100418548) (3.356875008561469,122.3735133478975) (3.356831544472251,122.3784622697317)
 (3.388978330361089,127.1598816623807) (3.379953239183004,127.1574761120998) (3.379906372033265,127.1626191012913)
 (3.414511385744256,132.1305833040263) (3.404779446640987,132.1281786548894) (3.404728915366295,132.1335233576212)
 (3.441971356715177,137.2952710966606) (3.431478314059298,137.2928786678557) (3.431423838433478,137.2984330356875)
 (3.471494578801505,142.6614797041753) (3.460182191221502,142.6591125709047) (3.460123470588326,142.6648848734155)
 (3.503225592715719,148.2370326979604) (3.491031369093585,148.2347059074301) (3.4909680810369,148.2407047454292)
 (3.53731740744156,154.0300532964465) (3.524174330093121,154.0277841076935) (3.524106129045372,154.0340184270236)
 (3.573931731532956,160.0489754844054) (3.559767966744514,160.0467836342775) (3.559694482535934,160.053262740245)
 (3.613239164092117,166.302555526809) (3.597977760356747,166.3004635245663) (3.597898596707103,166.3071970970243)
 (3.655419335800977,172.799883893412) (3.638977910301322,172.7979173465942) (3.638892643257698,172.8049154557202)
 (3.700660989248444,179.550397611698) (3.682951403367896,179.5485855860616) (3.682859579693065,179.5558587088521)
 (3.749161986642231,186.5638930677027) (3.73009001155891,186.5622684841786) (3.729991147075864,186.5698275217078)
 (3.801129231848952,193.8505392762027) (3.780594205579268,193.8491393479737) (3.780487783480404,193.8569956434451)
 (3.856778492603132,201.4208916442962) (3.83467297022054,201.4197583572173) (3.834558439350306,201.4279237148523)
 (3.916334107720624,209.2859062549815) (3.892543506870196,209.2850868946607) (3.892420279991813,209.2935735994591)
 (3.980028563283393,217.4569547005751) (3.954430807572183,217.4565024294982) (3.954298259632007,217.4653232679175)
 (4.048101921126921,225.9458394992665) (4.020567084456178,225.9458139873698) (4.02042455086276,225.954982268947)
 (4.120801082602805,234.7648101319358) (4.091191038066961,234.7652782439934) (4.091037813001072,234.7748078239879)
 (4.198378870639188,243.9265797407677) (4.166546948197503,243.9276162838851) (4.166382282973683,243.9375215869371)
 (4.281092913630259,253.4443425356997) (4.246883571406151,253.446031069995) (4.246706672912247,253.4563271148847)
 (4.369204315827704,263.3317919598529) (4.332452830557044,263.334225675167) (4.332262859795367,263.34492810069)
 (4.46297610071893,273.6031396702013) (4.423508283578672,273.6064223313049) (4.423304354338607,273.6175474233108)
 (4.56267141654878,284.2731353952484) (4.520303361317867,284.277382357475) (4.5200845390144,284.2889470771185)
 (4.66855149672244,295.3570877368107) (4.623089367950903,295.3624270334709) (4.622854668661427,295.3744490467016)
 (4.780873372440855,306.8708859883605) (4.732113242011638,306.8774594904507) (4.731861631750014,306.8899571987797)
 (4.899887340637288,318.8310230472875) (4.847615081770067,318.838987695072) (4.847345476040163,318.8519802676549)
 (5.025834197123453,331.2546195027941) (4.969825445462879,331.264148607718) (4.969536709130558,331.2776560147633)
 (5.158942252814572,344.1594489846964) (5.098962444736339,344.1707335987646) (5.098653392264776,344.1847766463276)
 (5.29942415991579,357.5639648606754) (5.235228658524708,357.577215208906) (5.23489805461899,357.5918155750567)
 (5.447473584854094,371.4873283703944) (5.378807904316019,371.5027753403683) (5.378454465018042,371.5179556127443)
 (5.603261775334511,385.9494382841021) (5.529861914089881,385.9673349646474) (5.529484308370495,385.9831186794273)
 (5.766934079816921,400.9709621701194) (5.688526972880531,400.991585429347) (5.688123824768486,401.007997111647)
 (5.938606488587345,416.5733693505979) (5.854910588436763,416.5970214412836) (5.854480479720891,416.6140866469266)
 (6.118362275909438,432.7789656169159) (6.029088270392567,432.8059757951632) (6.028629743930811,432.8237211538717)
 (6.306248831872117,449.6109297659048) (6.21110050607022,449.6416559068356) (6.210612069734589,449.660109166789)
 (6.502274779961462,467.0933520053563) (6.400950026992509,467.128182197545) (6.400430158266176,467.1473722713108)
 (6.706407481263671,485.2512742621431) (6.598599464574614,485.2906283605917) (6.598046615810931,485.3105853723801)
 (6.918571028068019,504.1107324096899) (6.803969494863082,504.1550635255579) (6.803382099205167,504.175818859781)
 (7.13864482776467,523.6988004133125) (7.016937569817832,523.7485963173116) (7.016314047767087,523.7701826684307)
 (7.366462871945815,544.0436363736964) (7.237337326251592,544.0994207894113) (7.236676092849843,544.1218722129743)
 (7.60181377513248,565.1745304305106) (7.46495875267364,565.2368641936544) (7.464258225264712,565.2602161586379)
 (7.844441652619245,587.1219544719903) (7.699549179082966,587.1914365323233) (7.698807785590623,587.2157259745468)
 (8.094047887508049,609.917613582068) (7.940815135243159,609.9948818259846) (7.940031322881934,610.0201472027521)
 (8.350293813796496,633.5944991466054) (8.188425099719646,633.6802310207719) (8.18759734405832,633.7065123666448)
 (8.612804315924219,658.1869435344915) (8.442013135747038,658.2818564541035) (8.441139949998746,658.3091954378241)
 (8.88117231652193,683.7306762694207) (8.70118338171444,683.8355277986948) (8.700263326137655,683.863967781283)
 (9.154964094507006,710.2628816135983) (8.965515335084422,710.3784694113839) (8.964547026339183,710.4080555054226)
 (9.433725346451485,737.8222574974047) (9.234569840059494,737.9494190262291) (9.233551960377101,737.9801981563993)
 (9.716987876595855,766.4490757468118) (9.507895662934104,766.5886877504894) (9.506826968916043,766.6207087154809)
 (10.0042767766972,796.1852435848997) (9.785036515848054,796.3382213465114) (9.783915846737285,796.371534882383)
 (10.29511793703775,827.0743664130734) (10.06553837121513,827.2416628122613) (10.0643646564297,827.2763216573856)
 (10.58904571554318,859.1618119104013) (10.3489568960227,859.3444163061505) (10.34772916180717,859.3804752679357)
 (10.88561058395572,892.4947755258614) (10.63486482852313,892.6937124972993) (10.63358220354036,892.7312285209565)
 (11.18438656861286,927.122347475045) (10.92285911977433,927.3386754592493) (10.92152083944112,927.3777076987037)
 (11.48497830863683,963.0955813895653) (11.21256766883342,963.3303912601875) (11.21117307830993,963.3710011516397)
 (11.78702756625584,1000.467564802905) (11.50365549332628,1000.721978437774) (11.5022040489957,1000.764229775909)
 (12.09021904141125,1039.293491688059) (11.79583019516307,1039.568660576152) (11.79432146454301,1039.612619593653)
 (12.39428536531824,1079.630737290318) (12.08884660415701,1079.927841230059) (12.08728026415442,1079.973576680598)
 (12.6990111738001,1121.538935521708) (12.38251050844285,1121.859181462062) (12.3808863419579,1121.906764707123)
 (13.00423618992936,1165.080059200531) (12.67668140910752,1165.424680274458) (12.67499929995432,1165.474185374487)
 (13.30985727541844,1210.318503431434) (12.97127426572636,1210.688758228232) (12.96953419196742,1210.740262038416)
 (13.61582944008572,1257.32117242776) (13.26626022864466,1257.718344546191) (13.26446225440876,1257.77192681724)
 (13.92216582757642,1306.157570078197) (13.56166638148819,1306.582967996933) (13.55981064737087,1306.638711481353)
 (14.22893672204422,1356.899894556141) (13.85757454284808,1357.354851851963) (13.85566125507627,1357.412842415927)
 (14.53626764426503,1409.623137262239) (14.15411919846584,1410.109013199723) (14.1521486169698,1410.169339941163)
 (14.84433662591987,1464.405186379434) (14.45148465422562,1464.923366889026) (14.44945707984162,1464.986122262027)
 (15.15337076714211,1521.326935306005) (14.74990151532853,1521.878834361014) (14.74781727630362,1521.944114306978)
 (15.46364219467345,1580.47239621757) (15.04964260818571,1581.05945761405) (15.04750204624395,1581.127361699706)
 (15.77546354629345,1641.928818992493) (15.35101846883414,1642.552518530334) (15.34882192496738,1642.62315009294)
 (16.08918311128712,1705.786815719764) (15.65437252500365,1706.448663778637) (15.65212032520893,1706.522130078552)
 (16.40517975705313,1772.140490992728) (15.96007609873819,1772.842035491802) (15.95776853993763,1772.918447872755)
 (16.72385776867197,1841.087578177874) (16.26852335271273,1841.83040790539) (16.26616068898363,1841.909881962242)
 (17.04564172162576,1912.729581835402) (16.5801262967141,1913.515330131384) (16.57770872601734,1913.597985886043)
 (17.37097149784269,1987.171926457691) (16.89530996060038,1988.002275231558) (16.89283761220578,1988.08823731687)
 (17.70029754306328,2064.52411168358) (17.21450782809496,2065.400795747273) (17.21198075077186,2065.490193599103)
 (18.03407644817327,2144.899874141875) (17.53815761066727,2145.824685838611) (17.53557576177579,2145.917653896362)
 (18.37276692032033,2228.41735607473) (17.86669742425453,2229.39215018406) (17.86406065983614,2229.48882809972)
 (18.71682619105762,2315.199280894972) (18.20056241337515,2316.225979794179) (18.19787047935975,2316.326512650064)
 (19.06670688915212,2405.373135835336) (18.54018184803567,2406.453734898983) (18.53743437257285,2406.558273434375)
 (19.42285438601378,2499.071361860846) (18.88597669941801,2500.207935079687) (18.88317318641782,2500.316635926467)
 (19.78570460233098,2596.431551026439) (19.23835768129985,2597.626256828414) (19.23549750523257,2597.73928275631)
 (20.1556822465902,2697.596651485241) (19.59772372661289,2698.851738741311) (19.59480612856065,2698.969258912091)
 (20.53319944057784,2802.715180372662) (19.96446085288694,2804.032994570503) (19.96148493795445,2804.155184802361)
 (20.91865467462493,2911.941444820978) (20.33894135820582,2913.324434389842) (20.33590609418616,2913.451477431507)
 (21.31243202669615,3025.435771387247) (20.72152328050391,3026.886494157062) (20.71842749789934,3027.018579972182)
 (21.7149005759386,3143.36474421132) (21.11255004937008,3144.885873988648) (21.10939244271904,3145.023200050709)
 (22.1264139424386,3265.901452251177) (21.51235026037962,3267.495785494846) (21.50912939089833,3267.638557092756)
 (22.54730989142168,3393.225745978226) (21.92123750815795,3394.896208555905) (21.91795180763766,3395.04463911065)
 (22.97790995142462,3525.524503942515) (22.33951022517837,3527.274157950472) (22.33615800114192,3527.428469343241)
 (23.41851901157598,3662.991909648419) (22.76745148854339,3664.823960275594) (22.76403093056119,3664.984383187345)
 (23.86942488180925,3805.829739202809) (23.20532877519411,3807.747541620935) (23.2018379622811,3807.914315884425)
 (24.33089782055133,3954.24766021694) (23.65339366630179,3956.254726479071) (23.6498305753732,3956.428101442801)
 (24.80319005515331,4108.463542455749) (24.11188152208245,4110.563548387582) (24.10824403722834,4110.743783292561)
 (25.28653534000376,4268.70378073637) (24.58101116774245,4270.900572805544) (24.57729709030027,4271.087937175719)
 (25.78114861352522,4435.203630580269) (25.06098464728596,4437.501232733634) (25.0571917064634,4437.696006779383)
 (26.28722582674702,4608.207557120601) (25.55198711409002,4610.610177582378) (25.54811297800278,4610.812652618565)
 (26.80494402199104,4787.969597764952) (26.05418693302096,4790.481635794386) (26.05022921988072,4790.692114672856)
 (27.33446173915189,4974.753739106909) (26.56773606836679,4977.379791719703) (26.56369235770865,4977.598589277288)
 (27.87591981831623,5168.83430857687) (27.09277082477868,5171.579177242073) (27.08863866830855,5171.806620764325)
 (28.42944265275132,5370.49638132429) (27.62941299402118,5373.365078655765) (27.62518992607596,5373.601508357559)
 (28.99513992477179,5580.036202824847) (28.17777144063772,5583.03395929411) (28.17345498780312,5583.279728817771)
 (29.57310883068476,5797.761627723085) (28.73794413495096,5800.893898429423) (28.73353182475334,5801.149375360566)
 (30.1634367722937,6023.992575437073) (29.31002061451882,6027.265046978022) (29.30550998291896,6027.530613381925)
 (30.76620446264033,6259.061503083781) (29.8940848267648,6262.480100577253) (29.88947342429948,6262.756153553913)
 (31.38148936468539,6503.313896320583) (30.49021827872992,6506.884790635794) (30.48550367509411,6507.17174289762)
