# Supplementary material for: Electromagnetic Analysis, Characterization and Discussion of Inductive Transmission Parameters for Titanium Based Housing Materials in Active Medical Implantable Devices
Source: Materials (Basel). 2018 Oct 25;11(11):2089. doi: 10.3390/ma11112089 (PMC6266279; doi:10.3390/ma11112089)
Supplement: Supplementary file 1 [file materials-11-02089-s001.zip › supplementary/simulation_and_results_H_K/L12phi_outputMG.txt]

# Created by Octave 4.0.0, Wed Sep 21 16:38:47 2016 Mitteleurop�ische Sommerzeit <unknown@juno>
# name: L12phi
# type: complex matrix
# rows: 241
# columns: 3
 (3.658210700556302e-005,-7.356660481708394e-006) (5.867924527527185e-006,-1.302508038399116e-006) (1.71570751254033e-006,-3.829670771207692e-007)
 (3.641684239219858e-005,-7.580705912181474e-006) (5.838148248221806e-006,-1.341911888961763e-006) (1.707022061273297e-006,-3.946019735845095e-007)
 (3.624202855024311e-005,-7.807313740974854e-006) (5.806656488178284e-006,-1.381734356472571e-006) (1.697834433396731e-006,-4.063663265640728e-007)
 (3.605735860890614e-005,-8.036093247080366e-006) (5.773394947026245e-006,-1.421903118160761e-006) (1.688128439088411e-006,-4.182394025096144e-007)
 (3.586254744531008e-005,-8.266618202577297e-006) (5.738313370898674e-006,-1.462339408764515e-006) (1.677889023532008e-006,-4.301985906859989e-007)
 (3.565733601040545e-005,-8.498427715315738e-006) (5.7013663420084e-006,-1.502958180610764e-006) (1.667102493670628e-006,-4.422194462012395e-007)
 (3.544149573539986e-005,-8.731027654979987e-006) (5.662514082473585e-006,-1.543668370494571e-006) (1.655756749220153e-006,-4.542757635339147e-007)
 (3.521483293420572e-005,-8.963892705177999e-006) (5.621723256924468e-006,-1.584373281126184e-006) (1.643841513521619e-006,-4.663396827902816e-007)
 (3.497719310484938e-005,-9.196469071792279e-006) (5.578967756123966e-006,-1.624971082653494e-006) (1.631348559151883e-006,-4.783818302703179e-007)
 (3.472846502181259e-005,-9.428177862014816e-006) (5.534229441830519e-006,-1.665355436879041e-006) (1.618271922639715e-006,-4.903714940934934e-007)
 (3.446858450291894e-005,-9.658419129465922e-006) (5.487498831597991e-006,-1.70541624331381e-006) (1.604608102197089e-006,-5.022768346373795e-007)
 (3.419753772944847e-005,-9.886576558874191e-006) (5.438775701302507e-006,-1.745040502206592e-006) (1.590356232118375e-006,-5.140651283932942e-007)
 (3.391536399761183e-005,-1.011202273963778e-005) (5.388069583072619e-006,-1.784113285270003e-006) (1.575518227473669e-006,-5.257030425770726e-007)
 (3.36221577841007e-005,-1.03341249520691e-005) (5.335400137131048e-006,-1.82251880015876e-006) (1.560098892964795e-006,-5.371569364956328e-007)
 (3.331807001876684e-005,-1.055225136440563e-005) (5.280797377928144e-006,-1.860141530048173e-006) (1.544105990356198e-006,-5.483931843227167e-007)
 (3.300330847390574e-005,-1.076577751412094e-005) (5.224301737934559e-006,-1.896867425163052e-006) (1.527550259757119e-006,-5.593785126513039e-007)
 (3.267813720209019e-005,-1.097409292522197e-005) (5.165963956553373e-006,-1.932585119097635e-006) (1.510445391211493e-006,-5.700803450465962e-007)
 (3.234287498265412e-005,-1.117660769568991e-005) (5.105844786740935e-006,-1.967187139538475e-006) (1.492807944531156e-006,-5.804671449064275e-007)
 (3.19978927698065e-005,-1.137275887751422e-005) (5.044014517925155e-006,-2.000571080832756e-006) (1.474657217034364e-006,-5.905087473259453e-007)
 (3.164361017173819e-005,-1.156201646729387e-005) (4.980552320450618e-006,-2.032640704985625e-006) (1.456015060763299e-006,-6.001766704294951e-007)
 (3.128049102817922e-005,-1.17438888291413e-005) (4.915545423748614e-006,-2.063306938310442e-006) (1.436905652757703e-006,-6.094443968322409e-007)
 (3.09090381916611e-005,-1.191792738423334e-005) (4.849088147339051e-006,-2.092488733211635e-006) (1.417355223884712e-006,-6.182876166101921e-007)
 (3.052978765300192e-005,-1.208373042285124e-005) (4.781280810258709e-006,-2.120113768442777e-006) (1.397391753769003e-006,-6.266844241075288e-007)
 (3.014330218196711e-005,-1.224094592457746e-005) (4.71222855009752e-006,-2.146118966583393e-006) (1.377044640656358e-006,-6.346154628114093e-007)
 (2.975016467755543e-005,-1.238927330926708e-005) (4.642040087190081e-006,-2.170450814169701e-006) (1.356344356560397e-006,-6.420640141187302e-007)
 (2.935097143714351e-005,-1.252846408374938e-005) (4.570826472282855e-006,-2.193065477603067e-006) (1.335322098660016e-006,-6.490160282669946e-007)
 (2.894632555839888e-005,-1.265832139463936e-005) (4.498699856956961e-006,-2.213928716227375e-006) (1.314009448206577e-006,-6.554600980140618e-007)
 (2.853683068189335e-005,-1.27786985436445e-005) (4.425772325102039e-006,-2.233015602351677e-006) (1.292438047885493e-006,-6.613873780756996e-007)
 (2.812308526560216e-005,-1.288949656554284e-005) (4.352154820812602e-006,-2.250310066006934e-006) (1.270639307662883e-006,-6.667914556673327e-007)
 (2.77056775558351e-005,-1.299066100800797e-005) (4.277956203345484e-006,-2.265804289384364e-006) (1.248644147809398e-006,-6.716681794844733e-007)
 (2.728518138398267e-005,-1.308217808422863e-005) (4.203282453495065e-006,-2.279497981778544e-006) (1.226482785861536e-006,-6.760154562126981e-007)
 (2.686215287684871e-005,-1.316407039192618e-005) (4.128236048278283e-006,-2.291397570103986e-006) (1.204184572157706e-006,-6.798330247880069e-007)
 (2.643712812273617e-005,-1.323639240457868e-005) (4.052915512609641e-006,-2.301515342424601e-006) (1.181777876144882e-006,-6.831222193113614e-007)
 (2.601062178858722e-005,-1.329922594179786e-005) (3.977415148186376e-006,-2.309868582326249e-006) (1.159290023201379e-006,-6.858857315749276e-007)
 (2.558312663811753e-005,-1.335267581597568e-005) (3.901824931579552e-006,-2.31647873037079e-006) (1.136747279316878e-006,-6.881273836520796e-007)
 (2.515511385966676e-005,-1.339686583236229e-005) (3.826230566022328e-006,-2.321370605471435e-006) (1.114174878803127e-006,-6.898519199588108e-007)
 (2.472703407767509e-005,-1.34319352910774e-005) (3.750713664997837e-006,-2.324571714038047e-006) (1.091597088357862e-006,-6.91064826695665e-007)
 (2.429931889513238e-005,-1.345803610418725e-005) (3.675352040790689e-006,-2.32611166854247e-006) (1.069037299398864e-006,-6.917721847229265e-007)
 (2.387238279722541e-005,-1.347533060120571e-005) (3.600220067894429e-006,-2.326021730138654e-006) (1.046518139663678e-006,-6.919805598352514e-007)
 (2.344662523929825e-005,-1.348399005466838e-005) (3.525389089666068e-006,-2.32433448258033e-006) (1.024061594675549e-006,-6.91696932208245e-007)
 (2.302243274509655e-005,-1.348419391638842e-005) (3.450927836873713e-006,-2.321083637365135e-006) (1.001689129808358e-006,-6.909286646285317e-007)
 (2.260018085332006e-005,-1.347612971679365e-005) (3.376902828685796e-006,-2.316303963206268e-006) (9.794218042885445e-007,-6.896835071037698e-007)
 (2.218023577058215e-005,-1.345999354661498e-005) (3.303378729952039e-006,-2.310031326923907e-006) (9.572803695063448e-007,-6.879696336938941e-007)
 (2.176295561524051e-005,-1.343599101352267e-005) (3.230418643127307e-006,-2.302302828025905e-006) (9.352853453685299e-007,-6.85795705984099e-007)
 (2.134869116731226e-005,-1.340433854731125e-005) (3.158084318359641e-006,-2.293157005625739e-006) (9.134570700223872e-007,-6.83170956602032e-007)
 (2.093778607270417e-005,-1.33652649163581e-005) (3.086436271018569e-006,-2.282634094261681e-006) (8.918157199929713e-007,-6.801052855773486e-007)
 (2.053057648320118e-005,-1.331901281529543e-005) (3.015533801648575e-006,-2.270776304401785e-006) (8.70381299508996e-007,-6.766093621645463e-007)
 (2.012739014517714e-005,-1.326584038861667e-005) (2.945434918830641e-006,-2.257628103998473e-006) (8.491735994379599e-007,-6.726947249630522e-007)
 (1.972854497819093e-005,-1.320602256627108e-005) (2.876196170402065e-006,-2.243236479171051e-006) (8.282121277306205e-007,-6.683738737194765e-007)
 (1.933434720825378e-005,-1.313985210390772e-005) (2.807872392665302e-006,-2.227651154738229e-006) (8.075160145197542e-007,-6.63660347032074e-007)
 (1.894508913880761e-005,-1.306764024081417e-005) (2.740516390524943e-006,-2.210924758638624e-006) (7.871038959900563e-007,-6.58568781197974e-007)
 (1.856104665496076e-005,-1.298971691121764e-005) (2.674178563823022e-006,-2.193112918007288e-006) (7.669937818142787e-007,-6.531149465917229e-007)
 (1.818247656330117e-005,-1.290643046794792e-005) (2.608906496506663e-006,-2.174274278555564e-006) (7.472029113343365e-007,-6.473157591505053e-007)
 (1.780961387110079e-005,-1.281814690024418e-005) (2.544744525741642e-006,-2.15447044272869e-006) (7.277476037792513e-007,-6.411892656974265e-007)
 (1.744266910554577e-005,-1.272524854857731e-005) (2.481733307756679e-006,-2.133765825674295e-006) (7.086431077236701e-007,-6.347546029218107e-007)
 (1.708182576665619e-005,-1.262813233799314e-005) (2.4199093962364e-006,-2.112227431239181e-006) (6.899034545655403e-007,-6.280319307810386e-007)
 (1.672723799770513e-005,-1.252720756715153e-005) (2.359304847610424e-006,-2.089924552916686e-006) (6.715413205210116e-007,-6.210423418930867e-007)
 (1.63790285451214e-005,-1.242289330268959e-005) (2.299946865767172e-006,-2.066928406855821e-006) (6.535679008819098e-007,-6.138077491978855e-007)
 (1.603728706689609e-005,-1.231561543780369e-005) (2.241857496691258e-006,-2.043311705716114e-006) (6.3599279977897e-007,-6.063507545482738e-007)
 (1.570206883514576e-005,-1.220580348015369e-005) (2.185053381406461e-006,-2.019148183326999e-006) (6.18823937996822e-007,-5.986945013442562e-007)
 (1.537339386527361e-005,-1.20938871376572e-005) (2.12954557348593e-006,-1.994512080842548e-006) (6.020674807545715e-007,-5.908625144759212e-007)
 (1.505124649154251e-005,-1.19802927718221e-005) (2.075339425352844e-006,-1.969477605414954e-006) (5.857277867489232e-007,-5.828785309416581e-007)
 (1.473557539717697e-005,-1.186543978727698e-005) (2.022434545682402e-006,-1.944118372415441e-006) (5.698073791795163e-007,-5.74766324502813e-007)
 (1.442629409647099e-005,-1.174973702353924e-005) (1.970824828434692e-006,-1.918506841944787e-006) (5.543069389531688e-007,-5.665495276462563e-007)
 (1.41232818570482e-005,-1.163357921102143e-005) (1.920498552521597e-006,-1.892713759871426e-006) (5.392253197885028e-007,-5.582514539634974e-007)
 (1.382638504229901e-005,-1.151734354826322e-005) (1.871438549674649e-006,-1.866807612953952e-006) (5.245595845357653e-007,-5.498949238585596e-007)
 (1.353541884731037e-005,-1.14013864515159e-005) (1.823622436934221e-006,-1.840854106764483e-006) (5.103050616731128e-007,-5.415020962323343e-007)
 (1.325016939620488e-005,-1.128604052144319e-005) (1.777022909176231e-006,-1.814915674209952e-006) (4.964554206469278e-007,-5.330943085346875e-007)
 (1.29703961647405e-005,-1.11716117650279e-005) (1.73160808632768e-006,-1.78905102145344e-006) (4.830027644889949e-007,-5.246919272671939e-007)
 (1.269583468925759e-005,-1.105837710402992e-005) (1.687341909319662e-006,-1.763314717010142e-006) (4.69937737989457e-007,-5.163142107095575e-007)
 (1.242619952149943e-005,-1.094658219474509e-005) (1.644184578431399e-006,-1.737756828773619e-006) (4.572496495004748e-007,-5.079791854012357e-007)
 (1.216118738839139e-005,-1.083643957756715e-005) (1.6020930274382e-006,-1.712422612734532e-006) (4.449266044977155e-007,-4.997035374943712e-007)
 (1.190048051638416e-005,-1.07281271691497e-005) (1.561021426891602e-006,-1.68735225622355e-006) (4.329556488719905e-007,-4.915025199607625e-007)
 (1.164375008126821e-005,-1.062178710495352e-005) (1.520921709892169e-006,-1.662580677652528e-006) (4.21322919981397e-007,-4.833898762785458e-007)
 (1.139065974623826e-005,-1.051752493574969e-005) (1.481744113846637e-006,-1.638137383970623e-006) (4.100138035133574e-007,-4.753777810258274e-007)
 (1.114086925318139e-005,-1.041540917829861e-005) (1.443437731898746e-006,-1.614046386387707e-006) (3.990130942523071e-007,-4.674767976023987e-007)
 (1.089403803444274e-005,-1.031547121792251e-005) (1.405951067928626e-006,-1.590326174363742e-006) (3.883051589069364e-007,-4.596958531124087e-007)
 (1.064982881444571e-005,-1.021770555896779e-005) (1.369232589274467e-006,-1.566989747377898e-006) (3.778740992201565e-007,-4.520422302814523e-007)
 (1.040791117229782e-005,-1.01220704180844e-005) (1.333231271506396e-006,-1.544044703603171e-006) (3.677039136628895e-007,-4.445215761595448e-007)
 (1.01679650377205e-005,-1.002848865460197e-005) (1.297897129766805e-006,-1.521493384251754e-006) (3.577786560283142e-007,-4.371379271900517e-007)
 (9.929684093252178e-006,-9.936849031907333e-006) (1.263181731303902e-006,-1.499333072024678e-006) (3.480825893837852e-007,-4.29893750173746e-007)
 (9.692779055533725e-006,-9.84700780320626e-006) (1.229038683897335e-006,-1.477556241751527e-006) (3.386003338000994e-007,-4.227899984863672e-007)
 (9.456980807838493e-006,-9.758790614304893e-006) (1.195424094906793e-006,-1.456150860917917e-006) (3.293170063822675e-007,-4.158261828093743e-007)
 (9.222043354814793e-006,-9.671994714673556e-006) (1.16229699569809e-006,-1.435100737326655e-006) (3.202183521460088e-007,-4.090004555202029e-007)
 (8.987746568981458e-006,-9.586391465921957e-006) (1.129619726225185e-006,-1.414385910589862e-006) (3.112908643428213e-007,-4.02309707721415e-007)
 (8.753898697155536e-006,-9.501729133805541e-006) (1.097358274645972e-006,-1.393983083523212e-006) (3.025218929033851e-007,-3.957496777628079e-007)
 (8.520338593915804e-006,-9.417735945948058e-006) (1.065482567021902e-006,-1.373866088785187e-006) (2.938997397498381e-007,-3.89315069902807e-007)
 (8.286937648906388e-006,-9.334123392652406e-006) (1.033966702457663e-006,-1.354006385297125e-006) (2.854137398393242e-007,-3.829996816764301e-007)
 (8.053601375365346e-006,-9.250589742705584e-006) (1.002789129578634e-006,-1.334373578191148e-006) (2.770543269572267e-007,-3.767965382218321e-007)
 (7.820270629206085e-006,-9.166823740223092e-006) (9.719327608319041e-007,-1.314935955148018e-006) (2.688130834487944e-007,-3.706980317820101e-007)
 (7.586922431225201e-006,-9.082508442588511e-006) (9.413850220997797e-007,-1.295661031284322e-006) (2.606827733227717e-007,-3.646960643778019e-007)
 (7.353570369814277e-006,-8.997325154083643e-006) (9.111378361592096e-007,-1.276516094087687e-006) (2.526573584127396e-007,-3.587821915497499e-007)
 (7.120264567658588e-006,-8.910957404858005e-006) (8.81187539823644e-007,-1.257468739464012e-006) (2.4473199759764e-007,-3.529477650034319e-007)
 (6.887091203277289e-006,-8.823094921312045e-006) (8.515347360604231e-007,-1.238487389761469e-006) (2.369030293860786e-007,-3.47184071938636e-007)
 (6.654171586460477e-006,-8.733437531747462e-006) (8.221840838756007e-007,-1.219541784726854e-006) (2.291679385452092e-007,-3.414824689230457e-007)
 (6.421660795419528e-006,-8.641698950578673e-006) (7.931440303079506e-007,-1.200603436761281e-006) (2.21525307755344e-007,-3.358345082654891e-007)
 (6.189745892198336e-006,-8.547610385666744e-006) (7.644264903392475e-007,-1.181646042566476e-006) (2.139747556119287e-007,-3.302320549911294e-007)
 (5.958643741330779e-006,-8.450923916271311e-006) (7.360464818406853e-007,-1.162645844322425e-006) (2.065168625852603e-007,-3.246673928073999e-007)
 (5.72859846431978e-006,-8.351415593616019e-006) (7.080217237880833e-007,-1.143581934837913e-006) (1.991530867629745e-007,-3.191333177025168e-007)
 (5.499878568939576e-006,-8.248888221878124e-006) (6.803722067728147e-007,-1.124436502639224e-006) (1.918856713903779e-007,-3.13623218172104e-007)
 (5.272773797569664e-006,-8.143173784019486e-006) (6.531197453195713e-007,-1.105195014609402e-006) (1.847175463173479e-007,-3.081311414213097e-007)
 (5.047591742344934e-006,-8.034135484192428e-006) (6.262875216583556e-007,-1.085846335498235e-006) (1.776522254964683e-007,-3.026518452627801e-007)
 (4.824654277171994e-006,-7.921669385736884e-006) (5.998996303623337e-007,-1.066382785288252e-006) (1.706937026035185e-007,-2.971808357784169e-007)
 (4.604293857587478e-006,-7.805705631033394e-006) (5.739806327196985e-007,-1.046800136954568e-006) (1.638463467828586e-007,-2.917143911506056e-007)
 (4.386849739190689e-006,-7.686209236215116e-006) (5.485551288700562e-007,-1.027097558520329e-006) (1.571148003085861e-007,-2.862495723589412e-007)
 (4.172664164336358e-006,-7.563180459875318e-006) (5.236473547156959e-007,-1.007277504433999e-006) (1.505038797572317e-007,-2.807842216608481e-007)
 (3.962078565106252e-006,-7.43665475046128e-006) (4.992808093501773e-007,-9.873455621480253e-007) (1.440184820497371e-007,-2.753169499824526e-007)
 (3.755429828468739e-006,-7.30670228186316e-006) (4.754779175465029e-007,-9.673102603465584e-007) (1.37663496450234e-007,-2.698471144446766e-007)
 (3.553046667361789e-006,-7.173427091072259e-006) (4.52259730493929e-007,-9.471828455549304e-007) (1.31443723362152e-007,-2.643747873305596e-007)
 (3.355246138958367e-006,-7.036965835684175e-006) (4.29645666758735e-007,-9.269770338944993e-007) (1.253638005148261e-007,-2.589007178121442e-007)
 (3.162330349058033e-006,-6.89748619268326e-006) (4.076532942972468e-007,-9.067087445600222e-007) (1.194281369058807e-007,-2.534262877300567e-007)
 (2.974583378961778e-006,-6.755184923425167e-006) (3.862981533455838e-007,-8.863958212158018e-007) (1.136408546756669e-007,-2.479534626573222e-007)
 (2.792268468525857e-006,-6.610285633151614e-006) (3.655936191557902e-007,-8.66057747018497e-007) (1.080057389172656e-007,-2.424847394001702e-007)
 (2.61562548613493e-006,-6.46303625672598e-006) (3.455508028644797e-007,-8.457153583714154e-007) (1.025261952909161e-007,-2.370230909869716e-007)
 (2.444868712996886e-006,-6.313706305541416e-006) (3.261784882548122e-007,-8.253905618855e-007) (9.720521521254646e-008,-2.315719100861645e-007)
 (2.280184965377687e-006,-6.162583913654229e-006) (3.074831017970493e-007,-8.051060583707305e-007) (9.204534829625628e-008,-2.261349516984483e-007)
 (2.121732074105613e-006,-6.009972724007691e-006) (2.89468713112248e-007,-7.848850770480503e-007) (8.704868169095649e-008,-2.207162758494137e-007)
 (1.969637735842957e-006,-5.856188657995409e-006) (2.721370628769744e-007,-7.64751122579982e-007) (8.221682589595855e-008,-2.153201909274947e-007)
 (1.823998745364144e-006,-5.701556613468958e-006) (2.554876151432233e-007,-7.447277369686179e-007) (7.755090663639491e-008,-2.099511982129832e-007)
 (1.684880612374806e-006,-5.546407137391291e-006) (2.395176310924701e-007,-7.248382778851721e-007) (7.305156236153409e-008,-2.046139380670757e-007)
 (1.552317560460254e-006,-5.391073119714502e-006) (2.242222613205044e-007,-7.051057145691231e-007) (6.871894691573723e-008,-1.993131381910062e-007)
 (1.426312899666406e-006,-5.235886554500801e-006) (2.09594653882374e-007,-6.855524420581967e-007) (6.455273696649434e-008,-1.940535642917285e-007)
 (1.306839758136952e-006,-5.081175412856681e-006) (1.956260754493643e-007,-6.662001142183732e-007) (6.055214373309237e-008,-1.888399734482121e-007)
 (1.193842152395815e-006,-4.927260669877773e-006) (1.823060431265902e-007,-6.470694957585695e-007) (5.671592861101282e-008,-1.836770704245253e-007)
 (1.087236370318427e-006,-4.774453524512136e-006) (1.696224645827067e-007,-6.281803331960727e-007) (5.30424222607944e-008,-1.785694671376797e-007)
 (9.869126359003579e-007,-4.623052847162088e-006) (1.575617843537276e-007,-6.095512445761264e-007) (4.952954675825987e-008,-1.735216454506575e-007)
 (8.927370205816988e-007,-4.473342884973205e-006) (1.461091343064656e-007,-5.911996275765531e-007) (4.617484038352889e-008,-1.685379234287527e-007)
 (8.045535623975401e-007,-4.325591249301873e-006) (1.352484863640918e-007,-5.731415854710273e-007) (4.297548466251696e-008,-1.63622425165003e-007)
 (7.221865515961599e-007,-4.180047203896284e-006) (1.249628057983041e-007,-5.553918703651845e-007) (3.992833324081706e-008,-1.587790542481058e-007)
 (6.454429397409294e-007,-4.036940266057952e-006) (1.152342034599119e-007,-5.379638429598814e-007) (3.702994220647664e-008,-1.540114709212996e-007)
 (5.741148286858943e-007,-3.896479126646856e-006) (1.060440854700104e-007,-5.208694480241511e-007) (3.42766014553125e-008,-1.493230729215934e-007)
 (5.079819962494497e-007,-3.758850888417357e-006) (9.737329902297754e-008,-5.041192046689755e-007) (3.166436671827836e-008,-1.447169800058927e-007)
 (4.468144168279983e-007,-3.624220616065222e-006) (8.920227307206681e-008,-4.877222104347493e-007) (2.918909187847523e-008,-1.401960220683265e-007)
 (3.90374737554459e-007,-3.492731185592876e-006) (8.151115278279152e-008,-4.716861581122233e-007) (2.684646119360184e-008,-1.357627307750328e-007)
 (3.384206738377933e-007,-3.364503415468635e-006) (7.427992680628403e-008,-4.560173641728274e-007) (2.46320210865042e-008,-1.314193345724149e-007)
 (2.90707292040128e-007,-3.239636457578814e-006) (6.748854653339167e-008,-4.407208076150992e-007) (2.25412111834144e-008,-1.271677569085935e-007)
 (2.469891515473515e-007,-3.118208422301728e-006) (6.11170366459929e-008,-4.258001779889838e-007) (2.056939428010885e-008,-1.230096174629511e-007)
 (2.070222833917083e-007,-3.000277209283036e-006) (5.514559643276398e-008,-4.112579313351168e-007) (1.871188497436711e-008,-1.189462361628549e-007)
 (1.705659876867089e-007,-2.885881513595164e-006) (4.955469148848893e-008,-3.970953527604532e-007) (1.69639767287095e-008,-1.149786397267776e-007)
 (1.37384437304884e-007,-2.775041976038369e-006) (4.432513556113768e-008,-3.833126243791918e-007) (1.532096715414856e-008,-1.111075704678105e-007)
 (1.072480802447941e-007,-2.667762446235664e-006) (3.943816246821182e-008,-3.699088973635067e-007) (1.377818136078196e-008,-1.07333497064642e-007)
 (7.993483790965776e-008,-2.564031327894823e-006) (3.487548814259256e-008,-3.568823669018341e-007) (1.23309932518102e-008,-1.036566270108472e-007)
 (5.523110087411524e-008,-2.463822977021208e-006) (3.061936299979398e-008,-3.442303489097353e-007) (1.09748446786166e-008,-1.000769204374705e-007)
 (3.293252757859787e-008,-2.367099125856894e-006) (2.66526149498467e-008,-3.319493574198303e-007) (9.70526241911046e-009,-9.65941050183673e-008)
 (1.284465471677033e-008,-2.273810307789045e-006) (2.295868347303189e-008,-3.200351816643525e-007) (8.517872973882513e-009,-9.320769167003819e-008)
 (-5.216669233064764e-009,-2.183897261221881e-006) (1.952164528324417e-008,-3.084829619601353e-007) (7.408415213690131e-009,-8.991699077569832e-008)
 (-2.142501376563199e-008,-2.097292293424846e-006) (1.632623216392239e-008,-2.972872636137782e-007) (6.372750940134986e-009,-8.672112867528967e-008)
 (-3.59432443193516e-008,-2.013920588407812e-006) (1.335784163418619e-008,-2.864421481791086e-007) (5.406873449242123e-009,-8.36190641944246e-008)
 (-4.892353243595051e-008,-1.933701445931075e-006) (1.06025411279791e-008,-2.759412415060394e-007) (4.506914211919709e-009,-8.060960499804441e-008)
 (-6.050748162368677e-008,-1.856549441699305e-006) (8.047066401430017e-009,-2.657777981361369e-007) (3.669147801274276e-009,-7.769142358868046e-008)
 (-7.082635243691255e-008,-1.782375501556202e-006) (5.678814885371907e-009,-2.559447617061302e-007) (2.889995212476267e-009,-7.486307279227326e-008)
 (-8.000137064456957e-008,-1.71108788503109e-006) (3.485834695460124e-009,-2.464348211276531e-007) (2.166025727597474e-009,-7.212300060177211e-008)
 (-8.814410303439204e-008,-1.642593075883159e-006) (1.456809992204232e-009,-2.372404623932207e-007) (1.493957486473256e-009,-6.946956427612672e-008)
 (-9.535688630919242e-008,-1.57679657927887e-006) (-4.189566511661889e-010,-2.283540159670371e-007) (8.706569231652663e-010,-6.690104361649984e-008)
 (-1.017332956229082e-007,-1.5136036269692e-006) (-2.151564240906319e-009,-2.197676997723986e-007) (2.931372256049193e-010,-6.441565336563948e-008)
 (-1.073586405170887e-007,-1.45291979325967e-006) (-3.750535145821045e-009,-2.11473657873087e-007) (-2.414440242536604e-010,-6.201155469985855e-008)
 (-1.123104773005692e-007,-1.394651525736476e-006) (-5.224838140693537e-009,-2.034639949929003e-007) (-7.357878871527743e-010,-5.968686580067686e-008)
 (-1.166591282386896e-007,-1.338706595621105e-006) (-6.58291223151239e-009,-1.95730807071028e-007) (-1.192457640115844e-009,-5.743967151341194e-008)
 (-1.20468199228525e-007,-1.284994473301724e-006) (-7.8326908532839e-009,-1.882662080861129e-007) (-1.613882761278861e-009,-5.526803211418072e-008)
 (-1.237950889242565e-007,-1.233426635051255e-006) (-8.981626069264528e-009,-1.810623534099865e-007) (-2.002363212418414e-009,-5.316999121982683e-008)
 (-1.266914835036771e-007,-1.183916807217609e-006) (-1.003671247549246e-008,-1.741114599784248e-007) (-2.360073918004724e-009,-5.1143582886109e-008)
 (-1.292038324285641e-007,-1.136381154276212e-006) (-1.10045105577667e-008,-1.674058235674203e-007) (-2.689069352026926e-009,-4.918683794929876e-008)
 (-1.313738016223602e-007,-1.090738417098713e-006) (-1.189116930233467e-008,-1.609378334817872e-007) (-2.991288163165748e-009,-4.729778966673075e-008)
 (-1.33238701469768e-007,-1.046910007630846e-006) (-1.270244791966842e-008,-1.546999849460143e-007) (-3.268557772264056e-009,-4.547447872513552e-008)
 (-1.348318879171529e-007,-1.004820065917354e-006) (-1.344373657784982e-008,-1.486848894901781e-007) (-3.522598903004135e-009,-4.37149576736218e-008)
 (-1.361831357290031e-007,-9.643954850636908e-007) (-1.412007609046706e-008,-1.428852836017657e-007) (-3.755030004409393e-009,-4.201729485139037e-008)
 (-1.373189836149701e-007,-9.255659093327585e-007) (-1.473617654046526e-008,-1.372940358982057e-007) (-3.967371548579199e-009,-4.037957786538484e-008)
 (-1.382630515089898e-007,-8.88263710122092e-007) (-1.52964348479266e-008,-1.319041530510085e-007) (-4.161050186795877e-009,-3.879991668221763e-008)
 (-1.390363307315645e-007,-8.524239441000512e-007) (-1.580495132478829e-008,-1.267087846648944e-007) (-4.337402761309567e-009,-3.727644637416379e-008)
 (-1.396574481297862e-007,-8.1798429729663e-007) (-1.626554526957545e-008,-1.217012272903156e-007) (-4.497680176371776e-009,-3.580732957642982e-008)
 (-1.401429055551337e-007,-7.848850184665944e-007) (-1.668176967728252e-008,-1.168749277168692e-007) (-4.643051134935107e-009,-3.439075868633988e-008)
 (-1.405072962254532e-007,-7.530688445729714e-007) (-1.705692514158351e-008,-1.122234856677182e-007) (-4.774605751793966e-009,-3.302495783822401e-008)
 (-1.407634996223067e-007,-7.224809208074955e-007) (-1.739407303167406e-008,-1.077406559888904e-007) (-4.8933590592217e-009,-3.170818467911002e-008)
 (-1.40922856628966e-007,-6.930687171473421e-007) (-1.769604802659995e-008,-1.03420350403283e-007) (-5.000254413881165e-009,-3.043873196143448e-008)
 (-1.409953265988807e-007,-6.647819430878904e-007) (-1.79654700724107e-008,-9.925663887681752e-008) (-5.096166820750812e-009,-2.921492896709991e-008)
 (-1.409896280010344e-007,-6.375724618601696e-007) (-1.82047558391982e-008,-9.524375062846289e-008) (-5.181906182247272e-009,-2.803514276962031e-008)
 (-1.409133642027248e-007,-6.113942051616077e-007) (-1.841612971684372e-008,-9.137607480130628e-008) (-5.258220480516393e-009,-2.689777933905924e-008)
 (-1.407731358496359e-007,-5.862030891925994e-007) (-1.860163440167768e-008,-8.764816080273368e-008) (-5.325798897016166e-009,-2.580128449157448e-008)
 (-1.405746411827055e-007,-5.61956932592095e-007) (-1.876314108704251e-008,-8.405471832129814e-008) (-5.385274869794163e-009,-2.474414468477014e-008)
 (-1.403227655122606e-007,-5.386153767167316e-007) (-1.890235930136998e-008,-8.059061700842304e-008) (-5.437229087045003e-009,-2.37248876580552e-008)
 (-1.40021660946796e-007,-5.161398085803232e-007) (-1.902084635834318e-008,-7.725088584768522e-008) (-5.482192410550873e-009,-2.274208292056646e-008)
 (-1.396748173593711e-007,-4.944932866847946e-007) (-1.912001645374193e-008,-7.403071219733966e-008) (-5.520648723296671e-009,-2.179434208920464e-008)
 (-1.392851254708295e-007,-4.736404699068295e-007) (-1.920114937807132e-008,-7.092544053498711e-008) (-5.553037691042885e-009,-2.088031908040354e-008)
 (-1.388549328347821e-007,-4.535475495602683e-007) (-1.926539884040392e-008,-6.793057090914315e-008) (-5.57975742938466e-009,-1.999871016393764e-008)
 (-1.383860934326527e-007,-4.341821847238775e-007) (-1.931380038620127e-008,-6.504175713411422e-008) (-5.601167065999933e-009,-1.914825388730483e-008)
 (-1.37880011519381e-007,-4.155134409051853e-007) (-1.93472788953083e-008,-6.225480475621704e-008) (-5.617589190140259e-009,-1.832773088313078e-008)
 (-1.373376803092712e-007,-3.975117320982901e-007) (-1.936665565382894e-008,-5.956566882942827e-008) (-5.629312180515971e-009,-1.753596357306403e-008)
 (-1.367597160511382e-007,-3.801487662847645e-007) (-1.937265499086416e-008,-5.697045154426497e-008) (-5.636592407191204e-009,-1.677181578404207e-008)
 (-1.361463880087884e-007,-3.633974944194603e-007) (-1.936591048421684e-008,-5.446539976102686e-008) (-5.639656303444642e-009,-1.603419229403581e-008)
 (-1.354976448448194e-007,-3.47232062931562e-007) (-1.934697074142173e-008,-5.204690249243973e-008) (-5.638702307061097e-009,-1.532203832513587e-008)
 (-1.348131378853099e-007,-3.316277697645059e-007) (-1.931630477208353e-008,-4.971148838904528e-008) (-5.633902672364036e-009,-1.463433900202345e-008)
 (-1.340922417349164e-007,-3.16561023960832e-007) (-1.927430698148102e-008,-4.745582327633165e-008) (-5.625405159309616e-009,-1.397011879348076e-008)
 (-1.333340727035173e-007,-3.020093087822041e-007) (-1.922130180114819e-008,-4.527670778406452e-008) (-5.61333460378721e-009,-1.332844095526271e-008)
 (-1.325375054999747e-007,-2.879511483362204e-007) (-1.915754801505599e-008,-4.317107512149125e-008) (-5.597794384405768e-009,-1.270840698833967e-008)
 (-1.317011886439186e-007,-2.743660776543012e-007) (-1.90832428132556e-008,-4.113598902525029e-008) (-5.578867792538837e-009,-1.210915612902606e-008)
 (-1.308235590427683e-007,-2.612346161429431e-007) (-1.89985256287921e-008,-3.916864191541304e-008) (-5.556619324117112e-009,-1.152986488125438e-008)
 (-1.299028561767016e-007,-2.485382442956976e-007) (-1.890348181375717e-008,-3.726635328179421e-008) (-5.531095909211899e-009,-1.096974660322298e-008)
 (-1.289371363280426e-007,-2.362593835245011e-007) (-1.879814621405218e-008,-3.542656831596409e-008) (-5.502328093968116e-009,-1.042805115232009e-008)
 (-1.27924287285685e-007,-2.243813789303234e-007) (-1.868250670702887e-008,-3.364685679503548e-008) (-5.470331200560616e-009,-9.9040645976345e-009)
 (-1.268620439463582e-007,-2.128884847936555e-007) (-1.855650776663251e-008,-3.192491221346421e-008) (-5.435106478993299e-009,-9.397108996478559e-009)
 (-1.257480052178829e-007,-2.017658525287216e-007) (-1.84200541214418e-008,-3.02585511507307e-008) (-5.396642274406628e-009,-8.906542236193995e-009)
 (-1.245796526252228e-007,-1.9099952078538e-007) (-1.827301457140057e-008,-2.864571284984248e-008) (-5.354915229743173e-009,-8.431757935140677e-009)
 (-1.233543709835451e-007,-1.805764073514819e-007) (-1.811522602637784e-008,-2.708445897330548e-008) (-5.309891543903106e-009,-7.972185393091751e-009)
 (-1.220694714904277e-007,-1.704843024411632e-007) (-1.794649782559099e-008,-2.557297349109266e-008) (-5.261528303189392e-009,-7.527289580609159e-009)
 (-1.207222175464067e-007,-1.607118629043098e-007) (-1.776661639513729e-008,-2.410956264254251e-008) (-5.209774905329288e-009,-7.096571149605673e-009)
 (-1.193098535716466e-007,-1.51248606837516e-007) (-1.757535028815751e-008,-2.269265490875593e-008) (-5.154574589878712e-009,-6.679566447352776e-009)
 (-1.178296370326629e-007,-1.420849080161147e-007) (-1.737245565097608e-008,-2.132080091317528e-008) (-5.09586608878782e-009,-6.275847510237859e-009)
 (-1.162788738261862e-007,-1.332119895074332e-007) (-1.715768214191455e-008,-1.999267316435803e-008) (-5.033585406106405e-009,-5.885022011810688e-009)
 (-1.146549570848214e-007,-1.246219157787604e-007) (-1.693077932105181e-008,-1.870706554586291e-008) (-4.967667732978434e-009,-5.506733137225615e-009)
 (-1.129554093761385e-007,-1.163075825613142e-007) (-1.669150351037451e-008,-1.746289244394393e-008) (-4.898049498676519e-009,-5.140659351515123e-009)
 (-1.111779281535877e-007,-1.082627036957962e-007) (-1.643962511199373e-008,-1.625918740583177e-008) (-4.824670554058942e-009,-4.786514030730098e-009)
 (-1.093204341930582e-007,-1.00481794162926e-007) (-1.617493634830666e-008,-1.509510121125121e-008) (-4.74747647794323e-009,-4.444044920555595e-009)
 (-1.073811226059422e-007,-9.296014849610581e-008) (-1.589725936950394e-008,-1.396989924185121e-008) (-4.666420990287769e-009,-4.11303338893664e-009)
 (-1.053585158694932e-007,-8.56938137917469e-008) (-1.56064546510382e-008,-1.288295803349122e-008) (-4.581468449322034e-009,-3.793293438216972e-009)
 (-1.032515181491424e-007,-7.867955657945917e-008) (-1.530242957928773e-008,-1.183376090462469e-008) (-4.492596404509965e-009,-3.484670446052865e-009)
 (-1.010594700252398e-007,-7.191482289023403e-008) (-1.4985147099131e-008,-1.082189256265038e-008) (-4.399798166560407e-009,-3.187039605238294e-009)
 (-9.878220256759422e-008,-6.539769097605817e-008) (-1.465463427709941e-008,-9.8470326013232e-009) (-4.303085352153574e-009,-2.900304039122425e-009)
 (-9.642008955088126e-008,-5.912681628591696e-008) (-1.431099059464972e-008,-8.908947848104234e-009) (-4.202490352089331e-009,-2.624392574418646e-009)
 (-9.397409646341744e-008,-5.310136849575104e-008) (-1.395439579949672e-008,-8.007483493765171e-009) (-4.098068666623908e-009,-2.359257161539115e-009)
 (-9.144582485744787e-008,-4.73209606191884e-008) (-1.358511708283163e-008,-7.142553038806757e-009) (-3.989901046293183e-009,-2.104869941897949e-009)
 (-8.883755051782011e-008,-4.178557049306011e-008) (-1.320351537626806e-008,-6.314127067260846e-009) (-3.878095373612229e-009,-1.861219972415314e-009)
 (-8.615225391170539e-008,-3.649545522389699e-008) (-1.281005053294596e-008,-5.522220945807702e-009) (-3.762788219527693e-009,-1.628309630647415e-009)
 (-8.339364141633528e-008,-3.145105949673062e-008) (-1.240528517968378e-008,-4.766881553391289e-009) (-3.644146009337221e-009,-1.406150734891249e-009)
 (-8.056615593623634e-008,-2.66529189635103e-008) (-1.198988702491006e-008,-4.048173226252888e-009) (-3.522365737390493e-009,-1.194760431400589e-009)
 (-7.767497569485558e-008,-2.210156024136071e-008) (-1.156462944102971e-008,-3.366163126587924e-009) (-3.397675175725864e-009,-9.941569088206686e-010)
 (-7.472600024065645e-008,-1.77973993319884e-008) (-1.113039017021992e-008,-2.720906296034058e-009) (-3.270332532449385e-009,-8.043550170262928e-010)
 (-7.172582302788142e-008,-1.374064051381593e-008) (-1.068814804737134e-008,-2.112430688821574e-009) (-3.140625528071124e-009,-6.253618761719881e-010)
 (-6.868169031224458e-008,-9.931177933130346e-009) (-1.023897768856984e-008,-1.540722506453165e-009) (-3.00886987550884e-009,-4.571725707023984e-010)
 (-6.560144653257793e-008,-6.368502218134803e-009) (-9.784042154400572e-009,-1.00571217967341e-009) (-2.875407161440127e-009,-2.997660276044384e-010)
 (-6.249346680541591e-008,-3.051614443780354e-009) (-9.324583663447503e-009,-5.072613332546158e-010) (-2.740602158464762e-009,-1.531011811040153e-010)
 (-5.936657762330149e-008,2.105032078835243e-011) (-8.861912499868222e-009,-4.515108104376616e-011) (-2.60483959929239e-009,-1.711352201609051e-011)
 (-5.622996729492857e-008,2.851687849279509e-009) (-8.397394325393587e-009,3.809280501917551e-010) (-2.468520484019114e-009,1.082878784327302e-010)
 (-5.309308806753544e-008,5.44317624562794e-009) (-7.932436167297171e-009,7.713842930269561e-010) (-2.332057991735323e-009,2.232227882995211e-010)
 (-4.996555220733099e-008,7.799112733569327e-009) (-7.468471406544189e-009,1.126730693140825e-009) (-2.195873095838837e-009,3.278416164788097e-010)
 (-4.685702456211662e-008,9.923834857981164e-009) (-7.006944130049128e-009,1.447588893745464e-009) (-2.060389987222117e-009,4.223265490915935e-010)
 (-4.377711427276984e-008,1.182242571309525e-008) (-6.54929323662512e-009,1.73469057251369e-009) (-1.926031419854407e-009,5.068919987332313e-010)
 (-4.073526832972436e-008,1.350070334040934e-008) (-6.096936695514812e-009,1.988876529575168e-009) (-1.793214097288526e-009,5.817843627429685e-010)
 (-3.774066958396268e-008,1.496519496009446e-008) (-5.65125634767424e-009,2.211093503298145e-009) (-1.662344211722992e-009,6.472811156210104e-010)
 (-3.480214162360356e-008,1.62230971882255e-008) (-5.213583616120199e-009,2.402388863934629e-009) (-1.533813246799444e-009,7.03689275025203e-010)
 (-3.192806263161631e-008,1.728222381886219e-008) (-4.785186450956313e-009,2.563903400878479e-009) (-1.407994138135935e-009,7.513433069291319e-010)
 (-2.912628996156069e-008,1.815094309918059e-008) (-4.367257782691826e-009,2.696862474170096e-009) (-1.285237873428721e-009,7.906025467143168e-010)
