# Supplementary material for: Electromagnetic Analysis, Characterization and Discussion of Inductive Transmission Parameters for Titanium Based Housing Materials in Active Medical Implantable Devices
Source: Materials (Basel). 2018 Oct 25;11(11):2089. doi: 10.3390/ma11112089 (PMC6266279; doi:10.3390/ma11112089)
Supplement: Supplementary file 1 [file materials-11-02089-s001.zip › supplementary/simulation_and_results_H_K/L12phi_outputOG.txt]

# Created by Octave 4.0.0, Wed Sep 21 20:13:43 2016 Mitteleurop�ische Sommerzeit <unknown@juno>
# name: L12phi
# type: complex matrix
# rows: 241
# columns: 3
 (3.898003290104131e-005,4.03229992049656e-012) (6.300452348285823e-006,-4.027729065553004e-012) (1.841706551208381e-006,-1.558452587511821e-012)
 (3.898003290114642e-005,4.190052804620436e-012) (6.300452348024193e-006,-4.185302881404166e-012) (1.8417065511083e-006,-1.619422758136337e-012)
 (3.898003290125879e-005,4.353977347799234e-012) (6.30045234774172e-006,-4.349041320604419e-012) (1.841706551000191e-006,-1.68277821192314e-012)
 (3.898003290138087e-005,4.524314999340231e-012) (6.300452347436569e-006,-4.519185554055216e-012) (1.841706550883491e-006,-1.748612265375581e-012)
 (3.898003290151371e-005,4.701316655865534e-012) (6.300452347107232e-006,-4.69598618740276e-012) (1.84170655075748e-006,-1.817021885619521e-012)
 (3.898003290165588e-005,4.885243028435654e-012) (6.300452346751506e-006,-4.879703630212575e-012) (1.841706550621427e-006,-1.888107833149765e-012)
 (3.898003290180996e-005,5.076365028692352e-012) (6.30045234636747e-006,-5.070608479229398e-012) (1.841706550474496e-006,-1.961974810274902e-012)
 (3.89800329019754e-005,5.274964166507425e-012) (6.300452345952742e-006,-5.26898191707534e-012) (1.841706550315836e-006,-2.038731615282858e-012)
 (3.8980032902155e-005,5.481332965407782e-012) (6.300452345504917e-006,-5.475116126172559e-012) (1.84170655014454e-006,-2.118491302637094e-012)
 (3.898003290234878e-005,5.695775393137124e-012) (6.300452345021418e-006,-5.689314719127033e-012) (1.841706549959564e-006,-2.201371349480016e-012)
 (3.898003290255791e-005,5.918607308942568e-012) (6.300452344499288e-006,-5.911893185755932e-012) (1.841706549759827e-006,-2.287493828630539e-012)
 (3.898003290278327e-005,6.150156930334464e-012) (6.300452343935544e-006,-6.14317935764417e-012) (1.841706549544181e-006,-2.376985588361823e-012)
 (3.898003290302741e-005,6.39076531461692e-012) (6.300452343326901e-006,-6.383513890785252e-012) (1.841706549311314e-006,-2.469978439090057e-012)
 (3.898003290329052e-005,6.64078686233882e-012) (6.300452342669609e-006,-6.633250767472297e-012) (1.841706549059881e-006,-2.566609347574687e-012)
 (3.89800329035742e-005,6.900589839683147e-012) (6.300452341959865e-006,-6.892757817079249e-012) (1.841706548788374e-006,-2.667020638501632e-012)
 (3.898003290388132e-005,7.170556919930147e-012) (6.300452341193608e-006,-7.162417257981554e-012) (1.841706548495233e-006,-2.771360204143706e-012)
 (3.898003290421285e-005,7.451085746730492e-012) (6.30045234036615e-006,-7.442626260379682e-012) (1.84170654817869e-006,-2.879781721973893e-012)
 (3.898003290457067e-005,7.742589522774404e-012) (6.300452339472754e-006,-7.733797530439e-012) (1.841706547836896e-006,-2.992444881027145e-012)
 (3.898003290495693e-005,8.045497614594033e-012) (6.300452338507987e-006,-8.036359918613746e-012) (1.841706547467824e-006,-3.109515616970936e-012)
 (3.898003290537367e-005,8.360256187300679e-012) (6.300452337466267e-006,-8.350759050733721e-012) (1.841706547069332e-006,-3.231166356360295e-012)
 (3.898003290582432e-005,8.687328861114319e-012) (6.300452336341494e-006,-8.677457983684012e-012) (1.841706546639042e-006,-3.357576270524939e-012)
 (3.898003290631099e-005,9.027197394811667e-012) (6.300452335127023e-006,-9.016937887456686e-012) (1.841706546174422e-006,-3.488931539323972e-012)
 (3.89800329068355e-005,9.380362394991321e-012) (6.300452333815552e-006,-9.369698753487004e-012) (1.841706545672723e-006,-3.625425625099708e-012)
 (3.898003290740292e-005,9.747344053072215e-012) (6.300452332399523e-006,-9.736260130075502e-012) (1.841706545131048e-006,-3.767259557570857e-012)
 (3.898003290801486e-005,1.01286829117825e-011) (6.300452330870581e-006,-1.011716188747698e-011) (1.841706544546136e-006,-3.914642229645793e-012)
 (3.898003290867651e-005,1.052494066248214e-011) (6.300452329219642e-006,-1.051296501239748e-011) (1.841706543914556e-006,-4.067790704841338e-012)
 (3.898003290939022e-005,1.093670097074328e-011) (6.300452327436944e-006,-1.092425243355202e-011) (1.841706543232587e-006,-4.22693053682218e-012)
 (3.898003291016112e-005,1.136457033706896e-011) (6.300452325512069e-006,-1.135162987927344e-011) (1.841706542496213e-006,-4.392296101171481e-012)
 (3.898003291099315e-005,1.180917899127656e-011) (6.300452323433576e-006,-1.179572676901621e-011) (1.8417065417011e-006,-4.564130940369477e-012)
 (3.898003291189182e-005,1.227118181923039e-011) (6.3004523211894e-006,-1.22571971391629e-011) (1.841706540842562e-006,-4.742688122121456e-012)
 (3.898003291286254e-005,1.275125932733279e-011) (6.300452318766092e-006,-1.273672060566901e-011) (1.841706539915522e-006,-4.928230611590933e-012)
 (3.898003291391058e-005,1.325011864796746e-011) (6.300452316149566e-006,-1.323500336327221e-011) (1.841706538914566e-006,-5.121031658340943e-012)
 (3.89800329150418e-005,1.376849457714438e-011) (6.300452313324156e-006,-1.375277922445098e-011) (1.84170653783374e-006,-5.321375198157173e-012)
 (3.898003291626364e-005,1.430715065982661e-011) (6.300452310273471e-006,-1.429081069883762e-011) (1.841706536666652e-006,-5.529556270737344e-012)
 (3.898003291758264e-005,1.486688031362318e-011) (6.30045230697946e-006,-1.484989011399711e-011) (1.841706535406532e-006,-5.74588145345795e-012)
 (3.89800329190068e-005,1.544850799787694e-011) (6.30045230342254e-006,-1.543084078085125e-011) (1.841706534045803e-006,-5.970669312359789e-012)
 (3.898003292054546e-005,1.605289042837881e-011) (6.300452299581925e-006,-1.603451820402868e-011) (1.841706532576625e-006,-6.204250870230393e-012)
 (3.898003292220578e-005,1.668091783913135e-011) (6.300452295435103e-006,-1.666181133913116e-011) (1.841706530990182e-006,-6.446970093404424e-012)
 (3.898003292399911e-005,1.733351529431227e-011) (6.30045229095726e-006,-1.731364389951757e-011) (1.841706529277174e-006,-6.699184397213446e-012)
 (3.898003292593517e-005,1.801164405140949e-011) (6.300452286122247e-006,-1.799097571288855e-011) (1.841706527427542e-006,-6.961265171244125e-012)
 (3.898003292802615e-005,1.871630297471925e-011) (6.300452280901587e-006,-1.869480413257348e-011) (1.841706525430345e-006,-7.233598324897636e-012)
 (3.898003293028365e-005,1.94485300128271e-011) (6.30045227526433e-006,-1.942616550152724e-011) (1.841706523273826e-006,-7.516584854381545e-012)
 (3.898003293272113e-005,2.020940372071653e-011) (6.300452269177501e-006,-2.018613667405585e-011) (1.841706520945275e-006,-7.810641431486866e-012)
 (3.89800329353537e-005,2.100004485541584e-011) (6.300452262605055e-006,-2.097583659806328e-011) (1.841706518431e-006,-8.116201015399348e-012)
 (3.898003293819585e-005,2.182161802111925e-011) (6.300452255508367e-006,-2.179642795553398e-011) (1.841706515716128e-006,-8.433713488174691e-012)
 (3.898003294126415e-005,2.267533339280461e-011) (6.300452247845561e-006,-2.264911887017797e-011) (1.841706512784683e-006,-8.763646315148275e-012)
 (3.898003294457817e-005,2.356244849142368e-011) (6.300452239571476e-006,-2.35351646787412e-011) (1.841706509619408e-006,-9.10648523028999e-012)
 (3.898003294815633e-005,2.448427004207125e-011) (6.30045223063729e-006,-2.445586977209455e-011) (1.841706506201611e-006,-9.462734948876147e-012)
 (3.898003295201955e-005,2.544215589690719e-011) (6.300452220990453e-006,-2.541258950741243e-011) (1.8417065025112e-006,-9.83291990747427e-012)
 (3.898003295619199e-005,2.643751703959297e-011) (6.300452210574129e-006,-2.640673219362453e-011) (1.841706498526388e-006,-1.021758503216173e-011)
 (3.8980032960696e-005,2.74718196597203e-011) (6.300452199326819e-006,-2.743976115523614e-011) (1.841706494223705e-006,-1.061729653706802e-011)
 (3.898003296555968e-005,2.854658731973815e-011) (6.30045218718233e-006,-2.851319687384654e-011) (1.841706489577778e-006,-1.103264275332202e-011)
 (3.898003297081201e-005,2.966340319364893e-011) (6.300452174069096e-006,-2.962861921347071e-011) (1.841706484561268e-006,-1.146423499018499e-011)
 (3.898003297648338e-005,3.082391240640733e-011) (6.300452159909816e-006,-3.078766973112089e-011) (1.841706479144615e-006,-1.191270842917063e-011)
 (3.898003298260697e-005,3.202982445389633e-011) (6.300452144621087e-006,-3.199205407657078e-011) (1.841706473295871e-006,-1.237872305273479e-011)
 (3.89800329892189e-005,3.328291572867106e-011) (6.300452128112821e-006,-3.324354448405566e-011) (1.841706466980565e-006,-1.286296460862595e-011)
 (3.898003299635814e-005,3.458503212947671e-011) (6.300452110287633e-006,-3.454398235872149e-011) (1.84170646016151e-006,-1.336614561109814e-011)
 (3.898003300406735e-005,3.593809179699154e-011) (6.300452091040797e-006,-3.58952809651577e-011) (1.841706452798533e-006,-1.38890063807156e-011)
 (3.898003301239178e-005,3.7344087924583e-011) (6.300452070258502e-006,-3.729942821343218e-011) (1.841706444848224e-006,-1.44323161236153e-011)
 (3.898003302138028e-005,3.880509171022333e-011) (6.300452047818597e-006,-3.875848955714009e-011) (1.841706436263747e-006,-1.499687405230406e-011)
 (3.89800330310861e-005,4.032325540743436e-011) (6.300452023588785e-006,-4.027461099801896e-011) (1.841706426994559e-006,-1.558351054894532e-011)
 (3.898003304156571e-005,4.190081549456915e-011) (6.300451997426149e-006,-4.185002220561575e-011) (1.841706416985984e-006,-1.619308837278232e-011)
 (3.898003305288229e-005,4.354009598055742e-011) (6.300451969176952e-006,-4.348703975593632e-011) (1.841706406179104e-006,-1.682650391351858e-011)
 (3.898003306510167e-005,4.524351182920548e-011) (6.300451938674451e-006,-4.518807049156269e-011) (1.841706394510272e-006,-1.748468849254815e-011)
 (3.898003307829585e-005,4.701357251673408e-011) (6.300451905739121e-006,-4.695561500870748e-011) (1.84170638191072e-006,-1.816860971179678e-011)
 (3.898003309254317e-005,4.885288574597304e-011) (6.300451870176687e-006,-4.879227127631616e-011) (1.841706368306194e-006,-1.887927285510536e-011)
 (3.898003310792726e-005,5.076416128486026e-011) (6.300451831777925e-006,-5.070073838859381e-011) (1.841706353616598e-006,-1.961772234100584e-011)
 (3.898003312453867e-005,5.275021497095371e-011) (6.300451790316639e-006,-5.268382045918461e-011) (1.841706337755403e-006,-2.038504323028991e-011)
 (3.898003314247583e-005,5.481397285701751e-011) (6.300451745548574e-006,-5.474443066020709e-011) (1.841706320629147e-006,-2.118236278882012e-011)
 (3.898003316184486e-005,5.695847554721089e-011) (6.300451697209943e-006,-5.688559540906761e-011) (1.841706302137057e-006,-2.20108521098506e-011)
 (3.898003318275901e-005,5.918688267392429e-011) (6.300451645016266e-006,-5.911045871142132e-011) (1.841706282170141e-006,-2.287172779434217e-011)
 (3.898003320534252e-005,6.150247757329232e-011) (6.300451588660055e-006,-6.142228666256244e-011) (1.841706260610811e-006,-2.376625369421169e-011)
 (3.898003322972842e-005,6.390867212162922e-011) (6.300451527809637e-006,-6.38244721116492e-011) (1.841706237332167e-006,-2.469574271893532e-011)
 (3.898003325606076e-005,6.640901178512008e-011) (6.300451462106528e-006,-6.63205394977016e-011) (1.841706212197107e-006,-2.566155870691688e-011)
 (3.898003328449449e-005,6.900718086770562e-011) (6.300451391163903e-006,-6.891414985564163e-011) (1.841706185057655e-006,-2.666511836535912e-011)
 (3.898003331519788e-005,7.170700793661753e-011) (6.300451314564215e-006,-7.160910600498255e-011) (1.841706155754026e-006,-2.770789327984988e-011)
 (3.898003334835201e-005,7.451247150203842e-011) (6.300451231856452e-006,-7.440935792207082e-011) (1.841706124113724e-006,-2.879141199346711e-011)
 (3.898003338415252e-005,7.742770588744214e-011) (6.300451142553889e-006,-7.731900829566879e-011) (1.841706089950516e-006,-2.991726216103178e-011)
 (3.898003342281144e-005,8.045700735772828e-011) (6.300451046130951e-006,-8.034231828381192e-011) (1.841706053063324e-006,-3.108709277740817e-011)
 (3.89800334645562e-005,8.360484046996679e-011) (6.300450942020228e-006,-8.348371346400364e-011) (1.841706013235127e-006,-3.2302616483619e-011)
 (3.898003350963418e-005,8.687584468289947e-011) (6.300450829609049e-006,-8.674778998646822e-011) (1.841705970231468e-006,-3.356561195068969e-011)
 (3.898003355831088e-005,9.027484123047092e-011) (6.300450708236084e-006,-9.013932093610446e-011) (1.841705923799414e-006,-3.487792634529333e-011)
 (3.898003361087452e-005,9.380684027218979e-011) (6.300450577187563e-006,-9.366326290128904e-011) (1.841705873665828e-006,-3.624147787557634e-011)
 (3.898003366763579e-005,9.747704830785382e-011) (6.300450435692654e-006,-9.732476276429986e-011) (1.841705819535851e-006,-3.765825842247678e-011)
 (3.898003372892956e-005,1.012908759066889e-010) (6.300450282919288e-006,-1.011291647021931e-010) (1.841705761091123e-006,-3.913033625432003e-011)
 (3.898003379511924e-005,1.052539457337451e-010) (6.300450117969264e-006,-1.050820174114703e-010) (1.841705697988121e-006,-4.06598588286111e-011)
 (3.898003386659562e-005,1.093721009046943e-010) (6.300449939873091e-006,-1.091890815532214e-010) (1.841705629855784e-006,-4.224905567875428e-011)
 (3.898003394378161e-005,1.136514136468118e-010) (6.300449747584046e-006,-1.134563374283682e-010) (1.841705556293749e-006,-4.390024139046743e-011)
 (3.898003402713422e-005,1.180981943535008e-010) (6.300449539972385e-006,-1.178899928686088e-010) (1.84170547686979e-006,-4.561581866501906e-011)
 (3.898003411714688e-005,1.227190009484816e-010) (6.300449315818569e-006,-1.224964913580904e-010) (1.841705391117346e-006,-4.73982814687e-011)
 (3.898003421435206e-005,1.275206486566323e-010) (6.300449073806363e-006,-1.272825203740692e-010) (1.841705298532797e-006,-4.925021827347657e-011)
 (3.898003431932604e-005,1.325102201550575e-010) (6.300448812514964e-006,-1.322550199535077e-010) (1.84170519857259e-006,-5.117431537925752e-011)
 (3.898003443269095e-005,1.37695076132507e-010) (6.300448530410765e-006,-1.374211914665837e-010) (1.841705090649998e-006,-5.317336032474939e-011)
 (3.898003455511898e-005,1.43082866290788e-010) (6.300448225838908e-006,-1.427885066085939e-010) (1.841704974131843e-006,-5.525024538054577e-011)
 (3.898003468733593e-005,1.486815407191644e-010) (6.300447897013139e-006,-1.483647165855929e-010) (1.841704848334722e-006,-5.740797111928623e-011)
 (3.898003483012665e-005,1.544993618630319e-010) (6.300447542005715e-006,-1.541578615031613e-010) (1.841704712521096e-006,-5.96496500663147e-011)
 (3.898003498433903e-005,1.605449167995599e-010) (6.300447158736467e-006,-1.601762799232445e-010) (1.841704565895063e-006,-6.197851041833303e-011)
 (3.898003515088896e-005,1.668271301676952e-010) (6.300446744960381e-006,-1.664286185920567e-010) (1.841704407597658e-006,-6.439789983122999e-011)
 (3.898003533076765e-005,1.733552775345046e-010) (6.30044629825537e-006,-1.72923842310777e-010) (1.841704236702136e-006,-6.691128926252352e-011)
 (3.898003552504373e-005,1.801389993081112e-010) (6.300445816007551e-006,-1.79671243926862e-010) (1.841704052208467e-006,-6.952227686930696e-011)
 (3.898003573487405e-005,1.871883152648751e-010) (6.300445295396919e-006,-1.866804544235075e-010) (1.84170385303757e-006,-7.223459194228521e-011)
 (3.898003596150977e-005,1.945136396080856e-010) (6.300444733381375e-006,-1.9396145307706e-010) (1.841703638025416e-006,-7.50520988715652e-011)
 (3.898003620630115e-005,2.021257966913893e-010) (6.300444126678389e-006,-2.015245776315143e-010) (1.841703405916106e-006,-7.797880112632307e-011)
 (3.898003647070953e-005,2.100360373251109e-010) (6.300443471747717e-006,-2.093805344711271e-010) (1.841703155354887e-006,-8.101884523226138e-011)
 (3.898003675631504e-005,2.182560558371174e-010) (6.30044276477043e-006,-2.175404087173077e-010) (1.84170288488046e-006,-8.417652473310621e-011)
 (3.898003706482447e-005,2.267980077362297e-010) (6.300442001627615e-006,-2.260156742085013e-010) (1.841702592916755e-006,-8.745628410463121e-011)
 (3.898003739808676e-005,2.356745281572025e-010) (6.300441177877317e-006,-2.348182032909468e-010) (1.841702277763924e-006,-9.086272261009428e-011)
 (3.898003775809731e-005,2.448987510786614e-010) (6.300440288729491e-006,-2.439602763495751e-010) (1.841701937588979e-006,-9.440059805440697e-011)
 (3.898003814701801e-005,2.544843292470265e-010) (6.300439329019585e-006,-2.534545909803155e-010) (1.841701570415516e-006,-9.807483041623686e-011)
 (3.898003856718657e-005,2.644454550068524e-010) (6.300438293179541e-006,-2.633142707296338e-010) (1.841701174112638e-006,-1.01890505313517e-010)
 (3.8980039021132e-005,2.747968819414646e-010) (6.300437175207356e-006,-2.735528732545484e-010) (1.841700746383345e-006,-1.058528772651154e-010)
 (3.898003951159129e-005,2.855539473977748e-010) (6.300435968633785e-006,-2.84184397821349e-010) (1.841700284751716e-006,-1.099673726956868e-010)
 (3.898004004152569e-005,2.967325959535913e-010) (6.300434666486996e-006,-2.952232919541973e-010) (1.841699786549469e-006,-1.142395926372143e-010)
 (3.898004061414274e-005,3.083494037973281e-010) (6.300433261255359e-006,-3.066844571106165e-010) (1.841699248901435e-006,-1.186753150576401e-010)
 (3.898004123291269e-005,3.204216041470903e-010) (6.300431744845905e-006,-3.18583253170069e-010) (1.841698668710034e-006,-1.232804967511682e-010)
 (3.89800419015954e-005,3.329671136370656e-010) (6.300430108541874e-006,-3.309355015636231e-010) (1.841698042638604e-006,-1.280612747230353e-010)
 (3.898004262426239e-005,3.460045598390152e-010) (6.300428342956196e-006,-3.437574867831358e-010) (1.841697367093811e-006,-1.330239669587948e-010)
 (3.898004340532444e-005,3.595533096717193e-010) (6.300426437981988e-006,-3.570659560356734e-010) (1.841696638206527e-006,-1.381750725037998e-010)
 (3.898004424956096e-005,3.736334992100713e-010) (6.300424382739807e-006,-3.70878116741363e-010) (1.841695851811733e-006,-1.435212707326121e-010)
 (3.898004516215175e-005,3.882660643982545e-010) (6.300422165521797e-006,-3.852116315716012e-010) (1.84169500342685e-006,-1.490694196866256e-010)
 (3.898004614871365e-005,4.034727729028744e-010) (6.300419773731867e-006,-4.000846106476328e-010) (1.841694088229053e-006,-1.548265533483018e-010)
 (3.898004721533571e-005,4.192762573110523e-010) (6.300417193822242e-006,-4.155156005265398e-010) (1.841693101030652e-006,-1.607998777022822e-010)
 (3.89800483686254e-005,4.357000492496448e-010) (6.300414411226249e-006,-4.315235694997808e-010) (1.841692036253422e-006,-1.669967654028618e-010)
 (3.898004961574982e-005,4.527686148816187e-010) (6.300411410286658e-006,-4.481278887663302e-010) (1.841690887901083e-006,-1.734247488880575e-010)
 (3.898005096448893e-005,4.705073911983525e-010) (6.300408174180936e-006,-4.65348308882983e-010) (1.841689649530322e-006,-1.800915117064939e-010)
 (3.898005242329044e-005,4.889428238021386e-010) (6.300404684841002e-006,-4.832049309642557e-010) (1.84168831422028e-006,-1.870048778565421e-010)
 (3.89800540013278e-005,5.081024051743666e-010) (6.300400922869847e-006,-5.017181719058161e-010) (1.841686874540219e-006,-1.941727988684842e-010)
 (3.898005570857008e-005,5.280147142698128e-010) (6.300396867453528e-006,-5.20908722970783e-010) (1.84168532251555e-006,-2.016033383738492e-010)
 (3.898005755585035e-005,5.487094566387995e-010) (6.300392496268469e-006,-5.407975009646252e-010) (1.841683649592358e-006,-2.093046538560713e-010)
 (3.89800595549491e-005,5.702175050951669e-010) (6.3003877853853e-006,-5.614055910672605e-010) (1.841681846600299e-006,-2.172849752580763e-010)
 (3.898006171867957e-005,5.925709408143475e-010) (6.300382709169094e-006,-5.827541805144774e-010) (1.841679903713755e-006,-2.255525800939371e-010)
 (3.898006406098428e-005,6.15803094353588e-010) (6.300377240174588e-006,-6.048644820371579e-010) (1.841677810411683e-006,-2.341157646942845e-010)
 (3.898006659704053e-005,6.399485864446897e-010) (6.300371349038931e-006,-6.277576460119332e-010) (1.841675555436046e-006,-2.429828111489078e-010)
 (3.898006934337776e-005,6.65043367652496e-010) (6.300365004371858e-006,-6.514546602043745e-010) (1.841673126749156e-006,-2.52161949542837e-010)
 (3.898007231800106e-005,6.911247569209405e-010) (6.300358172642297e-006,-6.759762358389049e-010) (1.841670511489805e-006,-2.616613149819901e-010)
 (3.898007554053719e-005,7.182314779635721e-010) (6.300350818064436e-006,-7.013426787095151e-010) (1.841667695928994e-006,-2.71488898925753e-010)
 (3.898007903238504e-005,7.464036920788032e-010) (6.300342902482952e-006,-7.275737439739984e-010) (1.841664665425095e-006,-2.816524943140724e-010)
 (3.898008281688232e-005,7.756830276586676e-010) (6.30033438525779e-006,-7.546884732219357e-010) (1.841661404379076e-006,-2.921596339201336e-010)
 (3.898008691949651e-005,8.061126035042843e-010) (6.300325223152004e-006,-7.827050123692221e-010) (1.841657896190273e-006,-3.030175213837905e-010)
 (3.898009136802179e-005,8.377370457630072e-010) (6.300315370221349e-006,-8.116404088203801e-010) (1.841654123213339e-006,-3.142329543395494e-010)
 (3.89800961928087e-005,8.706024955987348e-010) (6.300304777710993e-006,-8.415103865436211e-010) (1.841650066716985e-006,-3.258122390710117e-010)
 (3.898010142700088e-005,9.047566063160933e-010) (6.300293393957459e-006,-8.723290974318747e-010) (1.841645706845495e-006,-3.377610961108792e-010)
 (3.898010710680437e-005,9.402485263773143e-010) (6.300281164302646e-006,-9.041088477428389e-010) (1.84164102258346e-006,-3.500845562382453e-010)
 (3.898011327177817e-005,9.771288662791005e-010) (6.300268031019109e-006,-9.368597981293829e-010) (1.841635991725811e-006,-3.627868463739873e-010)
 (3.898011996514595e-005,1.015449644968989e-009) (6.300253933251926e-006,-9.705896363364689e-010) (1.841630590853054e-006,-3.758712649678064e-010)
 (3.898012723414254e-005,1.055264212056781e-009) (6.300238806981781e-006,-1.005303221408723e-009) (1.841624795315673e-006,-3.893400461075698e-010)
 (3.898013513037738e-005,1.096627141126074e-009) (6.300222585010421e-006,-1.04100219909102e-009) (1.841618579224327e-006,-4.031942131060444e-010)
 (3.898014371023876e-005,1.139594088574819e-009) (6.300205196976815e-006,-1.077684587981801e-009) (1.841611915454141e-006,-4.174334200744099e-010)
 (3.898015303531323e-005,1.184221611916723e-009) (6.30018656940585e-006,-1.115344336850344e-009) (1.841604775659907e-006,-4.320557825855532e-010)
 (3.898016317284609e-005,1.230566940661202e-009) (6.30016662579851e-006,-1.153970853929178e-009) (1.841597130306821e-006,-4.470576972816403e-010)
 (3.898017419621885e-005,1.278687691697085e-009) (6.300145286767471e-006,-1.193548509739652e-009) (1.841588948718456e-006,-4.624336510306053e-010)
 (3.898018618545499e-005,1.328641521239697e-009) (6.30012247022463e-006,-1.234056116258675e-009) (1.841580199144337e-006,-4.781760205543086e-010)
 (3.898019922775143e-005,1.380485703187893e-009) (6.300098091629424e-006,-1.275466385197147e-009) (1.841570848850118e-006,-4.94274863759256e-010)
 (3.898021341801804e-005,1.43427662488009e-009) (6.300072064302341e-006,-1.317745370982547e-009) (1.841560864232679e-006,-5.107177045362587e-010)
 (3.898022885943205e-005,1.490069187755953e-009) (6.300044299813588e-006,-1.360851903615828e-009) (1.841550210964247e-006,-5.27489312695058e-010)
 (3.898024566399294e-005,1.547916104405568e-009) (6.300014708451083e-006,-1.404737019425546e-009) (1.841538854164439e-006,-5.445714833351482e-010)
 (3.898026395306619e-005,1.607867077374427e-009) (6.299983199777949e-006,-1.449343398361969e-009) (1.841526758610098e-006,-5.61942816433674e-010)
 (3.898028385789664e-005,1.669967851976316e-009) (6.299949683282614e-006,-1.494604819004158e-009) (1.841513888976801e-006,-5.795785029140095e-010)
 (3.89803055200883e-005,1.734259130161298e-009) (6.299914069128916e-006,-1.540445643928626e-009) (1.841500210119932e-006,-5.974501219482239e-010)
 (3.898032909201043e-005,1.800775337318633e-009) (6.299876269008399e-006,-1.586780349009169e-009) (1.841485687396523e-006,-6.155254528631532e-010)
 (3.898035473712148e-005,1.869543234628098e-009) (6.299836197100339e-006,-1.6335131147672e-009) (1.841470287025867e-006,-6.337683095750885e-010)
 (3.898038263017357e-005,1.940580373103907e-009) (6.299793771133448e-006,-1.680537495719664e-009) (1.841453976493266e-006,-6.521384035159182e-010)
 (3.898041295726406e-005,2.013893387161506e-009) (6.299748913555711e-006,-1.727736189357805e-009) (1.841436724991959e-006,-6.705912436078284e-010)
 (3.898044591570406e-005,2.089476134956413e-009) (6.299701552798079e-006,-1.774980924059929e-009) (1.841418503904603e-006,-6.890780800399931e-010)
 (3.898048171366148e-005,2.167307693727875e-009) (6.299651624627839e-006,-1.8221324879327e-009) (1.84139928732024e-006,-7.075458998688556e-010)
 (3.898052056953014e-005,2.247350230171528e-009) (6.299599073574326e-006,-1.8690409205478e-009) (1.841379052579676e-006,-7.259374848840112e-010)
 (3.898056271100046e-005,2.329546772602197e-009) (6.299543854414204e-006,-1.915545888536762e-009) (1.841357780846486e-006,-7.44191537523764e-010)
 (3.898060837376516e-005,2.413818921117171e-009) (6.299485933687195e-006,-1.961477264916062e-009) (1.841335457692597e-006,-7.622428839024262e-010)
 (3.898065779983994e-005,2.5000645461678e-009) (6.299425291219642e-006,-2.006655929221225e-009) (1.841312073688827e-006,-7.800227607923544e-010)
 (3.898071123545333e-005,2.588155532018722e-009) (6.299361921620822e-006,-2.050894802580926e-009) (1.841287624988859e-006,-7.974591920486182e-010)
 (3.898076892848148e-005,2.67793564016716e-009) (6.299295835715231e-006,-2.094000126274052e-009) (1.84126211389208e-006,-8.14477458456013e-010)
 (3.898083112540987e-005,2.769218571845652e-009) (6.299227061871563e-006,-2.135772987152248e-009) (1.841235549370752e-006,-8.31000662841433e-010)
 (3.898089806782172e-005,2.861786325086522e-009) (6.299155647183211e-006,-2.17601108633389e-009) (1.841207947544095e-006,-8.469503895326048e-010)
 (3.898096998842303e-005,2.955387945155926e-009) (6.299081658455981e-006,-2.214510737629579e-009) (1.841179332082891e-006,-8.622474544379272e-010)
 (3.8981047106645e-005,3.04973877288776e-009) (6.299005182957515e-006,-2.251069076892865e-009) (1.841149734526552e-006,-8.768127385262377e-010)
 (3.898112962388035e-005,3.144520297700849e-009) (6.298926328887141e-006,-2.28548645129619e-009) (1.841119194496134e-006,-8.905680940637924e-010)
 (3.898121771843264e-005,3.239380716116022e-009) (6.298845225520496e-006,-2.317568945853847e-009) (1.841087759787692e-006,-9.034373093268511e-010)
 (3.898131154029225e-005,3.333936283073908e-009) (6.298762023006069e-006,-2.347131007817317e-009) (1.841055486331897e-006,-9.1534711415864e-010)
 (3.898141120587493e-005,3.427773532332395e-009) (6.298676891777045e-006,-2.373998100849907e-009) (1.841022438010334e-006,-9.262282055472715e-010)
 (3.898151679286171e-005,3.520452414386231e-009) (6.298590021570145e-006,-2.398009334600866e-009) (1.840988686320449e-006,-9.360162688610804e-010)
 (3.8981628335334e-005,3.611510369819877e-009) (6.29850162004627e-006,-2.419020000393684e-009) (1.840954309887211e-006,-9.446529719910507e-010)
 (3.898174581937747e-005,3.700467324172896e-009) (6.29841191102157e-006,-2.436903941660428e-009) (1.84091939382348e-006,-9.520869018430246e-010)
 (3.898186917932919e-005,3.786831550511111e-009) (6.298321132332822e-006,-2.451555694238475e-009) (1.840884028946407e-006,-9.58274421254891e-010)
 (3.898199829487501e-005,3.870106299010764e-009) (6.298229533373096e-006,-2.462892330649493e-009) (1.840848310862565e-006,-9.631804177135472e-010)
 (3.898213298914153e-005,3.949797062860268e-009) (6.298137372347524e-006,-2.47085494877501e-009) (1.840812338939058e-006,-9.667789229111215e-010)
 (3.898227302792832e-005,4.025419299918639e-009) (6.298044913309262e-006,-2.47540976167289e-009) (1.840776215182931e-006,-9.690535829570966e-010)
 (3.898241812018968e-005,4.096506404613795e-009) (6.297952423045933e-006,-2.476548748706837e-009) (1.840740043054336e-006,-9.699979641774966e-010)
 (3.89825679198149e-005,4.162617698808481e-009) (6.297860167890806e-006,-2.474289845439565e-009) (1.840703926241973e-006,-9.69615684541477e-010)
 (3.898272202873177e-005,4.223346196350203e-009) (6.297768410539879e-006,-2.468676672330263e-009) (1.840667967430473e-006,-9.679203661756637e-010)
 (3.89828800012838e-005,4.278325890087199e-009) (6.297677406953083e-006,-2.459777800838248e-009) (1.84063226709056e-006,-9.649354103559294e-010)
 (3.898304134979141e-005,4.327238328769614e-009) (6.297587403412867e-006,-2.44768558963682e-009) (1.840596922321171e-006,-9.60693603354717e-010)
 (3.898320555114796e-005,4.369818263560675e-009) (6.297498633812028e-006,-2.432514622107764e-009) (1.840562025769512e-006,-9.552365626292387e-010)
 (3.898337205427732e-005,4.405858187185172e-009) (6.29741131722712e-006,-2.414399795905406e-009) (1.840527664655052e-006,-9.486140448726636e-010)
 (3.898354028822188e-005,4.435211623226521e-009) (6.29732565582671e-006,-2.393494126177061e-009) (1.840493919915477e-006,-9.408831341962232e-010)
 (3.898370967062584e-005,4.457795078738845e-009) (6.297241833149775e-006,-2.369966321647622e-009) (1.840460865489969e-006,-9.321073342269431e-010)
 (3.898387961635865e-005,4.473588621568129e-009) (6.297160012774152e-006,-2.343998206124399e-009) (1.840428567751534e-006,-9.22355593577543e-010)
 (3.898404954602136e-005,4.482635098118631e-009) (6.297080337383179e-006,-2.315782051749034e-009) (1.840397085089568e-006,-9.117012848942016e-010)
 (3.898421889411059e-005,4.48503806095282e-009) (6.297002928227342e-006,-2.285517893701899e-009) (1.840366467646382e-006,-9.002211688402898e-010)
 (3.898438711661574e-005,4.480958510962728e-009) (6.296927884961956e-006,-2.253410881879675e-009) (1.840336757200617e-006,-8.879943642819441e-010)
 (3.898455369787048e-005,4.470610605634556e-009) (6.296855285837236e-006,-2.219668731946826e-009) (1.840307987190045e-006,-8.75101347600451e-010)
 (3.898471815651659e-005,4.454256505426167e-009) (6.296785188204182e-006,-2.184499316954686e-009) (1.840280182862429e-006,-8.61623000634166e-010)
 (3.898488005047595e-005,4.432200551216869e-009) (6.29671762929915e-006,-2.148108441461536e-009) (1.84025336153589e-006,-8.476397209114382e-010)
 (3.898503898087314e-005,4.404782969382234e-009) (6.296652627262215e-006,-2.110697824513746e-009) (1.840227532957899e-006,-8.332306090627515e-010)
 (3.898519459489214e-005,4.372373303818602e-009) (6.296590182346785e-006,-2.072463311587771e-009) (1.840202699747583e-006,-8.184727437526904e-010)
 (3.898534658757431e-005,4.335363761255828e-009) (6.296530278271171e-006,-2.033593329032198e-009) (1.840178857895422e-006,-8.034405441283916e-010)
 (3.898549470262285e-005,4.294162638111539e-009) (6.296472883680118e-006,-1.994267576002529e-009) (1.840155997312101e-006,-7.882052265259476e-010)
 (3.898563873228213e-005,4.249187980693688e-009) (6.296417953662972e-006,-1.954655963540889e-009) (1.840134102409251e-006,-7.728343552300015e-010)
 (3.898577851638187e-005,4.20086159985697e-009) (6.296365431304104e-006,-1.914917777858219e-009) (1.840113152694209e-006,-7.573914811384283e-010)
 (3.898591394066992e-005,4.149603537526634e-009) (6.296315249230204e-006,-1.875201062224321e-009) (1.840093123371376e-006,-7.419358678370283e-010)
 (3.898604493453229e-005,4.095827060804652e-009) (6.296267331127547e-006,-1.835642198180231e-009) (1.840073985935669e-006,-7.265222962807004e-010)
 (3.898617146823389e-005,4.039934224734919e-009) (6.296221593211383e-006,-1.796365665078179e-009) (1.840055708750744e-006,-7.11200942420232e-010)
 (3.898629354978229e-005,3.982312031167233e-009) (6.29617794562617e-006,-1.757483961298846e-009) (1.840038257603734e-006,-6.960173189977273e-010)
 (3.898641122152012e-005,3.923329188282891e-009) (6.296136293769884e-006,-1.719097662581334e-009) (1.840021596233757e-006,-6.810122760746971e-010)
 (3.898652455656412e-005,3.863333457437185e-009) (6.296096539528239e-006,-1.681295601245274e-009) (1.840005686826683e-006,-6.662220494923982e-010)
 (3.898663365514099e-005,3.802649562998938e-009) (6.29605858241927e-006,-1.64415514368114e-009) (1.839990490476208e-006,-6.516783520466029e-010)
 (3.898673864094256e-005,3.741577630578252e-009) (6.296022320646969e-006,-1.607742550489392e-009) (1.839975967609603e-006,-6.374084995032471e-010)
 (3.898683965750623e-005,3.680392111654856e-009) (6.295987652055619e-006,-1.572113404168812e-009) (1.839962078378706e-006,-6.234355659713911e-010)
 (3.898693686472565e-005,3.619341150521331e-009) (6.295954475000394e-006,-1.537313088327112e-009) (1.839948783013174e-006,-6.097785612410774e-010)
 (3.898703043548859e-005,3.558646346555878e-009) (6.295922689128917e-006,-1.503377307983839e-009) (1.839936042142349e-006,-5.964526274298129e-010)
 (3.898712055249821e-005,3.498502864275389e-009) (6.295892196081271e-006,-1.470332641365361e-009) (1.839923817084206e-006,-5.834692497970215e-010)
 (3.898720740527798e-005,3.439079849553995e-009) (6.29586290011091e-006,-1.438197114246866e-009) (1.839912070102842e-006,-5.708364780086641e-010)
 (3.898729118739374e-005,3.380521108293582e-009) (6.295834708639116e-006,-1.406980790909371e-009) (1.839900764637797e-006,-5.585591558402743e-010)
 (3.898737209387831e-005,3.322946011771795e-009) (6.295807532735914e-006,-1.376686377287864e-009) (1.839889865506168e-006,-5.466391569269908e-010)
 (3.898745031888794e-005,3.266450592885883e-009) (6.295781287543119e-006,-1.347309832089583e-009) (1.839879339079384e-006,-5.350756250394238e-010)
 (3.898752605356618e-005,3.211108805463987e-009) (6.295755892635278e-006,-1.318840983776935e-009) (1.839869153435353e-006,-5.238652174504321e-010)
 (3.8987599484129e-005,3.156973918880397e-009) (6.295731272326215e-006,-1.291264150988608e-009) (1.839859278489344e-006,-5.130023511830295e-010)
 (3.898767079016821e-005,3.104080025716311e-009) (6.295707355918102e-006,-1.264558765131669e-009) (1.839849686099396e-006,-5.024794497635613e-010)
 (3.89877401431657e-005,3.052443640451694e-009) (6.295684077900462e-006,-1.238699993405731e-009) (1.839840350152837e-006,-4.922871917837357e-010)
 (3.898780770521749e-005,3.002065373089886e-009) (6.295661378093758e-006,-1.213659360442793e-009) (1.839831246630241e-006,-4.824147590724767e-010)
 (3.898787362796671e-005,2.952931656997227e-009) (6.295639201739952e-006,-1.18940536659566e-009) (1.83982235364682e-006,-4.728500838634424e-010)
 (3.898793805174971e-005,2.905016515676955e-009) (6.295617499540491e-006,-1.165904099871573e-009) (1.839813651473248e-006,-4.635800939276511e-010)
 (3.898800110494222e-005,2.858283350899611e-009) (6.29559622763898e-006,-1.143119838136734e-009) (1.839805122532537e-006,-4.545909540310201e-010)
 (3.898806290351564e-005,2.812686734113033e-009) (6.295575347548952e-006,-1.121015637283586e-009) (1.839796751377941e-006,-4.458683023786714e-010)
 (3.898812355079743e-005,2.768174181265883e-009) (6.295554826027176e-006,-1.099553900089094e-009) (1.839788524643189e-006,-4.373974791194848e-010)
 (3.898818313742827e-005,2.724687892939359e-009) (6.29553463489172e-006,-1.078696920241665e-009) (1.839780430977422e-006,-4.291637455299067e-010)
 (3.898824174152036e-005,2.682166437348506e-009) (6.295514750788714e-006,-1.058407394899566e-009) (1.83977246095177e-006,-4.211524907218656e-010)
 (3.898829942899784e-005,2.640546354135292e-009) (6.295495154906665e-006,-1.038648899416683e-009) (1.839764606950462e-006,-4.133494233378887e-010)
 (3.898835625411838e-005,2.599763658876856e-009) (6.295475832647804e-006,-1.019386317464713e-009) (1.839756863041435e-006,-4.057407456598882e-010)
 (3.898841226015874e-005,2.559755225506537e-009) (6.295456773255769e-006,-1.000586220182461e-009) (1.839749224830453e-006,-3.983133074854692e-010)
 (3.898846748023907e-005,2.520460026296004e-009) (6.295437969411525e-006,-9.8221718909001e-010) (1.839741689301302e-006,-3.910547375274087e-010)
 (3.89885219382766e-005,2.481820213557201e-009) (6.295419416803073e-006,-9.642500775115005e-010) (1.839734254645465e-006,-3.839535504568479e-010)
