# Supplementary material for: Electromagnetic Analysis, Characterization and Discussion of Inductive Transmission Parameters for Titanium Based Housing Materials in Active Medical Implantable Devices
Source: Materials (Basel). 2018 Oct 25;11(11):2089. doi: 10.3390/ma11112089 (PMC6266279; doi:10.3390/ma11112089)
Supplement: Supplementary file 1 [file materials-11-02089-s001.zip › supplementary/simulation_and_results_H_K/L12U_outputMG.txt]

# Created by Octave 4.0.0, Wed Sep 21 16:38:47 2016 Mitteleurop�ische Sommerzeit <unknown@juno>
# name: L12U
# type: complex matrix
# rows: 241
# columns: 3
 (0.04622326104857887,0.229852157243025) (0.00818389936935263,0.03686925717499752) (0.002406253112098728,0.01078010823421103)
 (0.04949441367720884,0.2377654908470804) (0.008761340028230379,0.03811725818858608) (0.002576355493101367,0.01114514361004534)
 (0.0529681535378826,0.2458814127961385) (0.009374276475927559,0.03939483958398799) (0.0027569628545994,0.01151883451001584)
 (0.056653250904745,0.2541989647736971) (0.0100242035076768,0.04070156759628175) (0.002948524995928393,0.01190105205086539)
 (0.06055840317743176,0.2627166942929292) (0.01071259580738822,0.04203691112346132) (0.003151486988113633,0.01229163818674478)
 (0.06469218003499816,0.2714326553129799) (0.01144089759449493,0.04340024180919719) (0.00336628621045639,0.01269040559855227)
 (0.06906296702066851,0.2803444162430264) (0.01221051197810689,0.04479083548760569) (0.003593349295754083,0.01309713796409946)
 (0.07367890868352349,0.2894490759094106) (0.01302279022519743,0.04620787509557247) (0.003833089042214967,0.01351159063907374)
 (0.07854785257306998,0.2987432878827784) (0.01387902118077732,0.04765045512544017) (0.004085901358920706,0.01393349176942097)
 (0.08367729552570331,0.3082232933356275) (0.01478042110432613,0.04911758764934219) (0.004352162319079661,0.01436254384394204)
 (0.0890743337857345,0.3178849623297071) (0.01572812420586554,0.05060820989672833) (0.004632225400618546,0.01479842568172965)
 (0.09474561855404499,0.3277238431227848) (0.01672317417448411,0.052121193309739) (0.004926418996165993,0.01524079483287732)
 (0.1006973185420341,0.3377352187460457) (0.01776651698949244,0.05365535393888399) (0.00523504427352546,0.0156892903532355)
 (0.1069350910161113,0.3479141697508695) (0.01885899528769777,0.0552094639766522) (0.00555837346272799,0.01614353589559824)
 (0.1134640626405823,0.3582556416751548) (0.0200013445280189,0.05678226416237493) (0.005896648636285201,0.01660314304153637)
 (0.1202888211606931,0.368754515456192) (0.02119419114612956,0.05837247673190664) (0.006250081035131014,0.01706771478129492)
 (0.12741341861469,0.3794056787425985) (0.0224380528273253,0.0599788185346919) (0.006618850974050747,0.01753684903494349)
 (0.1348413863326637,0.3902040958570036) (0.02373334094686423,0.06160001390306052) (0.007003108337597813,0.01801014209764387)
 (0.1425757614856477,0.4011448740561375) (0.02508036513636519,0.06323480683827079) (0.007402973651397306,0.01848719188663003)
 (0.1506191244138679,0.4122233237466146) (0.02647933983652063,0.06488197207863942) (0.007818539685480927,0.01896760086840644)
 (0.158973645416536,0.423435010456626) (0.02793039259555275,0.06654032463972383) (0.008249873517423912,0.01945097855249553)
 (0.1676411391608504,0.4347757966432368) (0.02943357377566441,0.06820872746604581) (0.008697018956056292,0.0199369434522612)
 (0.1766231244012725,0.446241871829862) (0.0309888672425516,0.06988609690851399) (0.009159999199433189,0.02042512443810526)
 (0.1859208863282477,0.4578297701061838) (0.03259620154288204,0.07157140583852763) (0.009638819585552665,0.02091516143293729)
 (0.1955355386219011,0.4695363746608791) (0.03425546102720715,0.07326368432555515) (0.01013347027678679,0.02140670543755262)
 (0.2054680821992213,0.4813589097243278) (0.03596649635647672,0.07496201793351268) (0.01064392871729149,0.02189941790915871)
 (0.2157194577313799,0.4932949210325919) (0.03772913384256082,0.07666554382557932) (0.01117016170627725,0.02239296955606399)
 (0.2262905892805763,0.5053422466419619) (0.03954318311861257,0.07837344499899088) (0.01171212694440795,0.02288703864996522)
 (0.2371824168579969,0.517498980575439) (0.04140844271313283,0.08008494309234815) (0.01226977393502097,0.02338130899168769)
 (0.2483959163204768,0.5297634323241134) (0.04332470320929421,0.08179929030969428) (0.0128430441532964,0.02387546769653386)
 (0.2599321057732654,0.542134085614865) (0.04529174780336603,0.08351576108063745) (0.01343187043757494,0.02436920298524186)
 (0.271792038490647,0.5546095600585609) (0.04730935022597909,0.08523364411818159) (0.01403617560065012,0.0248622021792335)
 (0.2839767832569148,0.5671885792875527) (0.04937727014893364,0.0869522355415218) (0.01465587030679602,0.02535415009876283)
 (0.2964873939144829,0.5798699489686965) (0.05149524635914783,0.08867083369833685) (0.01529085030720878,0.02584472805216301)
 (0.309324870729374,0.5926525476429889) (0.05366298813021332,0.09038873625056279) (0.01594099317073614,0.02633361358222774)
 (0.3224901168956745,0.60553533271427) (0.05588016535242561,0.09210523998274334) (0.01660615468513607,0.02682048110383193)
 (0.3359838940535421,0.6185173631182319) (0.05814639808516924,0.09381964365797096) (0.01728616513443772,0.02730500352600826)
 (0.3498067810544678,0.6315978392922881) (0.06046124626556119,0.09553125409070252) (0.01798082567824688,0.02778685490474554)
 (0.3639591403481725,0.6447761600864361) (0.06282420033959582,0.09723939543701092) (0.01868990506791356,0.02826571412182501)
 (0.3784410962761888,0.6580519952597379) (0.0652346735746596,0.09894342153059041) (0.01941313693161151,0.02874126953313659)
 (0.3932525292440323,0.6714253712530969) (0.06769199676603675,0.1006427309266036) (0.02015021784595827,0.02921322448015464)
 (0.4083930892198263,0.6848967670674936) (0.07019541596776839,0.102336784164637) (0.0209008063865007,0.02968130351284742)
 (0.4238622313083799,0.6984672163553318) (0.07274409376432912,0.1040251226336019) (0.02166452331496382,0.03014525913414811)
 (0.4396592753107041,0.7121384112854532) (0.07533711446345082,0.1057073883242475) (0.02244095301944606,0.0306048788466433)
 (0.4557834902512892,0.7259128033950062) (0.07797349343492567,0.1073833436875218) (0.02322964627753639,0.03105999226295524)
 (0.4722342038880489,0.7397936965035473) (0.0806521906611867,0.1090528907894489) (0.02403012436375925,0.03151047803252119)
 (0.4890109362632831,0.7537853268333583) (0.08337212840465039,0.1107160889570057) (0.02484188447484789,0.03195627033935745)
 (0.5061135554554087,0.7678929257399276) (0.08613221274629473,0.1123731701469188) (0.02566440640121789,0.03239736473681703)
 (0.5235424528881141,0.7821227608815178) (0.08893135861458147,0.1140245513350569) (0.02649716033252479,0.03283382310516585)
 (0.5412987348756422,0.7964821522124856) (0.09176851780892276,0.1156708433110873) (0.02733961565128696,0.03326577754413007)
 (0.5593844265477118,0.8109794598345097) (0.09464270943031025,0.1173128553669831) (0.02819125054132205,0.03369343304361089)
 (0.5778026839122512,0.8256240414442971) (0.09755305206481635,0.1189515954811298) (0.02905156221826621,0.0341170688095277)
 (0.5965580095734585,0.8404261778387457) (0.1004987970223889,0.1205882657164105) (0.02992007757709294,0.03453703815629651)
 (0.6156564675173789,0.8553969656504368) (0.1034793619127333,0.1222242526665412) (0.03079636404555637,0.03495376691138061)
 (0.6351058923870689,0.870548177161422) (0.1064943638379003,0.1238611128947839) (0.03168004043272909,0.03536775031125854)
 (0.6549160887751735,0.8858920876668065) (0.1095436514953909,0.1255005534116296) (0.0325707875657568,0.03577954839269201)
 (0.6750990162422312,0.9014412714220023) (0.1126273355120398,0.1271444073309541) (0.03346835851560236,0.03618977991859276)
 (0.6956689560037509,0.9172083677055588) (0.1157458163647414,0.1287946049271745) (0.03437258822621112,0.03659911489263491)
 (0.7166426555031012,0.9332058189643805) (0.1188998092868438,0.1304531403892938) (0.03528340236834137,0.03700826574329403)
 (0.738039447385284,0.9494455833849573) (0.1220903656063856,0.1321220346323538) (0.0362008252585072,0.03741797727372626)
 (0.7598813397001588,0.9659388245577193) (0.1253188900134208,0.1338032945829612) (0.03712498669518294,0.03782901549007752)
 (0.7821930744863897,0.9826955811766492) (0.1285871533068818,0.1354988694047304) (0.03805612757992924,0.03824215543436738)
 (0.8050021522108222,0.9997244199504359) (0.1318973002269299,0.1372106041720917) (0.03899460420668078,0.03865816815968064)
 (0.8283388198627294,1.017032075094386) (0.135251852034764,0.1389401915354542) (0.03994089111816789,0.0390778069955377)
 (0.8522360208168046,1.034623077936488) (0.1386537035592516,0.1406891219543891) (0.04089558244382081,0.03950179325936564)
 (0.8767293048882356,1.052499380300232) (0.1421061144878319,0.1424586330972755) (0.04185939165015052,0.03993080157723127)
 (0.9018566972947525,1.070659975437765) (0.1456126947356796,0.1442496590287435) (0.04283314964921194,0.04036544498253705)
 (0.927658525517175,1.089100520380237) (0.1491773837845766,0.146062779821197) (0.04381780122774615,0.04080625996577999)
 (0.9541772033078457,1.107812963659321) (0.1528044239390219,0.1478981722413328) (0.04481439977401186,0.04125369165197768)
 (0.9814569713376586,1.12678518244612) (0.1564983275024343,0.1497555621727238) (0.04582410029378803,0.04170807928735968)
 (1.009543594202689,1.146000633260343) (0.160263837932223,0.1516341794463564) (0.04684815072747547,0.04216964221272886)
 (1.03848401373938,1.165438020535593) (0.1641058850890467,0.1535327157604489) (0.04788788158531174,0.04263846651392064)
 (1.068325958837801,1.185070987493183) (0.1680295347552286,0.1554492863811291) (0.04894469394604453,0.04311449253188447)
 (1.099117512213304,1.204867833981406) (0.1720399326609693,0.1573813963253221) (0.05002004587312779,0.04359750342128747)
 (1.130906634918858,1.224791266178803) (0.1761422433279874,0.1593259117366361) (0.05111543732382804,0.04408711494711763)
 (1.163740649777029,1.244798183329378) (0.1803415841193027,0.1612790371723952) (0.05223239364719495,0.04458276670898641)
 (1.197665685403663,1.264839506959735) (0.1846429549748024,0.1632362995196134) (0.05337244778876667,0.04508371498143884)
 (1.232726083104355,1.284860058297648) (0.1890511644127842,0.1651925392539557) (0.05453712134457957,0.04558902735550224)
 (1.268963769664628,1.304798489836343) (0.193570752492926,0.167141909732505) (0.05572790463627605,0.04609757936167391)
 (1.30641759992588,1.324587277128081) (0.1982059115602773,0.1690778851749059) (0.05694623600278361,0.04660805323828417)
 (1.345122674046627,1.344152776907981) (0.2029604057234293,0.1709932779256698) (0.05819348054225672,0.04711893900345587)
 (1.38510963545485,1.36341535748385) (0.2078374901571738,0.1728802655014295) (0.0594709085623685,0.04762853795668128)
 (1.426403956692739,1.382289606961606) (0.2128398314551603,0.174730427805407) (0.06077967402910386,0.04813496871439262)
 (1.469025221575192,1.400684624251273) (0.2179694303839542,0.1765347947358959) (0.06212079333370474,0.04863617584489245)
 (1.512986413276837,1.41850439690308) (0.2232275484951566,0.1782839042223314) (0.06349512471670554,0.04912994112562)
 (1.558293219064112,1.435648268652362) (0.2286146401306959,0.1799678704985181) (0.06490334870844698,0.04961389739606025)
 (1.604943363325877,1.452011498100875) (0.2341302913937557,0.1815764621662553) (0.06634594994692858,0.05008554492310318)
 (1.652925981254517,1.467485908285301) (0.2397731676446325,0.1830991893239454) (0.06782320074679088,0.05054227013527596)
 (1.702221045934466,1.48196062499947) (0.2455409710204617,0.1845253987562318) (0.06933514675669328,0.05098136652159711)
 (1.752798861657141,1.495322899749527) (0.2514304093382075,0.1858443758788781) (0.07088159503656352,0.05140005742666608)
 (1.804619635954677,1.507459011175102) (0.2574371775569299,0.1870454518829735) (0.0724621048349946,0.05179552041895186)
 (1.857633142171122,1.518255236786073) (0.2635559527173305,0.1881181142783555) (0.07407598129774196,0.05216491285611588)
 (1.911778483309108,1.52759888499712) (0.2697804029711253,0.1890521188527413) (0.07572227227769501,0.05250539823356724)
 (1.966983966531726,1.53537937579772) (0.276103210963787,0.189837600945429) (0.07739976833853923,0.05281417287029667)
 (2.02316709606527,1.541489357009871) (0.2825161114586227,0.1904651838819362) (0.07910700597522917,0.05308849248103628)
 (2.080234690428285,1.545825842023862) (0.289009942707041,0.1909260824507452) (0.08084227399405228,0.0533256981799407)
 (2.138083128003556,1.548291354146258) (0.2955747106957639,0.1912121994158756) (0.08260362291272134,0.05352324148509522)
 (2.196598723024168,1.548795062272684) (0.3021996650627524,0.1913162132467806) (0.08438887718243479,0.05367870792971137)
 (2.255658232140771,1.54725389244783) (0.3088733851799269,0.1912316555073499) (0.08619564996577937,0.05378983892940759)
 (2.315129489929065,1.543593599948408) (0.3155838746739695,0.1909529766508614) (0.08802136016232499,0.05385455161732767)
 (2.374872169961394,1.5377497868121) (0.3223186625007025,0.1904755993118581) (0.08986325134015535,0.05387095642162394)
 (2.434738666481636,1.529668850106022) (0.3290649086135853,0.1897959585467244) (0.0917184122166166,0.05383737222925905)
 (2.494575090171672,1.519308846717782) (0.3358095122674079,0.1889115288249139) (0.09358379832715986,0.05375233903734792)
 (2.554222370031979,1.506640261002747) (0.3425392210707691,0.1878208379046533) (0.09545625453447845,0.05361462806603295)
 (2.613517451919726,1.491646662219941) (0.3492407390328679,0.1865234680168472) (0.09733253805266474,0.05342324934723912)
 (2.672294582772918,1.474325239394137) (0.3559008320280609,0.1850200450344922) (0.09920934168543748,0.05317745685102786)
 (2.73038666800712,1.454687202077234) (0.3625064293105373,0.1833122164716562) (0.1010833170199066,0.05287675124501833)
 (2.787626687941429,1.432758036483362) (0.3690447199354137,0.1814026193142584) (0.1029510973448546,0.05252088039943343)
 (2.843849157479115,1.408577607770798) (0.3755032431656627,0.1792948387427802) (0.10480932010091,0.05210983776563321)
 (2.898891611638579,1.382200100771624) (0.3818699721564171,0.1769933588462088) (0.1066546486991522,0.0516438587597929)
 (2.952596098004068,1.353693793419002) (0.3881333904015581,0.1745035064162001) (0.1084837935706445,0.05112341528052)
 (3.004810655810327,1.323140659363128) (0.394282560588216,0.1718313888739719) (0.1102935323286481,0.05054920848735213)
 (3.055390760302098,1.290635798887439) (0.4003071856467954,0.1689838273238783) (0.1120807289418607,0.04992215995817394)
 (3.104200710304593,1.256286700155996) (0.4061976618868529,0.1659682856617029) (0.1138423518256835,0.04924340133720882)
 (3.151114936689429,1.22021233597886) (0.4119451241938702,0.1627927965962581) (0.1155754907620208,0.04851426258321961)
 (3.196019209694653,1.182542104596308) (0.4175414833205259,0.1594658853768274) (0.1172773725661213,0.04773625891990991)
 (3.238811723898657,1.143414626348357) (0.4229794553478697,0.1559964919615508) (0.1189453754125584,0.04691107659846202)
 (3.279404041075235,1.102976411383011) (0.4282525834241288,0.1523938923153788) (0.1205770417400496,0.0460405575765515)
 (3.317721873188287,1.06138041668602) (0.433355251910321,0.1486676194860515) (0.1221700896502194,0.04512668323337186)
 (3.353705690338151,1.018784513521942) (0.4382826930844027,0.1448273850860764) (0.1237224227179265,0.04417155724619234)
 (3.387311141572097,0.9753498887960728) (0.4430309865789077,0.1408830017871575) (0.1252321381409585,0.04317738775858141)
 (3.418509279973169,0.9312394057628552) (0.4475970517485082,0.1368443074294173) (0.1266975331566158,0.04214646900207092)
 (3.447286587300648,0.8866159508246457) (0.4519786332099878,0.1327210913279053) (0.1281171096685762,0.04108116251905473)
 (3.473644797552407,0.8416407938635325) (0.4561742798260298,0.128523023378983) (0.1294895770403084,0.03998387817441887)
 (3.497600523018865,0.7964719895057376) (0.4601833174533321,0.1242595865253177) (0.130813853030388,0.03885705513501651)
 (3.519184690609671,0.7512628460134939) (0.464005815847678,0.1199400131588718) (0.1320890628655068,0.03770314301976933)
 (3.538441800271159,0.7061604870235068) (0.4676425501717711,0.1155732260024435) (0.1333145364721512,0.03652458341227872)
 (3.555429021093269,0.6613045292325905) (0.4710949575986827,0.1111677839544914) (0.1344898039145988,0.0353237919531398)
 (3.570215144062137,0.6168258963543026) (0.4743650896139441,0.1067318333844995) (0.1356145891147014,0.03410314119913507)
 (3.582879413248088,0.5728457863663878) (0.4774555606429469,0.1022730652593295) (0.1366888019640713,0.03286494445331658)
 (3.59351025942981,0.5294748053094164) (0.4803694937047122,0.09779867842286306) (0.1377125289453562,0.03161144073522856)
 (3.602203961651997,0.4868122768520109) (0.4831104638385985,0.09331534926818529) (0.1386860224495444,0.03034478105722595)
 (3.609063263000529,0.444945732609318) (0.4856824400884623,0.08882920793879841) (0.1396096889418785,0.02906701615017143)
 (3.614195966842877,0.4039505839574596) (0.4880897268294733,0.08434582107419529) (0.1404840761976388,0.02778008573065993)
 (3.617713539073648,0.3638899719989973) (0.4903369052430958,0.07987018103563535) (0.1413098598125371,0.02648580939751599)
 (3.619729740468995,0.3248147884949085) (0.4924287757152082,0.0754067014082553) (0.1420878292173525,0.02518587921058808)
 (3.620359311205174,0.2867638571481592) (0.4943703018919217,0.07095921847689045) (0.1428188734161174,0.02388185394383387)
 (3.619716727089142,0.2497642617004137) (0.4961665570754155,0.06653099827421727) (0.1435039666770887,0.02257515499818438)
 (3.617915044094537,0.2138318049287571) (0.4978226735658028,0.06212474871094721) (0.1441441543796483,0.02126706391975501)
 (3.615064844657305,0.1789715808958433) (0.4993437954710736,0.05774263621427927) (0.144740539221275,0.0199587214259659)
 (3.611273295869825,0.1451786416619779) (0.5007350353995794,0.05338630625099058) (0.1452942679543302,0.01865112783338426)
 (3.606643326431436,0.1124387391681946) (0.5020014353585754,0.04905690706548176) (0.1458065188134863,0.01734514474767628)
 (3.601272926034454,0.08072912303687675) (0.5031479320591434,0.04475511593649285) (0.146278489750956,0.01604149785806428)
 (3.595254567888513,0.05001937557904641) (0.5041793267272968,0.04048116726413895) (0.1467113875819086,0.0147407806727284)
 (3.588674752416643,0.02027226630457318) (0.5051002594146429,0.03623488179561843) (0.1471064181042203,0.01344345901720673)
 (3.581613667755383,-0.008555390474206684) (0.5059151876988555,0.03201569634480898) (0.1474647772329232,0.01214987612142239)
 (3.574144960748166,-0.03651188974682496) (0.506628369574883,0.02782269338404872) (0.1477876431515561,0.01086025811957373)
 (3.566335610458137,-0.06364981464976395) (0.5072438502626905,0.02365462996558427) (0.1480761694707767,0.009574719794943631)
 (3.558245894985581,-0.09002525122206469) (0.5077654525791191,0.01950996547291828) (0.1483314793419896,0.008293270415327129)
 (3.549929441472542,-0.1156970483095133) (0.5081967704720199,0.01538688778994967) (0.1485546604645936,0.007015819515657917)
 (3.541433348600538,-0.1407261299657781) (0.5085411652675401,0.0112833375447688) (0.1487467609007115,0.005742182505214726)
 (3.532798370589705,-0.1651748658444526) (0.5088017641598341,0.007197030170103055) (0.1489087855959843,0.004472085991639581)
 (3.524059151706813,-0.1891065033257409) (0.5089814604280332,0.003125475603606184) (0.1490416934947456,0.003205172741664157)
 (3.515244500466501,-0.2125846634784679) (0.5090829149024927,-0.0009340044767343076) (0.149146395127217,0.001941006215493887)
 (3.506377693133175,-0.2356729014552943) (0.5091085581607213,-0.004984261880214461) (0.1492237505417086,0.0006790746339226048)
 (3.497476796673492,-0.2584343305617151) (0.5090605929866376,-0.009028309551890837) (0.149274567456899,-0.0005812054295358668)
 (3.488555002017655,-0.2809313080262051) (0.5089409966322264,-0.01306931150476735) (0.1492995995065879,-0.001840485932710208)
 (3.479620959293637,-0.3032251794680477) (0.5087515224707024,-0.01711057482564617) (0.1492995444608825,-0.0030994846900652)
 (3.470679107592371,-0.3253760781689708) (0.508493700670326,-0.02115554351830987) (0.1492750423148251,-0.004358983091407289)
 (3.461729992773475,-0.3474427745508753) (0.5081688375696982,-0.0252077938519279) (0.1492266731482803,-0.005619824148330495)
 (3.452770567820073,-0.3694825707078214) (0.507778013513065,-0.02927103088813846) (0.1491549546771204,-0.006882910785866334)
 (3.443794471254721,-0.3915512344674619) (0.5073220789414785,-0.0333490858019718) (0.1490603394388259,-0.008149204281048759)
 (3.434792280130771,-0.4137029672285543) (0.5068016486433028,-0.03744591359496485) (0.148943211559984,-0.009419722757925391)
 (3.425751735076696,-0.4359903997597197) (0.5062170940981388,-0.0415655908180692) (0.1488038831025034,-0.01069553961459533)
 (3.416657935801,-0.4584646102091889) (0.5055685339509283,-0.04571231290409631) (0.1486425899670175,-0.01197778179877917)
 (3.407493506281942,-0.4811751587898028) (0.5048558226961377,-0.04989039074907724) (0.1484594873940029,-0.01326762780839215)
 (3.398238729648296,-0.5041701338943375) (0.5040785377189922,-0.05410424621499324) (0.1482546450829434,-0.01456630534394446)
 (3.388871653375767,-0.5274962048192265) (0.5032359648866668,-0.05835840625158784) (0.1480280420097719,-0.01587508851889071)
 (3.379368165964865,-0.5511986767134541) (0.502327082912611,-0.06265749541796638) (0.1477795609673301,-0.01719529456673409)
 (3.369702046670137,-0.5753215438865708) (0.5013505467498336,-0.06700622660635026) (0.1475089829453439,-0.01852827999959959)
 (3.359844990142393,-0.5999075381172597) (0.5003046702687068,-0.07140938985741696) (0.1472159813997174,-0.01987543618193118)
 (3.349766607994329,-0.6249981691149138) (0.4991874084707619,-0.07587183918986165) (0.1469001164955031,-0.02123818430274645)
 (3.339434409398302,-0.6506337547303975) (0.4979963394719352,-0.08039847742503427) (0.146560829396891,-0.02261796976125257)
 (3.328813762756968,-0.6768534389553178) (0.4967286464588869,-0.08499423904142389) (0.1461974366569953,-0.02401625596192548)
 (3.317867840426954,-0.7036951960517877) (0.4953810997762395,-0.08966407107047995) (0.145809124763612,-0.02543451755846585)
 (3.306557548307882,-0.7311958194364174) (0.4939500392643477,-0.09441291215680608) (0.1453949448699806,-0.026874233168011)
 (3.294841441943587,-0.7593908940895251) (0.4924313569146447,-0.09924566978063956) (0.1449538077305798,-0.02833687758866226)
 (3.282675630615768,-0.7883147513525532) (0.4908204798642648,-0.1041671957480059) (0.1444844788445809,-0.02982391354654093)
 (3.270013670733749,-0.8180004049520372) (0.4891123537394471,-0.1091822598887147) (0.1439855737993797,-0.03133678298736863)
 (3.256806449748179,-0.8484794670226784) (0.4873014262276706,-0.114295522091148) (0.1434555537855384,-0.03287689792183477)
 (3.243002061722371,-0.8797820427477903) (0.4853816309247832,-0.1195115023688622) (0.142892721261163,-0.03444563080510468)
 (3.228545675733365,-0.9119366020471227) (0.4833463712694155,-0.1248345490300414) (0.1422952157334494,-0.03604430442794616)
 (3.213379398359777,-0.9449698265310041) (0.4811885046046669,-0.1302688046240226) (0.1416610096205375,-0.03767418125867216)
 (3.197442131698197,-0.9789064297018294) (0.4789003262519969,-0.1358181694422132) (0.1409879041784968,-0.03933645216839563)
 (3.18066942861462,-1.01376894818144) (0.47647355367982,-0.1414862622192184) (0.1402735254774081,-0.04103222443988336)
 (3.162993347293669,-1.049577501537651) (0.4738993108189571,-0.1472763776324129) (0.1395153204383573,-0.04276250895165863)
 (3.14434230758326,-1.086349518144558) (0.4711681126773727,-0.153191440180371) (0.1387105529589508,-0.04452820639621641)
 (3.124640952146817,-1.12409942442705) (0.4682698505041565,-0.1592339539277142) (0.1378563001870263,-0.04633009239566038)
 (3.103810016023886,-1.162838294805046) (0.4651937778907463,-0.1654059476286674) (0.1369494490340005,-0.048168801354912)
 (3.081766208822318,-1.202573459755857) (0.4619284982524333,-0.1717089146970249) (0.1359866930548717,-0.05004480889466218)
 (3.058422114495227,-1.243308069543506) (0.4584619543215391,-0.1781437475131282) (0.1349645298600654,-0.05195841269959939)
 (3.033686114365784,-1.285040611461152) (0.4547814203968989,-0.1847106656471304) (0.1338792592642954,-0.05390971164406759)
 (3.007462339843444,-1.327764378822369) (0.4508734981770677,-0.1914091374296223) (0.1327269824344619,-0.05589858302680511)
 (2.979650662087489,-1.371466890464727) (0.4467241173095873,-0.1982377946983661) (0.1315036023147558,-0.05792465784595108)
 (2.950146726643293,-1.416129260201188) (0.4423185417367286,-0.2051943403520919) (0.1302048256908438,-0.05998729397324285)
 (2.918842041922565,-1.461725516495208) (0.4376413831969347,-0.212275448631656) (0.1288261672590779,-0.06208554721292246)
 (2.885624131123099,-1.508221873649859) (0.432676623324668,-0.2194766581642285) (0.1273629561529571,-0.06421814023997435)
 (2.850376757952201,-1.555575957000048) (0.4274076459331739,-0.2267922579911618) (0.1258103453581025,-0.06638342943127035)
 (2.812980237138638,-1.603735986025918) (0.4218172811731383,-0.2342151670411187) (0.1241633245740127,-0.06857936978165317)
 (2.773311841244972,-1.652639920951988) (0.4158878633483755,-0.2417368077528349) (0.1224167370004238,-0.07080347803324961)
 (2.731246315741172,-1.702214580211257) (0.409601304256054,-0.249346974844414) (0.1205653006379519,-0.07305279433866524)
 (2.686656514285969,-1.752374738411687) (0.4029391839201178,-0.2570337005665074) (0.118603634659287,-0.07532384283625844)
 (2.63941416627946,-1.803022216588522) (0.3958828606054368,-0.264783118130762) (0.1165262913984974,-0.07761259163333527)
 (2.58939078811495,-1.854044979281655) (0.3884136019232397,-0.2725793253871452) (0.1143277945265939,-0.07991441279109322)
 (2.536458748748224,-1.905316255628183) (0.3805127386867614,-0.2804042512899718) (0.1120026838917865,-0.08222404307203789)
 (2.480492498878453,-1.956693704588547) (0.372161843059333,-0.2882375280439439) (0.1095455674921896,-0.08453554629325806)
 (2.42136997106341,-2.008018647412098) (0.3633429321313197,-0.2960563723779408) (0.106951180927249,-0.08684227829849275)
 (2.358974155460258,-2.059115393413531) (0.3540386977754193,-0.3038354797495159) (0.1042144545810684,-0.08913685567052032)
 (2.29319485269092,-2.109790687933093) (0.3442327631592698,-0.3115469357733869) (0.1013305886570276,-0.09141112944667519)
 (2.223930601185576,-2.159833313951048) (0.333909965593394,-0.3191601494850886) (0.09829513596913074,-0.09365616519873865)
 (2.151090771519233,-2.209013880900307) (0.323056664826712,-0.3266418134633996) (0.09510409224751923,-0.09586223094537187)
 (2.07459781463104,-2.257084835723546) (0.3116610749776068,-0.3339558959863224) (0.09175399341852616,-0.09801879443139205)
 (1.994389644407761,-2.303780731795438) (0.2997136174167689,-0.3410636705505162) (0.08824201908780539,-0.1001145313345406)
 (1.910422128092165,-2.348818790924372) (0.2872072908585461,-0.347923788044566) (0.08456610112286125,-0.1021373459467136)
 (1.822671650491753,-2.391899791791763) (0.2741380538637668,-0.3544923966322371) (0.08072503594898457,-0.1040744058506713)
 (1.731137710163503,-2.432709314974737) (0.2605052137740313,-0.3607233139577921) (0.07671859879059571,-0.1059121919116246)
 (1.635845498067744,-2.470919369593236) (0.2463118148330041,-0.3665682557018508) (0.07254765779365262,-0.1076365647786968)
 (1.53684840186603,-2.506190419884762) (0.2315650177486039,-0.3719771231745787) (0.06821428561891024,-0.1092328487675436)
 (1.434230372596263,-2.538173821187094) (0.2162764606667378,-0.376898352223622) (0.06372186581435088,-0.1106859336615285)
 (1.32810808528948,-2.566514664326044) (0.2004625923971975,-0.3812793231842548) (0.05907519103033395,-0.1119803945175662)
 (1.21863282182031,-2.590855015109002) (0.1841449666598672,-0.385066830752059) (0.05428054996615388,-0.1131006290608924)
 (1.105992003237955,-2.610837522171277) (0.1673504870320752,-0.3882076100597682) (0.04934579988776719,-0.1140310116737662)
 (0.9904103006534807,-2.62610935177961) (0.1501115914064698,-0.3906489136170423) (0.04428042153087161,-0.1147560623548482)
 (0.8721502585568912,-2.636326393627734) (0.1324663662840531,-0.3923391311533106) (0.03909555349589107,-0.115260628406325)
 (0.7515123727479378,-2.641157667155967) (0.1144585816880303,-0.3932284425293507) (0.03380400339490143,-0.1155300759426977)
 (0.6288345765995776,-2.640289844924392) (0.0961376393661299,-0.3932694917677259) (0.02842023360448833,-0.1155504877438109)
 (0.5044911042357372,-2.633431798551869) (0.07755842893593735,-0.3924180685195705) (0.02296032001854065,-0.1153088634444986)
 (0.3788907167848887,-2.620319064628983) (0.05878108908805393,-0.3906337819831905) (0.01744188294421413,-0.1147933177232542)
 (0.252474297675469,-2.600718123744063) (0.03987067406582077,-0.3878807114685973) (0.01188399009595726,-0.1139932716908482)
 (0.125711843990641,-2.574430385689383) (0.02089672819531939,-0.3841280176026603) (0.006307032604645833,-0.112899633073743)
 (-0.0009010977809184213,-2.541295778574458) (0.00193277524573961,-0.3793504986747274) (0.0007325758532349983,-0.1115049602412503)
 (-0.1268474828401169,-2.501195849098937) (-0.01694426839958168,-0.3735290778270778) (-0.00481681219238595,-0.1098036062454044)
 (-0.251593218970452,-2.454056295296743) (-0.03565474432355243,-0.3666512086965678) (-0.01031775149682983,-0.1077918388987919)
 (-0.3745919150940323,-2.399848871207318) (-0.05411695183250507,-0.3587111896665778) (-0.01574625513947624,-0.105467934157849)
 (-0.4952898145226932,-2.338592624381624) (-0.07224788047653566,-0.3497103799295703) (-0.0210779442787037,-0.1028322406831403)
 (-0.6131307940573775,-2.27035445068376) (-0.0899639578188311,-0.3396573140010239) (-0.02628826784171592,-0.09988721456094604)
 (-0.7275613096399726,-2.195248975347929) (-0.1071817946135271,-0.3285677149651574) (-0.03135272157402261,-0.09663742430240999)
 (-0.8380351743041643,-2.113437793325774) (-0.1238189101030977,-0.3164644103193697) (-0.03624706153175458,-0.09308952706193163)
 (-0.9440180645595234,-2.025128124232993) (-0.139794421455906,-0.3033771577403324) (-0.04094750710996926,-0.08925221835509123)
 (-1.044991666267696,-1.930570956597454) (-0.1550296833969489,-0.2893423910717329) (-0.04543092963476308,-0.08513615816617104)
 (-1.140457389922242,-1.830058771391304) (-0.1694488667318954,-0.2744028993287498) (-0.04967502305334158,-0.08075387722558074)
