# Supplementary material for: Electromagnetic Analysis, Characterization and Discussion of Inductive Transmission Parameters for Titanium Based Housing Materials in Active Medical Implantable Devices
Source: Materials (Basel). 2018 Oct 25;11(11):2089. doi: 10.3390/ma11112089 (PMC6266279; doi:10.3390/ma11112089)
Supplement: Supplementary file 1 [file materials-11-02089-s001.zip › supplementary/simulation_and_results_H_K/L12U_outputOG.txt]

# Created by Octave 4.0.0, Wed Sep 21 20:13:43 2016 Mitteleurop�ische Sommerzeit <unknown@juno>
# name: L12U
# type: complex matrix
# rows: 241
# columns: 3
 (-2.53356876146054e-008,0.2449187699971996) (2.53069680859828e-008,0.0395869096233346) (9.792046399790284e-009,0.01157178354268889)
 (-2.735684634698548e-008,0.2545005565326522) (2.732583410784515e-008,0.0411356407278059) (1.057320793577932e-008,0.01202449837370734)
 (-2.953924336975554e-008,0.2644572046323047) (2.950575525143515e-008,0.04274496176089707) (1.141668666798305e-008,0.01249492445181556)
 (-3.189574149389658e-008,0.2748033797441898) (3.185957967473903e-008,0.0444172431401783) (1.232745394553865e-008,0.01298375468179426)
 (-3.444022967238496e-008,0.2855543210624466) (3.440118049285558e-008,0.04615494801941633) (1.331087770537875e-008,0.0134917090764536)
 (-3.718770484341731e-008,0.2967258639735793) (3.714553754387234e-008,0.0479606359166205) (1.437275410926724e-008,0.01401953581716265)
 (-4.015436033597794e-008,0.3083344633809255) (4.010882567483343e-008,0.04983696648404071) (1.55193417054534e-008,0.0145680123558675)
 (-4.335768130161277e-008,0.3203972179415278) (4.330851007387439e-008,0.05178670342564364) (1.675739831489373e-008,0.01513794656022414)
 (-4.681654777607497e-008,0.3329318952513132) (4.676344920444854e-008,0.05381271856785854) (1.809422085996746e-008,0.01573017790353073)
 (-5.055134595410702e-008,0.3459569580154736) (5.049400595306444e-008,0.05591799608957558) (1.953768837077186e-008,0.01634557870121221)
 (-5.458408833957802e-008,0.3594915912427745) (5.452216764201993e-008,0.05810563691763043) (2.109630842200896e-008,0.01698505539568064)
 (-5.893854349875575e-008,0.3735557305037225) (5.887167561616657e-008,0.06037886329425551) (2.277926727439782e-008,0.01764954989146106)
 (-6.364037613273945e-008,0.3881700912942889) (6.356816516622349e-008,0.06274102352321453) (2.459648401482105e-008,0.01834004094254983)
 (-6.871729835244689e-008,0.403356199548352) (6.86393166177383e-008,0.06519559690161772) (2.65586690173268e-008,0.01905754559405195)
 (-7.41992330156055e-008,0.419136423343932) (7.411501846530311e-008,0.06774619884468644) (2.867738706561034e-008,0.01980312068021563)
 (-8.01184900795785e-008,0.435534005849811) (8.002754352795614e-008,0.07039658621100446) (3.096512551284359e-008,0.02057786438107621)
 (-8.650995702799001e-008,0.4525730995610648) (8.641173915403671e-008,0.07315066283610296) (3.343536787605347e-008,0.02138291783999639)
 (-9.341130452832028e-008,0.4702788018740339) (9.330523259062585e-008,0.07601248528254252) (3.610267330376006e-008,0.02221946684449157)
 (-1.008632084163583e-007,0.4886771920530316) (1.007486527507854e-007,0.07898626881493756) (3.898276238122859e-008,0.02308874357281034)
 (-1.089095894620857e-007,0.5077953696432765) (1.087858696595582e-007,0.08207639360875135) (4.209260978024222e-008,0.02399202840884695)
 (-1.175978722275259e-007,0.5276614943866531) (1.17464252998718e-007,0.08528741120198213) (4.545054430053178e-008,0.02493065182805516)
 (-1.26979264590765e-007,0.5483048276990129) (1.268349512848714e-007,0.08862405119925797) (4.907635689073423e-008,0.02590599635714566)
 (-1.37109059557176e-007,0.5697557757702103) (1.369531933127234e-007,0.09209122823820967) (5.299141728440308e-008,0.02691949861044957)
 (-1.480469611466008e-007,0.5920459343503532) (1.478786136348774e-007,0.09569404922839156) (5.721879994305367e-008,0.02797265140595079)
 (-1.598574362876009e-007,0.6152081352880424) (1.596756040173118e-007,0.09943782087339159) (6.178342004234246e-008,0.02906700596409821)
 (-1.726100947989169e-007,0.6392764948895003) (1.724136929223952e-007,0.103328057487232) (6.671218030593893e-008,0.03020417419264636)
 (-1.863800996377066e-007,0.6642864641694123) (1.861679552617877e-007,0.1073704891165651) (7.203412955351572e-008,0.03138583106087954)
 (-2.012486099200555e-007,0.6902748810678895) (2.010194548296441e-007,0.1115710699806276) (7.778063389117253e-008,0.03261371706672253)
 (-2.173032592868916e-007,0.717280024710123) (2.170557220326943e-007,0.1159359872413778) (8.398556156080592e-008,0.03388964080037003)
 (-2.346386723850257e-007,0.7453416717889135) (2.343712697164724e-007,0.1204716701167541) (9.068548253167364e-008,0.03521548160821065)
 (-2.533570225748869e-007,0.77450115515294) (2.530681501476056e-007,0.1251847993504429) (9.791988401009685e-008,0.03659319236096937)
 (-2.735686341956022e-007,0.8048014246871614) (2.732565564022314e-007,0.1300823170521535) (1.057314031417881e-007,0.03802480233014777)
 (-2.953926327354292e-007,0.8362871105750186) (2.950554717349685e-007,0.1351714369228336) (1.141660782701691e-007,0.03951242017699173)
 (-3.189576470117798e-007,0.8690045890356096) (3.185933707394996e-007,0.1404596548799544) (1.232736202384402e-007,0.04105823705840031)
 (-3.444025672860642e-007,0.9030020506325727) (3.440089764151834e-007,0.1459547600984427) (1.331077053253029e-007,0.0426645298543438)
 (-3.718773638879249e-007,0.9383295712554836) (3.714520776340255e-007,0.1516648464835809) (1.437262915507456e-007,0.04433366452153455)
 (-4.015439711449744e-007,0.9750391858781523) (4.010844117928918e-007,0.1575983245927574) (1.551919601972622e-007,0.04606809957832276)
 (-4.335772418180014e-007,1.013184965202429) (4.33080617852176e-007,0.1637639340236029) (1.675722845792156e-007,0.04787038972589924)
 (-4.681659776989312e-007,1.05282309530074) (4.676292653924921e-007,0.1701707562867736) (1.809402282141809e-007,0.04974318961119668)
 (-5.055140424248512e-007,1.094011960374117) (5.049339657074731e-007,0.176828228182386) (1.953745747508021e-007,0.05168925773698468)
 (-5.45841562984382e-007,1.136812228748163) (5.452145715526312e-007,0.1837461556997168) (2.10960392177695e-007,0.05371146052493919)
 (-5.893862273249731e-007,1.181286942233198) (5.887084725058532e-007,0.1909347284607088) (2.27789534055792e-007,0.05581277653767339)
 (-6.364046850994982e-007,1.227501608980521) (6.356719936402194e-007,0.1984045347285567) (2.459611807118797e-007,0.05799630086593736)
 (-6.871740605759547e-007,1.27552429997136) (6.863819057677644e-007,0.2061665770034158) (2.655824235901241e-007,0.06026524968745711)
 (-7.419935858447266e-007,1.325425749280621) (7.411370560001847e-007,0.2142322882282937) (2.867688961937392e-007,0.06262296500411917)
 (-8.011863647791442e-007,1.377279458263347) (8.002601284269007e-007,0.2226135486289151) (3.096454553418742e-007,0.0650729195644929)
 (-8.651012771918337e-007,1.431161803817139) (8.640995450837777e-007,0.2313227032124157) (3.343469167187742e-007,0.06761872197892269)
 (-9.341150353622801e-007,1.487152150879873) (9.330315185105222e-007,0.2403725799506105) (3.610188490898366e-007,0.07026412203473331)
 (-1.008634404354929e-006,1.545332969328876) (1.007462267929942e-006,0.2497765086746406) (3.898184318236439e-007,0.07301301621938412)
 (-1.089098599711714e-006,1.605789955453348) (1.087830412060567e-006,0.2595483407087951) (4.209153807559691e-007,0.07586945345968589)
 (-1.175981876098645e-006,1.668612158178859) (1.174609552724542e-006,0.2697024692724568) (4.544929478793768e-007,0.07883764108555966)
 (-1.269796322938803e-006,1.733892110230534) (1.268311064300369e-006,0.2802538506802236) (4.907490006968102e-007,0.08192195102709895)
 (-1.371094882533526e-006,1.801725964427148) (1.369487105539593e-006,0.2912180263713947) (5.298971876082593e-007,0.08512692625407904)
 (-1.480474609542222e-006,1.872213635307576) (1.478733871382964e-006,0.3026111458013034) (5.721681961632051e-007,0.08845728746738291)
 (-1.598580190016586e-006,1.945458946298049) (1.596695103913507e-006,0.3144499902282038) (6.178111115871657e-007,0.09191794005221113)
 (-1.726107741718441e-006,2.021569782636875) (1.724065883045789e-006,0.3267519974307312) (6.670948835553268e-007,0.09551398130331427)
 (-1.863808916884155e-006,2.10065825028193) (1.861596719177263e-006,0.3395352873923543) (7.203099098209121e-007,0.0992507079328861)
 (-2.01249533357638e-006,2.182840841035022) (2.010097972030898e-006,0.3528186889906768) (7.777697460148008e-007,0.1031336238721731)
 (-2.173043358877982e-006,2.268238604126207) (2.170444621189658e-006,0.3666217677307794) (8.398129516239902e-007,0.1071684483782958)
 (-2.346399275403365e-006,2.356977324510994) (2.343581416885124e-006,0.3809648545636724) (9.068050830136604e-007,0.1113611244582238)
 (-2.533584859136414e-006,2.449187708142952) (2.530528440751261e-006,0.3958690758320295) (9.791408451541131e-007,0.1157178276223043)
 (-2.735703402196513e-006,2.545005574494495) (2.732387109380766e-006,0.4113563843875198) (1.057246414672553e-006,0.1202449749802301)
 (-2.953946216928058e-006,2.644572056609834) (2.950346655868892e-006,0.4274495919255189) (1.141581947859248e-006,0.1249492346928741)
 (-3.189599658270544e-006,2.748033808983969) (3.185691127202773e-006,0.4441724025846673) (1.232644288341881e-006,0.1298375357938654)
 (-3.444052706331802e-006,2.855543223574917) (3.439806938531446e-006,0.4615494478610527) (1.330969890150922e-006,0.1349170783954028)
 (-3.718805155231312e-006,2.967258654266616) (3.714191028577387e-006,0.479606322888125) (1.437137973499788e-006,0.1401953442933302)
 (-4.015476453849622e-006,3.083344650113261) (4.010459663654591e-006,0.4983696241360569) (1.551773931542568e-006,0.1456801079870939)
 (-4.335815253161215e-006,3.203972197708914) (4.330357942001191e-006,0.5178669885858074) (1.67555300813296e-006,0.1513794481307909)
 (-4.681709714137251e-006,3.329318973039146) (4.675770053839337e-006,0.5381271344357855) (1.80920426796071e-006,0.1573017594321954)
 (-5.055198640513323e-006,3.459569603185623) (5.048730356878222e-006,0.5591799034009641) (1.953514882434474e-006,0.163455765017292)
 (-5.458483497522193e-006,3.594915938269165) (5.45143533212994e-006,0.581056304666799) (2.109334756030981e-006,0.1698505292784686)
 (-5.893941391732271e-006,3.735557334032259) (5.886256489487019e-006,0.6037885605625527) (2.277581520318349e-006,0.1764954712253788)
 (-6.364139084660163e-006,3.881700945476355) (6.355754298110025e-006,0.6274101540214877) (2.459245924608975e-006,0.1834003783580607)
 (-6.871848126928222e-006,4.033562031987351) (6.862693223004205e-006,0.6519558778975835) (2.655397654534854e-006,0.190575421082753)
 (-7.420061200432149e-006,4.191364274398127) (7.410057954474655e-006,0.6774618862116456) (2.867191612522837e-006,0.1980311676916729)
 (-8.012009761805385e-006,4.355340104455575) (8.001070925357874e-006,0.7039657474020831) (3.095874696563037e-006,0.2057785999287696)
 (-8.65118309840842e-006,4.525731047176903) (8.639211217161565e-006,0.7315064996588112) (3.342793116322576e-006,0.2138291291643985)
 (-9.341348901819871e-006,4.702788076600006) (9.328234963883773e-006,0.7601247084218605) (3.60940028934446e-006,0.2221946132027206)
 (-1.008657548659096e-005,4.886771985451681) (1.007219737286867e-005,0.7898625261291994) (3.897265362652903e-006,0.2308873737465747)
 (-1.089125578048482e-005,5.07795376927783) (1.087547648832359e-005,0.8207637543018699) (4.208082409156464e-006,0.2399202145455478)
 (-1.176013323083471e-005,5.276615025602538) (1.174279883487733e-005,0.852873908057784) (4.54368035160305e-006,0.2493064402539162)
 (-1.269832977960756e-005,5.48304836870239) (1.267926708875993e-005,0.8862402831492238) (4.906033671448938e-006,0.2590598760263224)
 (-1.37113760728666e-005,5.697557860608712) (1.369038993451825e-005,0.920912025622708) (5.297273963675119e-006,0.2691948878798968)
 (-1.480524407976517e-005,5.920459458971056) (1.478211427966068e-005,0.95694020420371) (5.719702404229649e-006,0.2797264038529088)
 (-1.598638231919853e-005,6.1520814824425) (1.596086000914616e-005,0.9943778855129733) (6.175803200839393e-006,0.2906699359910357)
 (-1.726175389836089e-005,6.392765094272511) (1.72335574790573e-005,1.033280212225014) (6.668258104233331e-006,0.3020416031936699)
 (-1.863887759090558e-005,6.642864804818303) (1.860768796155172e-005,1.073704484283914) (7.199962061749668e-006,0.3138581549537583)
 (-2.012587219181141e-005,6.902748993716775) (2.009132727139133e-005,1.115710243295897) (7.774040102659136e-006,0.326136996026329)
 (-2.173150442369436e-005,7.172800452484762) (2.169319281770649e-005,1.159359360223057) (8.393865550069827e-006,0.3388962120617856)
 (-2.346524066153422e-005,7.45341694834734) (2.342269434802389e-005,1.204716126507145) (9.063079661747723e-006,0.3521545962418319)
 (-2.533730279581772e-005,7.745011810124649) (2.528998866698361e-005,1.251847348757652) (9.78561281095154e-006,0.3659316769571686)
 (-2.7358728557754e-005,8.048014537040777) (2.730603863667534e-005,1.300822447143459) (1.056570732394611e-005,0.3802477465677112)
 (-2.954143666585409e-005,8.362871431350332) (2.948267678322521e-005,1.351713557632894) (1.140794210268341e-005,0.3951238912875965)
 (-3.189829718362939e-005,8.690046255715668) (3.183267386432556e-005,1.404595638232746) (1.231725916809204e-005,0.4105820222390127)
 (-3.444320748637838e-005,9.030020916302508) (3.436981277095833e-005,1.459546579382255) (1.32989922694467e-005,0.4266449077204473)
 (-3.719117433210171e-005,9.383296172600692) (3.710896817108413e-005,1.51664731866484) (1.435889771785519e-005,0.4433362067368813)
 (-4.015840245496851e-005,9.750392375014954) (4.006619232253997e-005,1.575981960006195) (1.550318760977239e-005,0.4606805038412138)
 (-4.336239028097069e-005,10.13185023131274) (4.325880752163802e-005,1.637637897533929) (1.673856562148899e-005,0.4787033453381193)
 (-4.682203327956331e-005,10.52823160305855) (4.670550567976569e-005,1.701705944281378) (1.80722655645992e-005,0.4974312769036784)
 (-5.055773558410104e-005,10.94012033320587) (5.042645555604455e-005,1.768280465924197) (1.951209290971574e-005,0.5168918826759047)
 (-5.459153055739914e-005,11.36812310606971) (5.444341821074336e-005,1.837459519747188) (2.106646949484287e-005,0.5371138258737579)
 (-5.894721099036631e-005,11.81287034094276) (5.877987128084265e-005,1.909344999045177) (2.274448165365615e-005,0.5581268910043913)
 (-6.365046973751487e-005,12.27501712067266) (6.346114271344075e-005,1.984042783170042) (2.455593201117688e-005,0.5799620277204083)
 (-6.872905159474299e-005,12.75524415657057) (6.85145546443829e-005,2.061662893445477) (2.651139521117247e-005,0.6026513963918411)
 (-7.421291736762029e-005,13.25425879106923) (7.396957813763601e-005,2.142319655177292) (2.862227785777238e-005,0.6262284154596067)
 (-8.013442105111532e-005,13.77279603960887) (7.985799955632733e-005,2.226131865998341) (3.090088296612032e-005,0.6507278106400509)
 (-8.65285012228624e-005,14.31161967328837) (8.621409937461707e-005,2.313222970795069) (3.336047924210036e-005,0.6761856660527439)
 (-9.343288778098686e-005,14.87152334387007) (9.30748442888833e-005,2.403721243472536) (3.601537551999371e-005,0.7026394773467283)
 (-0.0001008883252220544,15.45333175280533) (0.0001004800935267948,2.49775997582522) (3.888100071390448e-005,0.7301282069030188)
 (-0.0001089388138518337,16.0579018659935) (0.0001084728203129966,2.595477673790481) (4.197398965064791e-005,0.7586923411943732)
 (-0.0001176318703217898,16.68612417606992) (0.0001170993494740108,2.697018261373309) (4.531227517454423e-005,0.7883739503865874)
 (-0.0001270188090594084,17.33892401408137) (0.0001264096122413266,2.802531292541184) (4.891518692872769e-005,0.8192167502684611)
 (-0.0001371550462827427,18.01726291248022) (0.0001364574193192257,2.912172171400309) (5.280355724023439e-005,0.8512661666014473)
 (-0.0001481004283851174,18.72214002144875) (0.0001473007533589824,3.026102380976443) (5.699983454590217e-005,0.884569401983112)
 (-0.000159919586690262,19.45459358063504) (0.0001590020819882321,3.144489720934793) (6.152820481594866e-005,0.9191755053223954)
 (-0.0001726823206452086,20.21570244847645) (0.000171628692604707,3.267508554589103) (6.641472144922248e-005,0.9551354440283373)
 (-0.0001864640118003242,21.00658769135685) (0.000185253050138424,3.395340065560637) (7.168744410845698e-005,0.9925021790180572)
 (-0.0002013460708970787,21.82841423494476) (0.0001999531790279796,3.528172524463705) (7.737658699334542e-005,1.031330742653457)
 (-0.0002174164209747141,22.68239258014338) (0.0002158130706433612,3.666201566008264) (8.351467703618157e-005,1.071678319720886)
 (-0.0002347700190920481,23.56978058618198) (0.0002329231173955525,3.809630476925515) (9.013672250782204e-005,1.11360433157185)
 (-0.0002535094198550346,24.49188532347798) (0.0002513805747249872,3.95867049513758) (9.728039251593061e-005,1.157170523548029)
 (-0.0002737453842001556,25.45006499899654) (0.000271290052140755,4.113541120609196) (0.000104986207860306,1.202441055817739)
 (-0.0002955975367557926,26.4457309569531) (0.0002927640343761248,4.274470438336071) (0.0001132977436754585,1.249482597756936)
 (-0.0003191950759157945,27.48034975779816) (0.0003159234336773826,4.441695453941747) (0.0001222618442788368,1.298364426011982)
 (-0.0003446775403909193,28.55544533855938) (0.0003408981740379131,4.615462442374342) (0.0001319288505589243,1.34915852638735)
 (-0.0003721956371673767,29.67260125771964) (0.0003678278080944662,4.796027310210959) (0.0001423528402073231,1.401939699706726)
 (-0.0004019121349554363,30.83346302794125) (0.0003968621670810743,4.983655972100425) (0.0001535918809845502,1.456785671801434)
 (-0.0004340028288577086,32.03974054008229) (0.0004281620440419254,5.178624741892738) (0.0001657082971303299,1.513777207786361)
 (-0.0004686575811765775,33.29321058206971) (0.0004618999101290459,5.381220739025716) (0.0001787689488824659,1.572998230789694)
 (-0.0005060814442206641,34.59571945635687) (0.0004982606633120757,5.591742310762409) (0.0001928455249154548,1.634535945308984)
 (-0.0005464958712838819,35.94918569981537) (0.0005374424084767285,5.810499470894577) (0.0002080148473183098,1.698480965372535)
 (-0.0005901400220246658,37.35560291008159) (0.0005796572671107536,6.03781435555021) (0.0002243591885130668,1.764927447692608)
 (-0.0006372721691689323,38.81704268252562) (0.0006251322141501185,6.27402169677087) (0.0002419665992105644,1.833973230003477)
 (-0.0006881712131353892,40.33565766217921) (0.0006741099387217753,6.519469314548334) (0.0002609312462373936,1.90571997478525)
 (-0.0007431383124197572,41.91368471512166) (0.0007268497244624793,6.774518628035505) (0.0002813537586289856,1.980273318581646)
 (-0.0008024986369207435,43.55344822402126) (0.0007836283439908975,7.039545186678154) (0.0003033415799941873,2.057743027128844)
 (-0.0008666032511517398,45.25736351267969) (0.0008447409607855239,7.314939222039746) (0.0003270093246561843,2.138243156519875)
 (-0.0009358311363522926,47.0279404046489) (0.0009105020302159359,7.601106221122223) (0.0003524791344642659,2.221892220638651)
 (-0.001010591357168757,48.86778692118629) (0.0009812461897685701,7.8984675220202) (0.0003798810325628785,2.308813365106497)
 (-0.001091325381509488,50.7796131239915) (0.001057329126465535,8.207460932773422) (0.0004093532696350115,2.39913454799383)
 (-0.001178509558866324,52.76623510843589) (0.001139128407557478,8.528541374324044) (0.0004410426573344013,2.492988727559448)
 (-0.001272657763855741,54.83057915315773) (0.001227044257796871,8.862181548512199) (0.0004751048826757703,2.590514057290751)
 (-0.001374324208097223,56.97568603219071) (0.001321500264398446,9.20887263209115) (0.0005117047961488861,2.691854088528183)
 (-0.001484106424412598,59.20471549599342) (0.001422943987390668,9.56912499777283) (0.0005510166652289153,2.797157980971011)
 (-0.001602648422679568,61.52095092800914) (0.0015318474504871,9.943468963362825) (0.0005932243838143497,2.906580721370209)
 (-0.00173064401522306,63.92780418367143) (0.001648707483621036,10.33245557008656) (0.0006385216261332666,3.02028335073299)
 (-0.001868840305456391,66.42882061899552) (0.00177404588557997,10.73665739124773) (0.0006871119345136855,3.138433200365302)
 (-0.002018041328414574,69.02768431624473) (0.001908409370798453,11.15666937241818) (0.0007392087252971866,3.261204137110776)
 (-0.002179111826296933,71.72822351437435) (0.002052369261265273,11.59310970439782) (0.0007950351994744408,3.388776818141384)
 (-0.002352981134915299,74.53441625235328) (0.002206520880593865,12.04662073024781) (0.0008548241409420301,3.52133895568313)
 (-0.002540647147510353,77.45039623368876) (0.002371482603903595,12.51786988774615) (0.0009188175846475802,3.659085592071631)
 (-0.002743180313761699,80.48045892087919) (0.002547894514872152,13.00755068867824) (0.00098726633567313,3.802219385551413)
 (-0.002961727616868247,83.6290678688357) (0.002736416616776326,13.51638373644074) (0.001060429319144011,3.950950907252197)
 (-0.0031975164609142,86.90086130664058) (0.002937726545855438,14.04511778349354) (0.001138572740297938,4.105498949794054)
 (-0.0034518583782958,90.30065897742455) (0.003152516731246876,14.59453083027443) (0.001221969032344119,4.266090847997899)
 (-0.003726152457603781,93.83346924649) (0.00338149094923305,15.16543126725191) (0.001310895574504949,4.432962812188566)
 (-0.004021888358378297,97.50449648820181) (0.003625360219877809,15.75865906188048) (0.001405633154190519,4.606360274625693)
 (-0.004340648771053052,101.3191487625582) (0.003884838000409828,16.37508699228814) (0.001506464159429904,4.786538249586401)
 (-0.004684111142312149,105.2830457928138) (0.004160634636059945,17.01562192961973) (0.001613670485870901,4.973761707681297)
 (-0.005054048468139037,109.4020272558696) (0.00445345103633208,17.68120617103584) (0.00172753114043407,5.168305964998656)
 (-0.005452328927538028,113.6821613976636) (0.004763971564920606,18.37281882546794) (0.001848319537975555,5.37045708769082)
 (-0.005880914105951705,118.1297539861844) (0.005092856137852602,19.09147725429543) (0.001976300486918424,5.580512312663823)
 (-0.006341855527220075,122.7513576151989) (0.005440731556053438,19.83823856924357) (0.002111726872877722,5.798780485036544)
 (-0.006837289205904978,127.55378137227) (0.005808182113080393,20.614201189844) (0.002254836051899417,6.025582513084444)
 (-0.007369427902833061,132.5441008851046) (0.006195739551929022,21.42050646293193) (0.002405845977531681,6.261251841400298)
 (-0.007940550774296676,137.7296687607279) (0.006603872475949268,22.25834034671637) (0.002564951105661335,6.506134943025431)
 (-0.008552990106226892,143.1181254325803) (0.0070329753518438,23.12893516207921) (0.002732318119746744,6.760591831350742)
 (-0.009209114843869619,148.7174104310055) (0.007483357280127333,24.03357141380639) (0.002908081544712971,7.024996592591226)
 (-0.009911310678979735,154.535774093281) (0.007955230744267929,24.97357968457415) (0.00309233932809414,7.299737939670576)
 (-0.01066195649741363,160.5817897297988) (0.008448700588265641,25.95034260456465) (0.003285148480799833,7.585219788373702)
 (-0.01146339710002037,166.864366263644) (0.008963753502856355,26.96529689966741) (0.00348652088394246,7.881861856639062)
 (-0.01231791219229951,173.3927613614233) (0.009500248332110699,28.01993552129607) (0.003696419380071238,8.190100287884896)
 (-0.01322768179906834,180.1765950738738) (0.0100579075345185,29.11580986090035) (0.003914754275721675,8.51038829927062)
 (-0.01419474840332405,187.2258640054773) (0.01063631013608028,30.25453205232532) (0.004141380388728372,8.843196855815142)
 (-0.01522097629377049,194.550956033122) (0.01123488652852141,31.43777736522299) (0.004376094774355619,9.189015371298442)
 (-0.01630800881178969,202.1626655946725) (0.01185291543966686,32.66728669279464) (0.004618635260872705,9.548352436888766)
 (-0.0174572243890842,210.0722095692226) (0.01248952335971579,33.9448691371677) (0.004868679915246009,9.921736578448822)
 (-0.01866969245342319,218.2912437718591) (0.01314368672440256,35.27240469586924) (0.005125847544306956,10.30971704348616)
 (-0.01994613049652039,226.8318800868511) (0.01381423698835307,36.65184705283485) (0.005389699314479765,10.71286461873974)
 (-0.02128686373399719,235.7067042642699) (0.0144998687469552,38.08522647758998) (0.005659741539646422,11.13177247940907)
 (-0.02269178889237896,244.928794406506) (0.01519915092424715,39.57465283632154) (0.005935429673997698,11.56705707107226)
 (-0.0241603437283194,254.511740172343) (0.01591054094135853,41.12231871871335) (0.006216173470170983,12.01935902537551)
 (-0.02569148386299191,264.4696627276236) (0.01663240171040951,42.73050268460703) (0.006501343273815556,12.48934411062797)
 (-0.02728366837524553,274.8172354732519) (0.017363021168321,44.40157263474975) (0.006790277339189385,12.97770421849734)
 (-0.02893485548021976,285.5697055824714) (0.01810063396108205,46.13798931013423) (0.007082290044415238,13.48515838807065)
 (-0.03064250927231871,296.742916381033) (0.01884344484967886,47.94230992469763) (0.007376680834649119,14.01245386863097)
 (-0.0324036182110167,308.3533306053585) (0.01958965328204658,49.81719193644654) (0.007672743697232009,14.56036722258864)
 (-0.03421472561109138,320.4180545751257) (0.02033747854583353,51.76539696236944) (0.007969776951722785,15.12970547010719)
 (-0.03607197194991494,332.9548633183235) (0.02108518495468433,53.78979484286103) (0.008267093123602595,15.72130727706825)
 (-0.03797114830665584,345.9822266880062) (0.02183110638987467,55.89336786170291) (0.008564028667816616,16.33604418813625)
 (-0.03990775986220454,359.5193365113801) (0.02257366969597421,58.07921512797858) (0.008859953326106071,16.97482190679144)
 (-0.04187709788968293,373.586134813038) (0.02331141635741335,60.35055712669433) (0.009154278880338023,17.63858162430254)
 (-0.04387431839793375,388.2033431555367) (0.02404302201409189,62.7107404451649) (0.00944646715197278,18.32830139974891)
 (-0.04589452525542407,403.3924931415305) (0.02476731347998904,65.16324268259341) (0.009736037067236396,19.0449975932752)
 (-0.04793285551925377,419.1759581230662) (0.02548328294022236,67.7116775505894) (0.01002257066347179,19.78972635487977)
 (-0.04998456460209132,435.5769861648541) (0.02619009919605476,70.35980017265928) (0.01030571799360405,20.56358517115161)
 (-0.05204510898033411,452.6197343096186) (0.02688711586373934,73.11151259101511) (0.01058520082300342,21.36771447240404)
 (-0.05411022435070888,470.3293041953202) (0.02757387658812787,75.97086948935852) (0.01086081517017429,22.20329930281831)
 (-0.0561759972902675,488.7317790753723) (0.02825011730964113,78.94208414052754) (0.01113243268814774,23.07157105622696)
 (-0.05823892890317178,507.8542622948705) (0.02891576584762653,82.02953458823639) (0.01140000095327885,23.97380928028454)
 (-0.06029598922384335,527.724917277748) (0.02957093896908183,85.23777007235695) (0.01166354274792323,24.91134355184808)
 (-0.06234466157079564,548.3730090818402) (0.03021593726473408,88.57151770755007) (0.01192315440682809,25.88555542640658)
 (-0.06438297637711064,569.8289475811141) (0.03085123810173699,92.03568942529566) (0.01217900336812654,26.89788046459724)
 (-0.06640953444388197,592.1243323368212) (0.03147748696442954,95.63538918975065) (0.01243132507010611,27.94981033890279)
 (-0.06842351984800778,615.2919992216874) (0.0320954875240975,99.37592049809227) (0.01268041923244262,29.04289502355825)
 (-0.07042470298085236,639.366068864412) (0.03270619059880015,103.2627941766013) (0.01292664569184943,30.17874507103677)
 (-0.07241343448445872,664.3819969842838) (0.03331068246418637,107.3017364837574) (0.01317041990235754,31.35903397845843)
 (-0.07439063091370667,690.3766266887779) (0.03391017253403355,111.4986975324092) (0.01341220813665292,32.58550064734168)
 (-0.07635775307657339,717.3882428104392) (0.03450598072402811,115.8598600432916) (0.0136525225320009,33.85995194038232)
 (-0.07831677812480978,745.4566283620861) (0.03509952461791107,120.3916484426788) (0.01389191600032174,35.18426533893915)
 (-0.08027016628727916,774.6231231932622) (0.03569230651472936,125.1007383175396) (0.01413097707438233,36.56039170513253)
 (-0.08222082324328855,804.9306849338143) (0.03628590050300826,129.9940662419382) (0.01437032470376416,37.99035815256838)
 (-0.08417205900915581,836.4239523141406) (0.03688193953478275,135.0788399891652) (0.01461060307121638,39.47627102993462)
 (-0.08612754408647438,869.1493109557675) (0.03748210259714611,140.362549144448) (0.01485247638372433,41.02031902176423)
 (-0.08809126355755906,903.1549617284535) (0.03808810191210674,145.8529761339153) (0.01509662368667472,42.62477637095564)
 (-0.0900674697021025,938.4909917756264) (0.03870167019162046,151.5582076860431) (0.01534373368273499,44.29200622777474)
 (-0.09206063359605055,975.2094483116973) (0.03932454795082914,157.4866467422498) (0.0155944995719035,46.02446413028689)
 (-0.09407539611280465,1013.364415301297) (0.03995847081531415,163.6470248344876) (0.01584961386731604,47.82470162126185)
 (-0.09611651865370595,1053.012093132531) (0.04060515684741643,170.0484149478966) (0.0161097632378934,49.69537000701345)
 (-0.09818883386252437,1094.21088140236) (0.04126629391100185,176.7002448875876) (0.01637562336084508,51.6392242636626)
 (-0.1002971966656146,1137.021464935567) (0.04194352708334016,183.6123111692399) (0.01664785378745039,53.65912709659101)
 (-0.1024464358537895,1181.506903164551) (0.04263844618209467,190.7947934542655) (0.01692709286415969,55.75805315913288)
 (-0.1046413065644514,1227.732723000987) (0.04335257351113914,198.258269550557) (0.01721395273877197,57.93909343673086)
 (-0.1068864439594398,1275.767015336835) (0.04408735193401915,206.0137310013117) (0.01750901450473482,60.20545980304995)
 (-0.1091863185762792,1325.680535316076) (0.04484413345355792,214.0725992847308) (0.01781282354127821,62.56048975476379)
 (-0.1115451937995745,1377.546806525303) (0.04562416848205964,222.4467426486442) (0.01812588515227335,65.0076513320775)
 (-0.1139670860492388,1431.442229256682) (0.04642859604330685,231.1484936046937) (0.01844866054185023,67.55054823207003)
 (-0.1164557282795225,1487.446193002688) (0.04725843515674471,240.1906671080091) (0.01878156329640615,70.19292512257313)
 (-0.1190145375922786,1545.641193348591) (0.04811457767455975,249.5865794488685) (0.01912495643611097,72.93867316425272)
 (-0.1216465876074414,1606.112953435265) (0.04899778285944793,259.3500678840875) (0.0194791501576341,75.79183574895623)
 (-0.1243545864277896,1668.950550171936) (0.04990867396848787,269.4955110368715) (0.01984440038307154,78.75661446277269)
 (-0.1271408609455744,1734.246545385087) (0.05084773710028673,280.0378500948148) (0.02022090820890202,81.83737528235014)
 (-0.1300073481837715,1802.097122097937) (0.0518153225199955,290.9926108369355) (0.02060882035970152,85.03865501366975)
 (-0.1329555942192004,1872.602226142207) (0.05281164861364738,302.3759265218005) (0.02100823067416857,88.36516798221894)
 (-0.1359867612106453,1945.865713311762) (0.0538368085723448,314.2045616699267) (0.02141918270157648,91.82181298476996)
 (-0.1391016427114417,2021.995502276731) (0.05489077979590626,326.4959367750961) (0.02184167338598859,95.41368051218021)
 (-0.1423006872411937,2101.103733484229) (0.05597343593602774,339.2681539802741) (0.022275657808323,99.14606025418847)
 (-0.1455840299325273,2183.306934281778) (0.05708456137843918,352.5400237557183) (0.02272105491562803,103.0244488967539)
 (-0.148951531615223,2268.726190507997) (0.05822386786212025,366.3310926177781) (0.02317775411551139,107.0545582233115)
 (-0.1524028244423921,2357.487324804319) (0.05939101285933456,380.661671929058) (0.0236456225803901,111.2423235316997)
 (-0.1559373630088391,2449.721081912285) (0.06058561919467037,395.5528678219015) (0.02412451306869903,115.5939123790337)
