# Supplementary material for: Electromagnetic Analysis, Characterization and Discussion of Inductive Transmission Parameters for Titanium Based Housing Materials in Active Medical Implantable Devices
Source: Materials (Basel). 2018 Oct 25;11(11):2089. doi: 10.3390/ma11112089 (PMC6266279; doi:10.3390/ma11112089)
Supplement: Supplementary file 1 [file materials-11-02089-s001.zip › supplementary/simulation_and_results_H_K/L21phi_outputMG.txt]

# Created by Octave 4.0.0, Wed Sep 21 23:45:19 2016 Mitteleurop�ische Sommerzeit <unknown@juno>
# name: L21phi
# type: complex matrix
# rows: 241
# columns: 3
 (3.658204960337761e-005,-7.356818345664632e-006) (5.867340451911177e-006,-1.30260378747129e-006) (1.715621318388049e-006,-3.831625256311644e-007)
 (3.641677849688189e-005,-7.580866368601944e-006) (5.837559184493802e-006,-1.342008422560819e-006) (1.706929625220993e-006,-3.948020922289839e-007)
 (3.624195788467902e-005,-7.807476579112554e-006) (5.806062242883985e-006,-1.381831452834307e-006) (1.697735446324624e-006,-4.065710277567689e-007)
 (3.605728090086988e-005,-8.036258229543831e-006) (5.772795333781635e-006,-1.422000533031484e-006) (1.688022589174337e-006,-4.18448577165151e-007)
 (3.586246242995807e-005,-8.266785064642584e-006) (5.737708212609938e-006,-1.462436875035349e-006) (1.677775997926365e-006,-4.304121072171089e-007)
 (3.565724343295392e-005,-8.498596164483193e-006) (5.700755473232219e-006,-1.503055408186615e-006) (1.666981980340372e-006,-4.424371496561048e-007)
 (3.544139535395736e-005,-8.731197370810339e-006) (5.661897351893276e-006,-1.543765046424141e-006) (1.655628438951258e-006,-4.544974749043517e-007)
 (3.521472452273848e-005,-8.964063339445672e-006) (5.621100529910239e-006,-1.584469070022811e-006) (1.643705102062418e-006,-4.665651985156466e-007)
 (3.497707645623658e-005,-9.196640248985437e-006) (5.578338917340519e-006,-1.625065627431671e-006) (1.631203749476352e-006,-4.78610921967972e-007)
 (3.472833995094388e-005,-9.42834918020971e-006) (5.533594397848805e-006,-1.66544835982609e-006) (1.61811842730262e-006,-4.906039085390051e-007)
 (3.446845084978778e-005,-9.658590161596148e-006) (5.486857513462271e-006,-1.705507147510807e-006) (1.604445645748033e-006,-5.025122940157729e-007)
 (3.419739536217734e-005,-9.886746854403268e-006) (5.438128066998741e-006,-1.745128973302597e-006) (1.590184553537427e-006,-5.143033308377305e-007)
 (3.391521281535273e-005,-1.011219182664081e-005) (5.38741561984494e-006,-1.7841988936071e-006) (1.575337082586529e-006,-5.259436630051848e-007)
 (3.362199771974413e-005,-1.033429233971303e-005) (5.334739863587356e-006,-1.822601103233391e-006) (1.559908056793651e-006,-5.373996277468199e-007)
 (3.33179010413994e-005,-1.055241654580763e-005) (5.280130845879682e-006,-1.860220075284415e-006) (1.543905259358475e-006,-5.486375785919682e-007)
 (3.300313059094912e-005,-1.076593996955169e-005) (5.223629033916612e-006,-1.896941752962447e-006) (1.527339453907192e-006,-5.596242232061353e-007)
 (3.267795046107338e-005,-1.097425212561315e-005) (5.165285202981583e-006,-1.93265476612112e-006) (1.510224355880262e-006,-5.70326968205981e-007)
 (3.234267947256367e-005,-1.117676310638709e-005) (5.105160142661211e-006,-1.967251642164153e-006) (1.492576552121909e-006,-5.807142622515603e-007)
 (3.19976886219798e-005,-1.137290996221414e-005) (5.04332417933087e-006,-2.000629978727562e-006) (1.47441536833947e-006,-5.907559281046103e-007)
 (3.164339756027063e-005,-1.156216269209362e-005) (4.979856520148879e-006,-2.032693544725669e-006) (1.455762686010595e-006,-6.004234741110661e-007)
 (3.128027016983495e-005,-1.174402966662512e-005) (4.914844430767795e-006,-2.063353276973943e-006) (1.43664271231911e-006,-6.096903757682805e-007)
 (3.090880934528836e-005,-1.191806231751963e-005) (4.84838226589125e-006,-2.092528141877574e-006) (1.417081708684761e-006,-6.18532318706369e-007)
 (3.052955111846709e-005,-1.208385894952384e-005) (4.780570378276541e-006,-2.120145835523863e-006) (1.397107685302072e-006,-6.269273955466466e-007)
 (3.014305829863548e-005,-1.224106756043004e-005) (4.711513937380698e-006,-2.146143300931751e-006) (1.376750070702233e-006,-6.348562506730676e-007)
 (2.974991382237118e-005,-1.238938759180311e-005) (4.641321693210414e-006,-2.17046704790161e-006) (1.356039366582942e-006,-6.423021688991621e-007)
 (2.935071402234694e-005,-1.252857057537814e-005) (4.570104723697351e-006,-2.19307326859809e-006) (1.335006798924125e-006,-6.49251106241737e-007)
 (2.894606202895441e-005,-1.26584196855361e-005) (4.497975204895043e-006,-2.213927750270774e-006) (1.313683976650797e-006,-6.556916634049873e-007)
 (2.853656151268364e-005,-1.277878825424323e-005) (4.425045242288934e-006,-2.233005594901872e-006) (1.292102568786189e-006,-6.616150050005542e-007)
 (2.812281095846161e-005,-1.288957734865451e-005) (4.351425798593503e-006,-2.25029076358299e-006) (1.270294010152045e-006,-6.670147298339286e-007)
 (2.770539863648087e-005,-1.299073255056346e-005) (4.277225748671848e-006,-2.265775470580945e-006) (1.248289244269774e-006,-6.71886699642529e-007)
 (2.728489839890538e-005,-1.308224010866095e-005) (4.202551085929759e-006,-2.279459457927821e-006) (1.226118510265481e-006,-6.762288353458423e-007)
 (2.686186639021197e-005,-1.316412265721769e-005) (4.127504297066189e-006,-2.291349185611386e-006) (1.203811178383386e-006,-6.800408910619543e-007)
 (2.643683871332742e-005,-1.323643470700543e-005) (4.052183913853794e-006,-2.301456974815812e-006) (1.181395636313187e-006,-6.833242167926057e-007)
 (2.601033004684898e-005,-1.329925811540714e-005) (3.976684242156552e-006,-2.309800142040006e-006) (1.158899226063756e-006,-6.860815207436001e-007)
 (2.558283316327807e-005,-1.335269773283677e-005) (3.901095260172818e-006,-2.316400160343844e-006) (1.136348228722544e-006,-6.883166417359494e-007)
 (2.515481925698341e-005,-1.339687740263133e-005) (3.825502670382755e-006,-2.321281880550813e-006) (1.113767892261892e-006,-6.900343411189695e-007)
 (2.472673895578123e-005,-1.343193646290556e-005) (3.749988083294378e-006,-2.324472840258211e-006) (1.091182495711126e-006,-6.912401220943664e-007)
 (2.429902386348854e-005,-1.345802686350979e-005) (3.674629306146563e-006,-2.32600268229914e-006) (1.068615441601522e-006,-6.919400825041131e-007)
 (2.387208846365032e-005,-1.347531097142458e-005) (3.599500706454458e-006,-2.325902697283336e-006) (1.046089367673516e-006,-6.921408050447902e-007)
 (2.344633220757028e-005,-1.348396009625608e-005) (3.524673618785686e-006,-2.324205497452279e-006) (1.023626268445114e-006,-6.918492866781053e-007)
 (2.302214161259929e-005,-1.348415372640275e-005) (3.450216763413481e-006,-2.320944821774506e-006) (1.001247617363348e-006,-6.910729068445866e-007)
 (2.259989220871959e-005,-1.34760794283152e-005) (3.376196647392243e-006,-2.31615546536746e-006) (9.789744808817537e-007,-6.898194320712624e-007)
 (2.217995019151704e-005,-1.345993332809329e-005) (3.302677921922356e-006,-2.309873320349845e-006) (9.568276168297695e-007,-6.88097052809629e-007)
 (2.176267366601647e-005,-1.34359210680184e-005) (3.229723674327216e-006,-2.302135510357035e-006) (9.348275508096566e-007,-6.85914446921289e-007)
 (2.134841339659945e-005,-1.34042591116183e-005) (3.157395638209773e-006,-2.292980597404106e-006) (9.12994625949618e-007,-6.832808632069422e-007)
 (2.093751301123558e-005,-1.336517625998123e-005) (3.085754311039855e-006,-2.282448837631785e-006) (8.913490230589412e-007,-6.80206217775227e-007)
 (2.053030864148442e-005,-1.331891523926997e-005) (3.014858974171217e-006,-2.270582461729608e-006) (8.699107499629606e-007,-6.767011958696795e-007)
 (2.012712801123788e-005,-1.326573422415163e-005) (2.944767615780505e-006,-2.25742595640081e-006) (8.48699600440455e-007,-6.727773519841015e-007)
 (1.97282890153633e-005,-1.320590817319916e-005) (2.875536762172099e-006,-2.243026324951604e-006) (8.277350846693082e-007,-6.68447201655459e-007)
 (1.933409785304966e-005,-1.313972986893591e-005) (2.807221227095552e-006,-2.227433307723472e-006) (8.070363343241538e-007,-6.637242991500091e-007)
 (1.894484679889158e-005,-1.306751057557178e-005) (2.739873791999137e-006,-2.210699546427687e-006) (7.866219864517213e-007,-6.586232962851737e-007)
 (1.856081170725569e-005,-1.298958025010444e-005) (2.673544832505252e-006,-2.192880680130595e-006) (7.665100509127033e-007,-6.531599787804557e-007)
 (1.81822493522719e-005,-1.290628726579015e-005) (2.608281907736329e-006,-2.174035364562407e-006) (7.467177665776598e-007,-6.473512777107499e-007)
 (1.780939470722586e-005,-1.28179976297745e-005) (2.544129329598457e-006,-2.154225210216213e-006) (7.272614515702381e-007,-6.412152547995958e-007)
 (1.744245826400898e-005,-1.272509369776443e-005) (2.481127728809672e-006,-2.133514638279025e-006) (7.081563527311911e-007,-6.347710613676167e-007)
 (1.708162348628874e-005,-1.262797240724156e-005) (2.419313633486828e-006,-2.111970656611923e-006) (6.894164991591894e-007,-6.28038871708361e-007)
 (1.672704448018758e-005,-1.252704306640115e-005) (2.358719074630752e-006,-2.089662560706397e-006) (6.710545642203141e-007,-6.210397924737909e-007)
 (1.637884395446306e-005,-1.242272474845739e-005) (2.299371231039359e-006,-2.066661566726891e-006) (6.530817398528269e-007,-6.137957503028032e-007)
 (1.603711152918717e-005,-1.231544335018633e-005) (2.241292124141142e-006,-2.043040385423908e-006) (6.355076263692123e-007,-6.063293604188346e-007)
 (1.570190243860757e-005,-1.220562837983265e-005) (2.184498371123073e-006,-2.018872746877294e-006) (6.183401403098463e-007,-5.98663779265711e-007)
 (1.537323666057763e-005,-1.20937095429557e-005) (2.129001002619183e-006,-1.99423288675758e-006) (6.015854422595375e-007,-5.90822544458867e-007)
 (1.505109849239826e-005,-1.198011319581936e-005) (2.074805349169384e-006,-1.969195005126987e-006) (5.852478859218737e-007,-5.828294054196561e-007)
 (1.473543658116941e-005,-1.186525873503043e-005) (2.021910998759741e-006,-1.943832708805081e-006) (5.693299891702963e-007,-5.747081480515246e-007)
 (1.442616440614085e-005,-1.174955498942823e-005) (1.970311825985423e-006,-1.918218448039319e-006) (5.538324272691959e-007,-5.664824167261844e-007)
 (1.412316120117628e-005,-1.16333966762425e-005) (1.91999609181109e-006,-1.89242295771773e-006) (5.387540479886861e-007,-5.581755366910215e-007)
 (1.382627329738038e-005,-1.151716097849065e-005) (1.870946611516833e-006,-1.866514712669529e-006) (5.240919079258937e-007,-5.498103398005006e-007)
 (1.353531585919004e-005,-1.140120429474333e-005) (1.823140987237341e-006,-1.840559405774104e-006) (5.098413289949831e-007,-5.414089962273758e-007)
 (1.325007498184439e-005,-1.128585920601064e-005) (1.776551900519973e-006,-1.814619456667788e-006) (4.959959737538434e-007,-5.329928545328328e-007)
 (1.297031011409392e-005,-1.117143169783881e-005) (1.731147459543548e-006,-1.78875355784879e-006) (4.825479380053815e-007,-5.245822921824676e-007)
 (1.269575676723019e-005,-1.105819866895824e-005) (1.686891595056195e-006,-1.763016263950704e-006) (4.69487858930502e-007,-5.161965782921685e-007)
 (1.24261294699658e-005,-1.094640575122374e-005) (1.643744498683071e-006,-1.737457628938526e-006) (4.568050368869544e-007,-5.078537500880799e-007)
 (1.216112492825575e-005,-1.083626545935416e-005) (1.601663097020935e-006,-1.712122894988181e-006) (4.444875689298513e-007,-4.995705042719531e-007)
 (1.190042534966249e-005,-1.072795568324564e-005) (1.560601554844154e-006,-1.68705223587338e-006) (4.325224920747272e-007,-4.913621042066266e-007)
 (1.164370189318887e-005,-1.062161853068491e-005) (1.520511800798706e-006,-1.662280556846473e-006) (4.20895934324661e-007,-4.832423035785782e-007)
 (1.139061820734462e-005,-1.051735952397738e-005) (1.481344069060607e-006,-1.637837352209429e-006) (4.095932715100467e-007,-4.752232869627717e-007)
 (1.114083402143929e-005,-1.041524715075234e-005) (1.443047450658831e-006,-1.613746621145128e-006) (3.985992880374482e-007,-4.673156275089416e-007)
 (1.089400875735148e-005,-1.031531276664524e-005) (1.405570448366605e-006,-1.590026841793439e-006) (3.878983397047699e-007,-4.595282617847908e-007)
 (1.064980513115813e-005,-1.021755084586311e-005) (1.368861529303161e-006,-1.566691003094844e-006) (3.774745168105864e-007,-4.518684816488037e-007)
 (1.040789271575439e-005,-1.012191957455712e-005) (1.332869669585502e-006,-1.5437466935236e-006) (3.673118058341403e-007,-4.443419429060971e-007)
 (1.016795143681327e-005,-1.002834178129861e-005) (1.297544885546888e-006,-1.521196245476778e-006) (3.573942480541349e-007,-4.369526903373447e-007)
 (9.929674975015693e-006,-9.936706198545365e-006) (1.262838746146079e-006,-1.499036933752582e-006) (3.477060935027591e-007,-4.297031986146636e-007)
 (9.692774047385653e-006,-9.846869048510013e-006) (1.22870486127035e-006,-1.477261226204689e-006) (3.382319487162044e-007,-4.225944284736455e-007)
 (9.456979539875191e-006,-9.758655946061594e-006) (1.195099340664856e-006,-1.455857084272489e-006) (3.289569167870375e-007,-4.156258974070557e-007)
 (9.222045462154526e-006,-9.671864109905811e-006) (1.161981218239593e-006,-1.434808310629433e-006) (3.198667282671255e-007,-4.087957640125554e-007)
 (8.987751694184359e-006,-9.586264871225128e-006) (1.12931283654071e-006,-1.414094940652735e-006) (3.109478615223941e-007,-4.021009249852169e-007)
 (8.753906492682988e-006,-9.501606465854239e-006) (1.0970601862579e-006,-1.393693673780587e-006) (3.021876512108889e-007,-3.95537123599508e-007)
 (8.520348724654762e-006,-9.417617092198438e-006) (1.065193195821849e-006,-1.373578340102689e-006) (2.935743836202951e-007,-3.890990683589685e-007)
 (8.286949794710656e-006,-9.334008212265844e-006) (1.033685966461236e-006,-1.353720396731171e-006) (2.85097377760336e-007,-3.827805603039318e-007)
 (8.053615233619381e-006,-9.250478067721757e-006) (1.002516948579946e-006,-1.334089447672109e-006) (2.767470511849349e-007,-3.7657462732557e-007)
 (7.820285917365506e-006,-9.166715376987591e-006) (9.716690559959609e-007,-1.314653780093413e-006) (2.685149697693055e-007,-3.70473663636669e-007)
 (7.586938889315117e-006,-9.082403173483962e-006) (9.41129715488365e-007,-1.29538090912832e-006) (2.603938808536524e-007,-3.644695724145624e-007)
 (7.35358776283602e-006,-8.997222739538338e-006) (9.108908502027895e-007,-1.276238122722011e-006) (2.523777294545782e-007,-3.585539095173672e-007)
 (7.120282687866243e-006,-8.910857585664694e-006) (8.809487967574747e-007,-1.257193017585319e-006) (2.444616575310484e-007,-3.527180261028871e-007)
 (6.887109872282764e-006,-8.822997421248804e-006) (8.513041573312832e-007,-1.238214017123258e-006) (2.366419866305832e-007,-3.469532079353531e-007)
 (6.65419065710763e-006,-8.733342060491632e-006) (8.21961589536712e-007,-1.219270862293987e-006) (2.289161845710767e-007,-3.412508092447889e-007)
 (6.421680153384755e-006,-8.641605206895057e-006) (7.929295384129744e-007,-1.200335066767674e-006) (2.21282817162422e-007,-3.356023790744256e-007)
 (6.189765457274819e-006,-8.547518060836618e-006) (7.642199163491877e-007,-1.181380328478925e-006) (2.137414862759079e-007,-3.299997782548624e-007)
 (5.958663468353569e-006,-8.450832697749197e-006) (7.358477380559555e-007,-1.162382890718354e-006) (2.062927558734256e-007,-3.244352853604906e-007)
 (5.728618343670984e-006,-8.351325168855778e-006) (7.078307188117523e-007,-1.143321847192157e-006) (1.989380678245239e-007,-3.189016903105915e-007)
 (5.499898626633384e-006,-8.248798282273959e-006) (6.801888450261471e-007,-1.124179387042442e-006) (1.916796495249202e-007,-3.133923746070738e-007)
 (5.272794094860599e-006,-8.143084028926905e-006) (6.529439266090413e-007,-1.104940977414681e-006) (1.845204154230706e-007,-3.079013775544035e-007)
 (5.047612374844156e-006,-8.034045624941748e-006) (6.261191408051392e-007,-1.085595482908553e-006) (1.77463864580747e-007,-3.024234481872212e-007)
 (4.824675373477164e-006,-7.921579149590221e-006) (5.997385768966507e-007,-1.06613522290113e-006) (1.705139763885059e-007,-2.96954082959934e-007)
 (4.604315577409693e-006,-7.805614765012472e-006) (5.7382679064427e-007,-1.046555969265394e-006) (1.636751063705527e-007,-2.91489549631416e-007)
 (4.386872270993115e-006,-7.686117510721987e-006) (5.484083765081365e-007,-1.026856888396209e-006) (1.56951883913365e-007,-2.860268980070342e-007)
 (4.172687722515314e-006,-7.563087672052401e-006) (5.235075646163882e-007,-1.007040432579321e-006) (1.5034911350361e-007,-2.805639584784625e-007)
 (3.962103386718593e-006,-7.436560727205933e-006) (4.991478482778963e-007,-9.871121865542496e-007) (1.43871680825894e-007,-2.750993294823839e-007)
 (3.755456169586113e-006,-7.306606882441675e-006) (4.753516465394799e-007,-9.670806757501657e-007) (1.375244648079595e-007,-2.696323550962256e-007)
 (3.553074799065588e-006,-7.173330209270466e-006) (4.521400049879752e-007,-9.469571429050549e-007) (1.313122564595436e-007,-2.641630940815387e-007)
 (3.355276343068612e-006,-7.036867401447971e-006) (4.295323367765957e-007,-9.267552998398238e-007) (1.252396850891461e-007,-2.586922816858111e-007)
 (3.162362913652742e-006,-6.897386173198628e-006) (4.075462046975852e-007,-9.064910609600349e-007) (1.193111522748823e-007,-2.532212855069416e-007)
 (2.974618593762298e-006,-6.755083323621364e-006) (3.861971441258294e-007,-8.861822646861273e-007) (1.135307737529023e-007,-2.477520566368903e-007)
 (2.792306620241559e-006,-6.6101824955903e-006) (3.65498525802682e-007,-8.658483885110078e-007) (1.079023292340622e-007,-2.422870772462338e-007)
 (2.615666853843784e-006,-6.462931660882009e-006) (3.454614567474597e-007,-8.455102627959006e-007) (1.024292200244344e-007,-2.368293056517805e-007)
 (2.444913563657189e-006,-6.313600366475593e-006) (3.260947170538381e-007,-8.251897877756247e-007) (9.711443419823467e-008,-2.313821198173302e-007)
 (2.280233549556606e-006,-6.16247678010118e-006) (3.074047299667927e-007,-8.049096575933036e-007) (9.196051903418317e-008,-2.259492601234854e-007)
 (2.121784622005111e-006,-6.009864575911701e-006) (2.89395562362974e-007,-7.846930945658783e-007) (8.696956032445924e-008,-2.205347721361122e-007)
 (1.969694453709904e-006,-5.85607970355026e-006) (2.720689526776284e-007,-7.645635962592907e-007) (8.214316816548748e-008,-2.151429500152511e-007)
 (1.824059812344961e-006,-5.701447085709863e-006) (2.554243632363893e-007,-7.445446974372276e-007) (7.748246879963842e-008,-2.097782811117503e-007)
 (1.684946177879045e-006,-5.546297290419206e-006) (2.394590540173432e-007,-7.246597484390149e-007) (7.298810207116689e-008,-2.044453922228025e-007)
 (1.55238774208271e-006,-5.390963224632994e-006) (2.241681749355193e-007,-7.049317111270573e-007) (6.866022405813011e-008,-1.99148997908084e-007)
 (1.426387781694906e-006,-5.235776895147137e-006) (2.095448738855146e-007,-6.853829731642933e-007) (6.449851444735523e-008,-1.938938512089197e-007)
 (1.30691939067637e-006,-5.081066281425618e-006) (1.955804178924256e-007,-6.66035181089426e-007) (6.050218821258718e-008,-1.8868469706449e-007)
 (1.193926551095891e-006,-4.927152362526327e-006) (1.822643249125756e-007,-6.469090923694073e-007) (5.667001118308442e-008,-1.835262286672159e-007)
 (1.087325516710789e-006,-4.774346337040568e-006) (1.695845039536162e-007,-6.280244464115282e-007) (5.300031907606601e-008,-1.784230469683099e-007)
 (9.870064783026601e-007,-4.622947070855863e-006) (1.575274013582339e-007,-6.093998543189562e-007) (4.949103958217114e-008,-1.733796235018909e-007)
 (8.928354755390229e-007,-4.473238802687746e-006) (1.460781512350868e-007,-5.910527070218667e-007) (4.613971709768007e-008,-1.684002666646312e-007)
 (8.046565166051023e-007,-4.325489131863017e-006) (1.352207281745136e-007,-5.729991012815801e-007) (4.294353970067804e-008,-1.634890915613522e-007)
 (7.222938642372929e-007,-4.179947306883646e-006) (1.249381005061486e-007,-5.552537829501695e-007) (3.989936796499344e-008,-1.586499934872652e-007)
 (6.455544451700144e-007,-4.036842827002783e-006) (1.152123825013435e-007,-5.378301067560304e-007) (3.700376521581095e-008,-1.538866250888108e-007)
 (5.742303393846615e-007,-3.896384362695122e-006) (1.060249840376352e-007,-5.207400117998416e-007) (3.425302884018421e-008,-1.492023772142363e-007)
 (5.081013059721462e-007,-3.758758994475913e-006) (9.735675636984885e-008,-5.039940118472328e-007) (3.164322225331074e-008,-1.446003634222619e-007)
 (4.469373038571472e-007,-3.624131763428358e-006) (8.91881327821341e-008,-4.876011994257464e-007) (2.917020715434692e-008,-1.400834081014986e-007)
 (3.90500967995198e-007,-3.492645521053668e-006) (8.149926301581532e-008,-4.715692626606157e-007) (2.682967569605066e-008,-1.35654038082717e-007)
 (3.385500048742194e-007,-3.364421060891493e-006) (7.427014051064097e-008,-4.559045137128781e-007) (2.461718222775795e-008,-1.313144776347299e-007)
 (2.908394750938253e-007,-3.239557509903536e-006) (6.748072162693833e-008,-4.40611927630749e-007) (2.252817428190293e-008,-1.270666466592617e-007)
 (2.471239352790093e-007,-3.118132953945784e-006) (6.111103616831269e-008,-4.256951903770195e-007) (2.055802249391402e-008,-1.229121618987198e-007)
 (2.071594165006859e-007,-3.000205268889832e-006) (5.514128867013072e-008,-4.111567547696317e-007) (1.870204919781866e-008,-1.188523409204572e-007)
 (1.707052214708184e-007,-2.885813127089182e-006) (4.955195006899026e-008,-3.96997903056152e-007) (1.69555554487109e-008,-1.14888208630563e-007)
 (1.375255279544772e-007,-2.774977147927528e-006) (4.432383952412507e-008,-3.832188148498725e-007) (1.531384627806312e-008,-1.110205060437096e-007)
 (1.073907908567346e-007,-2.667701161113774e-006) (3.943819630786818e-008,-3.698186391776659e-007) (1.377225401016741e-008,-1.072497010205618e-007)
 (8.007894020706262e-008,-2.563973552093549e-006) (3.487674182590956e-008,-3.567955694308079e-007) (1.232615954034351e-008,-1.035760006829725e-007)
 (5.537637663602791e-008,-2.46376866036042e-006) (3.062173196264603e-008,-3.441469200666537e-007) (1.097101146009308e-008,-9.999936519871952e-008)
 (3.307876978892977e-008,-2.367048203454713e-006) (2.665600006901085e-008,-3.318692039904136e-007) (9.702343024424696e-009,-9.651952265338875e-008)
 (1.299166843920579e-008,-2.273762701882704e-006) (2.296299101861635e-008,-3.199582096259938e-007) (8.515786933154229e-009,-9.313598471303505e-008)
 (-5.069066231853214e-009,-2.18385288297565e-006) (1.952678684910697e-008,-3.084090767888677e-007) (7.407087969188869e-009,-8.984806281444818e-008)
 (-2.127699062794024e-008,-2.097251044687128e-006) (1.633212458171263e-008,-2.972163705787122e-007) (6.372113551622278e-009,-8.665488462285613e-008)
 (-3.579495691579017e-008,-2.013882363395502e-006) (1.336440686928795e-008,-2.863741526216617e-007) (5.406862299645311e-009,-8.35554105221621e-008)
 (-4.877512337087706e-008,-1.933666132825807e-006) (1.060970616002903e-008,-2.758760491045258e-007) (4.507470705568189e-009,-8.054844994879072e-008)
 (-6.035908040421409e-008,-1.856516924133512e-006) (8.054763090618778e-009,-2.657153151543295e-007) (3.670218068776006e-009,-7.763267734924455e-008)
 (-7.067807577817904e-008,-1.782345659983353e-006) (5.686979826700428e-009,-2.55884895225861e-007) (2.891529818089897e-009,-7.480664764213043e-008)
 (-7.985332288919775e-008,-1.71106059797248e-006) (3.494409061215668e-009,-2.463774792620897e-007) (2.167979379381954e-009,-7.206881103720911e-008)
 (-8.799637665915026e-008,-1.642568221050804e-006) (1.465739365493127e-009,-2.371855544861866e-007) (1.496288757141266e-009,-6.941752710734237e-008)
 (-9.520956250941238e-008,-1.576774034567883e-006) (-4.097224489077632e-010,-2.283014527713697e-007) (8.7332797739216e-010,-6.685107804164445e-008)
 (-1.01586444941632e-007,-1.513583271330472e-006) (-2.142071329701587e-009,-2.197173936136848e-007) (2.961135562395954e-010,-6.436768102652949e-008)
 (-1.072123235130502e-007,-1.452901507447773e-006) (-3.7408257721782e-009,-2.114255227929389e-007) (-2.38193845921738e-010,-6.196549971557245e-008)
 (-1.121647452322927e-007,-1.394635192946949e-006) (-5.214950862565473e-009,-2.034179468789914e-007) (-7.322924558642187e-010,-5.964265478792985e-008)
 (-1.165140237567791e-007,-1.338692102018916e-006) (-6.572882107523606e-009,-1.956867637673618e-007) (-1.188742943253734e-009,-5.739723358541664e-008)
 (-1.203237570598521e-007,-1.284981708450186e-006) (-7.822549629002852e-009,-1.882240894888256e-007) (-1.609972395172929e-009,-5.522729887157209e-008)
 (-1.236513365418958e-007,-1.233415492250934e-006) (-8.971402365095146e-009,-1.810220815486514e-007) (-1.998278585763795e-009,-5.313089672663713e-008)
 (-1.265484417736353e-007,-1.18390718376274e-006) (-1.002643197111646e-008,-1.740729590814944e-007) (-2.355834449786523e-009,-5.110606363302375e-008)
 (-1.290615162262482e-007,-1.136372951638552e-006) (-1.099419617250161e-008,-1.673690201162197e-007) (-2.684692638939338e-009,-4.915083281735385e-008)
 (-1.3123222041504e-007,-1.09073154104677e-006) (-1.188084137313193e-008,-1.609026562501549e-007) (-2.986790151372623e-009,-4.726323987111042e-008)
 (-1.33097859861357e-007,-1.046904368294676e-006) (-1.269212437345759e-008,-1.546663650301617e-007) (-3.263952917775243e-009,-4.54413277575883e-008)
 (-1.346917861527176e-007,-1.004815577804428e-006) (-1.343343309971909e-008,-1.486527603268075e-007) (-3.517900305068964e-009,-4.368315124404866e-008)
 (-1.360437701574909e-007,-9.643920670363377e-007) (-1.410980628652887e-008,-1.42854580976986e-007) (-3.750249535366734e-009,-4.198678081905408e-008)
 (-1.371803471113401e-007,-9.255634845526574e-007) (-1.472595209358056e-008,-1.372646979483296e-007) (-3.962519977230613e-009,-4.035030617343377e-008)
 (-1.381251338535769e-007,-8.882622059685826e-007) (-1.528626567128366e-008,-1.318761202512894e-007) (-4.156137286010133e-009,-3.877183928357241e-008)
 (-1.388991189483413e-007,-8.524232920681602e-007) (-1.579484570405295e-008,-1.266819998182756e-007) (-4.332437406979346e-009,-3.724951716311347e-008)
 (-1.395209267874744e-007,-8.179844328826723e-007) (-1.625551000419113e-008,-1.216756355025785e-007) (-4.492670437071784e-009,-3.578150431448499e-008)
 (-1.400070570273767e-007,-7.848858810385769e-007) (-1.667181021311761e-008,-1.168504763689227e-007) (-4.638004352364285e-009,-3.436599493196784e-008)
 (-1.40372100916381e-007,-7.530703772409468e-007) (-1.704704569819364e-008,-1.122001243817895e-007) (-4.76952861392153e-009,-3.30012148758208e-008)
 (-1.406289361577384e-007,-7.224830702889627e-007) (-1.738427672414974e-008,-1.077183365898047e-007) (-4.888257664973019e-009,-3.168542344970313e-008)
 (-1.407889020140171e-007,-6.930714336351493e-007) (-1.76863369794419e-008,-1.033990268746874e-007) (-4.995134332638208e-009,-3.041691499528298e-008)
 (-1.408619563464631e-007,-6.64785180124104e-007) (-1.795584553077217e-008,-9.923626731345467e-008) (-5.091033144371593e-009,-2.91940203182802e-008)
 (-1.408568162286e-007,-6.375761762154081e-007) (-1.819521827014918e-008,-9.522428918516281e-008) (-5.176763571774777e-009,-2.801510795233904e-008)
 (-1.407810837090494e-007,-6.113983567280495e-007) (-1.840667890752832e-008,-9.135748363828122e-008) (-5.253073209254452e-009,-2.687858526699667e-008)
 (-1.406413581610938e-007,-5.862076408869046e-007) (-1.859226954857664e-008,-8.763040202908081e-008) (-5.320650885128961e-009,-2.5782899420966e-008)
 (-1.404433365806898e-007,-5.619618502762959e-007) (-1.875386088590493e-008,-8.403775593270604e-008) (-5.380129720696502e-009,-2.472653815750735e-008)
 (-1.401919030408094e-007,-5.386206291360436e-007) (-1.889316201944286e-008,-8.057441682847292e-008) (-5.432090116943272e-009,-2.37080304492661e-008)
 (-1.398912084031343e-007,-5.161453673205442e-007) (-1.901172991122311e-008,-7.723541546214067e-008) (-5.477062675050502e-009,-2.272594698877401e-008)
 (-1.395447412704293e-007,-4.94499126152289e-007) (-1.911097847144465e-008,-7.401594089139194e-008) (-5.515531042890002e-009,-2.177890052849582e-008)
 (-1.391553910587029e-007,-4.736465673318143e-007) (-1.919218726667824e-008,-7.091133922646744e-008) (-5.547934673371069e-009,-2.086554607590595e-008)
 (-1.387255039740336e-007,-4.53553885025132e-007) (-1.925650983712668e-008,-6.791711208477467e-008) (-5.574671490217999e-009,-1.99845809489477e-008)
 (-1.382569326029841e-007,-4.341887412180081e-007) (-1.93049816086491e-008,-6.502891478484772e-008) (-5.59610044982144e-009,-1.913474470274867e-008)
 (-1.377510797569811e-007,-4.155202044070944e-007) (-1.933852738683066e-008,-6.224255431251819e-008) (-5.612543986841063e-009,-1.831481893926435e-008)
 (-1.372089371594267e-007,-3.975186916859135e-007) (-1.93579684226751e-008,-5.955398709782447e-008) (-5.624290345570536e-009,-1.752362701263932e-008)
 (-1.366311195275954e-007,-3.801559142752278e-007) (-1.9364029045349e-008,-5.695931664667927e-008) (-5.631595777211244e-009,-1.676003364732492e-008)
 (-1.360178945614309e-007,-3.634048265334355e-007) (-1.935734286295435e-008,-5.445479107456676e-008) (-5.634686613699185e-009,-1.602294448563298e-008)
 (-1.35369209341868e-007,-3.472395784931922e-007) (-1.933845853983076e-008,-5.203680059210935e-008) (-5.633761207771904e-009,-1.531130558060518e-008)
 (-1.346847136116504e-007,-3.316354719221305e-007) (-1.930784516620962e-008,-4.97018749924112e-008) (-5.628991744580918e-009,-1.462410285394947e-008)
 (-1.339637804106529e-007,-3.16568919942553e-007) (-1.926589724419996e-008,-4.74466811893558e-008) (-5.620525931782555e-009,-1.396036154704911e-008)
 (-1.332055245295327e-007,-3.020174101682684e-007) (-1.921293932161366e-008,-4.526802085325217e-008) (-5.608488569779943e-009,-1.33191456510569e-008)
 (-1.324088192285085e-007,-2.87959471365623e-007) (-1.914923031226862e-008,-4.316282818591916e-008) (-5.59298301075831e-009,-1.269955736735861e-008)
 (-1.315723116861731e-007,-2.743746435508612e-007) (-1.907496754815315e-008,-4.112816787251491e-008) (-5.574092543406589e-009,-1.210073661274964e-008)
 (-1.306944376107138e-007,-2.612434514635038e-007) (-1.89902906148904e-008,-3.916123324043781e-008) (-5.551881669883131e-009,-1.152186053233458e-008)
 (-1.297734354682897e-007,-2.485473812992901e-007) (-1.889528502647492e-008,-3.725934464890089e-008) (-5.526397340748501e-009,-1.096214309558982e-008)
 (-1.288073607584989e-007,-2.362688605570384e-007) (-1.878998579973662e-008,-3.54199481235324e-008) (-5.497670136178242e-009,-1.042083473979223e-008)
 (-1.277941007704352e-007,-2.243912408235203e-007) (-1.867438099160727e-008,-3.364061424310558e-008) (-5.465715423199906e-009,-9.897222080427116e-009)
 (-1.267313902405809e-007,-2.128987832743683e-007) (-1.854841526421001e-008,-3.191903727427973e-008) (-5.430534507467177e-009,-9.390627688459997e-009)
 (-1.256168283173975e-007,-2.017766466343277e-007) (-1.841199354391574e-008,-3.025303454139152e-008) (-5.392115797117207e-009,-8.900409931260856e-009)
 (-1.244478972370918e-007,-1.910108772752187e-007) (-1.826498483881622e-008,-2.864054600750737e-008) (-5.350436005802003e-009,-8.42596287337417e-009)
 (-1.232219830686349e-007,-1.805884011129846e-007) (-1.810722627870319e-008,-2.707963403218842e-008) (-5.30546140754906e-009,-7.966716226663882e-009)
 (-1.21936398884383e-007,-1.704970168765633e-007) (-1.793852743675536e-008,-2.556848326065707e-008) (-5.257149166781218e-009,-7.522135339529492e-009)
 (-1.205884106642317e-007,-1.607253902963383e-007) (-1.77586749881777e-008,-2.410540058788596e-008) (-5.205448759746667e-009,-7.091721207885688e-009)
 (-1.191752661989021e-007,-1.512630486735988e-007) (-1.756743775378103e-008,-2.26888151301807e-008) (-5.15030350260917e-009,-6.6750104888766e-009)
 (-1.176942272076625e-007,-1.421003752621844e-007) (-1.736457216836803e-008,-2.131727812641704e-008) (-5.091652199519643e-009,-6.27157549569047e-009)
 (-1.161426048123702e-007,-1.332286028169088e-007) (-1.714982820241007e-008,-1.998946268073703e-008) (-5.029430920053883e-009,-5.88102414659973e-009)
 (-1.145177984352248e-007,-1.246398056196523e-007) (-1.692295575409409e-008,-1.870416324979835e-008) (-4.963574911054146e-009,-5.502999839645373e-009)
 (-1.128173380852778e-007,-1.163268892434667e-007) (-1.668371151314041e-008,-1.746029476934091e-008) (-4.894020645663152e-009,-5.13718122309945e-009)
 (-1.110389298909692e-007,-1.08283577279799e-007) (-1.643186628082118e-008,-1.625689130898077e-008) (-4.820708003895446e-009,-4.783281828066203e-009)
 (-1.091805046096447e-007,-1.005043942312556e-007) (-1.616721271239425e-008,-1.509310414018043e-008) (-4.743582576218903e-009,-4.44104952772771e-009)
 (-1.072402687002422e-007,-9.298464376646531e-008) (-1.58895734263727e-008,-1.396819910092427e-008) (-4.66259807592516e-009,-4.110265799052614e-009)
 (-1.052167573952002e-007,-8.572038155482573e-008) (-1.559880940285961e-008,-1.288155314306431e-008) (-4.57771883146305e-009,-3.790744724167139e-009)
 (-1.031088890449532e-007,-7.870838194267526e-008) (-1.529482856924596e-008,-1.183264995433579e-008) (-4.488922339629735e-009,-3.482331747647107e-009)
 (-1.009160198383355e-007,-7.194609781182315e-008) (-1.497759444716778e-008,-1.082107455763643e-008) (-4.39620183300635e-009,-3.184902113089306e-009)
 (-9.863799784278865e-008,-6.54316130788637e-008) (-1.46471347104613e-008,-9.846506806135934e-009) (-4.299568823211236e-009,-2.898358983411257e-009)
 (-9.627521514960732e-008,-5.916358744234597e-008) (-1.43035494809019e-008,-8.908713713862146e-009) (-4.199055568592454e-009,-2.622631217708751e-009)
 (-9.382865677610514e-008,-5.314119318248875e-008) (-1.394701916819534e-008,-8.007540588512756e-009) (-4.094717408187951e-009,-2.357670795394051e-009)
 (-9.129994486841302e-008,-4.736404404610742e-008) (-1.357781164384292e-008,-7.142900965440138e-009) (-3.986634903545246e-009,-2.103449888114835e-009)
 (-8.869137668291459e-008,-4.183211651824244e-008) (-1.319628852796056e-008,-6.3147653799816e-009) (-3.874915720269488e-009,-1.859957588538913e-009)
 (-8.600595480560008e-008,-3.654566407527769e-008) (-1.280291036295318e-008,-5.523149056769146e-009) (-3.759696185648995e-009,-1.627196319715513e-009)
 (-8.324740811255383e-008,-3.15051253282198e-008) (-1.239824045282576e-008,-4.768098640086984e-009) (-3.641142456744328e-009,-1.405177960191898e-009)
 (-8.042020208364868e-008,-2.671102728370158e-008) (-1.198294715976026e-008,-4.049678135798183e-009) (-3.519451237262957e-009,-1.193919734576385e-009)
 (-7.752953725880251e-008,-2.216388525683762e-008) (-1.155780447351152e-008,-3.367954281066446e-009) (-3.394849989301082e-009,-9.934399323728e-010)
 (-7.458133489539295e-008,-1.786410126376902e-008) (-1.112369070405717e-008,-2.722981600510623e-009) (-3.267596595511586e-009,-8.037535301590382e-010)
 (-7.158220917413104e-008,-1.3811862934979e-008) (-1.068158519143221e-008,-2.114787444187891e-009) (-3.137978439944008e-009,-6.248678036541856e-010)
 (-6.853942573459485e-008,-1.000704519776221e-008) (-1.023256298184184e-008,-1.543357331020498e-009) (-3.00631089171353e-009,-4.567780238115782e-010)
 (-6.546084669440726e-008,-6.449117037486756e-009) (-9.777787479518181e-009,-1.008620938273136e-009) (-2.872935193806746e-009,-2.994633369891737e-010)
 (-6.235486281240082e-008,-3.137055673503998e-009) (-9.318501150531564e-009,-5.104390819951594e-010) (-2.738215777866709e-009,-1.528829302265874e-010)
 (-5.92303138892617e-008,-6.927037302840627e-011) (-8.856014422718982e-009,-4.859202291273032e-011) (-2.602537046605928e-009,-1.697257996071326e-011)
 (-5.60963989567706e-008,2.756462070567736e-009) (-8.391692992558608e-009,3.772305931611636e-010) (-2.466299684624568e-009,1.083583244749581e-010)
 (-5.296257820666704e-008,5.343048470307946e-009) (-7.926943810837958e-009,7.674378914882812e-010) (-2.329916576456708e-009,2.232292032464601e-010)
 (-4.983846894231732e-008,7.69411565352889e-009) (-7.463200071287391e-009,1.122543805928546e-009) (-2.193808426324111e-009,3.277900900617706e-010)
 (-4.673373808167535e-008,9.814031268204221e-009) (-7.001905566363308e-009,1.443170847345148e-009) (-2.058399185872144e-009,4.222227727250702e-010)
 (-4.36579938799708e-008,1.170790861761831e-008) (-6.544498799656128e-009,1.730051525309952e-009) (-1.924111403754304e-009,5.067412462687769e-010)
 (-4.062067956602145e-008,1.338159568106574e-008) (-6.092397253312576e-009,1.98402742265996e-009) (-1.791361614105988e-009,5.815914772582767e-010)
 (-3.763097149663549e-008,1.484164899862832e-008) (-5.646982200601433e-009,2.206045999843125e-009) (-1.660555878469443e-009,6.470505006346468e-010)
 (-3.469768423167349e-008,1.609529358451896e-008) (-5.209584429052493e-009,2.397155279494278e-009) (-1.532085588960714e-009,7.034248921637993e-010)
 (-3.182918463390268e-008,1.715037045883677e-008) (-4.781471199538072e-009,2.55849662746724e-009) (-1.406323628763494e-009,7.5104867883581e-010)
 (-2.903331671787676e-008,1.801527373385309e-008) (-4.363834714302148e-009,2.691295901290538e-009) (-1.283620971086484e-009,7.902807660036025e-010)
