# Supplementary material for: Electromagnetic Analysis, Characterization and Discussion of Inductive Transmission Parameters for Titanium Based Housing Materials in Active Medical Implantable Devices
Source: Materials (Basel). 2018 Oct 25;11(11):2089. doi: 10.3390/ma11112089 (PMC6266279; doi:10.3390/ma11112089)
Supplement: Supplementary file 1 [file materials-11-02089-s001.zip › supplementary/simulation_and_results_H_K/L21phi_outputOG.txt]

# Created by Octave 4.0.0, Thu Sep 22 03:10:18 2016 Mitteleurop�ische Sommerzeit <unknown@juno>
# name: L21phi
# type: complex matrix
# rows: 241
# columns: 3
 (3.898007988433217e-005,4.045704290678604e-012) (6.299950500428548e-006,-4.019634980999772e-012) (1.841716295621799e-006,-1.558724977734283e-012)
 (3.898007988443833e-005,4.203981583393745e-012) (6.299950500167189e-006,-4.176892137869846e-012) (1.841716295521646e-006,-1.619705804795304e-012)
 (3.89800798845528e-005,4.36845105077244e-012) (6.299950499885108e-006,-4.340301529654534e-012) (1.841716295413478e-006,-1.68307233191036e-012)
 (3.898007988467635e-005,4.53935494552788e-012) (6.299950499580443e-006,-4.51010384267323e-012) (1.841716295296702e-006,-1.748917891903524e-012)
 (3.898007988480991e-005,4.716944997362111e-012) (6.299950499251559e-006,-4.686549178929313e-012) (1.841716295170593e-006,-1.817339468816671e-012)
 (3.898007988495387e-005,4.901482784699456e-012) (6.29995049889636e-006,-4.869897424590988e-012) (1.841716295034423e-006,-1.888437840784957e-012)
 (3.898007988510993e-005,5.093240119380547e-012) (6.299950498512911e-006,-5.060418632698444e-012) (1.841716294887412e-006,-1.962317728409138e-012)
 (3.898007988527768e-005,5.292499446915376e-012) (6.299950498098864e-006,-5.258393420738777e-012) (1.841716294728664e-006,-2.039087948968666e-012)
 (3.89800798854589e-005,5.499554263699579e-012) (6.299950497651659e-006,-5.464113384021728e-012) (1.841716294557234e-006,-2.11886157669975e-012)
 (3.898007988565501e-005,5.714709547130231e-012) (6.299950497168858e-006,-5.677881524986399e-012) (1.841716294372131e-006,-2.201756109280976e-012)
 (3.898007988586685e-005,5.938282207244685e-012) (6.299950496647663e-006,-5.900012699425334e-012) (1.841716294172284e-006,-2.287893640869273e-012)
 (3.898007988609508e-005,6.170601551880595e-012) (6.299950496084768e-006,-6.130834080063761e-012) (1.841716293956474e-006,-2.377401041870476e-012)
 (3.898007988634165e-005,6.412009772212702e-012) (6.29995049547691e-006,-6.370685638397166e-012) (1.841716293723452e-006,-2.470410145758467e-012)
 (3.898007988660757e-005,6.662862447078131e-012) (6.299950494820625e-006,-6.619920645260909e-012) (1.841716293471852e-006,-2.567057943223988e-012)
 (3.898007988689516e-005,6.923529066347543e-012) (6.299950494112015e-006,-6.878906190866158e-012) (1.841716293200181e-006,-2.667486783826505e-012)
 (3.898007988720587e-005,7.194393575193465e-012) (6.299950493346862e-006,-7.148023725553565e-012) (1.841716292906817e-006,-2.77184458567071e-012)
 (3.898007988754115e-005,7.475854940030555e-012) (6.299950492520648e-006,-7.427669621065503e-012) (1.841716292590098e-006,-2.880285053086728e-012)
 (3.898007988790309e-005,7.768327735775701e-012) (6.299950491628473e-006,-7.718255754458941e-012) (1.84171629224806e-006,-2.992967903007225e-012)
 (3.898007988829445e-005,8.072242756461053e-012) (6.299950490665154e-006,-8.020210114377335e-012) (1.841716291878729e-006,-3.110059100105967e-012)
 (3.898007988871681e-005,8.388047650976702e-012) (6.299950489625098e-006,-8.333977430786338e-012) (1.841716291479987e-006,-3.231731101049972e-012)
 (3.898007988917235e-005,8.716207579390732e-012) (6.299950488502023e-006,-8.660019830333688e-012) (1.841716291049383e-006,-3.358163108495741e-012)
 (3.898007988966453e-005,9.05720590244829e-012) (6.299950487289272e-006,-8.998817515871032e-012) (1.841716290584456e-006,-3.48954133477751e-012)
 (3.898007989019626e-005,9.411544890186474e-012) (6.299950485979906e-006,-9.350869473964563e-012) (1.84171629008244e-006,-3.626059276103582e-012)
 (3.898007989076946e-005,9.77974646245765e-012) (6.299950484565897e-006,-9.716694208783725e-012) (1.841716289540379e-006,-3.767917997286958e-012)
 (3.898007989138886e-005,1.016235296014226e-011) (6.299950483039294e-006,-1.009683050576051e-011) (1.841716288955065e-006,-3.915326427690125e-012)
 (3.898007989205806e-005,1.055992794039183e-011) (6.299950481390719e-006,-1.049183822407193e-011) (1.841716288323076e-006,-4.068501668789733e-012)
 (3.898007989278077e-005,1.097305700869583e-011) (6.299950479610718e-006,-1.0902299120957e-011) (1.841716287640651e-006,-4.227669313625951e-012)
 (3.898007989356064e-005,1.140234868141879e-011) (6.299950477688716e-006,-1.13288177073432e-011) (1.841716286903798e-006,-4.393063778731212e-012)
 (3.898007989440278e-005,1.184843528286746e-011) (6.299950475613457e-006,-1.17720221378153e-011) (1.841716286108146e-006,-4.564928649139543e-012)
 (3.898007989531271e-005,1.231197387514971e-011) (6.299950473372528e-006,-1.223256513438919e-011) (1.841716285249036e-006,-4.743517036711377e-012)
 (3.89800798962942e-005,1.27936472264781e-011) (6.299950470952869e-006,-1.271112494698856e-011) (1.84171628432138e-006,-4.929091952559327e-012)
 (3.898007989735454e-005,1.329416481851286e-011) (6.299950468340227e-006,-1.320840635119425e-011) (1.841716283319751e-006,-5.121926693949929e-012)
 (3.898007989849941e-005,1.381426388956207e-011) (6.299950465519125e-006,-1.372514168465396e-011) (1.84171628223818e-006,-5.322305246245179e-012)
 (3.898007989973635e-005,1.435471052225349e-011) (6.299950462472975e-006,-1.426209192454768e-011) (1.841716281070353e-006,-5.530522700672269e-012)
 (3.898007990107038e-005,1.491630076984466e-011) (6.299950459183804e-006,-1.482004780596652e-011) (1.841716279809353e-006,-5.746885688144848e-012)
 (3.898007990251211e-005,1.549986183204971e-011) (6.299950455632299e-006,-1.539983098535792e-011) (1.841716278447743e-006,-5.971712830256749e-012)
 (3.898007990406842e-005,1.610625327043215e-011) (6.299950451797447e-006,-1.600229524771053e-011) (1.841716276977541e-006,-6.205335207628848e-012)
 (3.898007990574912e-005,1.673636827803205e-011) (6.299950447656633e-006,-1.662832776185564e-011) (1.841716275390036e-006,-6.448096846561077e-012)
 (3.898007990756337e-005,1.739113499092748e-011) (6.299950443185636e-006,-1.727885038479737e-011) (1.841716273675891e-006,-6.70035522488125e-012)
 (3.898007990952236e-005,1.807151786145386e-011) (6.299950438357805e-006,-1.79548210153262e-011) (1.841716271825019e-006,-6.962481796853928e-012)
 (3.89800799116382e-005,1.877851907181675e-011) (6.299950433144921e-006,-1.865723500175988e-011) (1.841716269826498e-006,-7.234862539292463e-012)
 (3.898007991392274e-005,1.951318001833372e-011) (6.299950427516195e-006,-1.938712660412487e-011) (1.84171626766853e-006,-7.517898518260138e-012)
 (3.898007991639015e-005,2.027658283885225e-011) (6.299950421438404e-006,-2.014557051259122e-011) (1.841716265338422e-006,-7.812006478283821e-012)
 (3.898007991905318e-005,2.106985201338677e-011) (6.299950414875861e-006,-2.093368342565816e-011) (1.841716262822437e-006,-8.117619454019924e-012)
 (3.898007992192922e-005,2.189415601612679e-011) (6.299950407789742e-006,-2.175262568849115e-011) (1.841716260105746e-006,-8.43518740599723e-012)
 (3.898007992503499e-005,2.275070903688958e-011) (6.29995040013833e-006,-2.260360299623063e-011) (1.841716257172333e-006,-8.76517788096698e-012)
 (3.898007992838792e-005,2.364077277547333e-011) (6.299950391876638e-006,-2.34878681626473e-011) (1.841716254004928e-006,-9.108076697631205e-012)
 (3.898007993200857e-005,2.456565829517091e-011) (6.299950382955812e-006,-2.440672295600917e-011) (1.841716250584844e-006,-9.464388659242822e-012)
 (3.898007993591776e-005,2.552672795918728e-011) (6.299950373323384e-006,-2.536152000935477e-011) (1.841716246891945e-006,-9.834638293560338e-012)
 (3.89800799401393e-005,2.652539743298619e-011) (6.299950362922586e-006,-2.635366480076805e-011) (1.841716242904469e-006,-1.021937062163337e-011)
 (3.898007994469763e-005,2.756313777515979e-011) (6.299950351692104e-006,-2.738461771266651e-011) (1.841716238598908e-006,-1.06191519561887e-011)
 (3.898007994961928e-005,2.864147760436196e-011) (6.299950339565756e-006,-2.845589617033707e-011) (1.841716233949897e-006,-1.103457073077208e-011)
 (3.898007995493411e-005,2.976200534950521e-011) (6.299950326472298e-006,-2.95690768611327e-011) (1.841716228930016e-006,-1.146623836095116e-011)
 (3.898007996067325e-005,3.09263715940883e-011) (6.299950312334019e-006,-3.072579804219674e-011) (1.841716223509733e-006,-1.191479013865087e-011)
 (3.898007996686914e-005,3.213629150805298e-011) (6.299950297068169e-006,-3.192776193386367e-011) (1.841716217657044e-006,-1.23808861611998e-011)
 (3.898007997356004e-005,3.339354737448763e-011) (6.29995028058459e-006,-3.317673720683176e-011) (1.841716211337513e-006,-1.286521229536752e-011)
 (3.89800799807847e-005,3.469999121866767e-011) (6.299950262786094e-006,-3.447456156501124e-011) (1.841716204513896e-006,-1.336848117924439e-011)
 (3.898007998858562e-005,3.605754753847077e-011) (6.299950243567947e-006,-3.582314442442855e-011) (1.841716197145968e-006,-1.389143326180388e-011)
 (3.898007999700917e-005,3.746821614232537e-011) (6.299950222816782e-006,-3.72244696981726e-011) (1.841716189190327e-006,-1.443483788288988e-011)
 (3.898008000610487e-005,3.893407508990258e-011) (6.299950200410419e-006,-3.868059868693805e-011) (1.841716180600117e-006,-1.49994943933009e-011)
 (3.898008001592634e-005,4.045728377011611e-011) (6.299950176216867e-006,-4.019367307534727e-011) (1.841716171324705e-006,-1.558623331920141e-011)
 (3.898008002653138e-005,4.204008607133196e-011) (6.299950150093345e-006,-4.176591804974729e-011) (1.841716161309453e-006,-1.619591756930021e-011)
 (3.898008003798189e-005,4.36848137031228e-011) (6.299950121886369e-006,-4.339964552610122e-011) (1.841716150495328e-006,-1.682944368850449e-011)
 (3.898008005034715e-005,4.539388962377561e-011) (6.29995009142935e-006,-4.509725750601763e-011) (1.841716138818669e-006,-1.748774315882469e-011)
 (3.898008006369891e-005,4.716983162325512e-011) (6.299950058543194e-006,-4.686124955588198e-011) (1.84171612621065e-006,-1.817178374983874e-011)
 (3.898008007811527e-005,4.901525603389003e-011) (6.299950023034115e-006,-4.869421441752146e-011) (1.841716112597018e-006,-1.888257091865038e-011)
 (3.898008009368248e-005,5.093288158988612e-011) (6.299949984692717e-006,-5.059884575446422e-011) (1.841716097897586e-006,-1.962114926391578e-011)
 (3.898008011049231e-005,5.292553343738662e-011) (6.299949943293455e-006,-5.257794203896462e-011) (1.841716082025749e-006,-2.038860403318784e-011)
 (3.898008012864291e-005,5.499614731371621e-011) (6.299949898592272e-006,-5.463441057998489e-011) (1.841716064888056e-006,-2.118606268646052e-011)
 (3.898008014824211e-005,5.714777386290928e-011) (6.299949850325883e-006,-5.677127170447999e-011) (1.841716046383552e-006,-2.201469651801716e-011)
 (3.89800801694057e-005,5.938358315853722e-011) (6.299949798210295e-006,-5.899166309001211e-011) (1.841716026403252e-006,-2.287572233766993e-011)
 (3.898008019225839e-005,6.170686937226149e-011) (6.299949741938396e-006,-6.129884425642828e-011) (1.84171600482947e-006,-2.37704042136924e-011)
 (3.898008021693459e-005,6.412105564265004e-011) (6.299949681178842e-006,-6.369620122202584e-011) (1.841715981535236e-006,-2.470005527991107e-011)
 (3.89800802435806e-005,6.662969912694434e-011) (6.299949615573918e-006,-6.618725132976761e-011) (1.841715956383332e-006,-2.566603960812953e-011)
 (3.89800802723524e-005,6.92364962758848e-011) (6.299949544737399e-006,-6.87756482405872e-011) (1.841715929225685e-006,-2.666977414673051e-011)
 (3.898008030342136e-005,7.194528825733575e-011) (6.299949468252232e-006,-7.146518711413674e-011) (1.841715899902426e-006,-2.771273073145439e-011)
 (3.89800803369705e-005,7.476006667870343e-011) (6.299949385668102e-006,-7.425980996832338e-011) (1.841715868240932e-006,-2.879643816447836e-011)
 (3.898008037319693e-005,7.768497946017972e-011) (6.299949296499178e-006,-7.716361122549467e-011) (1.841715834054846e-006,-2.992248436979909e-011)
 (3.898008041231578e-005,8.07243369769241e-011) (6.299949200220381e-006,-8.018084345451817e-011) (1.841715797142931e-006,-3.109251862063087e-011)
 (3.898008045455761e-005,8.388261844124843e-011) (6.299949096265191e-006,-8.331592331071541e-011) (1.841715757288007e-006,-3.230825384595133e-011)
 (3.898008050017189e-005,8.716447853127522e-011) (6.299948984022131e-006,-8.65734376765925e-011) (1.841715714255578e-006,-3.357146901578916e-011)
 (3.898008054942748e-005,9.057475426834576e-011) (6.299948862830775e-006,-8.995815000770555e-011) (1.841715667792443e-006,-3.488401160528109e-011)
 (3.89800806026161e-005,9.411847219496695e-011) (6.299948731978171e-006,-9.34750068946991e-011) (1.841715617625258e-006,-3.624780014267412e-011)
 (3.898008066005253e-005,9.780085583699124e-011) (6.299948590694871e-006,-9.712914482895374e-011) (1.841715563459041e-006,-3.766482683925643e-011)
 (3.89800807220754e-005,1.016273334083006e-010) (6.299948438149917e-006,-1.009258971983301e-010) (1.841715504975182e-006,-3.913716030588596e-011)
 (3.898008078905181e-005,1.05603545893018e-010) (6.299948273446612e-006,-1.048708014911477e-010) (1.841715441829911e-006,-4.066694835261305e-011)
 (3.898008086137806e-005,1.097353554097641e-010) (6.299948095616875e-006,-1.089696067302755e-010) (1.841715373651991e-006,-4.225642087821145e-011)
 (3.898008093948121e-005,1.140288539102468e-010) (6.299947903615243e-006,-1.132282811250812e-010) (1.8417153000407e-006,-4.39078928456566e-011)
 (3.898008102382376e-005,1.184903722333771e-010) (6.29994769631416e-006,-1.176530199532957e-010) (1.841715220563584e-006,-4.562376734438106e-011)
 (3.898008111490594e-005,1.231264895172502e-010) (6.299947472495678e-006,-1.222502536608998e-010) (1.841715134753737e-006,-4.740653874269942e-011)
 (3.898008121326574e-005,1.279440429750227e-010) (6.299947230845427e-006,-1.270266561848966e-010) (1.841715042107249e-006,-4.925879592543659e-011)
 (3.898008131948624e-005,1.329501380829883e-010) (6.299946969944898e-006,-1.319891535018384e-010) (1.84171494208016e-006,-5.118322561792274e-011)
 (3.898008143419666e-005,1.381521591772315e-010) (6.299946688262786e-006,-1.371449323850101e-010) (1.841714834085354e-006,-5.318261579807058e-011)
 (3.898008155807684e-005,1.435577804342477e-010) (6.299946384146585e-006,-1.425014493697925e-010) (1.841714717489261e-006,-5.525985918600129e-011)
 (3.898008169186219e-005,1.491749773568992e-010) (6.299946055812808e-006,-1.480664399288761e-010) (1.841714591607992e-006,-5.741795681759143e-011)
 (3.898008183634628e-005,1.550120386473757e-010) (6.2999457013365e-006,-1.538479278311711e-010) (1.841714455703571e-006,-5.966002169247784e-011)
 (3.898008199238613e-005,1.610775786333804e-010) (6.299945318640734e-006,-1.598542346825726e-010) (1.841714308979455e-006,-6.198928249491746e-011)
 (3.898008216090925e-005,1.673805501350603e-010) (6.299944905483876e-006,-1.66093989626421e-010) (1.841714150576264e-006,-6.44090873776693e-011)
 (3.898008234291799e-005,1.739302578933516e-010) (6.299944459447399e-006,-1.725761391950574e-010) (1.841713979566558e-006,-6.692290780836402e-011)
 (3.898008253949313e-005,1.807363725207608e-010) (6.299943977921332e-006,-1.793099572811503e-010) (1.841713794949577e-006,-6.953434246305284e-011)
 (3.8980082751806e-005,1.878089450056129e-010) (6.299943458090109e-006,-1.863050551976957e-010) (1.841713595645685e-006,-7.224712116153689e-011)
 (3.89800829811205e-005,1.951584218374723e-010) (6.29994289691588e-006,-1.93571391808069e-010) (1.841713380489937e-006,-7.506510883226793e-011)
 (3.898008322880427e-005,2.027956607321595e-010) (6.29994229112132e-006,-2.011192836867492e-010) (1.841713148225687e-006,-7.799230948957113e-011)
 (3.898008349633459e-005,2.107319469780105e-010) (6.299941637171512e-006,-2.0895941525664e-010) (1.841712897497273e-006,-8.103287021218662e-011)
 (3.898008378530925e-005,2.189790104767507e-010) (6.299940931252967e-006,-2.171028488592682e-010) (1.841712626842405e-006,-8.419108509926129e-011)
 (3.898008409745538e-005,2.275490434605016e-010) (6.299940169253298e-006,-2.255610347166649e-010) (1.841712334683997e-006,-8.74713991873229e-011)
 (3.898008443464233e-005,2.364547189443608e-010) (6.299939346736969e-006,-2.343458206897598e-010) (1.841712019321095e-006,-9.087841229965108e-011)
 (3.898008479888955e-005,2.457092099256008e-010) (6.299938458921554e-006,-2.43469461779493e-010) (1.84171167891951e-006,-9.441688280092536e-011)
 (3.898008519238223e-005,2.553262093360546e-010) (6.299937500649932e-006,-2.529446292783723e-010) (1.84171131150151e-006,-9.809173122459415e-011)
 (3.898008561748477e-005,2.653199509180714e-010) (6.299936466362675e-006,-2.627844194698556e-010) (1.841710914934874e-006,-1.019080437356553e-010)
 (3.898008607675459e-005,2.757052307409013e-010) (6.299935350066677e-006,-2.730023617841323e-010) (1.841710486921094e-006,-1.058710753874207e-010)
 (3.898008657295895e-005,2.864974299000689e-010) (6.299934145302541e-006,-2.836124262410932e-010) (1.84171002498254e-006,-1.099862531256936e-010)
 (3.898008710909282e-005,2.977125377528278e-010) (6.29993284510906e-006,-2.946290300934058e-010) (1.841709526449311e-006,-1.142591784807455e-010)
 (3.898008768839798e-005,3.093671764790128e-010) (6.299931441985951e-006,-3.060670434584747e-010) (1.841708988444317e-006,-1.186956298912103e-010)
 (3.898008831438493e-005,3.214786263198423e-010) (6.299929927852591e-006,-3.17941793793861e-010) (1.84170840786803e-006,-1.233015645939929e-010)
 (3.898008899085343e-005,3.340648520321188e-010) (6.299928294005335e-006,-3.302690689962726e-010) (1.841707781381635e-006,-1.280831199909862e-010)
 (3.898008972191871e-005,3.471445302038856e-010) (6.299926531071421e-006,-3.430651188790207e-010) (1.841707105389495e-006,-1.330466144190504e-010)
 (3.898009051203964e-005,3.607370778567278e-010) (6.299924628959377e-006,-3.563466548134506e-010) (1.841706376019966e-006,-1.381985472181604e-010)
 (3.898009136604752e-005,3.74862681897819e-010) (6.299922576806502e-006,-3.701308472008395e-010) (1.841705589105464e-006,-1.435455979858538e-010)
 (3.898009228917598e-005,3.895423298591679e-010) (6.299920362922716e-006,-3.844353204900328e-010) (1.841704740160512e-006,-1.490946249101632e-010)
 (3.898009328710186e-005,4.047978417609509e-010) (6.299917974731271e-006,-3.992781453527246e-010) (1.841703824359276e-006,-1.548526620239085e-010)
 (3.898009436597808e-005,4.20651902863861e-010) (6.299915398705139e-006,-4.146778276669217e-010) (1.841702836510861e-006,-1.608269152547148e-010)
 (3.898009553247884e-005,4.371280979969358e-010) (6.299912620299762e-006,-4.306532937949017e-010) (1.841701771033517e-006,-1.670247570762539e-010)
 (3.898009679384443e-005,4.54250946506009e-010) (6.299909623882541e-006,-4.472238717407288e-010) (1.841700621927259e-006,-1.734537196002179e-010)
 (3.89800981579348e-005,4.720459386982253e-010) (6.299906392656702e-006,-4.644092676260171e-010) (1.84169938274487e-006,-1.801214858868159e-010)
 (3.898009963328102e-005,4.9053957302195e-010) (6.299902908582173e-006,-4.822295368604462e-010) (1.841698046561222e-006,-1.870358792580158e-010)
 (3.898010122914666e-005,5.097593943498719e-010) (6.299899152291942e-006,-5.007050493814807e-010) (1.841696605941087e-006,-1.942048503514743e-010)
 (3.898010295559674e-005,5.297340331127946e-010) (6.299895103004622e-006,-5.198564482734947e-010) (1.841695052905119e-006,-2.016364616683682e-010)
 (3.898010482356857e-005,5.504932449901075e-010) (6.299890738431334e-006,-5.397046009369612e-010) (1.841693378894355e-006,-2.093388692863686e-010)
 (3.898010684495216e-005,5.720679513445515e-010) (6.29988603468061e-006,-5.60270541981537e-010) (1.841691574733049e-006,-2.173203014304638e-010)
 (3.898010903267903e-005,5.944902797233564e-010) (6.299880966157666e-006,-5.815754069218363e-010) (1.841689630589857e-006,-2.255890335559257e-010)
 (3.898011140081666e-005,6.177936043241789e-010) (6.299875505460582e-006,-6.036403557004232e-010) (1.84168753593771e-006,-2.341533595404317e-010)
 (3.89801139646777e-005,6.42012586301469e-010) (6.299869623273277e-006,-6.264864848737268e-010) (1.841685279512294e-006,-2.430215585868369e-010)
 (3.898011674093312e-005,6.671832127686527e-010) (6.299863288255474e-006,-6.501347274696766e-010) (1.841682849268949e-006,-2.522018574044462e-010)
 (3.898011974774146e-005,6.933428345244058e-010) (6.299856466929858e-006,-6.746057391406524e-010) (1.841680232339867e-006,-2.617023871764974e-010)
 (3.898012300488976e-005,7.205302016480488e-010) (6.299849123568605e-006,-6.999197693756758e-010) (1.841677414988474e-006,-2.715311348421783e-010)
 (3.898012653394824e-005,7.487854954286525e-010) (6.299841220078103e-006,-7.260965164717617e-010) (1.841674382565419e-006,-2.816958881459962e-010)
 (3.898013035843656e-005,7.781503568575408e-010) (6.299832715884871e-006,-7.531549647475074e-010) (1.841671119463721e-006,-2.922041739256258e-010)
 (3.898013450401356e-005,8.086679088736074e-010) (6.299823567823001e-006,-7.811132026166422e-010) (1.841667609074378e-006,-3.03063189071342e-010)
 (3.898013899867658e-005,8.403827720693706e-010) (6.299813730024827e-006,-8.099882199785413e-010) (1.841663833743537e-006,-3.142797235644803e-010)
 (3.898014387298886e-005,8.733410710246889e-010) (6.299803153816516e-006,-8.397956835479265e-010) (1.841659774731049e-006,-3.258600750486378e-010)
 (3.898014916031824e-005,9.075904299333226e-010) (6.299791787622512e-006,-8.705496885197751e-010) (1.841655412172138e-006,-3.378099543369712e-010)
 (3.898015489710694e-005,9.431799542768241e-010) (6.299779576877368e-006,-9.022624852938937e-010) (1.841650725042389e-006,-3.501343813166673e-010)
 (3.898016112315872e-005,9.801601956760477e-010) (6.299766463953423e-006,-9.34944179925035e-010) (1.84164569112744e-006,-3.628375707344648e-010)
 (3.898016788195452e-005,1.01858309676234e-009) (6.299752388102034e-006,-9.686024071736139e-010) (1.84164028699897e-006,-3.759228074187401e-010)
 (3.898017522099524e-005,1.058501911450385e-009) (6.299737285416814e-006,-1.003241975261567e-009) (1.841634487997709e-006,-3.893923105452869e-010)
 (3.898018319216604e-005,1.099971095900474e-009) (6.299721088819997e-006,-1.038864481756217e-009) (1.841628268225818e-006,-4.032470867168135e-010)
 (3.898019185214031e-005,1.143046165698672e-009) (6.299703728078058e-006,-1.075467900317639e-009) (1.841621600549906e-006,-4.174867717061772e-010)
 (3.898020126279601e-005,1.187783511213201e-009) (6.299685129852134e-006,-1.113046138659577e-009) (1.841614456616844e-006,-4.321094609343789e-010)
 (3.898021149167677e-005,1.234240166759697e-009) (6.29966521778701e-006,-1.151588568578675e-009) (1.841606806884273e-006,-4.471115289870916e-010)
 (3.89802226124646e-005,1.282473523166017e-009) (6.299643912647355e-006,-1.191079529610425e-009) (1.84159862066985e-006,-4.624874386848142e-010)
 (3.898023470549029e-005,1.332540977463374e-009) (6.299621132506266e-006,-1.231497808908587e-009) (1.841589866216687e-006,-4.782295407036079e-010)
 (3.898024785825228e-005,1.384499508748871e-009) (6.299596792992388e-006,-1.272816100734471e-009) (1.841580510790148e-006,-4.943278644727499e-010)
 (3.898026216596261e-005,1.438405171375541e-009) (6.299570807604748e-006,-1.31500045027914e-009) (1.841570520782504e-006,-5.107699035544725e-010)
 (3.898027773209217e-005,1.494312493720887e-009) (6.299543088100309e-006,-1.358009687747737e-009) (1.841559861865754e-006,-5.275403953720726e-010)
 (3.89802946689252e-005,1.55227377237137e-009) (6.299513544963021e-006,-1.40179486024584e-009) (1.841548499162905e-006,-5.446211000203856e-010)
 (3.898031309809405e-005,1.612338250072287e-009) (6.299482087960381e-006,-1.446298670441096e-009) (1.841536397455225e-006,-5.619905807510917e-010)
 (3.898033315109444e-005,1.674551166043886e-009) (6.299448626793236e-006,-1.491454932969435e-009) (1.841523521426627e-006,-5.796239900991804e-010)
 (3.898035496975274e-005,1.738952668995049e-009) (6.299413071845429e-006,-1.537188060882414e-009) (1.841509835944758e-006,-5.9749286660149e-010)
 (3.898037870663055e-005,1.805576583697805e-009) (6.299375335036081e-006,-1.5834125971452e-009) (1.841495306382548e-006,-6.155649474036679e-010)
 (3.898040452533997e-005,1.874449022943565e-009) (6.299335330777443e-006,-1.630032806911037e-009) (1.841479898980149e-006,-6.338040029944777e-010)
 (3.898043260074191e-005,1.945586842216447e-009) (6.299292977037953e-006,-1.676942349065309e-009) (1.841463581248026e-006,-6.521697008503688e-010)
 (3.898046311898953e-005,2.018995935803117e-009) (6.299248196508395e-006,-1.724024046410368e-009) (1.841446322410275e-006,-6.706175054570328e-010)
 (3.898049627738979e-005,2.094669379019855e-009) (6.299200917865298e-006,-1.771149775142627e-009) (1.84142809388622e-006,-6.890986226197637e-010)
 (3.898053228403625e-005,2.17258542798335e-009) (6.299151077121699e-006,-1.818180495548766e-009) (1.841408869806867e-006,-7.075599963815968e-010)
 (3.898057135717481e-005,2.25270539497939e-009) (6.29909861905232e-006,-1.864966444994189e-009) (1.841388627562575e-006,-7.259443668374157e-010)
 (3.89806137242603e-005,2.334971427333778e-009) (6.299043498674763e-006,-1.911347515096703e-009) (1.841367348372315e-006,-7.441903972689531e-010)
 (3.898065962066019e-005,2.419304226002918e-009) (6.298985682763587e-006,-1.957153832026461e-009) (1.841345017869916e-006,-7.622328781804723e-010)
 (3.898070928796459e-005,2.505600752641064e-009) (6.298925151370799e-006,-2.002206557835985e-009) (1.841321626695247e-006,-7.800030151599631e-010)
 (3.898076297187086e-005,2.593731986099367e-009) (6.298861899318362e-006,-2.046318926033925e-009) (1.841297171077372e-006,-7.97428806482025e-010)
 (3.898082091961572e-005,2.683540796509301e-009) (6.298795937627337e-006,-2.089297520556023e-009) (1.841271653396768e-006,-8.1443551406764e-010)
 (3.898088337693013e-005,2.774840023507764e-009) (6.298727294843058e-006,-2.130943801205346e-009) (1.841245082712146e-006,-8.309462296618755e-010)
 (3.898095058452833e-005,2.867410847615877e-009) (6.298656018211124e-006,-2.171055871312918e-009) (1.841217475234317e-006,-8.468825354292872e-010)
 (3.898102277413459e-005,2.961001557299636e-009) (6.298582174661501e-006,-2.209430475715008e-009) (1.841188854729981e-006,-8.621652549768558e-010)
 (3.898110016408675e-005,3.055326814454074e-009) (6.298505851553517e-006,-2.245865208120906e-009) (1.841159252835974e-006,-8.767152879789075e-010)
 (3.898118295457754e-005,3.150067524975037e-009) (6.298427157140178e-006,-2.280160897224733e-009) (1.841128709271917e-006,-8.904545171224416e-010)
 (3.898127132261697e-005,3.244871413352571e-009) (6.298346220711974e-006,-2.312124132875897e-009) (1.841097271933634e-006,-9.033067731736746e-010)
 (3.898136541681681e-005,3.339354392060598e-009) (6.298263192385298e-006,-2.341569883018571e-009) (1.841064996847828e-006,-9.151988413439772e-010)
 (3.898146535214184e-005,3.433102795765704e-009) (6.298178242513011e-006,-2.368324145763579e-009) (1.841031947989328e-006,-9.260614864991343e-010)
 (3.898157120477404e-005,3.525676533407949e-009) (6.29809156069995e-006,-2.392226573504529e-009) (1.840998196942042e-006,-9.358304750414444e-010)
 (3.898168300726256e-005,3.616613171978182e-009) (6.298003354420763e-006,-2.413133002017658e-009) (1.840963822410302e-006,-9.444475672466126e-010)
 (3.898180074415039e-005,3.705432940221453e-009) (6.297913847248896e-006,-2.430917815738033e-009) (1.840928909576644e-006,-9.518614541576717e-010)
 (3.898192434824982e-005,3.791644594246483e-009) (6.297823276721463e-006,-2.445476080615933e-009) (1.840893549316023e-006,-9.58028612420857e-010)
 (3.898205369776219e-005,3.874752049294548e-009) (6.297731891874448e-006,-2.456725380743486e-009) (1.840857837280171e-006,-9.629140519156111e-010)
 (3.898218861439609e-005,3.954261640751853e-009) (6.297639950500069e-006,-2.464607301086736e-009) (1.840821872866655e-006,-9.664919334338773e-010)
 (3.898232886262674e-005,4.029689837788368e-009) (6.297547716184484e-006,-2.469088508637444e-009) (1.840785758097952e-006,-9.687460367781548e-010)
 (3.898247415019969e-005,4.100571203368636e-009) (6.297455455196844e-006,-2.470161396410761e-009) (1.840749596433018e-006,-9.696700644322251e-010)
 (3.898262412993896e-005,4.166466369148668e-009) (6.29736343330624e-006,-2.4678442685912e-009) (1.840713491542731e-006,-9.692677705441952e-010)
 (3.898277840286488e-005,4.226969778062972e-009) (6.297271912603184e-006,-2.462181060189586e-009) (1.840677546077511e-006,-9.675529110949404e-010)
 (3.898293652259004e-005,4.281716949972019e-009) (6.297181148407068e-006,-2.453240599949486e-009) (1.84064186045801e-006,-9.645490166604813e-010)
 (3.898309800089335e-005,4.330391030721176e-009) (6.297091386332446e-006,-2.441115440426439e-009) (1.840606531717493e-006,-9.602889951887653e-010)
 (3.89832623143219e-005,4.372728412488847e-009) (6.297002859584231e-006,-2.425920292568162e-009) (1.840571652423607e-006,-9.548145774191085e-010)
 (3.898342891165364e-005,4.408523243166676e-009) (6.296915786539751e-006,-2.40779011395339e-009) (1.840537309703943e-006,-9.48175622076782e-010)
 (3.898359722198479e-005,4.437630687837732e-009) (6.296830368665803e-006,-2.386877909208332e-009) (1.840503584393343e-006,-9.404293027146064e-010)
 (3.898376666320263e-005,4.459968853905467e-009) (6.296746788805119e-006,-2.363352307465435e-009) (1.840470550320064e-006,-9.316391993926632e-010)
 (3.89839366506002e-005,4.475519341594295e-009) (6.296665209853957e-006,-2.337394984883383e-009) (1.840438273739035e-006,-9.21874321690233e-010)
 (3.89841066053722e-005,4.484326440810842e-009) (6.296585773836837e-006,-2.309198001422959e-009) (1.840406812917207e-006,-9.112080889683748e-010)
 (3.898427596275549e-005,4.486495035776003e-009) (6.29650860137525e-006,-2.278961117462572e-009) (1.840376217872767e-006,-8.997172933058613e-010)
 (3.898444417960911e-005,4.482187332481107e-009) (6.296433791533731e-006,-2.246889152443358e-009) (1.840346530260334e-006,-8.874810702247103e-010)
 (3.8984610741242e-005,4.471618554109468e-009) (6.296361422013988e-006,-2.213189440292333e-009) (1.840317783395481e-006,-8.745798983598027e-010)
 (3.898477516735616e-005,4.455051778839131e-009) (6.296291549667269e-006,-2.178069428337234e-009) (1.840290002406272e-006,-8.610946477302503e-010)
 (3.898493701699241e-005,4.432792111687404e-009) (6.296224211282847e-006,-2.141734457524181e-009) (1.840263204497518e-006,-8.47105692060131e-010)
 (3.898509589243601e-005,4.405180389920119e-009) (6.296159424608671e-006,-2.104385752885266e-009) (1.840237399311287e-006,-8.326920977977541e-010)
 (3.898525144204347e-005,4.372586616804768e-009) (6.296097189562884e-006,-2.066218643110874e-009) (1.840212589367034e-006,-8.179308984997587e-010)
 (3.898540336202585e-005,4.335403313103926e-009) (6.296037489588108e-006,-2.027421020470936e-009) (1.840188770565085e-006,-8.028964600360056e-010)
 (3.898555139723688e-005,4.294038952007466e-009) (6.295980293109715e-006,-1.988172043550582e-009) (1.840165932735903e-006,-7.876599389373509e-010)
 (3.898569534102737e-005,4.248911629081856e-009) (6.295925555054733e-006,-1.948641079289289e-009) (1.840144060218563e-006,-7.722888336930973e-010)
 (3.898583503428984e-005,4.200443089296286e-009) (6.29587321840046e-006,-1.908986874418794e-009) (1.840123132459503e-006,-7.568466258537623e-010)
 (3.898597036376658e-005,4.149053207217666e-009) (6.295823215718913e-006,-1.869356942907958e-009) (1.840103124611265e-006,-7.41392506790103e-010)
 (3.898610125977319e-005,4.095154992961526e-009) (6.295775470691112e-006,-1.829887151666825e-009) (1.840084008126107e-006,-7.259811838307336e-010)
 (3.898622769342424e-005,4.039150169690814e-009) (6.295729899572288e-006,-1.790701485750186e-009) (1.840065751334235e-006,-7.106627588715059e-010)
 (3.898634967349774e-005,3.98142534616547e-009) (6.29568641258876e-006,-1.751911972366732e-009) (1.840048319998427e-006,-6.954826717877264e-010)
 (3.89864672430273e-005,3.922348788480946e-009) (6.29564491525734e-006,-1.713618743411647e-009) (1.840031677840887e-006,-6.804817009415628e-010)
 (3.898658047573516e-005,3.862267779799003e-009) (6.295605309616371e-006,-1.675910216192105e-009) (1.840015787038001e-006,-6.65696012983684e-010)
 (3.898668947237922e-005,3.801506541243208e-009) (6.295567495366066e-006,-1.638863373458938e-009) (1.840000608680803e-006,-6.51157254565246e-010)
 (3.898679435709799e-005,3.740364679922223e-009) (6.295531370914772e-006,-1.602544125247165e-009) (1.839986103200286e-006,-6.36892678934941e-010)
 (3.898689527380731e-005,3.679116123860775e-009) (6.295496834333639e-006,-1.567007736720907e-009) (1.839972230756132e-006,-6.229253012264389e-010)
 (3.898699238270947e-005,3.618008495831953e-009) (6.295463784220305e-006,-1.532299308017904e-009) (1.83995895159145e-006,-6.092740767995609e-010)
 (3.898708585693553e-005,3.557262882697453e-009) (6.295432120476716e-006,-1.498454294923872e-009) (1.839946226352848e-006,-5.959540978113054e-010)
 (3.898717587937503e-005,3.497073952122658e-009) (6.295401745005723e-006,-1.465499059661761e-009) (1.839934016378397e-006,-5.829768038926727e-010)
 (3.898726263968354e-005,3.437610372306214e-009) (6.295372562329485e-006,-1.433451444769024e-009) (1.839922283954513e-006,-5.703502037810501e-010)
 (3.898734633151089e-005,3.379015495337142e-009) (6.29534448013839e-006,-1.402321363000748e-009) (1.839910992546779e-006,-5.580791047010722e-010)
 (3.898742714993448e-005,3.321408264763268e-009) (6.295317409771593e-006,-1.372111399055335e-009) (1.839900106998619e-006,-5.461653483245628e-010)
 (3.898750528911854e-005,3.264884315054078e-009) (6.295291266635719e-006,-1.342817419342264e-009) (1.839889593707495e-006,-5.346080508818556e-010)
 (3.898758094018245e-005,3.209517230754805e-009) (6.295265970564114e-006,-1.314429187169704e-009) (1.839879420780008e-006,-5.234038462375643e-010)
 (3.898765428929452e-005,3.155359943409134e-009) (6.295241446119765e-006,-1.286930981331876e-009) (1.839869558158595e-006,-5.125471317076264e-010)
 (3.898772551597641e-005,3.102446237948243e-009) (6.295217622845219e-006,-1.26030221677003e-009) (1.839859977729069e-006,-5.02030315186062e-010)
 (3.898779479162311e-005,3.050792352763421e-009) (6.295194435456682e-006,-1.234518065471761e-009) (1.839850653405732e-006,-4.918440630327561e-010)
 (3.898786227823127e-005,3.000398651710387e-009) (6.295171823987817e-006,-1.209550075959032e-009) (1.839841561195064e-006,-4.819775479916995e-010)
 (3.898792812733777e-005,2.951251350780609e-009) (6.295149733879483e-006,-1.185366789322e-009) (1.839832679236782e-006,-4.724186962060067e-010)
 (3.898799247916478e-005,2.903324284247122e-009) (6.295128116015458e-006,-1.161934348988568e-009) (1.839823987824239e-006,-4.631544319503254e-010)
 (3.898805546197349e-005,2.856580691039213e-009) (6.295106926705802e-006,-1.139217100504652e-009) (1.839815469402928e-006,-4.541709189263559e-010)
 (3.898811719162189e-005,2.810975003565803e-009) (6.295086127613134e-006,-1.117178177439143e-009) (1.839807108545385e-006,-4.454537961192904e-010)
 (3.898817777132503e-005,2.766454622028024e-009) (6.295065685626166e-006,-1.095780068031934e-009) (1.839798891903707e-006,-4.369884063669384e-010)
 (3.898823729161795e-005,2.722961651616099e-009) (6.29504557267866e-006,-1.074985156936722e-009) (1.839790808142507e-006,-4.287600149524954e-010)
 (3.898829583051172e-005,2.680434583243617e-009) (6.295025765514122e-006,-1.054756235658916e-009) (1.839782847847354e-006,-4.207540160848046e-010)
 (3.898835345383995e-005,2.638809895587095e-009) (6.295006245404339e-006,-1.03505697528591e-009) (1.83977500341522e-006,-4.129561243514054e-010)
 (3.89884102157787e-005,2.59802355719519e-009) (6.294986997817448e-006,-1.015852354628777e-009) (1.839767268923816e-006,-4.05352548540949e-010)
 (3.898846615953117e-005,2.558012406219553e-009) (6.294968012049741e-006,-9.971090378224019e-010) (1.839759639987744e-006,-3.979301452097914e-010)
 (3.898852131815434e-005,2.518715388929853e-009) (6.294949280822027e-006,-9.78795695442964e-010) (1.839752113597543e-006,-3.906765498866914e-010)
 (3.898857571551416e-005,2.480074638671811e-009) (6.29493079984902e-006,-9.608832647956116e-010) (1.839744687950083e-006,-3.835802839002336e-010)
