# Supplementary material for: Electromagnetic Analysis, Characterization and Discussion of Inductive Transmission Parameters for Titanium Based Housing Materials in Active Medical Implantable Devices
Source: Materials (Basel). 2018 Oct 25;11(11):2089. doi: 10.3390/ma11112089 (PMC6266279; doi:10.3390/ma11112089)
Supplement: Supplementary file 1 [file materials-11-02089-s001.zip › supplementary/simulation_and_results_H_K/L21U_outputMG.txt]

# Created by Octave 4.0.0, Wed Sep 21 23:45:19 2016 Mitteleurop�ische Sommerzeit <unknown@juno>
# name: L21U
# type: complex matrix
# rows: 241
# columns: 3
 (0.04622425293706925,0.229851796574457) (0.008184500978516087,0.03686558731966874) (0.002407481151307554,0.01077956666037986)
 (0.04949546129685586,0.237765073674686) (0.008761970295904756,0.03811341219268889) (0.002577662067329266,0.01114454009524548)
 (0.05296925830141148,0.2458809333707467) (0.009374935219147959,0.03939080796991024) (0.002758351634987103,0.01151816293940812)
 (0.05665441400634303,0.254198416943708) (0.01002489026789016,0.04069734041292931) (0.002949999645845793,0.01190030582486279)
 (0.06055962555156071,0.2627160714996857) (0.01071330981178285,0.04203247794187033) (0.003153051136821018,0.0122908102000121)
 (0.06469346231264207,0.2714319505900169) (0.01144163771537987,0.04339559172165509) (0.003367943424186761,0.01268948822061853)
 (0.06906430948334961,0.2803436222196277) (0.01221127669066989,0.04478595711069387) (0.003595103046362795,0.01309612302196215)
 (0.07368031121555278,0.2894481848190263) (0.01302357756409132,0.04620275657749944) (0.003834942673564913,0.01351046940215397)
 (0.07854931461255786,0.2987422915766995) (0.01387982869605735,0.04764508415798854) (0.004087858051293895,0.01393225493722418)
 (0.08367881601496782,0.3082221833022578) (0.01478124581733168,0.04911195148467629) (0.004354225051934954,0.01436118153673147)
 (0.08907591112182353,0.3178837297197471) (0.01572896256571276,0.05060229536921423) (0.004634396914091182,0.01479692743447253)
 (0.09474725054011654,0.3277224787804278) (0.01672402201586432,0.05211498686281152) (0.004928701751759378,0.01523914959266222)
 (0.1006990023404436,0.3377337132462565) (0.01776736949251902,0.05364884165690561) (0.00523744041448768,0.01568748648027435)
 (0.106936823104026,0.3479125134426076) (0.01885984694052927,0.05520263162153576) (0.005560884774634404,0.01614156116784673)
 (0.1134658387689455,0.3582538247303209) (0.02000218909296503,0.05677509721463202) (0.005899276508358919,0.01660098466284419)
 (0.1202906363173068,0.3687525279238351) (0.02119502162988765,0.0583649604356426) (0.006252826422814221,0.01706535939292207)
 (0.1274152669921571,0.379403510607928) (0.02243886145592167,0.05997093794596645) (0.006621714363313156,0.01753428273015833)
 (0.1348432613017446,0.3902017371044772) (0.02373411914573327,0.06159175394088165) (0.007006089711402086,0.01800735043902086)
 (0.1425776555745289,0.4011423147359092) (0.02508110351588175,0.06322615233747435) (0.007406072458654395,0.01848415992558959)
 (0.1506210292936411,0.4122205540434945) (0.02648002818317729,0.06487290784382266) (0.00782175481274921,0.01896431316643992)
 (0.1589755518930481,0.4234320207607407) (0.02793101986871309,0.0665308354993553) (0.008253203263535,0.01944741920340267)
 (0.1676430371729036,0.4347725776215578) (0.02943412810977284,0.06819879832600269) (0.008700461009094171,0.01993309610546848)
 (0.1766250030249829,0.4462384144978042) (0.03098933595443558,0.06987571280427017) (0.009163550617183795,0.02042097232129882)
 (0.1859227337872317,0.4578260658985632) (0.03259657114369906,0.07156055198536043) (0.0096424767778099,0.02091068737453575)
 (0.1955373423029307,0.4695324155018272) (0.03425571723848229,0.07325234616630638) (0.01013722898983675,0.02140189188811938)
 (0.2054698286727384,0.4813546880955449) (0.03596662412958564,0.07495018118347675) (0.01064778401992992,0.02189424696149759)
 (0.2157211327764577,0.4932904300399014) (0.03772911738100737,0.07665319451440548) (0.01117410797679783,0.02238742296380021)
 (0.2262921779137366,0.5053374800799466) (0.03954300590246604,0.07836056950954479) (0.01171615785810277,0.02288109784442751)
 (0.2371839033655241,0.5174939329903586) (0.0414080875250509,0.08007152819666236) (0.012273882451299,0.0233749550974344)
 (0.2483972842938706,0.5297580990752101) (0.04332415216165482,0.08178532320225637) (0.01284722250225503,0.02386868154532294)
 (0.2599333381476604,0.5421284629344084) (0.04529098236617535,0.08350122940937289) (0.01343611010523954,0.0243619651291177)
 (0.2717931175862229,0.5546036451109284) (0.04730835125533524,0.08521853601349348) (0.01404046731260908,0.02485449290299443)
 (0.283977690823471,0.5671823702276798) (0.04937601791605297,0.08693653964380513) (0.0146602040099076,0.02534594943240908)
 (0.2964881111795033,0.5798634450001163) (0.05149372057996372,0.08865453918428563) (0.01529521514924023,0.02583601578384078)
 (0.3093253784500973,0.5926457490755684) (0.05366116799589991,0.09037183285856305) (0.01594537747790681,0.02632436927230753)
 (0.3224903954158495,0.605528241021707) (0.05587802956108599,0.09208771803747412) (0.01661054593768722,0.02681068410064475)
 (0.3359839233654307,0.6185099809948839) (0.05814392487510314,0.09380149409419632) (0.01729054994045332,0.02729463298379838)
 (0.3498065408669983,0.631590170709083) (0.06045841345053058,0.09551246847611054) (0.01798518974607434,0.02777588980426518)
 (0.3639586101616802,0.6447682103449317) (0.06282098534643706,0.09721996599375345) (0.01869423317758558,0.02825413329389857)
 (0.3784402554646527,0.6580437710436174) (0.06523105348349484,0.09892334115503189) (0.01941741290573806,0.02872905168551019)
 (0.3932513571447869,0.6714168806757883) (0.06768794835332097,0.1006219932066888) (0.0201544245205759,0.02920034822764971)
 (0.4083915652313001,0.6848880197147634) (0.07019091575202338,0.1023153833940831) (0.02090492558233385,0.02966774741092359)
 (0.4238603349956602,0.6984582233213208) (0.07273911805473378,0.1040030538224876) (0.02166853580951069,0.030131001715743)
 (0.4396569865186317,0.7121291852007237) (0.07533163941029188,0.1056846472046156) (0.02244483852028795,0.03058989866216768)
 (0.4557807892245094,0.7259033584451845) (0.07796749508187892,0.1073599267138856) (0.02323338339711232,0.03104426792319846)
 (0.4722310713969378,0.739784048437008) (0.08064564499840471,0.1090287951333099) (0.02403369059581002,0.0314939882542431)
 (0.4890073537347406,0.7537754929567414) (0.08336501142173855,0.1106913124948838) (0.0248452561726419,0.03193899399333571)
 (0.5061095051070486,0.7678829249004695) (0.08612450048409474,0.11234771144175) (0.02566755875750855,0.03237928089810935)
 (0.5235379178641002,0.7821126134350814) (0.0889230272146477,0.1139984096106703) (0.02650006736128965,0.03281491110549303)
 (0.5412936993824664,0.7964718799768883) (0.0917595435592469,0.1156440184201895) (0.0273422501710865,0.03324601702620566)
 (0.5593788759880146,0.8109690860277277) (0.09463306880651402,0.1172853477526599) (0.02819358416011086,0.03367280401757546)
 (0.5777966050147252,0.8256135906072621) (0.09754272176513572,0.118923406132679) (0.02905356531961862,0.03409555171141603)
 (0.5965513905168247,0.8404156757437078) (0.1004877539956922,0.1205593961203934) (0.02992171930767484,0.03451461390885514)
 (0.6156492980465664,0.8553864391946163) (0.1034675833784782,0.122194704753938) (0.03079761230390135,0.03493041698771331)
 (0.6350981639200514,0.8705376542469291) (0.1064818272973195,0.1238308889855155) (0.03168086185919247,0.03534345680039373)
 (0.6549077944985935,0.8858815970682336) (0.1095303347332538,0.1254696561578359) (0.03257114753387028,0.03575429406991493)
 (0.6750901511943614,0.9014308426424819) (0.1126132165886899,0.1271128396603301) (0.03346822112580904,0.0361635483184545)
 (0.6956595171440676,0.9171980308228821) (0.1157308735982385,0.1287623699879876) (0.0343719163007094,0.03657189038645015)
 (0.7166326417666621,0.9331956044679551) (0.1188840212252824,0.1304202414986366) (0.03528215744917262,0.03698003362103394)
 (0.7380288597214411,0.9494355220064264) (0.1220737109907791,0.1320884752289511) (0.03619896760891381,0.03738872383063074)
 (0.7598701810959678,0.9659289470953596) (0.1253013477316956,0.1337690781862746) (0.03712247530494411,0.03779872811818259)
 (0.7821813499727774,0.9826859183154928) (0.1285687023397556,0.1354639995814375) (0.03805292017558426,0.0382108227190066)
 (0.8049898688525355,0.9997150020791352) (0.1318779195865769,0.1371750845110357) (0.03899065726755886,0.0386257799809232)
 (0.8283259867311974,1.01702293212082) (0.1352315206974045,0.1389040256329695) (0.03993615989905883,0.03904435463421882)
 (0.852222648946391,1.034614239102084) (0.1386324003931481,0.1406523134100217) (0.04089002100541629,0.03946726950737894)
 (0.8767154072156405,1.052490873994552) (0.1420838181777767,0.1424211855211619) (0.04185295289783616,0.03989520085147649)
 (0.9018422885817415,1.070651829013954) (0.1455893837056568,0.1442115760609054) (0.04282578538142336,0.04032876344180477)
 (0.9276436222562403,1.089092759971591) (0.1491530361200547,0.1460240651634975) (0.04380946219426585,0.04076849562968866)
 (0.9541618236105819,1.107805613997784) (0.1527790173104762,0.1478588297018768) (0.04480503574483426,0.04121484452129927)
 (0.9814411348054637,1.126778266682957) (0.1564718390916081,0.1497155957229442) (0.04581366014013658,0.04166815146300385)
 (1.009527321778698,1.145994172789322) (0.1602362443626931,0.1515935932905171) (0.0468365825124262,0.04212863801544647)
 (1.038467327540984,1.165432034819353) (0.1640771623627313,0.1534915144173183) (0.0478751326677555,0.04259639260067391)
 (1.068308881966881,1.185065493893052) (0.1679996581958616,0.1554074747768661) (0.04893071109584077,0.0430713580086385)
 (1.09910006854503,1.204862847592452) (0.1720088768668308,0.1573389798977861) (0.05000477539771189,0.04355331995120421)
 (1.130888848864444,1.224786799670693) (0.1761099821342661,0.1592828965495507) (0.05109882520624025,0.04404189685297047)
 (1.163722546019534,1.24479424679556) (0.1803080905721738,0.1612354300383922) (0.05221438569512377,0.04453653106858882)
 (1.197647288603983,1.264836107777396) (0.1846082013178534,0.163192108131843) (0.05335298979426318,0.04503648171518227)
 (1.232707417575344,1.284857201001931) (0.1890151220872568,0.1651477723243955) (0.05451615925381138,0.04554081930568284)
 (1.268944859010671,1.304796176012791) (0.1935333921527634,0.1670965771357434) (0.05570538472868433,0.04604842236039523)
 (1.306398466647171,1.324585505329241) (0.1981672031029395,0.1690319980961824) (0.05692210508008269,0.04655797616682145)
 (1.345103339105221,1.344151542598533) (0.20292031833726,0.1709468490113159) (0.05816768612574966,0.04706797383888235)
 (1.385090117803338,1.363414653022729) (0.2077959923860031,0.1728333090100353) (0.05944339909812915,0.04757671980649209)
 (1.426384272766454,1.382289421628408) (0.2127968912809129,0.174682959757986) (0.06075039910133604,0.04808233583766636)
 (1.469005384746954,1.400684944323327) (0.2179250153272514,0.1764868330625678) (0.06208970388460482,0.04858276965911321)
 (1.512966433281552,1.418505205795809) (0.2231816257344274,0.1782354689039287) (0.06346217327253416,0.04907580619811711)
 (1.558273101395631,1.435649547126774) (0.2285671766392499,0.1799189837004128) (0.06486848960999345,0.04955908141934583)
 (1.604923108613093,1.452013224552153) (0.2340812540942464,0.1815271483619899) (0.0663091395875979,0.05003009867107143)
 (1.652905584625346,1.467488059115603) (0.2397225235818619,0.183049475408364) (0.06778439780896647,0.05048624740257297)
 (1.702200496378918,1.481963175086798) (0.2454886875485154,0.1844753141413958) (0.06929431245223855,0.05092482404149056)
 (1.752778141398825,1.495325823015992) (0.2513764543229791,0.1857939525753049) (0.07083869334663354,0.05134305476872691)
 (1.804598719850461,1.507462281262041) (0.2573815195912498,0.1869947245616547) (0.07241710274698868,0.05173811986427605)
 (1.857611997147424,1.518258827837089) (0.2634985613468275,0.1880671203117666) (0.07402884903766976,0.05210717925070588)
 (1.9117570678565,1.527602772550559) (0.2697212489283986,0.1890008983344283) (0.07567298353498358,0.0524473988179035)
 (1.966962230274455,1.535383537787902) (0.2760422664084983,0.1897861966856668) (0.07734830048094994,0.05275597708761291)
 (2.023144979424175,1.541493774870042) (0.2824533502205914,0.1904136413794721) (0.0790533402523302,0.05303017176197038)
 (2.080212124395404,1.54583050188427) (0.2889453405294179,0.190874449839693) (0.08078639572304643,0.05326732570638154)
 (2.138060034044815,1.54829624811756) (0.295508245475447,0.1911605273879165) (0.08254552164834073,0.05346489193368575)
 (2.196575013132661,1.548800189801165) (0.302131317086053,0.1912645549490523) (0.08432854686511838,0.05362045719619223)
 (2.255633809053147,1.547259261719864) (0.3088031373479695,0.1911800664153677) (0.08613308904691132,0.05373176383625176)
 (2.315104247517686,1.543599229332294) (0.3155117127189981,0.1909015144203623) (0.08795657170470662,0.05379672960744441)
 (2.374845993819617,1.53775570630647) (0.3222445751878342,0.1904243236085917) (0.08979624309157182,0.05381346524102584)
 (2.434711434703854,1.529675102769266) (0.3289888879264947,0.1897449308568344) (0.09164919665605396,0.05378028959657717)
 (2.494546674337491,1.519315490054535) (0.3357315535778809,0.1888608122468651) (0.09351239267955333,0.05369574231294683)
 (2.554192636394267,1.506647368272532) (0.3424593232878902,0.1877704969247233) (0.09538268075842639,0.05355859391454942)
 (2.613486262789985,1.49165432363756) (0.3491589047306501,0.1864735682746986) (0.09725682279603839,0.05336785339989642)
 (2.672261798100141,1.474333563193144) (0.3558170675540616,0.1849706530720648) (0.09913151621079805,0.05312277337185617)
 (2.730352147130261,1.45469631539521) (0.362420744868908,0.1832633994764747) (0.1010034171009227,0.05282285280306046)
 (2.787590291498398,1.432768086051409) (0.3689571296486666,0.1813544448553148) (0.1028691631332045,0.05246783754897617)
 (2.843810749445283,1.408588760365107) (0.3754137651124895,0.1792473745008059) (0.104725395965315,0.05205771873863643)
 (2.898851061465636,1.382212543412937) (0.3817786283860873,0.1769466723420759) (0.1065687830359817,0.05159272917144755)
 (2.95255328282013,1.353707733293992) (0.3880402069242786,0.1744576647392087) (0.108396038590476,0.05107333785298143)
 (3.004765462647363,1.323156323450647) (0.3941875673432852,0.1717864584119203) (0.1102039438180154,0.05050024279159785)
 (3.055343088299803,1.290653433284213) (0.4002104164472672,0.1689398734966796) (0.1119893660035075,0.04987436217633517)
 (3.104150472849587,1.256306569094698) (0.4060991543424258,0.1659253726609244) (0.1137492765973771,0.04919682405075442)
 (3.151062063439307,1.22023472054646) (0.4118449196126129,0.1627509871312816) (0.1154807681186129,0.04846895458244761)
 (3.195963648440097,1.182567301165034) (0.4174396265886339,0.159425240433325) (0.117181069805952,0.04769226504413823)
 (3.238753442216311,1.143442944738602) (0.4228759947927896,0.1559570705672716) (0.1188475619312719,0.04686843760138329)
 (3.279343027732158,1.103008172791827) (0.428147570657328,0.1523557513202678) (0.1204777886937766,0.04599931002237077)
 (3.317658139252679,1.061415951413064) (0.4332487416538908,0.1486308133558925) (0.1220694696111842,0.04508685942325231)
 (3.353639269967951,1.018824158538835) (0.4381747429818157,0.1447919657118202) (0.123620509327326,0.04413318517366989)
 (3.387242092455951,0.9753939852099778) (0.442921656991849,0.1408490183092118) (0.1251290057595612,0.04314049109897014)
 (3.418437683403183,0.9312882962242249) (0.4474864055417111,0.1368118060794645) (0.1265932565169232,0.04211106713021386)
 (3.447212547873156,0.8866699769431603) (0.4518667355254909,0.1326901152897143) (0.1280117635328031,0.04104727055867025)
 (3.473568442495694,0.8417002936799787) (0.4560611978448634,0.1284936126644331) (0.1293832358660461,0.03995150707710397)
 (3.497522001161924,0.7965372950882404) (0.4600691201538181,0.1242317778733998) (0.1307065906477218,0.03882621178924495)
 (3.519104171011518,0.7513342812223115) (0.4638905737570176,0.1199138399535551) (0.1319809521680189,0.03767383038393103)
 (3.538359470541691,0.7062383655017271) (0.4675263351072458,0.1155487182019715) (0.1332056491230741,0.03649680067663648)
 (3.555345085444998,0.661389152664698) (0.4709778424130328,0.1111449680509278) (0.1343802100726047,0.0352975347231211)
 (3.570129821143526,0.6169175530265444) (0.4742471479361967,0.1067107323768099) (0.1355043571818113,0.03407840170186312)
 (3.582792933795383,0.5729447500567086) (0.4773368666172729,0.1022536986454885) (0.1365779983520351,0.03284171175855876)
 (3.59342286380373,0.5295813345291561) (0.4802501217319952,0.0977810622132083) (0.1376012178748848,0.03158970099749308)
 (3.602115897312722,0.4869266144430777) (0.4829904883216549,0.09329949601611295) (0.138574265763254,0.03032451776992502)
 (3.608974781966537,0.4450681056956679) (0.4855619351762957,0.08881512678692313) (0.1394975459534583,0.02904821040645338)
 (3.614107323195354,0.4040812042444412) (0.4879687661693787,0.08433351782336701) (0.1403716035596604,0.02776271649314141)
 (3.617624986549861,0.3640290363968367) (0.4902155617381458,0.07985965823037307) (0.1411971114166267,0.02646985377686068)
 (3.61964153018618,0.3249624800451548) (0.4923071212880356,0.07539795843756202) (0.1419748561163997,0.02517131274279374)
 (3.620271689555771,0.2869203462187474) (0.4942484072565862,0.07095225169266724) (0.1427057237764492,0.02386865086486678)
 (3.619629933827563,0.249929707415519) (0.4960444915191588,0.06652580112762972) (0.1433906857514297,0.02256328851971826)
 (3.617829310647879,0.214006356794384) (0.4977005047416245,0.06212131190219409) (0.1440307845056921,0.02125650649546233)
 (3.614980392664697,0.1791553805830762) (0.4992215892001544,0.05774094785861397) (0.1446271198418548,0.01994944501536674)
 (3.611190335962946,0.1453718249128574) (0.5006128554893252,0.05338635205876012) (0.1451808356595195,0.01864310414933406)
 (3.606562057257449,0.1126414377794029) (0.5018793434339479,0.04905867053401647) (0.1456931074038047,0.01733834550422962)
 (3.601193533512445,0.08094146689155483) (0.5030259874078263,0.04475857855611345) (0.1461651303155619,0.01603589499364704)
 (3.595177224697833,0.05024149469901506) (0.5040575861630363,0.04048630873244706) (0.146598108596063,0.01473634656730172)
 (3.588599617690774,0.02050429288663046) (0.5049787771565347,0.03624168024315422) (0.1469932455386425,0.01344016669257065)
 (3.581540886981271,-0.008313320054536291) (0.5057940152682859,0.03202412856499389) (0.1473517346770816,0.01214769942697317)
 (3.574074665840528,-0.03625963299018988) (0.5065075557117759,0.02783273507228531) (0.1476747519503977,0.01085917190047691)
 (3.566267919992388,-0.06338722105449135) (0.5071234408586297,0.02366625596110227) (0.1479634488603252,0.009574700050766834)
 (3.558180914576053,-0.08975216048839046) (0.5076454906296889,0.01952315000351515) (0.1482189466118608,0.008294294431337695)
 (3.549867264262724,-0.1154132886388448) (0.5080772960471933,0.01540160471746012) (0.1484423311076343,0.007017865986400525)
 (3.541374055852646,-0.1404315164549891) (0.5084222155010607,0.01129956061083145) (0.1486346487738105,0.005745231640199085)
 (3.532742032351885,-0.164869198979809) (0.5086833732513361,0.007214733238212544) (0.1487969030871629,0.004476119599674147)
 (3.524005827544724,-0.188789567565897) (0.5088636596682922,0.003144632898324973) (0.1489300516866947,0.003210174306478552)
 (3.515194240228527,-0.2122562259464678) (0.5089657327073225,-0.0009134181315254847) (0.1490350039594968,0.001946960952334977)
 (3.506330537750954,-0.2353327107053029) (0.5089920201255327,-0.004962270830841902) (0.1491126189767827,0.0006859695297585209)
 (3.497432778963007,-0.2580821154367253) (0.5089447219477097,-0.009004937092389892) (0.1491637036365704,-0.0005733815817545338)
 (3.488514147486218,-0.280566776581354) (0.5088258127492664,-0.01304457965388311) (0.1491890109137985,-0.001831742526862313)
 (3.479583286929792,-0.3028480179614151) (0.5086370433136902,-0.0170845041169712) (0.1491892380620014,-0.003089829297986682)
 (3.470644630631992,-0.3249859500964504) (0.5083799413206296,-0.02112815278942432) (0.1491650247100466,-0.004348421469370094)
 (3.461698719437082,-0.3470393197207225) (0.508055810733495,-0.02517910004691782) (0.1491169507085493,-0.005608360252385853)
 (3.452742502012128,-0.3690654043389959) (0.5076657296406292,-0.02924104886345954) (0.1490455336671393,-0.006870546816541991)
 (3.443769613223489,-0.3911199462954775) (0.5072105463616828,-0.03331782813563632) (0.1489512261594811,-0.008135940685223903)
 (3.434770627083842,-0.4132571206073191) (0.5066908737024436,-0.03741339040614228) (0.1488344124479178,-0.009405558283711622)
 (3.425733281756421,-0.435529530744362) (0.5061070813136344,-0.04153180958941907) (0.1486954048342983,-0.01068047137745952)
 (3.416642675012362,-0.4579882266042891) (0.505459286171426,-0.04567727831281398) (0.1485344395690541,-0.01196180530461185)
 (3.407481429383833,-0.4806827391473617) (0.5047473412731293,-0.04985410450471779) (0.1483516723236851,-0.01325073700221136)
 (3.398229827006607,-0.5036611264522657) (0.5039708226913401,-0.05406670689873012) (0.148147173322945,-0.01454849267659125)
 (3.388865914783577,-0.5269700263571294) (0.5031290151607573,-0.05831960917582003) (0.147920922131649,-0.01585634499709765)
 (3.379365581035346,-0.55065471131287) (0.5022208964796508,-0.06261743247364539) (0.1476728022128537,-0.01717560980720519)
 (3.369702605219446,-0.5747591415909248) (0.5012451208879919,-0.06696488613757084) (0.1474025952820124,-0.01850764228219077)
 (3.359848682540751,-0.5993260134548393) (0.5002000017669931,-0.07136675653534853) (0.1471099755847172,-0.01985383249892288)
 (3.349773425538359,-0.6243967994856281) (0.4990834938604473,-0.07582789389878836) (0.1467945041292416,-0.02121560040881453)
 (3.339444344681251,-0.6500117786326414) (0.4978931752676533,-0.08035319716158425) (0.1464556229748354,-0.02259439021610567)
 (3.328826810066383,-0.6762100540285502) (0.4966262294059986,-0.08494759681586858) (0.1460926496201692,-0.02399166417688843)
 (3.317883996188197,-0.7030295569261057) (0.4952794271065113,-0.08961603583499657) (0.1457047715479042,-0.02540889583402091)
 (3.306576811576116,-0.7305070353453261) (0.4938491089605873,-0.09436344872665807) (0.1452910409527426,-0.02684756272897381)
 (3.294863814993652,-0.7586780262722589) (0.492331167979467,-0.09919473878075537) (0.1448503696810572,-0.02830913862332109)
 (3.282701119625036,-0.7875768101597974) (0.4907210326000407,-0.1041147535558273) (0.1443815243832922,-0.02979508522154604)
 (3.270042286618049,-0.8172363466786725) (0.4890136500143616,-0.1091282586248687) (0.143883121847096,-0.0313068434903867)
 (3.256838209170267,-0.8476881904281443) (0.4872034697770579,-0.1142399095550133) (0.1433536245264004,-0.03284582448484082)
 (3.243036988317254,-0.8789623852421707) (0.4852844276256333,-0.1194542220422637) (0.142791336211607,-0.03441339972637904)
 (3.22858380160491,-0.911087335523638) (0.4832499294425464,-0.1247755400617724) (0.142194397814591,-0.03601089110284825)
 (3.213420765897127,-0.9440896528261099) (0.4810928353002767,-0.1302080018296119) (0.1415607832435268,-0.03763956020557822)
 (3.19748679577432,-0.9779939756651662) (0.4788054435608201,-0.1357555033036462) (0.1408882953340869,-0.03930059706084075)
 (3.180717459236727,-1.01282276034427) (0.4763794750438449,-0.1414216588864589) (0.1401745618353355,-0.04099510815148542)
 (3.163044832779905,-1.048596040370384) (0.473806057344806,-0.1472097589376404) (0.1394170314577141,-0.0427241035887988)
 (3.144397358350421,-1.085331151892244) (0.4710757094602054,-0.1531227236463745) (0.1386129700054397,-0.04448848337220078)
 (3.124699705208008,-1.123042422538835) (0.4681783269742125,-0.1591630527832199) (0.1377594566611352,-0.04628902248818523)
 (3.103872640255326,-1.161740820950587) (0.4651031681650399,-0.1653327708206366) (0.1368533805114731,-0.04812635479695451)
 (3.081832911199042,-1.201433564466041) (0.4618388415115775,-0.171633366906293) (0.1358914374233976,-0.05000095547658981)
 (3.058493147295722,-1.242123682485459) (0.4583732952056817,-0.1780657291803962) (0.1348701274472066,-0.05191312189013175)
 (3.033761783599497,-1.283809533387247) (0.4546938094144477,-0.1846300729610953) (0.1337857530497786,-0.05386295274553842)
 (3.007543014884843,-1.326484273273062) (0.4507869921770629,-0.1913258623730712) (0.1326344181441455,-0.05585032535940664)
 (2.979736786835431,-1.370135275236966) (0.4466387799626813,-0.1981517250689841) (0.1314120285211876,-0.05787487088466604)
 (2.950238832241453,-1.41474349874597) (0.4422344440656967,-0.2051053597956659) (0.1301142940602749,-0.05993594766353556)
 (2.918940761248078,-1.460282809284508) (0.4375586041521363,-0.2121834366879596) (0.1287367325949806,-0.06203261217482372)
 (2.885730215231512,-1.506719249696275) (0.4325952504145935,-0.2193814903269953) (0.1272746765194963,-0.06416358806198606)
 (2.850491094631134,-1.554010265675288) (0.4273277759091396,-0.2266938057944561) (0.1257232821725546,-0.06632723299824105)
 (2.813103871777108,-1.602103889386324) (0.4217390207787515,-0.2341132981739136) (0.1240775426532116,-0.0685215036139854)
 (2.773446000208691,-1.650937886811034) (0.4158113301416936,-0.2416313862087089) (0.1223323045883464,-0.07074391866918388)
 (2.731392432444266,-1.700438876237216) (0.4095266275020632,-0.249237861124749) (0.1204822893897861,-0.0729915207174599)
 (2.686816258076314,-1.750521427626618) (0.4028665055669951,-0.2569207519409454) (0.1185221195833243,-0.07526083672958861)
 (2.639589474363619,-1.801087154621218) (0.3958123363430339,-0.2646661889723585) (0.1164463507486684,-0.07754783807652837)
 (2.589583900568295,-1.852023813841152) (0.3883454023226902,-0.2724582676056771) (0.1142495096394794,-0.0798479005356371)
 (2.536672246813881,-1.903204428717574) (0.3804470504434944,-0.2802789148599411) (0.1119261389691886,-0.08215576503945773)
 (2.48072934645558,-1.954486458019361) (0.3720988703010884,-0.2881077616773083) (0.1094708493109008,-0.08446550002866313)
 (2.421633559404292,-2.005711032278155) (0.3632828978166978,-0.2959220243439304) (0.1068783784890068,-0.08677046641447343)
 (2.359268350958987,-2.056702284180867) (0.3539818451759162,-0.303696398872651) (0.1041436586959192,-0.08906328627737968)
 (2.293524047526295,-2.107266801927237) (0.3441793573810433,-0.3114029726240081) (0.1012618914400006,-0.09133581654435695)
 (2.224299766465264,-2.157193236991935) (0.3338602951599249,-0.3190111578139384) (0.09822863027751437,-0.09357912903904217)
 (2.151505512444632,-2.206252099882756) (0.323011043273046,-0.3264876518771533) (0.09503987104220442,-0.09578349833665806)
 (2.075064427043346,-2.25419577895092) (0.3116198424407715,-0.333796429902756) (0.09169214902704748,-0.09793839897194616)
 (1.994915171898114,-2.300758817830723) (0.299677142179653,-0.3408987744564755) (0.08818264254103815,-0.1000325135996339)
 (1.911014418716585,-2.345658486648592) (0.2871759708175728,-0.347753348071727) (0.08450928115531012,-0.1020537535307301)
 (1.823339411910769,-2.38859568032949) (0.2741123178570488,-0.3543163134650137) (0.080670858225208,-0.1039892933488933)
 (1.731890561856233,-2.429256173910077) (0.2604855227107728,-0.3605415060898197) (0.07666714495791452,-0.1058256207656001)
 (1.636694019144424,-2.467312259826018) (0.2462986626914352,-0.3663806629575306) (0.07249900453722849,-0.1075486029874883)
 (1.537804172809614,-2.502424785168485) (0.2315589320355826,-0.3717837107013593) (0.06816850371461104,-0.1091435704694799)
 (1.435306009193142,-2.534245598189585) (0.2162780027554527,-0.376699114634091) (0.06367901918776177,-0.1105954185435301)
 (1.329317262932631,-2.562420402705316) (0.2004723572914185,-0.3810742890416561) (0.05903533586073843,-0.1118887270929306)
 (1.219990288365416,-2.586592006831137) (0.1841635823882854,-0.3848560672171372) (0.05424373384979202,-0.1130078977692108)
 (1.107513578671886,-2.606403938854103) (0.1673786133643864,-0.387991227749551) (0.04931206108439438,-0.1139373078215304)
 (0.9921128619432156,-2.621504388618392) (0.1501499181025968,-0.3904270714865349) (0.04424978834719295,-0.1146614789139671)
 (0.8740517083211187,-2.631550418041496) (0.1325156106932989,-0.3921120413852806) (0.0390680437903462,-0.1151652586630232)
 (0.7536315905656444,-2.636212369947381) (0.1145194857480791,-0.3929963753142986) (0.03377962427118084,-0.1154340120209493)
 (0.6311913524547021,-2.635178391872153) (0.09621096599028954,-0.3930327798813819) (0.02839898130057332,-0.1154538190275681)
 (0.5071060535070446,-2.628158979458084) (0.07764495780742418,-0.3921771115979231) (0.02294218002063967,-0.1152116749320042)
 (0.3817851772880059,-2.614891437799441) (0.05888161196415596,-0.3903890504068855) (0.01742683033360997,-0.1146956882969189)
 (0.2556702092416395,-2.59514415294535) (0.03998598952924042,-0.3876327497667668) (0.01187199016286714,-0.1138952724642267)
 (0.1292316118837571,-2.568720567536599) (0.02102763616592717,-0.3838774473131147) (0.006298041717769558,-0.112801325665985)
 (0.002965245995387684,-2.535462758280019) (0.002080071104722839,-0.3790980206111244) (0.0007265425687727115,-0.1114063952294826)
 (-0.1226116930308885,-2.49525452298684) (-0.01677979979641443,-0.3732754737311269) (-0.004819945741219112,-0.1097048216560736)
 (-0.2469651363649435,-2.448023899041038) (-0.03547233467490976,-0.3663973422812709) (-0.01031804800700644,-0.1076928589027772)
 (-0.3695488981977208,-2.393745053344425) (-0.05391585535490449,-0.3584580070756341) (-0.01574378032216099,-0.1053687679406166)
 (-0.4898096145402429,-2.332439505259353) (-0.07202737969095424,-0.3494589096754675) (-0.02107276489209935,-0.1027328815497518)
 (-0.6071917457277991,-2.264176667646866) (-0.08972336906279041,-0.3394086664715579) (-0.02628044956647528,-0.09978763931093999)
 (-0.721142523711924,-2.189073715519785) (-0.106920473222422,-0.3283230815982565) (-0.03134232685514653,-0.09653759283019778)
 (-0.8311167304330392,-2.107294815838397) (-0.1235362552196158,-0.3162250625797169) (-0.03623414733512635,-0.09298938228106854)
 (-0.9365812040627277,-2.019049774099559) (-0.1394898804550869,-0.3031444460212527) (-0.04093212273581252,-0.08915168636725833)
 (-1.037018984983151,-1.92459217257805) (-0.1547027559589431,-0.2891177436646143) (-0.04541311457199126,-0.08503514869013833)
 (-1.131933032293641,-1.824217090204547) (-0.1690991086426135,-0.2741878215986348) (-0.04965480497500464,-0.08065228425518188)
