# Supplementary material for: Electromagnetic Analysis, Characterization and Discussion of Inductive Transmission Parameters for Titanium Based Housing Materials in Active Medical Implantable Devices
Source: Materials (Basel). 2018 Oct 25;11(11):2089. doi: 10.3390/ma11112089 (PMC6266279; doi:10.3390/ma11112089)
Supplement: Supplementary file 1 [file materials-11-02089-s001.zip › supplementary/simulation_and_results_H_K/L21U_outputOG.txt]

# Created by Octave 4.0.0, Thu Sep 22 03:10:18 2016 Mitteleurop�ische Sommerzeit <unknown@juno>
# name: L21U
# type: complex matrix
# rows: 241
# columns: 3
 (-2.541990975638521e-008,0.2449190652019224) (2.525611145284287e-008,0.03958375642025133) (9.793757878033877e-009,0.0115718447686441)
 (-2.744778731562492e-008,0.2545008632864707) (2.727092038019987e-008,0.04113236416415531) (1.057505594684731e-008,0.01202456199496251)
 (-2.963743915729292e-008,0.2644575233870535) (2.944646077393863e-008,0.04274155701053047) (1.141868210369352e-008,0.01249499056208041)
 (-3.200177085651906e-008,0.2748037109693692) (3.179555497296556e-008,0.04441370518813681) (1.232960856667585e-008,0.01298382337844443)
 (-3.455471752971085e-008,0.2855546652459233) (3.433204821289306e-008,0.04615127165454343) (1.331320421070706e-008,0.01349178046067428)
 (-3.73113259732469e-008,0.2967262216223202) (3.707089022782956e-008,0.04795681572388805) (1.437526621080695e-008,0.01401960999409762)
 (-4.028784334367462e-008,0.3083348350217248) (4.00282233605673e-008,0.04983299683657212) (1.552205420903618e-008,0.01456808943477441)
 (-4.35018129156794e-008,0.3203976041217904) (4.322147770073735e-008,0.05178257847642625) (1.676032720728023e-008,0.01513802665463475)
 (-4.69721774901251e-008,0.3329322965398511) (4.666947381437042e-008,0.05380843224112988) (1.809738340335863e-008,0.01573026113141805)
 (-5.071939102309046e-008,0.3459573750033643) (5.039253366659401e-008,0.05591354207187649) (1.954110320448019e-008,0.01634566518516511)
 (-5.476553919971066e-008,0.3594920245442171) (5.44126003939265e-008,0.05810100864850626) (2.109999567230606e-008,0.016985145263084)
 (-5.913446959136794e-008,0.3735561807569433) (5.875336763022098e-008,0.06037405395658856) (2.27832486727538e-008,0.0176496432746827)
 (-6.385193221492562e-008,0.3881705591624772) (6.344041915038461e-008,0.06273602603318594) (2.460078302650496e-008,0.01834013797913671)
 (-6.894573130388508e-008,0.4033566857206509) (6.85013796527275e-008,0.06519040389827625) (2.65633109794484e-008,0.01905764642693192)
 (-7.444588918037003e-008,0.4191369285364533) (7.396607756823374e-008,0.06774080267910261) (2.868239933650063e-008,0.01980322545790841)
 (-8.038482320398846e-008,0.4355345308066677) (7.98667208613322e-008,0.07039097893500346) (3.097053763312928e-008,0.02057797325791123)
 (-8.679753684130066e-008,0.4525736450554867) (8.623808684773754e-008,0.07314483619056099) (3.34412117428968e-008,0.021383030976342)
 (-9.372182596893222e-008,0.4702793687095042) (9.311772716176207e-008,0.07600643068521806) (3.610898335872456e-008,0.02221958440698872)
 (-1.011985016384165e-007,0.4886777810644752) (1.005461890687845e-007,0.07897997734783513) (3.898957581345433e-008,0.02308886573461997)
 (-1.092716306282528e-007,0.507795981698278) (1.08567254428394e-007,0.08206985600498304) (4.209996674525927e-008,0.02399215534990476)
 (-1.179887951310165e-007,0.5276621303867225) (1.172281977322074e-007,0.08528061783211582) (4.545848815736188e-008,0.02493078373533535)
 (-1.274013732546738e-007,0.5483054885809476) (1.265800647062994e-007,0.08861699205713588) (4.908493445637885e-008,0.02590613342493824)
 (-1.375648417978639e-007,0.5697564625074745) (1.366779731561077e-007,0.09208389292621544) (5.300067911135286e-008,0.02691964104064533)
 (-1.485391032334321e-007,0.5920466479544492) (1.47581437791539e-007,0.09568642694212344) (5.722880061590734e-008,0.02797279940833808)
 (-1.603888388063044e-007,0.6152088768100924) (1.593547209779585e-007,0.09942990038576109) (6.179421849918353e-008,0.02906715975667352)
 (-1.731838897066902e-007,0.6392772654217249) (1.720672114501844e-007,0.1033198271319166) (6.672384018683199e-008,0.03020433400193483)
 (-1.869996687375801e-007,0.6642872648467861) (1.857938332482313e-007,0.1073619367708344) (7.204671957446127e-008,0.03138599712226777)
 (-2.019176047927157e-007,0.6902757130697658) (2.006154872572631e-007,0.1115621830474796) (7.779422824953193e-008,0.03261388962480635)
 (-2.180256228073805e-007,0.7172808892620154) (2.166195279819516e-007,0.1159267526309905) (8.400024037258657e-008,0.03388982010931373)
 (-2.354186619561822e-007,0.7453425701642833) (2.33900278333293e-007,0.1204620742271955) (9.070133230244267e-008,0.0352156679321224)
 (-2.541992352258084e-007,0.7745020886750378) (2.525595854868412e-007,0.12517482804765) (9.793699814585177e-008,0.03659338597428955)
 (-2.74478033653659e-007,0.8048023947310481) (2.727074210728684e-007,0.1300719556491033) (1.057498824985102e-007,0.03802500351805319)
 (-2.963745787003858e-007,0.8362881185695499) (2.944625292315429e-007,0.1351606701579175) (1.141860317481436e-007,0.03951262923581555)
 (-3.200179267399072e-007,0.8690056364655457) (3.179531263686687e-007,0.1404484668944911) (1.232951654241571e-007,0.04105845429607047)
 (-3.455474296674161e-007,0.9030031390407293) (3.43317656697619e-007,0.1459431344133249) (1.33130969184097e-007,0.04266475559083173)
 (-3.731135563073048e-007,0.9383307022450977) (3.707056080717643e-007,0.1516527659750079) (1.437514111729606e-007,0.04433389908933273)
 (-4.028787792037025e-007,0.9750403611151273) (4.00278392845728e-007,0.1575857714670017) (1.552190836082752e-007,0.04606834332292797)
 (-4.350185323146048e-007,1.013186186417912) (4.322102990111311e-007,0.1637508897908035) (1.676015716082977e-007,0.04787064300632737)
 (-4.69722244915508e-007,1.052824364293551) (4.666895171902388e-007,0.1701572017337202) (1.809718514406591e-007,0.04974345280050799)
 (-5.071944582527746e-007,1.094013279013494) (5.039192494902737e-007,0.1768141433441913) (1.954087205138636e-007,0.05168953122283335)
 (-5.476560309232884e-007,1.136813598976476) (5.441189068206078e-007,0.1837315198304296) (2.109972616792281e-007,0.05371174471014572)
 (-5.913454408396682e-007,1.181288366068818) (5.875254016802572e-007,0.1909195200027549) (2.278293445400223e-007,0.05581307184081603)
 (-6.385201906390605e-007,1.227503088520813) (6.34394544014819e-007,0.1983887312809745) (2.460041667489231e-007,0.05799660772197023)
 (-6.894583256111208e-007,1.275525837395674) (6.850025483974724e-007,0.2061501552888797) (2.656288384541537e-007,0.06026556854834896)
 (-7.444600723799384e-007,1.325427346853668) (7.396476613476073e-007,0.2142152240588114) (2.868190133559646e-007,0.06262329633952185)
 (-8.038496084559269e-007,1.377281118338457) (7.98651918441367e-007,0.2225958168702122) (3.096995700765708e-007,0.06507326386243037)
 (-8.679769731616796e-007,1.431163528839639) (8.623630414901699e-007,0.2313042777469163) (3.344053478461672e-007,0.06761907974651046)
 (-9.37220130625142e-007,1.487153943390849) (9.311564869181302e-007,0.2403534336389613) (3.610819408509955e-007,0.07026449379892612)
 (-1.011987197727024e-006,1.545334831968833) (1.005437657556402e-006,0.2497566133157409) (3.898865558982466e-007,0.07301340252774999)
 (-1.092718849421372e-006,1.605791890966095) (1.085644290604313e-006,0.2595276669982592) (4.209889384577122e-007,0.07586985488121527)
 (-1.179890916345942e-006,1.668614169415649) (1.172249036025946e-006,0.2696809867594562) (4.545723725147127e-007,0.07883805821150092)
 (-1.27401718945249e-006,1.733894200154119) (1.265762240449616e-006,0.2802315277226293) (4.908347601134916e-007,0.0819223844718308)
 (-1.375652448313108e-006,1.801728136116248) (1.36673495286002e-006,0.2911948300891849) (5.299897869431157e-007,0.08512737665601157)
 (-1.485395731295879e-006,1.872215891961411) (1.475762169955385e-006,0.3025870420281019) (5.722681808111402e-007,0.08845775548990237)
 (-1.603893866459278e-006,1.945461291240989) (1.593486339973723e-006,0.3144249434610053) (6.179190704161627e-007,0.09191842638465289)
 (-1.731845284122472e-006,2.021572219323482) (1.7206011457806e-006,0.3267259707775767) (6.672114523534815e-007,0.09551448666198244)
 (-1.870004133783444e-006,2.100660782301934) (1.857855589377239e-006,0.3395082425180057) (7.204357750426265e-007,0.09925123306210383)
 (-2.01918472943117e-006,2.182843472118617) (2.006058401638072e-006,0.3527905860601432) (7.779056488026534e-007,0.1031341695453784)
 (-2.180266349562858e-006,2.268241338149621) (2.166082803487613e-006,0.3665925653506704) (8.399596921804978e-007,0.1071690153991837)
 (-2.35419841967233e-006,2.356980165502185) (2.338871646250709e-006,0.3809345097212042) (9.069635252681509e-007,0.1113617136619285)
 (-2.542006109527887e-006,2.44919066028753) (2.525442961086017e-006,0.3958375438316927) (9.79311921854792e-007,0.1157184398766243)
 (-2.744796375356553e-006,2.54500864214196) (2.726895950733077e-006,0.411323618785239) (1.057431132856391e-006,0.1202456111869137)
 (-2.963764485801084e-006,2.644575244279822) (2.944417457763357e-006,0.4274155444602548) (1.14178139475992e-006,0.1249498957889374)
 (-3.200201067020223e-006,2.748037121373235) (3.179288948062601e-006,0.4441370231073288) (1.232859637728299e-006,0.1298382227529779)
 (-3.455499711311294e-006,2.855546665564027) (3.432894049852922e-006,0.4615126842606545) (1.331202409266642e-006,0.1349177922293182)
 (-3.73116519199356e-006,2.967262230927136) (3.706726692613947e-006,0.4795681210150434) (1.43738903043381e-006,0.1401960860533797)
 (-4.028822333993608e-006,3.083348366715466) (4.002399893477907e-006,0.4983299277222271) (1.55204500325745e-006,0.1456808787657275)
 (-4.350225592177638e-006,3.203976059729468) (4.321655242502749e-006,0.5178257391619127) (1.675845689092209e-006,0.1513802490631856)
 (-4.697269394983935e-006,3.329322986169072) (4.66637314185724e-006,0.5380842712451086) (1.809520279477875e-006,0.1573025916979337)
 (-5.071999311159376e-006,3.459573773338866) (5.038583859268209e-006,0.5591353633099299) (1.953856082699237e-006,0.1634566298420815)
 (-5.476624110791681e-006,3.594920271591414) (5.440479459650347e-006,0.5810100220719921) (2.109703150983539e-006,0.1698514279359621)
 (-5.913528786120398e-006,3.735561836909854) (5.874426684644733e-006,0.6037404672940894) (2.277979275328062e-006,0.1764964050390389)
 (-6.385288612919707e-006,3.881705624545805) (6.342980855086166e-006,0.6273601792426116) (2.459675377090926e-006,0.1834013487031101)
 (-6.894684333277126e-006,4.033566894145236) (6.848900877318914e-006,0.6519039480003839) (2.65586132763851e-006,0.1905764293881931)
 (-7.444718552630808e-006,4.191369326811181) (7.395165439708217e-006,0.6774079247086389) (2.867692229737989e-006,0.1980322154423885)
 (-8.038633439331129e-006,4.355345354571512) (7.984990494845642e-006,0.703909674813556) (3.09641519756277e-006,0.2057796886677137)
 (-8.679929845958636e-006,4.525736502735334) (8.621848127415897e-006,0.7314482333957932) (3.343376674011989e-006,0.2138302604948578)
 (-9.372387948871752e-006,4.702793745643838) (9.309486917119643e-006,0.7600641626645205) (3.610030328341153e-006,0.2221957887906738)
 (-1.012008953928039e-005,4.886777876339226) (1.005195391479902e-005,0.7897996117004151) (3.897945579069614e-006,0.2308885953231376)
 (-1.092744209360265e-005,5.077959890695222) (1.085361835826035e-005,0.8206983785359485) (4.208816791935542e-006,0.2399214839095184)
 (-1.179920476474862e-005,5.276621386576477) (1.171919726414468e-005,0.8528059746640424) (4.544473205660042e-006,0.2493077592744351)
 (-1.274051644654852e-005,5.483054978613714) (1.265378304288481e-005,0.8861696920701576) (4.906889642360279e-006,0.259061246645591)
 (-1.375692608262186e-005,5.697564729206345) (1.366287329610637e-005,0.9208386728866348) (5.298198064535561e-006,0.2691963121160376)
 (-1.48544253956438e-005,5.920466596386599) (1.475240296474651e-005,0.9568639817717491) (5.720700044344204e-006,0.2797278838029445)
 (-1.603948422207754e-005,6.152088899205254) (1.592877901467616e-005,0.9942986811199198) (6.176880216871906e-006,0.2906714738339505)
 (-1.731908867921045e-005,6.392772801325135) (1.719891785380992e-005,1.033197909214093) (6.669420793363178e-006,0.3020432011936102)
 (-1.87007823746515e-005,6.642872813533415) (1.857028569602572e-005,1.073618961434998) (7.201217217771899e-006,0.3138598154633697)
 (-2.019271090730282e-005,6.902757315913687) (2.005094209829745e-005,1.115621374646997) (7.775395054650293e-006,0.3261387214901794)
 (-2.180366992442925e-005,7.172809100447351) (2.164958691851714e-005,1.159267014885024) (8.395328203767993e-006,0.3388980050199755)
 (-2.354315701726623e-005,7.453425934842654) (2.337561095604822e-005,1.204620168470858) (9.064658544562179e-006,0.3521564593337009)
 (-2.542142776036344e-005,7.745021148421777) (2.523915055955578e-005,1.251747636693832) (9.787317119761743e-006,0.365933612925177)
 (-2.744955623250894e-005,8.048024240930962) (2.725114650778655e-005,1.300718834194684) (1.056754697677244e-005,0.3802497582614393)
 (-2.963950037441963e-005,8.36288151516773) (2.942340748768542e-005,1.35160589119741) (1.140992779444966e-005,0.3951259816679249)
 (-3.200417256114663e-005,8.69005673435897) (3.176867852128157e-005,1.404483759739843) (1.231940242976575e-005,0.4105841943824603)
 (-3.455751582897876e-005,9.030031805257806) (3.430071471933775e-005,1.459430324058933) (1.330130553225632e-005,0.4266471648236575)
 (-3.731458617945583e-005,9.383307487964638) (3.703436076114161e-005,1.516526515293288) (1.436139438160894e-005,0.4433385521213125)
 (-4.029164148066543e-005,9.750404133519126) (3.998563653390822e-005,1.575856430671887) (1.550588211667661e-005,0.4606829409579535)
 (-4.350623746332073e-005,10.13186245034957) (4.317182939168621e-005,1.637507457363816) (1.674147353433566e-005,0.4787058777729839)
 (-4.697733140420027e-005,10.52824430070756) (4.661159352960118e-005,1.701570401171863) (1.807540365158299e-005,0.497433908382389)
 (-5.072539409806063e-005,10.94013352826142) (5.032505699840785e-005,1.768139620258536) (1.95154792341686e-005,0.5168946170695164)
 (-5.477253078387361e-005,11.36813681807023) (5.43339369203213e-005,1.837313164101908) (2.107012351167972e-005,0.5371166672043606)
 (-5.914261175606621e-005,11.81288459020013) (5.866166350904469e-005,1.909192917884834) (2.274842431238212e-005,0.5581298434508769)
 (-6.386141342482851e-005,12.27503192830464) (6.333351353206783e-005,1.983884752530404) (2.456018586536174e-005,0.5799650956246112)
 (-6.895677066166378e-005,12.7552595445328) (6.837675389081399e-005,2.061498680604104) (2.651598453584824e-005,0.6026545842648139)
 (-7.44587413504915e-005,13.2542747821896) (7.38207960410132e-005,2.142149018311245) (2.862722877309139e-005,0.62623172798816)
 (-8.039978410943298e-005,13.77281265762367) (7.969736202326903e-005,2.225954553828883) (3.090622357035546e-005,0.6507312526935582)
 (-8.681495025071687e-005,14.31163694287913) (8.60406629035479e-005,2.313038722218098) (3.336623975144609e-005,0.6761892426901863)
 (-9.374209111568611e-005,14.87154129070337) (9.28875904852368e-005,2.403529787175093) (3.602158841772101e-005,0.7026431938240005)
 (-0.000101222082009638,15.45335040357263) (0.0001002779231920293,2.497561029886533) (3.888770090740995e-005,0.7301320686804992)
 (-0.0001092990641245563,16.05792124845435) (0.0001082545470673602,2.595270945268008) (4.1981214637383e-005,0.75869635394483)
 (-0.0001180207057679105,16.6861443190965) (0.0001168636928921707,2.696803445872291) (4.532006521622155e-005,0.7883781200033066)
 (-0.0001274384846580189,17.33894494770505) (0.0001261551904425667,2.802308073767731) (4.892358523579316e-005,0.8192210828736677)
 (-0.000137607992688569,18.01728466794098) (0.0001361827409922324,2.911940220697032) (5.281261016300944e-005,0.8512706685551651)
 (-0.0001485892652964262,18.72216263124556) (0.0001470042091618899,3.025861356840006) (5.700959177428421e-005,0.8845740798921827)
 (-0.0001604471371013489,19.45461707858113) (0.0001586819352908993,3.144239268514837) (6.153871958983837e-005,0.9191803660499532)
 (-0.0001732516261584424,20.21572686975417) (0.0001712830695159083,3.267248305167602) (6.642605077097944e-005,0.9551404947035477)
 (-0.0001870783489283266,21.00661307257711) (0.0001848799287636562,3.395069636011247) (7.169964896581e-005,0.9925074270462401)
 (-0.000202008968627382,21.82844061420971) (0.0001995503779106202,3.5278915166901) (7.738973258643218e-005,1.031336195726541)
 (-0.0002181316793796997,22.68241999711188) (0.000215378236322168,3.665909566360819) (8.352883300544859e-005,1.071683985828336)
 (-0.0002355417292519085,23.56980908213718) (0.0002324537110163892,3.809327055595224) (9.015196316713718e-005,1.113610219011823)
 (-0.0002543419851730413,24.4919149414008) (0.0002508738576358154,3.958355205526809) (9.729679708062677e-005,1.157176640939066)
 (-0.0002746435429053299,25.45009578364147) (0.0002707430704089503,4.113213498678009) (0.0001050038606728596,1.202447412110812)
 (-0.0002965663860657558,26.44576295492722) (0.0002921736021393057,4.274130001923242) (0.0001133167344231498,1.249489202247852)
 (-0.0003202400974562194,27.48038301764656) (0.0003152861152466617,4.441341702060342) (0.0001222822681959624,1.298371288354296)
 (-0.0003458046273994361,28.55547991085548) (0.0003402102646940189,4.615094854479185) (0.0001319508086130206,1.349165656605734)
 (-0.0003734111230367525,29.67263719515786) (0.0003670853134462502,4.795645345438641) (0.0001423764392577905,1.401947108210669)
 (-0.0004032228236086358,30.83350038543713) (0.0003960607809184023,4.983259068479875) (0.0001536172339051935,1.456793369399515)
 (-0.0004354160266747322,32.03977937487736) (0.0004272971245936292,5.178212315525895) (0.0001657355228934267,1.513785205700972)
 (-0.0004701811305230312,33.29325095384428) (0.0004609664545867077,5.380792183236413) (0.0001787981725829289,1.573006540672247)
 (-0.0005077237587795358,34.5957614273466) (0.0004972532805582467,5.591296995213519) (0.0001928768777241304,1.634544579255553)
 (-0.0005482659729158086,35.94922933493747) (0.00053635528985989,5.810036740670557) (0.0002080484663588307,1.698489935940047)
 (-0.0005920475791783333,37.35564827706656) (0.0005784841552021817,6.037333530205405) (0.0002243952166258463,1.764936767915577)
 (-0.0006393275368871446,38.81708985206006) (0.0006238663693102876,6.273522069341762) (0.0002420051845974874,1.833982913411324)
 (-0.0006903854744619932,40.33570670805315) (0.0006727441034161765,6.518950150527978) (0.0002609725419526403,1.905730035419738)
 (-0.0007455233209591689,41.91373571439045) (0.0007253760851617347,6.773979164309543) (0.0002813979218875115,1.98028377101594)
 (-0.0008050670604444247,43.553501257172) (0.0007820384905301366,7.038984630421003) (0.000303388771277778,2.057753886485783)
 (-0.0008693686159918237,45.25741866381244) (0.0008430258431223681,7.314356749568479) (0.000327059706555717,2.138254438491662)
 (-0.0009388078722168198,47.02799776166865) (0.0009086519124138719,7.600500976708473) (0.0003525328702332162,2.221903941507073)
 (-0.001013794842029233,48.86784657600555) (0.0009792506010986733,7.8978386166569) (0.0003799382843291216,2.308825541763564)
 (-0.001094771986008197,50.77967517274865) (0.001055176809545488,8.206807442896595) (0.0004094141962020037,2.399147197963324)
 (-0.001182216689656184,52.76629965172444) (0.001136807263428832,8.527862340485312) (0.0004411074115215015,2.493001869018875)
 (-0.001276643905103772,54.8306462962728) (0.00122454128788071,8.861475974005074) (0.0004751736081211885,2.590527709094138)
 (-0.001378608960706312,56.97575588539217) (0.001318801509187115,9.208139481523297) (0.0005117776235020004,2.691868270229946)
 (-0.001488710541216199,59.20478817478098) (0.001420034461961724,9.568363195588752) (0.0005510937076251199,2.797172712850057)
 (-0.001607593839322369,61.52102655342105) (0.001528711076665777,9.942677392311163) (0.0005933057314499505,2.906596024455926)
 (-0.001735953875080538,63.92788288259677) (0.001645327019024851,10.33163306963123) (0.0006386073403414342,3.020299246829878)
 (-0.001874538976616039,66.42890252450783) (0.001770402849431101,10.73580275592224) (0.0006872020401942717,3.138449712081844)
 (-0.002024154412340379,69.02776956795665) (0.001904483966688943,11.15578135011906) (0.0007393032026193527,3.261221287887283)
 (-0.002185666154306934,71.72831225880952) (0.002048140297018818,11.59218699461895) (0.0007951339741662427,3.388794632279836)
 (-0.002360004752589762,74.53450864334258) (0.002201965685502482,12.04566198224885) (0.0008549270731622952,3.521357458377654)
 (-0.002548169282887859,77.45049243278213) (0.002366576943699533,12.51687369865605) (0.0009189244562872497,3.659104809442596)
 (-0.002751231327805867,80.48055909779187) (0.002542612504452392,13.00651560153278) (0.0009873768360734265,3.802239344676682)
 (-0.002970338932980563,83.62917220189546) (0.00273073063200478,13.51530823814751) (0.001060543028164326,3.950971636213427)
 (-0.003206720470203523,86.90096998327415) (0.002931607134173762,14.04400030272735) (0.001138689110611089,4.105520477703305)
 (-0.003461688318655006,90.30077219465142) (0.003145932522447841,14.59336973529576) (0.001222087369242894,4.2661132050438)
 (-0.003736642260735865,93.83358721144188) (0.003374408566908245,15.16422486365072) (0.001311015012072081,4.432986029683776)
 (-0.004033072465370021,97.50461941864688) (0.003617744194926677,15.75740559023865) (0.001405752630952542,4.606384385050958)
 (-0.004352561908513274,101.3192768874549) (0.003876650687744258,16.37378462575918) (0.001506582391582802,4.786563286644119)
 (-0.004696788058446361,105.2831793528569) (0.004151836134856523,17.01426877142265) (0.001613785936153477,4.97378770635274)
 (-0.005067523625980739,109.4021665040532) (0.004443999118151932,17.67980025186149) (0.001727641985644937,5.16833296160427)
 (-0.005466636150312751,113.6823065998386) (0.004753821608049099,18.37135810078901) (0.001848423634130945,5.370485119958495)
 (-0.005896086172634958,118.1299054216129) (0.005081961073177313,19.08995960158638) (0.00197639533325316,5.580541419800293)
 (-0.006357923719564318,122.7515155770939) (0.005429041823906189,19.83666178509286) (0.002111809572813376,5.798810707808408)
 (-0.006854282801086358,127.5539461683184) (0.005795645634342853,20.61256298696399) (0.002254903272365148,6.025613893906026)
 (-0.007387373615939973,132.5442728379528) (0.006182301717038189,21.41880446705515) (0.002405893909458758,6.261284424426941)
 (-0.00795947215000869,137.7298482084463) (0.006589476152858315,22.25657209338013) (0.002564975421631183,6.506168774262261)
 (-0.008572906863767276,143.1183127290586) (0.007017560917191793,23.12709809328138) (0.002732313933272263,6.760626958764675)
 (-0.009230042181129492,148.7176059463101) (0.00746686267498037,24.03166287453447) (0.002908043371243635,7.025033066234747)
 (-0.009933258537255475,154.5359782139308) (0.007937591558834545,24.97159691919618) (0.003092261048076337,7.299775811818595)
 (-0.01068492880726214,160.582002858966) (0.008429850176813121,25.94828275307171) (0.003285023306873784,7.58525911366895)
 (-0.01148739100487525,166.864588821277) (0.008943623132304498,26.96315699376186) (0.003486341333256914,7.881902692247185)
 (-0.012342917278092,173.3929937842609) (0.009478767366664703,28.01771248031393) (0.003696177252875879,8.190142693660801)
 (-0.01325367933551535,180.1768378153665) (0.01003500365557799,29.11350048755461) (0.003914440642072797,8.510432337937463)
 (-0.01422171062063444,187.226117535609) (0.01061190960354832,30.25213302826291) (0.004140985584157719,8.843242593153889)
 (-0.01524886571464994,194.5512208381179) (0.01120891448005679,31.43528524637971) (0.004375608407298901,9.189062876338332)
 (-0.01633677766131329,202.1629421765984) (0.01182529622449166,32.6646979045289) (0.004618046231836473,9.548401782109222)
 (-0.017486814098387,210.0724984455098) (0.01246018092353971,33.94217996918252) (0.004867976447788309,9.921787839995607)
 (-0.01870003329376083,218.2915454747288) (0.01311254501056273,35.26961129687016) (0.00512501723214322,10.30977030137487)
 (-0.01997714135032636,226.8321951626563) (0.01378122038223374,36.64894542494182) (0.005388729180409053,10.71291995707532)
 (-0.02131845203477667,235.7070332728253) (0.01446490254574738,38.08221247047623) (0.005658618113661441,11.13182998659339)
 (-0.02272385074392547,244.9291379203643) (0.01516216182254751,39.57152214106429) (0.00593413907792542,11.56711684001758)
 (-0.02419276422552857,254.5120987760751) (0.01587145753723244,41.11906686134176) (0.006214701522686054,12.01942115370881)
 (-0.025724137608956,264.4700370171623) (0.01659115501295457,42.72712501933866) (0.006499675601618172,12.48940870088479)
 (-0.02731642021726325,274.8176260552887) (0.0173195450973497,44.39806433689696) (0.006788399500304377,12.97777137831123)
 (-0.02896756144308755,285.5701130739643) (0.01805486584184085,46.13434536867603) (0.007080187658161905,13.48522823034679)
 (-0.03067501768610646,296.7433414088715) (0.01879532587366182,47.93852513450037) (0.007374339715392282,14.01252651171241)
 (-0.03243577101976324,308.3537738061919) (0.01953912893160295,49.81326089012207) (0.00767014999003182,14.56044279040299)
 (-0.03424635983964298,320.4185165954481) (0.02028449898844224,51.76131404177904) (0.007966917265147038,15.12978409230229)
 (-0.0361029212805699,332.9553448147611) (0.02102970535911186,53.78555421024106) (0.008263954657384467,15.7213890891365)
 (-0.03800124476052851,345.9827283278899) (0.02177308719478887,55.88896345041371) (0.0085605993329105,16.33612933152821)
 (-0.03993683551342613,359.5198589736068) (0.02251307679190339,58.07464063287822) (0.008856221845587021,16.9749105290146)
 (-0.04190498659904982,373.5866787892055) (0.02324822119299438,60.34580599412625) (0.009150234886998534,17.63867387901694)
 (-0.04390085749876568,388.2039093513891) (0.02397720162719989,62.70580586256376) (0.009442101259898592,18.32839744685892)
 (-0.04591955716626059,403.3930822786995) (0.02469885042510874,65.15811756770692) (0.00973134092595518,19.04509759901589)
 (-0.04795622923858196,419.1765709410402) (0.02541216513857439,67.70635454030541) (0.01001753700019684,19.78983049191466)
 (-0.05000613703711835,435.5776234232104) (0.02611631969449036,70.35427161144769) (0.01030034061812825,20.56369361866441)
 (-0.05206474611626251,452.6203967905183) (0.02681067251975704,73.10577051897408) (0.01057947462955995,21.36782741620574)
 (-0.05412780218025779,470.3299927061282) (0.02749477165557084,75.96490562985369) (0.01085473610956383,22.20341693547383)
 (-0.05619140253763094,488.7324944514583) (0.02816835697772864,78.93588988744146) (0.01112599772440109,23.07169357719537)
 (-0.05825205951210796,507.8550054025018) (0.02883135970285218,82.02310099277769) (0.01139320800083194,23.97393689607625)
 (-0.06030675461130581,527.7256890170862) (0.02948389941616967,85.23108782945829) (0.01165639058662267,24.91147647618888)
 (-0.06235298263770315,548.3738103899373) (0.03012627889597571,88.56457714182343) (0.01191564259692259,25.88569388045541)
 (-0.06438878531645688,569.8297794349952) (0.03075897703884879,92.02848047652044) (0.01217113216123754,26.89802467719558)
 (-0.06641277433561073,592.1251957564316) (0.03138264018500544,95.62790139788383) (0.01242309528539025,27.94996054680545)
 (-0.06842414408090089,615.292895272867) (0.03199807215122295,99.36814298780864) (0.01267183214477375,29.0430514717335)
 (-0.07042267451619549,639.3669986618347) (0.03260622324809281,103.254715641265) (0.01291770292006775,30.17890801299524)
 (-0.07240872498009483,664.3829616941726) (0.03320817854375172,107.2933451688709) (0.01316112328186159,31.35920367656912)
 (-0.07438321975199297,690.3776275317555) (0.03380514559176007,111.4899812184875) (0.01340255960922122,32.58567737323919)
 (-0.07634762632941246,717.3892810640564) (0.03439844181924519,115.8508060281259) (0.01364252402773963,33.86013597536276)
 (-0.07830392743864224,745.4577053634655) (0.03498948171468365,120.382243522965) (0.01388156932721873,35.18445697438986)
 (-0.08025458775919737,774.6242403414947) (0.03557976393575487,125.090968769825) (0.01412028381044629,36.56059124299674)
 (-0.08220251629741594,804.9318436923575) (0.03617085840848747,129.983917802873) (0.0143592861077408,37.99056590584561)
 (-0.08415102527325917,836.4251542131866) (0.0367643934698146,135.0682978349975) (0.01459921998321339,39.476487323187)
 (-0.08610378631387315,869.1505575944338) (0.03736204306987528,140.3515978697633) (0.01484074914529292,41.02054419166093)
 (-0.088064784590968,903.1562547771457) (0.03796551403815014,145.8415997295644) (0.015084552067976,42.62501076684541)
 (-0.09003827148486675,938.4923329780914) (0.03857653340328379,151.5463895161437) (0.01533131682065309,44.2922502122906)
 (-0.09202871627821589,975.2108394873546) (0.03919683574899707,157.4743695203955) (0.01558173590588724,46.02471807993952)
 (-0.09404075720683505,1013.365858347449) (0.03982815058602507,163.6342705989552) (0.01583650110129187,47.82496592710907)
 (-0.09607915227424434,1053.01359002658) (0.0404721897496691,170.0351650358743) (0.01609629830580677,49.69564507532963)
 (-0.09814873007430076,1094.212434204153) (0.04113063481073298,176.6864799083828) (0.01636180239485928,51.63951051662328)
 (-0.1002543408858817,1137.023075789714) (0.04180512455541081,183.5980109764419) (0.01663367210398446,53.65942497298077)
 (-0.1024008083673099,1181.50857430284) (0.0424972425726319,190.7799371167234) (0.01691254495078676,55.75836311513904)
 (-0.1045928821074882,1227.73445674497) (0.04320850505560003,198.2428353222602) (0.01719903225825742,57.93941594668058)
 (-0.1068351914261675,1275.768814100449) (0.04394034893804404,205.997696290004) (0.01749371430729769,60.20579536016363)
 (-0.1091322007640958,1325.682401608354) (0.04469412052686068,214.0559406192727) (0.01779713568163783,62.56083887204147)
 (-0.1114881672889489,1377.54874295334) (0.04547106482598066,222.4294356449975) (0.0181098009064386,65.00801454309166)
 (-0.1139071011166317,1431.444238528621) (0.04627231578977448,231.1305129306144) (0.01843217045183403,67.55092609186578)
 (-0.1163927289475157,1487.448277930915) (0.04709888775127945,240.1719864461842) (0.01876465720820421,70.19331820855962)
 (-0.1189484617246261,1545.64335685311) (0.04795166829988264,249.5671714586004) (0.01910762354420417,72.93908207712113)
 (-0.1215773670696403,1606.115198547339) (0.04883141289183777,259.3299041614261) (0.01946137906010847,75.79226111362084)
 (-0.1242821473423451,1668.952880037758) (0.04973874146496735,269.4745620730595) (0.01982617913755961,78.75705692932861)
 (-0.1270651240035108,1734.248963269846) (0.05067413729870252,280.0160852330889) (0.02020222439827927,81.83783552713626)
 (-0.1299282289748843,1802.099631390083) (0.05163794834885623,290.9699982275172) (0.02058966114835597,85.03913374024023)
 (-0.1328730036720405,1872.604830357835) (0.05263039120324346,302.3524330750683) (0.02098858288203838,88.36566592244679)
 (-0.1359006060340372,1945.868416099439) (0.05365155775094699,314.1801530077248) (0.02139903286578569,91.82233089989492)
 (-0.1390118258575835,2021.998307422394) (0.05470142456384336,326.4705771799531) (0.02182100782406738,95.41421919397797)
 (-0.1422071084087724,2101.106644916611) (0.05577986490799914,339.2418063427593) (0.0222544626810418,99.14662052614791)
 (-0.1454865860689498,2183.309956077988) (0.05688666317737362,352.512649519475) (0.02269931628535277,103.0250316152203)
 (-0.1488501173864178,2268.729326899319) (0.05802153146953262,366.302651722529) (0.02315545799623768,107.0551642787714)
 (-0.1522973327228429,2357.49058018241) (0.0591841278898523,380.6321227513146) (0.02362275498320022,111.2429538500437)
 (-0.1558276853041144,2449.724460835774) (0.06037407611278539,395.522167113236) (0.02410106003925722,115.5945679228965)
