# Supplementary material for: Electromagnetic Analysis, Characterization and Discussion of Inductive Transmission Parameters for Titanium Based Housing Materials in Active Medical Implantable Devices
Source: Materials (Basel). 2018 Oct 25;11(11):2089. doi: 10.3390/ma11112089 (PMC6266279; doi:10.3390/ma11112089)
Supplement: Supplementary file 1 [file materials-11-02089-s001.zip › supplementary/simulation_and_results_H_K/L22phi_outputMG.txt]

# Created by Octave 4.0.0, Wed Sep 21 23:45:19 2016 Mitteleurop�ische Sommerzeit <unknown@juno>
# name: L22phi
# type: complex matrix
# rows: 241
# columns: 3
 (0.0001038013963256015,-4.775818115231248e-006) (0.0001052518015260041,-1.484861092207784e-007) (0.0001052945414827425,-1.404569029318988e-008)
 (0.0001036977918294993,-4.922087830193026e-006) (0.0001052484305225926,-1.529607846179453e-007) (0.0001052942559088601,-1.44833323251496e-008)
 (0.000103588252207095,-5.070144942311009e-006) (0.000105244867485836,-1.574812637732383e-007) (0.0001052939539717369,-1.492724356344276e-008)
 (0.0001034725950582689,-5.219750270203914e-006) (0.0001052411066939306,-1.62039219955301e-007) (0.0001052936351679484,-1.537681609305261e-008)
 (0.0001033506528775864,-5.370643057284523e-006) (0.0001052371429375692,-1.666256083130722e-007) (0.0001052932990350651,-1.583138433471487e-008)
 (0.0001032222758573889,-5.522541647256834e-006) (0.0001052329716134375,-1.712306892097888e-007) (0.0001052929451593819,-1.629022694612954e-008)
 (0.0001030873347359935,-5.675144546727522e-006) (0.0001052285888191669,-1.758440644828936e-007) (0.0001052925731837798,-1.675256978796742e-008)
 (0.0001029457236350868,-5.828131902811603e-006) (0.0001052239914478408,-1.804547275550372e-007) (0.0001052921828155511,-1.72175900311993e-008)
 (0.0001027973628220804,-5.981167415490672e-006) (0.0001052191772799412,-1.85051128051139e-007) (0.0001052917738340339,-1.768442145997711e-008)
 (0.0001026422013259588,-6.13390069415076e-006) (0.0001052141450703488,-1.896212512322346e-007) (0.0001052913460978391,-1.815216099580087e-008)
 (0.0001024802193295754,-6.285970055277956e-006) (0.0001052088946277933,-1.941527121424609e-007) (0.0001052908995514769,-1.861987643450844e-008)
 (0.0001023114302580038,-6.437005743939176e-006) (0.0001052034268841105,-1.986328638871289e-007) (0.0001052904342311416,-1.908661534812836e-008)
 (0.0001021358824820316,-6.586633545841855e-006) (0.0001051977439505858,-2.030489189324408e-007) (0.000105289950269461,-1.955141506013173e-008)
 (0.0001019536605586849,-6.734478739997989e-006) (0.0001051918491587677,-2.073880817579694e-007) (0.0001052894478989692,-2.001331355654047e-008)
 (0.0001017648859372283,-6.880170325087203e-006) (0.0001051857470833573,-2.116376906278231e-007) (0.0001052889274541184,-2.047136114881678e-008)
 (0.0001015697170695746,-7.023345436374714e-006) (0.0001051794435451528,-2.157853657037158e-007) (0.0001052883893716722,-2.092463265990846e-008)
 (0.0001013683488785187,-7.16365385550963e-006) (0.0001051729455924484,-2.198191602358645e-007) (0.0001052878341893412,-2.137223986496817e-008)
 (0.0001011610115553505,-7.300762503717352e-006) (0.0001051662614599304,-2.237277111704972e-007) (0.0001052872625425844,-2.181334388594949e-008)
 (0.0001009479686797367,-7.434359800825202e-006) (0.000105159400504847,-2.27500385238447e-007) (0.0001052866751595706,-2.224716721727031e-008)
 (0.0001007295146783684,-7.564159769094814e-006) (0.0001051523731209405,-2.311274164673921e-007) (0.0001052860728543386,-2.267300505042161e-008)
 (0.0001005059716637577,-7.689905762677481e-006) (0.0001051451906315196,-2.346000311140743e-007) (0.000105285456518263,-2.309023557079431e-008)
 (0.0001002776857193015,-7.811373711034923e-006) (0.0001051378651638731,-2.379105562549888e-007) (0.0001052848271100394,-2.349832892097808e-008)
 (0.0001000450227200022,-7.92837477795072e-006) (0.0001051304095079747,-2.410525087072115e-007) (0.0001052841856444052,-2.389685456175525e-008)
 (9.980836379853693e-005,-8.040757356442161e-006) (0.0001051228369631285,-2.440206615637792e-007) (0.0001052835331799141,-2.42854868137075e-008)
 (9.956810058227758e-005,-8.148408343228811e-006) (0.0001051151611767732,-2.468110863972554e-007) (0.0001052828708061203,-2.466400842714913e-008)
 (9.932463033735704e-005,-8.251253663320937e-006) (0.0001051073959799653,-2.494211700733085e-007) (0.0001052821996305382,-2.503231210246892e-008)
 (9.90783511599571e-005,-8.349258044342004e-006) (0.0001050995552242749,-2.51849606078633e-007) (0.0001052815207657593,-2.539039996339562e-008)
 (9.882965735230919e-005,-8.442424069762677e-006) (0.0001050916526247355,-2.540963612500783e-007) (0.0001052808353171368,-2.573838106755149e-008)
 (9.857893511140467e-005,-8.530790568596975e-006) (0.0001050837016131694,-2.561626197385952e-007) (0.0001052801443713479,-2.607646711720143e-008)
 (9.832655864253081e-005,-8.614430424603417e-006) (0.0001050757152057572,-2.580507068981607e-007) (0.0001052794489861898,-2.640496660368341e-008)
 (9.807288678846429e-005,-8.693447909157641e-006) (0.0001050677058879974,-2.597639965059996e-007) (0.0001052787501818229,-2.672427767774655e-008)
 (9.781826023958913e-005,-8.76797565748431e-006) (0.0001050596855193835,-2.613068052567217e-007) (0.0001052780489336639,-2.703488008107956e-008)
 (9.756299936200772e-005,-8.838171417017463e-006) (0.0001050516652592122,-2.626842788014819e-007) (0.0001052773461670331,-2.733732649981424e-008)
 (9.730740265149839e-005,-8.904214698893951e-006) (0.000105043655513988,-2.639022737098745e-007) (0.0001052766427535509,-2.763223370738594e-008)
 (9.705174579266213e-005,-8.966303459011561e-006) (0.0001050356659059246,-2.649672396181474e-007) (0.0001052759395092645,-2.792027385194454e-008)
 (9.679628127647554e-005,-9.024650924198841e-006) (0.0001050277052612222,-2.658861055074112e-007) (0.0001052752371943427,-2.820216621387907e-008)
 (9.654123850698995e-005,-9.079482662686254e-006) (0.0001050197816159875,-2.666661735569006e-007) (0.0001052745365141636,-2.847866971434373e-008)
 (9.628682431043081e-005,-9.131033977467703e-006) (0.0001050119022371301,-2.673150233779152e-007) (0.0001052738381215461,-2.87505763992065e-008)
 (9.603322374796546e-005,-9.179547677627833e-006) (0.0001050040736550943,-2.678404286969512e-007) (0.0001052731426198538,-2.901870605826864e-008)
 (9.578060112749318e-005,-9.225272257833519e-006) (0.0001049963017050704,-2.68250287769668e-007) (0.0001052724505666755,-2.928390207118903e-008)
 (9.552910110980359e-005,-9.268460491411943e-006) (0.0001049885915732952,-2.685525680179565e-007) (0.000105271762477789,-2.954702850330124e-008)
 (9.52788498100462e-005,-9.30936841917163e-006) (0.0001049809478451554,-2.687552646336509e-007) (0.0001052710788311283,-2.980896841028835e-008)
 (9.502995580587848e-005,-9.348254695569447e-006) (0.0001049733745521271,-2.68866372223406e-007) (0.0001052704000705073,-3.007062325377429e-008)
 (9.478251097797724e-005,-9.385380236933389e-006) (0.0001049658752149579,-2.688938680091881e-007) (0.0001052697266088772,-3.033291328283183e-008)
 (9.453659112574361e-005,-9.42100810387615e-006) (0.0001049584528810421,-2.6884570466858e-007) (0.0001052690588309564,-3.059677870123839e-008)
 (9.429225631964182e-005,-9.455403542086266e-006) (0.000104951110154456,-2.687298106097102e-007) (0.0001052683970951128,-3.086318141751185e-008)
 (9.404955097075877e-005,-9.488834102403759e-006) (0.0001049438492177465,-2.685540953276906e-007) (0.0001052677417344403,-3.113310716480869e-008)
 (9.38085036164686e-005,-9.52156976214946e-006) (0.0001049366718450611,-2.683264574753962e-007) (0.0001052670930569939,-3.1407567779498e-008)
 (9.356912643781168e-005,-9.553882974591558e-006) (0.0001049295794068178,-2.680547933866589e-007) (0.0001052664513452469,-3.168760343966004e-008)
 (9.33314145385966e-005,-9.586048581484629e-006) (0.0001049225728664496,-2.677470039921544e-007) (0.0001052658168547942,-3.19742846854808e-008)
 (9.309534502765768e-005,-9.618343533963676e-006) (0.0001049156527702538,-2.674109983468463e-007) (0.0001052651898124473,-3.226871407080629e-008)
 (9.286087595420122e-005,-9.651046378902678e-006) (0.0001049088192315566,-2.670546923130641e-007) (0.00010526457041381,-3.257202732634885e-008)
 (9.262794515145529e-005,-9.684436480294844e-006) (0.0001049020719106658,-2.666860012961117e-007) (0.0001052639588204924,-3.288539394818985e-008)
 (9.23964690462917e-005,-9.718792957566833e-006) (0.0001048954099921413,-2.663128262838978e-007) (0.0001052633551570942,-3.321001715820103e-008)
 (9.216634149238127e-005,-9.754393334392169e-006) (0.0001048888321610055,-2.659430327832558e-007) (0.0001052627595081218,-3.354713321422389e-008)
 (9.193743268224993e-005,-9.791511902076969e-006) (0.0001048823365794066,-2.655844225583533e-007) (0.0001052621719149584,-3.389801007619723e-008)
 (9.17095881897711e-005,-9.830417810659784e-006) (0.0001048759208652393,-2.652446983535665e-007) (0.0001052615923730242,-3.426394545896286e-008)
 (9.148262818975036e-005,-9.871372908391165e-006) (0.0001048695820740744,-2.649314220184608e-007) (0.0001052610208292536,-3.464626432295149e-008)
 (9.125634689568143e-005,-9.914629356210989e-006) (0.0001048633166855916,-2.646519666462854e-007) (0.0001052604571799675,-3.504631587021696e-008)
 (9.103051225093282e-005,-9.960427048355975e-006) (0.0001048571205956003,-2.644134634917303e-007) (0.0001052599012692493,-3.54654701256234e-008)
 (9.080486590284227e-005,-1.000899087345804e-005) (0.0001048509891145273,-2.642227445515052e-007) (0.0001052593528878728,-3.590511419183737e-008)
 (9.057912348368882e-005,-1.006052785267509e-005) (0.000104844916973109,-2.640862817794505e-007) (0.0001052588117728431,-3.636664827219023e-008)
 (9.035297521736673e-005,-1.01152241927339e-005) (0.000104838898335899,-2.64010123969735e-007) (0.000105258277607588,-3.685148155878355e-008)
 (9.012608686597579e-005,-1.017324229250809e-005) (0.0001048329268229868,-2.639998323838153e-007) (0.0001052577500228147,-3.736102808387219e-008)
 (8.989810102630536e-005,-1.023471774207387e-005) (0.0001048269955402687,-2.640604162235431e-007) (0.000105257228598041,-3.789670263189217e-008)
 (8.966863878253327e-005,-1.029975635330218e-005) (0.0001048210971184065,-2.64196269067317e-007) (0.0001052567128637985,-3.845991680727546e-008)
 (8.943730171806253e-005,-1.036843126105662e-005) (0.0001048152237605508,-2.644111073928525e-007) (0.0001052562023044958,-3.905207535023622e-008)
 (8.920367428636033e-005,-1.044078013412418e-005) (0.0001048093672987336,-2.647079123099872e-007) (0.0001052556963619072,-3.967457278864761e-008)
 (8.896732653780887e-005,-1.051680253519706e-005) (0.0001048035192587567,-2.650888756228348e-007) (0.0001052551944392651,-4.032879051001477e-008)
 (8.872781719672487e-005,-1.059645746958631e-005) (0.0001047976709332667,-2.655553513325527e-007) (0.0001052546959058902,-4.101609433275248e-008)
 (8.848469707976114e-005,-1.067966116292682e-005) (0.0001047918134626188,-2.661078136805533e-007) (0.0001052542001023456,-4.17378326511002e-008)
 (8.823751284377685e-005,-1.07662851089267e-005) (0.0001047859379229746,-2.66745822816418e-007) (0.0001052537063460191,-4.249533522308783e-008)
 (8.798581104764147e-005,-1.085615442913766e-005) (0.0001047800354209982,-2.674679991538005e-007) (0.0001052532139370934,-4.328991266574097e-008)
 (8.772914250835769e-005,-1.094904658773198e-005) (0.0001047740971943584,-2.682720074484131e-007) (0.0001052527221648269,-4.412285671652988e-008)
 (8.746706692700171e-005,-1.104469050515538e-005) (0.0001047681147171088,-2.691545515922657e-007) (0.000105252230314063,-4.499544131430163e-008)
 (8.719915775441048e-005,-1.114276611515566e-005) (0.0001047620798088772,-2.701113810631746e-007) (0.0001052517376718889,-4.590892454722161e-008)
 (8.692500725993464e-005,-1.124290440973026e-005) (0.0001047559847466293,-2.711373098938567e-007) (0.0001052512435343526,-4.68645515081368e-008)
 (8.664423175923261e-005,-1.134468801578388e-005) (0.0001047498223776312,-2.722262489259493e-007) (0.0001052507472131354,-4.786355809051963e-008)
 (8.635647694876776e-005,-1.144765234532728e-005) (0.0001047435862320155,-2.733712519852519e-007) (0.0001052502480420751,-4.890717574887282e-008)
 (8.606142328577988e-005,-1.155128735760751e-005) (0.0001047372706332713,-2.745645764523017e-007) (0.0001052497453834334,-4.999663723755279e-008)
 (8.575879134319597e-005,-1.165503996626798e-005) (0.0001047308708047504,-2.757977585012217e-007) (0.0001052492386337806,-5.113318332962927e-008)
 (8.544834705957204e-005,-1.175831711721347e-005) (0.0001047243829701759,-2.770617030389633e-007) (0.0001052487272293738,-5.231807050365977e-008)
 (8.512990679531678e-005,-1.186048955310605e-005) (0.0001047178044460513,-2.783467880952102e-007) (0.0001052482106509126,-5.355257957062839e-008)
 (8.480334209857547e-005,-1.196089626820416e-005) (0.0001047111337237432,-2.796429830915627e-007) (0.0001052476884275241,-5.483802519560876e-008)
 (8.446858407803196e-005,-1.205884964266568e-005) (0.0001047043705390427,-2.809399800632211e-007) (0.000105247160139862,-5.617576624992088e-008)
 (8.41256272760674e-005,-1.215364122862947e-005) (0.0001046975159270188,-2.822273365228258e-007) (0.000105246625422185,-5.756721690904484e-008)
 (8.377453293496461e-005,-1.224454814181903e-005) (0.0001046905722600981,-2.834946282578946e-007) (0.0001052460839633042,-5.901385839124045e-008)
 (8.341543155169843e-005,-1.233083999264134e-005) (0.0001046835432674908,-2.847316099522273e-007) (0.0001052455355062825,-6.051725121076313e-008)
 (8.304852462378142e-005,-1.24117862705918e-005) (0.000104676434034393,-2.859283811371709e-007) (0.0001052449798468103,-6.207904780038146e-008)
 (8.267408549993702e-005,-1.248666407614815e-005) (0.0001046692509796726,-2.870755546281517e-007) (0.0001052444168301636,-6.370100534023825e-008)
 (8.229245926502627e-005,-1.255476607629406e-005) (0.0001046620018113126,-2.881644243088303e-007) (0.0001052438463467164,-6.538499861551289e-008)
 (8.190406160853855e-005,-1.261540854445344e-005) (0.000104654695459294,-2.891871289081343e-007) (0.0001052432683259825,-6.713303271531286e-008)
 (8.150937664934966e-005,-1.266793933395557e-005) (0.0001046473419862421,-2.901368082954176e-007) (0.0001052426827291883,-6.894725537958303e-008)
 (8.110895371574193e-005,-1.271174562714519e-005) (0.0001046399524767613,-2.910077488126225e-007) (0.0001052420895404298,-7.082996880157269e-008)
 (8.070340310762495e-005,-1.274626130057965e-005) (0.0001046325389069985,-2.917955142804539e-007) (0.0001052414887564697,-7.278364070029313e-008)
 (8.029339089633028e-005,-1.277097375084906e-005) (0.00010462511399662,-2.92497059565076e-007) (0.0001052408803753088,-7.481091449111038e-008)
 (7.987963284488773e-005,-1.278543003550514e-005) (0.0001046176910459276,-2.931108239695882e-007) (0.000105240264383627,-7.691461840226223e-008)
 (7.946288755692721e-005,-1.278924219909221e-005) (0.0001046102837613561,-2.936368022124234e-007) (0.0001052396407432931,-7.909777341144393e-008)
 (7.904394898408479e-005,-1.278209167472368e-005) (0.0001046029060729679,-2.94076591353775e-007) (0.0001052390093770686,-8.136359990726913e-008)
 (7.862363843889238e-005,-1.276373267605933e-005) (0.0001045955719478284,-2.944334127068523e-007) (0.0001052383701537458,-8.371552301470115e-008)
 (7.820279627192979e-005,-1.273399452175786e-005) (0.0001045882952032873,-2.947121084928976e-007) (0.0001052377228728714,-8.615717656042402e-008)
 (7.778227337795998e-005,-1.269278286311334e-005) (0.0001045810893241026,-2.949191137329518e-007) (0.000105237067249262,-8.869240569020571e-008)
 (7.736292269596135e-005,-1.264007981432239e-005) (0.0001045739672872322,-2.950624045794067e-007) (0.0001052364028974832,-9.132526818602365e-008)
 (7.694559086259974e-005,-1.257594301231781e-005) (0.0001045669413977355,-2.951514249426956e-007) (0.0001052357293164508,-9.406003456179086e-008)
 (7.653111016838104e-005,-1.250050365824458e-005) (0.000104560023138805,-2.951969938328034e-007) (0.0001052350458742813,-9.690118704337954e-008)
 (7.612029095141942e-005,-1.241396361456115e-005) (0.0001045532230384168,-2.952111962877885e-007) (0.0001052343517935027,-9.985341755973366e-008)
 (7.571391454628496e-005,-1.23165916498101e-005) (0.0001045465505544345,-2.952072610834538e-007) (0.0001052336461366895,-1.029216248846066e-007)
 (7.53127268859374e-005,-1.22087189370329e-005) (0.0001045400139794074,-2.951994286050707e-007) (0.0001052329277925447,-1.061109110753126e-007)
 (7.491743283414767e-005,-1.209073392155679e-005) (0.0001045336203656081,-2.952028123104051e-007) (0.0001052321954624556,-1.094265773536931e-007)
 (7.452869130506959e-005,-1.196307667966553e-005) (0.0001045273754702619,-2.952332571335813e-007) (0.0001052314476474625,-1.128741195661068e-007)
 (7.414711120632841e-005,-1.182623289182503e-005) (0.0001045212837203293,-2.953071979844517e-007) (0.000105230682635577,-1.164592233452042e-007)
 (7.377324822279254e-005,-1.168072755312226e-005) (0.0001045153481957263,-2.954415212094376e-007) (0.0001052298984893702,-1.201877590765842e-007)
 (7.340760244039733e-005,-1.152711853988388e-005) (0.0001045095706294299,-2.956534315179416e-007) (0.0001052290930337068,-1.240657767495644e-007)
 (7.305061679325719e-005,-1.136599014552462e-005) (0.0001045039514226393,-2.959603264673087e-007) (0.0001052282638434851,-1.280995007442475e-007)
 (7.270267630291812e-005,-1.119794669095742e-005) (0.000104498489672886,-2.963796801634502e-007) (0.0001052274082312436,-1.322953245786961e-007)
 (7.23641080660799e-005,-1.102360630575117e-005) (0.0001044931832129284,-2.969289373919064e-007) (0.0001052265232344772,-1.366598056087684e-007)
 (7.203518193640799e-005,-1.084359496592623e-005) (0.0001044880286581614,-2.976254189654035e-007) (0.0001052256056024956,-1.411996596441449e-007)
 (7.171611183718463e-005,-1.065854086309777e-005) (0.0001044830214603323,-2.984862386728949e-007) (0.0001052246517826795,-1.459217554129141e-007)
 (7.140705763455947e-005,-1.046906916785112e-005) (0.0001044781559654663,-2.995282318517568e-007) (0.0001052236579059624,-1.508331087780169e-007)
 (7.110812749598535e-005,-1.02757972379535e-005) (0.0001044734254739821,-3.007678952857296e-007) (0.0001052226197713923,-1.559408765812226e-007)
 (7.08193806551717e-005,-1.007933030953524e-005) (0.0001044688223012485,-3.022213378630275e-007) (0.0001052215328296498,-1.61252349961161e-007)
 (7.054083050343138e-005,-9.880257696913579e-006) (0.0001044643378369465,-3.039042412073126e-007) (0.0001052203921653714,-1.66774946968526e-007)
 (7.027244792774197e-005,-9.679149514582759e-006) (0.0001044599626018661,-3.058318293217489e-007) (0.0001052191924781739,-1.725162042728853e-007)
 (7.001416481798256e-005,-9.476553923282362e-006) (0.0001044556863009986,-3.080188461592368e-007) (0.0001052179280622882,-1.784837677342605e-007)
 (6.976587766960964e-005,-9.272994891272451e-006) (0.0001044514978719304,-3.104795399417316e-007) (0.0001052165927847025,-1.846853815868764e-007)
 (6.952745121328694e-005,-9.068970452220154e-006) (0.0001044473855278484,-3.132276529985955e-007) (0.0001052151800617687,-1.911288759588629e-007)
 (6.929872200946898e-005,-8.864951432653797e-006) (0.0001044433367945839,-3.162764158682315e-007) (0.0001052136828342161,-1.978221524289692e-007)
 (6.907950195339323e-005,-8.661380614931976e-006) (0.0001044393385413533,-3.196385444070185e-007) (0.0001052120935405595,-2.047731672979823e-007)
 (6.886958164407155e-005,-8.458672296213892e-006) (0.0001044353770049669,-3.233262386638634e-007) (0.0001052104040888957,-2.119899122270721e-007)
 (6.86687335793738e-005,-8.257212200049398e-006) (0.0001044314378074969,-3.273511823122001e-007) (0.0001052086058271347,-2.194803918735225e-007)
 (6.847671514790033e-005,-8.057357694919888e-006) (0.0001044275059674538,-3.317245414687361e-007) (0.000105206689511704,-2.272525981292264e-007)
 (6.82932713966891e-005,-7.859438273266234e-006) (0.000104423565904685,-3.364569617759493e-007) (0.0001052046452748535,-2.353144805424972e-007)
 (6.811813756174105e-005,-7.663756245120536e-006) (0.0001044196014393012,-3.415585626732596e-007) (0.0001052024625906624,-2.436739124809904e-007)
 (6.795104135556655e-005,-7.470587602224561e-006) (0.0001044155957850445,-3.47038927835211e-007) (0.0001052001302399552,-2.523386525704085e-007)
 (6.779170501237335e-005,-7.280183011282935e-006) (0.0001044115315375595,-3.529070908025067e-007) (0.0001051976362743311,-2.613163009209678e-007)
 (6.763984709695987e-005,-7.092768898517542e-006) (0.0001044073906581824,-3.591715148843595e-007) (0.0001051949679796241,-2.706142496346315e-007)
 (6.74951840878373e-005,-6.908548591758813e-006) (0.0001044031544538634,-3.65840066458844e-007) (0.0001051921118391051,-2.802396270698953e-007)
 (6.735743174853292e-005,-6.727703490679786e-006) (0.0001043988035539816,-3.729199808473207e-007) (0.0001051890534968746,-2.901992353283644e-007)
 (6.722630630349656e-005,-6.550394240272205e-006) (0.0001043943178848478,-3.804178199875093e-007) (0.0001051857777219348,-3.004994804215533e-007)
 (6.710152543658353e-005,-6.376761887077607e-006) (0.0001043896766428064,-3.883394211834556e-007) (0.0001051822683735361,-3.111462945779176e-007)
 (6.69828091308478e-005,-6.206929001891951e-006) (0.000104384858266899,-3.966898362650406e-007) (0.0001051785083684787,-3.22145050162669e-007)
 (6.686988036845746e-005,-6.041000756529543e-006) (0.0001043798404122067,-4.054732605552019e-007) (0.0001051744796511846,-3.335004647055834e-007)
 (6.676246570907476e-005,-5.879065945696833e-006) (0.0001043745999250004,-4.146929511139016e-007) (0.0001051701631674304,-3.452164965732988e-007)
 (6.666029576415298e-005,-5.721197948031617e-006) (0.0001043691128210517,-4.243511338177659e-007) (0.0001051655388428119,-3.572962308792904e-007)
 (6.656310558342649e-005,-5.567455622905235e-006) (0.0001043633542684518,-4.344488989356031e-007) (0.0001051605855671003,-3.69741755305399e-007)
 (6.647063496852057e-005,-5.417884141670342e-006) (0.0001043572985765278,-4.44986084990192e-007) (0.000105155281185826,-3.825540256152381e-007)
 (6.638262872716854e-005,-5.27251575369528e-006) (0.0001043509191924663,-4.559611508461996e-007) (0.0001051496025005501,-3.957327207759059e-007)
 (6.629883688011677e-005,-5.131370488818553e-006) (0.0001043441887074797,-4.673710361498601e-007) (0.0001051435252794523,-4.092760877747455e-007)
 (6.621901483140349e-005,-4.994456798823691e-006) (0.000104337078874403,-4.792110104652233e-007) (0.0001051370242800039,-4.231807764282519e-007)
 (6.614292351148567e-005,-4.861772141254249e-006) (0.0001043295606387818,-4.914745117132177e-007) (0.000105130073285617,-4.374416647328962e-007)
 (6.607032950151983e-005,-4.73330350941366e-006) (0.0001043216041855972,-5.04152974821578e-007) (0.0001051226451583255,-4.520516756056167e-007)
 (6.60010051461444e-005,-4.609027912788175e-006) (0.0001043131790038706,-5.1723565185151e-007) (0.0001051147119096175,-4.670015862143499e-007)
 (6.593472866123811e-005,-4.48891281244424e-006) (0.0001043042539714548,-5.307094252650502e-007) (0.0001051062447916414,-4.822798314953041e-007)
 (6.587128424240839e-005,-4.372916516233288e-006) (0.0001042947974623148,-5.445586164553643e-007) (0.0001050972144110118,-4.978723039127666e-007)
 (6.581046217928032e-005,-4.260988538911867e-006) (0.0001042847774786063,-5.587647921630778e-007) (0.0001050875908674554,-5.137621520171674e-007)
 (6.575205898012272e-005,-4.153069932591321e-006) (0.0001042741618097238,-5.733065719536633e-007) (0.0001050773439194177,-5.299295809098798e-007)
 (6.569587751072997e-005,-4.049093593271125e-006) (0.0001042629182203198,-5.88159440515499e-007) (0.0001050664431785803,-5.463516583125074e-007)
 (6.56417271509724e-005,-3.948984549594796e-006) (0.0001042510146690448,-6.032955691546883e-007) (0.0001050548583349951,-5.630021305536514e-007)
 (6.558942397178032e-005,-3.852660240385126e-006) (0.0001042384195593133,-6.186836514829438e-007) (0.0001050425594141384,-5.798512534147415e-007)
 (6.553879093469172e-005,-3.760030787955457e-006) (0.0001042251020229645,-6.342887589144804e-007) (0.0001050295170666883,-5.968656433916503e-007)
 (6.54896581153046e-005,-3.670999274629804e-006) (0.0001042110322369746,-6.500722221552233e-007) (0.0001050157028911905,-6.140081555102644e-007)
 (6.544186295111474e-005,-3.585462030299165e-006) (0.0001041961817726073,-6.659915453812456e-007) (0.0001050010897889906,-6.312377943412253e-007)
 (6.539525051318078e-005,-3.503308939160979e-006) (0.0001041805239754652,-6.820003601973323e-007) (0.0001049856523498578,-6.485096652630101e-007)
 (6.534967379994229e-005,-3.424423773987301e-006) (0.0001041640343738057,-6.980484267157591e-007) (0.0001049693672656804,-6.657749732742421e-007)
 (6.530499405021685e-005,-3.348684566288125e-006) (0.0001041466911112434,-7.140816891538324e-007) (0.0001049522137683509,-6.829810767157877e-007)
 (6.52610810710115e-005,-3.275964020536527e-006) (0.0001041284753987018,-7.300423931520404e-007) (0.0001049341740866736,-7.000716030729188e-007)
 (6.521781357432157e-005,-3.206129980146655e-006) (0.0001041093719789886,-7.458692715521618e-007) (0.0001049152339157073,-7.169866335664197e-007)
 (6.517507951555e-005,-3.13904595209907e-006) (0.0001040893695960118,-7.614978045604096e-007) (0.0001048953828905253,-7.336629624309731e-007)
 (6.513277642468672e-005,-3.074571695952023e-006) (0.0001040684614591804,-7.768605590724881e-007) (0.0001048746150549577,-7.500344356296629e-007)
 (6.509081171995957e-005,-3.012563881440408e-006) (0.0001040466456922673,-7.918876103859953e-007) (0.0001048529293145805,-7.660323722143011e-007)
 (6.504910299240953e-005,-2.952876816936477e-006) (0.0001040239257548571,-8.065070476182833e-007) (0.0001048303298620873,-7.815860696211515e-007)
 (6.500757824882761e-005,-2.895363248742496e-006) (0.0001040003108236025,-8.206455618651933e-007) (0.0001048068265622509,-7.966233919213404e-007)
 (6.496617609983486e-005,-2.839875228548747e-006) (0.0001039758161200353,-8.342291135439123e-007) (0.0001047824352832405,-8.110714374519416e-007)
 (6.492484587963732e-005,-2.786265043485989e-006) (0.0001039504631715204,-8.47183672534639e-007) (0.0001047571781608604,-8.248572794189136e-007)
 (6.488354768426327e-005,-2.734386200127178e-006) (0.0001039242799924009,-8.594360217555128e-007) (0.0001047310837827723,-8.379087700944323e-007)
 (6.484225231595052e-005,-2.684094450671378e-006) (0.0001038973011733072,-8.70914611812768e-007) (0.000104704187280676,-8.501553962289513e-007)
 (6.480094112277641e-005,-2.635248846521289e-006) (0.0001038695678682057,-8.815504515002339e-007) (0.0001046765303200087,-8.615291704342684e-007)
 (6.475960572472913e-005,-2.58771280169941e-006) (0.0001038411276708566,-8.91278016340876e-007) (0.0001046481609788484,-8.719655407120164e-007)
 (6.471824762005987e-005,-2.54135514621468e-006) (0.0001038120343751135,-9.00036155222366e-007) (0.0001046191335104467,-8.814042981639534e-007)
 (6.467687766894924e-005,-2.49605114773697e-006) (0.0001037823476166277,-9.077689736537052e-007) (0.0001045895079869594,-8.897904613838424e-007)
 (6.46355154551129e-005,-2.451683478920739e-006) (0.0001037521323971035,-9.14426671357349e-007) (0.0001045593498255245,-8.970751152380573e-007)
 (6.459418852986571e-005,-2.408143107542317e-006) (0.0001037214584960064,-9.199663119663069e-007) (0.0001045287292015988,-9.032161817737711e-007)
 (6.455293154710725e-005,-2.36533008735592e-006) (0.000103690399778469,-9.243525035161845e-007) (0.0001044977203582994,-9.0817910193409e-007)
 (6.451178530161332e-005,-2.323154229248664e-006) (0.0001036590334118153,-9.275579702804531e-007) (0.0001044664008241873,-9.119374086080892e-007)
 (6.44707956866224e-005,-2.281535634858406e-006) (0.000103627439006505,-9.295639991897826e-007) (0.0001044348505553019,-9.144731742387192e-007)
 (6.443001258982131e-005,-2.240405078204495e-006) (0.0001035956977001656,-9.303607475480399e-007) (0.000104403151020129,-9.15777319690288e-007)
 (6.438948874938203e-005,-2.199704224955158e-006) (0.0001035638912055666,-9.299474028295225e-007) (0.0001043713842483798,-9.158497751454675e-007)
 (6.434927859337851e-005,-2.159385683498045e-006) (0.000103532100844859,-9.283321898418009e-007) (0.0001043396318658985,-9.146994883036713e-007)
 (6.43094370868136e-005,-2.119412886811627e-006) (0.0001035004065929202,-9.255322252292634e-007) (0.0001043079741385876,-9.123442798567176e-007)
 (6.427001861041285e-005,-2.079759808992811e-006) (0.0001034688861523474,-9.215732239765671e-007) (0.0001042764890478879,-9.088105508858765e-007)
 (6.423107589440299e-005,-2.040410524971122e-006) (0.0001034376140814819,-9.164890669824477e-007) (0.0001042452514192204,-9.041328512601349e-007)
 (6.419265902867993e-005,-2.001358626202493e-006) (0.0001034066609948422,-9.103212427408365e-007) (0.0001042143321227837,-8.983533220674634e-007)
 (6.415481456827348e-005,-1.962606508800722e-006) (0.000103376092852712,-9.031181795030616e-007) (0.0001041837973634814,-8.915210284576613e-007)
 (6.41175847498387e-005,-1.924164553502059e-006) (0.00010334597035347,-8.949344868617154e-007) (0.0001041537080735547,-8.836912018524648e-007)
 (6.408100683137386e-005,-1.886050218944912e-006) (0.0001033163484386904,-8.858301274397274e-007) (0.0001041241194179827,-8.749244122037183e-007)
 (6.404511256353067e-005,-1.848287070966652e-006) (0.000103287275917339,-8.758695402297764e-007) (0.0001040950804189753,-8.6528569186586e-007)
 (6.400992779699486e-005,-1.810903770953513e-006) (0.000103258795211647,-8.651207371516675e-007) (0.0001040666337021487,-8.548436326575296e-007)
 (6.397547222661385e-005,-1.773933045800202e-006) (0.0001032309422237038,-8.536543936348938e-007) (0.0001040388153634225,-8.436694769335066e-007)
 (6.3941759269414e-005,-1.737410660822093e-006) (0.0001032037463184599,-8.415429525944202e-007) (0.0001040116549523382,-8.31836222049893e-007)
 (6.390879607045188e-005,-1.701374415142617e-006) (0.0001031772304159853,-8.288597591709401e-007) (0.0001039851755646286,-8.194177556011801e-007)
 (6.38765836277501e-005,-1.665863176790938e-006) (0.0001031514111833933,-8.156782411997265e-007) (0.0001039593940344553,-8.064880364091174e-007)
 (6.384511702535517e-005,-1.630915972143128e-006) (0.0001031262993149567,-8.020711477031498e-007) (0.0001039343212148139,-7.931203335651977e-007)
 (6.38143857619304e-005,-1.596571141567337e-006) (0.000103101899887544,-7.881098549123721e-007) (0.000103909962333245,-7.793865330357058e-007)
 (6.378437416117617e-005,-1.562865570336697e-006) (0.0001030782127777388,-7.738637465247503e-007) (0.0001038863174091764,-7.653565185486121e-007)
 (6.375506184979231e-005,-1.529834001167695e-006) (0.0001030552331266013,-7.593996722690626e-007) (0.0001038633817188508,-7.510976308195218e-007)
 (6.372642428860191e-005,-1.497508432239431e-006) (0.0001030329518381798,-7.4478148636614e-007) (0.0001038411462939392,-7.366742067150008e-007)
 (6.369843334270363e-005,-1.465917602309959e-006) (0.0001030113560983484,-7.300696653395241e-007) (0.0001038195984403839,-7.221471977889769e-007)
 (6.367105787720096e-005,-1.435086562644886e-006) (0.0001029904299014053,-7.153210027630313e-007) (0.0001037987222648999,-7.075738657742645e-007)
 (6.364426436589299e-005,-1.405036333917077e-006) (0.0001029701545728754,-7.005883770602122e-007) (0.0001037784991975567,-6.930075511206925e-007)
 (6.361801750144607e-005,-1.37578364503957e-006) (0.0001029505092782734,-6.859205873197513e-007) (0.0001037589085002029,-6.78497509529067e-007)
 (6.359228079673569e-005,-1.347340750045726e-006) (0.0001029314715090041,-6.713622513022041e-007) (0.0001037399277518779,-6.640888106316443e-007)
 (6.356701716834231e-005,-1.319715318584756e-006) (0.0001029130175379954,-6.5695375932915e-007) (0.0001037215333038339,-6.498222924779886e-007)
 (6.354218949447138e-005,-1.292910395332627e-006) (0.0001028951228392923,-6.427312775492553e-007) (0.0001037037006983655,-6.357345652991688e-007)
 (6.351776114081934e-005,-1.266924423554457e-006) (0.0001028777624672722,-6.287267941185373e-007) (0.0001036864050471453,-6.218580580528278e-007)
 (6.349369644911893e-005,-1.241751328160401e-006) (0.0001028609113927198,-6.149682020738819e-007) (0.0001036696213662979,-6.082211014987965e-007)
 (6.346996118418869e-005,-1.217380653789926e-006) (0.0001028445447943762,-6.014794130778837e-007) (0.0001036533248668654,-5.948480419539512e-007)
 (6.344652293631821e-005,-1.193797753702162e-006) (0.0001028286383059326,-5.8828049672074e-007) (0.000103637491200648,-5.817593803885819e-007)
 (6.342335147670566e-005,-1.170984025479607e-006) (0.0001028131682196669,-5.753878406507855e-007) (0.0001036220966626561,-5.689719321099132e-007)
 (6.340041906439436e-005,-1.148917189722203e-006) (0.0001027981116489205,-5.62814327426484e-007) (0.0001036071183524288,-5.564990029115355e-007)
 (6.337770070381665e-005,-1.12757160799441e-006) (0.0001027834466525722,-5.505695245997685e-007) (0.0001035925342973886,-5.443505781895688e-007)
 (6.33551743525323e-005,-1.106918636248368e-006) (0.0001027691523252878,-5.38659885155367e-007) (0.0001035783235420963,-5.325335221473201e-007)
 (6.333282107917939e-005,-1.08692700978085e-006) (0.0001027552088578477,-5.270889559696164e-007) (0.0001035644662077298,-5.210517847635695e-007)
 (6.331062517197977e-005,-1.067563255485102e-006) (0.0001027415975720931,-5.1585759245438e-007) (0.0001035509435264021,-5.099066147045614e-007)
 (6.328857419841258e-005,-1.048792126746218e-006) (0.000102728300935102,-5.049641779493268e-007) (0.0001035377378549554,-4.990967767788047e-007)
 (6.326665901690772e-005,-1.030577055820195e-006) (0.000102715302557002,-4.944048467474846e-007) (0.0001035248326727152,-4.886187728523513e-007)
 (6.324487374167572e-005,-1.012880617979138e-006) (0.0001027025871765313,-4.841737098518329e-007) (0.0001035122125673186,-4.78467065379077e-007)
 (6.322321566205168e-005,-9.95665001132764e-007) (0.0001026901406379408,-4.742630826806346e-007) (0.0001034998632122675,-4.68634302819387e-007)
 (6.32016851180785e-005,-9.788924741031128e-007) (0.0001026779498621775,-4.646637139588926e-007) (0.0001034877713391607,-4.591115462487075e-007)
 (6.318028533444547e-005,-9.625258462988544e-007) (0.0001026660028146722,-4.553650149545975e-007) (0.0001034759247069122,-4.498884963922464e-007)
 (6.315902221541225e-005,-9.465289112384218e-007) (0.0001026542884712575,-4.463552880767489e-007) (0.0001034643120695093,-4.409537201676229e-007)
 (6.313790410387997e-005,-9.308668662708124e-007) (0.000102642796783117,-4.376219536293832e-007) (0.0001034529231431549,-4.322948756068091e-007)
 (6.3116941508405e-005,-9.155067009760086e-007) (0.0001026315186410257,-4.291517732564967e-007) (0.0001034417485730412,-4.238989337609972e-007)
 (6.309614680262356e-005,-9.004175470937209e-007) (0.0001026204458385927,-4.209310683434036e-007) (0.0001034307798994055,-4.157523959079496e-007)
 (6.307553390216081e-005,-8.855709834700549e-007) (0.0001026095710339199,-4.129459313584928e-007) (0.0001034200095222171,-4.078415041044683e-007)
 (6.305511792475389e-005,-8.709412903938202e-007) (0.0001025988877087861,-4.051824278885436e-007) (0.0001034094306635412,-4.001524428685165e-007)
 (6.303491483979205e-005,-8.565056488043009e-007) (0.0001025883901244622,-3.976267869434225e-007) (0.0001033990373266001,-3.926715295927923e-007)
 (6.301494111387574e-005,-8.422442811489541e-007) (0.0001025780732733392,-3.902655770188003e-007) (0.0001033888242506386,-3.853853911862048e-007)
 (6.299521335921201e-005,-8.281405321052734e-007) (0.0001025679328257475,-3.830858654182347e-007) (0.0001033787868608795,-3.782811244323578e-007)
 (6.297574799166329e-005,-8.141808888944775e-007) (0.0001025579650717343,-3.760753584804223e-007) (0.0001033689212132798,-3.713464376924344e-007)
 (6.295656090509898e-005,-8.003549424427951e-007) (0.0001025481668578953,-3.692225206155886e-007) (0.0001033592239340927,-3.645697718144965e-007)
 (6.293766716826514e-005,-7.866552921312562e-007) (0.0001025385355198359,-3.625166704538154e-007) (0.0001033496921547538,-3.579403985028796e-007)
