# Supplementary material for: Electromagnetic Analysis, Characterization and Discussion of Inductive Transmission Parameters for Titanium Based Housing Materials in Active Medical Implantable Devices
Source: Materials (Basel). 2018 Oct 25;11(11):2089. doi: 10.3390/ma11112089 (PMC6266279; doi:10.3390/ma11112089)
Supplement: Supplementary file 1 [file materials-11-02089-s001.zip › supplementary/simulation_and_results_H_K/L22phi_outputOG.txt]

# Created by Octave 4.0.0, Thu Sep 22 03:10:18 2016 Mitteleurop�ische Sommerzeit <unknown@juno>
# name: L22phi
# type: complex matrix
# rows: 241
# columns: 3
 (0.0001053093631533897,-1.557193964035627e-009) (0.0001053009702972589,-1.517759134826262e-009) (0.0001052986969522549,-1.51748107555223e-009)
 (0.0001053093630600718,-1.61811488836488e-009) (0.0001053009702060709,-1.577137279328108e-009) (0.0001052986968610849,-1.576848341748608e-009)
 (0.0001053093629593087,-1.681419168497778e-009) (0.0001053009701076087,-1.638838422720099e-009) (0.000105298696762641,-1.63853818125265e-009)
 (0.000105309362850508,-1.747200045446022e-009) (0.0001053009700012916,-1.702953444736709e-009) (0.0001052986966563441,-1.702641457148726e-009)
 (0.0001053093627330275,-1.815554407859111e-009) (0.0001053009698864939,-1.769576780371541e-009) (0.0001052986965415673,-1.769252587130148e-009)
 (0.0001053093626061748,-1.8865829347125e-009) (0.0001053009697625363,-1.838806558957453e-009) (0.0001052986964176337,-1.838469682551411e-009)
 (0.0001053093624692029,-1.960390243565327e-009) (0.0001053009696286913,-1.910744748665113e-009) (0.0001052986962838137,-1.910394692902852e-009)
 (0.0001053093623213036,-2.037085044622439e-009) (0.0001053009694841698,-1.985497306663869e-009) (0.000105298696139318,-1.985133555941401e-009)
 (0.0001053093621616051,-2.116780300819955e-009) (0.0001053009693281167,-2.06317433515548e-009) (0.0001052986959832954,-2.062796353698223e-009)
 (0.0001053093619891674,-2.199593394168154e-009) (0.0001053009691596163,-2.143890243502012e-009) (0.0001052986958148258,-2.143497474574446e-009)
 (0.0001053093618029739,-2.28564629860662e-009) (0.0001053009689776741,-2.227763916703015e-009) (0.0001052986956329177,-2.227355781788884e-009)
 (0.0001053093616019265,-2.375065759605331e-009) (0.0001053009687812159,-2.314918890447407e-009) (0.0001052986954364965,-2.314494788399744e-009)
 (0.0001053093613848402,-2.467983480789176e-009) (0.0001053009685690851,-2.405483533013844e-009) (0.0001052986952244055,-2.405042839166458e-009)
 (0.0001053093611504353,-2.564536317870707e-009) (0.0001053009683400341,-2.499591234289878e-009) (0.0001052986949953967,-2.499133299539346e-009)
 (0.0001053093608973316,-2.66486648014636e-009) (0.0001053009680927086,-2.597380602162354e-009) (0.0001052986947481183,-2.596904752011826e-009)
 (0.0001053093606240368,-2.76912173988374e-009) (0.0001053009678256524,-2.698995666607416e-009) (0.0001052986944811127,-2.698501200172665e-009)
 (0.0001053093603289404,-2.877455649883854e-009) (0.0001053009675372941,-2.804586091735222e-009) (0.0001052986941928075,-2.80407228071247e-009)
 (0.0001053093600103015,-2.990027769544207e-009) (0.00010530096722593,-2.914307396132912e-009) (0.0001052986938815019,-2.913773483727956e-009)
 (0.0001053093596662446,-3.10700389976986e-009) (0.0001053009668897265,-3.028321181822752e-009) (0.0001052986935453614,-3.027766381632684e-009)
 (0.0001053093592947402,-3.228556327042083e-009) (0.0001053009665267037,-3.146795372149062e-009) (0.0001052986931824075,-3.146218867008501e-009)
 (0.0001053093588935981,-3.354864077051229e-009) (0.000105300966134721,-3.269904458985953e-009) (0.0001052986927904975,-3.269305399760206e-009)
 (0.0001053093584604568,-3.486113178206089e-009) (0.0001053009657114676,-3.39782975957293e-009) (0.0001052986923673231,-3.39720726390881e-009)
 (0.0001053093579927601,-3.622496935466956e-009) (0.0001053009652544506,-3.53075968341256e-009) (0.0001052986919103913,-3.530112834440956e-009)
 (0.0001053093574877536,-3.76421621485245e-009) (0.0001053009647609736,-3.668890009567464e-009) (0.0001052986914170072,-3.668217854549881e-009)
 (0.0001053093569424605,-3.911479739066582e-009) (0.00010530096422813,-3.812424174802064e-009) (0.0001052986908842629,-3.811725723728734e-009)
 (0.0001053093563536673,-4.064504394675234e-009) (0.0001053009636527802,-3.961573572973911e-009) (0.0001052986903090212,-3.960847797106594e-009)
 (0.000105309355717904,-4.223515551259199e-009) (0.0001053009630315302,-4.116557866106121e-009) (0.0001052986896878876,-4.115803696462599e-009)
 (0.0001053093550314224,-4.388747393044398e-009) (0.0001053009623607216,-4.277605307609469e-009) (0.0001052986890172055,-4.27682163339064e-009)
 (0.0001053093542901777,-4.560443263459343e-009) (0.0001053009616364004,-4.444953078118966e-009) (0.0001052986882930187,-4.444138745071296e-009)
 (0.0001053093534898011,-4.738856023143897e-009) (0.0001053009608542963,-4.618847634426859e-009) (0.0001052986875110615,-4.618001443145076e-009)
 (0.0001053093526255743,-4.924248421930479e-009) (0.000105300960009801,-4.799545072037797e-009) (0.0001052986866667249,-4.79866577619663e-009)
 (0.000105309351692405,-5.116893485329882e-009) (0.0001053009590979372,-4.98731150186813e-009) (0.0001052986857550301,-4.986397806388353e-009)
 (0.0001053093506847925,-5.317074916082124e-009) (0.0001053009581133296,-5.182423441617487e-009) (0.0001052986847706079,-5.181474000760617e-009)
 (0.000105309349596801,-5.525087511367285e-009) (0.0001053009570501771,-5.385168222410786e-009) (0.000105298683707654,-5.384181637795511e-009)
 (0.0001053093484220142,-5.741237596284014e-009) (0.0001053009559022119,-5.595844411288239e-009) (0.0001052986825599044,-5.594819229833146e-009)
 (0.0001053093471535121,-5.965843474204587e-009) (0.0001053009546626709,-5.814762250153376e-009) (0.0001052986813205949,-5.813696961936738e-009)
 (0.0001053093457838164,-6.199235894677118e-009) (0.0001053009533242467,-6.042244111808315e-009) (0.0001052986799824215,-6.041137147847381e-009)
 (0.0001053093443048556,-6.441758539541323e-009) (0.0001053009518790515,-6.278624973760831e-009) (0.0001052986785374971,-6.277474703699697e-009)
 (0.000105309342707913,-6.693768527979131e-009) (0.0001053009503185691,-6.524252910464834e-009) (0.0001052986769773069,-6.523057640177191e-009)
 (0.0001053093409835779,-6.955636941191011e-009) (0.0001053009486336023,-6.77948960470078e-009) (0.0001052986752926557,-6.778247573792662e-009)
 (0.0001053093391216884,-7.227749367498377e-009) (0.0001053009468142215,-7.044710878854483e-009) (0.0001052986734736158,-7.043420258079357e-009)
 (0.0001053093371112706,-7.51050646860698e-009) (0.0001053009448497035,-7.320307246834768e-009) (0.0001052986715094654,-7.318966135395697e-009)
 (0.0001053093349404787,-7.804324567905044e-009) (0.0001053009427284713,-7.606684487443908e-009) (0.0001052986693886301,-7.605290910201322e-009)
 (0.0001053093325965149,-8.109636261555349e-009) (0.0001053009404380235,-7.904264239991374e-009) (0.0001052986670986114,-7.902816144552245e-009)
 (0.0001053093300655706,-8.426891053354493e-009) (0.0001053009379648632,-8.21348462302906e-009) (0.0001052986646259139,-8.211979876729162e-009)
 (0.0001053093273327288,-8.756556014155439e-009) (0.0001053009352944137,-8.534800877068846e-009) (0.000105298661955964,-8.533237263838458e-009)
 (0.0001053093243818827,-9.099116466881589e-009) (0.0001053009324109407,-8.868686032221428e-009) (0.0001052986590730305,-8.867061249318054e-009)
 (0.0001053093211956458,-9.455076698043214e-009) (0.000105300929297447,-9.21563160164214e-009) (0.0001052986559601202,-9.213943256275417e-009)
 (0.0001053093177552389,-9.824960696789935e-009) (0.0001053009259355896,-9.576148301866029e-009) (0.0001052986525988923,-9.574393907660333e-009)
 (0.00010530931404039,-1.020931292252084e-008) (0.0001053009223055549,-9.950766800903745e-009) (0.0001052986489695375,-9.94894377425768e-009)
 (0.0001053093100292079,-1.060869910214924e-008) (0.0001053009183859525,-1.034003849529902e-008) (0.0001052986450506687,-1.033814415157971e-008)
 (0.0001053093056980539,-1.102370705810149e-008) (0.0001053009141536842,-1.074453631709218e-008) (0.0001052986408191932,-1.074256786669356e-008)
 (0.0001053093010214084,-1.145494756822943e-008) (0.0001053009095838134,-1.116485557190787e-008) (0.0001052986362501776,-1.116281011614474e-008)
 (0.000105309295971713,-1.190305525882418e-008) (0.0001053009046494077,-1.160161480928925e-008) (0.0001052986313166968,-1.15994893361379e-008)
 (0.0001053092905192113,-1.236868953191102e-008) (0.000105300899321394,-1.205545672644953e-008) (0.0001052986259896806,-1.205324810612341e-008)
 (0.0001053092846317765,-1.285253552818439e-008) (0.0001053008935683783,-1.252704910671926e-008) (0.0001052986202377418,-1.252475408707008e-008)
 (0.0001053092782747186,-1.33553051267843e-008) (0.0001053008873564604,-1.301708579394287e-008) (0.0001052986140269869,-1.30147009956792e-008)
 (0.0001053092714105804,-1.387773798334393e-008) (0.0001053008806490413,-1.352628770412358e-008) (0.0001052986073208234,-1.352380961585403e-008)
 (0.0001053092639989193,-1.442060260766509e-008) (0.0001053008734065999,-1.40554038756892e-008) (0.000105298600079738,-1.405282884877684e-008)
 (0.0001053092559960678,-1.498469748244891e-008) (0.0001053008655864657,-1.460521255979223e-008) (0.0001052985922610687,-1.460253680296996e-008)
 (0.0001053092473548748,-1.557085222456033e-008) (0.0001053008571425677,-1.517652235200057e-008) (0.0001052985838187507,-1.517374192583866e-008)
 (0.0001053092380244326,-1.617992879035631e-008) (0.0001053008480251549,-1.577017336695651e-008) (0.0001052985747030459,-1.576728417806586e-008)
 (0.0001053092279497702,-1.681282272658703e-008) (0.0001053008381805172,-1.638703845743228e-008) (0.0001052985648602511,-1.638403625246582e-008)
 (0.0001053092170715419,-1.747046446854139e-008) (0.0001053008275506584,-1.702802447938055e-008) (0.0001052985542323833,-1.702490483879617e-008)
 (0.0001053092053256636,-1.81538206869817e-008) (0.0001053008160729626,-1.769407360456287e-008) (0.0001052985427568358,-1.769083193615234e-008)
 (0.0001053091926429436,-1.886389568560538e-008) (0.0001053008036798179,-1.838616468234862e-008) (0.0001052985303660115,-1.838279621450436e-008)
 (0.0001053091789486794,-1.960173285071628e-008) (0.000105300790298225,-1.910531465241657e-008) (0.0001052985169869245,-1.910181442715205e-008)
 (0.0001053091641622112,-2.036841615487764e-008) (0.0001053007758493672,-1.985258000999662e-008) (0.0001052985025407712,-1.98489428756812e-008)
 (0.0001053091481964494,-2.116507171623299e-008) (0.0001053007602481451,-2.062905832537219e-008) (0.0001052984869424711,-2.062527892920437e-008)
 (0.0001053091309573677,-2.199286941545913e-008) (0.0001053007434026769,-2.143588981947057e-008) (0.0001052984701001574,-2.143196259964776e-008)
 (0.0001053091123434429,-2.285302457199031e-008) (0.000105300725213761,-2.227425899721572e-008) (0.0001052984519146471,-2.227017817480971e-008)
 (0.000105309092245066,-2.374679968153657e-008) (0.0001053007055742901,-2.314539634052738e-008) (0.0001052984322788536,-2.31411559110452e-008)
 (0.0001053090705438912,-2.467550621662678e-008) (0.000105300684368623,-2.405058006272916e-008) (0.0001052984110771569,-2.40461737873527e-008)
 (0.0001053090471121504,-2.564050649213391e-008) (0.0001053006614719074,-2.499113792619891e-008) (0.0001052983881847286,-2.49865593226968e-008)
 (0.0001053090218118905,-2.664321559758145e-008) (0.0001053006367493447,-2.596844912506005e-008) (0.0001052983634667956,-2.596369145832802e-008)
 (0.0001053089944941797,-2.768510339824051e-008) (0.0001053006100554022,-2.698394623475648e-008) (0.0001052983367778505,-2.697900250703075e-008)
 (0.0001053089649982179,-2.876769660661115e-008) (0.000105300581232953,-2.80391172302854e-008) (0.000105298307960799,-2.803398017094566e-008)
 (0.0001053089331504055,-2.989258092639571e-008) (0.0001053005501123664,-2.913550757482351e-008) (0.0001052982768460391,-2.913016962985876e-008)
 (0.0001053088987633236,-3.106140327052163e-008) (0.0001053005165105006,-3.027472238049078e-008) (0.000105298243250465,-3.026917570152751e-008)
 (0.0001053088616346305,-3.227587405504974e-008) (0.0001053004802296384,-3.145842864292132e-008) (0.0001052982069763968,-3.145266507584164e-008)
 (0.0001053088215458839,-3.35377695705269e-008) (0.0001053004410563304,-3.268835755119621e-008) (0.0001052981678104242,-3.268236862434644e-008)
 (0.0001053087782612573,-3.484893443242535e-008) (0.0001053003987601377,-3.39663068746235e-008) (0.0001052981255221517,-3.396008378656751e-008)
 (0.0001053087315261681,-3.621128411199323e-008) (0.000105300353092293,-3.529414342777177e-008) (0.0001052980798628582,-3.52876770345813e-008)
 (0.0001053086810657796,-3.762680754879838e-008) (0.0001053003037842426,-3.667380561489736e-008) (0.0001052980305640406,-3.666708641699215e-008)
 (0.0001053086265834028,-3.909756984624303e-008) (0.0001053002505460773,-3.810730605496768e-008) (0.0001052979773358449,-3.810032418344729e-008)
 (0.0001053085677587645,-4.062571505063006e-008) (0.000105300193064843,-3.9596734287899e-008) (0.0001052979198653744,-3.958947949037216e-008)
 (0.0001053085042461357,-4.221346901473716e-008) (0.000105300131002715,-4.114425956282874e-008) (0.0001052978578148674,-4.113672118873783e-008)
 (0.0001053084356723185,-4.386314234603412e-008) (0.0001053000639950227,-4.275213370859348e-008) (0.0001052977908197241,-4.274430069399985e-008)
 (0.0001053083616344739,-4.557713343969763e-008) (0.0001052999916481437,-4.442269408642288e-008) (0.0001052977184863921,-4.441455493821085e-008)
 (0.000105308281697782,-4.735793159591461e-008) (0.0001052999135371935,-4.615836662445437e-008) (0.0001052976403900705,-4.614990940400007e-008)
 (0.0001053081953929069,-4.920812022080702e-008) (0.0001052998292035722,-4.796166893309443e-008) (0.0001052975560722425,-4.795288123935551e-008)
 (0.0001053081022132819,-5.113038010934017e-008) (0.0001052997381522976,-4.983521350005362e-008) (0.0001052974650380186,-4.982608245201997e-008)
 (0.0001053080016121682,-5.312749280853929e-008) (0.0001052996398491362,-5.178171096279912e-008) (0.0001052973667532666,-5.177222318135768e-008)
 (0.0001053078929994921,-5.520234405810042e-008) (0.0001052995337175147,-5.380397345590636e-008) (0.0001052972606415218,-5.379411504507214e-008)
 (0.000105307775738435,-5.735792730506826e-008) (0.0001052994191351841,-5.590491802979848e-008) (0.0001052971460806501,-5.589467455727937e-008)
 (0.0001053076491417562,-5.959734728811197e-008) (0.0001052992954306312,-5.808757013656925e-008) (0.0001052970223992661,-5.80769266136828e-008)
 (0.0001053075124678351,-6.192382368596988e-008) (0.0001052991618792101,-6.035506717739674e-008) (0.0001052968888728565,-6.034400803827049e-008)
 (0.0001053073649164054,-6.434069482358743e-008) (0.0001052990176989759,-6.271066210498641e-008) (0.0001052967447196278,-6.269917118515101e-008)
 (0.0001053072056239664,-6.685142142780066e-008) (0.0001052988620462005,-6.515772707343721e-008) (0.0001052965890960052,-6.514578758766932e-008)
 (0.0001053070336588285,-6.945959042334254e-008) (0.0001052986940105336,-6.769975712594264e-008) (0.0001052964210918124,-6.768735164529406e-008)
 (0.0001053068480158004,-7.216891875788173e-008) (0.0001052985126098146,-7.034037390922511e-008) (0.0001052962397250711,-7.032748433755115e-008)
 (0.0001053066476104572,-7.498325724305418e-008) (0.0001052983167844651,-7.308332940210009e-008) (0.0001052960439364033,-7.306993695165397e-008)
 (0.0001053064312729712,-7.790659439617712e-008) (0.0001052981053914766,-7.593250964289655e-008) (0.0001052958325830134,-7.591859480927365e-008)
 (0.0001053061977414902,-8.094306026506884e-008) (0.0001052978771979315,-7.889193843829518e-008) (0.0001052956044322156,-7.887748097461966e-008)
 (0.0001053059456550053,-8.409693021540654e-008) (0.0001052976308740393,-8.196578103327546e-008) (0.0001052953581544692,-8.195075992365575e-008)
 (0.0001053056735456906,-8.737262865711484e-008) (0.0001052973649856582,-8.515834771940983e-008) (0.0001052950923158995,-8.514274115166733e-008)
 (0.000105305379830672,-9.077473268286437e-008) (0.0001052970779862488,-8.847409735442684e-008) (0.0001052948053702619,-8.845788269204993e-008)
 (0.0001053050628031844,-9.430797558777771e-008) (0.000105296768208245,-9.191764076283989e-008) (0.0001052944956502994,-9.190079451624477e-008)
 (0.0001053047206230811,-9.79772502351168e-008) (0.0001052964338537812,-9.549374398302504e-008) (0.0001052941613584839,-9.547624178017186e-008)
 (0.0001053043513066477,-1.017876122279705e-007) (0.0001052960729847482,-9.920733132142047e-008) (0.0001052938005570722,-9.918914787762357e-008)
 (0.0001053039527156838,-1.057442828419045e-007) (0.0001052956835121265,-1.030634881689193e-007) (0.000105293411157437,-1.030445972561286e-007)
 (0.0001053035225457919,-1.098526516663402e-007) (0.000105295263184556,-1.070674635291768e-007) (0.0001052929909086392,-1.070478379446128e-007)
 (0.0001053030583138369,-1.141182788979196e-007) (0.0001052948095760893,-1.112246722016712e-007) (0.0001052925373851895,-1.112042837358472e-007)
 (0.0001053025573445264,-1.185468972191467e-007) (0.0001052943200730899,-1.155406965550175e-007) (0.0001052920479739416,-1.155195159592922e-007)
 (0.0001053020167560481,-1.23144413189979e-007) (0.0001052937918602091,-1.200212878185328e-007) (0.0001052915198600764,-1.199992847722793e-007)
 (0.0001053014334447199,-1.279169080687057e-007) (0.0001052932219054073,-1.246723668106175e-007) (0.0001052909500121261,-1.246495098878704e-007)
 (0.0001053008040686066,-1.328706379706782e-007) (0.0001052926069439582,-1.295000240129145e-007) (0.0001052903351659755,-1.294762806488921e-007)
 (0.0001053001250300317,-1.380120332602665e-007) (0.0001052919434613784,-1.345105188886919e-007) (0.0001052896718078069,-1.344858553462193e-007)
 (0.0001052993924569462,-1.433476970616707e-007) (0.0001052912276752529,-1.397102783319493e-007) (0.0001052889561559148,-1.396846596675117e-007)
 (0.000105298602183086,-1.488844027590787e-007) (0.0001052904555158674,-1.45105894120377e-007) (0.0001052881841413533,-1.450792841507966e-007)
 (0.0001052977497268944,-1.546290903431685e-007) (0.0001052896226056433,-1.507041192320066e-007) (0.0001052873513873679,-1.506764805009486e-007)
 (0.0001052968302691203,-1.605888614460178e-007) (0.0001052887242372933,-1.565118628695502e-007) (0.0001052864531875598,-1.564831566147639e-007)
 (0.0001052958386290894,-1.667709728870341e-007) (0.0001052877553506654,-1.625361840190329e-007) (0.0001052854844827344,-1.625063701402831e-007)
 (0.0001052947692395849,-1.731828285375564e-007) (0.0001052867105082618,-1.687842833530753e-007) (0.0001052844398364184,-1.687533203808954e-007)
 (0.0001052936161203151,-1.798319692884106e-007) (0.000105285583869356,-1.752634932678936e-007) (0.0001052833134089898,-1.752313383337431e-007)
 (0.0001052923728499408,-1.867260608865074e-007) (0.0001052843691627339,-1.819812658233276e-007) (0.0001052820989304206,-1.819478746312187e-007)
 (0.0001052910325366583,-1.938728793818058e-007) (0.0001052830596580237,-1.889451583325661e-007) (0.0001052807896716148,-1.889104851326636e-007)
 (0.00010528958778734,-2.012802939028858e-007) (0.0001052816481356359,-1.961628163258763e-007) (0.0001052793784143484,-1.961268138904239e-007)
 (0.0001052880306752544,-2.089562464547881e-007) (0.0001052801268553113,-2.036419535857454e-007) (0.0001052778574198318,-2.036045731878957e-007)
 (0.0001052863527064022,-2.169087284046412e-007) (0.0001052784875233557,-2.11390328928101e-007) (0.0001052762183959474,-2.113515203238391e-007)
 (0.0001052845447845494,-2.251457532965035e-007) (0.000105276721258603,-2.19415719375539e-007) (0.0001052744524632142,-2.193754307898081e-007)
 (0.0001052825971750389,-2.336753256059959e-007) (0.000105274818557214,-2.277258893430149e-007) (0.0001052725501196023,-2.276840674601223e-007)
 (0.0001052804994675323,-2.425054050202352e-007) (0.0001052727692564402,-2.363285554285944e-007) (0.0001052705012043021,-2.362851453880435e-007)
 (0.0001052782405378392,-2.516438658009655e-007) (0.0001052705624975458,-2.452313463772414e-007) (0.0001052682948606489,-2.451862917754194e-007)
 (0.0001052758085090677,-2.610984507621982e-007) (0.0001052681866880687,-2.544417577584723e-007) (0.0001052659194983957,-2.54395000657392e-007)
 (0.0001052731907123687,-2.70876719370468e-007) (0.0001052656294637431,-2.639671008774726e-007) (0.0001052633627556447,-2.639185818212669e-007)
 (0.0001052703736476187,-2.80985989456691e-007) (0.0001052628776503811,-2.73814445419234e-007) (0.0001052606114607351,-2.737641034596199e-007)
 (0.0001052673429444408,-2.914332720096439e-007) (0.0001052599172261443,-2.839905553103655e-007) (0.0001052576515945238,-2.839383280419852e-007)
 (0.0001052640833240759,-3.022251985149826e-007) (0.0001052567332846825,-2.945018172736323e-007) (0.0001052544682535322,-2.944476408807202e-007)
 (0.0001052605785626709,-3.133679402993746e-007) (0.0001052533099997219,-3.053541615501159e-007) (0.0001052510456145404,-3.052979708657893e-007)
 (0.0001052568114566773,-3.248671193493267e-007) (0.0001052496305917599,-3.165529742735646e-007) (0.0001052473669012953,-3.164947028531435e-007)
 (0.0001052527637911488,-3.367277100942639e-007) (0.0001052456772976882,-3.281030010019576e-007) (0.0001052434143541342,-3.280425812116662e-007)
 (0.0001052484163118611,-3.489539316819006e-007) (0.0001052414313441897,-3.400082409499283e-007) (0.0001052391692033966,-3.399456040731676e-007)
 (0.0001052437487022962,-3.615491303290835e-007) (0.0001052368729260038,-3.522718315222466e-007) (0.0001052346116476874,-3.52206907884414e-007)
 (0.0001052387395666754,-3.745156514087048e-007) (0.0001052319811901651,-3.64895922825088e-007) (0.000105229720838131,-3.648286419396357e-007)
 (0.0001052333664203896,-3.87854701040596e-007) (0.0001052267342275853,-3.778815419396232e-007) (0.0001052244748699465,-3.778118326764857e-007)
 (0.0001052276056892841,-4.015661970883174e-007) (0.0001052211090733791,-3.912284468747997e-007) (0.0001052188507827893,-3.911562376536698e-007)
 (0.0001052214327194818,-4.156486096329366e-007) (0.0001052150817176011,-4.049349702871589e-007) (0.0001052128245714771,-4.048601892975753e-007)
 (0.000105214821799484,-4.300987912117164e-007) (0.0001052086271281031,-4.189978532642159e-007) (0.0001052063712088574,-4.189204287145024e-007)
 (0.0001052077461965427,-4.449117973524558e-007) (0.000105201719287442,-4.334120697205832e-007) (0.0001051994646827048,-4.333319301173035e-007)
 (0.0001052001782093255,-4.600806982500012e-007) (0.0001051943312458448,-4.481706422517556e-007) (0.0001051920780486848,-4.480877167123182e-007)
 (0.000105192089239094,-4.755963827720721e-007) (0.0001051864351923727,-4.632644506446958e-007) (0.0001051841835015098,-4.631786692447953e-007)
 (0.0001051834498816149,-4.914473563943603e-007) (0.0001051780025464828,-4.78682034639622e-007) (0.0001051757524664854,-4.785933287967865e-007)
 (0.0001051742300421481,-5.076195351230674e-007) (0.0001051690040722196,-4.94409392995289e-007) (0.00010516675571369,-4.94317695890566e-007)
 (0.000105164399075739,-5.240960379736265e-007) (0.0001051594100172621,-5.104297814108984e-007) (0.0001051571634969961,-5.103350284499199e-007)
 (0.0001051539259550684,-5.408569811337405e-007) (0.0001051491902789473,-5.26723512411164e-007) (0.0001051469457200746,-5.266256417248543e-007)
 (0.000105142779467828,-5.578792775405912e-007) (0.0001051383145992196,-5.432677608879914e-007) (0.0001051360721313079,-5.431667138740141e-007)
 (0.0001051309284454492,-5.751364462291336e-007) (0.00010512675279021,-5.600363796111583e-007) (0.0001051245125493311,-5.599321015147769e-007)
 (0.0001051183420245147,-5.925984364485018e-007) (0.0001051144749917288,-5.769997296440694e-007) (0.0001051122371204883,-5.768921701792798e-007)
 (0.0001051049899417712,-6.102314721773909e-007) (0.0001051014519615011,-5.941245312240366e-007) (0.0001050992166090114,-5.940136452302949e-007)
 (0.0001050908428629625,-6.279979232656762e-007) (0.0001050876553982924,-6.113737412372338e-007) (0.0001050854227200867,-6.112594893721132e-007)
 (0.0001050758727449362,-6.458562099562022e-007) (0.0001050730582972901,-6.287064639372937e-007) (0.0001050708284551799,-6.285888133991355e-007)
 (0.0001050600532295061,-6.637607479617416e-007) (0.000105057635336194,-6.460779019526277e-007) (0.0001050554084980459,-6.459568272286792e-007)
 (0.0001050433600664951,-6.81661941547697e-007) (0.000105041363289368,-6.634393548828849e-007) (0.0001050391396288043,-6.633148385170633e-007)
 (0.0001050257715621185,-6.995062321445997e-007) (0.0001050242214661773,-6.807382728451318e-007) (0.0001050220011621934,-6.806103062167448e-007)
 (0.0001050072690475404,-7.172362098505505e-007) (0.0001050061921683564,-6.979183721389074e-007) (0.0001050039754048393,-6.97786956243801e-007)
 (0.0001049878373610052,-7.347907947309524e-007) (0.000104987261159793,-7.149198197388838e-007) (0.000104985048124947,-7.147849659622075e-007)
 (0.0001049674653354746,-7.521054940359618e-007) (0.0001049674181407327,-7.316794925129836e-007) (0.0001049652090263999,-7.315412233821369e-007)
 (0.000104946146282256,-7.691127403092084e-007) (0.0001049466572169521,-7.481313159181688e-007) (0.0001049444522178269,-7.479896658195343e-007)
 (0.0001049238784597609,-7.857423138269975e-007) (0.000104924977353167,-7.642066853761892e-007) (0.0001049227766659061,-7.6406170122525e-007)
 (0.0001049006655153451,-8.019218508935417e-007) (0.0001049023827988097,-7.798349716262385e-007) (0.0001049001866210336,-7.796867134720915e-007)
 (0.0001048765168872409,-8.175774372232097e-007) (0.0001048788834733787,-7.949441090693552e-007) (0.0001048766920025692,-7.947926506176384e-007)
 (0.0001048514481530455,-8.326342830379638e-007) (0.0001048544952981171,-8.094612635285446e-007) (0.000104852308730423,-8.093066925674402e-007)
 (0.0001048254813110477,-8.470174736373963e-007) (0.0001048292404605933,-8.233135730186298e-007) (0.0001048270589895432,-8.231559917282878e-007)
 (0.0001047986449810389,-8.606527861857457e-007) (0.0001048031475992345,-8.364289521408976e-007) (0.0001048009714143711,-8.36268477272326e-007)
 (0.0001047709745122188,-8.734675604040664e-007) (0.0001047762518957796,-8.487369477232575e-007) (0.0001047740811812369,-8.485737106306756e-007)
 (0.0001047425119872609,-8.853916079282019e-007) (0.0001047485950652171,-8.601696304583729e-007) (0.0001047464299982497,-8.600037769707885e-007)
 (0.0001047133061137893,-8.963581424240772e-007) (0.000104720225234887,-8.706625047092052e-007) (0.0001047180659843766,-8.704941948297419e-007)
 (0.00010468341199718,-9.063047103371596e-007) (0.0001046911967071636,-8.801554165104621e-007) (0.0001046890434321243,-8.799848239375301e-007)
 (0.0001046528907918015,-9.151741005136016e-007) (0.0001046615696032916,-8.885934382673294e-007) (0.0001046594224513995,-8.88420749727491e-007)
 (0.0001046218092313664,-9.229152100465703e-007) (0.0001046314093895242,-8.95927707840781e-007) (0.0001046292684956962,-8.957531222386618e-007)
 (0.0001045902390429466,-9.294838436336964e-007) (0.0001046007862904632,-9.021161997626888e-007) (0.0001045986517755163,-9.019399271456964e-007)
 (0.0001045582562530105,-9.348434245853306e-007) (0.0001045697745983641,-9.071244072447276e-007) (0.0001045676465677785,-9.069466675936023e-007)
 (0.0001045259403977077,-9.389655973867011e-007) (0.0001045384518908315,-9.109259155049711e-007) (0.0001045363304336468,-9.107469373621238e-007)
 (0.0001044933736530869,-9.418307043596507e-007) (0.0001045068981727259,-9.135028496291926e-007) (0.0001045047833605926,-9.133228685805199e-007)
 (0.0001044606399038718,-9.434281223973532e-007) (0.0001044751949609662,-9.148461836588635e-007) (0.0001044730868473761,-9.146654406921354e-007)
 (0.0001044278237718578,-9.437564498034882e-007) (0.0001044434243331002,-9.149559016715997e-007) (0.0001044413229528221,-9.14774641436811e-007)
 (0.0001043950096264751,-9.428235377835835e-007) (0.0001044116679619997,-9.138410061242904e-007) (0.0001044095733307138,-9.13659475121335e-007)
 (0.0001043622806008198,-9.406463658809284e-007) (0.0001043800061595329,-9.115193734234175e-007) (0.0001043779182736978,-9.113378181530467e-007)
 (0.0001043297176362637,-9.372507653949444e-007) (0.0001043485169517906,-9.080174613752082e-007) (0.0001043464357887346,-9.07836126479797e-007)
 (0.0001042973985776721,-9.326709993551859e-007) (0.000104317275207274,-9.033698775846161e-007) (0.0001043152007255116,-9.031890040162369e-007)
 (0.0001042653973393793,-9.269492117098539e-007) (0.0001042863518374459,-8.976188218428764e-007) (0.0001042842839772099,-8.974386450885144e-007)
 (0.0001042337831595458,-9.201347618735171e-007) (0.0001042558130864141,-8.908134188848515e-007) (0.0001042537517704043,-8.906341672771666e-007)
 (0.0001042026199572861,-9.122834635148153e-007) (0.0001042257199233588,-8.830089604675965e-007) (0.0001042236650576735,-8.828308536148814e-007)
 (0.0001041719658034915,-9.034567483627972e-007) (0.000104196127547743,-8.742660774686901e-007) (0.0001041940790229865,-8.740893248222616e-007)
 (0.0001041418725124992,-8.937207768383561e-007) (0.0001041670850136547,-8.646498635660375e-007) (0.0001041650427061884,-8.644746631495035e-007)
 (0.0001041123853579363,-8.831455174847198e-007) (0.0001041386349758657,-8.542289720874303e-007) (0.0001041365987491831,-8.540555094016337e-007)
 (0.0001040835429124079,-8.718038165406955e-007) (0.0001041108135566521,-8.430747068554128e-007) (0.000104108783262843,-8.42903153970778e-007)
 (0.0001040553770073024,-8.597704776572543e-007) (0.0001040836503290742,-8.312601264176584e-007) (0.0001040816258103562,-8.310906412611704e-007)
 (0.0001040279128059022,-8.471213698401137e-007) (0.0001040571684095517,-8.188591790521162e-007) (0.0001040551494998332,-8.186919048880954e-007)
 (0.000104001168980491,-8.339325793312095e-007) (0.0001040313846501358,-8.059458835300691e-007) (0.0001040293711765915,-8.057809486331161e-007)
 (0.0001039751579820503,-8.20279618483265e-007) (0.0001040063099189939,-7.925935679459304e-007) (0.0001040043017036172,-7.924310854596113e-007)
 (0.0001039498863896726,-8.062367018623316e-007) (0.000103981949456216,-7.788741761322949e-007) (0.0001039799463173391,-7.787142440995464e-007)
 (0.000103925355325845,-7.918760969860074e-007) (0.0001039583032912892,-7.648576483733722e-007) (0.0001039563050450382,-7.647003499320337e-007)
 (0.0001039015609232914,-7.772675543672606e-007) (0.0001039353667081764,-7.506113804920681e-007) (0.0001039333731698455,-7.504567842121881e-007)
 (0.0001038784948291441,-7.624778190037067e-007) (0.0001039131307440832,-7.361997628965683e-007) (0.0001039111417294252,-7.360479232487223e-007)
 (0.0001038561447325366,-7.475702231795195e-007) (0.0001038915827084706,-7.216837990329013e-007) (0.0001038895980348827,-7.21534756966194e-007)
 (0.0001038344949026144,-7.326043585072018e-007) (0.0001038707067097271,-7.071208008182529e-007) (0.0001038687261973283,-7.069745844331085e-007)
 (0.000103813526724869,-7.17635823543689e-007) (0.0001038504841779184,-6.925641571512742e-007) (0.0001038485076505104,-6.924207824460988e-007)
 (0.0001037932192251203,-7.027160420727218e-007) (0.0001038308943733645,-6.780631704409967e-007) (0.0001038289216592818,-6.779226421177407e-007)
 (0.0001037735495717631,-6.878921462641975e-007) (0.0001038119148722023,-6.636629553022171e-007) (0.0001038099458050417,-6.635252676163373e-007)
 (0.0001037544935485141,-6.732069183579934e-007) (0.0001037935220215261,-6.494043930777415e-007) (0.0001037915564407719,-6.492695307138284e-007)
 (0.0001037360259914174,-6.586987842603152e-007) (0.0001037756913583367,-6.353241356483131e-007) (0.000103773729109869,-6.351920746118158e-007)
 (0.000103718121185478,-6.444018524223196e-007) (0.0001037583979879613,-6.214546520326817e-007) (0.0001037564389244648,-6.21325360544976e-007)
 (0.0001037007532178467,-6.303459915876613e-007) (0.0001037416169192009,-6.078243115221552e-007) (0.000103739660900473,-6.07697750908416e-007)
 (0.0001036838962859496,-6.165569413612165e-007) (0.0001037253233548414,-5.944574974936999e-007) (0.0001037233702480135,-5.943336230541387e-007)
 (0.0001036675249603614,-6.030564500485477e-007) (0.0001037094929375289,-5.813747465567877e-007) (0.0001037075426171987,-5.812535084161986e-007)
 (0.0001036516144035014,-5.898624348101932e-007) (0.0001036941019522402,-5.685929082800362e-007) (0.0001036921543005261,-5.684742522072046e-007)
 (0.0001036361405462783,-5.769891597889051e-007) (0.000103679127487598,-5.561253213699432e-007) (0.0001036771823941285,-5.560091895630486e-007)
 (0.0001036210802258175,-5.644474285239598e-007) (0.0001036645475592302,-5.439820028005668e-007) (0.0001036626049210583,-5.438683346348421e-007)
 (0.0001036064112880507,-5.522447875846774e-007) (0.0001036503411990047,-5.321698470155948e-007) (0.0001036484009204784,-5.320585797490636e-007)
 (0.0001035921126594967,-5.403857389351784e-007) (0.0001036364885145064,-5.206928328746089e-007) (0.0001036345505070747,-5.205839023110811e-007)
 (0.0001035781643928358,-5.288719590669707e-007) (0.000103622970723343,-5.095522365279542e-007) (0.0001036210349053261,-5.094455776328215e-007)
 (0.0001035645476909301,-5.177025233646535e-007) (0.0001036097701669499,-4.987468488144902e-007) (0.0001036078364632615,-4.986423962854401e-007)
 (0.0001035512449137598,-5.068741345224853e-007) (0.0001035968703083535,-4.882731961096608e-007) (0.0001035949386501944,-4.88170884897241e-007)
 (0.0001035382395724582,-4.963813540616486e-007) (0.0001035842557180384,-4.781257637743019e-007) (0.0001035823260425566,-4.780255295547844e-007)
 (0.0001035255163140524,-4.862168361475615e-007) (0.0001035719120515537,-4.682972214856755e-007) (0.0001035699843014752,-4.681990010845804e-007)
 (0.000103513060899913,-4.763715629276055e-007) (0.0001035598260218114,-4.587786497578271e-007) (0.0001035579001450628,-4.586823815216256e-007)
 (0.0001035008601802029,-4.668350805631901e-007) (0.0001035479853684114,-4.495597668860379e-007) (0.000103546061317715,-4.494653910061231e-007)
 (0.0001034889020658944,-4.575957349660064e-007) (0.0001035363788255116,-4.406291554103113e-007) (0.0001035344565579746,-4.405366141954074e-007)
 (0.000103477175499194,-4.486409060377262e-007) (0.0001035249960891142,-4.319744869690019e-007) (0.0001035230755658111,-4.318837250676715e-007)
 (0.0001034656704225798,-4.399572389445328e-007) (0.000103513827783998,-4.23582744150126e-007) (0.0001035119089695489,-4.234937087259907e-007)
 (0.0001034543777461728,-4.315308706625281e-007) (0.0001035028654299477,-4.154404376701326e-007) (0.0001035009482921019,-4.153530785269156e-007)
 (0.0001034432893127015,-4.233476497386626e-007) (0.0001034921014066285,-4.075338169183407e-007) (0.0001034901859158536,-4.074480865796358e-007)
 (0.0001034323978591861,-4.153933469589926e-007) (0.0001034815289161407,-3.99849071659802e-007) (0.0001034796150452264,-3.997649254034772e-007)
 (0.0001034216969743458,-4.076538544138603e-007) (0.0001034711419422773,-3.923725224966635e-007) (0.0001034692296659523,-3.922899183470022e-007)
 (0.0001034111810508687,-4.001153703412716e-007) (0.0001034609352055781,-3.850907975848564e-007) (0.0001034590245001518,-3.850096962662262e-007)
 (0.0001034008452319249,-3.927645671290413e-007) (0.0001034509041134721,-3.77990993097462e-007) (0.0001034489949564945,-3.779113579504817e-007)
 (0.0001033906853516372,-3.855887399839147e-007) (0.0001034410447051952,-3.710608150550432e-007) (0.0001034391370751518,-3.709826119218739e-007)
 (0.0001033806978696828,-3.785759340311516e-007) (0.0001034313535915052,-3.642887003856326e-007) (0.0001034294474675391,-3.642118974680704e-007)
 (0.0001033708798006216,-3.717150480020279e-007) (0.0001034218278896997,-3.576639154643745e-007) (0.0001034199232513652,-3.575884831587592e-007)
