# Supplementary material for: Electromagnetic Analysis, Characterization and Discussion of Inductive Transmission Parameters for Titanium Based Housing Materials in Active Medical Implantable Devices
Source: Materials (Basel). 2018 Oct 25;11(11):2089. doi: 10.3390/ma11112089 (PMC6266279; doi:10.3390/ma11112089)
Supplement: Supplementary file 1 [file materials-11-02089-s001.zip › supplementary/simulation_and_results_H_K/L22U_outputMG.txt]

# Created by Octave 4.0.0, Wed Sep 21 23:45:19 2016 Mitteleurop�ische Sommerzeit <unknown@juno>
# name: L22U
# type: complex matrix
# rows: 241
# columns: 3
 (3.09035153105235,0.6522034082577444) (3.061277146580747,0.6613165729023707) (3.060432432515852,0.6615851159705788)
 (3.092480430805718,0.6770426746109415) (3.061342809902421,0.6871667915241868) (3.060438690894493,0.687465985379102)
 (3.094742103982775,0.7027869802169886) (3.06141249374321,0.714026166363311) (3.060445346337523,0.714359190064943)
 (3.097142469127754,0.729466260453234) (3.061486365555597,0.7419340019717264) (3.060452417627315,0.7423043198272649)
 (3.099687433227429,0.7571113546359718) (3.06156459035573,0.7709311323060027) (3.06045992370865,0.7713425125717518)
 (3.102382861323263,0.7857540567597051) (3.061647329585156,0.8010599811263356) (3.060467883619947,0.8015165149184136)
 (3.105234545803286,0.815427173118588) (3.061734739955648,0.8323646249252735) (3.060476316424587,0.8328707451940128)
 (3.108248176188892,0.8461645872543049) (3.061826972303956,0.8648908584908561) (3.060485241144856,0.8654513589028737)
 (3.111429310350141,0.8780013325565991) (3.061924170487432,0.8986862632088274) (3.060494676701034,0.8993063167732596)
 (3.11478334818537,0.910973672692842) (3.062026470354666,0.9338002782071368) (3.060504641858515,0.9344854554796417)
 (3.118315508877654,0.9451191898629743) (3.062133998828175,0.9702842744434138) (3.060515155186308,0.9710405611448241)
 (3.122030812883285,0.9804768806693432) (3.062246873137149,1.008191631833711) (3.060526235029957,1.00902544572916)
 (3.125934069807857,1.017087259164264) (3.062365200238744,1.047577819516942) (3.0605378995023,1.048496026418016)
 (3.130029873275522,1.054992466399957) (3.06248907646432,1.088500479345729) (3.060550166495191,1.089510408121986)
 (3.13432260379224,1.094236385568113) (3.062618587423819,1.131019512690954) (3.060563053715061,1.132128969208527)
 (3.138816440440217,1.134864761592826) (3.062753808195819,1.175197170644593) (3.060576578744663,1.176414450587931)
 (3.143515382020599,1.17692532384652) (3.062894803823495,1.221098147703133) (3.06059075913294,1.22243204828059)
 (3.148423277988294,1.220467910509055) (3.063041630127515,1.268789679014053) (3.060605612514082,1.270249509597452)
 (3.153543869207284,1.26554459300105) (3.063194334836266,1.318341641270239) (3.060621156755912,1.319937233070825)
 (3.158880838209676,1.312209798905497) (3.063352959022196,1.369826657341142) (3.060637410137055,1.371568372277784)
 (3.164437868286248,1.360520431858254) (3.063517538820896,1.423320204737622) (3.060654391551025,1.425218943704556)
 (3.170218710390047,1.410535987040573) (3.063688107397816,1.478900728018272) (3.060672120734913,1.480967938807052)
 (3.176227256521858,1.462318661146835) (3.063864697116721,1.536649755258473) (3.06069061851894,1.538897440428885)
 (3.182467618009266,1.515933456019802) (3.064047341854855,1.596652018720473) (3.06070990709297,1.599092743746008)
 (3.188944206911765,1.571448275529813) (3.064236079403416,1.658995579882336) (3.060730010285405,1.661642481915076)
 (3.195661818699598,1.628934015705446) (3.064430953888358,1.723771959004135) (3.06075095384957,1.726638756610337)
 (3.202625714378103,1.688464648574688) (3.064632018146676,1.79107626943262) (3.060772765753058,1.794177273642501)
 (3.209841700365587,1.750117300620914) (3.064839335997012,1.861007356868016) (3.060795476465784,1.86435748386248)
 (3.217316204681618,1.813972327167142) (3.065052984350927,1.933667943837686) (3.060819119243257,1.93728272956047)
 (3.225056348352444,1.880113384345468) (3.065273055121895,2.009164779642402) (3.060843730402644,2.013060396581744)
 (3.233070011374845,1.948627500562854) (3.065499656902721,2.087608796058031) (3.060869349590454,2.091802072388037)
 (3.241365893074216,2.019605149516103) (3.065732916397807,2.169115269089764) (3.060896020042126,2.17362371030377)
 (3.249953567219018,2.093140326826184) (3.065972979613502,2.253803987087439) (3.060923788835444,2.258645800195311)
 (3.258843532779223,2.16933063224805) (3.066220012826942,2.341799425537299) (3.060952707141111,2.346993545839915)
 (3.268047261708845,2.248277359168533) (3.066474203369752,2.433230928848836) (3.060982830475441,2.438797049251748)
 (3.277577245561298,2.330085592744411) (3.066735760277618,2.52823289945598) (3.061014218961448,2.534191502240117)
 (3.287447043082148,2.414864317569869) (3.067004914868215,2.626944994548275) (3.061046937605699,2.633317385485511)
 (3.297671331147516,2.502726535226744) (3.067281921318477,2.729512330743995) (3.061081056599011,2.736320675428231)
 (3.308265961509883,2.59378939148594) (3.067567057316373,2.83608569701027) (3.061116651649873,2.843353059274434)
 (3.319248025771945,2.688174312330611) (3.067860624863316,2.946821776129648) (3.061153804359135,2.954572158434704)
 (3.330635930832131,2.786007147389133) (3.068162951298919,3.061883375007499) (3.061192602644761,3.070141760721254)
 (3.342449486743566,2.887418318832775) (3.068474390613255,3.181439664110725) (3.061233141224666,3.190232061641015)
 (3.354710008515447,2.992542973331975) (3.068795325100421,3.305666426327871) (3.061275522164803,3.315019915134545)
 (3.367440432885016,3.10152113430007) (3.069126167394137,3.434746315542729) (3.061319855498957,3.444689094122905)
 (3.380665450525046,3.214497851398537) (3.069467362910786,3.568869125220109) (3.061366259925153,3.579430561239135)
 (3.394411653551633,3.331623344137012) (3.069819392708876,3.7082320673118) (3.061414863582739,3.719442750134989)
 (3.408707697590274,3.453053136380811) (3.07018277675741,3.853040061806159) (3.061465804912714,3.864931857769844)
 (3.423584477065557,3.578948178663664) (3.07055807758911,4.003506037260525) (3.061519233602918,4.016112148103884)
 (3.439075311824996,3.709474955386394) (3.07094590429982,4.159851242680056) (3.061575311618628,4.173206267636977)
 (3.455216142704582,3.844805574247832) (3.071346916841196,4.322305571127113) (3.061634214318392,4.336445573250066)
 (3.472045733200474,3.985117835575885) (3.071761830542589,4.491107895476524) (3.061696131654121,4.506070472828009)
 (3.489605874034117,4.130595279597253) (3.072191420787692,4.666506416757343) (3.061761269454434,4.682330779160003)
 (3.50794158708015,4.281427210076435) (3.07263652776391,4.84875902555486) (3.061829850789755,4.865486077635818)
 (3.5271013248654,4.43780869316104) (3.07309806119606,5.038133676976247) (3.06190211741795,5.055806108276798)
 (3.547137161629216,4.599940530679426) (3.073577004971423,5.234908779718931) (3.061978331309414,5.253571162663488)
 (3.568104971752258,4.768029207544616) (3.074074421559764,5.439373599809961) (3.062058776251027,5.459072496343516)
 (3.590064591198967,4.94228681332313) (3.074591456129575,5.651828679623304) (3.062143759528865,5.672612757327976)
 (3.613079957471678,5.122930938436413) (3.075129340260058,5.872586272815055) (3.062233613690268,5.894506431309532)
 (3.637219223431836,5.310184545880579) (3.075689395147772,6.101970795852239) (3.062328698386685,6.12508030425925)
 (3.662554840205167,5.504275819786663) (3.076273034206166,6.340319296850953) (3.06242940229954,6.364673943087944)
 (3.689163604250979,5.705437992611522) (3.076881764956807,6.587981942476447) (3.062536145152342,6.613640195083133)
 (3.717126663545758,5.913909153257962) (3.077517190112185,6.845322523699358) (3.06264937981352,6.872345706862243)
 (3.746529477713378,6.129932038981192) (3.078181007752063,7.112718981247165) (3.062769594495372,7.141171463612309)
 (3.777461726840218,6.353753814561613) (3.078875010498499,7.390563951630629) (3.062897315056229,7.420513349416357)
 (3.810017163653905,6.585625842910198) (3.079601083600025,7.679265334677306) (3.06303310741417,7.710782729498706)
 (3.844293403737499,6.825803452041653) (3.080361201841672,7.979246883549027) (3.063177580082402,8.012407055254901)
 (3.880391648512753,7.074545704192133) (3.081157425207286,8.290948818275739) (3.063331386838376,8.325830492966041)
 (3.918416335879413,7.332115173782648) (3.081991893231983,8.614828463888815) (3.063495229540593,8.651514577132199)
 (3.958474713667083,7.598777741934028) (3.082866817998243,8.951360914294225) (3.063669861109754,8.989938889398084)
 (4.000676331467654,7.87480241631157) (3.083784475747509,9.301039723082152) (3.063856088693217,9.341601764079416)
 (4.045132446999685,8.160461186206657) (3.084747197102579,9.664377622529084) (3.064054777034841,9.707021021343119)
 (4.091955343944063,8.456028923935341) (3.085757355923535,10.04190727210481) (3.064266852075664,10.08673472912952)
 (4.14125755920924,8.761783344803835) (3.086817356852655,10.43418203785787) (3.064493304814343,10.48130199495182)
 (4.193151018869397,9.078005039041361) (3.087929621641649,10.84177680410797) (3.06473519546056,10.89130378875062)
 (4.247746083586964,9.404977590156513) (3.089096574397792,11.26528881892998) (3.064993657918921,11.31734379802513)
 (4.305150506205841,9.742987795099186) (3.090320625934059,11.70533857496428) (3.06526990464592,11.76004931651219)
 (4.365468306380262,10.09232600230693) (3.09160415746149,12.16257072713496) (3.065565231927705,12.22007216773034)
 (4.428798569583845,10.45328658412966) (3.092949503919402,12.63765504889917) (3.065881025632166,12.6980896647566)
 (4.495234180585872,10.82616856014759) (3.094358937299137,13.13128742867657) (3.066218767494913,13.19480560765402)
 (4.564860504441238,11.21127638745645) (3.095834650378388,13.64419090814003) (3.066580042004818,13.71095132002146)
 (4.637754031135071,11.60892093299967) (3.097378741343897,14.17711676405305) (3.066966543961406,14.24728672618954)
 (4.713981003148865,12.01942064140196) (3.09899319983737,14.73084563534353) (3.06738008678282,14.80460147064145)
 (4.793596048245616,12.44310290946572) (3.100679895010953,15.30618869709847) (3.067822611649322,15.38371608129701)
 (4.87664084255036,12.88030567548563) (3.102440566220119,15.90398888313527) (3.068296197573669,15.98548317835166)
 (4.963142831367761,13.33137922784626) (3.104276817011265,16.525122158783) (3.068803072495488,16.6107887304254)
 (5.053114036947769,13.79668823302975) (3.106190113074119,17.1704988454651) (3.069345625501567,17.2605533598373)
 (5.146549983417205,14.27661397828257) (3.10818178482326,17.84106499863416) (3.069926420279221,17.93573369888523)
 (5.243428769179607,14.77155681891838) (3.110253035245303,18.53780384056472) (3.070548209913145,18.63732379907458)
 (5.343710316124179,15.28193881475292) (3.112404953596751,19.26173724947838) (3.071213953139218,19.36635659531389)
 (5.447335822896322,15.80820653472154) (3.114638535462119,20.01392730642937) (3.071926832170931,20.12390542715843)
 (5.554227446242484,16.3508340035567) (3.116954709582329,20.79547790138792) (3.072690272215257,20.91108561926675)
 (5.664288230097187,16.91032575980549) (3.119354371742209,21.60753639994582) (3.07350796279528,21.7290561233101)
 (5.777402296737083,17.48721999066136) (3.121838425866658,22.45129537211334) (3.074383880997358,22.57902122365668)
 (5.893435308175683,18.08209170635374) (3.12440783232253,23.32799438474407) (3.07532231676016,23.4622323092426)
 (6.012235199251061,18.69555591533142) (3.127063663264884,24.23892185922031) (3.076327900323407,24.37998971413143)
 (6.13363317685776,19.32827076132759) (3.129807164708667,25.18541699618093) (3.077405631954723,25.33364462936664)
 (6.257444972810787,19.98094058465336) (3.132639824858854,26.16887176924584) (3.078560914074966,26.32460108881234)
 (6.383472331218958,20.65431887267224) (3.135563448102356,27.19073298991152) (3.079799585905507,27.35431803180111)
 (6.511504705283714,21.34921106825999) (3.138580233960056,28.25250444603681) (3.081127960766231,28.42431144549734)
 (6.641321133375008,22.06647720993808) (3.141692860225076,29.35574911661017) (3.082552866160415,29.53615659002529)
 (6.772692260258583,22.80703438306021) (3.144904569477988,30.50209146579104) (3.084081686792293,30.69149030951028)
 (6.905382466558471,23.57185896762363) (3.148219258173563,31.69321981950082) (3.085722410675686,31.89201343231537)
 (7.039152067979645,24.36198867472306) (3.151641567537843,32.93088882816211) (3.087483678506913,33.13949326388246)
 (7.173759545435982,25.17852437007173) (3.155176975595823,34.21692201945859) (3.089374836492643,34.43576617571254)
 (7.308963767931519,26.02263168916123) (3.158831889765263,35.5532144452734) (3.091405992842653,35.78274029415324)
 (7.444526171689489,26.89554245436182) (3.16261373959449,36.94173542721684) (3.093588078159174,37.18239829279875)
 (7.580212861446356,27.79855590942745) (3.166531069383571,38.38453140536798) (3.095932909976745,38.63680029243981)
 (7.715796602870292,28.73303979142681) (3.170593630601944,39.88372889506263) (3.098453261730256,40.14808687263339)
 (7.851058678575255,29.70043126402543) (3.174812474191668,41.44153755670786) (3.101162936452759,41.7184821991198)
 (7.985790584067384,30.70223773932276) (3.179200043017569,43.06025338374794) (3.10407684552821,43.35029727143103)
 (8.119795544084214,31.74003761809819) (3.183770264885516,44.74226201400563) (3.107211092847458,45.0459332951907)
 (8.252889834106522,32.81548098037693) (3.18853864669389,46.49004216971285) (3.11058306473765,46.80788518375208)
 (8.384903896289419,33.93029025969406) (3.193522370405869,48.30616923160963) (3.114211526055675,48.6387451939602)
 (8.515683243628498,35.08626093530394) (3.198740391629318,50.19331895255795) (3.11811672285451,50.5412067009722)
 (8.645089150797125,36.28526227682639) (3.204213541666645,52.15427131615363) (3.122320492047536,52.5180681172267)
 (8.772999134705401,37.52923817543134) (3.209964633947669,54.19191454589571) (3.126846378508564,54.57223696080283)
 (8.899307232344386,38.82020809459381) (3.21601857578654,56.3092492705095) (3.131719760055546,56.70673407855932)
 (9.023924087787725,40.16026817168348) (3.222402486410758,58.50939285109233) (3.136967980771282,58.92469802961808)
 (9.146776864208912,41.55159249923756) (3.229145822197613,60.79558387584044) (3.142620493115943,61.22938963489319)
 (9.267809000290296,42.99643461167585) (3.236280510023435,63.17118682816491) (3.148709009282063,63.62419669854654)
 (9.386979833337339,44.49712919961338) (3.243841089586862,65.63969693415599) (3.155267662231565,66.11263890741704)
 (9.504264113634267,46.05609406982003) (3.251864865508035,68.20474519542019) (3.162333176837564,68.69837291461944)
 (9.619651436015308,47.6758323645225) (3.260392069934512,70.87010361346427) (3.169945051525015,71.38519761369329)
 (9.733145615206404,49.35893504919754) (3.26946603630246,73.6396906119503) (3.178145750768913,74.1770596098535)
 (9.844764031211389,51.10808367351967) (3.27913338480519,76.51757666324713) (3.186980908758285,77.07805889505275)
 (9.95453696989488,52.92605340583765) (3.289444220013942,79.50799012592877) (3.196499544470348,80.09245473376141)
 (10.06250698201996,54.81571633763674) (3.300452340972915,82.61532329998619) (3.206754288319321,83.22467176653565)
 (10.16872828143366,56.7800450510445) (3.312215463953326,85.84413870673588) (3.217801620445068,86.47930633863263)
 (10.27326619998778,58.82211643966608) (3.324795457892316,89.19917560055939) (3.229702120583021,89.86113306111659)
 (10.37619671328682,60.94511577096111) (3.338258592366102,92.6853567198676) (3.242520729310989,93.37511161210777)
 (10.47760604763239,63.15234097706858) (3.352675797740688,96.30779528482869) (3.256327020290365,97.0263937859968)
 (10.57759037473619,65.44720716040648) (3.368122936911247,100.0718022496664) (3.271195482908451,100.8203307987121)
 (10.67625559706338,67.83325130052521) (3.384681087772368,103.9828938175648) (3.287205814480615,104.7624808572953)
 (10.77371722316295,70.31413714948543) (3.402436835257386,108.0467992264758) (3.304443220881117,108.8586170023421)
 (10.87010032916743,72.89366030439591) (3.421482571432072,112.2694688143839) (3.322998724132206,113.1147352320887)
 (10.96553959985709,75.57575344754089) (3.44191680173074,116.6570823729511) (3.342969475091929,117.5370629172721)
 (11.06017944035927,78.36449174668564) (3.463844454968354,121.2160577987376) (3.364459068934316,122.1320675161685)
 (11.15417414767721,81.2640984104911) (3.487377194249139,125.953060051656) (3.38757786060563,126.9064655996566)
 (11.2476881298331,84.27895039645297) (3.512633725313291,130.8750104307162) (3.412443276865345,131.8672321965456)
 (11.34089615940193,87.41358427124453) (3.539740098218572,135.9890961776701) (3.439180120873919,137.0216104699467)
 (11.43398364757144,90.67270222575418) (3.568829997533169,141.3027804197185) (3.467920864571322,142.3771217360314)
 (11.52714692449942,94.06117824940199) (3.60004501542692,146.8238124632251) (3.498805923294317,147.9415758372528)
 (11.62059351159003,97.58406447044229) (3.633534901179184,152.5602384510705) (3.531983906214262,153.723081882856)
 (11.71454237128426,101.2465976709417) (3.669457779689756,158.520412397399) (3.567611835235866,159.7300593705401)
 (11.80922411999372,105.054205986935) (3.707980330573938,164.7130076144652) (3.605855323993022,165.9712497041841)
 (11.90488118983608,109.0125158060008) (3.749277918373292,171.1470285477626) (3.646888707518959,172.455728123902)
 (12.00176792479788,113.1273588761356) (3.793534663315038,177.8318230370007) (3.6908951120687,179.1929160662222)
 (12.10015059685251,117.4047796415082) (3.840943440943816,184.7770950224252) (3.738066453454603,186.192593973961)
 (12.2003073273572,121.8510428223722) (3.8917057978478,191.9929177179011) (3.788603351150748,193.4649145774376)
 (12.30252789878344,126.4726412583843) (3.946031769649835,199.4897472746605) (3.842714944364291,201.0204166710386)
 (12.4071134415179,131.2763040366164) (4.004139586469117,207.2784369622516) (3.900618595304391,208.8700394118697)
 (12.51437598016812,136.269004928023) (4.066255250258323,215.3702518963312) (3.962539464071321,217.0251371702959)
 (12.62463782358687,141.4579711588106) (4.132611967818576,223.7768843463721) (4.02870993898167,225.4974949656173)
 (12.73823078279665,146.8506925463336) (4.203449423005454,232.5104696601637) (4.099368905854993,234.2993445239573)
 (12.85549520123275,152.4549310325541) (4.279012871719907,241.5836028462313) (4.174760839861547,243.4433809996739)
 (12.97677878238097,158.2787306521237) (4.359552043854107,251.0093558598152) (4.255134704102147,252.94278040616)
 (13.10243520106441,164.3304279762437) (4.445319837516069,260.8012956429244) (4.340742640247745,262.8112178067465)
 (13.23282248648352,170.6186630781378) (4.536570792723934,270.9735029741402) (4.431838438422556,273.0628863216078)
 (13.36830116775238,177.1523910705766) (4.633559334422973,281.5405921889977) (4.528675776187335,283.7125170117969)
 (13.50923217623787,183.9408942707846) (4.736537778281949,292.5177318371907) (4.631506220062827,294.7753997068174)
 (13.65597450360139,190.9937950526628) (4.845754097296662,303.9206663478325) (4.740576987631118,306.2674048473016)
 (13.80888262013586,198.3210694506814) (4.961449452911851,315.7657387788207) (4.856128473910571,318.2050064191354)
 (13.96830366484514,205.9330615835115) (5.083855501125569,328.0699147305472) (4.978391552470852,330.6053060595093)
 (14.1345744267236,213.840498968455) (5.213191491888582,340.8508075074959) (5.107584669603641,343.486058418793)
 (14.3080181457826,222.0545087994519) (5.349661188980537,354.1267046133137) (5.243910758730417,356.8656978641712)
 (14.48894117241065,230.5866352617) (5.493449647227422,367.9165956658148) (5.387554011925894,370.7633666117634)
 (14.67762953441962,239.4488579543864) (5.644719894300172,382.2402018170765) (5.538676555810838,385.1989443728402)
 (14.87434547229548,248.6536114893182) (5.803609574931898,397.1180067608449) (5.697415089675173,400.1930795966425)
 (15.07932401432397,258.2138063271707) (5.970227625963651,412.5712894038769) (5.86387755425768,415.7672223868759)
 (15.29276967389605,268.1428509044217) (6.144651060501353,428.6221582701782) (6.038139909526639,431.9436591611899)
 (15.51485336082075,278.4546750927774) (6.326921948235441,445.2935876967272) (6.220243108528829,448.7455491126814)
 (15.74570960621835,289.1637550189485) (6.517044685871341,462.6094558665246) (6.410190361317375,466.1969625196232)
 (15.98543420586895,300.2851392564657) (6.714983656064369,480.5945847101933) (6.607944787416059,484.3229209351513)
 (16.23408238906383,311.8344763829031) (6.920661374627454,499.2747816905937) (6.813427556627048,503.14943927172)
 (16.49166761843,323.8280438762831) (7.133957223459639,518.6768834675274) (7.026516615720944,522.7035697778886)
 (16.75816112036875,336.2827783042073) (7.354706860243415,538.8288014214169) (7.247046092108366,543.0134478867928)
 (17.03349223533078,349.2163067391758) (7.582702385175097,559.7595689976729) (7.474806454824398,564.1083398984201)
 (17.31754966199217,362.6469793150612) (7.817693329785624,581.4993908174129) (7.709545497946263,586.0186924418522)
 (17.61018364968236,376.5939028234079) (8.059388513437256,604.0796934873124) (7.950970192105872,608.7761836507194)
 (17.91120916948444,391.0769752356849) (8.307458789935046,627.5331780317899) (8.198749426540548,632.4137759755432)
 (18.22041006705863,406.1169210295447) (8.561540680414526,651.8938738660324) (8.452517637949111,656.9657705519862)
 (18.53754417034871,421.7353271947197) (8.821240860560192,677.1971942290405) (8.711879294170412,682.467863044708)
 (18.8623492941481,437.9546797975436) (9.086141441133124,703.479993002637) (8.976414171722359,708.9572008932735)
 (19.19455005237181,454.7984009933162) (9.355805952460452,730.7806228550832) (9.245683337840605,736.4724418993728)
 (19.53386535929422,472.2908863921013) (9.629785917020385,759.1389946670233) (9.519235721127524,765.0538141136162)
 (19.88001647430221,490.4575427059534) (9.907627871181907,788.5966382219651) (9.796615131872409,794.7431770047548)
 (20.23273542237103,509.3248256337672) (10.18888067856965,819.1967641727217) (10.07736757446692,825.5840839234991)
 (20.59177360538513,528.9202779718029) (10.47310296453325,850.9843273286076) (10.36104868133581,857.6218459062129)
 (20.95691040867751,549.2725679734933) (10.7598704943645,884.0060913431759) (10.64723109104809,890.9035968993505)
 (21.32796160302687,570.4115280189151) (11.04878331781802,918.310694918848) (10.93551159304388,925.4783605215317)
 (21.70478734512849,592.3681936912666) (11.33947250883098,953.9487196807328) (11.22551786792914,961.3971185165277)
 (22.08729958889289,615.174843393288) (11.63160634198468,990.9727599055187) (11.51691466481492,998.7128810839029)
 (22.47546873524026,638.8650386696011) (11.92489576543741,1029.437494322063) (11.80940927543765,1037.48075930504)
 (22.86932936860763,663.473665429646) (12.21909905271941,1069.399760226818) (12.10275618756528,1077.758039908457)
 (23.26898495283177,689.0369762904278) (12.51402554201551,1110.918630178415) (12.39676082627408,1119.604262640017)
 (23.6746113864565,715.5926342771027) (12.8095383998649,1154.055491551781) (12.69128232023023,1163.081300519381)
 (24.08645934630734,743.1797581329147) (13.10555637550178,1198.87412924235) (12.98623525930738,1208.253443274473)
 (24.50485537733914,771.8389694978863) (13.40205454107294,1245.440811816211) (13.28159043898673,1255.187484250871)
 (24.93020171503239,801.6124422187088) (13.69906404064598,1293.824381401303) (13.57737461472679,1303.95281109252)
 (25.36297485308576,832.5439540503346) (13.99667089629165,1344.096347610627) (13.87366931482764,1354.621500485761)
 (25.80372289306931,864.6789410045996) (14.2950139419271,1396.330985779869) (14.17060878287428,1407.268417250494)
 (26.25306173356911,898.0645545925922) (14.59428197455551,1450.60543979093) (14.46837713975273,1461.971318050786)
 (26.71167017383339,932.7497221971904) (14.89471022771932,1506.999829738707) (14.76720487042493,1518.810959983812)
 (27.18028402104681,968.7852108004331) (15.19657628297144,1565.597364684905) (15.06736475183116,1577.871214291672)
 (27.65968930113198,1006.2236942781) (15.50019554282457,1626.484460726426) (15.36916734561118,1639.239185424754)
 (28.15071468085243,1045.119824462503) (15.80591639158142,1689.750864591221) (15.67295618268136,1703.005335670744)
 (28.65422321409449,1085.530306162524) (16.11411517076102,1755.489782959716) (15.97910276661854,1769.263615548078)
 (29.17110352832916,1127.513976320808) (16.42519109184432,1823.7980176972) (16.28800151902219,1838.111600150176)
 (29.70226056859331,1171.1318874785) (16.73956120261131,1894.776107169674) (16.60006478326147,1909.650631613756)
 (30.24860601649719,1216.447395711626) (17.05765551349137,1968.528473806882) (16.91571799325292,1983.985967875901)
 (30.81104850132576,1263.526253196923) (17.37991237822997,2045.163578068954) (17.23539510155458,2061.226937876684)
 (31.39048371940833,1312.436705561077) (17.70677420857184,2124.794078967449) (17.55953434618901,2141.487103359346)
 (31.98778457730844,1363.249594164303) (18.03868358623532,2207.53700129196) (17.88857441921887,2224.884427419418)
 (32.60379147395265,1416.038463467019) (18.37607981750435,2293.513909693853) (18.22295108170264,2311.541449955526)
 (33.23930283727469,1470.87967362733) (18.71939595687993,2382.851089786142) (18.56309425061895,2401.585470181664)
 (33.89506603197092,1527.852518475491) (19.06905630709814,2475.679736427766) (18.90942556393063,2495.148736370269)
 (34.57176875702378,1587.039349010421) (19.42547438406164,2572.136149375332) (19.262356411009,2592.368643010372)
 (35.27003105446862,1648.525702561445) (19.78905131787319,2672.361936504495) (19.62228639787685,2693.387935584513)
 (35.99039805419274,1712.400437754473) (20.16017464596943,2776.504224824653) (19.98960220144068,2798.354923190341)
 (36.73333358328183,1778.755875417802) (20.53921744197592,2884.715879538757) (20.36467675427017,2907.423699260253)
 (37.49921477158677,1847.687945554483) (20.92653771591359,2997.155731427591) (20.74786869328455,3020.754370662135)
 (38.28832778731534,1919.296340499058) (21.32247801712013,3113.98881287034) (21.13952200149835,3138.513295495374)
 (39.10086483648698,1993.684674363944) (21.72736517262716,3235.386602844761) (21.53996577315725,3260.873329930161)
 (39.93692255701617,2070.96064886594) (22.14151009945302,3361.527281282795) (21.94951403872382,3388.014084469427)
 (40.79650193073631,2151.236225606122) (22.56520764013332,3492.595993185976) (22.36846559684131,3520.122190043877)
 (41.67950982407491,2234.62780485901) (22.99873638545584,3628.785122934015) (22.79710381578149,3657.391574378018)
 (42.58576224914629,2321.256410908378) (23.44235846632675,3770.294579242338) (23.23569638497434,3800.023749089693)
 (43.51498941117319,2411.247883951023) (23.89631931641285,3917.332091241741) (23.68449501746402,3948.228108003084)
 (44.46684257559548,2504.733078576474) (24.36084742691992,4070.113516168906) (24.1437351247841,4102.222237169733)
 (45.44090274853163,2601.848068824004) (24.83615413381458,4228.863159161875) (24.61363550480465,4262.232237100177)
 (46.43669111890283,2702.73435981682) (25.32243349312724,4393.814105659839) (25.09439809959645,4428.493057711594)
 (47.45368116103064,2807.53910598275) (25.81986231101377,4565.208566906026) (25.58620789195259,4601.248846498292)
 (48.49131224385896,2916.415335890517) (26.32860040102701,4743.298239047925) (26.08923301528855,4780.753310425596)
 (49.54900454073681,3029.522183759441) (26.8487911395564,4928.344676328624) (26.60362515133912,4967.27009204809)
 (50.62617498352939,3147.025127744949) (27.38056238277023,5120.619678858408) (27.12952028228447,5161.073160347015)
 (51.7222539597309,3269.096235153441) (27.92402779390585,5320.40569545786) (27.66703985015539,5362.447216784296)
 (52.83670241362272,3395.91441480464) (28.47928860970301,5527.996242070813) (28.21629235638764,5571.688117076335)
 (53.96902898465807,3527.665676831385) (29.0464358499542,5743.696336255455) (28.77737540935701,5789.103309200282)
 (55.11880679974202,3664.543400284042) (29.62555294717485,5967.82294828695) (29.35037820107455,6015.012288170853)
 (56.28568953199391,3806.748608989753) (30.21671874505612,6200.705469429865) (29.93538436509789,6249.747068148694)
 (57.46942634765991,3954.490256198032) (30.82001078834887,6442.686197979463) (30.53247514151105,6493.652672482821)
