# Supplementary material for: Electromagnetic Analysis, Characterization and Discussion of Inductive Transmission Parameters for Titanium Based Housing Materials in Active Medical Implantable Devices
Source: Materials (Basel). 2018 Oct 25;11(11):2089. doi: 10.3390/ma11112089 (PMC6266279; doi:10.3390/ma11112089)
Supplement: Supplementary file 1 [file materials-11-02089-s001.zip › supplementary/simulation_and_results_H_K/L22U_outputOG.txt]

# Created by Octave 4.0.0, Thu Sep 22 03:10:18 2016 Mitteleurop�ische Sommerzeit <unknown@juno>
# name: L22U
# type: complex matrix
# rows: 241
# columns: 3
 (3.060353964979207,0.6616782432738194) (3.060353717202865,0.6616255094034905) (3.060353715455768,0.6616112255555635)
 (3.060354693915679,0.6875646199390244) (3.060354426372956,0.6875098230121075) (3.060354424486483,0.687494980347259)
 (3.060355481003097,0.7144637312229718) (3.060355192117118,0.7144067905296404) (3.060355190080154,0.7143913671856728)
 (3.060356330880436,0.7424151976280582) (3.060356018948547,0.7423560293011295) (3.060356016749084,0.7423400025605544)
 (3.060357248556762,0.7714601897008884) (3.060356911740469,0.7713987065923487) (3.060356909365539,0.7713820528489133)
 (3.060358239440721,0.8016414886734688) (3.060357875754873,0.8015776002261152) (3.06035787319049,0.8015602949500509)
 (3.06035930937245,0.8330035494767728) (3.060358916673524,0.8329371615909048) (3.060358913904562,0.8329191792927708)
 (3.060360464657957,0.8655925662195163) (3.060360040631437,0.8655235811143706) (3.060360037641581,0.865504895307517)
 (3.06036171210634,0.8994565402286212) (3.060361254253065,0.899384856298368) (3.060361251024695,0.8993654394599613)
 (3.060363059069858,0.9346453507515492) (3.060362564691301,0.9345708624157406) (3.060362561205388,0.9345506859461578)
 (3.060364513487313,0.9712108284246194) (3.060363979669662,0.9711334259727128) (3.06036397590566,0.9711124601534681)
 (3.0603660839308,1.009206831615563) (3.060365507527812,1.009126401045397) (3.060365503463532,1.009104614995356)
 (3.060367779656264,1.048689325752774) (3.060367157270691,1.048605748602748) (3.060367152882181,1.048583110232637)
 (3.060369610658021,1.089716465758004) (3.060368938621595,1.089629618932723) (3.060368933882992,1.089606094897855)
 (3.06037158772769,1.132348681704054) (3.06037086207952,1.13225843729302) (3.060370856962898,1.132233992944217)
 (3.060373722517763,1.176648767823442) (3.060372938980982,1.176554992912843) (3.060372933456179,1.176529592245364)
 (3.060376027610303,1.222681974999327) (3.06037518156685,1.222584531476414) (3.060375175601304,1.22255813707692)
 (3.060378516591091,1.270516106874782) (3.060377603054505,1.270414851224527) (3.060377596613057,1.270387424216026)
 (3.060381204129693,1.32022161972211) (3.060380217715713,1.320116402815992) (3.060380210760399,1.320087902800522)
 (3.060384106065938,1.371871726219022) (3.060383040960772,1.371762393095632) (3.060383033450605,1.37173277809479)
 (3.060387239503208,1.425542503284895) (3.060386089429297,1.42542889292182) (3.060386081320006,1.425398119314905)
 (3.060390622909313,1.481313004135656) (3.060389381088285,1.481194949212528) (3.060389372332073,1.481162971672321)
 (3.060394276225303,1.539265374722306) (3.060392935338046,1.539142701374698) (3.060392925883316,1.539109472800695)
 (3.060398220982937,1.599484974724884) (3.060396773126485,1.599357502288418) (3.0603967629175,1.599322973737457)
 (3.060402480431679,1.66206050327969) (3.060400917072585,1.661928044024322) (3.060400906049179,1.661892164638465)
 (3.060407079675626,1.727084129625162) (3.060405391599705,1.726946488479029) (3.06040537969691,1.726909205410716)
 (3.060412045821486,1.794651628858765) (3.060410223079502,1.79450860312122) (3.060410210227167,1.794469861455366)
 (3.060417408138349,1.864862523004752) (3.060415439987372,1.864713902048393) (3.060415426109743,1.864673644721555)
 (3.060423198230133,1.937820227600761) (3.060421073070231,1.937665792561605) (3.060421058085517,1.937623960277864)
 (3.060429450221869,2.013632204018801) (3.060427155527731,2.013471727474515) (3.060427139347611,2.013428258618263)
 (3.060436200960771,2.092410117745232) (3.060433723207897,2.092243363380869) (3.060433705737015,2.092198193925971)
 (3.060443490233401,2.174270002852755) (3.060440814818397,2.174096725113368) (3.060440795953777,2.174049788528826)
 (3.060451361000111,2.259332432906497) (3.06044847215462,2.259152376636293) (3.060448451785089,2.259103603788404)
 (3.060459859648236,2.347722698556091) (3.060456740345995,2.347535598623522) (3.060456718351491,2.347484917673886)
 (3.060469036265405,2.439570992074894) (3.060465668121913,2.439376572983264) (3.060465644372807,2.439323909283116)
 (3.060478944934715,2.535012599118859) (3.060475308098895,2.534810574601599) (3.06047528245522,2.534755850581751)
 (3.060489644053437,2.634188097986255) (3.060485717090614,2.633978170586679) (3.060485689401226,2.633921305643364)
 (3.060501196677086,2.737243566672909) (3.060496956442697,2.737025427307469) (3.060496926544409,2.736966337683605)
 (3.060513670891007,2.844330798026856) (3.060509092394177,2.844104125531651) (3.060509060110776,2.844042724193457)
 (3.060527140211538,2.955607523319872) (3.060522196467822,2.955371983979351) (3.060522161609035,2.955308180488208)
 (3.060541684019183,3.071237644564631) (3.060536345891518,3.070992891622181) (3.060536308251902,3.070926592001417)
 (3.060557388026337,3.191391475919741) (3.060551624053343,3.191137149069299) (3.060551583411062,3.191068255665774)
 (3.060574344782265,3.316245994538269) (3.060568120992836,3.315981719396176) (3.060568077108365,3.315910130736475)
 (3.060592654218428,3.445985101228396) (3.060585933931541,3.445710488785073) (3.060585886546236,3.44563609942611)
 (3.060612424237173,3.580799891311217) (3.060605167845722,3.58051453736126) (3.060605116680311,3.58043723773493)
 (3.060633771347502,3.720888936072679) (3.06062593608488,3.720592420623302) (3.06062588083782,3.720512096875162)
 (3.060656821351373,3.86645857522558) (3.060648361039481,3.866150461882303) (3.060648301385162,3.866066995703894)
 (3.060681710084846,4.017723220811477) (3.060672574861939,4.017403056139661) (3.060672510448791,4.017316324594313)
 (3.060708584218246,4.174905672989432) (3.060698720245134,4.174572985852081) (3.060698650693548,4.174482861193821)
 (3.060737602120119,4.338237448177384) (3.060726951262909,4.337891749046694) (3.060726876162975,4.33779809853218)
 (3.060768934790032,4.507959120028043) (3.060757434277567,4.507599900271166) (3.060757353186693,4.507502585964175)
 (3.060802766865818,4.684320673741893) (3.060790348919801,4.683947404879127) (3.060790261360088,4.683846283447505)
 (3.060839297710925,4.867581874238565) (3.06082588914654,4.867194007173261) (3.060825794601967,4.867088929677801)
 (3.06087874258861,5.058012648727869) (3.060864264383314,5.057609612946762) (3.060864162296699,5.057500424622027)
 (3.060921333929529,5.255893484244) (3.060905700757442,5.255474686987698) (3.060905590527156,5.255361227013924)
 (3.060967322700454,5.461515840727659) (3.060950442429611,5.461080666129035) (3.060950323406051,5.460962767395539)
 (3.061016979881956,5.675182580263384) (3.060998753031507,5.674730388453583) (3.060998624513249,5.674607877312692)
 (3.061070598063842,5.897208413103981) (3.061050917217931,5.896738539284908) (3.061050778447598,5.896611235296265)
 (3.061128493167642,6.127920361138009) (3.061107242342595,6.127432114619467) (3.061107092502408,6.127299830284402)
 (3.06119100630634,6.36765823948156) (3.061168060267346,6.367150902682625) (3.0611678984743,6.36701344316817)
 (3.061258505792096,6.6167751569029) (3.061233729315478,6.616247984315979) (3.061233554616155,6.616105147167931)
 (3.061331389303937,6.875638035815878) (3.061304636380575,6.875090252931512) (3.061304447745488,6.874941827776672)
 (3.061410086227954,7.144628152605558) (3.061381199203186,7.144058954798616) (3.061380995520768,7.143904723034794)
 (3.06149506018375,7.424141699082327) (3.061463868828769,7.423550250455529) (3.061463648898791,7.423389984930122)
 (3.061586811752016,7.714590365886517) (3.061553132261205,7.713975798072949) (3.061552894787725,7.713809262748369)
 (3.061685881419023,8.016401948703878) (3.061649515327432,8.015763359624783) (3.061649258911144,8.015590309231271)
 (3.061792852755478,8.330020978181178) (3.061753585769952,8.329357430758609) (3.06175330889998,8.329177610433248)
 (3.061908355848062,8.655909374465995) (3.061865956585304,8.655219895289493) (3.061865657630268,8.655033040201031)
 (3.062033071003882,8.994547127333757) (3.061987289627925,8.993830705279093) (3.061986966826371,8.993636540238652)
 (3.062167732749409,9.346433002900028) (3.062118299500553,9.345688587698168) (3.062117950950559,9.345486826753994)
 (3.062313134147144,9.712085277953713) (3.062259757753663,9.71131177871044) (3.062259381401661,9.711102124727368)
 (3.062470131455239,10.09204250299149) (3.062412497418622,10.09123878665395) (3.06241209104731,10.09102093087646)
 (3.062639649157167,10.48686429506945) (3.06257741790077,10.48602918484069) (3.062576979116045,10.48580280643864)
 (3.06282268539066,10.89713216163798) (3.062755490260914,10.89626443533625) (3.062755016477809,10.89602920093324)
 (3.063020317807499,11.32345035656364) (3.062947762915977,11.32254874492732) (3.062947251343444,11.32230430811032)
 (3.063233709898093,11.76644676959696) (3.063155367791789,11.76550995453155) (3.063154815416283,11.76525595534148)
 (3.063464117817501,12.22677385058346) (3.063379526963663,12.22580046335177) (3.06337893053142,12.22553652775493)
 (3.063712897752449,12.70510956977628) (3.063621559823218,12.70409818913052) (3.063620915821104,12.70382392846803)
 (3.063981513871753,13.20215841565229) (3.063882890812786,13.20110756590502) (3.063882195447675,13.20082257632237)
 (3.064271546906188,13.71865243169099) (3.064165057772067,13.71756058072809) (3.06416430694852,13.71726444258143)
 (3.064584703407062,14.25535229363433) (3.064469720944999,14.25421785086665) (3.064468910241196,14.25391012810641)
 (3.064922825736737,14.81304842879797) (3.064798672698645,14.81186974305167) (3.064797797340427,14.81154998258222)
 (3.065287902848398,15.39256217907068) (3.065153848009793,15.39133753641748) (3.06515290284259,15.39100526743164)
 (3.065682081916761,15.99474700929564) (3.065537335779236,15.99347463082262) (3.065536315237822,15.99312936411091)
 (3.066107680886046,16.62048976279829) (3.065951391038394,16.61916780231755) (3.065950289114196,16.61880902955008)
 (3.066567202006746,17.27071196588744) (3.066398448117585,17.26933850758673) (3.066397258323433,17.26896570056731)
 (3.06706334643792,17.94637118322778) (3.066881134850797,17.94494423926427) (3.066879850182855,17.94455684915583)
 (3.067599029997775,18.64846242605564) (3.06740228789732,18.64697993409288) (3.067400900794024,18.64657739061313)
 (3.068177400151319,19.37801961528242) (3.067964969266589,19.3764794359769) (3.067963471564302,19.37606114656167)
 (3.068801854330531,20.13611710160903) (3.068572484139067,20.13451701604294) (3.068570867024265,20.13408236497922)
 (3.069476059689704,20.92387124485077) (3.069228400082975,20.92220895192282) (3.06922665404059,20.92175729944617)
 (3.070203974406013,21.74244205476428) (3.069936567773841,21.74071516853732) (3.069934682531601,21.74024584989564)
 (3.070989870643555,22.59303489574159) (3.070701143331888,22.59124094275535) (3.07069910780017,22.59075326723666)
 (3.071838359307645,23.47690225783458) (3.071526612400429,23.47503867439046) (3.071524414607451,23.47453192431327)
 (3.072754416725321,24.39534559666017) (3.072417816097529,24.39340972608569) (3.072415443119365,24.39288315574908)
 (3.073743413397716,25.34971724483215) (3.073379978982402,25.34770633473501) (3.07337741686751,25.34715916933087)
 (3.074811144980199,26.34142239766343) (3.07441873918822,26.33933359718677) (3.074415972876041,26.33876503166784)
 (3.075963865657299,27.37192117598403) (3.075540180883465,27.36975153307535) (3.07553719411657,27.36916073098278)
 (3.077208324090677,28.44273076902302) (3.076750869235234,28.44047722773263) (3.076747644464645,28.43986331997509)
 (3.078551802130819,29.55542766040754) (3.078057888059666,29.55308705823378) (3.078054406342695,29.55244914182395)
 (3.080002156495797,30.7116499404528) (3.079468880357065,30.70921900575506) (3.079465121247185,30.70855614249493)
 (3.081567863633937,31.9130997080152) (3.080992091942384,31.91057505751529) (3.080988033370435,31.90988627263361)
 (3.08325806800118,33.16154556530926) (3.082636418395319,33.15892370171353) (3.082632036541486,33.15820798245019)
 (3.085082633998782,34.45882520920991) (3.084411455568383,34.4561025189763) (3.084406724724197,34.45535881311442)
 (3.087052201831976,35.80684812267635) (3.0863275539062,35.80402087396433) (3.086322446325735,35.80324808830657)
 (3.089178247566057,37.20759837007009) (3.088395876844383,37.20466271091404) (3.088390362583989,37.20385970970091)
 (3.091473147672553,38.66313750026639) (3.090628463572048,38.66008945701381) (3.090622510317598,38.65925506028561)
 (3.093950248374588,40.17560756158963) (3.09303829645783,40.1724430376598) (3.093031869338623,40.17157601955302)
 (3.096623940117178,41.74723423274652) (3.095639373455675,41.74394900776371) (3.095632434844019,41.74304809474758)
 (3.099509737505321,43.38033007406288) (3.098446785822696,43.37691980343295) (3.098439295118049,43.37598367248086)
 (3.102624365069158,45.07729790348153) (3.101476801497466,45.07375811848227) (3.101468714894049,45.07278539517373)
 (3.105985849231738,46.84063430191363) (3.104746954503046,46.83696041038687) (3.104738224739719,46.83594966694084)
 (3.109613616871296,48.67293325269712) (3.108276140753878,48.6691205404335) (3.108266716844906,48.66807029367173)
 (3.113528600883666,50.57688992005736) (3.112084720659841,50.57293355298333) (3.112074547605311,50.57184226221685)
 (3.117753353164939,52.55530457162276) (3.116194628933746,52.55119959890508) (3.116183647408102,52.55006566374762)
 (3.122312165445026,54.61108665020137) (3.12062949201895,54.60682800841203) (3.120617638036074,54.60564976651379)
 (3.127231198412515,56.74725900019273) (3.125414753562519,56.74284151867789) (3.125401958115803,56.74161724337708)
 (3.132538619576479,58.9669622541529) (3.130577808364509,58.9623806617776) (3.130563997040188,58.96110855967536)
 (3.138264750313622,61.27345938520696) (3.136148145235454,61.2687083186737) (3.136133237797166,61.26738652711671)
 (3.144442222545198,63.67014043115598) (3.142157499190294,63.66521444510195) (3.142141409133403,63.66384102958363)
 (3.151106145479817,66.16052739630963) (3.148640013398147,66.15542097542617) (3.148622647471256,66.1539939268964)
 (3.158294282842193,68.74827933720697) (3.155632411290356,68.74298691065498) (3.155613668982374,68.74150414274001)
 (3.166047240981554,71.43719763859923) (3.163174179203811,71.43171359700864) (3.163153952194115,71.43017294313944)
 (3.174408668220119,74.23123148620404) (3.171307759901975,74.22555020160978) (3.171285931471448,74.2239494120507)
 (3.183425465751796,77.1344835429293) (3.180078757267414,77.12859939199738) (3.180055201668035,77.12693613078356)
 (3.193148010341173,80.15121583542779) (3.189536152398279,80.14512322640559) (3.189510734178777,80.14339506818069)
 (3.20363038899165,83.28585585803016) (3.199732531262201,83.27954926187708) (3.199705104547316,83.27775368863301)
 (3.214930645653365,86.54300290127365) (3.21072432396381,86.5364768874969) (3.210694731684638,86.53461128520813)
 (3.227111039919594,89.9274346124344) (3.222572055559957,89.92068389018654) (3.22254012863282,89.91874554534897)
 (3.240238317510659,93.4441137956464) (3.235340608212157,93.43713326074564) (3.235306164663306,93.4351193568133)
 (3.254383992167966,97.09819545941222) (3.249099494288577,97.09098024797646) (3.24906233832252,97.08888786168592)
 (3.269624638365444,100.8950341194878) (3.263923139819139,100.8875796689717) (3.26388306082779,100.8854057665759)
 (3.286042193996126,104.8401913653759) (3.279891177459366,104.8324934838658) (3.279847948969938,104.8302349172616)
 (3.30372427189635,108.9394436988672) (3.297088747830224,108.9314986436118) (3.297042126389423,108.9291521463603)
 (3.322764478726108,113.198790653369) (3.315606807762147,113.1905952195665) (3.31555653175504,113.1881574028182)
 (3.343262739327357,117.6244632030152) (3.335542443583718,117.6160148240434) (3.335488231985273,117.6134821723631)
 (3.365325624228452,122.2229324709092) (3.356999187148102,122.2142293312466) (3.356940738206419,122.2115981983412)
 (3.389066677440036,127.0009187461973) (3.380087331782244,126.9919599084454) (3.380024321632251,126.9892265127946)
 (3.414606741104148,131.9654008201321) (3.404924244767164,131.9561863676429) (3.404856325974922,131.953346788043)
 (3.442074272895496,137.1236256517582) (3.431634672313076,137.1141568485416) (3.431561472350966,137.1112070195534)
 (3.471605651339778,142.4831183744484) (3.460351032274107,142.4733978441387) (3.460272151928234,142.4703335514628)
 (3.503345463399461,148.0516926552091) (3.491213689051866,148.0417245810791) (3.491128700763678,148.0385414568407)
 (3.537446767789526,153.837461419472) (3.524371204269668,153.8272517675616) (3.524279650415937,153.8239452855338)
 (3.574071326520624,159.8488479550547) (3.559980555860201,159.8384047227228) (3.559881946975203,159.8349701934685)
 (3.613389796133427,166.0945974100658) (3.598207317201533,166.0839309023684) (3.598101130148845,166.0803634683356)
 (3.65558186900091,172.5837887008939) (3.639225786880658,172.5729118373999) (3.639111462981792,172.5692064679473)
 (3.700836353940907,179.3258468478834) (3.683219058561071,179.3147755026677) (3.683096001691681,179.3109269890594)
 (3.749351184224079,186.3305557582024) (3.730379019315301,186.3193091359175) (3.730246593981521,186.3153120862589)
 (3.801333339927718,193.6080714773371) (3.780906263676981,193.5966725284154) (3.780763793086829,193.5925213625708)
 (3.856998670465113,201.1689359332285) (3.835009909609958,201.1574118113396) (3.834856673757083,201.1531007558106)
 (3.91657160213414,209.0240911996052) (3.892907301621107,209.0124737646475) (3.8927425354029,209.0079968474346)
 (3.980284714645708,217.1848943083633) (3.954823585438409,217.1732206782598) (3.954646476832564,217.1685717237075)
 (4.048378169959477,225.6631326441602) (4.020991138067788,225.6514457988259) (4.020800826394234,225.6466184224519)
 (4.121098976402487,234.471039958461) (4.091648836748906,234.4593893991606) (4.091444411049789,234.4543770024696)
 (4.198700071081325,243.6213130443503) (4.167041150405947,243.6097555116895) (4.166821647979542,243.6045512769699)
 (4.281439204122187,253.1271291183001) (4.247417037762383,253.1157293717846) (4.247181442889199,253.1103262568897)
 (4.36957760939765,263.0021639598006) (4.33302863743954,262.9909956217392) (4.332775880346071,262.9853863548323)
 (4.463378448226949,273.2606108652664) (4.42412973722297,273.2497573313137) (4.423858693328113,273.2439344055574)
 (4.563105015188066,283.9172004777707) (4.520974012342184,283.9067558959634) (4.520683501841933,283.9007115641612)
 (4.669018698771335,294.9872215597683) (4.623813026212029,294.9772918792609) (4.623501814049583,294.9710181483894)
 (4.781376694216961,306.4865427811657) (4.732893991655469,306.4772468710712) (4.732560787941483,306.4707354966671)
 (4.900429471585447,318.4316356000757) (4.848457296315647,318.4231064378246) (4.84810075725186,318.4163489182181)
 (5.026418008948454,330.8395983178964) (4.970733802716491,330.8319842454904) (4.970352532083117,330.8249718157821)
 (5.159570808556568,343.7281813939542) (5.099941941290483,343.7216474391177) (5.099534492557392,343.7143710648556)
 (5.300100722835731,357.1158141072091) (5.236284623561497,357.1105433649354) (5.235849502676451,357.1029937354212)
 (5.448201626974407,371.0216326533971) (5.379946012366782,371.0178277218265) (5.379481681274264,371.0099952429246)
 (5.604044985447402,385.4655097651368) (5.531088196381342,385.46339422776) (5.530593077317302,385.4552690141506)
 (5.76777637074568,400.4680859394785) (5.689847826818659,400.4679058838029) (5.689320307420173,400.4594777505162)
 (5.939512003455016,416.0508023520766) (5.856332784764094,416.0528279127838) (5.855771224008625,416.0440863659273)
 (6.119335393121568,432.2359355294704) (6.030618957479892,432.2404624419937) (6.030021692481327,432.2313966684927)
 (6.307294168519958,449.0466338405923) (6.212747210802376,449.0539849889889) (6.212112564446865,449.0445838452223)
 (6.503397193282917,466.5069558558693) (6.40272065165736,466.5174827967676) (6.402046941056105,466.5077347959128)
 (6.707612067811541,484.641910607379) (6.600502279178059,484.6559950500376) (6.599787824897896,484.6458883479986)
 (6.919863120193507,503.4774997666727) (6.806013124286102,503.4955549875099) (6.805256260276711,503.4850773672173)
 (7.140029987039362,523.0407617388314) (7.019130975288368,523.0632339077351) (7.018330059422391,523.0523727616891)
 (7.367946879127499,543.3598176530534) (7.239689780639543,543.3871870478937) (7.23884320574347,543.375929358791)
 (7.603402616346765,564.4639192117944) (7.467479809238388,564.4967012976811) (7.466586014466427,564.4850336169789)
 (7.84614150141971,586.3834983442204) (7.702248633410568,586.4222446944719) (7.701306115791851,586.4101531187688)
 (8.095865082605254,609.1502185956783) (7.943702980255299,609.1955176330118) (7.942710306238375,609.1829877781298)
 (8.35223483228558,632.7970281746763) (8.191511473866196,632.8495057133027) (8.190467290624014,632.8365226860215)
 (8.614875741986088,657.3582145730669) (8.445308264649192,657.4185341457505) (8.44421131095911,657.405082513107)
 (8.883380805703668,682.8694606753451) (8.704697513829016,682.9383236332002) (8.703546630266665,682.9243873893979)
 (9.157316333852986,709.3679022781524) (8.969258672136307,709.446047656375) (8.968052810370917,709.4316101872884)
 (9.436228010892016,736.8921869538055) (9.238552463322648,736.9803911019324) (9.237290694286205,736.9654351472814)
 (9.719647582229985,765.4825342097937) (9.512127456601839,765.5816101914107) (9.510808977310459,765.56611780472)
 (10.00710003175736,795.1807969200719) (9.789527089024967,795.2915936939575) (9.788151227873316,795.2755462004137)
 (10.2981110914645,826.030524033719) (10.07029698018114,826.1539254349233) (10.06886320054921,826.1373033873728)
 (10.59221491029394,858.07702459909) (10.3539923686175,858.2139481458453) (10.35250027063845,858.1967312789877)
 (10.88896170126227,891.3674331778059) (10.64018549252504,891.518828736438) (10.63863481296536,891.5009959195726)
 (11.18792518442063,925.9507767598706) (10.92847273714472,926.117625105758) (10.92686334730773,926.0991542942576)
 (11.48870964858919,961.8780433278922) (11.21848137769902,962.0613546458147) (11.21681327939154,962.0422228315446)
 (11.79095646645754,999.2022522534022) (11.50987575931591,999.403064624496) (11.50814907890846,999.3832477853746)
 (12.09434991517325,1037.978526740743) (11.80236277362577,1038.197904665461) (11.80057775427773,1038.177377714503)
 (12.39862217693559,1078.264168561135) (12.09569651440242,1078.503201569339) (12.0938535066399,1078.481938303207)
 (12.7035574202366,1120.118735343047) (12.38968202090505,1120.378536741682) (12.3877814716617,1120.356509789018)
 (13.00899489105562,1163.604120702343) (12.68417804591786,1163.885826509332) (12.68222048627629,1163.863007278929)
 (13.31483097319855,1208.784637507189) (12.97909881485973,1209.089405617) (12.97708484669397,1209.065764245959)
 (13.62102020689836,1255.727104579029) (13.27441477137245,1256.056114201286) (13.27234505313386,1256.031619503134)
 (13.92757528350461,1304.500937131889) (13.57015233257528,1304.855388538513) (13.5680275644775,1304.83000795136)
 (14.2345660607864,1355.178241247957) (13.86639270257093,1355.559355858745) (13.86421361138966,1355.533055393344)
 (14.54211766707704,1407.833912680077) (14.16326981527938,1408.24293350972) (14.16103713901629,1408.215677697444)
 (14.85040778280584,1462.545740260154) (14.46096749664637,1462.983932743454) (14.45868196928729,1462.955684583973)
 (15.15966320430933,1519.394514179267) (14.75971595152965,1519.863167384245) (14.7573782880493,1519.833888292886)
 (15.47015580723749,1578.464139390121) (15.05978769155212,1578.964567623026) (15.05739857343889,1578.934217377513)
 (15.78219803505229,1639.841754366295) (15.3614930278921,1640.375299166787) (15.35905308923704,1640.343835853197)
 (16.09613804243141,1703.61785543775) (15.66517525591867,1704.18588795715) (15.66268507028729,1704.153267914939)
 (16.41235462365083,1769.886426905091) (15.97120565883802,1770.490350657161) (15.96866572697762,1770.456528423011)
 (16.73125205280497,1838.745077122881) (16.27997845348635,1839.386331092713) (16.27738919200221,1839.351259342938)
 (17.05325495609871,1910.295180727236) (16.59190579483611,1910.975242822024) (16.58926752584578,1910.938872313277)
 (17.37880332658659,1984.642027174986) (16.90741294582625,1985.362417997656) (16.90472588766944,1985.32469750584)
 (17.7083477792785,2061.894975751298) (17.22693370683724,2062.657262678409) (17.22419796590027,2062.618138935394)
 (18.04234512948333,2142.167617199223) (17.55090618434424,2142.973418742612) (17.5481217479418,2142.932836370741)
 (18.38125436034378,2225.577942121772) (17.87976896162585,2226.428932554826) (17.87693569201645,2226.386833998751)
 (18.72553302675765,2312.248516309647) (18.21395771621459,2313.146430538321) (18.21107534573584,2313.102755994165)
 (19.07563412359723,2402.306663153668) (18.55390230962354,2403.253301813444) (18.55097043693945,2403.207989154887)
 (19.43200342618061,2495.88465331066) (18.90002435545281,2496.881888071142) (18.89704244289248,2496.834872772402)
 (19.79507729159857,2593.119901806884) (19.25273525294127,2594.169680866168) (19.24970262497661,2594.120895921557)
 (20.16528089184475,2694.155172782357) (19.61243465540522,2695.259526533836) (19.60935049820961,2695.208902373564)
 (20.54302683371054,2799.138792101392) (19.97950932753152,2800.299838955972) (19.97637268963707,2800.247303358291)
 (20.92871410830345,2908.224868083811) (20.35433233294468,2909.444820430421) (20.35114212699866,2909.390298429407)
 (21.32272730447828,3021.573520639197) (20.73726248528572,3022.854690926365) (20.73401749086807,3022.798104715681)
 (21.72543601664312,3139.351119119831) (21.12864399172147,3140.695926041035) (21.12534285925357,3140.637194872761)
 (22.13719437888747,3261.730529240461) (21.52880621916906,3263.141504005023) (21.52544747481876,3263.080544083962)
 (22.55834066359402,3388.891369445572) (21.93806351936526,3390.371162116958) (21.93464557102185,3390.307886489469)
 (22.98919689428249,3521.020277134579) (22.35671506000005,3522.571663017485) (22.35323620415616,3522.505981455161)
 (23.43006843767091,3658.311185184734) (22.78504462409124,3659.937071241613) (22.78150305367331,3659.868890119079)
 (23.88124355907249,3800.965609233228) (23.22332035824614,3802.669040512163) (23.21971417128877,3802.598262678713)
 (24.34299294542584,3949.192946199034) (23.67179447067143,3950.977112254256) (23.6681216796628,3950.903636899511)
 (24.81556922172037,4103.210784537809) (24.13070290019464,4105.079025827246) (24.12696144212756,4105.002748339746)
 (25.29920650552146,4263.245226731156) (24.60026499719699,4265.201040975746) (24.59645274404873,4265.121852794825)
 (25.79412006090145,4429.531224513365) (25.08068327342054,4431.57827300695) (25.07679804294339,4431.496061467082)
 (26.3005061247429,4602.312927337167) (25.57214328938771,4604.455041200591) (25.56818285611724,4604.369689368349)
 (26.81854198395128,4781.844044578067) (26.07481375460415,4784.085230953598) (26.07077586072444,4783.99661745661)
 (27.34838638088756,4968.388221968567) (26.58884691486032,4970.73267016011) (26.58472928086091,4970.640669007902)
 (27.89018031624903,5162.219432754187) (27.1143792937608,5164.67152032261) (27.11017962858252,5164.576000719169)
 (28.44404830318313,5363.622384059822) (27.65153284146471,5366.186682892034) (27.64724885194315,5366.087509039728)
 (29.01010010512569,5572.892938961889) (28.2004165237733,5575.57422134013) (28.19604592321212,5575.471252234932)
 (29.588432963716,5790.338554773309) (28.76112835982251,5793.141799477748) (28.75666887536817,5793.034888695448)
 (30.17913429419793,6016.278738068218) (29.33375788953866,6019.209136556666) (29.32920726831258,6019.098132030174)
 (30.782284795633,6251.045517003942) (29.91838902330234,6254.108479716847) (29.91374503710948,6253.993223504414)
 (31.39796189495707,6494.983931534936) (30.51510319985887,6498.18509438218) (30.51036364831561,6498.065422426181)
