# Supplementary material for: Electromagnetic Analysis, Characterization and Discussion of Inductive Transmission Parameters for Titanium Based Housing Materials in Active Medical Implantable Devices
Source: Materials (Basel). 2018 Oct 25;11(11):2089. doi: 10.3390/ma11112089 (PMC6266279; doi:10.3390/ma11112089)
Supplement: Supplementary file 1 [file materials-11-02089-s001.zip › supplementary/simulation_and_results_H_K/simulate_model_L1_with_housing.m]

%%%%%%%%%%%%%%%%%%%%%%%%%%%%%%%%%%%%%%%%%
%% simulate the model with L1 and L2   %%
%% without housing                     %%
%% excite L1 with 1A                   %%  
%% 241 frequency points 10kHz to 10MHz %%
%% distances of 10,20,30,50,70,90 mm   %%
%%%%%%%%%%%%%%%%%%%%%%%%%%%%%%%%%%%%%%%%%

% clear all variables 
clear;

% open FEMM and initialize the problem
openfemm;

try
    vv=ver;
    opendocument('sim_CAIRCA7050_OG_L1_stim.FEM');
catch
end
mi_saveas('temp1h.fem');


%set the parameters for height z
z_min   = 10;
z_max   = 100;
z_step  = 10;
z_num   = 9;
%z_num   = 1;


% set the parameters for frequency f
f_min       = 1000;
f_max       = 10000000;
f_num_dek   = 60;
f_num       = 241;
%f_num       = 1;

% DEFINE VARIABLES TO STORE
L11I(f_num,z_num)      =0;     % current in L11
L11U(f_num,z_num)      =0;     % voltage in L11
L11phi(f_num,z_num)    =0;     % flux in L11

L12I(f_num,z_num)      =0;     % current in L12
L12U(f_num,z_num)      =0;     % voltage in L12
L12phi(f_num,z_num)    =0;     % flux in L12

frequency(f_num)      =0;     % 
distance(z_num)       =0;     %


for z = 1:z_num

  distance(z) = z_min+((z-1)*z_step);     % store the distance of coil2   
  if (z >1)
    mi_selectgroup(1);    % select all instances of Coil2
    mi_movetranslate(0,(-z_step));  % move Coil2 10mm in z direction
  endif
  
  % SWEEP THE FREQUENCY
  for f = 1:f_num
    
    % calculate the current frequency for logarithmic plotting
    freq  = f_min * 10^((f-1)/f_num_dek);
    frequency(f) = freq;
    
    % set the current frequency to analyze
    mi_probdef(freq,'millimeters','axi',1E-12);
    
    % SECOND simulation exciting coil 1
    I1=1;
    I2=0;

    mi_setcurrent('Coil1', I1);   % coil 1 excited with I1 and series connected
    mi_setcurrent('Coil2', I2);   % coil 2 excited with I2 and series connected

    % perform the analysis
    mi_analyze;
    % load the solution
    mi_loadsolution;
    
    % get the circuit variables
    % get the circuit variables
    r=mo_getcircuitproperties('Coil1');
    L11I(f,z)   =r(1);
    L11U(f,z)   =r(2);
    L11phi(f,z) =r(3);

    r=mo_getcircuitproperties('Coil2');
    L12I(f,z)   =r(1);
    L12U(f,z)   =r(2);
    L12phi(f,z) =r(3);

  endfor %sweep the frequency
endfor %sweep the distance  

% close the femm program
closefemm;

% save the variables
save('L11I_housing_output.txt','L11I');
save('L11U_housing_output.txt','L11U');
save('L12I_housing_output.txt','L12I');
save('L12U_housing_output.txt','L12U');
save('L11phi_housing_output.txt','L11phi');
save('L12phi_housing_output.txt','L12phi');
save('distance_housing_output.txt','distance');
save('frequency_housing_output.txt','frequency');
