# Supplementary material for: Electromagnetic Analysis, Characterization and Discussion of Inductive Transmission Parameters for Titanium Based Housing Materials in Active Medical Implantable Devices
Source: Materials (Basel). 2018 Oct 25;11(11):2089. doi: 10.3390/ma11112089 (PMC6266279; doi:10.3390/ma11112089)
Supplement: Supplementary file 1 [file materials-11-02089-s001.zip › supplementary/transmission_backward.m]

%%%%%%%%%%%%%%%%%%%%%%%%%%%%%%%%%%%%%%%%%%%%%%%%%%%%%%%%
%% calculate the 
%% backward voltage transmission function
%%
%%%%%%%%%%%%%%%%%%%%%%%%%%%%%%%%%%%%%%%%%%%%%%%%%%%%%%%%

% clear all variables and figures
clear all;

% set the frequency space
f=logspace(3, 7, 241);
f=f';
% omega
w=2*pi.*f;

%%%%%%%%%%%%%%%%%%%
% set all parameters of the coils

% testsource output resistance 
Ri=50;
% and uncompensated transmision parallel capacitance
Cp=94*10^-12;

% A = Coil 1
L2=6.9087*10^-3;
S2=1.0114*10^2;
P2=3.1278*10^5;
f2=2.2105*10^5;
C2=1/(4*pi^2*f2^2*L2);
C20=7.0500*10^-11 + Cp;

% B = Coil 2
L1=6.8289*10^-3;
S1=9.8359*10^1;
P1=3.5379*10^5;
f1=2.3505*10^5;
C1=1/(4*pi^2*f1^2*L1);
C10=1.57*10^-10;


% coupling
k=[0.3665 0.05891 0.01715];
M12=k.*(L1*L2)^0.5;

%%%%%%%%%%%%%%%%%%%%%%%%%%%%%%%%%%%%%%%%%%%%%%%%%%%%%
% NO HOUSING

% calculate the impedance from the schematic, Figure 6
Zf=Ri+1./(j.*w.*C10);
Za=1./(1/P1 + j.*w.*C1);
Zb=S1 + j.*w.*(L1-M12);
Zc=j.*w.*M12;
Zd=j.*w.*(L2-M12)+S2;
Ze=1./(1/P2 + j.*w.*C2+j.*w.*C20);

% calculate the voltage at the output 
% (the current does not appear, because it is set to 1A = 1)
Ue_OG=Za.*Zc.*Ze./(Zc.*Zf.*Za+Zc.*Zb.*Zf+Zc.*Zb.*Za+Zd.*Zf.*Za+Zd.*Zb.*Zf+Zd.*Zb.*Za+Zd.*Zc.*Zf+Zd.*Zc.*Za+Ze.*Zf.*Za+Ze.*Zb.*Zf+Ze.*Zb.*Za+Ze.*Zc.*Zf+Ze.*Zc.*Za);


% load the measurement values
% A and B
% load the transmission functions
X = csvread ('measurement_data/AB_AA_OG_Gain_res.csv');
% remove the 21 first lines, because no data
Y = squeeze(X(22:262,:));
% write the frequency range
freq = Y(:,1);
% take out the relevant transmission data
Gain_AB_AA_OG = [(Y(:,5) + j*Y(:,6)) (Y(:,8) + j*Y(:,9)) (Y(:,11) + j*Y(:,12))] ; 

%%%%%%%%%%%%%%%%%%%%%%%%%%%%%%%%%%%%%%%%
% vertical line at 125 kHz
f_int = [125000 125000];
y_int = [10^-9 5*10^5];
%%%%%%%%%%%%%%%%%%%%%%%%%%%%%%%%%%%%%%%%


%%%%%%%%%%%%%%%%%%%%%%%%%%%%%
% WITH HOUSING

% load the correction factors
load('correction_factor_data\f_L_11.txt','f_L11phi');
load('correction_factor_data\f_L_22.txt','f_L22phi');
load('correction_factor_data\f_M_12.txt','f_L12phi');
load('correction_factor_data\f_R_11.txt','f_L11U');
load('correction_factor_data\f_R_22.txt','f_L22U');

% take only the data for 10 mm , 50 mm and 90 m
f_L1=[f_L11phi(:,1) f_L11phi(:,5) f_L11phi(:,9)];
f_L2=[f_L22phi(:,1) f_L22phi(:,5) f_L22phi(:,9)];
f_M12=[f_L12phi(:,1) f_L12phi(:,5) f_L12phi(:,9)];
f_R1 = [f_L11U(:,1) f_L11U(:,5) f_L11U(:,9)];
f_R2 = [f_L22U(:,1) f_L22U(:,5) f_L22U(:,9)];
 

%%%%%%%%%%%%%%%%%%%
% set all parameters of the coils

% testsource output resistance 
Ri=50;
% and uncompensated transmision parallel capacitance
Cp=94*10^-12;
% and apply the correction factors to the calculation

% B = Coil 2
L10=6.8289*10^-3;
L1=6.8289*10^-3.*f_L1;
S1=9.8359*10^1.*f_R1;
P1=3.5379*10^5;
f1=2.3505*10^5;
C1=1/(4*pi^2*f1^2*L10);
C10=5.1660*10^-10;

% A = Coil 1
L20=6.9087*10^-3;
L2=6.9087*10^-3.*f_L2;
S2=1.0114*10^2.*f_R2;
P2=3.1278*10^5;
f2=2.2105*10^5;
C2=1/(4*pi^2*f2^2*L20);
C20=7.0500*10^-11 + Cp;

%coupling
k=[0.3665 0.05891 0.01715];
M12=k.*(L10.*L20).^0.5.*f_M12;

% calculate the impedance from the schematic, Figure 6
Zf=Ri+1./(j.*w.*C10);
Za=1./(1/P1 + j.*w.*C1);
Zb=S1 + j.*w.*(L1-M12);
Zc=j.*w.*M12;
Zd=j.*w.*(L2-M12)+S2;
Ze=1./(1/P2 + j.*w.*C2+j.*w.*C20);

% calculate the voltage at the output 
% (the current does not appear, because it is set to 1A = 1)
Ue_MG=Za.*Zc.*Ze./(Zc.*Zf.*Za+Zc.*Zb.*Zf+Zc.*Zb.*Za+Zd.*Zf.*Za+Zd.*Zb.*Zf+Zd.*Zb.*Za+Zd.*Zc.*Zf+Zd.*Zc.*Za+Ze.*Zf.*Za+Ze.*Zb.*Zf+Ze.*Zb.*Za+Ze.*Zc.*Zf+Ze.*Zc.*Za);


% load the measured values

% A B
% read the transmission data
X = csvread ('measurement_data\AB_MG_AA_Gain_res.csv');
% remove the first 21 lines, no data
Y = squeeze(X(22:262,:));
% write the frequency range
freq = Y(:,1);
% write the necessary transmission function data
Gain_AB_AA_MG = [(-Y(:,5) - j*Y(:,6)) (-Y(:,8) - j*Y(:,9)) (-Y(:,11) - j*Y(:,12))] ; 

%%%%%%%%%%%%%%%%%%%%%%%%%%%%%%%%%%%%%%%%%
%FIGURES

fig = figure;
hold on;
loglog(f,abs(Gain_AB_AA_OG),'k-', 'Linewidth',4);
loglog(f,abs(Ue_OG),'k--', 'Linewidth',4);

loglog(f,abs(Gain_AB_AA_MG),'b-', 'Linewidth',4);
loglog(f,abs(Ue_MG),'b--', 'Linewidth',4);

loglog(f_int, y_int, 'r--', 'Linewidth',4);

hold off;
set(gca, 'ygrid', 'on','Linewidth',2);
grid on;

xlabel('f / Hz', 'fontsize', 40);
ylabel('H_U', 'fontsize', 40);

%l = legend(['nH_m'; 'nH_c'; 'wH_m'; 'wH_c']); 
%set(l,'fontsize', 18);

xlim ([10^4 10^6]);
ylim ([10^-5 10^2]);


set(fig,'Units', 'centimeters');
set(fig, 'Resize', 'on');
set(fig,'Position',[3 3 44 33]);
set(gca,'fontsize', 36);
